# Supplementary material for: Post-transcriptional regulation in cranial neural crest cells expands developmental potential
Source: Proc Natl Acad Sci U S A. 2023 Feb 1;120(6):e2212578120. doi: 10.1073/pnas.2212578120 (PMC9963983; doi:10.1073/pnas.2212578120)
Supplement: Supplementary file 2 — Dataset S01 (XLSX) [file pnas.2212578120.sd01.xlsx]

## Sheet: E7.5_Allantois
	p_val	avg_log2FC	pct.1	pct.2	p_val_adj
Mif	2.94539e-25	0.388338	1	0.998	3.81163e-21
Pou5f1	3.5681e-24	0.873616	0.964	0.642	4.61748e-20
Gapdh	7.11322e-20	0.475772	1	0.993	9.20521e-16
Fabp5	4.48534e-19	0.719321	0.985	0.768	5.80447e-15
Wfdc2	9.84011e-19	0.886342	0.832	0.519	1.27341e-14
Utf1	3.44079e-18	0.998226	0.737	0.387	4.45273e-14
Snrpn	1.46861e-15	0.707064	0.803	0.58	1.90053e-11
Dnmt3b	3.03988e-14	0.642402	0.927	0.669	3.93391e-10
Snrpg	7.6888e-13	0.438413	0.964	0.969	9.95008e-09
Stmn2	7.73e-13	0.682261	0.569	0.353	1.00034e-08
Cox7c	2.29858e-12	0.279753	0.993	0.993	2.9746e-08
Dctpp1	2.77564e-12	0.421858	0.971	0.937	3.59195e-08
Gng3	3.43863e-12	0.699715	0.65	0.425	4.44993e-08
Eno1	8.03436e-12	0.438146	0.964	0.911	1.03973e-07
Rpl27	9.30481e-12	0.385744	0.985	0.963	1.20413e-07
Epcam	9.5796e-12	0.569852	0.927	0.674	1.2397e-07
Snrpf	2.95191e-11	0.326425	0.993	0.976	3.82007e-07
Psip1	2.30949e-10	0.518275	0.898	0.731	2.98871e-06
Gm8186	3.16463e-09	0.44782	0.934	0.899	4.09534e-05
Rpl38	6.6072e-09	0.266242	0.993	0.999	8.55038e-05
Pcsk1n	1.24571e-08	0.571655	0.62	0.462	0.000161207
Erh	2.20231e-08	0.276491	0.978	0.971	0.000285001
Ldhb	5.20902e-08	0.469699	0.832	0.67	0.000674099
AC160336.1	1.12518e-07	0.688121	0.985	0.918	0.0014561
Fis1	1.32625e-07	0.363288	0.832	0.792	0.0017163
Rasgrp2	7.0894e-07	0.468288	0.642	0.516	0.0091744
Siva1	8.73117e-07	0.333351	0.971	0.868	0.011299
Sssca1	2.23138e-06	0.341662	0.956	0.872	0.0288763
Lsm7	2.35945e-06	0.316395	0.964	0.923	0.0305336
Aldoa	2.75151e-06	0.269337	0.978	0.93	0.0356072
Ndufa7	3.76346e-06	0.259321	0.993	0.942	0.048703
Ccne1	6.96141e-06	0.413689	0.657	0.592	0.0900876
Ifitm2	7.39093e-06	0.360572	0.912	0.72	0.095646
Atp5k	1.04925e-05	0.258765	0.971	0.933	0.135783
Syce2	2.16811e-05	0.533248	0.65	0.614	0.280574
Ndufv3	2.68475e-05	0.268769	0.92	0.872	0.347434
Gm11808	2.76221e-05	0.26565	0.949	0.928	0.357458
Gsta4	4.18774e-05	0.49619	0.635	0.573	0.541935
Dnph1	0.000112849	0.418458	0.562	0.514	1
Anapc13	0.000280814	0.308178	0.839	0.818	1
Myef2	0.000310421	0.35346	0.679	0.646	1
Fmc1	0.000409686	0.297576	0.657	0.65	1
Cbx1	0.000516886	0.277385	0.781	0.73	1
Rangrf	0.000588132	0.347868	0.62	0.574	1
Fam162a	0.000625542	0.289592	0.825	0.794	1
Crip2	0.000652697	0.394212	0.46	0.4	1
Sms	0.000735931	0.28499	0.912	0.76	1
Eif1ax	0.000759553	0.267937	0.869	0.824	1
Hspd1	0.000767598	0.280991	0.964	0.907	1
Cbx3	0.00128347	0.252617	0.927	0.923	1
Tpi1	0.00137891	0.294053	0.861	0.824	1
Arl6ip4	0.00150158	0.330717	0.701	0.686	1
Lyar	0.00155453	0.326637	0.81	0.764	1
Mkrn1	0.00176543	0.33566	0.569	0.552	1
Pou3f1	0.00177266	0.332157	0.358	0.261	1
Gnai2	0.002771	0.320013	0.708	0.705	1
Fam60a	0.00337901	0.293957	0.752	0.714	1
Bola1	0.00355837	0.28429	0.723	0.696	1
Rpgrip1	0.00363343	0.274321	0.766	0.741	1
Pfkl	0.00469808	0.291867	0.642	0.635	1
Polr2d	0.00752091	0.255032	0.737	0.707	1
Fcor	0.00771486	0.427919	0.336	0.301	1
Ppan	0.0112692	0.250873	0.635	0.632	1
Slc7a3	0.0119032	0.35426	0.285	0.226	1
Phb	0.012905	0.291407	0.679	0.716	1
Supt16	0.0129171	0.28334	0.679	0.727	1
Haus1	0.0133494	0.313049	0.511	0.548	1
Cep57l1	0.017843	0.330854	0.124	0.239	1
Hist3h2ba	0.0183142	0.28214	0.321	0.275	1
Ptn	0.0184286	0.281221	0.226	0.174	1
Spry2	0.0232833	0.459974	0.577	0.557	1
Mrpl13	0.0233656	0.269265	0.657	0.702	1
Trim28	0.0253458	0.367428	0.745	0.735	1
Dhrs4	0.0263574	0.353573	0.423	0.433	1
Nxt1	0.0298739	0.261196	0.555	0.591	1
Eif3b	0.03259	0.276232	0.642	0.655	1
Supt4a	0.0330473	0.272059	0.774	0.759	1
Tsen15	0.0348758	0.301787	0.526	0.564	1
Bcat2	0.037024	0.274692	0.423	0.426	1
Ilf2	0.0408768	0.300824	0.569	0.624	1
Psmg2	0.042104	0.26083	0.482	0.537	1
L1td1	0.0429555	0.354994	0.35	0.335	1
Ppp1r1a	0.0459697	0.332097	0.307	0.283	1
Uchl1	0.047373	0.398486	0.263	0.225	1
Zfp462	0.0503888	0.277628	0.219	0.178	1
Rbm15	0.0606947	0.336916	0.431	0.454	1
Tuba1a	0.0611431	0.309677	0.496	0.508	1
Rab25	0.0614447	0.341721	0.365	0.352	1
Dbn1	0.0725625	0.580003	0.321	0.316	1
Pim2	0.0739328	0.345471	0.307	0.28	1
Gm11627	0.0968554	0.283106	0.197	0.166	1
Iqgap1	0.100374	0.765367	0.343	0.354	1
Lpar4	0.101245	0.463431	0.292	0.283	1
Akap12	0.102281	0.550085	0.219	0.191	1
Map7d3	0.110484	0.456864	0.146	0.112	1
Birc6	0.112447	0.287895	0.489	0.523	1
Sap30	0.121571	0.271058	0.467	0.489	1
Gstk1	0.12428	0.305433	0.248	0.23	1
Fdps	0.15747	0.275434	0.489	0.547	1
Zmynd19	0.159972	0.28721	0.365	0.378	1
Dtd1	0.20039	0.278931	0.387	0.435	1
2010111I01Rik	0.246521	0.311734	0.226	0.221	1
Cuedc2	0.264017	0.356121	0.438	0.511	1
Fxyd6	0.266568	0.263894	0.285	0.293	1
Nmral1	0.328284	0.254885	0.328	0.359	1
Msi1	0.330214	0.275014	0.307	0.325	1
Dnmt3a	0.35543	0.308033	0.277	0.296	1
Rep15	0.36595	0.462577	0.168	0.225	1
Tc2n	0.381331	0.656006	0.314	0.392	1
Fam58b	0.389284	0.307717	0.263	0.284	1
Pten	0.448403	0.327156	0.307	0.349	1
Cenps	0.544635	0.268314	0.474	0.585	1
Zfp422	0.559649	0.266595	0.328	0.382	1
Sptbn1	0.574961	0.481641	0.263	0.362	1
Gm42067	0.623405	0.267342	0.212	0.227	1
Gm26737	0.636062	0.61109	0.401	0.482	1
Chd1	0.647644	0.255821	0.35	0.418	1
Limk2	0.712938	0.805155	0.248	0.306	1
B230312C02Rik	0.713631	0.258991	0.219	0.238	1
Sult5a1	0.724072	0.425437	0.109	0.129	1
Ik	0.734245	0.31277	0.299	0.356	1
Sf3a2	0.825912	0.257721	0.255	0.297	1
Slc38a1	0.83514	0.255495	0.292	0.352	1
Foxp1	0.908438	0.259371	0.146	0.161	1
Mrps27	0.962674	0.302984	0.241	0.295	1

## Sheet: E7.5_Anterior_Cranial_Mesoderm
	p_val	avg_log2FC	pct.1	pct.2	p_val_adj
Phlda2	6.8249e-87	3.34139	0.972	0.366	8.8321e-83
Mesp1	1.7841e-86	1.88812	0.859	0.173	2.3088e-82
Ifitm1	5.84537e-78	2.19535	0.994	0.444	7.56449e-74
Crabp1	5.28829e-60	1.30219	0.74	0.196	6.84358e-56
Myl7	1.01927e-56	2.7317	0.78	0.308	1.31903e-52
Foxf1	2.50538e-45	0.497083	0.288	0.013	3.24221e-41
Mrps6	8.80861e-44	0.982439	0.864	0.453	1.13992e-39
Hand1	7.60035e-42	0.55011	0.294	0.019	9.83562e-38
Fgf3	1.28546e-40	0.732505	0.52	0.108	1.66351e-36
Fn1	2.73718e-40	1.09958	0.774	0.32	3.54218e-36
Hmga2	5.23115e-39	0.951314	0.785	0.386	6.76962e-35
Kdr	1.24211e-36	0.279777	0.249	0.014	1.60741e-32
Tmsb10	8.56142e-36	0.828058	1	0.972	1.10793e-31
Hoxb3os	1.85045e-35	0.424126	0.266	0.02	2.39467e-31
Aplnr	2.0483e-34	0.668539	0.452	0.099	2.6507e-30
Pmp22	1.55935e-33	0.519796	0.26	0.022	2.01795e-29
Lefty2	9.67299e-33	1.04132	0.446	0.102	1.25178e-28
Fam212a	1.07126e-32	0.520065	0.362	0.058	1.38631e-28
Lmo1	7.20147e-32	0.385089	0.35	0.056	9.31942e-28
Prtg	1.04433e-31	0.792086	0.734	0.355	1.35147e-27
Snai1	9.58016e-30	0.500564	0.492	0.132	1.23977e-25
Igfbp4	6.6504e-29	0.701528	0.61	0.225	8.60629e-25
Ppic	3.00403e-27	0.699931	0.559	0.219	3.88752e-23
Hoxb2	1.68361e-26	0.414536	0.22	0.021	2.17876e-22
Rspo3	3.5363e-26	0.837141	0.514	0.18	4.57632e-22
Tmem88	6.72669e-26	0.397196	0.412	0.107	8.70502e-22
Lhfp	1.70112e-24	0.35484	0.384	0.094	2.20143e-20
Dll3	2.29837e-24	0.568081	0.412	0.119	2.97433e-20
Mrps33	6.74301e-24	0.609366	0.938	0.792	8.72614e-20
Laptm4b	1.61522e-23	0.579836	0.627	0.269	2.09026e-19
Rbms1	2.47001e-23	0.552173	0.537	0.213	3.19645e-19
Lef1	2.80715e-22	0.737433	0.667	0.338	3.63274e-18
Pdlim2	3.02189e-22	0.475437	0.379	0.102	3.91063e-18
Cdh2	1.08033e-21	0.599793	0.588	0.253	1.39806e-17
Hspd1	1.69838e-20	0.46514	1	0.896	2.19788e-16
Gng5	7.40753e-20	0.292573	1	0.984	9.58609e-16
Cxcr4	8.31125e-20	0.387862	0.395	0.122	1.07556e-15
Ccnd2	2.12366e-19	0.483882	0.503	0.203	2.74822e-15
Rasl11a	3.19656e-19	0.636257	0.661	0.352	4.13666e-15
Robo1	5.98479e-19	0.445142	0.508	0.197	7.74492e-15
Zfp516	6.54221e-19	0.263083	0.232	0.042	8.46627e-15
Ripply2	7.03472e-19	0.459399	0.192	0.027	9.10363e-15
Dusp9	8.43898e-19	0.414802	0.52	0.205	1.09209e-14
Arl4d	2.22982e-18	0.36778	0.339	0.098	2.88562e-14
Ypel3	8.70373e-18	0.542628	0.768	0.492	1.12635e-13
Msx2	1.51914e-17	0.291142	0.249	0.054	1.96591e-13
Bambi	2.94291e-17	0.384998	0.492	0.203	3.80842e-13
Zeb2	1.00879e-16	0.28828	0.305	0.084	1.30547e-12
Gm9844	1.02947e-16	0.579114	0.955	0.761	1.33224e-12
Cdkn1c	1.74399e-16	0.39025	0.446	0.176	2.25689e-12
S100a10	2.37342e-16	0.857292	0.768	0.602	3.07144e-12
Etv2	3.98125e-16	0.929754	0.486	0.227	5.15213e-12
Cfc1	9.88215e-16	0.461551	0.475	0.203	1.27885e-11
Pcbp4	1.17535e-15	0.393605	0.847	0.591	1.52102e-11
Wnt5a	1.28208e-15	0.313303	0.282	0.078	1.65914e-11
Lhx1	1.7353e-15	0.575936	0.424	0.169	2.24565e-11
Ptch1	4.32323e-15	0.296108	0.339	0.114	5.59469e-11
Eif4ebp1	4.38652e-15	0.470869	0.921	0.749	5.67659e-11
Pdgfra	6.05101e-15	0.265046	0.294	0.085	7.83061e-11
Twist1	6.51932e-15	0.267593	0.282	0.083	8.43665e-11
Pdlim4	6.65427e-15	0.352956	0.299	0.092	8.61129e-11
Znrd1	7.66746e-15	0.478632	0.864	0.64	9.92247e-11
Hacd1	9.68351e-15	0.472037	0.678	0.442	1.25314e-10
Hmgb3	1.10991e-14	0.49851	0.864	0.622	1.43633e-10
Hmgb1	1.1613e-14	0.312361	1	0.976	1.50283e-10
Ifitm2	1.64907e-14	0.544048	0.977	0.697	2.13406e-10
Arrb1	2.42309e-14	0.294828	0.373	0.14	3.13573e-10
Pcdh19	2.78671e-14	0.27548	0.203	0.044	3.60628e-10
Agtrap	3.7706e-14	0.574066	0.542	0.306	4.87954e-10
Dll1	1.07766e-13	0.273335	0.22	0.055	1.39459e-09
Pim1	1.42469e-13	0.495399	0.475	0.224	1.8437e-09
Hotairm1	1.61366e-13	0.498213	0.181	0.037	2.08823e-09
Hint1	1.63489e-13	0.263507	1	0.966	2.11571e-09
Sct	3.30027e-13	0.282554	0.169	0.033	4.27087e-09
Greb1	4.40901e-13	0.336914	0.345	0.134	5.7057e-09
Tdgf1	4.82485e-13	0.683307	0.514	0.282	6.24384e-09
Lhx1os	7.55678e-13	0.273627	0.362	0.143	9.77923e-09
Prdx6	9.51766e-13	0.377608	0.977	0.86	1.23168e-08
Cyp26a1	1.59223e-12	0.527675	0.508	0.264	2.06051e-08
Mest	1.79422e-12	0.579549	0.492	0.249	2.3219e-08
Dynll1	1.88865e-12	0.312502	1	0.95	2.4441e-08
Mpc2	2.12843e-12	0.304722	0.582	0.324	2.7544e-08
Nenf	3.39646e-12	0.374343	0.627	0.386	4.39536e-08
H2afy2	1.13762e-11	0.310125	0.542	0.297	1.47219e-07
Fam162a	2.16939e-11	0.358584	0.938	0.769	2.80741e-07
Fscn1	4.63753e-11	0.358241	0.74	0.56	6.00143e-07
H2afy	5.59378e-11	0.307575	0.508	0.272	7.23891e-07
Npm3	7.51363e-11	0.372901	0.853	0.692	9.72339e-07
Jun	9.05929e-11	0.309052	0.35	0.15	1.17236e-06
Mpp6	9.10283e-11	0.351742	0.593	0.382	1.178e-06
Tpm4	1.31884e-10	0.31736	0.768	0.562	1.70672e-06
Slc6a6	4.82522e-10	0.340465	0.446	0.246	6.24431e-06
H3f3a	5.47144e-10	0.270911	1	0.976	7.08059e-06
Pclaf	6.4104e-10	0.395502	0.932	0.75	8.2957e-06
Cycs	7.94136e-10	0.270196	1	0.935	1.02769e-05
Maged1	8.62398e-10	0.34145	0.593	0.397	1.11603e-05
Epha4	8.94886e-10	0.309924	0.282	0.115	1.15807e-05
Nxn	9.31678e-10	0.267089	0.508	0.3	1.20568e-05
Tmem47	1.20826e-09	0.274229	0.429	0.219	1.56361e-05
Pdcd5	1.49596e-09	0.314947	0.972	0.885	1.93592e-05
Psmb1	1.50976e-09	0.272425	0.983	0.892	1.95378e-05
Peg3	1.60508e-09	0.272779	0.746	0.484	2.07714e-05
Cldnd1	2.21076e-09	0.305152	0.486	0.284	2.86095e-05
Vim	2.48302e-09	0.363096	0.395	0.204	3.21328e-05
Scand1	3.27698e-09	0.377959	0.904	0.745	4.24075e-05
Nnat	4.26841e-09	0.360948	0.52	0.311	5.52374e-05
Tspan6	4.75622e-09	0.358687	0.74	0.529	6.15503e-05
Jag1	6.67816e-09	0.444569	0.345	0.17	8.64221e-05
Anp32b	8.18904e-09	0.262688	0.994	0.93	0.000105974
Ralgps2	8.50582e-09	0.28352	0.497	0.3	0.000110074
Limd2	1.04314e-08	0.2751	0.718	0.532	0.000134993
Ube2e3	1.52529e-08	0.32119	0.802	0.625	0.000197388
Epb41l4aos	1.56239e-08	0.312987	0.904	0.7	0.000202189
Gm2694	2.15497e-08	0.265918	0.345	0.177	0.000278875
Yaf2	2.88702e-08	0.259717	0.599	0.439	0.00037361
Marcks	3.00922e-08	0.338948	0.859	0.638	0.000389423
Basp1	3.65488e-08	0.381509	0.706	0.553	0.000472978
Pa2g4	1.00091e-07	0.255303	0.949	0.832	0.00129527
Mrpl21	1.17519e-07	0.275688	0.904	0.754	0.00152081
Polr2i	1.17694e-07	0.317793	0.921	0.776	0.00152308
Lrrc8a	1.18821e-07	0.283957	0.599	0.414	0.00153766
Anp32a	1.19216e-07	0.311419	0.966	0.781	0.00154278
Lrrfip2	1.35914e-07	0.264004	0.582	0.386	0.00175886
Pbx1	1.91157e-07	0.294008	0.576	0.369	0.00247377
Rcn2	2.20265e-07	0.251333	0.605	0.43	0.00285044
Mtx2	2.22386e-07	0.269543	0.672	0.536	0.0028779
Ppp1r14a	2.25673e-07	0.261266	0.316	0.159	0.00292043
Thoc7	2.30685e-07	0.284775	0.944	0.78	0.0029853
Lsm2	2.31549e-07	0.264468	0.955	0.828	0.00299647
E2f5	2.4421e-07	0.278542	0.616	0.434	0.00316032
Igf2bp1	2.45767e-07	0.270936	0.695	0.526	0.00318047
Ccnd1	4.37874e-07	0.254566	0.514	0.336	0.00566653
Prpf4b	5.19428e-07	0.323606	0.876	0.668	0.00672192
Lbr	7.01689e-07	0.290821	0.672	0.471	0.00908055
Socs2	7.27601e-07	0.341907	0.463	0.304	0.00941588
Top1	7.43021e-07	0.337358	0.966	0.818	0.00961543
Timm50	9.08662e-07	0.253884	0.74	0.583	0.011759
Brix1	1.1379e-06	0.264535	0.87	0.673	0.0147256
Paip1	1.25426e-06	0.304368	0.678	0.49	0.0162314
Anapc15	1.27353e-06	0.25283	0.661	0.515	0.0164808
Prdx4	1.35842e-06	0.283431	0.819	0.627	0.0175793
Ptk7	1.58047e-06	0.338086	0.424	0.256	0.0204529
Orc6	1.70265e-06	0.282724	0.78	0.653	0.022034
Rps19bp1	5.68013e-06	0.256429	0.847	0.69	0.0735066
5430416N02Rik	6.3372e-06	0.259987	0.672	0.495	0.0820097
Mtdh	9.13279e-06	0.290041	0.695	0.515	0.118187
Slc24a5	9.53364e-06	0.25862	0.859	0.683	0.123375
Cd81	1.36694e-05	0.26054	0.763	0.624	0.176896
Rpgrip1	1.75707e-05	0.319686	0.859	0.721	0.227383
Id3	8.08057e-05	0.341261	0.915	0.835	1
Egfl7	0.00119602	0.297821	0.525	0.399	1
Gadd45g	0.00234953	0.446795	0.186	0.108	1
H2-T23	0.0220411	0.551153	0.475	0.386	1
Actb	0.0327139	0.254787	1	0.99	1
Dqx1	0.063031	0.260901	0.107	0.171	1
Rep15	0.429868	0.265144	0.186	0.224	1

## Sheet: E7.5_Distal_Embryonic_Ectoderm
	p_val	avg_log2FC	pct.1	pct.2	p_val_adj
Wfdc2	3.49553e-40	1.06254	0.949	0.501	4.52356e-36
Utf1	4.55356e-39	1.12099	0.906	0.361	5.89277e-35
Pou3f1	5.87935e-35	0.681262	0.71	0.207	7.60847e-31
Pou5f1	1.78776e-33	0.97148	1	0.636	2.31355e-29
Slc7a3	3.34765e-33	0.659529	0.638	0.171	4.3322e-29
Dnmt3b	4.28081e-33	0.954596	0.993	0.658	5.5398e-29
Pim2	1.83349e-31	0.479457	0.732	0.215	2.37272e-27
L1td1	6.75378e-31	0.526473	0.761	0.272	8.74006e-27
Gng3	4.57198e-30	0.647326	0.92	0.383	5.9166e-26
Pdzd4	1.34249e-29	0.407339	0.58	0.149	1.73732e-25
Slc16a3	1.57379e-29	0.571167	0.841	0.367	2.03664e-25
Fabp5	3.66662e-28	0.721949	0.986	0.767	4.74498e-24
Arl4c	4.25215e-28	0.388131	0.63	0.189	5.50271e-24
Sox2	8.76424e-28	0.525947	0.536	0.143	1.13418e-23
Sall2	9.91361e-27	0.420661	0.507	0.134	1.28292e-22
Uchl1	4.41743e-26	0.316128	0.594	0.174	5.71659e-22
Snrpn	1.09379e-25	0.6596	0.971	0.553	1.41548e-21
Pcsk1n	1.95162e-24	0.536053	0.891	0.42	2.52559e-20
Pmm1	2.42243e-22	0.466388	0.761	0.354	3.13487e-18
Eras	2.94217e-22	0.349811	0.717	0.266	3.80747e-18
Epcam	4.84739e-22	0.668673	0.986	0.665	6.273e-18
Fsd1	2.2734e-21	0.276273	0.464	0.133	2.94201e-17
Mkrn1	6.32628e-20	0.511812	0.877	0.504	8.18684e-16
Igfbp2	9.82994e-20	0.521716	0.848	0.462	1.27209e-15
Pkm	1.32314e-19	0.481544	1	0.945	1.71228e-15
Ldhb	7.80845e-19	0.560964	0.949	0.651	1.01049e-14
Rangrf	1.20924e-18	0.40548	0.928	0.527	1.56488e-14
Gsta4	2.89359e-18	0.453425	0.906	0.531	3.7446e-14
Phc1	5.64033e-18	0.334586	0.674	0.278	7.29915e-14
Zfp36l2	1.66264e-17	0.534209	0.841	0.46	2.15162e-13
Psip1	6.30013e-17	0.489566	0.971	0.719	8.15299e-13
Syce2	1.47751e-16	0.397302	0.906	0.575	1.91205e-12
AC160336.1	3.90513e-16	0.650998	1	0.915	5.05363e-12
Gapdh	8.65832e-16	0.399622	1	0.993	1.12047e-11
Nectin1	9.13111e-16	0.271785	0.391	0.12	1.18166e-11
Rab25	1.09823e-15	0.285041	0.674	0.304	1.42122e-11
Cdca7	1.96859e-15	0.381133	0.884	0.506	2.54755e-11
Ifitm3	3.66567e-15	0.251399	0.507	0.197	4.74375e-11
Tcp11l1	1.13145e-14	0.251198	0.507	0.197	1.46421e-10
Ly6e	1.20911e-14	0.309686	0.42	0.15	1.56471e-10
Sema6a	1.63875e-14	0.385531	0.5	0.2	2.1207e-10
Zic5	1.78689e-14	0.289374	0.572	0.242	2.31241e-10
Ptn	3.97429e-14	0.257911	0.413	0.145	5.14313e-10
Fam60a	5.1853e-14	0.432105	0.971	0.68	6.7103e-10
Dut	5.59728e-14	0.367746	0.986	0.937	7.24344e-10
Lpar4	7.56482e-14	0.279869	0.558	0.242	9.78964e-10
Stmn2	1.03031e-13	0.324661	0.674	0.336	1.33332e-09
Mycn	2.4432e-13	0.350255	0.703	0.356	3.16175e-09
Mfsd10	2.52303e-13	0.328707	0.754	0.382	3.26505e-09
Tuba1a	8.49352e-13	0.334275	0.812	0.46	1.09915e-08
Sssca1	9.74369e-13	0.355548	0.964	0.871	1.26093e-08
Cthrc1	1.06748e-12	0.271671	0.471	0.194	1.38142e-08
Sumo2	1.14964e-12	0.323499	0.993	0.987	1.48775e-08
Rasgrp2	1.26123e-12	0.334875	0.848	0.484	1.63216e-08
Acsl4	1.81898e-12	0.258791	0.529	0.231	2.35394e-08
Fkbp4	2.28825e-12	0.299363	0.986	0.86	2.96123e-08
Rbpms2	2.46055e-12	0.29217	0.681	0.354	3.18419e-08
G3bp2	1.00588e-11	0.432659	0.92	0.58	1.3017e-07
Dctpp1	1.05974e-11	0.284802	1	0.932	1.37141e-07
Rcc2	1.95162e-11	0.352315	0.877	0.555	2.52559e-07
Nudt19	2.24614e-11	0.311671	0.71	0.401	2.90673e-07
Sms	2.32918e-11	0.410363	0.971	0.751	3.0142e-07
Ccne1	3.83093e-11	0.338171	0.848	0.562	4.9576e-07
Armc10	4.09971e-11	0.331486	0.399	0.165	5.30543e-07
Ruvbl2	4.1151e-11	0.286293	0.891	0.545	5.32536e-07
Fdps	4.42827e-11	0.2864	0.826	0.496	5.73062e-07
Nap1l1	7.09887e-11	0.330767	0.986	0.892	9.18665e-07
Isyna1	7.93019e-11	0.267728	0.833	0.533	1.02625e-06
Utp18	1.40476e-10	0.317754	0.783	0.506	1.8179e-06
Rif1	1.66048e-10	0.304263	0.783	0.455	2.14883e-06
Pfkl	2.4048e-10	0.311557	0.87	0.6	3.11205e-06
Kdm5b	3.45636e-10	0.322009	0.594	0.315	4.47287e-06
Bex1	3.4952e-10	0.308501	0.993	0.832	4.52314e-06
Chd4	4.74188e-10	0.36035	0.79	0.465	6.13647e-06
Anp32b	5.04688e-10	0.267413	1	0.932	6.53117e-06
Taf1d	6.17653e-10	0.301053	0.848	0.508	7.99305e-06
Rpl22l1	6.7328e-10	0.268649	1	0.987	8.71292e-06
Ldha	8.35345e-10	0.27218	1	0.971	1.08102e-05
Siva1	1.98219e-09	0.309941	0.986	0.865	2.56515e-05
Xist	3.78448e-09	0.594057	0.522	0.283	4.8975e-05
Fundc2	5.23955e-09	0.282884	0.884	0.562	6.7805e-05
Calm2	5.53529e-09	0.253612	0.993	0.906	7.16321e-05
Ptma	6.29404e-09	0.261611	1	1	8.14511e-05
Hells	6.98115e-09	0.357099	0.913	0.62	9.0343e-05
Trim28	8.59328e-09	0.31542	0.986	0.698	0.000111206
Hsp90ab1	9.50208e-09	0.25693	1	0.997	0.000122966
Akap12	1.041e-08	0.265424	0.384	0.166	0.000134715
Nasp	1.19991e-08	0.335341	0.964	0.787	0.00015528
Cdk2ap1	2.38005e-08	0.272217	0.768	0.483	0.000308003
Epb41l4aos	2.58569e-08	0.27759	0.978	0.697	0.000334614
Srrm2	3.36212e-08	0.327311	0.942	0.659	0.000435092
Gnai2	3.4267e-08	0.276773	0.935	0.67	0.00044345
Mcm7	3.45821e-08	0.294397	0.949	0.667	0.000447527
Med25	5.50326e-08	0.271628	0.522	0.288	0.000712177
Tc2n	8.42711e-08	0.440433	0.587	0.35	0.00109055
Tkt	9.89639e-08	0.269985	0.906	0.607	0.00128069
Eif1ax	1.09754e-07	0.281236	0.957	0.811	0.00142032
Prdx6	1.25118e-07	0.25119	0.993	0.863	0.00161916
Anp32a	1.4253e-07	0.264628	0.978	0.787	0.00184448
Nolc1	1.51575e-07	0.277359	0.79	0.491	0.00196154
Lpcat1	1.52542e-07	0.256303	0.362	0.175	0.00197405
Lyar	2.13751e-07	0.254067	0.964	0.741	0.00276616
Hook1	4.67817e-07	0.251417	0.428	0.216	0.00605402
Hspd1	8.20615e-07	0.256375	1	0.901	0.0106196
Olfr1369-ps1	9.66947e-07	0.518944	0.413	0.217	0.0125133
Nop56	9.81066e-07	0.250636	0.906	0.659	0.012696
Aqr	2.36982e-06	0.294184	0.587	0.346	0.0306678
Cul9	4.5403e-06	0.379679	0.326	0.161	0.0587561
Trim24	6.80559e-06	0.25855	0.319	0.161	0.0880711
Txnl4a	1.40641e-05	0.260917	0.964	0.794	0.182003
Pabpc1	1.52191e-05	0.261127	0.935	0.736	0.19695
Slc38a2	1.93431e-05	0.284277	0.63	0.427	0.250319
Limk2	0.000185015	0.294566	0.428	0.278	1
Gm26737	0.000496027	0.387752	0.638	0.445	1
H2-T23	0.0242626	0.490814	0.5	0.386	1
Dync1h1	0.660088	0.331108	0.399	0.366	1

## Sheet: E7.5_Anterior_Proximal_Ecotderm
	p_val	avg_log2FC	pct.1	pct.2	p_val_adj
T	2.35007e-67	1.01653	0.773	0.139	3.04123e-63
Zic5	2.50405e-49	0.545896	0.767	0.196	3.2405e-45
Sema6a	1.06069e-37	0.381913	0.656	0.163	1.37264e-33
Gas1	1.03482e-35	0.395594	0.479	0.094	1.33916e-31
Adgrl2	1.17113e-34	0.395261	0.669	0.191	1.51555e-30
Sox2	1.54034e-34	0.312706	0.571	0.125	1.99335e-30
Frzb	9.53198e-32	0.360262	0.656	0.189	1.23353e-27
Pim2	1.60858e-31	0.413975	0.687	0.208	2.08167e-27
Pbx1	3.08425e-31	0.508479	0.84	0.323	3.99133e-27
Dusp6	5.87762e-31	0.324416	0.706	0.222	7.60623e-27
Ptbp2	1.40627e-30	0.465217	0.908	0.356	1.81985e-26
Arid2	1.50959e-30	0.372259	0.773	0.269	1.95356e-26
Cadm1	2.11086e-30	0.416012	0.767	0.259	2.73166e-26
Zic3	4.47839e-30	0.371674	0.73	0.234	5.79548e-26
Sox11	4.76192e-30	0.555664	0.908	0.417	6.1624e-26
Trim59	6.77627e-30	0.448596	0.896	0.362	8.76918e-26
Phc1	7.37174e-30	0.345797	0.755	0.252	9.53977e-26
Amotl2	2.37982e-29	0.29769	0.577	0.152	3.07972e-25
Tgif1	1.74301e-28	0.459575	0.914	0.388	2.25563e-24
Prps1	2.12807e-28	0.331784	0.73	0.246	2.75394e-24
Fat1	2.30661e-28	0.364276	0.558	0.158	2.98499e-24
Rpl22l1	1.19334e-27	0.512976	1	0.986	1.54431e-23
Lef1	2.73928e-27	0.419382	0.828	0.313	3.54491e-23
Phf6	4.78978e-27	0.281685	0.687	0.221	6.19845e-23
Ppm1b	5.77024e-27	0.253133	0.601	0.181	7.46727e-23
Arid1a	8.29341e-27	0.448911	0.883	0.383	1.07325e-22
Stxbp6	1.2478e-26	0.284802	0.663	0.215	1.61478e-22
Qk	3.45595e-26	0.449015	0.828	0.354	4.47234e-22
Epha1	5.37661e-26	0.295565	0.577	0.173	6.95787e-22
AC160336.1	1.47352e-25	0.815349	1	0.913	1.90689e-21
Armcx2	2.5035e-25	0.319368	0.632	0.207	3.23977e-21
Cd164	3.42838e-25	0.359561	0.736	0.27	4.43667e-21
Wsb1	9.32887e-25	0.286099	0.656	0.221	1.20725e-20
Mbtd1	1.3568e-24	0.411955	0.736	0.298	1.75584e-20
Sall1	1.7177e-24	0.357695	0.693	0.255	2.22287e-20
Zfp281	2.87188e-24	0.272549	0.632	0.21	3.7165e-20
Marcks	3.2474e-24	0.648122	0.994	0.616	4.20245e-20
Ccni	3.39207e-24	0.265859	0.595	0.187	4.38968e-20
Socs2	7.7938e-24	0.360944	0.706	0.261	1.0086e-19
Zfp266	9.41113e-24	0.319916	0.761	0.3	1.21789e-19
Lefty2	9.67148e-24	0.297379	0.448	0.108	1.25159e-19
Sox4	9.93222e-24	0.376632	0.883	0.396	1.28533e-19
Tcerg1	1.13242e-23	0.344164	0.81	0.334	1.46546e-19
Ehmt1	2.68853e-23	0.283525	0.712	0.27	3.47923e-19
Dnmt3b	3.64709e-23	0.795704	0.988	0.649	4.7197e-19
Jarid2	4.00167e-23	0.344623	0.779	0.321	5.17857e-19
Eif4a2	1.01576e-22	0.533226	0.957	0.505	1.3145e-18
H2-T23	1.02485e-22	0.484216	0.785	0.33	1.32626e-18
Rad21	1.55203e-22	0.336912	0.853	0.364	2.00849e-18
Rif1	1.61586e-22	0.415507	0.883	0.427	2.09109e-18
Dpysl2	3.40134e-22	0.379503	0.791	0.328	4.40168e-18
Rpl39	3.57064e-22	0.355848	1	1	4.62076e-18
Ints6	3.71447e-22	0.313532	0.663	0.241	4.8069e-18
Sumo2	4.01949e-22	0.412848	1	0.985	5.20162e-18
Olfr1369-ps1	4.31238e-22	0.380134	0.558	0.184	5.58066e-18
Sp5	5.37748e-22	0.36296	0.681	0.252	6.959e-18
Polr2k	6.33253e-22	0.479677	0.994	0.848	8.19492e-18
G3bp2	7.52609e-22	0.516495	0.957	0.564	9.73951e-18
Tdgf1	7.75737e-22	0.581092	0.669	0.257	1.00388e-17
Zfp638	1.70565e-21	0.298332	0.706	0.284	2.20728e-17
Vbp1	1.81663e-21	0.307991	0.908	0.441	2.3509e-17
Pum1	1.99934e-21	0.328143	0.699	0.286	2.58734e-17
Tcf3	2.70234e-21	0.297982	0.847	0.388	3.4971e-17
Atrx	3.43939e-21	0.408424	0.84	0.391	4.45091e-17
Uhrf1	7.5965e-21	0.375288	0.834	0.384	9.83063e-17
Fzd2	8.57637e-21	0.250638	0.693	0.261	1.10987e-16
Pclaf	1.46203e-20	0.565003	0.994	0.741	1.89202e-16
Zmym2	1.63709e-20	0.263795	0.638	0.243	2.11855e-16
Eif3a	2.36705e-20	0.634681	0.975	0.639	3.0632e-16
Bptf	3.39713e-20	0.283523	0.626	0.234	4.39623e-16
Scd2	3.89913e-20	0.387046	0.81	0.388	5.04587e-16
Msi1	3.94327e-20	0.318122	0.669	0.258	5.10299e-16
Prpf40a	5.59327e-20	0.358183	0.859	0.42	7.23824e-16
Gng3	5.74328e-20	0.28095	0.871	0.377	7.43238e-16
Ube3a	8.30477e-20	0.268718	0.859	0.41	1.07472e-15
Hnrnph2	8.9715e-20	0.346645	0.859	0.397	1.161e-15
Fzd7	1.04965e-19	0.261886	0.583	0.211	1.35835e-15
Slc39a10	1.10352e-19	0.265177	0.773	0.325	1.42807e-15
Pls3	1.15327e-19	0.268953	0.834	0.372	1.49245e-15
Ogt	1.42414e-19	0.313428	0.669	0.274	1.84298e-15
Hmgb1	1.57702e-19	0.411587	1	0.976	2.04083e-15
Hsp90aa1	1.68082e-19	0.512752	1	0.855	2.17515e-15
Zfp36l2	1.74115e-19	0.420998	0.89	0.44	2.25322e-15
Tm9sf2	2.69623e-19	0.265348	0.712	0.288	3.4892e-15
Capza1	3.03108e-19	0.27756	0.804	0.36	3.92253e-15
Mycn	4.53592e-19	0.325982	0.761	0.336	5.86993e-15
Cse1l	5.59687e-19	0.256716	0.834	0.38	7.2429e-15
Nnat	6.14711e-19	0.300653	0.699	0.281	7.95498e-15
Pbrm1	7.74695e-19	0.297371	0.755	0.344	1.00253e-14
Sfpq	1.03218e-18	0.494846	0.994	0.703	1.33575e-14
B230312C02Rik	1.98727e-18	0.253983	0.528	0.181	2.57173e-14
Pou5f1	2.05507e-18	0.620875	0.988	0.628	2.65947e-14
Nup153	2.34078e-18	0.309141	0.712	0.317	3.0292e-14
Son	2.63522e-18	0.400595	0.92	0.496	3.41024e-14
mt-Co3	3.86903e-18	0.361218	1	0.834	5.00691e-14
Tra2b	3.91852e-18	0.489336	0.969	0.586	5.07096e-14
Psip1	5.48889e-18	0.483153	0.994	0.708	7.10318e-14
Phip	8.06602e-18	0.256736	0.804	0.364	1.04382e-13
Enah	9.50696e-18	0.285651	0.767	0.349	1.2303e-13
Mtf2	1.14371e-17	0.250837	0.699	0.306	1.48008e-13
Naf1	1.23533e-17	0.323738	0.748	0.347	1.59864e-13
Wfdc2	1.40872e-17	0.348439	0.975	0.483	1.82303e-13
Ywhag	1.48191e-17	0.309552	0.957	0.518	1.91774e-13
Hmga2	1.98281e-17	0.251276	0.847	0.381	2.56595e-13
Dhx15	4.28873e-17	0.438508	0.957	0.573	5.55004e-13
Malat1	4.54862e-17	0.545562	0.988	0.687	5.88637e-13
Igfbp2	5.19545e-17	0.318758	0.896	0.442	6.72344e-13
Alyref	5.31865e-17	0.499941	1	0.948	6.88286e-13
Ctnnb1	5.71332e-17	0.438147	0.975	0.614	7.39361e-13
1810022K09Rik	6.59481e-17	0.442273	0.994	0.674	8.53435e-13
mt-Co1	8.35071e-17	0.303969	1	0.836	1.08067e-12
Matr3	1.06134e-16	0.51814	0.988	0.62	1.37348e-12
Eomes	1.06677e-16	0.273883	0.515	0.196	1.38051e-12
Tra2a	1.22371e-16	0.331962	0.92	0.485	1.5836e-12
Sumo1	1.22765e-16	0.391451	1	0.907	1.5887e-12
Twistnb	2.50393e-16	0.269725	0.767	0.356	3.24033e-12
Pcbp2	2.71622e-16	0.49706	0.975	0.741	3.51506e-12
Celf1	3.07077e-16	0.356693	0.896	0.458	3.97389e-12
Lbr	3.25654e-16	0.323883	0.859	0.44	4.21429e-12
Larp7	3.40754e-16	0.329966	0.951	0.581	4.4097e-12
Pum2	3.83256e-16	0.274555	0.669	0.298	4.95971e-12
Elavl1	4.41196e-16	0.409853	0.994	0.719	5.70952e-12
Naa15	1.23221e-15	0.315599	0.804	0.395	1.5946e-11
H2afz	1.72793e-15	0.255608	1	0.994	2.23612e-11
Fgf8	1.98464e-15	0.387708	0.62	0.276	2.56832e-11
Hnrnph1	2.64475e-15	0.503328	0.994	0.722	3.42257e-11
Tceal8	2.87492e-15	0.437213	0.994	0.723	3.72043e-11
Plk4	3.07008e-15	0.328718	0.902	0.501	3.973e-11
Ewsr1	3.64745e-15	0.393717	0.975	0.661	4.72016e-11
Ppp4c	6.5313e-15	0.317538	0.963	0.596	8.45215e-11
Hprt	8.05923e-15	0.333545	0.926	0.558	1.04294e-10
Sap30	9.17938e-15	0.250518	0.865	0.416	1.1879e-10
Dqx1	9.49225e-15	0.433429	0.368	0.121	1.22839e-10
Zfp207	1.04169e-14	0.349376	0.914	0.515	1.34806e-10
Gtpbp4	1.37455e-14	0.296365	0.933	0.535	1.77881e-10
Hnrnpl	1.6095e-14	0.507163	0.988	0.712	2.08286e-10
Kif5b	1.65595e-14	0.256122	0.871	0.468	2.14296e-10
Tmpo	1.82876e-14	0.364128	0.92	0.537	2.3666e-10
Xpo1	1.95046e-14	0.405088	0.988	0.632	2.5241e-10
Hnrnpa2b1	2.06221e-14	0.352851	1	0.855	2.6687e-10
mt-Nd1	2.06486e-14	0.336354	1	0.757	2.67213e-10
Tspan6	2.10468e-14	0.340887	0.89	0.504	2.72366e-10
Ppig	3.33531e-14	0.329598	0.828	0.443	4.31622e-10
Rsrc2	3.34892e-14	0.26138	0.816	0.425	4.33384e-10
Gsc	3.9931e-14	0.304136	0.35	0.11	5.16747e-10
Sall4	4.48611e-14	0.393274	0.945	0.597	5.80548e-10
Srsf6	4.87816e-14	0.365251	0.994	0.7	6.31283e-10
Ipo5	6.65318e-14	0.33666	0.933	0.577	8.60988e-10
U2surp	1.01971e-13	0.252395	0.84	0.451	1.31961e-09
Srsf2	1.18094e-13	0.403026	0.994	0.826	1.52826e-09
Ddx3x	1.49409e-13	0.447958	0.975	0.706	1.93351e-09
mt-Nd3	1.75605e-13	0.346424	0.951	0.578	2.2725e-09
Fundc2	2.23588e-13	0.312129	0.926	0.545	2.89345e-09
mt-Atp6	3.97359e-13	0.325419	1	0.837	5.14222e-09
Rrs1	4.76774e-13	0.315496	0.908	0.535	6.16993e-09
Marcksl1	4.8864e-13	0.378345	0.988	0.703	6.32349e-09
Ccdc34	5.19889e-13	0.269317	0.951	0.551	6.72788e-09
Luc7l3	5.21157e-13	0.256846	0.828	0.454	6.74429e-09
Ywhaq	7.44338e-13	0.339385	1	0.853	9.63248e-09
Tead2	8.45005e-13	0.282538	0.945	0.54	1.09352e-08
Smarcc1	9.52127e-13	0.258867	0.914	0.554	1.23215e-08
H1fx	1.36648e-12	0.286475	0.853	0.472	1.76836e-08
Snx5	1.41635e-12	0.314907	0.945	0.572	1.83289e-08
Snrpb2	1.47639e-12	0.28388	0.871	0.544	1.91059e-08
Taf1d	2.01598e-12	0.263647	0.871	0.494	2.60888e-08
Top2a	2.73343e-12	0.291759	0.871	0.489	3.53733e-08
Peg3	5.28885e-12	0.266997	0.859	0.467	6.8443e-08
Eif5	5.87866e-12	0.264611	0.951	0.628	7.60758e-08
Gapdh	6.35107e-12	0.306199	1	0.993	8.21892e-08
Tecr	7.65098e-12	0.296917	0.969	0.638	9.90113e-08
Prdx1	1.29397e-11	0.278549	1	0.993	1.67452e-07
Nucks1	2.25579e-11	0.369369	0.975	0.717	2.91922e-07
Ptma	2.44973e-11	0.254977	1	1	3.1702e-07
Spry2	3.64727e-11	0.323345	0.865	0.503	4.71994e-07
Canx	4.08826e-11	0.358033	0.994	0.696	5.29061e-07
Gja1	4.97158e-11	0.273409	0.877	0.504	6.43372e-07
Hells	9.0839e-11	0.275167	0.963	0.603	1.17555e-06
Fam60a	1.06599e-10	0.292546	0.988	0.669	1.37949e-06
Nono	1.19282e-10	0.305466	0.975	0.715	1.54362e-06
Pgk1	1.31469e-10	0.270344	1	0.841	1.70134e-06
Csnk1a1	1.96206e-10	0.279415	0.963	0.641	2.5391e-06
Lhx1	2.85651e-10	0.328563	0.411	0.175	3.69661e-06
Trim28	3.30961e-10	0.274082	0.969	0.693	4.28296e-06
Hnrnpa1	5.35421e-10	0.30697	1	0.948	6.92888e-06
Eif4g2	1.08964e-09	0.352051	0.994	0.835	1.4101e-05
Nedd4	1.57825e-09	0.251477	0.969	0.693	2.04242e-05
Pkm	2.13019e-09	0.288587	1	0.944	2.75668e-05
Pcbp1	2.315e-09	0.2766	1	0.812	2.99584e-05
Morf4l1	4.5564e-09	0.286061	1	0.875	5.89643e-05
Ywhaz	1.05929e-08	0.254116	0.969	0.68	0.000137082
Sms	1.26623e-08	0.278567	1	0.739	0.000163863
Caprin1	1.41474e-08	0.284119	0.982	0.746	0.000183082
Ywhah	1.53901e-08	0.268347	0.963	0.712	0.000199163
Arl6ip1	2.79892e-07	0.256092	0.957	0.696	0.00362208
Xist	9.1758e-05	0.389334	0.436	0.292	1

## Sheet: E7.5_Visceral_Endoderm
	p_val	avg_log2FC	pct.1	pct.2	p_val_adj
Ttr	1.06473e-147	4.57863	0.962	0.074	1.37787e-143
Lgals2	3.88188e-141	2.83841	0.742	0.017	5.02355e-137
Rbp4	1.72365e-134	5.41307	0.947	0.097	2.23058e-130
Apom	2.80247e-125	4.07205	0.848	0.069	3.62667e-121
Npl	7.24324e-121	2.38579	0.758	0.043	9.37347e-117
Smlr1	1.18833e-115	1.79153	0.644	0.018	1.53782e-111
Apoa1	5.34393e-114	4.56069	0.902	0.118	6.91558e-110
Fxyd2	1.6727e-110	2.1416	0.652	0.025	2.16464e-106
Apob	1.54941e-105	3.24744	0.742	0.056	2.00509e-101
Dab2	9.62158e-105	3.13499	0.886	0.132	1.24513e-100
Cited1	4.05623e-99	3.11792	0.924	0.178	5.24917e-95
Ctsh	4.4977e-98	2.45875	0.742	0.067	5.82048e-94
Rhox5	1.26737e-94	2.61039	0.902	0.135	1.6401e-90
Amn	1.94314e-92	2.51749	0.689	0.062	2.51461e-88
Cubn	7.62485e-89	2.23723	0.568	0.029	9.86731e-85
S100g	2.21156e-88	2.5907	0.644	0.049	2.86198e-84
Spink1	7.05752e-88	2.91345	1	0.238	9.13313e-84
H19	1.48106e-86	3.25467	0.955	0.278	1.91664e-82
Folr1	4.04272e-86	1.826	0.606	0.041	5.23168e-82
Afp	8.50158e-85	2.01041	0.553	0.029	1.10019e-80
Gipc2	3.24939e-83	1.593	0.576	0.035	4.20504e-79
Slc2a2	1.6205e-81	0.877947	0.402	0.002	2.09709e-77
Mt1	1.91591e-81	3.84031	0.97	0.338	2.47938e-77
4933402E13Rik	5.14859e-78	1.20176	0.47	0.017	6.66279e-74
Clic6	3.93968e-76	1.66036	0.606	0.054	5.09834e-72
2210011C24Rik	6.26161e-76	1.24143	0.508	0.027	8.10314e-72
Apoa4	2.3931e-75	1.6483	0.485	0.023	3.09691e-71
Fth1	2.46939e-73	2.71178	1	0.98	3.19564e-69
Pla2g12b	2.26053e-72	1.70236	0.614	0.062	2.92535e-68
Spp2	2.73831e-72	1.09759	0.394	0.008	3.54364e-68
Cotl1	3.021e-70	2.35788	0.833	0.211	3.90948e-66
Fabp1	3.68702e-70	0.734566	0.341	0.001	4.77137e-66
Slc39a5	4.7097e-70	1.03741	0.485	0.028	6.09482e-66
Car7	8.63435e-70	1.22816	0.402	0.011	1.11737e-65
Nrk	9.79048e-69	1.47607	0.508	0.037	1.26699e-64
Aldob	2.05761e-68	0.690635	0.341	0.002	2.66275e-64
Apoc3	1.70323e-65	0.800496	0.356	0.007	2.20415e-61
Tmem150a	2.30851e-60	1.46409	0.553	0.07	2.98744e-56
Lect2	1.37549e-59	0.728158	0.356	0.011	1.78003e-55
Mt2	2.73077e-57	2.52163	0.803	0.26	3.53389e-53
2610528J11Rik	3.78391e-57	1.5564	0.568	0.08	4.89675e-53
Tmem37	5.37112e-56	1.1964	0.447	0.038	6.95076e-52
Ftl1	1.45437e-55	1.51561	1	0.981	1.8821e-51
Aprt	6.87656e-55	1.57949	0.97	0.933	8.89896e-51
Gpx3	7.75043e-55	1.31999	0.545	0.076	1.00298e-50
Hnf4a	7.74641e-54	0.644626	0.356	0.017	1.00246e-49
Abcc2	1.15734e-53	0.547401	0.288	0.004	1.49771e-49
Slc13a4	1.70944e-53	1.07099	0.409	0.031	2.21219e-49
Soat2	4.41968e-53	0.880753	0.394	0.027	5.71951e-49
Reep6	2.45999e-52	0.925681	0.409	0.032	3.18347e-48
Fabp2	3.2841e-52	0.573082	0.273	0.003	4.24996e-48
0610005C13Rik	1.19094e-51	0.735937	0.318	0.011	1.54119e-47
Apoc1	4.3481e-51	2.11945	0.788	0.281	5.62687e-47
S100a1	3.38522e-49	1.8631	0.629	0.143	4.38081e-45
Slc7a8	4.96046e-49	0.701916	0.326	0.015	6.41933e-45
Fgb	4.96859e-49	0.752579	0.333	0.017	6.42985e-45
Creb3l3	5.73727e-49	0.454503	0.258	0.003	7.4246e-45
Apoe	1.4785e-48	3.49462	0.871	0.57	1.91332e-44
Trf	7.34307e-48	0.838946	0.364	0.025	9.50267e-44
Sec14l2	4.84839e-47	0.762881	0.364	0.027	6.27431e-43
Adora2b	7.12882e-47	0.71619	0.303	0.013	9.22541e-43
Pdzk1	1.32313e-46	0.935681	0.356	0.025	1.71227e-42
Cldn2	4.41596e-46	0.411423	0.265	0.007	5.71469e-42
Selenop	3.39157e-45	1.65017	0.583	0.124	4.38903e-41
Maf	3.68314e-45	0.433119	0.273	0.009	4.76635e-41
Lxn	1.6516e-44	1.1941	0.5	0.079	2.13734e-40
Lgmn	3.80432e-44	2.47672	0.697	0.239	4.92317e-40
Morf4l2	9.97294e-44	2.01942	0.879	0.72	1.2906e-39
Oat	1.93885e-43	1.9363	0.841	0.48	2.50907e-39
Ang	5.69115e-43	0.758214	0.379	0.037	7.36492e-39
Aqp3	5.03857e-42	0.636879	0.28	0.013	6.52041e-38
2810459M11Rik	8.91252e-42	0.509302	0.258	0.009	1.15337e-37
Slc9a3r1	2.53312e-41	1.86999	0.871	0.581	3.27812e-37
Ctsl	2.24888e-40	2.68094	0.864	0.671	2.91028e-36
Mfsd12	2.33984e-40	0.723905	0.348	0.033	3.02799e-36
Morc4	3.67055e-40	0.8268	0.356	0.034	4.75006e-36
Tfec	1.06732e-39	0.39266	0.235	0.007	1.38122e-35
Fmr1nb	2.67074e-39	0.907621	0.447	0.064	3.4562e-35
Fgg	3.14613e-39	0.456146	0.25	0.01	4.0714e-35
Mttp	4.52948e-39	1.13968	0.47	0.086	5.8616e-35
Bex4	4.80636e-39	1.3758	0.939	0.804	6.21991e-35
Pcbd1	1.33659e-38	1.73117	0.727	0.294	1.72968e-34
Nxf7	2.40987e-38	0.98363	0.409	0.055	3.11862e-34
Dpp4	2.53815e-38	0.841605	0.379	0.045	3.28462e-34
Pxdc1	3.75535e-38	0.529751	0.265	0.014	4.8598e-34
Apoc4	4.19159e-38	0.40459	0.197	0.002	5.42434e-34
Gpx4	9.16832e-38	1.40938	0.924	0.841	1.18647e-33
Tcn2	1.75909e-37	0.882062	0.424	0.066	2.27644e-33
Emb	2.77152e-37	1.70757	0.902	0.782	3.58663e-33
Ctsb	3.26682e-37	2.07282	0.614	0.202	4.22759e-33
Tdh	4.307e-37	1.55205	0.568	0.153	5.57369e-33
Apoa2	5.51699e-36	1.46156	0.485	0.103	7.13954e-32
Ass1	5.88072e-36	1.23442	0.5	0.108	7.61024e-32
Gng12	7.08883e-36	1.22597	0.545	0.138	9.17366e-32
Myo6	8.77935e-36	1.0281	0.409	0.063	1.13614e-31
Abca3	1.01854e-34	0.292809	0.227	0.01	1.3181e-30
Dnajc22	1.13426e-34	0.379141	0.25	0.014	1.46784e-30
Sigirr	1.03964e-33	0.439017	0.273	0.021	1.3454e-29
Vamp8	1.54473e-33	1.74428	0.72	0.358	1.99904e-29
Dbi	3.32738e-33	1.26645	0.917	0.921	4.30596e-29
Snx3	3.903e-33	1.59992	0.871	0.692	5.05087e-29
Hebp1	4.6495e-33	0.650622	0.356	0.05	6.01692e-29
Tmprss2	5.72386e-33	0.703041	0.371	0.053	7.40725e-29
Vil1	5.77638e-33	0.700993	0.273	0.022	7.47522e-29
Erich4	1.74774e-32	0.389256	0.205	0.008	2.26175e-28
Slc2a3	2.10238e-32	2.03813	0.803	0.497	2.72069e-28
Sord	2.72673e-32	0.888255	0.356	0.052	3.52866e-28
Dgat2	2.79251e-32	0.62199	0.379	0.059	3.61378e-28
Ddt	3.48027e-32	1.38682	0.871	0.862	4.50381e-28
Uap1l1	7.69181e-32	0.735267	0.295	0.031	9.95397e-28
Tomm20	8.79744e-32	1.07234	0.924	0.928	1.13848e-27
Atp1b1	1.00611e-31	1.26836	0.47	0.113	1.302e-27
Slc7a9	1.94536e-31	0.416901	0.205	0.009	2.51749e-27
Slco4c1	2.92955e-31	0.475375	0.242	0.017	3.79113e-27
Klhl2	1.50478e-30	1.24708	0.508	0.146	1.94734e-26
Txndc17	2.74238e-30	1.14459	0.909	0.886	3.54892e-26
Pgc	4.93046e-30	0.564628	0.197	0.009	6.38051e-26
Atp6v0b	1.16515e-29	1.75594	0.811	0.673	1.50782e-25
Uqcrq	1.18912e-29	0.806979	0.962	0.97	1.53884e-25
Nostrin	1.27239e-29	0.468421	0.212	0.012	1.6466e-25
Stx7	3.25449e-29	1.39452	0.636	0.271	4.21164e-25
Slc43a2	3.76167e-29	0.380248	0.258	0.024	4.86798e-25
Cib1	8.01479e-29	1.62328	0.765	0.482	1.03719e-24
Dlk1	8.0312e-29	0.525683	0.28	0.031	1.03932e-24
Cltc	1.28638e-28	1.44194	0.788	0.584	1.66471e-24
Igsf23	1.49268e-28	0.499433	0.189	0.009	1.93168e-24
Glrx	1.57031e-28	1.23523	0.553	0.181	2.03214e-24
Cyba	3.60316e-28	2.20036	0.674	0.366	4.66285e-24
Gcsh	4.01729e-28	1.32606	0.864	0.731	5.19878e-24
Ctsz	6.68984e-28	1.93242	0.72	0.468	8.65732e-24
Bhmt2	3.31503e-27	0.2937	0.144	0.002	4.28998e-23
Gcat	3.81726e-27	1.46265	0.689	0.374	4.93992e-23
Aqp11	4.21483e-27	0.438216	0.265	0.03	5.45441e-23
Lrp2	1.56955e-26	0.843273	0.386	0.082	2.03116e-22
Neu1	3.35458e-26	0.638204	0.394	0.086	4.34116e-22
Cpn1	4.74521e-26	0.44614	0.288	0.038	6.14077e-22
Palm3	4.89708e-26	0.580597	0.341	0.06	6.33731e-22
Tomm5	5.15933e-26	1.03233	0.894	0.881	6.67668e-22
Rbm47	1.38152e-25	0.869485	0.417	0.098	1.78782e-21
Cystm1	2.01534e-25	0.630416	0.379	0.077	2.60805e-21
Krt18	2.63833e-25	1.38281	0.811	0.452	3.41426e-21
Depdc7	2.93747e-25	0.390208	0.197	0.014	3.80138e-21
Tbrg1	8.86363e-25	1.30883	0.811	0.621	1.14704e-20
Slc16a9	2.95873e-24	0.288657	0.144	0.004	3.8289e-20
Cd59a	5.31337e-24	0.951853	0.455	0.124	6.87603e-20
Slc16a10	6.44702e-24	0.261739	0.22	0.022	8.34309e-20
Ihh	9.79325e-24	0.259711	0.159	0.008	1.26734e-19
Sgk3	1.00712e-23	0.789712	0.386	0.094	1.30332e-19
Igfbp5	1.14311e-23	0.392099	0.258	0.034	1.4793e-19
Eea1	1.7088e-23	0.337818	0.242	0.03	2.21136e-19
Trap1a	2.77381e-23	1.25061	0.553	0.199	3.58958e-19
Mgst3	5.59398e-23	1.24947	0.682	0.384	7.23917e-19
Tpcn1	1.16187e-22	0.406717	0.288	0.049	1.50357e-18
Lcp1	1.34666e-22	0.279643	0.174	0.012	1.74272e-18
Lamp1	1.35871e-22	1.30999	0.78	0.635	1.75831e-18
Hnf1b	1.9076e-22	0.300442	0.212	0.022	2.46863e-18
Evi5	2.1351e-22	1.10921	0.508	0.197	2.76304e-18
Phyh	2.27861e-22	1.20981	0.424	0.121	2.94875e-18
Tnfrsf12a	3.38305e-22	0.798808	0.394	0.104	4.37801e-18
Glrx5	3.48411e-22	1.06061	0.864	0.8	4.50879e-18
Podxl	5.23094e-22	1.36223	0.583	0.273	6.76936e-18
Efnb1	5.29394e-22	0.531347	0.258	0.039	6.85089e-18
Sgk1	5.78519e-22	1.29233	0.583	0.275	7.48662e-18
Cd63	8.46379e-22	1.59092	0.705	0.491	1.0953e-17
Edf1	9.30464e-22	0.787941	0.909	0.951	1.20411e-17
S100a16	1.27478e-21	0.301786	0.159	0.01	1.64969e-17
Sdc4	1.47163e-21	0.623905	0.311	0.061	1.90444e-17
Igf2os	2.4594e-21	0.263078	0.167	0.012	3.1827e-17
Hnf1aos1	3.38651e-21	0.303949	0.152	0.009	4.38248e-17
Atp6v1g1	4.70394e-21	1.03355	0.803	0.715	6.08737e-17
Tfcp2l1	5.78347e-21	0.260401	0.174	0.014	7.48438e-17
Gab1	6.37784e-21	0.322541	0.242	0.035	8.25357e-17
Cdo1	6.85085e-21	0.297071	0.144	0.008	8.86568e-17
Cideb	7.31351e-21	0.344368	0.144	0.008	9.46442e-17
Rnf128	7.392e-21	0.490201	0.295	0.058	9.56599e-17
Renbp	1.09635e-20	0.808834	0.386	0.103	1.41879e-16
Mfsd1	1.64517e-20	0.79031	0.432	0.146	2.12901e-16
Slc25a4	2.5754e-20	1.25223	0.856	0.744	3.33282e-16
Arpc1b	2.83605e-20	1.18221	0.561	0.251	3.67013e-16
Runx1	3.20879e-20	0.445662	0.227	0.032	4.15249e-16
Bex3	6.2003e-20	0.775487	0.962	0.958	8.02381e-16
Lmna	9.39214e-20	0.496421	0.265	0.045	1.21544e-15
Slc16a1	9.89914e-20	1.42084	0.705	0.483	1.28105e-15
Cstb	1.05862e-19	1.19946	0.788	0.687	1.36996e-15
Kdelr3	1.73176e-19	0.32112	0.258	0.04	2.24107e-15
Foxo4	2.01823e-19	0.7925	0.379	0.108	2.61179e-15
Psph	2.10816e-19	1.57407	0.614	0.361	2.72817e-15
Zmynd10	6.11992e-19	0.27613	0.174	0.018	7.91979e-15
Sccpdh	9.17603e-19	1.10615	0.485	0.19	1.18747e-14
Bex1	9.55357e-19	0.808163	0.924	0.843	1.23633e-14
Glul	1.05039e-18	1.16515	0.659	0.429	1.3593e-14
Gstm1	2.20683e-18	0.692613	0.417	0.136	2.85586e-14
Slc39a8	2.99202e-18	0.573788	0.348	0.092	3.87198e-14
Gpc3	3.05137e-18	1.41961	0.727	0.591	3.94877e-14
Gnb4	3.32488e-18	0.42395	0.288	0.062	4.30273e-14
Id1	4.1363e-18	1.17361	0.689	0.417	5.35279e-14
Rab4a	4.97796e-18	1.0809	0.591	0.315	6.44197e-14
Manba	6.14682e-18	0.332236	0.144	0.011	7.9546e-14
Cox5a	6.26663e-18	0.540919	0.947	0.969	8.10964e-14
Tm4sf5	6.43789e-18	0.521936	0.265	0.053	8.33128e-14
Grtp1	1.0603e-17	0.681463	0.394	0.121	1.37214e-13
Avpi1	1.11518e-17	1.03544	0.545	0.264	1.44316e-13
Slc16a13	1.30641e-17	0.410246	0.265	0.053	1.69063e-13
Peg10	1.3763e-17	0.95762	0.47	0.177	1.78107e-13
Car4	1.46614e-17	1.13187	0.765	0.652	1.89734e-13
Rnase4	1.90929e-17	0.456864	0.258	0.051	2.47081e-13
Rdx	2.31925e-17	1.18709	0.712	0.597	3.00134e-13
Vps29	2.81105e-17	1.08656	0.818	0.715	3.63778e-13
Eps8	4.13603e-17	0.365397	0.242	0.045	5.35244e-13
Sh3tc1	4.43204e-17	0.297057	0.174	0.021	5.7355e-13
AI413582	6.12915e-17	0.498984	0.212	0.034	7.93173e-13
Tbx3	7.31859e-17	0.371587	0.265	0.055	9.47099e-13
Cryz	8.04637e-17	0.363069	0.265	0.058	1.04128e-12
Mreg	8.86136e-17	0.329932	0.242	0.046	1.14675e-12
Rab17	1.12788e-16	0.290864	0.136	0.011	1.45958e-12
Ddx4	1.25009e-16	0.382376	0.159	0.018	1.61774e-12
Ezr	1.26161e-16	1.14708	0.606	0.355	1.63265e-12
S100a13	1.56011e-16	0.540446	0.318	0.082	2.01894e-12
Snx2	1.62229e-16	1.23938	0.523	0.269	2.09941e-12
Gldc	2.23894e-16	1.2433	0.538	0.31	2.89741e-12
Tdrp	2.35339e-16	0.415147	0.22	0.039	3.04552e-12
Ndufb11	3.36543e-16	0.786531	0.848	0.856	4.35521e-12
Phgdh	3.64691e-16	1.03426	0.742	0.638	4.71946e-12
Pqlc2	3.88909e-16	0.367101	0.28	0.066	5.03287e-12
Chchd10	3.91887e-16	1.08325	0.712	0.504	5.0714e-12
Mpc2	4.55477e-16	1.17838	0.583	0.336	5.89433e-12
Smim1	4.69051e-16	0.708749	0.356	0.113	6.06999e-12
2200002D01Rik	5.51274e-16	0.86125	0.561	0.268	7.13404e-12
Cox8a	6.03923e-16	0.412342	0.977	0.99	7.81537e-12
Rab11a	7.32853e-16	1.19635	0.667	0.509	9.48385e-12
Vps26a	7.80748e-16	0.982203	0.5	0.239	1.01037e-11
Aldh7a1	1.05969e-15	1.00936	0.606	0.362	1.37134e-11
Pcgf5	1.27337e-15	0.928096	0.432	0.175	1.64787e-11
Xlr3a	1.96526e-15	0.269277	0.189	0.029	2.54324e-11
Tspan13	2.06533e-15	0.775769	0.455	0.205	2.67275e-11
Polg	2.07654e-15	0.744086	0.462	0.197	2.68724e-11
Klc4	2.38686e-15	0.810608	0.28	0.071	3.08883e-11
Atp6v1e1	2.52323e-15	1.19259	0.689	0.552	3.26531e-11
Scpep1	2.81749e-15	0.552148	0.326	0.096	3.64611e-11
Hadh	2.96919e-15	1.20214	0.659	0.463	3.84243e-11
Bri3	3.43548e-15	0.890045	0.848	0.852	4.44585e-11
Rnf181	4.57331e-15	1.07007	0.538	0.29	5.91832e-11
Ly75	5.14393e-15	0.444543	0.303	0.085	6.65675e-11
Sgms1	6.34272e-15	0.361228	0.212	0.04	8.20811e-11
Prss8	7.21027e-15	0.444082	0.318	0.094	9.3308e-11
Ephx2	8.40139e-15	0.466819	0.197	0.034	1.08722e-10
Uqcr11	9.16071e-15	0.562021	0.917	0.968	1.18549e-10
Ehd1	1.05335e-14	1.11301	0.576	0.356	1.36314e-10
Gm42418	1.20211e-14	1.96632	0.689	0.581	1.55565e-10
Msx1	3.28562e-14	0.657912	0.356	0.121	4.25192e-10
Hexa	3.40999e-14	0.617389	0.379	0.14	4.41286e-10
Med12	3.57842e-14	0.540795	0.356	0.124	4.63083e-10
Slc40a1	3.94143e-14	0.310242	0.22	0.045	5.1006e-10
Xlr4b	4.71618e-14	0.307824	0.152	0.02	6.1032e-10
Mtus1	4.78668e-14	0.357291	0.189	0.033	6.19444e-10
Id2	4.88705e-14	0.826039	0.424	0.179	6.32433e-10
Mageb16	5.79147e-14	0.309928	0.129	0.013	7.49474e-10
Lpar1	6.50011e-14	0.340056	0.265	0.065	8.41179e-10
Tceal9	6.51379e-14	0.902755	0.795	0.738	8.4295e-10
Clta	7.63249e-14	0.703447	0.856	0.854	9.8772e-10
Sfmbt2	1.18991e-13	0.263867	0.174	0.029	1.53987e-09
Klf8	1.94006e-13	0.270686	0.182	0.032	2.51064e-09
Galk1	2.05011e-13	1.01094	0.742	0.669	2.65305e-09
Xlr4a	2.5725e-13	0.263938	0.144	0.019	3.32907e-09
Prss12	3.37907e-13	0.409243	0.212	0.045	4.37285e-09
Rcan1	4.39197e-13	0.709522	0.364	0.138	5.68364e-09
1810058I24Rik	4.90152e-13	0.862118	0.803	0.819	6.34306e-09
Itsn2	5.32193e-13	0.275321	0.152	0.022	6.8871e-09
Sptssa	5.65613e-13	1.01428	0.758	0.695	7.3196e-09
Slc7a7	5.80014e-13	0.762347	0.394	0.17	7.50597e-09
Myo18a	6.08641e-13	0.57619	0.227	0.054	7.87642e-09
Aldh18a1	6.21927e-13	0.539855	0.356	0.135	8.04836e-09
Clic1	6.26967e-13	1.07574	0.735	0.699	8.11358e-09
Ctsc	6.29843e-13	0.992036	0.462	0.226	8.1508e-09
Smoc1	6.59469e-13	0.255854	0.174	0.031	8.53419e-09
Igfbp6	7.30257e-13	0.255678	0.114	0.011	9.45025e-09
Me2	9.93157e-13	0.797722	0.5	0.283	1.28524e-08
Cldn7	1.02931e-12	1.11497	0.689	0.514	1.33203e-08
Cndp2	1.1604e-12	1.06016	0.515	0.296	1.50168e-08
Gaa	1.2508e-12	0.268625	0.189	0.038	1.61866e-08
Nudt10	1.36023e-12	0.503406	0.303	0.101	1.76027e-08
P2rx4	1.60678e-12	0.296102	0.22	0.051	2.07933e-08
Atp6v1a	2.45756e-12	0.824837	0.462	0.247	3.18033e-08
Atox1	2.91601e-12	0.465676	0.886	0.94	3.77361e-08
Slc25a5	4.06196e-12	0.977544	0.818	0.781	5.25658e-08
Zdhhc9	4.09966e-12	0.375969	0.197	0.043	5.30536e-08
Utp14b	4.75916e-12	0.291346	0.235	0.061	6.15883e-08
Timm17a	4.79268e-12	0.820214	0.788	0.756	6.20221e-08
Ost4	5.12014e-12	0.501925	0.886	0.947	6.62598e-08
Hist1h2bc	9.11538e-12	0.749043	0.409	0.187	1.17962e-07
Akr7a5	9.46587e-12	1.00892	0.621	0.45	1.22498e-07
Tob1	1.14386e-11	0.329857	0.189	0.041	1.48027e-07
Atp6v0e	1.20518e-11	0.874005	0.75	0.749	1.55963e-07
Tpd52	1.38116e-11	0.936595	0.545	0.347	1.78737e-07
Cdkn2a	1.41244e-11	0.380287	0.227	0.055	1.82784e-07
Dhx32	1.50325e-11	0.467286	0.258	0.076	1.94535e-07
Scly	1.78565e-11	0.324212	0.265	0.081	2.31081e-07
Acat1	2.0063e-11	0.48051	0.295	0.101	2.59635e-07
Gnpda1	2.07038e-11	0.807005	0.424	0.211	2.67928e-07
Rgl1	2.48144e-11	0.432143	0.144	0.024	3.21123e-07
Commd4	2.57729e-11	1.04199	0.667	0.574	3.33526e-07
As3mt	3.83032e-11	0.788276	0.371	0.16	4.95682e-07
Tmem104	4.34229e-11	0.255391	0.136	0.022	5.61936e-07
Vps35	4.51512e-11	1.04282	0.583	0.456	5.84302e-07
Mov10	4.93987e-11	0.321555	0.212	0.054	6.39269e-07
B4galt5	5.86797e-11	0.292097	0.242	0.071	7.59373e-07
Rab5c	6.01178e-11	0.833096	0.485	0.283	7.77984e-07
Timm13	6.55566e-11	0.471716	0.848	0.94	8.48368e-07
Amot	6.5879e-11	0.914808	0.515	0.296	8.5254e-07
Tspan18	6.66206e-11	0.264612	0.159	0.031	8.62138e-07
Rdh10	7.52482e-11	0.273108	0.182	0.041	9.73787e-07
Scarb1	7.57224e-11	0.343641	0.227	0.065	9.79923e-07
Elovl1	7.70982e-11	0.468547	0.348	0.143	9.97728e-07
Ddc	8.90053e-11	0.459317	0.242	0.071	1.15182e-06
Fhl1	1.02911e-10	0.615383	0.341	0.135	1.33177e-06
Minos1	1.57952e-10	0.60908	0.803	0.84	2.04405e-06
Bend5	1.73246e-10	0.560196	0.333	0.131	2.24198e-06
Sh3d19	2.02201e-10	0.412944	0.242	0.074	2.61668e-06
Sypl	2.10766e-10	0.8564	0.523	0.346	2.72753e-06
Cldn6	2.31625e-10	0.886796	0.545	0.368	2.99746e-06
Tmem256	2.38087e-10	0.606593	0.856	0.873	3.08109e-06
Nid2	2.41633e-10	0.399651	0.326	0.131	3.12697e-06
Mcrip2	2.51469e-10	0.594162	0.417	0.212	3.25426e-06
Itm2b	3.22659e-10	0.894076	0.674	0.593	4.17553e-06
Smdt1	3.26675e-10	0.511724	0.848	0.895	4.22751e-06
Haus7	3.31647e-10	0.7739	0.492	0.295	4.29185e-06
Snx9	3.39807e-10	0.509229	0.273	0.096	4.39744e-06
Tango2	3.91901e-10	0.366255	0.258	0.082	5.07159e-06
Ctsa	4.61542e-10	0.651653	0.424	0.22	5.97281e-06
Ninj1	5.14597e-10	0.837875	0.386	0.184	6.6594e-06
Calm3	5.44607e-10	0.679591	0.765	0.804	7.04775e-06
Arhgef16	6.03728e-10	0.275158	0.167	0.038	7.81284e-06
Rab20	6.05761e-10	0.338534	0.205	0.056	7.83916e-06
Plekha6	6.44585e-10	0.29623	0.167	0.038	8.34157e-06
Ostf1	7.20398e-10	0.880231	0.379	0.177	9.32267e-06
Myo7a	8.27752e-10	0.288886	0.167	0.039	1.07119e-05
Fam84b	8.38816e-10	0.270337	0.28	0.102	1.08551e-05
Agpat3	8.67427e-10	0.738396	0.417	0.216	1.12254e-05
Ndel1	8.75619e-10	0.488937	0.265	0.093	1.13314e-05
Sh3bgrl2	9.29821e-10	0.580148	0.258	0.087	1.20328e-05
Acaa2	9.93638e-10	0.692233	0.326	0.137	1.28587e-05
Gns	1.00955e-09	0.488527	0.326	0.136	1.30646e-05
Cox6a1	1.09078e-09	0.658435	0.78	0.824	1.41157e-05
Mpp1	1.26457e-09	0.490602	0.227	0.072	1.63648e-05
Cgref1	1.26723e-09	0.292374	0.182	0.046	1.63992e-05
Sft2d2	1.68744e-09	0.36352	0.28	0.105	2.18372e-05
Vkorc1	3.1249e-09	0.948513	0.576	0.455	4.04393e-05
Slc9a6	3.12838e-09	0.290658	0.22	0.067	4.04844e-05
Atp5g1	3.64146e-09	0.314143	0.97	0.97	4.71241e-05
Sacm1l	3.66451e-09	0.61312	0.348	0.157	4.74224e-05
Gsn	3.72209e-09	0.395683	0.197	0.055	4.81675e-05
Atp5d	4.27145e-09	0.559059	0.894	0.923	5.52768e-05
Cmtm4	4.42848e-09	0.666838	0.417	0.215	5.73089e-05
Acot1	4.49321e-09	0.775073	0.371	0.183	5.81466e-05
Igfbp4	5.31634e-09	0.727422	0.462	0.265	6.87988e-05
Reep5	6.49669e-09	0.72319	0.652	0.551	8.40736e-05
Arhgef5	6.56927e-09	0.287313	0.22	0.071	8.50129e-05
Cda	7.10851e-09	0.338524	0.189	0.054	9.19912e-05
Ostc	7.10956e-09	0.746096	0.788	0.806	9.20048e-05
Chchd2	7.26334e-09	0.267842	0.985	0.997	9.39949e-05
Arhgap18	7.61654e-09	0.27521	0.152	0.035	9.85656e-05
Rnf130	8.04837e-09	0.643837	0.341	0.159	0.000104154
Obsl1	9.76865e-09	0.482997	0.303	0.127	0.000126416
Ppib	1.05564e-08	0.557119	0.856	0.852	0.00013661
Rbbp7	1.1395e-08	0.952158	0.667	0.638	0.000147462
Dsg2	1.17024e-08	0.382937	0.235	0.08	0.000151441
Ank	1.22012e-08	0.296659	0.167	0.043	0.000157896
Ptgds	1.27864e-08	0.298215	0.129	0.027	0.000165469
Plscr1	1.32321e-08	0.82729	0.424	0.251	0.000171236
Bst2	1.53399e-08	0.878401	0.644	0.531	0.000198514
Lrpap1	1.55721e-08	0.696215	0.561	0.417	0.000201518
Cyb5a	1.64071e-08	0.722713	0.78	0.747	0.000212324
Clcn5	1.72437e-08	0.648839	0.341	0.167	0.000223151
Gabarap	1.74443e-08	0.858169	0.705	0.683	0.000225747
Tmem63b	2.31322e-08	0.445336	0.356	0.175	0.000299354
Ndufb10	2.76389e-08	0.675312	0.788	0.802	0.000357675
Cpox	2.87613e-08	0.532419	0.394	0.215	0.0003722
Atp5g3	2.94231e-08	0.387965	0.833	0.897	0.000380764
Atpif1	3.52348e-08	0.370413	0.962	0.978	0.000455973
Sri	3.78909e-08	0.837776	0.523	0.367	0.000490346
Pafah2	3.83686e-08	0.271573	0.129	0.028	0.000496528
Klf6	4.04018e-08	0.506967	0.341	0.166	0.000522839
Swt1	4.10301e-08	0.944816	0.462	0.317	0.00053097
Slc3a2	4.50616e-08	1.00955	0.538	0.429	0.000583142
AY036118	5.29736e-08	0.37593	0.205	0.065	0.000685532
Lamp2	6.01171e-08	0.454203	0.364	0.19	0.000777976
Lypla1	6.71419e-08	0.726501	0.447	0.288	0.000868883
Krt8	7.27491e-08	0.905856	0.621	0.435	0.000941446
Atp6v1b2	7.43441e-08	0.704571	0.424	0.261	0.000962086
Pdlim1	7.43699e-08	0.546556	0.341	0.165	0.000962421
Degs1	7.7069e-08	0.879006	0.477	0.355	0.00099735
Pop5	8.13542e-08	0.717669	0.705	0.69	0.0010528
Xbp1	8.38566e-08	0.616878	0.439	0.267	0.00108519
Trim6	8.552e-08	0.323727	0.258	0.101	0.00110671
Snx8	1.06387e-07	0.479412	0.265	0.11	0.00137676
Rhox6	1.20199e-07	0.260756	0.114	0.023	0.0015555
Cst3	1.22629e-07	0.562549	0.72	0.736	0.00158694
Dmxl1	1.25069e-07	0.5715	0.379	0.216	0.00161852
Nup62cl	1.30166e-07	0.459489	0.265	0.11	0.00168448
Serp1	1.31421e-07	0.819988	0.659	0.614	0.00170072
Hook2	1.32717e-07	0.531921	0.28	0.124	0.00171749
Slc31a1	1.40169e-07	0.546925	0.379	0.216	0.00181393
Inpp5f	1.72657e-07	0.261962	0.22	0.082	0.00223436
Rab9	2.3015e-07	0.877443	0.553	0.419	0.00297837
Rragc	2.32865e-07	0.486568	0.288	0.132	0.00301351
Epb41l3	2.33644e-07	0.577343	0.439	0.283	0.00302359
Sqstm1	2.64107e-07	0.81334	0.348	0.179	0.00341781
Etfb	2.99058e-07	0.933534	0.659	0.618	0.00387011
Scp2	3.12311e-07	0.883727	0.583	0.481	0.00404162
Stx3	3.1964e-07	0.750987	0.439	0.285	0.00413647
Carmil1	3.36961e-07	0.317664	0.182	0.06	0.00436061
Dpp7	4.9071e-07	0.302879	0.212	0.079	0.00635027
Ak3	5.4144e-07	0.480702	0.288	0.136	0.00700677
Ssr4	6.47622e-07	0.44572	0.773	0.811	0.00838088
Tfpi	6.97085e-07	0.358865	0.326	0.153	0.00902098
Lactb	8.11723e-07	0.396642	0.273	0.122	0.0105045
Atp6v0a1	8.43539e-07	0.432321	0.273	0.126	0.0109162
Stxbp2	9.35143e-07	0.557281	0.333	0.174	0.0121017
Atp5a1	9.38216e-07	0.468427	0.795	0.823	0.0121415
Arcn1	9.41089e-07	0.778623	0.447	0.3	0.0121786
H2afj	9.92634e-07	0.574078	0.735	0.81	0.0128457
Acsl3	1.01542e-06	0.637676	0.47	0.347	0.0131406
Srp9	1.06076e-06	0.495105	0.78	0.838	0.0137272
Srm	1.15746e-06	0.63657	0.773	0.796	0.0149787
Mlec	1.24769e-06	0.6203	0.523	0.388	0.0161463
Card19	1.2649e-06	0.510013	0.311	0.158	0.016369
Mien1	1.59079e-06	0.740956	0.629	0.633	0.0205864
Vdac1	1.61993e-06	0.655032	0.803	0.826	0.0209635
Glrx2	1.7674e-06	0.632637	0.614	0.521	0.0228719
Npc2	2.01472e-06	0.65985	0.659	0.622	0.0260724
Twf1	2.07017e-06	0.626628	0.409	0.261	0.02679
Ndufs6	2.26683e-06	0.389719	0.856	0.923	0.0293351
Impact	2.59424e-06	0.478381	0.265	0.128	0.033572
Snx6	2.599e-06	0.790904	0.621	0.559	0.0336337
Glmp	2.63822e-06	0.544391	0.402	0.259	0.0341412
Stard10	2.65161e-06	0.522207	0.348	0.195	0.0343145
Slc4a2	2.89665e-06	0.251149	0.22	0.087	0.0374856
Bpnt1	3.00354e-06	0.645653	0.432	0.287	0.0388689
Slc25a10	3.06375e-06	0.369516	0.273	0.132	0.039648
Amdhd2	3.14211e-06	0.526855	0.318	0.166	0.0406621
Bag2	3.1851e-06	0.624288	0.402	0.25	0.0412184
Fech	3.30849e-06	0.329662	0.182	0.067	0.0428152
Surf4	3.65633e-06	0.838123	0.477	0.371	0.0473166
Jade1	3.65735e-06	0.312044	0.341	0.188	0.0473298
Lasp1	4.18438e-06	0.338991	0.311	0.162	0.05415
Sgpl1	4.35712e-06	0.401361	0.295	0.15	0.0563855
Mrps18a	4.39012e-06	0.709035	0.682	0.676	0.0568126
Trappc8	5.16856e-06	0.542162	0.273	0.135	0.0668863
Rnaseh2c	5.25096e-06	0.550657	0.727	0.802	0.0679527
Mrpl12	6.49888e-06	0.508757	0.833	0.897	0.084102
Suclg1	6.77155e-06	0.870885	0.689	0.664	0.0876306
Gdi2	6.85803e-06	0.60218	0.705	0.717	0.0887498
Hmox1	7.54788e-06	0.360129	0.303	0.158	0.0976772
Lamtor1	8.4063e-06	0.752531	0.674	0.671	0.108786
Hdlbp	9.05284e-06	0.687484	0.545	0.485	0.117153
Hmg20b	9.65485e-06	0.761664	0.553	0.497	0.124943
Tmem30a	9.98943e-06	0.485597	0.371	0.236	0.129273
3110002H16Rik	1.0454e-05	0.346116	0.205	0.086	0.135286
Ndufb6	1.05747e-05	0.548116	0.697	0.765	0.136848
Pdpn	1.0612e-05	0.349771	0.379	0.218	0.13733
Map1lc3b	1.0806e-05	0.518006	0.712	0.719	0.139841
Abcd3	1.18961e-05	0.396774	0.235	0.106	0.153947
Npc1	1.27623e-05	0.3444	0.28	0.147	0.165157
Erlin1	1.28159e-05	0.261159	0.144	0.049	0.165851
Jpt1	1.36989e-05	0.547924	0.758	0.81	0.177278
Apln	1.39439e-05	0.43706	0.25	0.121	0.180448
Ndfip2	1.39608e-05	0.706663	0.417	0.308	0.180667
Fem1b	1.45431e-05	0.785558	0.432	0.329	0.188202
Sec11c	1.49285e-05	0.532455	0.409	0.281	0.19319
Rida	1.54842e-05	0.760175	0.447	0.326	0.200382
Dynll2	1.55664e-05	0.604058	0.644	0.639	0.201445
Igf2r	1.57949e-05	0.360715	0.303	0.164	0.204401
Gamt	1.63795e-05	0.26671	0.197	0.083	0.211967
Rpe	1.67119e-05	0.660425	0.402	0.264	0.216268
Tspan12	1.69116e-05	0.410548	0.212	0.093	0.218853
Ankrd13a	1.72885e-05	0.410779	0.235	0.113	0.22373
Vat1	1.7555e-05	0.26099	0.235	0.112	0.227179
Lpin2	1.76216e-05	0.283175	0.144	0.05	0.228042
Sephs2	1.80447e-05	0.786963	0.576	0.524	0.233516
Mydgf	1.97945e-05	0.650155	0.583	0.541	0.256161
Slc25a15	1.98183e-05	0.294086	0.212	0.096	0.256469
Praf2	1.99564e-05	0.668318	0.371	0.232	0.258256
Arpc2	2.0382e-05	0.668022	0.583	0.545	0.263763
Tomm22	2.0417e-05	0.40124	0.818	0.86	0.264216
Pygb	2.21159e-05	0.336408	0.182	0.074	0.286202
Pon2	2.23851e-05	0.251872	0.167	0.064	0.289685
Spint2	2.26583e-05	0.774968	0.621	0.563	0.293221
Blvrb	2.26907e-05	0.649495	0.424	0.293	0.293641
Atp5f1	2.3616e-05	0.477735	0.848	0.886	0.305614
Gga2	2.37216e-05	0.62727	0.455	0.358	0.306982
Sox17	2.61528e-05	0.302201	0.409	0.215	0.338444
Foxa3	2.75835e-05	0.345353	0.189	0.076	0.356958
Dap	2.7753e-05	0.676184	0.432	0.298	0.359151
Plekhf2	2.93703e-05	0.541604	0.364	0.23	0.380081
Mum1l1	3.60108e-05	0.358185	0.265	0.137	0.466016
Tubb4b	3.99653e-05	0.595635	0.803	0.842	0.517191
Stard4	4.04855e-05	0.255537	0.235	0.113	0.523923
Dnajc3	4.44064e-05	0.486233	0.424	0.3	0.574664
Ndufb5	4.77173e-05	0.404014	0.765	0.832	0.617509
Rab14	4.80237e-05	0.78555	0.523	0.459	0.621475
Tmem8	4.81718e-05	0.287038	0.136	0.049	0.623391
Tmem97	4.86421e-05	0.689209	0.568	0.534	0.629477
Qdpr	5.04571e-05	0.669701	0.47	0.366	0.652966
Ssr2	5.51748e-05	0.719584	0.674	0.72	0.714016
Ndufa6	5.89384e-05	0.450135	0.72	0.782	0.762722
Gss	5.98191e-05	0.384262	0.197	0.088	0.774119
Qprt	6.28801e-05	0.431232	0.311	0.186	0.813731
Carhsp1	6.4604e-05	0.674953	0.614	0.595	0.83604
Cox14	6.89532e-05	0.603219	0.606	0.611	0.892323
Mapk14	7.57638e-05	0.442069	0.318	0.19	0.980459
Bex2	7.72342e-05	0.615817	0.682	0.752	0.999488
Atp6v1f	8.05666e-05	0.36069	0.826	0.878	1
Atg3	8.48576e-05	0.669396	0.402	0.271	1
Tulp4	8.68985e-05	0.34467	0.341	0.211	1
Jade3	8.85494e-05	0.343183	0.265	0.143	1
Tbc1d10a	9.46915e-05	0.337645	0.28	0.154	1
Coa4	0.000100546	0.401925	0.318	0.195	1
Eif1a	0.000103197	0.596735	0.636	0.59	1
Abcg2	0.000106712	0.643041	0.417	0.315	1
Nudt11	0.00010896	0.469955	0.273	0.159	1
Rasgrp2	0.000128327	0.641595	0.598	0.523	1
Smim14	0.000132348	0.485222	0.333	0.217	1
Pmm2	0.000135101	0.539985	0.311	0.195	1
Pip5k1c	0.000136846	0.273783	0.197	0.093	1
Sod1	0.000141259	0.648627	0.53	0.499	1
Rer1	0.000144227	0.640841	0.652	0.676	1
Aldh2	0.000152715	0.621518	0.432	0.311	1
Mrpl14	0.000153101	0.612172	0.583	0.577	1
Soat1	0.000156131	0.486922	0.47	0.386	1
Amt	0.000161679	0.791692	0.508	0.42	1
Mogat2	0.000162697	0.569564	0.386	0.28	1
Atp2b1	0.000174434	0.432029	0.394	0.292	1
Rps6ka1	0.000177844	0.272193	0.295	0.175	1
Slc19a1	0.000183243	0.266512	0.212	0.106	1
Atp6v0d1	0.000185557	0.667365	0.394	0.302	1
Lpcat3	0.000186841	0.307041	0.258	0.15	1
Gmfb	0.000198191	0.574445	0.508	0.439	1
Uaca	0.000198646	0.279036	0.189	0.09	1
Abcc5	0.00020859	0.268505	0.227	0.118	1
Tuba1c	0.000215255	0.642649	0.477	0.393	1
Pacsin2	0.000225095	0.384235	0.288	0.173	1
Dynlt3	0.00023607	0.255036	0.189	0.09	1
Prelid1	0.000259999	0.516747	0.758	0.857	1
Atp13a3	0.000276798	0.39869	0.371	0.258	1
Acadm	0.000290849	0.492583	0.371	0.268	1
Asl	0.000312176	0.480744	0.318	0.205	1
Cox17	0.000320518	0.523274	0.689	0.746	1
Gfpt1	0.000330262	0.270682	0.265	0.15	1
Atl2	0.000384817	0.334328	0.341	0.237	1
Washc2	0.000443521	0.403458	0.242	0.136	1
Mark2	0.000448811	0.433409	0.333	0.228	1
Agfg1	0.000460872	0.643911	0.417	0.341	1
Lap3	0.00047006	0.679015	0.598	0.564	1
Pxmp2	0.000497342	0.279953	0.205	0.104	1
Snx27	0.000502493	0.29592	0.273	0.169	1
Ap1ar	0.000506386	0.503246	0.371	0.279	1
Clint1	0.000538572	0.663605	0.462	0.41	1
Arl8b	0.00054476	0.433783	0.379	0.274	1
Fbln1	0.000568601	0.431689	0.364	0.264	1
Atp6ap2	0.000573304	0.391886	0.364	0.267	1
Hsbp1	0.000580551	0.468276	0.674	0.785	1
Nfe2l2	0.000605909	0.361116	0.265	0.16	1
P4hb	0.000652358	0.566169	0.5	0.459	1
Sec23a	0.000738131	0.276701	0.258	0.152	1
Mrpl54	0.000771911	0.454173	0.75	0.832	1
Chmp2a	0.000773989	0.633345	0.583	0.531	1
Timm9	0.000824606	0.506822	0.591	0.555	1
Camsap3	0.000862193	0.257767	0.258	0.15	1
Sec61b	0.000882818	0.277849	0.909	0.976	1
Bend4	0.000885688	0.349995	0.174	0.086	1
Tagln2	0.000890612	0.498819	0.583	0.487	1
Rab7	0.000929519	0.641857	0.553	0.525	1
Sec61a1	0.000992137	0.516771	0.386	0.31	1
Manf	0.00103263	0.486959	0.72	0.771	1
Rrbp1	0.0010421	0.492929	0.545	0.55	1
Gabarapl1	0.00104366	0.320832	0.182	0.093	1
Cmpk1	0.0010671	0.722966	0.598	0.559	1
Rpn1	0.00110428	0.676995	0.576	0.617	1
Copb2	0.00112339	0.609747	0.394	0.315	1
Shisa4	0.00115214	0.272033	0.167	0.082	1
Pgap1	0.00117849	0.323221	0.265	0.162	1
Pank3	0.00118721	0.260768	0.227	0.129	1
Ctsd	0.00121069	0.440056	0.341	0.256	1
Cgn	0.00128521	0.292036	0.159	0.076	1
Selenos	0.00133094	0.570636	0.53	0.515	1
Pgm3	0.00140187	0.312498	0.288	0.185	1
Sesn2	0.00156969	0.339103	0.129	0.056	1
Stt3a	0.00157611	0.394576	0.424	0.354	1
Mrpl57	0.00170685	0.39389	0.727	0.813	1
Ndufb3	0.00176131	0.374712	0.803	0.855	1
Smpd2	0.00178471	0.510238	0.242	0.153	1
Cul7	0.00189813	0.394743	0.318	0.226	1
Slc25a1	0.0019137	0.278718	0.258	0.158	1
Mrps24	0.00194357	0.364883	0.765	0.863	1
Gorasp2	0.00201238	0.51501	0.402	0.32	1
Atp6v1h	0.002081	0.588478	0.341	0.247	1
Ext2	0.0021115	0.315355	0.197	0.112	1
Ggnbp2	0.00222083	0.262186	0.303	0.208	1
Pttg1ip	0.00226101	0.315471	0.311	0.21	1
Tpm3	0.00230419	0.646653	0.75	0.789	1
Mrps26	0.00242256	0.591741	0.606	0.554	1
Atraid	0.00257924	0.328214	0.371	0.277	1
Mettl26	0.00281407	0.574201	0.485	0.46	1
Gigyf2	0.00286374	0.270793	0.311	0.221	1
Pigyl	0.00304139	0.614376	0.538	0.525	1
Igf2bp2	0.00335586	0.559462	0.371	0.308	1
Ndufs7	0.00339441	0.328606	0.788	0.861	1
Rnpep	0.00352977	0.422928	0.371	0.287	1
Tmbim4	0.00352996	0.586619	0.523	0.489	1
Pepd	0.00362218	0.476266	0.364	0.268	1
Fkbp2	0.00362868	0.426431	0.606	0.685	1
Aaed1	0.00371253	0.381133	0.212	0.129	1
Hras	0.00372522	0.688245	0.705	0.754	1
Eva1b	0.00386212	0.307411	0.258	0.163	1
Dhrs1	0.003931	0.267667	0.25	0.156	1
Arf1	0.00397445	0.434822	0.705	0.777	1
Creg1	0.00409768	0.261822	0.197	0.116	1
Ccdc47	0.00417228	0.380414	0.356	0.28	1
Agrn	0.00425849	0.332153	0.371	0.284	1
Vmp1	0.00427506	0.398827	0.402	0.333	1
Cuta	0.00460243	0.34004	0.674	0.761	1
Acbd3	0.00463286	0.385482	0.303	0.218	1
Actn1	0.00479162	0.323649	0.379	0.293	1
Ptbp3	0.00489018	0.253311	0.318	0.23	1
S100a11	0.00494601	0.645588	0.515	0.478	1
Nus1	0.00524613	0.262387	0.318	0.242	1
Plin3	0.00535121	0.444233	0.402	0.351	1
Crlf1	0.00535377	0.255928	0.227	0.145	1
Selenot	0.00536163	0.471552	0.402	0.361	1
Clptm1	0.00544464	0.254725	0.295	0.207	1
Aph1a	0.00555966	0.260202	0.288	0.199	1
Tmed2	0.00559688	0.469941	0.682	0.736	1
Pdcd6ip	0.00564342	0.314194	0.303	0.223	1
Numb	0.00565041	0.348977	0.129	0.064	1
Usp1	0.00565323	0.515568	0.485	0.467	1
Cyb561d2	0.00568407	0.313881	0.227	0.144	1
2022-03-02	0.00572287	0.338164	0.295	0.209	1
Eef1e1	0.00577592	0.423456	0.682	0.706	1
S100a10	0.00614737	0.25569	0.705	0.619	1
Ubald2	0.00631117	0.554945	0.652	0.683	1
Clcn3	0.006322	0.300281	0.303	0.23	1
Srp72	0.00658386	0.420167	0.386	0.32	1
Bloc1s4	0.00674963	0.272983	0.303	0.216	1
Cs	0.00720689	0.364789	0.348	0.272	1
Mrpl41	0.0072546	0.53605	0.53	0.512	1
Atp6v1c1	0.00734189	0.320736	0.288	0.205	1
Commd3	0.00746081	0.41486	0.455	0.393	1
Sdhd	0.00795988	0.540866	0.583	0.607	1
Ankrd13c	0.00832274	0.330077	0.258	0.173	1
Trip12	0.00837142	0.524768	0.462	0.452	1
Acaa1a	0.00867551	0.549542	0.394	0.33	1
Leprotl1	0.00868414	0.363931	0.432	0.375	1
Tigar	0.00870921	0.395369	0.197	0.122	1
Grhpr	0.00871176	0.597058	0.447	0.399	1
Gnb1	0.00931986	0.364954	0.758	0.811	1
Rab2a	0.00940604	0.461615	0.591	0.592	1
Actn4	0.00957338	0.413494	0.394	0.333	1
Wwp1	0.00976234	0.266807	0.295	0.213	1
Golga4	0.0098342	0.277316	0.265	0.18	1
Rhot1	0.00989171	0.259246	0.227	0.149	1
Tm9sf2	0.0104537	0.373061	0.402	0.347	1
Cisd2	0.0106382	0.426931	0.629	0.683	1
2410015M20Rik	0.0112076	0.446793	0.735	0.848	1
Preb	0.0116319	0.267982	0.356	0.287	1
Ankrd54	0.0116967	0.604267	0.28	0.213	1
Atp1a1	0.0122196	0.498509	0.439	0.442	1
Nomo1	0.0123696	0.302181	0.242	0.174	1
Ndufs1	0.0125075	0.488485	0.379	0.308	1
Pdk1	0.0125344	0.262415	0.189	0.116	1
Aamdc	0.0125372	0.456518	0.311	0.238	1
Fam210b	0.0129105	0.416152	0.197	0.125	1
Snx4	0.0129902	0.542248	0.326	0.26	1
Nipa2	0.0131607	0.41921	0.432	0.384	1
Cdv3	0.0134637	0.380531	0.735	0.781	1
Zfyve21	0.0134954	0.392202	0.333	0.258	1
Srprb	0.0135222	0.251214	0.25	0.169	1
Itgb1bp1	0.0135957	0.476285	0.318	0.248	1
Nipsnap1	0.0136343	0.416679	0.424	0.351	1
Ap2m1	0.0149444	0.425477	0.462	0.441	1
Cers2	0.0149553	0.397831	0.341	0.268	1
Rap2c	0.0150598	0.271789	0.265	0.191	1
Ap1s1	0.0153195	0.465053	0.386	0.33	1
mt-Co2	0.0153898	0.804997	0.727	0.883	1
Tmed7	0.0155995	0.577901	0.492	0.508	1
Tlcd1	0.0156289	0.578858	0.409	0.367	1
Rbm38	0.0161875	0.470391	0.341	0.274	1
Dnajc19	0.0162559	0.320395	0.833	0.885	1
Tmem192	0.0163361	0.270714	0.311	0.232	1
Cpt2	0.0167936	0.381609	0.212	0.143	1
Prr13	0.0167975	0.32547	0.212	0.138	1
Selenof	0.0169059	0.455571	0.644	0.681	1
Ugp2	0.0179927	0.47793	0.235	0.163	1
Minpp1	0.0182138	0.561639	0.379	0.334	1
Btg3	0.0184048	0.291825	0.265	0.198	1
Glud1	0.0184497	0.540296	0.439	0.408	1
Tnks2	0.0187218	0.422798	0.515	0.528	1
Rab1a	0.019077	0.425748	0.462	0.463	1
Dtnbp1	0.0193446	0.421619	0.356	0.298	1
Crot	0.0204257	0.361732	0.227	0.162	1
Tmem14c	0.0204403	0.373809	0.742	0.814	1
Lyrm4	0.0206164	0.310906	0.189	0.125	1
Cdc42	0.020817	0.321181	0.795	0.865	1
Sec31a	0.0210643	0.441926	0.311	0.257	1
Pja1	0.0219068	0.252867	0.25	0.177	1
Dhrs7b	0.0221862	0.329371	0.333	0.27	1
Mpv17	0.0225291	0.427398	0.326	0.259	1
Derl2	0.0225715	0.5088	0.394	0.35	1
Vdac2	0.0226665	0.443445	0.795	0.843	1
Psmb10	0.0229153	0.476282	0.545	0.572	1
Uqcc2	0.0233494	0.268301	0.826	0.903	1
H13	0.0235333	0.402375	0.371	0.303	1
Nptn	0.0241082	0.378831	0.333	0.277	1
Emc7	0.0243708	0.462834	0.47	0.472	1
Copb1	0.0244009	0.312874	0.364	0.3	1
Cln5	0.02447	0.29216	0.152	0.095	1
Crb3	0.0245399	0.425577	0.364	0.291	1
Hspa9	0.0259594	0.369293	0.621	0.677	1
Prkci	0.0259874	0.327825	0.265	0.19	1
Med7	0.0276511	0.402647	0.356	0.302	1
Lactb2	0.0287097	0.340663	0.25	0.189	1
Ppm1g	0.0314904	0.276572	0.455	0.586	1
Cnih4	0.0315929	0.387827	0.561	0.608	1
Sirt2	0.0320241	0.272343	0.212	0.149	1
Exoc5	0.0324807	0.281535	0.318	0.254	1
Papss1	0.0327047	0.254528	0.212	0.153	1
Tmem120a	0.0338259	0.331696	0.227	0.163	1
Erp44	0.035685	0.341628	0.348	0.3	1
Nat9	0.0357358	0.258108	0.152	0.096	1
Mrpl15	0.0362038	0.606054	0.712	0.747	1
Pex19	0.0363486	0.282953	0.311	0.247	1
Ubqln2	0.0365455	0.335804	0.409	0.384	1
Spcs1	0.0371156	0.404749	0.697	0.803	1
Bzw1	0.0378154	0.394082	0.75	0.838	1
Armc1	0.0382879	0.442206	0.5	0.487	1
Actr1b	0.0386534	0.296331	0.333	0.277	1
Ufm1	0.0387846	0.438542	0.53	0.576	1
Wbp2	0.0406255	0.284003	0.235	0.175	1
Suz12	0.0413046	0.29585	0.402	0.378	1
Ap2a2	0.0414438	0.299472	0.318	0.26	1
Atp6v1d	0.041899	0.414819	0.417	0.385	1
Trappc2l	0.0419358	0.503569	0.561	0.633	1
Tspan4	0.0461417	0.296898	0.295	0.233	1
Nr2f6	0.0476194	0.315814	0.371	0.313	1
Scfd1	0.0477779	0.365918	0.273	0.21	1
Selenok	0.0480193	0.298613	0.667	0.748	1
Grpel1	0.0523342	0.398313	0.705	0.783	1
Mia2	0.0525612	0.325543	0.371	0.342	1
Cks1b	0.05353	0.262925	0.795	0.852	1
Terf1	0.0535391	0.474772	0.523	0.508	1
Dbnl	0.0541486	0.28971	0.333	0.272	1
Dnajb11	0.0553278	0.603562	0.47	0.482	1
Zfp706	0.0582733	0.274334	0.773	0.883	1
Rabac1	0.0591976	0.371802	0.402	0.369	1
Ibtk	0.0598504	0.269237	0.25	0.199	1
Mospd1	0.0606631	0.301956	0.182	0.126	1
Eaf1	0.0608046	0.30751	0.227	0.173	1
Got1	0.0613629	0.532244	0.432	0.404	1
Abracl	0.06178	0.38997	0.659	0.729	1
Tmem55b	0.0629475	0.375589	0.356	0.305	1
mt-Co3	0.0661831	0.517066	0.705	0.883	1
Stard3nl	0.0664809	0.41158	0.568	0.586	1
Prkaca	0.0678167	0.279953	0.242	0.191	1
Fermt2	0.0693975	0.558899	0.288	0.25	1
Mrps28	0.0696167	0.306241	0.659	0.731	1
Fez2	0.0705276	0.362398	0.212	0.16	1
Atxn10	0.0709564	0.584627	0.553	0.564	1
Ebp	0.0722483	0.415333	0.303	0.247	1
Stk25	0.0746752	0.414472	0.341	0.294	1
Meg3	0.0748713	0.73126	0.485	0.525	1
Tmx2	0.0752979	0.276795	0.303	0.256	1
Abhd11	0.0766613	0.36777	0.22	0.169	1
Mtch2	0.0769549	0.50424	0.568	0.616	1
Ahcyl2	0.0785543	0.406196	0.182	0.134	1
Abhd17c	0.0789381	0.324683	0.341	0.312	1
Arpc3	0.0792537	0.412464	0.705	0.798	1
mt-Nd4	0.0800492	0.685944	0.674	0.876	1
Laptm4b	0.0800981	0.269864	0.371	0.324	1
Rabggtb	0.0832462	0.394294	0.409	0.385	1
Cdc123	0.0837885	0.283132	0.432	0.561	1
Rras2	0.0859824	0.379029	0.394	0.383	1
mt-Co1	0.0868033	0.687801	0.697	0.886	1
Pecr	0.0903193	0.403345	0.235	0.192	1
Adk	0.0913779	0.530291	0.538	0.549	1
Ubxn1	0.0934685	0.269047	0.75	0.86	1
Csrp2	0.0934775	0.302624	0.576	0.602	1
Scamp3	0.093582	0.39264	0.402	0.357	1
Gnpnat1	0.0952861	0.315784	0.492	0.504	1
Crls1	0.0971299	0.311564	0.341	0.309	1
Nmt2	0.0986643	0.374658	0.318	0.27	1
Bzw2	0.0987283	0.25375	0.455	0.565	1
Mybbp1a	0.101102	0.318899	0.644	0.697	1
Cmas	0.102211	0.286129	0.28	0.237	1
Tvp23b	0.104972	0.317491	0.273	0.232	1
Hsph1	0.109529	0.412702	0.439	0.436	1
Hspa5	0.109758	0.346559	0.629	0.719	1
Tmem203	0.110014	0.309	0.159	0.117	1
Zpr1	0.110025	0.322949	0.333	0.303	1
D17Wsu92e	0.110119	0.348741	0.258	0.225	1
Arhgdia	0.110542	0.299468	0.652	0.732	1
Chmp4b	0.110681	0.283165	0.394	0.538	1
Sys1	0.113649	0.430764	0.447	0.44	1
Rab3ip	0.114544	0.310223	0.303	0.267	1
Rhoc	0.116148	0.398037	0.477	0.461	1
Mxra7	0.116659	0.357633	0.311	0.274	1
Erp29	0.117393	0.286068	0.576	0.639	1
Ssr3	0.117471	0.277136	0.485	0.528	1
Plgrkt	0.118109	0.267576	0.235	0.187	1
Cd2ap	0.118467	0.321785	0.303	0.407	1
Usp9x	0.119875	0.4181	0.485	0.499	1
mt-Nd1	0.121368	0.757826	0.614	0.822	1
Mrps7	0.122656	0.34623	0.598	0.649	1
Arf4	0.127766	0.334714	0.689	0.752	1
Tomm70a	0.128686	0.28457	0.5	0.531	1
Calr	0.129253	0.422804	0.545	0.7	1
Rab18	0.12931	0.372215	0.561	0.588	1
Gale	0.131108	0.345419	0.182	0.138	1
Bad	0.13152	0.364714	0.311	0.27	1
Cyb5b	0.132245	0.457142	0.386	0.373	1
Atp6ap1	0.132324	0.281496	0.22	0.179	1
Capns1	0.133847	0.261404	0.348	0.463	1
Cuedc2	0.138252	0.272351	0.508	0.5	1
Lamtor4	0.139485	0.289596	0.598	0.718	1
Mecr	0.139695	0.401269	0.242	0.208	1
Maea	0.140793	0.278097	0.273	0.366	1
mt-Nd2	0.142203	0.716628	0.614	0.758	1
Bcl7b	0.145113	0.353048	0.333	0.301	1
Mtpn	0.146273	0.442153	0.432	0.43	1
Syne4	0.147256	0.335859	0.144	0.108	1
Lrrc59	0.148034	0.493072	0.538	0.59	1
Mrs2	0.148366	0.303352	0.136	0.1	1
Coa3	0.149005	0.311455	0.72	0.843	1
Glo1	0.150647	0.375508	0.682	0.729	1
Copg1	0.155769	0.317752	0.288	0.247	1
2310057M21Rik	0.156727	0.279601	0.197	0.157	1
Ndufaf6	0.157164	0.5845	0.409	0.399	1
Chmp2b	0.158654	0.383315	0.303	0.282	1
Sgta	0.159456	0.282644	0.356	0.471	1
Cdc73	0.162926	0.389027	0.386	0.382	1
Pgrmc1	0.164474	0.352706	0.424	0.454	1
Snap23	0.168143	0.374126	0.47	0.487	1
mt-Cytb	0.169882	0.266927	0.758	0.888	1
Ndufaf8	0.176604	0.292729	0.644	0.69	1
Rnf2	0.178733	0.467939	0.364	0.338	1
Ech1	0.17976	0.30887	0.265	0.232	1
Rhoa	0.179934	0.35386	0.727	0.799	1
Srebf2	0.185035	0.26467	0.235	0.205	1
Bckdk	0.185219	0.284834	0.341	0.321	1
Hspb1	0.185679	0.27066	0.235	0.197	1
Wdfy1	0.189112	0.294009	0.25	0.219	1
Cenpv	0.1938	0.313911	0.205	0.169	1
Gabarapl2	0.194682	0.270321	0.636	0.716	1
Lman2	0.195609	0.316548	0.439	0.476	1
Psmd9	0.198381	0.293189	0.341	0.441	1
Kdelr1	0.198433	0.321134	0.424	0.41	1
Prkag1	0.199032	0.254961	0.212	0.174	1
Timm8a1	0.199388	0.347665	0.674	0.812	1
Ccne2	0.199679	0.27415	0.258	0.219	1
Arpc5	0.20238	0.430288	0.462	0.47	1
Usp14	0.203948	0.469874	0.553	0.583	1
Mvb12a	0.205083	0.477852	0.47	0.469	1
Sh3glb1	0.205352	0.372326	0.409	0.403	1
Fyttd1	0.206373	0.511364	0.417	0.415	1
Naa35	0.20836	0.303392	0.212	0.287	1
Hccs	0.209766	0.341688	0.235	0.204	1
Yaf2	0.210214	0.275024	0.379	0.479	1
mt-Nd3	0.210939	0.477194	0.523	0.654	1
Ssr1	0.212124	0.438955	0.485	0.543	1
Fam104a	0.212568	0.405504	0.621	0.718	1
Ccdc22	0.215665	0.289114	0.212	0.174	1
Spryd7	0.216595	0.300688	0.197	0.163	1
Copz1	0.221786	0.265558	0.371	0.471	1
Csrp1	0.22339	0.265219	0.167	0.134	1
Rhebl1	0.223606	0.266136	0.288	0.259	1
Eif3a	0.223915	0.284996	0.583	0.708	1
Tlk1	0.225418	0.261822	0.341	0.327	1
Shmt1	0.226699	0.267151	0.288	0.268	1
Hint3	0.234111	0.416642	0.242	0.217	1
Adss	0.242174	0.276112	0.432	0.541	1
Lin28a	0.246263	0.358567	0.5	0.559	1
Abhd17a	0.246423	0.347082	0.439	0.451	1
Srp14	0.249225	0.348099	0.689	0.78	1
Slc35a4	0.254207	0.258233	0.235	0.215	1
Sdcbp	0.25428	0.366441	0.424	0.444	1
Ndufa10	0.258393	0.276789	0.477	0.582	1
Hmbs	0.258697	0.286823	0.477	0.488	1
Itsn1	0.259354	0.279168	0.197	0.166	1
Cox7a1	0.261714	0.263353	0.242	0.216	1
E030030I06Rik	0.263363	0.271275	0.303	0.27	1
Gsto1	0.264853	0.450351	0.424	0.444	1
Tmod3	0.266062	0.3613	0.258	0.238	1
Mrfap1	0.269651	0.327802	0.795	0.897	1
Cope	0.270509	0.276371	0.5	0.619	1
Tor1aip2	0.278505	0.333216	0.341	0.333	1
mt-Nd4l	0.2808	0.535196	0.614	0.875	1
Alg5	0.282752	0.277245	0.288	0.258	1
Lyplal1	0.283177	0.265393	0.152	0.124	1
Shmt2	0.284875	0.278274	0.227	0.288	1
Shkbp1	0.287692	0.319262	0.159	0.131	1
Srp19	0.289189	0.358678	0.682	0.775	1
Commd8	0.289247	0.363267	0.303	0.287	1
Mrpl50	0.293489	0.260562	0.394	0.497	1
Sod2	0.301691	0.380065	0.53	0.565	1
Ccdc6	0.30367	0.255253	0.174	0.145	1
Ppt2	0.305779	0.283211	0.25	0.226	1
Psma4	0.306033	0.329713	0.727	0.812	1
Ascc3	0.30898	0.327373	0.288	0.273	1
Arhgap11a	0.309557	0.277584	0.205	0.179	1
Sec22b	0.310346	0.25186	0.356	0.332	1
Rbpms2	0.313621	0.304485	0.394	0.398	1
Slc25a33	0.316479	0.386737	0.212	0.189	1
Cdkn3	0.319621	0.328128	0.25	0.227	1
Stt3b	0.324826	0.286879	0.386	0.407	1
Sfxn1	0.3261	0.281269	0.333	0.338	1
Ube2e1	0.329204	0.399723	0.424	0.468	1
Cenpx	0.330266	0.379284	0.659	0.754	1
Cdkn1c	0.3321	0.43434	0.242	0.219	1
Wdr1	0.339711	0.299748	0.311	0.305	1
Gmppb	0.3488	0.46248	0.227	0.204	1
Orc4	0.349333	0.363089	0.265	0.342	1
Smad1	0.351422	0.284589	0.265	0.237	1
Crem	0.361939	0.272518	0.106	0.086	1
Dnaja2	0.36505	0.455726	0.636	0.705	1
Desi2	0.365574	0.304073	0.273	0.263	1
Napa	0.365675	0.355165	0.439	0.456	1
Chmp3	0.367445	0.344886	0.295	0.28	1
Actr2	0.372075	0.311788	0.424	0.456	1
Pfdn1	0.373141	0.267083	0.682	0.817	1
Yif1b	0.374775	0.305235	0.394	0.488	1
Sucla2	0.376085	0.31575	0.409	0.431	1
Birc5	0.378675	0.265627	0.75	0.868	1
Krcc1	0.379555	0.291181	0.273	0.251	1
Tax1bp3	0.381365	0.250629	0.174	0.215	1
Cnot7	0.38558	0.304035	0.356	0.36	1
Cfl2	0.392869	0.37168	0.455	0.468	1
Got2	0.394965	0.299381	0.485	0.565	1
Acot13	0.39512	0.376681	0.402	0.437	1
Adrm1	0.395277	0.313672	0.5	0.621	1
Tcea3	0.397167	0.345598	0.242	0.228	1
Ten1	0.398222	0.286708	0.356	0.354	1
Smc4	0.398705	0.33179	0.424	0.451	1
Nudt2	0.400462	0.415391	0.417	0.424	1
Arl1	0.404578	0.321134	0.485	0.543	1
Tpi1	0.406567	0.308528	0.75	0.841	1
Timm22	0.407952	0.356486	0.485	0.537	1
0610012G03Rik	0.408099	0.283931	0.652	0.747	1
Lin7c	0.408494	0.256833	0.364	0.373	1
Uqcrfs1	0.414501	0.348938	0.652	0.748	1
Med28	0.415741	0.37662	0.561	0.628	1
Tm2d1	0.41961	0.353222	0.492	0.58	1
B3gat3	0.424538	0.281437	0.242	0.216	1
Tmem205	0.430035	0.301994	0.303	0.293	1
Ubc	0.432444	0.299141	0.523	0.581	1
Ddah2	0.439131	0.534024	0.492	0.517	1
1500011K16Rik	0.446668	0.32526	0.394	0.409	1
Pla2g12a	0.455541	0.380021	0.311	0.296	1
Mapk1	0.465269	0.299	0.447	0.499	1
Acp1	0.46678	0.271904	0.621	0.706	1
Gsr	0.467042	0.366246	0.462	0.493	1
Dnajb1	0.467547	0.326258	0.25	0.232	1
St13	0.484108	0.255107	0.705	0.806	1
Eif3h	0.485031	0.306463	0.682	0.808	1
Fbxo22	0.485198	0.2654	0.341	0.343	1
Trappc6b	0.486234	0.28774	0.333	0.344	1
Ergic2	0.48635	0.375618	0.348	0.421	1
Ppp6c	0.491019	0.314519	0.333	0.397	1
Trappc3	0.492908	0.361859	0.356	0.365	1
Mapk3	0.493357	0.270343	0.364	0.433	1
Scaf11	0.49945	0.333497	0.402	0.442	1
Ndufs8	0.500635	0.360036	0.598	0.684	1
Ddb1	0.500752	0.349692	0.568	0.704	1
Smap1	0.501325	0.289568	0.402	0.419	1
Dppa5a	0.504007	0.345194	0.227	0.225	1
Cggbp1	0.505953	0.304189	0.462	0.473	1
Ireb2	0.512161	0.346158	0.326	0.397	1
Polr2m	0.516784	0.264205	0.591	0.649	1
Gpi1	0.517628	0.436113	0.568	0.632	1
Psmd6	0.52553	0.325011	0.538	0.636	1
Mpdu1	0.53611	0.251127	0.341	0.404	1
Eif4ebp2	0.536737	0.254322	0.356	0.372	1
Rad23b	0.538097	0.275652	0.485	0.617	1
Nbeal1	0.547089	0.253078	0.326	0.335	1
Tmem33	0.548739	0.251273	0.364	0.397	1
Ntmt1	0.551251	0.287247	0.402	0.456	1
Bnip3	0.551904	0.347679	0.326	0.336	1
Tm9sf3	0.555396	0.289698	0.485	0.544	1
Gm16286	0.555443	0.251506	0.508	0.614	1
Shcbp1	0.559748	0.252806	0.311	0.3	1
Eif4e2	0.564424	0.320777	0.652	0.735	1
Ctnna1	0.567469	0.411312	0.417	0.447	1
Eif2b1	0.579327	0.39085	0.402	0.423	1
Fam96a	0.584484	0.368891	0.515	0.581	1
Ap3s1	0.595569	0.254132	0.515	0.553	1
Map2k2	0.605665	0.381133	0.583	0.664	1
Dnajc12	0.606843	0.284796	0.152	0.142	1
Timm10	0.617392	0.313785	0.591	0.665	1
Usp3	0.617767	0.262314	0.28	0.288	1
Unc50	0.618454	0.303644	0.348	0.4	1
Rap1a	0.622684	0.345917	0.485	0.549	1
Pdcd10	0.627088	0.256194	0.485	0.591	1
Commd9	0.635388	0.260143	0.295	0.312	1
Ndufa8	0.646936	0.275987	0.576	0.7	1
Mrpl49	0.653391	0.366176	0.508	0.582	1
Yars	0.655884	0.318215	0.295	0.294	1
Pttg1	0.658209	0.292933	0.553	0.604	1
Acads	0.673213	0.304194	0.28	0.317	1
Ltv1	0.675847	0.326196	0.28	0.34	1
Smim7	0.678102	0.319568	0.455	0.477	1
Fam32a	0.682778	0.279781	0.394	0.404	1
Slc25a11	0.68499	0.282154	0.364	0.393	1
Ptp4a1	0.687991	0.324738	0.485	0.613	1
Hadha	0.693981	0.327726	0.205	0.235	1
Ss18	0.697592	0.267564	0.28	0.292	1
3110082I17Rik	0.70028	0.396917	0.205	0.244	1
1110008F13Rik	0.700682	0.328675	0.667	0.781	1
Coa7	0.70728	0.251187	0.318	0.368	1
Nudt9	0.707783	0.336132	0.326	0.34	1
Bri3bp	0.710232	0.255325	0.288	0.31	1
Kmt5a	0.714304	0.271876	0.371	0.435	1
Gins2	0.714719	0.333899	0.477	0.544	1
Dnajc30	0.718124	0.307389	0.182	0.205	1
Rnh1	0.719236	0.422069	0.295	0.32	1
Coq3	0.723227	0.273668	0.136	0.154	1
Appbp2	0.733274	0.346982	0.303	0.327	1
Ufc1	0.736865	0.461238	0.568	0.667	1
Fam213a	0.750425	0.29785	0.318	0.343	1
Zwint	0.753796	0.299162	0.447	0.509	1
Mat2a	0.753932	0.29501	0.545	0.638	1
Cops2	0.759916	0.302529	0.417	0.449	1
Car2	0.764704	0.313243	0.364	0.408	1
Dpm2	0.765253	0.427348	0.394	0.454	1
Adipor1	0.788912	0.384363	0.288	0.302	1
Stag1	0.790484	0.342791	0.311	0.333	1
Hspa14	0.793147	0.380454	0.394	0.441	1
Trip10	0.805957	0.313549	0.227	0.239	1
Tcf25	0.818541	0.355528	0.455	0.486	1
4921524J17Rik	0.819371	0.348429	0.402	0.436	1
Uchl5	0.823426	0.267912	0.371	0.435	1
Slc25a39	0.823759	0.27448	0.492	0.538	1
Mrpl2	0.835961	0.286471	0.561	0.637	1
Sdha	0.846374	0.286275	0.356	0.395	1
Tex261	0.852339	0.293055	0.295	0.331	1
Uba6	0.857857	0.292764	0.318	0.348	1
Commd7	0.868311	0.280326	0.341	0.362	1
Bmi1	0.871665	0.290377	0.152	0.153	1
Mcee	0.879414	0.2946	0.447	0.531	1
Dohh	0.880927	0.383637	0.485	0.541	1
Farsb	0.89365	0.264754	0.439	0.492	1
Fam103a1	0.898959	0.370054	0.462	0.524	1
Nup35	0.899308	0.395367	0.295	0.334	1
Imp3	0.905542	0.259052	0.576	0.69	1
Isca2	0.906504	0.259675	0.394	0.459	1
Snx17	0.907881	0.353783	0.348	0.393	1
Hcfc1r1	0.918639	0.340883	0.455	0.531	1
Cops7a	0.923355	0.300249	0.348	0.398	1
mt-Atp6	0.928073	0.263659	0.727	0.883	1
Vps28	0.945503	0.327988	0.508	0.569	1
Etfa	0.95221	0.471545	0.341	0.386	1
Rheb	0.958116	0.279083	0.561	0.646	1
mt-Nd5	0.961863	0.42255	0.53	0.701	1
Ubap2l	0.963652	0.389967	0.439	0.511	1
Larp4	0.964189	0.295041	0.379	0.475	1
Ppil4	0.964816	0.294521	0.174	0.187	1
Mocs2	0.966551	0.289239	0.303	0.317	1
Lsr	0.971478	0.294201	0.379	0.426	1
Rangap1	0.971815	0.316559	0.371	0.405	1
Tmem183a	0.98338	0.306135	0.455	0.525	1
Yipf4	0.98431	0.325623	0.386	0.454	1
1110059E24Rik	0.987121	0.365992	0.364	0.428	1
Egln2	0.992305	0.314171	0.273	0.3	1
Cmc1	0.993137	0.271859	0.364	0.408	1
Spr	0.997662	0.465902	0.386	0.438	1

## Sheet: E7.5_Primordial_Germ_Cells
	p_val	avg_log2FC	pct.1	pct.2	p_val_adj
Hs3st1	5.35245e-146	3.20555	0.9	0.015	6.92661e-142
Cryab	1.01375e-140	2.08357	0.75	0.006	1.3119e-136
Fxyd3	3.53838e-140	2.58675	0.85	0.013	4.57901e-136
Nid1	7.43046e-139	3.41583	0.925	0.02	9.61576e-135
Epas1	3.2738e-135	1.43156	0.625	0.001	4.23663e-131
Wfdc1	3.08307e-129	1.39738	0.575	0	3.98981e-125
Slc6a2	1.38151e-123	1.17247	0.55	0	1.78782e-119
P4ha2	1.20313e-114	2.98277	0.925	0.033	1.55696e-110
Thbd	1.40155e-112	1.07143	0.525	0.001	1.81375e-108
Lama1	4.08082e-108	4.9489	1	0.049	5.281e-104
Srgn	1.45035e-104	3.93284	0.975	0.048	1.87689e-100
Cck	4.38706e-101	1.38798	0.45	0	5.6773e-97
Aqp8	5.69902e-84	2.24965	0.75	0.031	7.37511e-80
Gjb5	5.40862e-82	1.16715	0.525	0.009	6.9993e-78
Jdp2	1.06598e-80	1.1096	0.475	0.006	1.37948e-76
Tinagl1	1.59337e-80	1.91105	0.675	0.024	2.06198e-76
Serping1	1.49441e-76	0.908989	0.525	0.011	1.93392e-72
Nog	1.62354e-75	1.39038	0.55	0.014	2.10102e-71
Kdelr3	8.65931e-74	2.45539	0.75	0.04	1.1206e-69
Col4a2	2.40223e-73	3.86324	0.975	0.091	3.10873e-69
F3	7.42542e-69	1.70349	0.6	0.023	9.60923e-65
Copz2	4.41655e-68	1.14991	0.6	0.023	5.71546e-64
Cemip	1.24131e-67	0.30932	0.3	0	1.60638e-63
Pga5	2.81686e-67	2.43003	0.825	0.061	3.64529e-63
Plat	2.64155e-66	0.629746	0.375	0.004	3.41842e-62
Lamc1	5.81212e-61	4.12234	0.95	0.114	7.52147e-57
Bmper	1.6436e-58	1.06369	0.6	0.031	2.12698e-54
Klf4	4.51969e-58	0.880154	0.45	0.013	5.84893e-54
C2cd4a	7.89112e-57	0.499785	0.275	0.001	1.02119e-52
Fkbp7	1.24374e-56	0.779545	0.475	0.016	1.60952e-52
Fabp3	9.31441e-53	4.96013	1	0.17	1.20538e-48
Lpar3	2.85905e-52	0.594882	0.325	0.005	3.6999e-48
Glipr1	2.85905e-52	0.799084	0.325	0.005	3.6999e-48
Ptger3	2.50293e-51	0.371062	0.25	0.001	3.23904e-47
Grem2	4.93847e-51	0.445444	0.225	0	6.39087e-47
Trpc5os	4.93847e-51	0.353639	0.225	0	6.39087e-47
Pth1r	5.26637e-51	3.41821	0.975	0.162	6.81521e-47
Sox7	1.50345e-50	0.783468	0.4	0.012	1.94562e-46
Rpl39l	3.35888e-48	1.92711	0.675	0.059	4.34672e-44
Plod2	1.58515e-47	3.13641	0.925	0.155	2.05134e-43
Adamts9	5.47349e-47	1.76923	0.675	0.062	7.08324e-43
Lamb1	6.7451e-47	4.19065	0.975	0.189	8.72883e-43
Fcer1g	7.63422e-46	0.32278	0.225	0.001	9.87945e-42
Eva1a	1.62277e-45	0.29451	0.2	0	2.10003e-41
Col4a1	3.16913e-44	4.54016	1	0.227	4.10117e-40
Fam46a	1.31353e-40	0.991939	0.425	0.022	1.69984e-36
Klf5	2.3062e-40	1.59484	0.65	0.067	2.98445e-36
Plod3	6.55312e-40	1.91615	0.8	0.124	8.4804e-36
Cep112	7.64744e-39	1.05275	0.475	0.032	9.89655e-35
P3h4	1.99373e-38	1.5839	0.675	0.082	2.58009e-34
Ankrd33b	7.32874e-37	0.601855	0.35	0.015	9.48412e-33
Anxa2	3.59343e-36	1.16056	0.525	0.046	4.65025e-32
Sparc	1.67422e-35	5.37721	1	0.34	2.16661e-31
P3h1	1.86894e-35	1.24588	0.575	0.06	2.4186e-31
Timp1	2.81795e-35	1.63721	0.75	0.119	3.64671e-31
Spock1	4.65936e-35	0.444457	0.225	0.004	6.02968e-31
Islr2	1.79154e-34	0.489487	0.3	0.011	2.31844e-30
Fst	3.47807e-34	3.78458	1	0.354	4.50098e-30
Adora1	7.47278e-33	0.593893	0.2	0.003	9.67052e-29
Fosb	7.93029e-33	0.895889	0.45	0.035	1.02626e-28
Robo2	1.47019e-32	0.407673	0.25	0.007	1.90257e-28
P4ha1	1.55104e-32	1.72914	0.75	0.135	2.00721e-28
Rnf24	2.08404e-32	0.998013	0.375	0.023	2.69695e-28
Cd9	6.67189e-32	4.68176	0.975	0.37	8.63409e-28
Sema6d	1.1755e-31	0.811427	0.5	0.048	1.52121e-27
Chst15	3.25754e-31	0.745092	0.425	0.033	4.21559e-27
Lrpap1	6.11984e-31	2.66502	1	0.413	7.91969e-27
Scube2	6.88556e-31	0.294493	0.175	0.002	8.9106e-27
Rcn3	9.65838e-31	2.5597	0.9	0.272	1.24989e-26
Serpinb6c	1.14469e-30	0.456856	0.25	0.008	1.48134e-26
Parp10	4.32279e-30	0.437234	0.225	0.006	5.59412e-26
Pip5k1b	4.5846e-30	0.498777	0.2	0.004	5.93294e-26
Clu	5.11027e-30	0.725821	0.35	0.021	6.6132e-26
Lgals7	6.83904e-30	0.401315	0.2	0.004	8.8504e-26
Pdzd3	7.71421e-30	0.557217	0.3	0.014	9.98296e-26
Serpinh1	7.90616e-30	4.69303	1	0.507	1.02314e-25
Timp2	1.24494e-28	1.49443	0.7	0.132	1.61108e-24
Ramp2	1.71317e-28	2.15051	0.85	0.239	2.21702e-24
1010001N08Rik	3.58086e-28	0.728663	0.3	0.016	4.63399e-24
Pdia5	5.42856e-28	1.1313	0.625	0.098	7.02509e-24
Creb3l2	1.25194e-27	0.540011	0.325	0.02	1.62014e-23
Colgalt1	1.57354e-27	1.52311	0.725	0.155	2.03632e-23
Fbxo15	1.70635e-27	0.44877	0.25	0.01	2.20819e-23
Arhgap6	2.44502e-27	0.462169	0.375	0.029	3.1641e-23
Lpin1	3.85514e-27	0.553361	0.325	0.021	4.98894e-23
Zfp42	1.03119e-26	0.573728	0.325	0.021	1.33446e-22
AC158554.1	1.42427e-26	0.677943	0.3	0.017	1.84315e-22
Fam114a1	1.50953e-26	0.428113	0.275	0.014	1.95348e-22
Snai1	3.38647e-26	1.90144	0.75	0.171	4.38243e-22
Msl3	4.54256e-26	1.78271	0.65	0.123	5.87853e-22
Mfge8	5.33297e-26	1.09471	0.55	0.079	6.9014e-22
Sec24d	5.81878e-26	0.618398	0.425	0.042	7.53008e-22
Ckap4	1.09786e-25	2.14893	0.85	0.287	1.42074e-21
Erp29	1.47893e-25	2.7857	0.975	0.617	1.91389e-21
Anxa5	1.90821e-25	1.43597	0.675	0.134	2.46941e-21
Ssr4	1.91434e-25	2.30155	1	0.798	2.47734e-21
Tmed3	2.87593e-25	1.68646	0.675	0.14	3.72175e-21
Pdgfra	4.18408e-25	1.07759	0.6	0.101	5.41461e-21
B4galt1	6.26657e-25	1.1909	0.65	0.124	8.10957e-21
Plod1	1.29324e-24	0.738283	0.375	0.034	1.67358e-20
Insig1	1.3967e-24	1.53824	0.65	0.126	1.80748e-20
Sec61g	2.34715e-24	1.15573	1	0.981	3.03744e-20
Sat1	3.08873e-24	1.9124	0.775	0.206	3.99712e-20
Hsp90b1	3.69549e-24	2.00557	1	0.762	4.78234e-20
Calr	3.73974e-24	2.05313	1	0.668	4.83959e-20
Txndc12	5.02242e-24	2.38785	0.925	0.442	6.49951e-20
Cmtm7	7.51696e-24	1.96829	0.825	0.272	9.72769e-20
Mme	9.72615e-24	0.37391	0.25	0.013	1.25866e-19
Dennd2c	1.09548e-23	0.252143	0.225	0.01	1.41766e-19
Slc7a1	2.2634e-23	0.637823	0.325	0.026	2.92906e-19
Serf2	2.55703e-23	0.977521	1	0.981	3.30905e-19
P4hb	2.7578e-23	1.87023	0.925	0.446	3.56887e-19
Prkaa2	2.93542e-23	0.775975	0.375	0.036	3.79873e-19
Pdia6	3.03527e-23	1.84269	1	0.782	3.92794e-19
Kdelr2	3.91709e-23	2.27395	0.95	0.524	5.0691e-19
Reep5	5.98166e-23	2.28273	0.95	0.548	7.74086e-19
2022-03-02	6.15974e-23	1.47453	0.75	0.199	7.97133e-19
Meis1	1.86774e-22	0.374415	0.25	0.014	2.41704e-18
Frmd4a	2.13119e-22	0.79236	0.475	0.067	2.75797e-18
Tmem263	2.52807e-22	1.09288	0.65	0.138	3.27158e-18
Vkorc1	6.91677e-22	1.78422	0.925	0.452	8.95099e-18
Satb2	8.07249e-22	0.621737	0.25	0.015	1.04466e-17
Tram2	1.46296e-21	0.576114	0.35	0.034	1.89321e-17
Dap	2.4342e-21	1.61077	0.825	0.294	3.1501e-17
Adam10	3.35715e-21	1.35982	0.675	0.167	4.34449e-17
Gdpd5	3.66307e-21	0.414595	0.3	0.024	4.74038e-17
Cst3	4.52672e-21	2.1352	0.975	0.724	5.85803e-17
2200002D01Rik	4.53164e-21	1.85855	0.825	0.284	5.86439e-17
Ostc	5.90467e-21	1.72804	1	0.796	7.64124e-17
Tmem167	1.17024e-20	1.21467	1	0.862	1.51441e-16
Ppib	2.13554e-20	1.82342	0.975	0.847	2.7636e-16
Gata4	2.28127e-20	1.13615	0.55	0.103	2.95219e-16
Pdia3	2.37284e-20	1.88286	0.95	0.735	3.07069e-16
Dad1	2.577e-20	1.24185	1	0.863	3.3349e-16
Sox17	2.8179e-20	1.49378	0.8	0.217	3.64664e-16
Csrp2	3.59156e-20	2.45474	0.925	0.585	4.64784e-16
Snhg18	4.62098e-20	1.24119	0.7	0.188	5.98001e-16
Asah1	6.7955e-20	1.67468	0.725	0.229	8.79406e-16
Krtcap2	1.08367e-19	1.23219	1	0.886	1.40238e-15
Cd63	1.25864e-19	2.18238	0.9	0.503	1.6288e-15
Sec61b	1.78807e-19	0.944208	1	0.966	2.31394e-15
Gata6	2.38542e-19	1.30293	0.625	0.154	3.08697e-15
Cited2	2.73907e-19	1.91971	0.85	0.405	3.54463e-15
Selenom	2.85495e-19	2.04336	0.875	0.498	3.69459e-15
S100a13	3.50058e-19	1.07506	0.525	0.095	4.53011e-15
Ost4	3.58551e-19	1.06121	1	0.937	4.64e-15
Rab3il1	4.99459e-19	0.605287	0.325	0.033	6.4635e-15
Ctsl	5.10063e-19	1.84253	0.975	0.685	6.60073e-15
Ssr2	8.27156e-19	1.70345	0.95	0.705	1.07042e-14
Rcn1	8.8748e-19	1.70891	0.85	0.425	1.14849e-14
Arsi	1.76822e-18	0.336361	0.2	0.011	2.28826e-14
Dhrs7	4.95597e-18	0.76713	0.425	0.067	6.41353e-14
Creb3l1	6.31443e-18	0.562159	0.325	0.036	8.17151e-14
Lifr	8.2725e-18	0.954248	0.5	0.094	1.07054e-13
Manf	1.14147e-17	1.45408	0.975	0.756	1.47718e-13
Pdpn	1.18603e-17	1.45664	0.7	0.22	1.53484e-13
Rhox6	2.29369e-17	0.495097	0.275	0.025	2.96826e-13
Nagk	2.33826e-17	0.611769	0.425	0.067	3.02594e-13
Trap1a	2.62303e-17	1.2452	0.75	0.224	3.39446e-13
Nrcam	2.6822e-17	0.349274	0.275	0.026	3.47104e-13
Kit	3.05753e-17	0.998715	0.45	0.078	3.95676e-13
Fndc3b	3.10346e-17	0.699812	0.425	0.067	4.01619e-13
Tmed9	4.54741e-17	1.6869	0.9	0.608	5.88481e-13
Lrrc38	7.00409e-17	0.255383	0.175	0.009	9.064e-13
Tmem160	7.27409e-17	1.46403	0.95	0.707	9.4134e-13
Blvrb	7.8608e-17	1.59117	0.75	0.292	1.01727e-12
Ikbip	1.07934e-16	0.765198	0.4	0.064	1.39678e-12
Glipr2	1.26893e-16	0.771498	0.4	0.062	1.64213e-12
Arf4	1.57067e-16	1.29902	0.95	0.736	2.0326e-12
Mbnl2	1.7271e-16	0.601422	0.3	0.034	2.23504e-12
Rffl	2.51784e-16	0.927117	0.55	0.122	3.25833e-12
Selenok	4.06781e-16	1.6477	0.925	0.73	5.26415e-12
Mydgf	4.66067e-16	1.68865	0.85	0.534	6.03138e-12
Ddost	5.02597e-16	1.56276	0.9	0.619	6.50411e-12
Hspa5	7.57804e-16	1.58382	0.925	0.699	9.80674e-12
Gadd45g	9.45452e-16	1.2347	0.5	0.106	1.22351e-11
Emc7	1.01209e-15	1.45851	0.85	0.457	1.30975e-11
Cmklr1	1.06906e-15	0.325155	0.1	0.002	1.38347e-11
Fkbp9	1.12299e-15	1.27004	0.625	0.194	1.45327e-11
Rhox5	1.36128e-15	1.20738	0.775	0.211	1.76163e-11
Ier3ip1	1.85685e-15	1.39714	0.9	0.623	2.40294e-11
Itga6	2.30388e-15	0.891121	0.55	0.143	2.98145e-11
Dnajb11	2.90521e-15	1.27416	0.85	0.466	3.75963e-11
Ift20	3.38775e-15	1.37319	0.825	0.416	4.38409e-11
Stard10	3.42745e-15	1.1017	0.65	0.197	4.43547e-11
Stat1	3.50637e-15	0.275431	0.2	0.015	4.5376e-11
Prdx4	3.53786e-15	1.16259	0.9	0.651	4.57835e-11
Igsf1	5.01878e-15	0.403416	0.225	0.02	6.4948e-11
Txndc5	6.94161e-15	1.49665	0.775	0.372	8.98313e-11
Stra6	6.9562e-15	0.353936	0.275	0.031	9.00201e-11
Tmsb4x	7.71953e-15	1.52099	0.925	0.776	9.98985e-11
Stt3a	1.0877e-14	1.18833	0.775	0.346	1.4076e-10
Slc25a4	1.43501e-14	1.38008	0.95	0.751	1.85704e-10
Fkbp11	1.54679e-14	1.45938	0.9	0.65	2.0017e-10
Gm2a	1.74603e-14	0.473527	0.2	0.016	2.25954e-10
Spns2	1.74603e-14	0.318156	0.2	0.016	2.25954e-10
Dnmt3l	1.78058e-14	0.399466	0.15	0.008	2.30425e-10
Fam189a2	1.81836e-14	0.321727	0.15	0.008	2.35314e-10
Sec11c	2.22868e-14	1.34122	0.7	0.281	2.88414e-10
Tram1	2.63121e-14	1.24701	0.8	0.391	3.40505e-10
Abhd5	2.86937e-14	1.05105	0.475	0.11	3.71326e-10
Efhd2	2.8971e-14	0.584141	0.425	0.083	3.74914e-10
Fgfr4	3.35317e-14	0.366378	0.175	0.012	4.33934e-10
Rassf3	3.54e-14	0.70881	0.475	0.106	4.58112e-10
3830403N18Rik	4.38217e-14	0.279264	0.175	0.012	5.67096e-10
Rab2a	4.77785e-14	1.22812	0.85	0.581	6.18302e-10
Selenos	5.96813e-14	1.35537	0.825	0.505	7.72336e-10
Tmed10	6.27302e-14	1.31511	0.875	0.656	8.11792e-10
Btg1	1.31231e-13	0.930627	0.575	0.174	1.69826e-09
Tex264	1.33699e-13	0.87195	0.55	0.155	1.7302e-09
Cacna1d	1.80261e-13	0.32452	0.175	0.013	2.33276e-09
Spns3	2.11215e-13	0.27099	0.15	0.009	2.73334e-09
Tmem208	2.14154e-13	1.07875	0.925	0.652	2.77137e-09
Tmem258	2.47901e-13	0.996433	0.975	0.916	3.20808e-09
Tm9sf3	2.53339e-13	1.1563	0.85	0.524	3.27846e-09
Cald1	3.4922e-13	1.1702	0.65	0.238	4.51925e-09
Rcn2	3.90281e-13	1.33816	0.775	0.447	5.05063e-09
Rpn2	4.29456e-13	1.08859	0.825	0.463	5.55759e-09
Serp1	4.44214e-13	1.29904	0.9	0.608	5.74857e-09
Ldlrap1	5.19066e-13	0.501378	0.35	0.06	6.71723e-09
Loxl2	5.20512e-13	0.80623	0.45	0.104	6.73595e-09
Ndufa1	6.88833e-13	1.08642	0.95	0.836	8.91418e-09
Calm1	9.56645e-13	0.879251	0.975	0.869	1.23799e-08
Nup62cl	9.58884e-13	0.791659	0.475	0.115	1.24089e-08
Cotl1	9.75713e-13	0.825068	0.75	0.272	1.26267e-08
Rpn1	1.17142e-12	1.37839	0.9	0.6	1.51594e-08
Tcf7l2	1.21223e-12	1.30948	0.725	0.324	1.56875e-08
Plekhf1	1.58999e-12	0.335347	0.15	0.01	2.0576e-08
Zfhx3	1.75721e-12	0.776493	0.45	0.111	2.274e-08
Dnajc1	2.22442e-12	0.642842	0.4	0.085	2.87863e-08
Stat3	2.31838e-12	0.449452	0.275	0.039	3.00022e-08
Gba	2.95897e-12	0.436519	0.225	0.026	3.82921e-08
Dnajc10	7.79795e-12	1.4788	0.65	0.303	1.00913e-07
Flrt2	8.10354e-12	0.3733	0.15	0.011	1.04868e-07
Cox6a1	8.30377e-12	1.03745	0.925	0.814	1.07459e-07
Atp1b1	8.34295e-12	0.740792	0.525	0.144	1.07966e-07
Lman1	1.04216e-11	1.10933	0.725	0.357	1.34866e-07
Rrbp1	1.15445e-11	1.10927	0.825	0.538	1.49397e-07
Gns	1.5084e-11	0.85436	0.5	0.147	1.95202e-07
Slc29a1	2.11742e-11	0.881812	0.5	0.153	2.74016e-07
Bsg	2.36542e-11	1.06763	0.95	0.826	3.06109e-07
Nucb2	2.48591e-11	0.383239	0.275	0.043	3.21702e-07
Calu	2.99884e-11	1.1418	0.625	0.269	3.88079e-07
Dnajc3	4.18687e-11	1.28877	0.65	0.302	5.41823e-07
Minos1	4.35289e-11	1.07077	0.975	0.829	5.63308e-07
Zc3hav1	4.49333e-11	0.626909	0.525	0.154	5.81482e-07
Tgoln1	4.61691e-11	0.849394	0.575	0.212	5.97474e-07
Epop	5.35081e-11	1.07589	0.625	0.25	6.92449e-07
Myl3	5.41563e-11	0.275742	0.125	0.008	7.00836e-07
Mrps28	5.43121e-11	1.02728	0.9	0.715	7.02852e-07
Mgst3	5.71681e-11	1.131	0.75	0.409	7.39813e-07
Oaf	6.86961e-11	0.706496	0.475	0.139	8.88996e-07
Dppa5a	6.95602e-11	1.1502	0.575	0.211	9.00178e-07
Arfgap1	7.50802e-11	0.740291	0.475	0.137	9.71613e-07
Pitx2	7.73499e-11	0.420136	0.225	0.03	1.00099e-06
Copa	9.10184e-11	0.721652	0.65	0.252	1.17787e-06
Gorasp2	9.7072e-11	0.883312	0.675	0.316	1.25621e-06
Fgf3	1.23599e-10	0.815842	0.525	0.165	1.59949e-06
Dusp9	1.27905e-10	1.03624	0.625	0.244	1.65521e-06
Serpinb6a	1.49596e-10	1.16353	0.7	0.357	1.93592e-06
Retreg1	1.51704e-10	0.505256	0.3	0.056	1.9632e-06
Elf1	2.01817e-10	0.441388	0.25	0.039	2.61171e-06
Tgfb1i1	2.313e-10	0.259113	0.225	0.031	2.99325e-06
Atp5e	2.38991e-10	0.56085	1	0.98	3.09278e-06
Pla2g12b	3.23603e-10	0.484052	0.475	0.118	4.18774e-06
Chpf2	3.43964e-10	0.339892	0.2	0.025	4.45124e-06
Creb3	3.45222e-10	0.525351	0.35	0.076	4.46752e-06
Gabarap	3.50089e-10	1.09143	0.85	0.679	4.5305e-06
Ahnak	3.59989e-10	0.32115	0.2	0.025	4.65862e-06
Gnai1	3.7236e-10	0.527748	0.325	0.068	4.81871e-06
Atp5h	6.03102e-10	0.529528	1	0.947	7.80475e-06
Sec62	6.50887e-10	1.11474	0.75	0.528	8.42313e-06
Maged1	7.39631e-10	1.08009	0.725	0.419	9.57157e-06
Tmed2	7.67769e-10	1.18053	0.825	0.725	9.93569e-06
Entpd7	7.9638e-10	0.278848	0.2	0.026	1.0306e-05
Trp53i13	8.3018e-10	0.477004	0.35	0.08	1.07434e-05
Tmem165	8.33797e-10	1.07441	0.8	0.508	1.07902e-05
Ndufa2	8.43031e-10	0.636587	1	0.935	1.09097e-05
Scarb2	8.70388e-10	0.35647	0.325	0.069	1.12637e-05
Cope	8.72695e-10	1.17312	0.775	0.597	1.12935e-05
Prkcz	1.04263e-09	0.700468	0.45	0.139	1.34926e-05
Tmem14c	1.06593e-09	0.802749	0.975	0.798	1.37941e-05
Mrps24	1.06973e-09	0.679548	0.95	0.846	1.38434e-05
Pdia4	1.07969e-09	1.15967	0.8	0.543	1.39723e-05
Jade1	1.17993e-09	0.831837	0.525	0.195	1.52695e-05
Lamp1	1.28132e-09	1.02883	0.85	0.646	1.65815e-05
Rpl30	1.74153e-09	0.335415	1	0.999	2.25371e-05
Dpm3	1.94435e-09	0.957731	0.95	0.764	2.51618e-05
Ostf1	1.97539e-09	0.707084	0.525	0.19	2.55635e-05
Hspg2	1.97858e-09	0.674708	0.425	0.122	2.56048e-05
Lamtor4	2.0012e-09	0.819986	0.875	0.696	2.58975e-05
Man1a2	2.01795e-09	0.951612	0.575	0.253	2.61143e-05
Fbxo6	2.02561e-09	0.607345	0.325	0.073	2.62135e-05
Pde4dip	2.06817e-09	0.49164	0.325	0.073	2.67642e-05
Crtap	2.11635e-09	0.538633	0.375	0.096	2.73876e-05
Tsc22d1	2.12525e-09	0.991821	0.75	0.477	2.75028e-05
Eri3	2.28742e-09	1.29908	0.675	0.364	2.96015e-05
Ctgf	2.35033e-09	0.509789	0.2	0.028	3.04157e-05
Ndufb5	2.39783e-09	0.766272	0.975	0.817	3.10303e-05
Ndufb11	2.59777e-09	0.824237	0.925	0.852	3.36178e-05
Htra1	2.65867e-09	0.328963	0.175	0.021	3.44059e-05
Pofut2	2.93383e-09	0.849837	0.65	0.33	3.79667e-05
Paxx	3.30784e-09	0.432896	0.225	0.036	4.28068e-05
Arhgap28	3.54599e-09	0.399633	0.275	0.054	4.58886e-05
Tbc1d24	3.56227e-09	0.488772	0.225	0.036	4.60994e-05
Pxdn	4.13335e-09	0.824338	0.575	0.244	5.34896e-05
Lamb2	4.16549e-09	0.463563	0.3	0.063	5.39056e-05
Lmna	4.8134e-09	0.635969	0.3	0.064	6.22902e-05
Tcf15	4.97617e-09	0.370423	0.25	0.044	6.43966e-05
Ctsz	5.0988e-09	0.722107	0.825	0.487	6.59836e-05
Gpr180	5.59674e-09	0.680094	0.475	0.168	7.24274e-05
Rex1bd	5.61999e-09	0.784087	0.95	0.725	7.27282e-05
Hdlbp	5.63534e-09	1.02328	0.725	0.483	7.29269e-05
Sdf4	6.00284e-09	0.980923	0.7	0.402	7.76828e-05
Selenof	7.14517e-09	0.845683	0.825	0.671	9.24656e-05
Slc12a4	8.14563e-09	0.309397	0.225	0.037	0.000105413
Kdelr1	8.48946e-09	0.876373	0.7	0.401	0.000109862
Prkcsh	1.00153e-08	1.07645	0.75	0.486	0.000129607
Bet1l	1.23426e-08	0.6319	0.425	0.136	0.000159726
Lgmn	1.28846e-08	0.40542	0.675	0.282	0.000166739
Ric1	1.29234e-08	0.601112	0.425	0.131	0.000167241
Sh3glb1	1.75281e-08	0.825817	0.7	0.392	0.000226831
Micu1	1.77062e-08	0.494879	0.325	0.08	0.000229136
Slc35a2	1.80814e-08	0.469934	0.35	0.095	0.000233991
Ssr1	1.91132e-08	0.979149	0.725	0.528	0.000247344
Crim1	2.06041e-08	0.313484	0.175	0.024	0.000266638
Lgr4	2.06042e-08	0.698041	0.425	0.14	0.000266639
Copb1	2.06498e-08	0.803343	0.6	0.296	0.000267229
Erp44	2.12315e-08	1.05434	0.575	0.295	0.000274756
Pdlim1	2.25796e-08	0.77412	0.475	0.176	0.000292203
Cyr61	2.42615e-08	0.738857	0.275	0.06	0.000313968
Insr	2.44415e-08	0.487153	0.3	0.07	0.000316297
Tmem248	2.47572e-08	0.855726	0.55	0.249	0.000320382
Nradd	2.57489e-08	0.786457	0.55	0.237	0.000333216
Smdt1	2.79065e-08	0.715454	0.95	0.887	0.000361138
Pttg1ip	2.87572e-08	0.815945	0.525	0.211	0.000372146
Hint1	3.00428e-08	0.43099	1	0.971	0.000388784
Galk1	3.0227e-08	0.892057	0.85	0.672	0.000391167
Parvb	3.19146e-08	0.759956	0.45	0.161	0.000413007
Fkbp2	3.21958e-08	0.90248	0.825	0.669	0.000416646
Ints6l	3.23171e-08	0.662089	0.3	0.072	0.000418215
Derl1	3.34071e-08	0.899018	0.6	0.293	0.000432321
Spink2	3.48755e-08	0.329364	0.15	0.018	0.000451323
Timm10b	3.54853e-08	0.711956	0.875	0.756	0.000459215
Cox5b	3.59436e-08	0.540596	1	0.965	0.000465146
Capn1	3.92196e-08	0.257886	0.15	0.018	0.000507541
Slc6a15	3.9434e-08	0.421517	0.175	0.025	0.000510315
Tmed7	4.36062e-08	0.936055	0.775	0.495	0.000564308
Slc25a3	4.54605e-08	0.553091	0.95	0.93	0.000588304
Xbp1	4.56953e-08	0.957285	0.575	0.277	0.000591342
Emp2	4.98035e-08	0.427674	0.175	0.025	0.000644507
Ell2	6.16605e-08	0.570471	0.325	0.087	0.000797948
Gng5	6.41118e-08	0.424772	1	0.986	0.00082967
Sel1l	6.54618e-08	0.561414	0.4	0.13	0.000847141
Sra1	6.70578e-08	0.802126	0.8	0.602	0.000867795
Lig3	6.75395e-08	0.99726	0.475	0.186	0.000874029
Tmem30a	7.17779e-08	0.681069	0.55	0.241	0.000928877
Sfi1	7.6779e-08	0.421073	0.25	0.051	0.000993597
Mrpl17	7.70691e-08	0.699476	0.9	0.799	0.000997351
Mrpl52	8.34269e-08	0.578963	0.925	0.91	0.00107963
Pam16	8.36925e-08	0.774795	0.925	0.798	0.00108306
Krt8	9.79485e-08	0.477985	0.825	0.444	0.00126755
Mmp2	1.00525e-07	0.327152	0.225	0.042	0.0013009
Spcs1	1.01207e-07	0.845242	0.85	0.787	0.00130972
Ext1	1.17135e-07	0.569354	0.375	0.119	0.00151584
Psap	1.23811e-07	0.912488	0.55	0.26	0.00160224
Jund	1.31927e-07	0.989085	0.7	0.515	0.00170726
Sf3b5	1.34944e-07	0.53741	1	0.902	0.00174631
Rer1	1.379e-07	0.897147	0.775	0.669	0.00178456
Fam129b	1.46028e-07	0.548098	0.325	0.089	0.00188975
Ggcx	1.48172e-07	0.461283	0.25	0.054	0.0019175
Ddah1	1.81354e-07	0.622193	0.375	0.119	0.0023469
Dnajc25	2.02847e-07	0.636757	0.4	0.141	0.00262505
Ndufa5	2.30607e-07	0.643603	1	0.898	0.00298429
Apmap	2.34439e-07	0.445683	0.3	0.079	0.00303388
H2afz	2.35365e-07	0.412296	1	0.995	0.00304586
Efemp2	2.51526e-07	0.68857	0.425	0.155	0.003255
Sec11a	2.52558e-07	0.871607	0.85	0.677	0.00326835
Arfgap3	3.2235e-07	0.478356	0.225	0.045	0.00417154
Tfpi	3.26032e-07	0.654657	0.45	0.164	0.00421918
Arf5	3.36807e-07	0.77317	0.85	0.831	0.00435862
Nudt4	3.49625e-07	0.811332	0.6	0.344	0.0045245
Mitd1	3.52476e-07	0.74821	0.575	0.275	0.0045614
Tgfbr3	3.55747e-07	0.549763	0.275	0.07	0.00460372
Oaz1	4.00843e-07	0.470456	1	0.967	0.00518731
Ndufa13	4.08391e-07	0.692127	0.9	0.852	0.00528498
Rras2	4.57525e-07	0.872039	0.65	0.373	0.00592083
Ifnar2	5.12076e-07	0.282733	0.325	0.091	0.00662677
Srp9	5.30821e-07	0.805769	0.9	0.828	0.00686936
Zcchc7	6.88138e-07	0.86326	0.575	0.309	0.00890519
Ddrgk1	7.67686e-07	0.815193	0.6	0.335	0.00993462
Atp6v0e	7.75556e-07	0.802669	0.875	0.744	0.0100365
Fut8	7.91802e-07	0.424056	0.3	0.083	0.0102467
Nans	7.93619e-07	0.741571	0.625	0.366	0.0102702
Cox7a2	7.97618e-07	0.382846	1	0.971	0.010322
Ctbs	8.47913e-07	0.296876	0.225	0.049	0.0109728
Mvb12b	8.98332e-07	0.650404	0.45	0.177	0.0116253
Rnaset2b	9.08556e-07	0.362845	0.225	0.049	0.0117576
Fkbp14	9.17503e-07	0.403268	0.175	0.031	0.0118734
mt-Co1	9.54254e-07	0.394369	1	0.856	0.012349
Mybl2	9.8218e-07	0.581828	0.45	0.182	0.0127104
Naa38	1.02901e-06	0.796594	0.9	0.743	0.0133164
Rap1gap	1.08058e-06	0.296367	0.1	0.01	0.0139838
Ergic3	1.08081e-06	0.732831	0.675	0.457	0.0139867
Slc35b1	1.15476e-06	0.7663	0.6	0.339	0.0149437
Crlf2	1.16826e-06	0.416868	0.3	0.083	0.0151185
Itgb1	1.30879e-06	1.08185	0.725	0.515	0.0169371
Ptpn14	1.44688e-06	0.415707	0.325	0.099	0.0187241
Cenpx	1.45757e-06	0.798673	0.85	0.738	0.0188625
Golt1b	1.49967e-06	0.777874	0.575	0.326	0.0194073
Pigk	1.72239e-06	0.500021	0.325	0.104	0.0222894
Rfxap	1.74419e-06	0.803927	0.55	0.288	0.0225716
Kdelc2	1.94103e-06	0.335656	0.225	0.051	0.0251188
Chid1	2.00085e-06	0.34406	0.275	0.075	0.025893
Cox6c	2.11354e-06	0.43971	1	0.963	0.0273513
Cox8a	2.20067e-06	0.445637	1	0.988	0.0284788
Ssr3	2.42538e-06	0.988266	0.675	0.516	0.0313869
Zzef1	2.49896e-06	0.374032	0.175	0.033	0.0323391
Ccdc167	2.51435e-06	1.01067	0.675	0.442	0.0325382
Slc50a1	2.53199e-06	0.642104	0.45	0.201	0.0327665
Pafah1b3	2.61064e-06	0.838255	0.725	0.586	0.0337843
Tagln2	2.6586e-06	0.73352	0.7	0.491	0.034405
Atp1a1	2.75283e-06	0.940262	0.675	0.433	0.0356244
Ctsf	2.75894e-06	0.415679	0.225	0.053	0.0357034
Fam3c	2.8393e-06	0.869076	0.525	0.279	0.0367433
B930036N10Rik	2.8751e-06	0.37235	0.275	0.076	0.0372066
Copb2	2.91983e-06	0.880055	0.55	0.316	0.0377856
Srp19	2.95011e-06	0.546242	0.85	0.76	0.0381774
Ctsb	2.96026e-06	0.308062	0.55	0.243	0.0383087
Psph	3.14146e-06	0.416991	0.675	0.382	0.0406537
Washc3	3.15418e-06	0.930853	0.575	0.341	0.0408183
Timp3	3.23219e-06	0.307056	0.15	0.025	0.0418278
Lman2	3.60286e-06	0.803181	0.675	0.463	0.0466246
Birc5	3.64085e-06	0.689325	0.9	0.851	0.0471162
Herpud1	3.74633e-06	0.518554	0.375	0.137	0.0484813
Ndufa4	3.94606e-06	0.360468	1	0.97	0.051066
Mogs	4.26032e-06	0.817391	0.475	0.226	0.0551328
Tax1bp3	4.35952e-06	0.589007	0.45	0.2	0.0564165
Ethe1	4.64613e-06	0.553064	0.4	0.158	0.0601256
Mrpl14	4.67498e-06	0.74912	0.75	0.571	0.0604989
Txn1	4.79e-06	0.493925	1	0.946	0.0619874
Ctsd	4.94604e-06	0.761811	0.5	0.257	0.0640067
Cndp2	4.9758e-06	0.607298	0.575	0.314	0.0643919
H13	5.6683e-06	0.709328	0.55	0.302	0.0733535
Ufm1	5.75011e-06	0.773087	0.75	0.563	0.0744122
Tbrg1	5.84238e-06	0.838071	0.75	0.641	0.0756063
Acot9	6.10969e-06	0.509193	0.4	0.162	0.0790655
Ampd2	6.63154e-06	0.869841	0.475	0.24	0.0858187
Tulp3	6.72035e-06	0.806348	0.45	0.211	0.086968
Laptm4a	6.75923e-06	0.745239	0.75	0.665	0.0874712
Raet1e	6.94419e-06	0.348606	0.2	0.045	0.0898647
Tpm4	6.97327e-06	0.776016	0.775	0.59	0.0902411
Atox1	7.63318e-06	0.479711	1	0.931	0.098781
Sec23ip	8.47978e-06	0.515906	0.375	0.149	0.109737
Timm17b	8.6929e-06	0.705204	0.725	0.631	0.112495
Cdc16	8.78791e-06	0.504613	0.55	0.298	0.113724
Smco4	9.30428e-06	0.779146	0.625	0.409	0.120407
Ccnd3	9.42897e-06	0.661599	0.55	0.298	0.12202
Sec61a1	9.49388e-06	0.555947	0.575	0.309	0.12286
Fkbp10	9.72167e-06	0.253704	0.275	0.08	0.125808
Flrt3	9.80872e-06	0.399343	0.325	0.109	0.126935
Cox6b1	1.00221e-05	0.404495	1	0.967	0.129696
Lmf2	1.04413e-05	0.367282	0.275	0.083	0.135121
Edem1	1.0859e-05	0.66794	0.425	0.192	0.140527
Txndc11	1.10757e-05	0.421148	0.325	0.112	0.143331
Cdc42se2	1.18822e-05	0.505623	0.425	0.19	0.153768
2900076A07Rik	1.22259e-05	0.264779	0.225	0.058	0.158215
Mlec	1.22364e-05	0.79781	0.6	0.398	0.158351
Rexo2	1.2385e-05	0.480811	0.825	0.615	0.160275
Tnfrsf21	1.26698e-05	0.403698	0.3	0.101	0.163959
Bend5	1.26975e-05	0.588574	0.375	0.148	0.164319
Eif2ak2	1.27383e-05	0.280043	0.15	0.028	0.164846
Plpp5	1.29002e-05	0.365743	0.3	0.098	0.166942
Nucb1	1.45273e-05	0.600049	0.45	0.214	0.187998
Rpl36al	1.4912e-05	0.566586	0.95	0.932	0.192976
Vps28	1.52359e-05	0.776567	0.725	0.554	0.197168
Hkdc1	1.52435e-05	0.293872	0.175	0.037	0.197267
Acat1	1.52716e-05	0.54707	0.325	0.117	0.19763
Eef1e1	1.69573e-05	0.520642	0.85	0.697	0.219445
Tbl2	1.74753e-05	0.370573	0.25	0.073	0.226147
Sec22b	1.82371e-05	0.798662	0.55	0.326	0.236007
Cox5a	1.92792e-05	0.395803	1	0.965	0.249492
Sdc4	2.01561e-05	0.411044	0.275	0.085	0.26084
Gmppb	2.12978e-05	0.477673	0.425	0.198	0.275614
Gm47283	2.14945e-05	1.10642	0.925	0.768	0.27816
Cnot6	2.19952e-05	0.656638	0.6	0.37	0.28464
Bst2	2.29237e-05	0.862935	0.7	0.539	0.296656
Alg5	2.29924e-05	0.802185	0.475	0.253	0.297545
S100a11	2.37029e-05	0.598611	0.7	0.474	0.306739
B4galt5	2.37116e-05	0.323107	0.275	0.085	0.306852
Ralb	2.43146e-05	0.549901	0.4	0.174	0.314655
Prkab1	2.50646e-05	0.60639	0.425	0.2	0.324361
Bad	2.51355e-05	0.677296	0.5	0.266	0.325279
Ndufs4	3.04542e-05	0.583893	0.825	0.76	0.394108
Srpr	3.40628e-05	0.607198	0.475	0.256	0.440807
Unc50	3.67645e-05	0.622392	0.575	0.387	0.47577
Cd151	3.77945e-05	0.493755	0.425	0.198	0.489098
Gfpt1	3.86628e-05	0.467321	0.375	0.157	0.500335
Cox17	3.97063e-05	0.620019	0.825	0.735	0.513839
Ndufa3	4.01365e-05	0.60326	0.975	0.881	0.519407
Tceal9	4.11022e-05	0.600645	0.8	0.743	0.531903
Gne	4.17086e-05	0.269486	0.15	0.031	0.539752
Etfb	4.45232e-05	0.577348	0.75	0.618	0.576175
Naprt	4.64892e-05	0.381348	0.125	0.022	0.601617
Srm	4.73406e-05	0.54545	0.875	0.79	0.612634
Hs6st1	5.0021e-05	0.471446	0.25	0.078	0.647322
Alg9	5.10001e-05	0.402922	0.225	0.065	0.659993
Fos	5.13133e-05	0.424257	0.2	0.053	0.664045
Junb	5.16596e-05	0.360268	0.25	0.079	0.668526
Fuca1	5.1815e-05	0.304347	0.3	0.11	0.670538
Tmed1	5.49925e-05	0.716408	0.6	0.423	0.711658
Gpr108	5.60676e-05	0.254227	0.25	0.078	0.72557
Creld2	5.71288e-05	0.808581	0.55	0.361	0.739303
B3gat3	5.74774e-05	0.770423	0.425	0.211	0.743815
Ccnb1ip1	5.96796e-05	0.38543	0.175	0.042	0.772314
Slc12a7	6.43139e-05	0.358936	0.275	0.094	0.832286
Snx3	6.45616e-05	0.363114	0.85	0.71	0.835492
Ang	6.6283e-05	0.262357	0.25	0.073	0.857768
Sar1a	6.88016e-05	0.748534	0.625	0.507	0.890362
Edem2	7.0196e-05	0.476832	0.35	0.149	0.908407
Vim	7.472e-05	0.719174	0.45	0.228	0.966951
Mrpl23	8.45756e-05	0.543165	0.9	0.825	1
Sec13	8.57497e-05	0.663996	0.625	0.48	1
Ndufa11	9.05304e-05	0.499009	0.975	0.893	1
Yipf1	9.21395e-05	0.549778	0.425	0.215	1
Litaf	9.28458e-05	0.568753	0.4	0.196	1
Mrps12	9.49822e-05	0.626685	0.875	0.792	1
Sdf2l1	9.69859e-05	0.794534	0.625	0.443	1
Spcs2	0.000107555	0.517529	0.75	0.765	1
Usp46	0.000111734	0.40284	0.4	0.191	1
Hyou1	0.000112674	0.61752	0.45	0.24	1
Tmem97	0.000113219	0.897101	0.675	0.533	1
Elob	0.000116471	0.358567	1	0.984	1
Bmp2k	0.00011895	0.251631	0.2	0.056	1
Ccdc117	0.000121446	0.484039	0.275	0.098	1
Syvn1	0.000122294	0.344702	0.3	0.114	1
Ndufb2	0.000122504	0.496972	0.925	0.872	1
Cnpy2	0.000124163	0.598571	0.725	0.675	1
Itgav	0.000136897	0.351417	0.325	0.134	1
Anxa6	0.00014031	0.317662	0.2	0.057	1
Uggt1	0.000148675	0.448887	0.3	0.118	1
Lxn	0.00016062	0.252123	0.325	0.124	1
Slc7a6	0.000165192	0.351699	0.35	0.153	1
Sec23a	0.000165312	0.498052	0.35	0.158	1
Tyro3	0.000171493	0.557938	0.275	0.105	1
3110040N11Rik	0.000179005	0.626834	0.45	0.254	1
Hilpda	0.000189288	0.402105	0.375	0.175	1
Clptm1l	0.000195003	0.568353	0.425	0.227	1
Arl1	0.000198067	0.587131	0.675	0.53	1
Vps37c	0.000198286	0.308504	0.2	0.059	1
Lamtor5	0.00020362	0.446317	0.75	0.659	1
Ago3	0.000204426	0.295853	0.175	0.047	1
Selenon	0.000207338	0.342274	0.225	0.074	1
2310030G06Rik	0.000214878	0.277585	0.25	0.088	1
Arhgap17	0.000214934	0.259911	0.275	0.1	1
Rnf4	0.00021755	0.46866	0.55	0.334	1
Spats2	0.000220078	0.737105	0.525	0.355	1
Fam160b1	0.00022286	0.413999	0.225	0.074	1
Mcfd2	0.000227719	0.546288	0.4	0.208	1
Ganab	0.000236425	0.719151	0.5	0.314	1
Mrpl33	0.000242925	0.493659	0.875	0.794	1
Ero1l	0.000248847	0.573643	0.35	0.162	1
Ndufs5	0.000252696	0.479149	0.875	0.882	1
Lrrc59	0.000286916	0.483467	0.725	0.577	1
Tmem59	0.000287064	0.700958	0.6	0.488	1
Morf4l2	0.000287758	0.343724	0.9	0.734	1
Eny2	0.000293119	0.404816	0.975	0.86	1
Tmbim6	0.000301297	0.405322	0.725	0.558	1
Slc35e3	0.000311385	0.298305	0.2	0.061	1
Gpaa1	0.000312356	0.466944	0.425	0.235	1
Higd1a	0.000324129	0.418867	0.975	0.897	1
Ndufb7	0.000332609	0.497058	0.925	0.87	1
Acadvl	0.000336052	0.381418	0.25	0.092	1
Socs3	0.00033614	0.314411	0.1	0.018	1
Carhsp1	0.000338073	0.68302	0.725	0.592	1
Tmem256	0.000346415	0.391617	0.95	0.867	1
Htatip2	0.000357695	0.269297	0.2	0.061	1
Lpar2	0.000362615	0.410318	0.175	0.05	1
Ggta1	0.000391664	0.268455	0.2	0.062	1
Sin3b	0.000404172	0.647074	0.7	0.516	1
Uap1	0.000423309	0.705482	0.4	0.228	1
Vps13c	0.000423516	0.25723	0.175	0.05	1
Tmem39a	0.000423865	0.436152	0.325	0.149	1
Hip1	0.000424908	0.464504	0.325	0.148	1
Nt5c	0.000460489	0.656245	0.6	0.463	1
Itgb5	0.000465562	0.433021	0.35	0.17	1
Ndufa8	0.00049862	0.466386	0.75	0.682	1
Malat1	0.000527409	0.565588	0.825	0.731	1
Bloc1s1	0.000528751	0.52866	0.5	0.304	1
Pdxdc1	0.000540584	0.448795	0.325	0.149	1
Upp1	0.000543916	0.377102	0.45	0.231	1
Tmx1	0.000558332	0.580344	0.5	0.305	1
Lamtor2	0.000562957	0.411091	0.875	0.795	1
Kif5b	0.000566714	0.59173	0.65	0.527	1
Clta	0.00061934	0.288275	0.85	0.854	1
Cmc2	0.000649938	0.411504	0.675	0.514	1
Tmem43	0.000668495	0.286693	0.2	0.066	1
Maged2	0.000670228	0.383856	0.35	0.171	1
Rps6ka4	0.000714176	0.25154	0.125	0.029	1
Tmem167b	0.000729562	0.260724	0.225	0.08	1
Spcs3	0.000735068	0.538522	0.45	0.277	1
Nptn	0.000740518	0.668691	0.45	0.277	1
Bag1	0.000744975	0.533687	0.75	0.75	1
Klf3	0.000765049	0.327089	0.25	0.098	1
Trpc4ap	0.000774334	0.523243	0.375	0.202	1
Nsun2	0.000820835	0.713505	0.65	0.524	1
Itm2b	0.000839033	0.513398	0.7	0.599	1
Strap	0.000859053	0.350601	0.8	0.671	1
Slc39a13	0.000865391	0.266043	0.125	0.03	1
Crybg3	0.000866485	0.331211	0.2	0.068	1
Asph	0.000880167	0.373375	0.35	0.175	1
Ank	0.000920507	0.290716	0.175	0.054	1
Zc3h7a	0.000935723	0.309129	0.225	0.084	1
Myl6	0.000937926	0.318472	1	0.947	1
Arf1	0.000939107	0.416947	0.8	0.766	1
Ppa1	0.00094886	0.373662	0.95	0.843	1
Nme1	0.000952969	0.300293	1	0.963	1
Arhgap29	0.00098414	0.329948	0.25	0.098	1
Rabgef1	0.00101128	0.310614	0.175	0.056	1
Cmpk1	0.00103768	0.594812	0.675	0.559	1
Msrb1	0.00106768	0.403931	0.475	0.296	1
B2m	0.00107862	0.471184	0.275	0.12	1
Lyrm2	0.00110133	0.444698	0.475	0.295	1
Cox4i1	0.00112548	0.338351	0.975	0.918	1
N4bp2	0.00117617	0.450783	0.425	0.232	1
Ppp1r11	0.0011995	0.566665	0.675	0.57	1
Cops9	0.00124436	0.420545	0.875	0.852	1
Tmem214	0.00125512	0.547027	0.35	0.187	1
Cdca3	0.00132797	0.450078	0.7	0.565	1
Psmb1	0.00133797	0.317053	0.95	0.906	1
Tmbim4	0.00136949	0.47618	0.6	0.489	1
Atp6ap1	0.00138992	0.411782	0.35	0.178	1
Ephb2	0.00144729	0.300795	0.175	0.057	1
Ankrd17	0.00148284	0.621917	0.475	0.32	1
Zdhhc20	0.0015024	0.404965	0.35	0.182	1
Tspan9	0.00150651	0.25981	0.175	0.057	1
Sec31a	0.00151921	0.514815	0.425	0.257	1
Cobll1	0.00152047	0.281466	0.2	0.07	1
Vkorc1l1	0.00155276	0.583202	0.45	0.282	1
Atp6ap2	0.00156248	0.449893	0.45	0.272	1
Scpep1	0.00156397	0.299122	0.275	0.119	1
Gcnt1	0.00168455	0.295728	0.175	0.058	1
Stt3b	0.00175685	0.675351	0.525	0.4	1
Acvr1	0.00177498	0.278921	0.175	0.059	1
Map4k3	0.00181041	0.331339	0.225	0.089	1
Dusp12	0.00181987	0.56962	0.4	0.238	1
Slc23a2	0.0020673	0.276087	0.15	0.046	1
Fgf10	0.00207715	0.285213	0.175	0.06	1
Tusc3	0.00209728	0.483899	0.425	0.264	1
Ggh	0.00212173	0.2617	0.25	0.109	1
Thap7	0.00216961	0.419405	0.325	0.167	1
Atp5g1	0.00219243	0.288826	1	0.969	1
Ddb1	0.0022254	0.506721	0.8	0.682	1
Ehd1	0.00224195	0.530383	0.55	0.378	1
Sdf2	0.00226001	0.435961	0.45	0.286	1
Emc3	0.00229761	0.512418	0.425	0.286	1
Cfl2	0.00245256	0.477661	0.575	0.462	1
Dctn3	0.00251543	0.347304	0.775	0.726	1
Mbtps1	0.00253452	0.531254	0.4	0.245	1
Robo1	0.00263111	0.607877	0.4	0.244	1
1810055G02Rik	0.0026615	0.408044	0.25	0.113	1
Ndufb9	0.00269388	0.349947	0.975	0.913	1
Gabarapl2	0.00281317	0.390111	0.8	0.702	1
Tmem129	0.00283394	0.267056	0.15	0.048	1
Irf9	0.00289226	0.26804	0.125	0.035	1
Top1mt	0.00292116	0.287282	0.175	0.062	1
Letmd1	0.00295078	0.275734	0.1	0.024	1
Ikbkb	0.00303576	0.407558	0.25	0.112	1
Dnajb14	0.00304455	0.400188	0.25	0.115	1
Impad1	0.00316237	0.543397	0.55	0.383	1
Cyb561d2	0.00316558	0.331312	0.3	0.149	1
Blvra	0.0032063	0.255985	0.175	0.062	1
Yipf4	0.00324444	0.442704	0.575	0.44	1
Tcn2	0.00325002	0.330135	0.25	0.106	1
Tmem128	0.00329831	0.505106	0.575	0.489	1
Papss1	0.00334571	0.344167	0.3	0.155	1
Uso1	0.0035514	0.354426	0.3	0.155	1
Arcn1	0.0035623	0.329941	0.475	0.312	1
Casc4	0.00358292	0.341153	0.35	0.199	1
Srprb	0.0036031	0.49502	0.325	0.174	1
1700037H04Rik	0.00371043	0.304217	0.3	0.151	1
Ube2q2	0.00374078	0.604703	0.45	0.306	1
Commd3	0.00389311	0.573232	0.55	0.395	1
S100g	0.0039353	0.807891	0.275	0.118	1
Ext2	0.00402102	0.327849	0.25	0.117	1
Ubl4a	0.00411238	0.542564	0.6	0.502	1
Wdr1	0.00411736	0.387232	0.45	0.3	1
Htatsf1	0.00425179	0.370096	0.425	0.272	1
Slc38a1	0.00426785	0.400811	0.5	0.337	1
Tmsb10	0.00428829	0.25175	1	0.976	1
Nktr	0.00432401	0.524864	0.425	0.284	1
Tedc2	0.00435374	0.289276	0.25	0.116	1
Gm11808	0.00445228	0.480696	1	0.928	1
Tmem38b	0.0044949	0.271492	0.175	0.065	1
Yipf3	0.00457781	0.408391	0.425	0.271	1
Gga2	0.00472087	0.567327	0.5	0.365	1
Slc9a1	0.00472404	0.258853	0.175	0.065	1
Atp5l	0.00476042	0.27614	1	0.956	1
Lpcat4	0.0047784	0.260836	0.175	0.065	1
Aff1	0.00478428	0.314326	0.175	0.066	1
Tor1aip1	0.00494575	0.330828	0.3	0.158	1
Abcd3	0.0050083	0.304644	0.25	0.117	1
Mpc1	0.00502656	0.401653	0.35	0.204	1
Znhit1	0.00504272	0.423066	0.65	0.533	1
Jtb	0.00507532	0.429634	0.625	0.524	1
Rhoa	0.00517154	0.2708	0.85	0.787	1
Fam207a	0.00518328	0.489947	0.4	0.263	1
Swi5	0.00532676	0.319659	0.95	0.9	1
Commd4	0.00546645	0.385227	0.7	0.581	1
Nomo1	0.00546664	0.360547	0.325	0.177	1
Acaa1a	0.00548336	0.496383	0.475	0.332	1
Ndufb10	0.00561649	0.326103	0.825	0.799	1
Slc4a2	0.00581631	0.25679	0.225	0.099	1
Avpi1	0.00597562	0.380712	0.45	0.294	1
Trim26	0.0060862	0.258873	0.25	0.116	1
Rap2b	0.00630245	0.506163	0.3	0.166	1
Arpc5	0.00643719	0.381903	0.575	0.465	1
Tm9sf2	0.00646913	0.448042	0.5	0.348	1
Mrpl30	0.00658797	0.372503	0.75	0.742	1
Mrps21	0.00672763	0.325343	0.975	0.906	1
Slc26a10	0.0068338	0.268118	0.125	0.04	1
Ebpl	0.00686632	0.578328	0.525	0.42	1
Tango2	0.00697563	0.260089	0.225	0.099	1
Rab1a	0.00702457	0.363236	0.575	0.459	1
Bet1	0.00704402	0.401749	0.625	0.502	1
Hectd1	0.0071948	0.302462	0.4	0.25	1
Itfg1	0.00721876	0.312612	0.3	0.164	1
Ccdc59	0.00729722	0.55522	0.55	0.457	1
Kansl2	0.00770818	0.397901	0.525	0.408	1
Nxf7	0.00817626	0.253335	0.225	0.095	1
Cstb	0.00818799	0.378478	0.775	0.697	1
Emc9	0.0081904	0.298548	0.125	0.041	1
Plgrkt	0.00839489	0.463215	0.325	0.188	1
Srp14	0.00839663	0.380371	0.8	0.767	1
1600002K03Rik	0.00846694	0.498004	0.35	0.217	1
Chmp2a	0.00862444	0.292753	0.625	0.534	1
Smim26	0.00874467	0.517876	0.575	0.481	1
Fnip1	0.00878932	0.305995	0.2	0.088	1
Mrpl54	0.0088142	0.311973	0.825	0.821	1
A430005L14Rik	0.00921464	0.532528	0.55	0.455	1
Stub1	0.00925123	0.272534	0.85	0.776	1
Slc35e1	0.00933391	0.333789	0.25	0.129	1
Rac1	0.00937978	0.436787	0.7	0.644	1
Ap2s1	0.0094953	0.333535	0.775	0.673	1
Ubn1	0.0096353	0.325432	0.225	0.108	1
Mphosph6	0.00978099	0.459245	0.625	0.553	1
Pard6b	0.00984419	0.279493	0.225	0.107	1
Emc10	0.00992243	0.327701	0.625	0.485	1
Tnrc6a	0.0100898	0.478316	0.45	0.32	1
Rock2	0.0104037	0.350129	0.375	0.236	1
Ankrd39	0.0105618	0.404436	0.3	0.173	1
Bbip1	0.010744	0.539919	0.525	0.41	1
Yipf5	0.01089	0.386308	0.425	0.297	1
Dnajb1	0.0110979	0.439486	0.35	0.23	1
Dync1h1	0.0111847	0.42955	0.5	0.365	1
Atp6v1g1	0.0111918	0.310045	0.75	0.725	1
Usp9x	0.0116278	0.487634	0.575	0.494	1
Cers6	0.0117018	0.312585	0.175	0.074	1
Mrps7	0.0117096	0.381321	0.7	0.641	1
Adam19	0.0118762	0.289199	0.225	0.111	1
Clptm1	0.0118844	0.273812	0.35	0.213	1
Psme2	0.012015	0.328219	0.625	0.53	1
Nfkbia	0.0121399	0.280077	0.225	0.11	1
Gstp1	0.0123551	0.523167	0.85	0.742	1
Afdn	0.0126226	0.452026	0.475	0.361	1
Gm21887	0.012684	0.570393	0.625	0.5	1
Fgfr1op2	0.0127491	0.379289	0.475	0.353	1
Snd1	0.012904	0.323801	0.4	0.267	1
Surf4	0.0129149	0.439462	0.5	0.38	1
2510039O18Rik	0.0131328	0.28667	0.25	0.131	1
Flnb	0.0133739	0.343542	0.325	0.194	1
Dennd2a	0.0135103	0.271627	0.175	0.076	1
Gtf2a2	0.0135833	0.27005	0.775	0.717	1
Atp5j	0.0135899	0.287888	0.975	0.931	1
Gm6710	0.0137987	0.337587	0.225	0.111	1
Smim11	0.0142141	0.311765	0.75	0.678	1
Fam126b	0.0142764	0.30584	0.175	0.077	1
Eef2kmt	0.0142928	0.339506	0.225	0.114	1
Gxylt1	0.0143006	0.275311	0.25	0.134	1
Scd2	0.0143431	0.449207	0.55	0.451	1
Ube2v2	0.0145535	0.353234	0.75	0.666	1
Prelid2	0.0145979	0.400088	0.375	0.252	1
Ctsa	0.0146968	0.3159	0.375	0.241	1
Spryd3	0.014846	0.367861	0.15	0.06	1
Emc6	0.014877	0.273703	0.9	0.803	1
Rab21	0.0150975	0.312957	0.35	0.225	1
Zc3hav1l	0.015661	0.315373	0.225	0.113	1
Atp2b1	0.0157437	0.398824	0.425	0.3	1
Lysmd3	0.0157922	0.28853	0.25	0.136	1
Gpr107	0.0159321	0.264674	0.25	0.13	1
Trim25	0.0161358	0.281146	0.175	0.077	1
Otulin	0.0161633	0.462963	0.525	0.425	1
Chic2	0.0161945	0.418106	0.6	0.54	1
BC031181	0.0162635	0.365467	0.725	0.648	1
Mrpl27	0.016354	0.434283	0.65	0.581	1
Fancb	0.0164223	0.252288	0.2	0.094	1
Smu1	0.0164686	0.390471	0.55	0.454	1
Slc3a2	0.0166295	0.279476	0.55	0.439	1
Tmem5	0.0166757	0.360937	0.275	0.159	1
Acbd3	0.0168176	0.315647	0.35	0.224	1
Tm9sf4	0.0169248	0.313865	0.275	0.158	1
Rab10os	0.0171853	0.505427	0.3	0.188	1
Copg1	0.0172019	0.298892	0.375	0.247	1
Fam174a	0.0173408	0.289858	0.4	0.279	1
Igf2r	0.0173543	0.365377	0.3	0.177	1
Fxn	0.0174594	0.42362	0.525	0.395	1
Cox16	0.0175939	0.516159	0.375	0.261	1
Nsd3	0.0177464	0.43963	0.25	0.14	1
Tmed5	0.0180437	0.371493	0.35	0.232	1
Atg2b	0.0182798	0.284064	0.125	0.046	1
Itgb1bp1	0.0190103	0.347285	0.375	0.252	1
Ascc3	0.0194869	0.409927	0.375	0.271	1
Rabac1	0.0197062	0.408452	0.475	0.369	1
Trappc6b	0.0202362	0.285522	0.45	0.338	1
Orc6	0.0203261	0.333212	0.7	0.674	1
Crip1	0.0205822	0.63074	0.55	0.46	1
Fastk	0.0206442	0.321135	0.375	0.251	1
Ufd1	0.0206838	0.403756	0.375	0.261	1
Rab13	0.0207927	0.415948	0.375	0.266	1
Atraid	0.0208285	0.336105	0.4	0.284	1
Txndc15	0.0209698	0.389707	0.35	0.234	1
Dusp11	0.0213671	0.320843	0.5	0.383	1
Abhd17c	0.0213676	0.477089	0.425	0.311	1
Acaa2	0.0214737	0.25004	0.275	0.157	1
Fez2	0.0221976	0.319071	0.275	0.163	1
Vps37a	0.0223287	0.334536	0.3	0.188	1
Zcchc17	0.0225082	0.525257	0.5	0.407	1
Bnip2	0.0228851	0.338222	0.35	0.234	1
Ppp1r14a	0.0230639	0.304884	0.3	0.182	1
Zfyve21	0.0230998	0.419386	0.375	0.263	1
Tmem9b	0.0234445	0.30879	0.15	0.064	1
Cyp26a1	0.0235145	0.313709	0.45	0.3	1
Ss18l2	0.0236923	0.49402	0.625	0.607	1
Coq10b	0.0238559	0.445167	0.35	0.237	1
Bola2	0.0246499	0.307078	1	0.919	1
Pcmt1	0.024863	0.368133	0.525	0.474	1
Fam83d	0.0253432	0.344022	0.2	0.103	1
Usp12	0.0253464	0.34593	0.2	0.101	1
Endog	0.0254035	0.33167	0.375	0.262	1
Bcap31	0.0255521	0.395867	0.55	0.484	1
Slc39a1	0.0255617	0.462391	0.475	0.389	1
Ptbp3	0.0256047	0.380335	0.35	0.237	1
Bmp2	0.0263067	0.250686	0.175	0.082	1
Saraf	0.02669	0.279863	0.3	0.186	1
Cr1l	0.0267597	0.312761	0.3	0.193	1
Eif4e2	0.0272859	0.277862	0.725	0.724	1
Polr3d	0.0275218	0.401451	0.5	0.397	1
Azi2	0.0275665	0.39034	0.3	0.195	1
Vat1	0.0277283	0.292228	0.225	0.123	1
Cdk11b	0.0277768	0.380234	0.5	0.412	1
Gna12	0.0283475	0.339433	0.275	0.167	1
Uck2	0.0286006	0.280005	0.425	0.307	1
Cox14	0.0292656	0.294142	0.65	0.608	1
Lamp2	0.0294551	0.329019	0.325	0.208	1
Bcl7b	0.0296716	0.431591	0.4	0.301	1
Mesd	0.0299133	0.357491	0.5	0.386	1
Gmds	0.0305573	0.25655	0.225	0.126	1
Rabep1	0.0306006	0.25717	0.275	0.165	1
Gak	0.0307176	0.275963	0.25	0.147	1
Slc39a7	0.0307728	0.486354	0.45	0.376	1
Ppp1r15b	0.0310018	0.334931	0.275	0.176	1
Yif1b	0.0312544	0.39474	0.525	0.474	1
Eif4g1	0.031478	0.25138	0.725	0.655	1
Rbm7	0.0315737	0.325329	0.525	0.409	1
Rnf111	0.0317769	0.344889	0.275	0.169	1
Arhgef25	0.0320758	0.393046	0.325	0.21	1
Aamdc	0.0325742	0.383964	0.35	0.243	1
Ykt6	0.0326593	0.308259	0.25	0.149	1
Top1	0.0333337	0.364475	0.9	0.841	1
Gnb2	0.0333941	0.295407	0.6	0.557	1
Nedd1	0.0335183	0.257881	0.225	0.126	1
Rint1	0.0343705	0.378926	0.25	0.153	1
Fndc3a	0.0344001	0.320544	0.275	0.175	1
Sri	0.0345612	0.332121	0.475	0.384	1
1810037I17Rik	0.0347313	0.360178	0.875	0.847	1
Crk	0.0353398	0.305786	0.425	0.31	1
Tpm1	0.0354486	0.276285	0.65	0.628	1
Brwd1	0.0358465	0.51577	0.275	0.18	1
Cpox	0.0375803	0.260659	0.35	0.233	1
Mrpl43	0.0375975	0.282961	0.725	0.661	1
Impdh1	0.0385095	0.373815	0.325	0.218	1
Prkag1	0.0402892	0.290599	0.275	0.175	1
Bud31	0.0404765	0.321074	0.7	0.594	1
Aplp2	0.0416138	0.392801	0.55	0.522	1
Coil	0.0423369	0.447304	0.25	0.156	1
Mbd6	0.0430159	0.317854	0.15	0.071	1
Jun	0.0436191	0.418137	0.275	0.181	1
Camsap2	0.044119	0.271458	0.2	0.109	1
Pop5	0.0441247	0.284069	0.725	0.691	1
Atp6v0b	0.0445555	0.284006	0.7	0.69	1
Map4	0.0447025	0.343222	0.3	0.201	1
Aifm1	0.0452644	0.399384	0.375	0.289	1
Tox4	0.0454707	0.394148	0.3	0.204	1
Col13a1	0.0459722	0.350021	0.125	0.055	1
Serinc1	0.0466207	0.415247	0.325	0.232	1
Mob1a	0.0466371	0.346681	0.25	0.156	1
Cnih1	0.0468145	0.38874	0.575	0.533	1
Sar1b	0.0470431	0.349186	0.525	0.467	1
Cklf	0.0471372	0.289546	0.225	0.134	1
Ssna1	0.0472306	0.258652	0.725	0.676	1
Usp45	0.0481046	0.336709	0.175	0.093	1
Pex2	0.0486264	0.282902	0.325	0.221	1
Emc1	0.0486618	0.272634	0.225	0.134	1
Taf6l	0.0496886	0.398352	0.4	0.327	1
Ergic2	0.0498512	0.411239	0.475	0.41	1
Gpx8	0.05019	0.336443	0.35	0.254	1
Emc4	0.0513864	0.363492	0.475	0.415	1
Cand1	0.0521055	0.304544	0.425	0.33	1
Kat14	0.0526503	0.288754	0.3	0.206	1
Tspan3	0.0529132	0.292615	0.6	0.551	1
Rnf26	0.0534736	0.309671	0.3	0.204	1
Pdcd6ip	0.0535516	0.456447	0.325	0.23	1
Mid1	0.053919	0.513286	0.25	0.161	1
Kdelc1	0.0544822	0.421047	0.25	0.16	1
Stx8	0.0546008	0.539466	0.375	0.32	1
Snx4	0.0552172	0.314737	0.35	0.265	1
Hs2st1	0.0552858	0.365865	0.25	0.161	1
1500009L16Rik	0.0554959	0.681537	0.4	0.331	1
Arhgap10	0.0570344	0.294114	0.2	0.114	1
Tirap	0.05735	0.262149	0.1	0.041	1
Med6	0.0573592	0.507148	0.425	0.352	1
Selenow	0.0574819	0.266323	0.975	0.881	1
Ogfrl1	0.0588048	0.404782	0.2	0.118	1
Phpt1	0.0588624	0.338047	0.525	0.466	1
Ranbp2	0.0590867	0.532786	0.45	0.37	1
Lancl1	0.0602431	0.270388	0.25	0.159	1
Mrpl40	0.0625594	0.311422	0.625	0.604	1
Galnt10	0.0630981	0.272782	0.175	0.096	1
Ncoa4	0.0636623	0.285295	0.325	0.231	1
Ndufa6	0.0657183	0.317933	0.8	0.773	1
Ppp1r12c	0.0698861	0.344884	0.275	0.191	1
Asns	0.0700241	0.440967	0.425	0.336	1
Dapk3	0.0718862	0.305033	0.375	0.297	1
Uba52	0.072855	0.338355	0.75	0.683	1
Pradc1	0.0730337	0.288516	0.25	0.163	1
Paxip1	0.0734237	0.402068	0.225	0.143	1
Nrip1	0.0745297	0.275546	0.225	0.142	1
Rala	0.0758148	0.367869	0.475	0.415	1
Aldh18a1	0.0760848	0.264571	0.25	0.16	1
Uba5	0.0765002	0.391316	0.35	0.265	1
Ssbp4	0.0766002	0.374839	0.275	0.196	1
Cep55	0.0773159	0.335878	0.225	0.143	1
App	0.0777628	0.256748	0.25	0.16	1
E2f8	0.0780545	0.290664	0.175	0.101	1
Yaf2	0.0784664	0.403021	0.525	0.464	1
Slc30a7	0.0791248	0.334554	0.2	0.126	1
Lyrm9	0.0795762	0.3073	0.225	0.146	1
Zwint	0.0800333	0.316835	0.525	0.5	1
Gorasp1	0.0801465	0.275371	0.15	0.08	1
Anxa7	0.0807838	0.318397	0.325	0.247	1
Cnot8	0.0815283	0.288158	0.275	0.194	1
Gfer	0.0818229	0.367885	0.55	0.55	1
Rnf121	0.0828195	0.325775	0.25	0.167	1
Glmp	0.0831856	0.492315	0.35	0.274	1
Amz2	0.0834364	0.297676	0.25	0.172	1
Tbc1d9b	0.0845404	0.272332	0.15	0.081	1
Chmp5	0.0849003	0.309633	0.575	0.52	1
Lrp2	0.0849139	0.291718	0.2	0.117	1
Ubc	0.0851286	0.299664	0.575	0.573	1
Afg3l1	0.0859722	0.311619	0.325	0.246	1
Cep192	0.0860239	0.313724	0.275	0.2	1
Sap18	0.0872331	0.284722	0.95	0.847	1
Nrm	0.0873147	0.282168	0.3	0.224	1
Sumf2	0.0887992	0.255111	0.225	0.146	1
Dynlt1f	0.0889206	0.527678	0.6	0.562	1
Diaph3	0.08928	0.26511	0.2	0.124	1
Wac	0.0910334	0.370751	0.4	0.344	1
Uckl1	0.0939396	0.330268	0.15	0.083	1
Snrnp35	0.095328	0.251077	0.175	0.104	1
Canx	0.0956562	0.275159	0.8	0.741	1
Fbxl19	0.0969913	0.339956	0.325	0.251	1
Rhob	0.0971549	0.30525	0.175	0.105	1
Khsrp	0.0993348	0.321092	0.575	0.515	1
Ube2g2	0.101255	0.286383	0.3	0.22	1
Gna13	0.101328	0.319076	0.3	0.224	1
Degs1	0.101472	0.30837	0.425	0.368	1
Myh9	0.103984	0.376886	0.45	0.377	1
Psmd9	0.104209	0.343127	0.475	0.427	1
Rsrp1	0.104653	0.380163	0.475	0.442	1
Tcerg1	0.105519	0.318124	0.475	0.407	1
Picalm	0.10669	0.330345	0.375	0.311	1
Praf2	0.109567	0.281718	0.325	0.247	1
Smim14	0.11172	0.340836	0.3	0.229	1
Scaf1	0.111864	0.390673	0.275	0.204	1
Med31	0.115919	0.273953	0.6	0.564	1
Nfe2l1	0.116589	0.257252	0.325	0.257	1
Zfp280b	0.11901	0.309455	0.175	0.108	1
0610037L13Rik	0.123963	0.288276	0.45	0.384	1
Coa5	0.124455	0.344339	0.35	0.286	1
Kctd3	0.12566	0.287997	0.2	0.133	1
Tmem101	0.126346	0.452555	0.3	0.245	1
Ccdc127	0.127524	0.421254	0.35	0.295	1
Rlim	0.127643	0.367791	0.25	0.189	1
Jmjd6	0.132189	0.347944	0.475	0.444	1
Dnajc19	0.133856	0.319191	0.925	0.877	1
Rap1gds1	0.135824	0.330855	0.2	0.136	1
Brf2	0.138538	0.254251	0.225	0.159	1
Tex261	0.139561	0.287067	0.375	0.324	1
Hmgn5	0.140383	0.253727	0.35	0.288	1
Sesn3	0.14162	0.280204	0.25	0.181	1
Derl2	0.142162	0.391491	0.4	0.353	1
Grk2	0.143332	0.258039	0.25	0.182	1
Ccng1	0.144481	0.342534	0.2	0.137	1
Amfr	0.144709	0.386636	0.225	0.163	1
Myo10	0.146055	0.316895	0.35	0.29	1
Trappc2l	0.146166	0.324779	0.65	0.622	1
Yrdc	0.146185	0.330026	0.5	0.481	1
Sertad3	0.146255	0.258805	0.175	0.111	1
Cpd	0.147616	0.357948	0.175	0.111	1
Fam76a	0.148971	0.30162	0.2	0.137	1
Gopc	0.150342	0.386608	0.225	0.159	1
Atp2a2	0.158666	0.253372	0.5	0.481	1
Kdsr	0.163013	0.517345	0.2	0.14	1
Mthfd1	0.166286	0.360559	0.4	0.376	1
Alas1	0.167089	0.258121	0.15	0.094	1
Yipf6	0.170493	0.264847	0.2	0.141	1
Map3k1	0.170841	0.328053	0.225	0.167	1
Ndc1	0.171858	0.338665	0.275	0.22	1
Baz2b	0.171933	0.285445	0.15	0.095	1
Ythdf1	0.173003	0.25832	0.45	0.391	1
Mki67	0.173018	0.260653	0.35	0.297	1
Tars	0.180651	0.253651	0.5	0.479	1
Ubl3	0.180742	0.263922	0.15	0.097	1
Mdp1	0.183683	0.251439	0.5	0.501	1
Gm26737	0.185619	0.586403	0.325	0.477	1
Cggbp1	0.192016	0.37489	0.475	0.472	1
Golga2	0.192447	0.272049	0.1	0.054	1
Rnh1	0.193336	0.289191	0.35	0.315	1
Gclc	0.199168	0.309139	0.225	0.174	1
Pak2	0.209355	0.363012	0.475	0.482	1
Idh1	0.211173	0.275465	0.2	0.149	1
Birc6	0.213278	0.293322	0.55	0.517	1
Vmp1	0.215477	0.273646	0.375	0.34	1
Ubfd1	0.222483	0.320073	0.625	0.635	1
Zfp691	0.233574	0.331551	0.2	0.148	1
Elf2	0.23618	0.342805	0.35	0.303	1
Leprot	0.239905	0.253393	0.25	0.2	1
Arglu1	0.242551	0.270606	0.8	0.762	1
Atxn2l	0.242745	0.291772	0.35	0.304	1
Ilk	0.248076	0.25788	0.325	0.287	1
Dnajc5	0.253196	0.270411	0.275	0.233	1
Fam216a	0.255454	0.307366	0.25	0.206	1
Gls	0.255777	0.311167	0.35	0.326	1
E030030I06Rik	0.256655	0.324461	0.325	0.272	1
Cstf1	0.256727	0.337319	0.225	0.177	1
Yme1l1	0.260482	0.29353	0.575	0.56	1
Cul7	0.263455	0.315978	0.275	0.236	1
Pcbd2	0.263469	0.280698	0.4	0.371	1
Nrd1	0.26801	0.354476	0.25	0.218	1
Comt	0.268159	0.266304	0.375	0.348	1
Mrps26	0.27162	0.267159	0.55	0.561	1
Mettl21a	0.281125	0.26198	0.175	0.132	1
Abhd2	0.28181	0.326623	0.225	0.171	1
Sypl	0.283244	0.250449	0.4	0.367	1
Ubr1	0.287849	0.299067	0.2	0.16	1
Pspc1	0.293796	0.304058	0.35	0.326	1
Akr1a1	0.297513	0.325147	0.65	0.69	1
Gapvd1	0.301759	0.263975	0.225	0.186	1
Ncln	0.306483	0.267715	0.325	0.3	1
Ccs	0.308821	0.393569	0.325	0.314	1
Nckap1	0.317453	0.29469	0.425	0.399	1
Tspan31	0.318105	0.285252	0.4	0.41	1
Akt1	0.347707	0.251179	0.25	0.222	1
Sec16a	0.350623	0.25442	0.175	0.137	1
Vta1	0.351132	0.275873	0.375	0.37	1
Ptms	0.367158	0.399996	0.6	0.659	1
Pcif1	0.376666	0.250475	0.475	0.458	1
Sec63	0.382438	0.376531	0.325	0.311	1
Gtf2a1	0.384713	0.263452	0.3	0.263	1
Dlst	0.400929	0.311142	0.275	0.26	1
Magt1	0.403383	0.256952	0.25	0.223	1
Appbp2	0.403863	0.308971	0.325	0.324	1
Preb	0.409671	0.384049	0.3	0.295	1
Cwc22	0.429727	0.386391	0.2	0.18	1
Yes1	0.440651	0.254936	0.225	0.2	1
Chfr	0.444398	0.265737	0.2	0.17	1
Med13	0.444511	0.303138	0.225	0.207	1
Dnajc21	0.445212	0.31091	0.325	0.334	1
Gm26917	0.44767	0.292047	0.3	0.286	1
Prorsd1	0.451873	0.268526	0.3	0.291	1
Hjurp	0.458664	0.280798	0.35	0.347	1
Nfx1	0.476211	0.261382	0.25	0.346	1
Prrc2c	0.493047	0.291839	0.675	0.676	1
Hsd17b12	0.500392	0.273233	0.425	0.431	1
Ncdn	0.501267	0.277566	0.125	0.1	1
Wbp4	0.50902	0.268139	0.4	0.426	1
Blm	0.516706	0.289597	0.175	0.157	1
Ptpn11	0.522996	0.258468	0.25	0.241	1
Cog8	0.525768	0.283874	0.3	0.302	1
Rnf20	0.531871	0.256187	0.175	0.242	1
Slc25a17	0.534338	0.331193	0.35	0.382	1
Sgo2a	0.55075	0.258274	0.2	0.189	1
Cdpf1	0.568865	0.26093	0.25	0.248	1
4930503L19Rik	0.574728	0.299517	0.175	0.161	1
H2-Ke6	0.581486	0.262668	0.225	0.209	1
Hsf2	0.582619	0.254713	0.375	0.387	1
Dock1	0.58493	0.265537	0.15	0.133	1
Cept1	0.594866	0.29364	0.25	0.255	1
Ubxn4	0.605783	0.285796	0.3	0.32	1
Pitpna	0.615722	0.287161	0.35	0.388	1
2022-03-05	0.618425	0.257437	0.45	0.502	1
Wars	0.627986	0.253477	0.25	0.253	1
Smyd2	0.649581	0.356342	0.275	0.297	1
Rep15	0.662855	0.328964	0.175	0.219	1
Tmf1	0.674347	0.361262	0.2	0.202	1
Cnpy3	0.689587	0.290548	0.225	0.227	1
Ap1ar	0.695903	0.285787	0.225	0.293	1
Cacfd1	0.716613	0.264762	0.125	0.117	1
Srpk2	0.727029	0.253589	0.15	0.146	1
Trrap	0.767344	0.539768	0.175	0.179	1
Dr1	0.804481	0.255279	0.3	0.321	1
Prr13	0.815287	0.262947	0.15	0.148	1
Commd7	0.820678	0.361406	0.325	0.36	1
Ap3s1	0.927438	0.270144	0.475	0.551	1
Ccdc107	0.968557	0.283646	0.225	0.256	1
Eftud2	0.990387	0.261063	0.275	0.321	1

## Sheet: E7.5_Definitive_Endoderm
	p_val	avg_log2FC	pct.1	pct.2	p_val_adj
Cer1	3.6539e-72	1.82503	0.683	0.083	4.72851e-68
Krt8	3.27593e-63	1.82799	0.992	0.387	4.23938e-59
Krt18	1.07192e-58	2.00839	0.992	0.432	1.38717e-54
Sox17	2.45297e-58	1.50999	0.797	0.164	3.17439e-54
Trh	9.1631e-58	3.208	0.935	0.378	1.1858e-53
Kitl	2.98482e-50	0.937972	0.48	0.054	3.86266e-46
Gpx2	1.27944e-49	0.714862	0.374	0.024	1.65573e-45
Slc16a1	2.81593e-46	1.86076	0.943	0.453	3.6441e-42
Emb	3.48413e-46	1.51939	1	0.77	4.50881e-42
Spink1	4.90498e-46	2.51502	0.87	0.263	6.34754e-42
Perp	1.60002e-43	0.618722	0.423	0.049	2.07059e-39
Dkk1	2.2623e-42	1.79759	0.561	0.11	2.92764e-38
Slc2a3	2.05099e-40	2.09019	0.911	0.485	2.65419e-36
Foxa1	2.7891e-37	0.511588	0.325	0.03	3.60938e-33
Fgfbp1	8.2627e-37	0.803453	0.244	0.011	1.06928e-32
Car4	1.00738e-35	1.47839	0.967	0.625	1.30365e-31
Cd24a	3.46797e-34	1.26533	0.902	0.576	4.4879e-30
Amot	3.42432e-33	1.53012	0.732	0.269	4.43141e-29
Cdc42ep5	4.66524e-33	0.924368	0.642	0.193	6.03728e-29
Hesx1	5.47039e-32	0.532398	0.285	0.026	7.07923e-28
Hhex	1.06788e-31	0.454028	0.374	0.055	1.38195e-27
Atp8a1	1.59614e-31	0.406724	0.407	0.068	2.06556e-27
Cldn6	3.34159e-31	1.08871	0.789	0.337	4.32435e-27
Gpc4	8.8297e-31	0.574911	0.407	0.073	1.14265e-26
Krt19	2.35678e-30	0.613803	0.276	0.026	3.04991e-26
Dgkk	2.99813e-30	0.35858	0.35	0.05	3.87988e-26
Akr1c13	4.55454e-30	0.33504	0.187	0.007	5.89403e-26
Fzd5	7.47025e-30	0.643202	0.382	0.065	9.66725e-26
F5	1.00396e-29	0.303617	0.22	0.013	1.29922e-25
Hdac6	2.65804e-29	0.572467	0.496	0.117	3.43977e-25
Cfc1	4.03355e-29	0.771667	0.634	0.197	5.21982e-25
Rabgap1l	5.94979e-29	0.555978	0.325	0.045	7.69962e-25
Hcfc1r1	2.67285e-28	0.812215	0.854	0.476	3.45894e-24
Fam213a	6.19691e-28	0.925148	0.707	0.29	8.01942e-24
Ctsc	6.43796e-28	1.05922	0.61	0.208	8.33136e-24
Cst3	6.49137e-28	0.938915	0.984	0.7	8.40049e-24
Car2	9.01922e-28	1.03854	0.748	0.356	1.16718e-23
Cldn7	1.02297e-27	1.12073	0.919	0.485	1.32382e-23
Tagln2	1.09957e-27	1.11976	0.813	0.457	1.42295e-23
Epcam	1.25262e-27	1.03345	0.992	0.669	1.62101e-23
Fth1	2.14979e-27	0.521434	1	0.98	2.78204e-23
Foxa2	6.74751e-26	0.361814	0.39	0.073	8.73196e-22
Hes1	1.17081e-25	0.717938	0.626	0.231	1.51514e-21
Pdzk1ip1	1.22493e-24	0.297491	0.171	0.009	1.58519e-20
Shisa2	3.72023e-24	0.447004	0.382	0.082	4.81435e-20
Ap1s3	6.10168e-24	0.563	0.48	0.139	7.89619e-20
Ovol2	9.17169e-24	0.306605	0.341	0.062	1.18691e-19
Nptx2	1.06275e-23	0.492457	0.358	0.072	1.37531e-19
Crb3	1.49633e-23	0.625728	0.65	0.253	1.9364e-19
Gpc3	2.24854e-23	1.45633	0.911	0.567	2.90984e-19
Txndc12	2.3898e-23	0.708983	0.78	0.417	3.09264e-19
Ndufb4	2.99538e-23	0.770313	0.976	0.837	3.87632e-19
Spint2	3.83838e-23	0.714286	0.902	0.526	4.96724e-19
Sfrp1	9.89962e-23	0.681568	0.52	0.176	1.28111e-18
Parm1	2.23973e-22	0.251902	0.179	0.013	2.89844e-18
Slc39a8	2.33536e-22	0.555114	0.39	0.089	3.02218e-18
Myl6	8.3369e-22	0.660738	1	0.942	1.07888e-17
Fzd8	9.74715e-22	0.262517	0.26	0.038	1.26138e-17
Pkdcc	1.15342e-21	0.786495	0.593	0.234	1.49264e-17
Tmprss2	1.50406e-21	0.393689	0.333	0.061	1.94641e-17
Samd3	1.82081e-21	0.277814	0.26	0.038	2.35631e-17
Erich2	3.4475e-21	0.318096	0.276	0.046	4.46141e-17
mt-Cytb	3.64765e-21	0.733011	0.992	0.855	4.72043e-17
S100a10	5.89241e-21	0.854181	0.919	0.591	7.62537e-17
Agrn	7.48727e-21	0.628836	0.618	0.252	9.68928e-17
Cdkn2a	7.92093e-21	0.630273	0.285	0.049	1.02505e-16
Cnn2	1.29752e-20	0.606518	0.455	0.14	1.67913e-16
Pls3	1.94747e-20	0.885678	0.756	0.403	2.52022e-16
Pcbd1	3.02908e-20	0.701277	0.699	0.302	3.91993e-16
Flrt3	1.07115e-19	0.472733	0.358	0.085	1.38618e-15
Tcf7l2	2.09049e-19	0.812774	0.626	0.301	2.7053e-15
Ier2	3.44983e-19	0.693685	0.805	0.494	4.46443e-15
Dapk2	3.98811e-19	0.276749	0.276	0.05	5.16102e-15
Cd55	4.17222e-19	0.354782	0.228	0.033	5.39926e-15
Peg3	1.41529e-18	0.826973	0.829	0.488	1.83152e-14
Krt7	3.91279e-18	0.536409	0.341	0.089	5.06354e-14
Podxl	4.08962e-18	0.611548	0.634	0.269	5.29238e-14
Commd3	4.10886e-18	0.627137	0.707	0.359	5.31727e-14
Chrd	5.34048e-18	0.405739	0.285	0.058	6.91111e-14
Ntn1	1.22115e-17	0.272311	0.285	0.058	1.58029e-13
Foxa3	1.47387e-17	0.398206	0.293	0.064	1.90734e-13
Lhfpl2	1.59512e-17	0.286904	0.179	0.021	2.06425e-13
Tuft1	1.88422e-17	0.251078	0.154	0.014	2.43837e-13
Tfpi	2.15109e-17	0.822028	0.423	0.141	2.78372e-13
Cyp26a1	4.99846e-17	1.06412	0.602	0.266	6.46851e-13
Cdh1	5.07543e-17	0.614257	0.602	0.272	6.56811e-13
Crip1	6.07702e-17	0.746479	0.748	0.425	7.86427e-13
Slc2a1	7.77884e-17	0.733765	0.756	0.48	1.00666e-12
Cd59a	9.29547e-17	0.583417	0.415	0.133	1.20293e-12
Fgf5	1.25943e-16	0.533381	0.577	0.254	1.62983e-12
mt-Nd4	1.56857e-16	0.55979	1	0.83	2.02989e-12
Hspb1	1.76113e-16	0.44647	0.472	0.165	2.27908e-12
Gprc5c	3.00199e-16	0.352246	0.285	0.066	3.88487e-12
mt-Nd4l	3.32012e-16	0.602609	1	0.82	4.29657e-12
Tspan7	4.17948e-16	0.516359	0.472	0.18	5.40867e-12
Sp5	6.82858e-16	0.6316	0.61	0.28	8.83686e-12
Dsc2	9.46763e-16	0.303977	0.236	0.045	1.22521e-11
Cpm	1.08908e-15	0.352633	0.163	0.02	1.40938e-11
Bsg	1.128e-15	0.543461	0.984	0.811	1.45975e-11
Aes	1.6817e-15	0.450125	0.634	0.306	2.17628e-11
Tmsb10	2.87633e-15	0.675529	1	0.974	3.72227e-11
Slc39a4	3.2944e-15	0.313395	0.228	0.044	4.26328e-11
Apoe	3.31868e-15	0.732745	0.837	0.577	4.2947e-11
Gng11	3.89638e-15	0.308582	0.293	0.072	5.0423e-11
Upp1	4.25682e-15	0.898981	0.496	0.205	5.50875e-11
Cgn	4.619e-15	0.321611	0.268	0.062	5.97745e-11
Lpar1	5.82884e-15	0.355919	0.276	0.066	7.5431e-11
Pga5	6.34128e-15	0.294175	0.285	0.065	8.20625e-11
Mum1l1	7.76659e-15	0.543451	0.374	0.124	1.00507e-10
Lhx1os	8.91975e-15	0.393846	0.423	0.148	1.1543e-10
Plp2	8.93987e-15	0.602503	0.715	0.405	1.15691e-10
Nodal	1.03708e-14	0.360428	0.236	0.05	1.34208e-10
Akr1c19	1.12339e-14	0.312243	0.211	0.039	1.45378e-10
Nectin2	1.27354e-14	0.607267	0.593	0.298	1.64809e-10
Asb4	1.31182e-14	0.366427	0.382	0.126	1.69762e-10
Cmtm8	1.41167e-14	0.485084	0.48	0.192	1.82685e-10
Itm2b	2.12347e-14	0.695234	0.821	0.574	2.74798e-10
Npc2	2.26924e-14	0.570583	0.878	0.593	2.93662e-10
Stx7	2.71958e-14	0.428826	0.61	0.278	3.51941e-10
Cxcr4	3.16234e-14	0.507589	0.398	0.138	4.09239e-10
Stard4	3.75161e-14	0.347812	0.333	0.101	4.85495e-10
Rab4a	4.0879e-14	0.501669	0.626	0.313	5.29015e-10
Bmp2	4.91795e-14	0.309822	0.26	0.062	6.36432e-10
Nbeal1	8.36203e-14	0.505148	0.602	0.298	1.08213e-09
Tnfrsf12a	8.78703e-14	0.274219	0.358	0.112	1.13713e-09
Grb10	8.93857e-14	0.672731	0.74	0.468	1.15674e-09
Nr2f6	1.27416e-13	0.412615	0.577	0.286	1.6489e-09
Rdx	1.27469e-13	0.62666	0.846	0.581	1.64958e-09
Selenop	1.2883e-13	0.559756	0.423	0.15	1.66718e-09
Rpn1	1.35497e-13	0.546513	0.837	0.582	1.75346e-09
Tmem106b	1.4574e-13	0.306729	0.366	0.12	1.88603e-09
Apela	1.65613e-13	0.513716	0.317	0.095	2.1432e-09
Gas6	1.76593e-13	0.335684	0.171	0.027	2.28529e-09
Dpp4	2.13775e-13	0.299381	0.268	0.064	2.76646e-09
Slc25a4	2.3292e-13	0.424579	0.943	0.734	3.01422e-09
Spry1	3.24533e-13	0.271863	0.26	0.068	4.19979e-09
Etl4	3.96511e-13	0.444536	0.374	0.133	5.13125e-09
S100a11	5.131e-13	0.356551	0.756	0.446	6.64003e-09
Ggct	6.068e-13	0.542967	0.593	0.324	7.85259e-09
Elf3	6.44842e-13	0.263319	0.22	0.048	8.3449e-09
Phlda1	7.14458e-13	0.404411	0.325	0.102	9.2458e-09
Pdgfa	9.49111e-13	0.29588	0.382	0.134	1.22825e-08
Itpr3	1.40719e-12	0.322953	0.268	0.073	1.82105e-08
S1pr2	1.63826e-12	0.389468	0.228	0.054	2.12007e-08
Gm9844	1.65184e-12	0.558299	0.967	0.771	2.13765e-08
Gsn	1.80738e-12	0.282604	0.228	0.053	2.33894e-08
Fgf8	1.90593e-12	0.988586	0.561	0.299	2.46646e-08
Fmr1nb	1.90816e-12	0.44686	0.301	0.088	2.46935e-08
1810058I24Rik	2.16159e-12	0.507099	0.967	0.796	2.79731e-08
App	2.84839e-12	0.398144	0.366	0.136	3.6861e-08
Cdh2	3.08825e-12	0.522643	0.553	0.277	3.9965e-08
Cox7a1	4.46317e-12	0.373798	0.455	0.187	5.77579e-08
Prss12	4.49241e-12	0.314054	0.211	0.047	5.81363e-08
Ddah2	8.4119e-12	0.565281	0.732	0.484	1.08858e-07
Tpm1	9.74862e-12	0.514925	0.829	0.601	1.26157e-07
Malat1	1.04352e-11	0.613405	0.911	0.711	1.35042e-07
mt-Atp6	1.19213e-11	0.472483	1	0.844	1.54273e-07
Igfbp2	1.3651e-11	0.665078	0.756	0.481	1.76657e-07
mt-Co1	1.37406e-11	0.399365	1	0.843	1.77817e-07
Stard8	1.37826e-11	0.31458	0.187	0.039	1.7836e-07
Rbp1	1.43559e-11	0.749328	0.837	0.595	1.8578e-07
Aplp2	1.99861e-11	0.57922	0.764	0.491	2.5864e-07
Dstn	2.07255e-11	0.4742	0.951	0.746	2.68209e-07
Rtn4	2.45339e-11	0.536495	0.732	0.517	3.17494e-07
Ebp	3.24258e-11	0.355729	0.48	0.223	4.19622e-07
Elmo1	3.24626e-11	0.263642	0.301	0.101	4.20098e-07
Pifo	5.0001e-11	0.400349	0.171	0.035	6.47063e-07
Sccpdh	5.82807e-11	0.255064	0.455	0.197	7.5421e-07
Cd151	6.26286e-11	0.315382	0.415	0.179	8.10477e-07
mt-Co3	6.30575e-11	0.429267	0.992	0.842	8.16027e-07
Tmeff1	7.25221e-11	0.384108	0.602	0.33	9.38509e-07
Cyb5a	8.04687e-11	0.456904	0.894	0.732	1.04135e-06
Arl6ip5	8.24151e-11	0.4212	0.585	0.326	1.06653e-06
Lhx1	8.63549e-11	0.512789	0.439	0.182	1.11752e-06
Tubb2b	9.64428e-11	0.269457	0.309	0.107	1.24807e-06
Camsap3	1.1534e-10	0.355927	0.358	0.138	1.49262e-06
Dynlt1f	1.32179e-10	0.454825	0.764	0.537	1.71052e-06
Churc1	1.33303e-10	0.361281	0.772	0.516	1.72508e-06
Zdhhc15	1.39278e-10	0.318855	0.236	0.068	1.8024e-06
Myh9	1.47848e-10	0.549518	0.602	0.349	1.9133e-06
Laptm4b	1.48322e-10	0.443613	0.569	0.298	1.91943e-06
Stk26	1.68223e-10	0.305249	0.374	0.156	2.17697e-06
Gsc	2.12885e-10	0.476461	0.325	0.124	2.75495e-06
Stard10	2.38103e-10	0.351897	0.423	0.186	3.08129e-06
Sgk1	2.53603e-10	0.437707	0.545	0.284	3.28187e-06
Stard3nl	3.13086e-10	0.447006	0.78	0.558	4.05164e-06
Swt1	3.32031e-10	0.290156	0.577	0.303	4.29682e-06
Gldc	3.34754e-10	0.372831	0.569	0.308	4.33205e-06
Nenf	3.44758e-10	0.388641	0.65	0.398	4.46151e-06
mt-Co2	3.97522e-10	0.386659	0.992	0.846	5.14433e-06
Hmg20b	4.31616e-10	0.439817	0.715	0.475	5.58554e-06
Bst2	4.61821e-10	0.435593	0.78	0.514	5.97642e-06
Cstb	5.88142e-10	0.472152	0.862	0.678	7.61115e-06
Rax	5.97306e-10	0.255694	0.114	0.016	7.72974e-06
Tram1	6.51017e-10	0.413652	0.65	0.373	8.42481e-06
Calm1	6.75142e-10	0.465363	0.967	0.861	8.73701e-06
Clic1	6.9579e-10	0.440638	0.886	0.679	9.00422e-06
H2afy2	7.6174e-10	0.411924	0.545	0.311	9.85768e-06
Tmsb4x	9.59429e-10	0.51935	0.886	0.768	1.2416e-05
Tnks	9.71464e-10	0.433085	0.496	0.264	1.25717e-05
Xiap	1.22878e-09	0.430789	0.512	0.275	1.59016e-05
Gtf2h5	1.49638e-09	0.391874	0.976	0.867	1.93647e-05
Rffl	1.69528e-09	0.259861	0.309	0.116	2.19386e-05
2022-03-02	1.70805e-09	0.271793	0.423	0.193	2.21038e-05
Apoc1	1.84125e-09	0.478264	0.561	0.317	2.38276e-05
Bambi	2.2037e-09	0.377574	0.455	0.225	2.85181e-05
Peg10	2.62668e-09	0.446874	0.423	0.186	3.39919e-05
Gdi2	2.79408e-09	0.425677	0.87	0.694	3.61582e-05
Mgst3	3.11689e-09	0.309795	0.659	0.39	4.03357e-05
Glrx	3.55043e-09	0.354973	0.423	0.203	4.59462e-05
Mettl26	3.65488e-09	0.334671	0.675	0.435	4.72978e-05
Ppp1r9a	4.08034e-09	0.321814	0.26	0.09	5.28037e-05
Rassf7	4.11736e-09	0.295191	0.455	0.221	5.32827e-05
Ptms	4.418e-09	0.361718	0.878	0.627	5.71733e-05
Eva1b	4.53549e-09	0.350274	0.35	0.151	5.86938e-05
Mdk	5.49566e-09	0.411067	1	0.881	7.11194e-05
Rap2c	6.23591e-09	0.273008	0.39	0.175	8.06989e-05
Myo1b	6.34889e-09	0.340878	0.407	0.198	8.21609e-05
Gnai2	7.08559e-09	0.358777	0.894	0.68	9.16946e-05
Rbm47	9.46113e-09	0.250882	0.309	0.116	0.000122437
Tpm4	1.15664e-08	0.379549	0.789	0.572	0.000149681
Trap1a	1.23362e-08	0.730171	0.423	0.22	0.000159643
Zdhhc12	1.25389e-08	0.317846	0.593	0.342	0.000162266
Lsr	1.28753e-08	0.295606	0.642	0.39	0.000166619
Rhox5	1.30844e-08	0.458991	0.455	0.203	0.000169325
Nid2	1.31177e-08	0.391159	0.317	0.134	0.000169757
Abhd2	1.32411e-08	0.705313	0.341	0.15	0.000171353
Cdk2ap2	1.38878e-08	0.369681	0.618	0.407	0.000179723
Rrbp1	1.71148e-08	0.436954	0.748	0.522	0.000221483
Jund	1.83602e-08	0.439851	0.715	0.496	0.0002376
H2afy	1.86691e-08	0.313658	0.512	0.286	0.000241597
Pdcd4	1.90163e-08	0.519724	0.537	0.311	0.00024609
Atp1a1	1.98852e-08	0.506124	0.642	0.415	0.000257334
Hadhb	2.05084e-08	0.259653	0.398	0.192	0.000265399
Atox1	2.34935e-08	0.547556	0.992	0.926	0.000304029
Gipc1	2.79718e-08	0.281599	0.447	0.239	0.000361983
Pnrc1	2.85805e-08	0.367129	0.618	0.388	0.00036986
Glud1	3.00936e-08	0.363891	0.626	0.383	0.000389441
Laptm4a	3.061e-08	0.377535	0.854	0.643	0.000396124
Lpar6	3.20005e-08	0.327297	0.35	0.162	0.000414118
Pdia6	3.3298e-08	0.323195	0.927	0.772	0.00043091
Mvb12b	3.48363e-08	0.317744	0.358	0.164	0.000450817
Afdn	3.61161e-08	0.385968	0.561	0.34	0.000467379
Tmem63b	3.64975e-08	0.321466	0.374	0.174	0.000472314
Csrp2	3.73199e-08	0.294143	0.789	0.573	0.000482957
Spcs1	3.94384e-08	0.321351	0.943	0.769	0.000510372
Gm47283	4.96226e-08	0.769133	0.951	0.75	0.000642166
Tmed10	5.70723e-08	0.315766	0.854	0.639	0.000738572
Gm26829	6.33201e-08	0.319434	0.26	0.101	0.000819426
Mogat2	7.60176e-08	0.339628	0.472	0.269	0.000983744
Ormdl2	8.78098e-08	0.275868	0.691	0.491	0.00113635
Atp6ap2	9.41262e-08	0.311054	0.463	0.254	0.00121809
Actg1	9.56434e-08	0.286599	1	0.981	0.00123772
Npc1	9.62732e-08	0.265645	0.325	0.142	0.00124587
Tmem256	1.02483e-07	0.293997	0.984	0.855	0.00132624
Ube2d2a	1.16628e-07	0.309185	0.894	0.716	0.00150929
Efna4	1.20304e-07	0.314824	0.423	0.22	0.00155686
Npm3	1.21626e-07	0.458926	0.854	0.701	0.00157396
Kdelr1	1.28424e-07	0.316176	0.618	0.384	0.00166194
Vamp8	1.34931e-07	0.463352	0.593	0.379	0.00174614
Id1	1.37728e-07	0.31594	0.683	0.421	0.00178234
Sat1	1.39696e-07	0.429042	0.398	0.205	0.0018078
Grb7	1.45164e-07	0.293018	0.317	0.142	0.00187857
Sall4	1.64364e-07	0.402563	0.829	0.628	0.00212703
Bcam	1.67832e-07	0.368539	0.26	0.106	0.00217191
Golga4	1.99539e-07	0.291007	0.35	0.17	0.00258223
Mest	2.11958e-07	0.614293	0.463	0.267	0.00274295
Cbfb	2.1197e-07	0.37485	0.561	0.347	0.00274311
Jag1	2.21547e-07	0.432114	0.366	0.177	0.00286704
Vcl	2.51871e-07	0.308548	0.374	0.191	0.00325946
Ezr	2.91321e-07	0.292811	0.585	0.36	0.00376999
N4bp2	2.96477e-07	0.329623	0.407	0.217	0.0038367
Aldh2	3.88342e-07	0.279079	0.512	0.301	0.00502554
Hras	4.54718e-07	0.289447	0.886	0.729	0.00588451
Cd81	4.56428e-07	0.350558	0.87	0.618	0.00590663
Rab25	4.67056e-07	0.273166	0.553	0.326	0.00604417
Vps36	4.73897e-07	0.250306	0.667	0.452	0.0061327
Arl6ip1	4.85569e-07	0.414176	0.911	0.714	0.00628375
Tspan12	4.90362e-07	0.254144	0.236	0.091	0.00634578
Rab18	4.9209e-07	0.349885	0.715	0.567	0.00636814
Tex264	5.19429e-07	0.273319	0.325	0.149	0.00672193
Hsbp1	5.82506e-07	0.291713	0.911	0.752	0.00753821
mt-Nd3	5.99445e-07	0.376293	0.78	0.618	0.00775741
Zic3	8.26761e-07	0.432234	0.48	0.289	0.0106991
Trappc6a	8.42177e-07	0.308799	0.504	0.314	0.0108986
Plcb3	8.43469e-07	0.260173	0.252	0.104	0.0109153
Bri3	9.13784e-07	0.254561	0.959	0.837	0.0118253
Agpat5	9.40397e-07	0.299506	0.634	0.421	0.0121697
Ctnna1	1.07385e-06	0.313128	0.61	0.421	0.0138968
Larp7	1.13352e-06	0.551621	0.789	0.619	0.0146689
Sulf2	1.18359e-06	0.280004	0.236	0.096	0.0153169
Cltc	1.20694e-06	0.258204	0.772	0.588	0.015619
Mt2	1.25545e-06	0.409632	0.528	0.302	0.0162468
Sall1	1.68144e-06	0.28553	0.488	0.302	0.0217596
Notch2	1.87445e-06	0.426026	0.48	0.295	0.0242572
Sptssa	2.01631e-06	0.279249	0.862	0.681	0.0260931
Itgb1	2.03444e-06	0.289358	0.699	0.499	0.0263276
Ptprf	2.19155e-06	0.337503	0.496	0.309	0.0283608
Tecr	2.25645e-06	0.393463	0.846	0.669	0.0292007
Pxdn	2.39593e-06	0.281254	0.415	0.235	0.0310058
mt-Nd5	2.65844e-06	0.282082	0.821	0.66	0.0344028
Thoc2	2.92469e-06	0.282772	0.553	0.354	0.0378485
Gmfg	3.02777e-06	0.296228	0.463	0.291	0.0391823
Nxn	3.04015e-06	0.25938	0.504	0.313	0.0393426
Gltp	3.13372e-06	0.250362	0.39	0.218	0.0405534
Npepps	3.19447e-06	0.354141	0.407	0.242	0.0413397
Ndufa11	3.3872e-06	0.260762	0.976	0.885	0.0438337
Meg3	3.55533e-06	0.539499	0.667	0.501	0.0460096
Ncoa4	3.72196e-06	0.307485	0.382	0.215	0.0481658
Tpbg	3.86214e-06	0.293475	0.39	0.216	0.04998
Atp6v0e	4.76941e-06	0.309178	0.862	0.734	0.0617209
Plekhf2	5.07465e-06	0.273725	0.398	0.227	0.065671
Tmed1	5.69132e-06	0.318447	0.602	0.406	0.0736514
AC149090.1	5.75852e-06	0.30535	0.309	0.16	0.0745209
Atp2a2	6.44698e-06	0.263874	0.667	0.457	0.0834303
Hsp90b1	6.76197e-06	0.262663	0.894	0.755	0.0875066
H1f0	7.26381e-06	0.387999	0.626	0.459	0.0940009
Canx	7.79379e-06	0.299573	0.886	0.724	0.100859
Fhl1	9.02974e-06	0.297601	0.293	0.143	0.116854
Lin28a	9.25772e-06	0.300495	0.715	0.529	0.119804
Pam	9.36064e-06	0.454892	0.301	0.154	0.121136
Stmn1	9.75009e-06	0.266903	0.984	0.908	0.126176
Wls	9.92602e-06	0.322274	0.398	0.225	0.128453
Rbms1	1.02882e-05	0.272386	0.423	0.248	0.133139
Pdia4	1.03465e-05	0.259446	0.707	0.532	0.133895
Ktn1	1.05992e-05	0.309609	0.683	0.494	0.137165
Stag2	1.06248e-05	0.296582	0.569	0.402	0.137495
Bcap31	1.08101e-05	0.341601	0.626	0.468	0.139893
Zfp36l1	1.28814e-05	0.306023	0.455	0.287	0.166698
Tmem9	1.63894e-05	0.30471	0.496	0.326	0.212095
Tbl1x	1.92127e-05	0.273126	0.455	0.279	0.248632
Tm2d3	2.04224e-05	0.29147	0.659	0.491	0.264286
Tgif1	2.30345e-05	0.259774	0.65	0.447	0.298089
Tmem101	2.53721e-05	0.254494	0.382	0.229	0.32834
Ndufa3	2.64912e-05	0.370376	0.992	0.87	0.342823
Tjp2	2.67949e-05	0.273256	0.341	0.204	0.346753
Sdf2l1	2.69294e-05	0.262839	0.61	0.428	0.348493
Sptan1	2.93579e-05	0.252944	0.333	0.187	0.37992
Plxnb2	3.15118e-05	0.351373	0.39	0.246	0.407794
Coa3	3.46404e-05	0.26855	0.951	0.811	0.448282
Ogt	3.74646e-05	0.263362	0.488	0.315	0.484829
Slc12a2	5.00622e-05	0.287075	0.309	0.171	0.647855
Slc39a10	5.01727e-05	0.328631	0.553	0.375	0.649285
Ywhaz	5.05091e-05	0.285138	0.886	0.704	0.653638
Manf	5.63162e-05	0.286127	0.894	0.747	0.728788
Rbbp7	5.72468e-05	0.277724	0.764	0.625	0.740831
Zcchc11	6.13133e-05	0.268819	0.553	0.402	0.793456
Plekhg2	6.26306e-05	0.306463	0.276	0.151	0.810502
Fkbp2	6.61538e-05	0.378171	0.789	0.659	0.856096
Tspo	7.73916e-05	0.308229	0.683	0.51	1
H2afv	7.78287e-05	0.258059	1	0.905	1
Nsmce1	0.000100056	0.255042	0.528	0.368	1
Tm9sf3	0.000101473	0.274244	0.659	0.52	1
Tfrc	0.000110068	0.309948	0.398	0.254	1
Fn1	0.000123303	0.374438	0.569	0.375	1
Cited2	0.000153576	0.263828	0.577	0.401	1
Mt1	0.000169161	0.493865	0.553	0.401	1
Gm21887	0.000173222	0.512348	0.626	0.488	1
Wasf1	0.000185664	0.267681	0.358	0.227	1
Trip12	0.00020248	0.255028	0.593	0.435	1
Cenpb	0.000226648	0.259247	0.276	0.154	1
1810037I17Rik	0.000305365	0.292239	0.943	0.836	1
Bex1	0.000361259	0.289707	1	0.834	1
Sox4	0.000411739	0.427345	0.61	0.455	1
Tmbim6	0.000473388	0.294324	0.699	0.547	1
Ubqln1	0.000518487	0.258351	0.528	0.383	1
Fyttd1	0.000811641	0.26083	0.528	0.4	1
Stt3b	0.00115217	0.339892	0.512	0.39	1
Map1lc3a	0.00147719	0.257455	0.496	0.373	1
Col18a1	0.00221548	0.275186	0.325	0.223	1
Calca	0.00402074	0.436777	0.228	0.14	1
Mlf1	0.00948601	0.262825	0.179	0.106	1
Efcab10	0.0139059	0.257334	0.154	0.089	1
Cadm1	0.0218789	0.259082	0.407	0.33	1
Actb	0.0282298	0.374716	1	0.99	1
Flna	0.0438209	0.260151	0.431	0.357	1

## Sheet: E7.5_Paraxial_Mesoderm
	p_val	avg_log2FC	pct.1	pct.2	p_val_adj
Ube2c	1.17e-06	0.912638	0.722	0.835	0.0151569
Rpl3	1.4e-19	0.713187	1	0.993	1.81e-15
Ppa1	0.000210816	0.710601	0.683	0.87	1
Srsf3	8.81e-07	0.678892	0.802	0.951	0.0113959
Cct8	0.000317434	0.66306	0.675	0.882	1
Nup43	0.050075	0.652068	0.302	0.563	1
Set	1.79e-09	0.649422	0.952	0.975	2.31e-05
Mrps34	0.391552	0.628873	0.421	0.729	1
Fabp5	0.00018824	0.622486	0.738	0.804	1
Rplp0	2.73e-21	0.619041	1	0.999	3.53e-17
Utf1	0.478677	0.615508	0.373	0.442	1
Rpgrip1	0.28337	0.603972	0.54	0.773	1
Plk1	0.0180423	0.594408	0.222	0.42	1
Cbx3	2.03e-05	0.588511	0.825	0.937	0.263079
Calm2	2.38e-06	0.586477	0.825	0.931	0.0308287
Hspa4	0.1296	0.582261	0.397	0.727	1
Snrpn	0.784798	0.56729	0.429	0.634	1
Npm1	3.88e-13	0.562446	0.992	0.992	5.03e-09
Gsta4	0.385381	0.558948	0.373	0.61	1
Nifk	0.0367862	0.553513	0.286	0.523	1
Cops3	6.92e-05	0.550676	0.23	0.555	0.894993
Eif6	0.164296	0.549669	0.548	0.827	1
Tubb5	1.25e-10	0.542771	0.96	0.976	1.62e-06
Tmsb4x	0.235476	0.537556	0.516	0.819	1
Osgep	0.00378875	0.532045	0.278	0.571	1
Ckb	0.0628006	0.529529	0.135	0.241	1
Ccdc12	0.00253869	0.529152	0.302	0.636	1
Stmn1	0.000207763	0.528538	0.825	0.93	1
Psmc2	0.0469092	0.524892	0.365	0.693	1
Eif1	8.16e-09	0.523742	0.937	0.988	0.000105556
Dnaja1	0.0163742	0.521032	0.69	0.921	1
Snrpa	0.0176009	0.520961	0.333	0.664	1
Cks2	0.237053	0.513612	0.595	0.876	1
Mrpl24	0.00772377	0.507157	0.31	0.631	1
Polr2h	0.918743	0.506753	0.5	0.823	1
Rpl8	4.41e-17	0.506228	1	0.997	5.71e-13
Ddx39	0.0869732	0.505446	0.611	0.874	1
Rrp1	0.130065	0.503689	0.397	0.729	1
Hist1h2ae	0.530111	0.500639	0.492	0.752	1
Cwc15	0.963729	0.499864	0.452	0.723	1
H2afx	0.665808	0.498711	0.476	0.793	1
Supt16	0.619047	0.496989	0.476	0.755	1
Rpsa	1.12e-15	0.496718	1	1	1.45e-11
Pycard	0.0219877	0.49377	0.119	0.238	1
Eno1	0.00198548	0.492664	0.817	0.932	1
Gtf2h3	2.1e-05	0.490292	0.111	0.338	0.272152
Atp5f1	0.0523058	0.490046	0.635	0.915	1
Eif3i	0.0145605	0.488797	0.683	0.909	1
Ybx1	5.9e-05	0.48871	0.778	0.944	0.763654
Rpp25l	0.00426088	0.484841	0.302	0.619	1
Psmb5	2.14e-05	0.483519	0.817	0.943	0.277245
Rps9	8.23e-12	0.48097	0.968	0.998	1.06e-07
Nsfl1c	0.00182304	0.47966	0.31	0.651	1
Mta3	0.000692614	0.475808	0.103	0.271	1
Myl12b	0.761397	0.474021	0.516	0.813	1
Pou3f1	0.0177412	0.472975	0.151	0.291	1
Rps5	1.53e-12	0.467975	1	0.997	1.98e-08
Cct5	0.00812499	0.466847	0.643	0.873	1
Srsf7	0.0278889	0.466668	0.698	0.913	1
Pafah1b1	0.00581005	0.465106	0.302	0.612	1
Upp1	0.0255994	0.462036	0.135	0.254	1
Tubb4b	0.0533714	0.461534	0.619	0.867	1
Phax	0.00374512	0.459643	0.302	0.609	1
Zfp593	0.000800314	0.459443	0.262	0.574	1
Pebp1	3.56e-05	0.458979	0.857	0.962	0.461072
Hdgf	0.182289	0.457046	0.437	0.781	1
Ubb	1.24e-13	0.454481	1	0.993	1.61e-09
Exosc4	0.00223386	0.452673	0.31	0.653	1
Ppp1r2	0.0377945	0.452619	0.349	0.665	1
Crabp1	0.000647304	0.450356	0.127	0.311	1
Smarcd1	0.0168245	0.44827	0.357	0.701	1
Ska1	0.000178455	0.447919	0.167	0.408	1
Eif4a1	0.000472995	0.447024	0.889	0.968	1
Rpl15	9.83e-22	0.445914	1	0.998	1.27e-17
Thg1l	0.00115891	0.443828	0.119	0.292	1
Aldoa	0.000263027	0.443737	0.873	0.945	1
Eif3g	0.00152599	0.442992	0.365	0.774	1
Emg1	0.316071	0.438791	0.563	0.858	1
Mrfap1	0.00163592	0.435014	0.706	0.909	1
Hat1	0.36037	0.434138	0.452	0.771	1
Akr1b3	0.0120623	0.428723	0.278	0.547	1
Exosc2	0.00243548	0.427371	0.151	0.336	1
Skil	0.00440318	0.427162	0.143	0.311	1
D030056L22Rik	0.00558059	0.42474	0.317	0.64	1
Smarcb1	5.01e-05	0.423437	0.27	0.643	0.648379
Anp32e	0.0813934	0.423361	0.405	0.753	1
Pdcd6	0.00202309	0.422422	0.294	0.619	1
Ints11	1.54e-05	0.422361	0.135	0.389	0.199182
Polr2g	0.0430839	0.416996	0.389	0.734	1
Hmgb2	2.38e-07	0.413451	0.944	0.982	0.00307844
Cct3	0.339239	0.413091	0.579	0.846	1
Abce1	1.19e-05	0.412985	0.246	0.611	0.154565
Gng3	0.0844381	0.410982	0.278	0.479	1
Acer2	0.00671362	0.410306	0.317	0.632	1
Nudc	0.00603304	0.410183	0.69	0.93	1
Nop16	0.000972692	0.410178	0.302	0.655	1
Ssbp1	0.229757	0.409856	0.571	0.865	1
Ybx3	3.92e-05	0.406496	0.254	0.6	0.507886
Ddx39b	0.00650391	0.405924	0.73	0.901	1
Ccdc58	0.00933862	0.405803	0.365	0.747	1
Anp32a	0.180158	0.405728	0.619	0.84	1
Hsp90ab1	2.16e-08	0.405663	1	0.997	0.000279219
Slc24a5	0.26778	0.404912	0.437	0.752	1
Eif1b	0.0344232	0.403524	0.397	0.751	1
Naca	3e-13	0.40156	0.984	0.996	3.89e-09
Nudcd2	0.0453071	0.401118	0.357	0.67	1
Rpl5	2.82e-08	0.400716	0.944	0.982	0.000365408
Ddx1	0.000158203	0.399464	0.254	0.587	1
Ebna1bp2	0.0227456	0.399308	0.373	0.72	1
Dhrs1	0.0589075	0.398897	0.095	0.178	1
Eif2s2	0.280193	0.397481	0.579	0.878	1
Mtx1	9.34e-05	0.397398	0.238	0.565	1
Psmc4	0.0487231	0.39716	0.405	0.796	1
Eif3h	0.757139	0.396224	0.492	0.833	1
Rps2	2.37e-22	0.395666	1	1	3.06e-18
Ccdc85b	0.000246458	0.39543	0.119	0.315	1
Rps3	1.28e-09	0.394284	0.992	1	1.66e-05
Apex1	0.531923	0.393189	0.508	0.838	1
Ift20	0.00333284	0.391938	0.222	0.46	1
Rps13	1.11e-14	0.389501	1	0.999	1.44e-10
Immp1l	9.67e-05	0.389457	0.238	0.566	1
Snrpb	0.00104061	0.38936	0.762	0.943	1
Prdx2	0.000222866	0.387946	0.905	0.971	1
Ufd1	0.00868988	0.385742	0.135	0.284	1
Pdcd2	0.0015847	0.385595	0.167	0.375	1
Fam192a	6.6e-06	0.385538	0.143	0.415	0.0853776
Haus1	1.05e-05	0.385134	0.23	0.587	0.13609
Eif3e	0.256012	0.385073	0.444	0.774	1
Rars	1.47e-05	0.384241	0.19	0.495	0.189715
Lsm8	0.195797	0.383989	0.429	0.774	1
Imp3	0.00120256	0.383504	0.341	0.722	1
Snrpa1	0.758967	0.383418	0.524	0.838	1
Pinx1	4.33e-05	0.381568	0.151	0.401	0.560928
Ftl1-ps1	0.0521813	0.380448	0.063	0.133	1
Gm10073	5e-06	0.37966	0.222	0.565	0.0646732
Nop58	0.760176	0.379339	0.548	0.845	1
Mrpl12	0.00525688	0.379081	0.698	0.915	1
St13	0.450743	0.379025	0.476	0.837	1
Tsg101	5.32e-05	0.378948	0.214	0.53	0.688258
Rangrf	3.34e-05	0.37772	0.262	0.624	0.432114
Fdps	0.00116798	0.377598	0.27	0.577	1
Gar1	0.00779283	0.377311	0.349	0.704	1
Ruvbl1	0.0187548	0.376588	0.357	0.697	1
Rps19	8.03e-13	0.37615	1	1	1.04e-08
Cdk4	0.294778	0.376025	0.69	0.923	1
Gmnn	0.814255	0.375622	0.508	0.838	1
Psma7	0.000226294	0.375216	0.786	0.929	1
Thyn1	0.0024293	0.372528	0.317	0.664	1
Srsf9	0.589351	0.372162	0.635	0.897	1
Ypel3	0.00287102	0.3718	0.278	0.576	1
Eif3k	0.00402367	0.371369	0.817	0.926	1
Hnrnpa1	6.72e-05	0.371037	0.913	0.963	0.869645
Dync1li1	0.00205086	0.370973	0.127	0.297	1
Fam162a	0.596325	0.370875	0.516	0.837	1
Mrrf	0.0443277	0.369755	0.127	0.235	1
Ciapin1	7.89e-05	0.368326	0.27	0.632	1
B230118H07Rik	1.77e-05	0.367713	0.103	0.326	0.229293
Ppil1	0.00329871	0.367287	0.349	0.734	1
Cct7	0.674348	0.366312	0.603	0.918	1
Snw1	0.000284118	0.366168	0.198	0.464	1
Fam220a	0.000810508	0.365954	0.143	0.342	1
Tpgs2	0.000336845	0.365631	0.19	0.448	1
Ptges3	0.014463	0.365052	0.714	0.929	1
Eef1d	0.00175476	0.364666	0.817	0.971	1
Eef1a1	0.000193476	0.364107	0.968	0.998	1
Tmem126a	7.1e-05	0.363893	0.27	0.635	0.918937
Rpl10	2.86e-05	0.363866	0.937	0.98	0.370515
Txn1	0.000251456	0.363583	0.841	0.963	1
Pgam1	0.00895276	0.363214	0.857	0.953	1
Ncl	9.26e-05	0.36284	0.968	0.985	1
Slc25a5	0.397711	0.362817	0.492	0.826	1
Pfdn1	0.560822	0.362598	0.5	0.842	1
Sf3b2	0.0185895	0.361301	0.349	0.678	1
Cpsf1	0.0101518	0.361174	0.079	0.187	1
Rheb	0.00356679	0.360986	0.325	0.678	1
Tmem121	0.00990745	0.360336	0.063	0.162	1
Tpi1	0.664688	0.35998	0.563	0.866	1
Psma4	0.657991	0.359439	0.5	0.843	1
Anxa5	0.0666808	0.358689	0.087	0.164	1
Mrpl9	2.3e-06	0.358107	0.167	0.47	0.0297383
Rpl7	2.98e-07	0.357018	0.984	0.99	0.00385287
Sssca1	0.105222	0.35686	0.73	0.904	1
Hnrnpab	0.00357371	0.355335	0.762	0.927	1
Dynlrb1	0.0256883	0.355228	0.413	0.788	1
Gatad1	0.00275035	0.354239	0.317	0.648	1
Rrp9	0.000420988	0.354122	0.175	0.412	1
Vapb	7.4e-06	0.354029	0.159	0.443	0.0958262
Kpna2	0.000301084	0.353513	0.159	0.385	1
Ldha	1.2e-06	0.353406	0.96	0.977	0.0154887
Ska2	0.000354751	0.353291	0.103	0.284	1
Tgif2	0.0321916	0.353199	0.095	0.191	1
Unc119	0.000201616	0.353198	0.151	0.376	1
Birc5	0.440161	0.352816	0.603	0.888	1
Mif	6.68e-10	0.352619	0.984	1	8.64e-06
Park7	1.91e-05	0.352274	0.849	0.968	0.247563
Ttc32	0.00255478	0.352271	0.103	0.251	1
Ovol2	0.279446	0.351447	0.063	0.1	1
Rab12	0.00697122	0.351157	0.048	0.141	1
Drg2	7.78e-05	0.350624	0.119	0.335	1
Med19	2.17e-06	0.350402	0.151	0.448	0.0281308
Rad1	0.00191549	0.350354	0.151	0.342	1
Polr2f	0.00641068	0.350287	0.69	0.933	1
Tsacc	0.017137	0.350241	0.111	0.229	1
Rab34	7.7e-05	0.349664	0.151	0.393	0.996381
Suclg1	0.00352844	0.349657	0.349	0.711	1
Seh1l	2.69e-06	0.348971	0.214	0.568	0.0348137
Psmb4	0.109443	0.348897	0.429	0.798	1
Dip2b	0.0284118	0.34873	0.087	0.181	1
Chchd3	3.24e-06	0.347987	0.159	0.453	0.0419614
Rps18	1.19e-10	0.347784	1	1	1.54e-06
Cox6b2	0.000391312	0.347655	0.095	0.267	1
Glo1	0.197412	0.347622	0.437	0.763	1
Frg1	3.54e-05	0.347167	0.167	0.441	0.458144
Msh2	2.35e-05	0.347151	0.151	0.412	0.304547
Taldo1	0.741874	0.346609	0.548	0.842	1
Chrac1	7.31e-05	0.346435	0.254	0.603	0.945999
Pou5f1	0.244745	0.346227	0.627	0.692	1
Myef2	0.00147787	0.345932	0.333	0.695	1
Psmd14	0.000137126	0.345868	0.254	0.59	1
Actb	0.0496497	0.345518	0.968	0.995	1
Slc25a39	0.000161477	0.345219	0.246	0.571	1
Anp32b	0.0125329	0.345175	0.857	0.953	1
Brk1	3.83e-06	0.345157	0.238	0.607	0.0495706
Eif3d	2.82e-06	0.34433	0.254	0.638	0.0365282
Oxct1	0.00114993	0.343526	0.071	0.209	1
Prdx6	0.123013	0.343237	0.69	0.907	1
Kdm1a	0.000458463	0.343231	0.302	0.656	1
Rpl7a	5.28e-06	0.342025	0.976	0.989	0.0683719
Mcm6	3.93e-07	0.341588	0.175	0.515	0.00509166
Ccdc90b	3.97e-05	0.341341	0.095	0.299	0.513608
Polr2c	0.409889	0.340934	0.444	0.782	1
Cdc37	0.0285124	0.33949	0.405	0.776	1
Bspry	0.0304708	0.339335	0.056	0.13	1
Rpf2	8.84e-06	0.339136	0.19	0.503	0.114336
Lmnb1	3.19e-05	0.338723	0.27	0.657	0.412775
Hpf1	0.00469095	0.338518	0.341	0.689	1
Mcee	4.2e-05	0.33748	0.23	0.56	0.543788
Pbk	3.23e-06	0.33735	0.087	0.318	0.0417719
Sf3b6	0.141698	0.33717	0.659	0.909	1
Ube2s	0.00518444	0.336679	0.817	0.953	1
Cdc26	0.223522	0.336375	0.429	0.756	1
Psma5	0.718358	0.336209	0.579	0.892	1
Fbxo21	0.000281487	0.334973	0.095	0.273	1
Ndufv2	0.847915	0.334635	0.492	0.787	1
Mcm3	5.37e-05	0.334505	0.206	0.504	0.694738
Pole4	0.000374239	0.333609	0.27	0.604	1
Gnb1	0.458252	0.333295	0.508	0.845	1
Tbcc	0.0037916	0.332901	0.159	0.342	1
Arpc3	0.274893	0.332608	0.476	0.829	1
Zcrb1	0.0298884	0.332439	0.437	0.842	1
Actr10	4.61e-07	0.331898	0.143	0.453	0.00595962
Rnf216	0.049426	0.331658	0.063	0.133	1
Atpaf2	0.00282464	0.331481	0.087	0.22	1
Hnrnpa3	0.0547649	0.331323	0.683	0.909	1
Erh	0.000404741	0.328273	0.921	0.979	1
Isyna1	4.49e-05	0.328205	0.262	0.616	0.5809
Mdh1	0.832319	0.327704	0.508	0.846	1
Rpl19	6.47e-12	0.327643	1	0.999	8.37e-08
Trir	0.465153	0.327627	0.452	0.774	1
Tsta3	1.53e-05	0.327173	0.119	0.359	0.198581
Pgp	8.93e-06	0.326788	0.262	0.647	0.115507
Ddx28	0.0262019	0.325977	0.048	0.12	1
Dhx8	0.00870365	0.325937	0.103	0.23	1
Dnph1	0.000602796	0.325933	0.254	0.557	1
Commd1	0.00126368	0.324905	0.317	0.687	1
Med8	1.64e-05	0.324858	0.286	0.693	0.21201
Mesp1	0.0116017	0.324677	0.167	0.308	1
Rplp1	3.22e-09	0.324643	0.992	0.999	4.16e-05
Vps72	0.00034794	0.324623	0.175	0.411	1
Ndufa12	0.789303	0.324328	0.548	0.867	1
Lsm14b	0.000449873	0.324219	0.103	0.279	1
Nrbp1	1.68e-05	0.323724	0.103	0.327	0.217199
Mterf4	0.00014819	0.323345	0.095	0.28	1
Btf3	0.000146291	0.322289	0.992	0.985	1
Clpp	0.000146693	0.321894	0.31	0.689	1
Bub3	0.000294075	0.321552	0.31	0.687	1
Farsa	1.06e-05	0.321549	0.214	0.549	0.137175
Polr2j	0.570401	0.321185	0.508	0.84	1
Ddx10	8.75e-05	0.320736	0.103	0.304	1
Echs1	0.000110476	0.320707	0.286	0.653	1
Hmgn2	0.0269667	0.320535	0.81	0.971	1
Cfl1	0.199625	0.320443	0.817	0.958	1
Rpl13	1.95e-11	0.320366	1	0.999	2.52e-07
Rack1	0.000145167	0.320301	0.929	0.989	1
Bcat2	0.00100604	0.320279	0.206	0.456	1
Cct2	0.207035	0.319568	0.452	0.818	1
Dnajc8	0.00216159	0.318255	0.349	0.731	1
Otud6b	1.4e-05	0.318135	0.111	0.341	0.181719
Ranbp1	0.000128456	0.317639	0.921	0.98	1
Cul1	1.31e-05	0.316788	0.206	0.524	0.169418
Banf1	0.00961958	0.316725	0.421	0.807	1
Oard1	0.000230304	0.316326	0.317	0.692	1
Mcrip2	0.000605197	0.316219	0.095	0.258	1
Aasdhppt	1.4e-06	0.316161	0.198	0.551	0.0181284
Serbp1	0.0119205	0.316075	0.802	0.944	1
Rpl12	5.06e-05	0.316073	0.96	0.987	0.655193
Adprhl2	0.000349223	0.315869	0.103	0.284	1
Ube2n	0.268479	0.315654	0.492	0.838	1
Dynll1	0.0120531	0.315472	0.889	0.968	1
Ldhb	0.343836	0.315148	0.444	0.725	1
Rabepk	0.0133453	0.313557	0.079	0.182	1
Ppie	0.000215085	0.313551	0.27	0.608	1
Bnip3	0.00142413	0.313449	0.159	0.359	1
Arl6	0.00262002	0.313132	0.127	0.29	1
Arhgdig	0.000211656	0.311878	0.119	0.318	1
Mrps5	0.000380852	0.311309	0.317	0.689	1
Pym1	0.000237419	0.310544	0.119	0.318	1
Rpl17	9.14e-05	0.310327	0.976	0.992	1
Rpl10a	6.41e-07	0.310012	0.992	0.996	0.00829564
Hikeshi	0.000684296	0.309462	0.31	0.677	1
Smarce1	6.24e-06	0.309331	0.262	0.651	0.0807291
Chchd4	0.00105642	0.309048	0.286	0.62	1
Pde6d	0.00057232	0.309043	0.087	0.247	1
Nol12	3.81e-06	0.307651	0.183	0.5	0.0492777
Actr6	2.27e-05	0.307621	0.111	0.34	0.293221
Cdca4	2.67e-05	0.307569	0.119	0.351	0.345993
Uqcrfs1	0.0697772	0.306612	0.421	0.779	1
Esd	0.361422	0.306398	0.492	0.82	1
Eif5a	5.39e-06	0.306374	0.984	0.998	0.0697288
Rbmxl1	0.000240172	0.305836	0.286	0.641	1
Nol7	0.204054	0.305617	0.468	0.831	1
Eci1	0.000104499	0.305572	0.151	0.391	1
Clasp1	0.0183978	0.305356	0.079	0.177	1
Psme2	4.6e-05	0.304669	0.238	0.575	0.595414
Timm17a	0.0156998	0.304372	0.429	0.805	1
Ubac1	4.15e-05	0.30352	0.127	0.356	0.536902
Dut	0.0129785	0.303286	0.841	0.957	1
Nrf1	4.53e-05	0.303102	0.071	0.254	0.586577
C1d	0.0223395	0.303069	0.389	0.771	1
Bcas2	0.717209	0.303048	0.579	0.882	1
Rpl21	3.79e-08	0.301029	1	0.998	0.000490871
Rpl18a	1.94e-09	0.300204	1	1	2.51e-05
Fam96b	2.95e-07	0.29994	0.254	0.677	0.00381357
Znhit3	1.96e-06	0.299854	0.262	0.666	0.0253496
Enc1	0.00381663	0.299229	0.063	0.177	1
Snu13	0.193387	0.299064	0.683	0.921	1
G3bp1	1.29e-06	0.298626	0.317	0.784	0.016713
Smim4	2.18e-06	0.298078	0.214	0.579	0.0282699
Cks1b	0.323959	0.29806	0.603	0.878	1
Psmb6	0.128974	0.297564	0.722	0.934	1
Hist3h2ba	0.000537284	0.297069	0.119	0.303	1
Gpi1	0.00080806	0.296827	0.317	0.666	1
Rcc1	0.000334439	0.296743	0.206	0.474	1
Churc1	2.45e-05	0.296538	0.246	0.588	0.317227
Pold4	0.0532091	0.295972	0.063	0.132	1
Chchd6	1.6e-06	0.295434	0.183	0.509	0.020753
Ran	1.56e-05	0.295318	0.984	0.993	0.20233
Psme1	0.000394215	0.295169	0.31	0.679	1
Ublcp1	1.81e-05	0.295063	0.119	0.356	0.234091
Rpl26	2.15e-05	0.294805	0.984	0.999	0.27785
Kdm4a	0.175719	0.294756	0.063	0.11	1
Ppcs	0.00147966	0.294641	0.127	0.3	1
Cox20	6e-07	0.294638	0.183	0.525	0.00776285
Psma2	0.00567032	0.294479	0.762	0.952	1
Ppid	0.0454383	0.294307	0.405	0.757	1
Clns1a	0.00489247	0.29396	0.341	0.707	1
Mrpl16	9.01e-06	0.293254	0.175	0.474	0.116657
Car2	0.000926874	0.293039	0.198	0.431	1
Cnih2	0.0139795	0.292982	0.087	0.195	1
S100a6	0.00923743	0.29261	0.056	0.149	1
Sra1	0.000109231	0.291958	0.294	0.654	1
Trim27	1.01e-07	0.291717	0.206	0.586	0.00130984
Ube2j2	5.38e-05	0.291711	0.262	0.62	0.695786
Dnal4	0.00139257	0.2903	0.063	0.192	1
Gpatch4	0.000108467	0.290217	0.206	0.495	1
Pdcd2l	0.0056184	0.290209	0.127	0.277	1
Tex30	6.79e-06	0.290004	0.19	0.504	0.087932
Atp5j	0.12086	0.28996	0.786	0.953	1
Trappc4	0.00237616	0.289645	0.365	0.754	1
Rps26	6.07e-11	0.288547	1	0.999	7.85e-07
Rbm3	0.555019	0.288434	0.635	0.892	1
Hspa8	0.00106552	0.288053	0.921	0.992	1
Ndufb2	0.762577	0.28801	0.595	0.913	1
Cdca8	0.00889445	0.286853	0.357	0.699	1
U2af1	0.00385035	0.286755	0.817	0.954	1
Ydjc	8.32e-05	0.28648	0.071	0.247	1
Xrcc6	0.0001592	0.286332	0.111	0.31	1
Rraga	2.37e-07	0.285984	0.19	0.554	0.0030631
Akt1s1	0.000208077	0.285948	0.175	0.419	1
Atp5c1	0.369641	0.28589	0.706	0.938	1
Gadd45gip1	0.0677945	0.285692	0.429	0.777	1
Tomm40	0.00824772	0.285688	0.405	0.79	1
Fkbp1a	0.616521	0.285415	0.643	0.932	1
Polr2e	0.550018	0.285345	0.492	0.824	1
Pmvk	1.04e-07	0.28493	0.111	0.403	0.001345
Ddx41	5.32e-06	0.284637	0.151	0.432	0.0688065
Phf23	1.54e-06	0.284598	0.095	0.344	0.0199183
Mrpl58	0.00269736	0.284535	0.389	0.801	1
Psmd5	0.000522549	0.284466	0.087	0.248	1
Prmt1	0.179173	0.283619	0.754	0.947	1
Ryk	1.22e-05	0.28332	0.095	0.314	0.157995
Dcps	3.84e-07	0.283275	0.198	0.566	0.00497023
Hddc2	3.84e-06	0.283199	0.222	0.579	0.0497274
2700062C07Rik	0.00207883	0.282943	0.127	0.297	1
Dgcr6	8.36e-05	0.282306	0.198	0.489	1
Pwp1	4.66e-07	0.2823	0.111	0.39	0.00602973
Rhoa	0.00131883	0.281998	0.405	0.843	1
Tuba1c	0.000204917	0.280822	0.183	0.434	1
Rps12	0.000129224	0.280601	0.976	0.997	1
Pfdn2	0.332758	0.280559	0.595	0.864	1
Raly	0.0283692	0.280006	0.389	0.742	1
Bex1	0.407174	0.279993	0.714	0.873	1
Pafah1b3	1.47e-05	0.279918	0.262	0.637	0.190768
Tiprl	4.53e-05	0.279834	0.183	0.458	0.586206
Glod4	0.000568968	0.279683	0.238	0.527	1
Urod	1.8e-05	0.278979	0.127	0.368	0.232665
Sbds	1.41e-05	0.278863	0.143	0.4	0.182924
Sephs2	4.37e-05	0.278848	0.238	0.571	0.565785
Ube2i	0.740325	0.277795	0.587	0.887	1
Dctpp1	0.0199846	0.277552	0.833	0.956	1
Dcakd	1.42e-06	0.277463	0.183	0.513	0.0183833
Aurka	1.26e-05	0.277407	0.19	0.489	0.163456
Carnmt1	4.08e-06	0.277397	0.19	0.509	0.0527681
Psmb7	0.0026694	0.277382	0.365	0.754	1
Sap30bp	2.28e-06	0.27692	0.103	0.355	0.0295199
Mrpl11	0.150164	0.276827	0.452	0.821	1
Trip10	0.00387547	0.27682	0.111	0.255	1
Rps27	7.86e-08	0.276239	0.968	0.991	0.00101728
Cyhr1	1.6e-05	0.276099	0.095	0.313	0.206737
Eif1ax	0.488122	0.275839	0.587	0.864	1
Llph	0.402843	0.275791	0.492	0.856	1
Ppia	1.55e-09	0.275301	1	1	2e-05
Rpl27a	1.56e-09	0.274716	1	1	2.01e-05
Grk6	4.48e-05	0.274317	0.071	0.255	0.579383
Cript	6.24e-05	0.273384	0.238	0.567	0.806903
Ccdc85c	0.014583	0.27305	0.095	0.207	1
Cyld	0.0178924	0.272614	0.032	0.1	1
Nme1	0.215465	0.271816	0.889	0.975	1
Dguok	3.4e-05	0.271791	0.175	0.452	0.439829
Rpl29	5.43e-05	0.271595	0.984	0.997	0.70213
Twf2	0.000909982	0.271579	0.111	0.28	1
Mrpl15	0.0296439	0.271442	0.413	0.788	1
Snapc5	1.9e-07	0.270651	0.175	0.527	0.0024559
Tpt1	0.00876589	0.270554	0.984	0.995	1
Mif4gd	0.0011879	0.270096	0.079	0.221	1
Tuba1a	5.76e-05	0.269883	0.23	0.545	0.745689
Pawr	0.0546625	0.269584	0.063	0.132	1
Cdk7	2.08e-05	0.269282	0.175	0.458	0.26897
Pspc1	0.000396886	0.269071	0.143	0.353	1
Bzw2	9.6e-07	0.268815	0.222	0.597	0.0124184
Cct4	0.0395785	0.268275	0.444	0.841	1
Impdh2	0.0223734	0.26811	0.397	0.771	1
Spry2	0.000176059	0.267729	0.278	0.599	1
Klhdc2	0.000116723	0.267441	0.27	0.616	1
Spc24	0.0101543	0.267331	0.381	0.748	1
Mzt1	1.46e-05	0.266692	0.111	0.344	0.189176
Tamm41	0.000267809	0.265584	0.079	0.244	1
Capg	0.00146381	0.265366	0.063	0.191	1
Vcp	2.4e-06	0.265321	0.31	0.735	0.0310275
Ubxn1	0.193609	0.2652	0.611	0.878	1
Hilpda	0.0130124	0.265102	0.087	0.196	1
Stap2	0.0405268	0.264994	0.063	0.137	1
Commd9	7.3e-06	0.263878	0.103	0.338	0.0944222
Mt3	0.0623639	0.263728	0.056	0.118	1
H3f3b	5.45e-05	0.263656	0.921	0.998	0.704978
Aimp1	0.049705	0.263466	0.421	0.788	1
Pak1ip1	9.58e-08	0.26323	0.206	0.592	0.00123971
Fam50a	1.45e-05	0.263206	0.143	0.399	0.187215
Gm17018	2.06e-05	0.26314	0.175	0.454	0.266688
Sfn	0.0429338	0.263072	0.056	0.124	1
Tcfl5	5.43e-05	0.262708	0.063	0.238	0.702711
Prkrip1	2.94e-07	0.262509	0.135	0.444	0.00380404
Eef1akmt1	0.0314126	0.262445	0.405	0.765	1
Hsd17b10	0.00102955	0.262371	0.333	0.716	1
Olfr77	0.140291	0.262137	0.079	0.137	1
Hmgn1	0.00457934	0.262045	0.897	0.976	1
Mrnip	0.219651	0.261652	0.071	0.115	1
Eci2	0.00050377	0.261326	0.071	0.221	1
Pno1	7.68e-09	0.26112	0.175	0.565	9.93e-05
Ppil3	1.83e-05	0.260947	0.206	0.519	0.237455
Txn2	0.000689117	0.260776	0.349	0.743	1
Wdr89	1.83e-07	0.260532	0.23	0.641	0.0023642
Cbx1	0.0406199	0.260527	0.429	0.779	1
Mrps16	0.250049	0.260299	0.476	0.834	1
Nabp2	0.000242499	0.259795	0.286	0.641	1
Ube2k	1.45e-05	0.259678	0.278	0.673	0.187106
Vti1b	5.22e-05	0.259588	0.135	0.367	0.675386
H3f3a	0.00210142	0.259201	0.968	0.981	1
Mrpl43	9.7e-05	0.258905	0.317	0.711	1
Rlf	0.00182408	0.258249	0.079	0.215	1
Cdca7	3.8e-06	0.258059	0.238	0.6	0.0491973
Psma1	0.00317336	0.257986	0.373	0.77	1
2810004N23Rik	0.0196437	0.256458	0.397	0.762	1
Mrpl32	3.53e-06	0.256439	0.214	0.562	0.0456567
Exosc7	0.105873	0.256181	0.484	0.845	1
Stmn2	0.000400354	0.256155	0.175	0.41	1
Bmyc	0.000181221	0.255725	0.175	0.422	1
AI837181	0.00705699	0.255583	0.056	0.154	1
Dnajc24	2.06e-05	0.255177	0.167	0.446	0.267041
Sfr1	0.00717774	0.255092	0.357	0.714	1
Ndufa8	0.0205182	0.255058	0.381	0.726	1
Tuba1b	0.868991	0.255054	0.595	0.898	1
Polr1d	0.131214	0.254798	0.683	0.927	1
Dtd2	3.43e-05	0.254719	0.127	0.359	0.444332
Rps23	1.68e-07	0.254374	0.984	0.997	0.00217449
Zfand1	0.000283565	0.254315	0.087	0.257	1
Mrpl18	0.167464	0.254228	0.492	0.853	1
Cox18	0.000152737	0.254156	0.071	0.237	1
Jpt1	0.387462	0.254128	0.5	0.845	1
Aggf1	6.58e-07	0.253885	0.056	0.279	0.00851833
Farsb	1.17e-07	0.253727	0.175	0.529	0.00151203
Eras	0.000434123	0.253622	0.143	0.352	1
Anapc16	1.06e-07	0.252741	0.143	0.467	0.00136909
Apip	6.38e-05	0.252681	0.135	0.364	0.826225
Mkrn1	4.53e-06	0.252497	0.238	0.598	0.0586343
Sugt1	1.22e-05	0.25233	0.238	0.598	0.157678
Zfp444	0.000241714	0.252236	0.071	0.232	1
Akr1a1	0.00051148	0.251758	0.341	0.736	1
Bag5	0.000675781	0.251541	0.079	0.231	1
Snrpc	0.0593731	0.251461	0.437	0.799	1
Rsl24d1	0.00358017	0.251089	0.365	0.746	1
Dars	2.58e-07	0.250882	0.111	0.393	0.00334327

## Sheet: E8.25_Midbrain
	p_val	avg_log2FC	pct.1	pct.2	p_val_adj
Acta2	0	3.12014	0.94	0.27	0
Myl4	0	3.1171	0.952	0.203	0
5430431A17Rik	0	2.72673	0.824	0.137	0
Tnnt2	0	2.66877	0.92	0.179	0
Tdgf1	0	0.607144	0.442	0.022	0
Mybpc3	0	0.949684	0.516	0.033	0
Myl7	3.26379e-303	3.21864	0.969	0.254	6.52759e-300
Tnni1	2.40725e-300	2.38402	0.845	0.137	4.8145e-297
Tpm1	1.22911e-276	2.71559	0.989	0.523	2.45822e-273
Myh6	7.62223e-272	1.43636	0.574	0.068	1.52445e-268
Tnnc1	2.22664e-263	2.73071	0.867	0.217	4.45328e-260
Actc1	8.45526e-259	2.6814	0.852	0.231	1.69105e-255
Cdkn1c	1.1647e-230	2.28813	0.918	0.339	2.32941e-227
Myl3	1.40975e-218	2.14582	0.742	0.164	2.8195e-215
Ttn	4.05511e-216	1.11081	0.508	0.048	8.11023e-213
Ankrd1	6.57315e-211	1.0386	0.472	0.054	1.31463e-207
Csrp2	8.42735e-204	1.91647	0.954	0.551	1.68547e-200
Ryr2	5.4527e-200	0.760531	0.453	0.044	1.09054e-196
Myl6	2.59845e-194	1.29884	1	0.948	5.1969e-191
Tagln	1.60153e-168	2.02067	0.713	0.186	3.20306e-165
Smyd1	3.39714e-166	0.672989	0.419	0.034	6.79427e-163
Hspb2	8.89413e-161	1.10716	0.506	0.064	1.77883e-157
Gm34030	2.59848e-145	0.954092	0.521	0.121	5.19695e-142
Myh7	8.13989e-145	1.24164	0.517	0.087	1.62798e-141
H19	1.08883e-143	1.44266	0.965	0.627	2.17767e-140
Cryab	4.55959e-140	1.51237	0.6	0.122	9.11919e-137
Dstn	2.12485e-134	1.50567	0.896	0.545	4.24969e-131
Gyg	4.46619e-133	1.72036	0.675	0.189	8.93239e-130
Myl2	7.43638e-124	0.437546	0.382	0.042	1.48728e-120
Mef2c	2.42318e-123	1.73926	0.614	0.179	4.84636e-120
Phlda2	9.92644e-123	2.24801	0.718	0.296	1.98529e-119
Unc45b	1.94986e-122	0.898341	0.446	0.085	3.89971e-119
Ddt	4.83124e-120	1.30885	0.903	0.642	9.66247e-117
Thbs4	7.83122e-120	0.287616	0.34	0.02	1.56624e-116
Crip2	2.00129e-112	1.48221	0.722	0.297	4.00258e-109
Slc25a4	2.03379e-112	1.19837	0.898	0.627	4.06758e-109
Mylk3	9.49775e-112	0.270987	0.355	0.044	1.89955e-108
Sh3bgr	5.78889e-97	1.32508	0.494	0.102	1.15778e-93
Cnn2	3.03709e-93	1.19313	0.612	0.249	6.07418e-90
Nodal	1.17281e-91	0.340517	0.431	0.127	2.34562e-88
Acta1	2.91978e-91	0.825377	0.437	0.098	5.83956e-88
Csrp3	1.21861e-89	1.42733	0.457	0.068	2.43721e-86
Bex3	2.6412e-85	0.787696	0.967	0.921	5.28241e-82
Apobec2	4.12929e-83	0.401188	0.4	0.09	8.25857e-80
Rassf5	4.9722e-82	0.300976	0.305	0.01	9.9444e-79
Cnn1	1.89105e-81	0.708883	0.4	0.054	3.7821e-78
Tspan18	7.126e-81	0.49993	0.452	0.152	1.4252e-77
Myl9	5.8277e-80	1.42937	0.578	0.247	1.16554e-76
Abracl	6.3524e-80	1.0699	0.826	0.571	1.27048e-76
Serpinh1	7.08367e-78	0.951196	0.863	0.588	1.41673e-74
Hand1	1.8701e-76	0.817571	0.415	0.104	3.7402e-73
Atp2a2	1.18803e-75	1.16512	0.72	0.413	2.37606e-72
Itm2a	1.60789e-71	0.965181	0.57	0.251	3.21578e-68
Fbxl22	5.30281e-70	1.00741	0.439	0.107	1.06056e-66
Pitx2	5.96804e-69	0.368862	0.453	0.177	1.19361e-65
Wnt2	6.0374e-68	1.19066	0.448	0.091	1.20748e-64
Rrad	9.70312e-68	0.691142	0.371	0.056	1.94062e-64
Gadd45g	5.3808e-67	0.632299	0.51	0.196	1.07616e-63
Fabp3	2.24985e-66	0.469381	0.371	0.074	4.4997e-63
Rbpms	6.09501e-65	1.00772	0.698	0.41	1.219e-61
Pdlim7	6.01611e-64	1.07013	0.633	0.315	1.20322e-60
Gm45716	6.67637e-63	0.891996	0.532	0.228	1.33527e-59
Smarcd3	2.58161e-61	1.15861	0.472	0.143	5.16322e-58
Peg3	9.50561e-60	0.7833	0.647	0.332	1.90112e-56
Fkbp1a	9.21522e-59	0.697739	0.94	0.868	1.84304e-55
Cfc1	1.28007e-58	1.0144	0.483	0.169	2.56014e-55
Fhl2	2.70987e-58	0.48502	0.413	0.169	5.41975e-55
Tbx20	1.58041e-57	0.997958	0.486	0.187	3.16082e-54
Rbm24	3.62087e-56	0.995637	0.461	0.183	7.24174e-53
Rbm38	4.0973e-56	0.919194	0.506	0.206	8.1946e-53
Gal	1.64149e-54	0.58003	0.355	0.089	3.28298e-51
Myocd	5.09327e-53	0.617367	0.375	0.087	1.01865e-49
Tcap	1.41592e-52	0.329559	0.311	0.05	2.83185e-49
Lefty2	1.76512e-51	0.509138	0.463	0.236	3.53024e-48
Cpeb2	2.26682e-50	0.535105	0.433	0.204	4.53363e-47
Ptges3l	7.94994e-50	1.15919	0.455	0.181	1.58999e-46
Des	7.31347e-49	0.845237	0.45	0.216	1.46269e-45
Cited2	3.77176e-48	0.932961	0.766	0.551	7.54352e-45
Afdn	2.96685e-47	0.626363	0.534	0.283	5.93369e-44
Gata5	5.16016e-47	0.716137	0.377	0.061	1.03203e-43
Nexn	9.83057e-47	0.834421	0.377	0.075	1.96611e-43
4921524J17Rik	1.07568e-46	0.76885	0.486	0.221	2.15136e-43
Runx1t1	8.14209e-46	0.650556	0.431	0.212	1.62842e-42
3632451O06Rik	1.85327e-45	0.862096	0.408	0.148	3.70654e-42
Dcp1b	3.9477e-45	0.367388	0.38	0.183	7.89541e-42
Vcan	4.93463e-45	0.79672	0.559	0.32	9.86926e-42
Smim1	2.67433e-44	0.670192	0.42	0.187	5.34867e-41
Ldb3	3.37371e-44	0.440771	0.36	0.107	6.74742e-41
Dact3	4.64218e-42	0.470442	0.433	0.225	9.28437e-39
Hand2	2.44244e-40	0.838826	0.382	0.088	4.88488e-37
Ccdc141	3.32009e-40	0.646232	0.362	0.09	6.64019e-37
Rhoc	2.85981e-39	0.797818	0.545	0.323	5.71962e-36
Ckb	1.20686e-38	0.684201	0.384	0.159	2.41372e-35
Tgfb1i1	1.76638e-38	0.700004	0.378	0.139	3.53275e-35
Fhl1	4.85479e-38	0.663469	0.541	0.357	9.70958e-35
Tpm4	7.9058e-38	0.650225	0.761	0.561	1.58116e-34
Epb41l3	8.00663e-38	0.440341	0.441	0.229	1.60133e-34
Crip1	3.85417e-37	0.914239	0.486	0.267	7.70834e-34
Dok4	6.90891e-36	0.807797	0.371	0.095	1.38178e-32
Igf2r	1.55826e-35	0.968912	0.453	0.225	3.11651e-32
Ppp1r14a	3.16014e-35	0.52949	0.488	0.318	6.32028e-32
Nebl	7.26726e-35	0.902271	0.404	0.144	1.45345e-31
Homer2	3.20027e-33	0.817676	0.355	0.128	6.40054e-30
Tsc22d1	1.26754e-32	0.718092	0.625	0.425	2.53507e-29
Cst3	1.99767e-32	0.667301	0.711	0.531	3.99533e-29
Tceal9	3.79651e-32	0.561099	0.755	0.56	7.59301e-29
Tbx5	6.39466e-31	0.38251	0.285	0.02	1.27893e-27
Mgarp	1.10483e-30	0.370543	0.364	0.175	2.20965e-27
Col2a1	1.64903e-30	0.947051	0.53	0.344	3.29807e-27
Reep5	1.72316e-30	0.583164	0.543	0.339	3.44631e-27
Prrx2	1.96702e-30	0.535572	0.536	0.311	3.93404e-27
Ramp1	1.25635e-29	0.361937	0.307	0.058	2.51269e-26
Popdc2	1.62116e-28	0.679923	0.338	0.081	3.24231e-25
Tnks	2.06799e-28	0.601831	0.605	0.47	4.13598e-25
Hspb1	3.6061e-28	0.683685	0.303	0.068	7.21221e-25
Lbh	3.66656e-28	0.523851	0.355	0.156	7.33312e-25
Maged1	6.85288e-28	0.631239	0.57	0.352	1.37058e-24
Plagl1	7.61383e-28	0.515679	0.408	0.238	1.52277e-24
Pam	8.98812e-28	0.619848	0.494	0.345	1.79762e-24
Sct	1.10947e-27	0.278501	0.283	0.053	2.21893e-24
Prss23	1.88427e-27	0.294904	0.314	0.155	3.76853e-24
Ugdh	2.48451e-27	0.670642	0.45	0.248	4.96902e-24
Clic1	3.83227e-27	0.459376	0.737	0.558	7.66454e-24
Krt8	1.30492e-26	0.33656	0.548	0.34	2.60983e-23
Ppic	8.90579e-26	0.511268	0.303	0.101	1.78116e-22
Atp1a1	3.92502e-25	0.536393	0.495	0.313	7.85004e-22
Csrp1	6.3754e-25	0.914578	0.437	0.241	1.27508e-21
Grb10	9.30928e-25	0.607692	0.771	0.668	1.86186e-21
Gata6	1.05438e-24	0.40779	0.289	0.071	2.10875e-21
Prtg	2.03654e-24	0.536725	0.686	0.523	4.07307e-21
Eno3	4.63684e-24	0.699178	0.433	0.239	9.27367e-21
Col5a1	7.90244e-24	0.43727	0.362	0.213	1.58049e-20
Mpped2	1.05616e-23	0.89052	0.347	0.147	2.11231e-20
Car4	5.01266e-22	0.356807	0.539	0.362	1.00253e-18
Hacd1	7.40055e-22	0.588571	0.539	0.36	1.48011e-18
Jag1	9.6827e-22	0.553082	0.495	0.359	1.93654e-18
Dnajc3	1.1804e-21	0.411807	0.373	0.206	2.36081e-18
Flnc	4.59953e-21	0.45614	0.448	0.339	9.19906e-18
Hcfc1r1	6.98934e-21	0.835015	0.463	0.295	1.39787e-17
Myo18a	7.58322e-20	0.436166	0.318	0.169	1.51664e-16
Hipk3	1.07493e-19	0.455431	0.395	0.274	2.14985e-16
Alcam	1.18396e-19	0.308989	0.32	0.177	2.36791e-16
Vim	1.25612e-19	0.383022	0.388	0.2	2.51225e-16
S100a10	1.70117e-19	0.538276	0.559	0.388	3.40234e-16
Bambi	2.50793e-19	0.625221	0.41	0.226	5.01585e-16
Itgb1	4.76146e-19	0.457003	0.501	0.335	9.52293e-16
Hoxb2	2.26306e-18	0.282543	0.358	0.212	4.52612e-15
Gpc3	3.21387e-18	0.539261	0.576	0.423	6.42774e-15
Hspa5	4.17905e-18	0.426542	0.757	0.617	8.3581e-15
Ppp1r1a	6.23606e-18	0.275454	0.439	0.292	1.24721e-14
Cox7a1	7.87192e-18	0.532475	0.362	0.24	1.57438e-14
Dcaf12l1	6.3499e-17	0.343909	0.234	0.067	1.26998e-13
Pth1r	7.08422e-17	0.62729	0.36	0.218	1.41684e-13
Atp6v0b	2.61512e-16	0.490518	0.715	0.575	5.23023e-13
Josd2	2.77691e-16	0.658497	0.475	0.339	5.55382e-13
Fgf8	2.98552e-16	0.697156	0.514	0.395	5.97105e-13
Hsp90b1	6.18693e-16	0.458014	0.761	0.663	1.23739e-12
Actb	6.28858e-16	0.429722	0.995	0.988	1.25772e-12
Rbbp7	2.10276e-15	0.428267	0.62	0.474	4.20552e-12
Gpx3	5.09231e-15	0.644662	0.408	0.291	1.01846e-11
Pgam2	6.95903e-15	0.859893	0.307	0.059	1.39181e-11
Mest	1.53687e-14	0.495959	0.75	0.658	3.07374e-11
Ak1	3.2361e-14	0.323682	0.324	0.211	6.4722e-11
Podxl	3.42894e-14	0.478825	0.468	0.328	6.85788e-11
Map1b	1.04365e-13	0.581367	0.382	0.247	2.08729e-10
Plac8	1.28371e-13	0.295657	0.36	0.268	2.56742e-10
Rem1	1.4461e-13	0.435658	0.305	0.1	2.8922e-10
S100a11	3.06756e-13	0.521906	0.389	0.244	6.13512e-10
Dlk1	3.09418e-13	0.891437	0.349	0.187	6.18835e-10
Actn2	6.01619e-12	0.265715	0.236	0.053	1.20324e-08
Rras2	8.95645e-12	0.523045	0.437	0.317	1.79129e-08
Pdlim3	1.18962e-11	0.320384	0.166	0.087	2.37924e-08
Pmp22	2.16279e-11	0.580609	0.342	0.221	4.32559e-08
Mme	3.20695e-11	0.290926	0.289	0.141	6.4139e-08
Rcsd1	3.96615e-11	0.588995	0.303	0.107	7.93229e-08
Mmd	4.03126e-11	0.467482	0.353	0.244	8.06251e-08
Npm3	1.35799e-10	0.445821	0.603	0.498	2.71599e-07
Asb4	2.75818e-10	0.486897	0.296	0.162	5.51637e-07
Smc2	4.32363e-10	0.285447	0.516	0.406	8.64726e-07
Apoe	5.02574e-10	0.265709	0.558	0.44	1.00515e-06
Ahnak	5.26445e-10	0.382307	0.293	0.156	1.05289e-06
Svil	1.91974e-09	0.430937	0.293	0.165	3.83948e-06
Ctsl	2.056e-09	0.302991	0.578	0.468	4.112e-06
Col18a1	4.5127e-09	0.291712	0.47	0.368	9.02541e-06
Ppp1r14c	6.47884e-09	0.520572	0.296	0.16	1.29577e-05
Flna	6.85282e-09	0.499414	0.559	0.503	1.37056e-05
Nkx2-5	1.52984e-08	0.444422	0.278	0.085	3.05968e-05
Zfpm1	4.10046e-08	0.388388	0.261	0.118	8.20091e-05
Calr	4.40073e-08	0.375242	0.642	0.559	8.80146e-05
Pja2	4.44125e-08	0.358964	0.364	0.282	8.8825e-05
Ccnd2	5.27752e-08	0.446875	0.375	0.278	0.00010555
Mum1l1	2.96403e-07	0.404017	0.336	0.251	0.000592805
Kif5b	3.24493e-07	0.258863	0.457	0.348	0.000648987
Fdps	4.31685e-07	0.254435	0.397	0.301	0.000863371
Hmga2	5.96673e-07	0.28267	0.581	0.5	0.00119335
Myom1	6.06865e-07	0.322343	0.201	0.021	0.00121373
Bcat1	6.48682e-07	0.312017	0.318	0.243	0.00129736
Igfbpl1	1.08237e-06	0.586076	0.377	0.283	0.00216473
Gata4	1.81097e-06	0.595757	0.274	0.064	0.00362193
Maged2	2.9501e-06	0.319539	0.285	0.196	0.0059002
Meg3	2.98262e-06	0.448219	0.572	0.527	0.00596525
Psph	4.70748e-06	0.398254	0.316	0.228	0.00941495
Qk	4.88819e-06	0.341408	0.66	0.609	0.00977637
Jph2	7.32402e-06	0.481807	0.258	0.046	0.014648
Id2	9.48402e-06	0.315295	0.483	0.403	0.018968
Hoxb3os	2.08617e-05	0.278615	0.38	0.318	0.0417234
Pkp2	2.51347e-05	0.321193	0.144	0.137	0.0502694
Bmp2	2.62325e-05	0.33837	0.247	0.082	0.0524651
Cavin3	8.98497e-05	0.392074	0.205	0.101	0.179699
Fam49a	0.000153783	0.329498	0.267	0.171	0.307566
Lef1	0.000224179	0.320578	0.444	0.392	0.448358
Tiparp	0.000265784	0.258436	0.263	0.177	0.531568
Tmem88	0.000323574	0.301697	0.276	0.2	0.647148
Smpx	0.00176432	0.454994	0.247	0.034	1
Pdgfra	0.00188574	0.314431	0.291	0.226	1
Bves	0.0031734	0.44985	0.199	0.093	1
Limk2	0.00568405	0.335695	0.367	0.335	1
Klhl23	0.00597988	0.268607	0.163	0.18	1
Ehbp1l1	0.00720338	0.322957	0.272	0.226	1
Prnp	0.00738036	0.404208	0.212	0.097	1
Cgnl1	0.00988158	0.302235	0.23	0.123	1
Tgfb2	0.0116297	0.298181	0.223	0.118	1
Efhd2	0.0119432	0.37599	0.21	0.126	1
Cdh6	0.0159768	0.349376	0.249	0.164	1
Cap2	0.0245699	0.510174	0.261	0.174	1
Hcn4	0.0374059	0.293236	0.208	0.035	1
Myl1	0.0427825	0.543243	0.247	0.025	1
Hs6st2	0.0434851	0.322371	0.241	0.186	1
Palld	0.0479066	0.297032	0.274	0.243	1
Smtnl2	0.0522908	0.256064	0.212	0.219	1
Pdlim5	0.0598792	0.435759	0.3	0.271	1
Unc5b	0.0816997	0.254889	0.278	0.233	1
Fam8a1	0.0967695	0.449654	0.318	0.286	1
1010001N08Rik	0.125128	0.370748	0.23	0.062	1
Sfrp5	0.171207	0.720746	0.316	0.273	1
Nrp1	0.227755	0.258677	0.181	0.107	1
Dusp9	0.239362	0.262085	0.249	0.201	1
Ap1s2	0.298627	0.308906	0.166	0.141	1
P3h4	0.374938	0.416494	0.263	0.232	1
Pcdh7	0.390746	0.363732	0.252	0.211	1
Bmp5	0.420135	0.318233	0.212	0.189	1
Wnt5a	0.428795	0.312904	0.197	0.171	1
Fitm1	0.46389	0.459696	0.238	0.093	1
Rgs5	0.477056	0.434536	0.238	0.118	1
Msx1	0.579442	0.491112	0.238	0.196	1
Msx2	0.620991	0.259249	0.172	0.099	1
Meis1	0.625965	0.346664	0.282	0.258	1
Amph	0.632931	0.297755	0.163	0.098	1
Ddc	0.746639	0.285406	0.221	0.196	1
Kitl	0.825607	0.396419	0.247	0.217	1
Bok	0.852278	0.254513	0.283	0.279	1
Vamp2	0.869006	0.354169	0.239	0.23	1

## Sheet: E8.25_Forebrain
	p_val	avg_log2FC	pct.1	pct.2	p_val_adj
Ptn	0	1.39721	0.945	0.667	0
Crabp2	2.11633e-298	1.14982	0.726	0.328	4.23266e-295
Rax	6.01049e-291	0.277198	0.389	0.055	1.2021e-287
Larp7	1.00161e-279	1.22407	0.699	0.293	2.00321e-276
Fabp5	3.97245e-238	0.672763	0.958	0.789	7.94489e-235
Sox2	7.95614e-231	0.975307	0.588	0.264	1.59123e-227
Pou3f1	6.90848e-222	0.8903	0.503	0.164	1.3817e-218
Eras	1.91288e-221	0.561131	0.429	0.09	3.82576e-218
Pcsk1n	2.69313e-214	1.22981	0.54	0.197	5.38626e-211
Irs4	5.73931e-209	0.403852	0.449	0.153	1.14786e-205
Zic3	1.78306e-201	0.830702	0.57	0.276	3.56612e-198
Sox21	3.66958e-194	0.354919	0.44	0.154	7.33916e-191
Gm2694	1.12143e-193	0.819524	0.523	0.231	2.24286e-190
Lhx5	8.52617e-190	0.336808	0.388	0.057	1.70523e-186
Stmn2	9.36054e-180	0.908268	0.506	0.19	1.87211e-176
AC160336.1	2.44282e-170	0.572704	0.998	0.979	4.88565e-167
Fgf15	4.87613e-159	0.620742	0.401	0.078	9.75225e-156
Miat	2.16711e-155	0.263023	0.378	0.072	4.33421e-152
En1	4.92976e-153	0.805859	0.428	0.12	9.85952e-150
Hesx1	1.19688e-151	0.902087	0.44	0.146	2.39375e-148
Gja1	2.04493e-148	0.61972	0.793	0.563	4.08986e-145
Lrp2	5.49712e-148	0.385302	0.467	0.211	1.09942e-144
Vstm2b	1.14987e-136	0.324673	0.393	0.17	2.29975e-133
Psip1	2.44496e-134	0.559079	0.86	0.659	4.88992e-131
Pls3	4.20033e-130	0.654886	0.529	0.259	8.40066e-127
Epha4	1.14939e-122	0.378193	0.442	0.223	2.29878e-119
Six3	9.82434e-117	0.430451	0.365	0.074	1.96487e-113
Fezf1	2.39943e-115	0.290924	0.329	0.039	4.79885e-112
Bex1	2.97491e-114	0.346741	0.914	0.652	5.94983e-111
Gm27032	4.50603e-114	0.341577	0.38	0.114	9.01206e-111
Tmem47	7.0213e-114	0.600056	0.603	0.391	1.40426e-110
Sp8	6.76809e-108	0.511721	0.423	0.168	1.35362e-104
Tmsb4x	7.02727e-106	0.395209	0.929	0.773	1.40545e-102
Wfdc2	6.47509e-94	0.35548	0.639	0.379	1.29502e-90
Ldha	7.211e-91	0.295249	0.996	0.959	1.4422e-87
Lpar4	1.12481e-84	0.617115	0.467	0.274	2.24963e-81
Gng3	1.40561e-84	0.486355	0.391	0.155	2.81123e-81
Slc2a1	2.52043e-82	0.439558	0.689	0.481	5.04086e-79
Ldhb	1.36319e-79	0.31674	0.53	0.298	2.72638e-76
Sox11	4.83333e-72	0.36476	0.767	0.558	9.66665e-69
Ezr	2.74507e-69	0.512491	0.389	0.167	5.49013e-66
Sall4	2.50666e-67	0.438065	0.611	0.433	5.01332e-64
Hes3	1.32286e-66	1.00167	0.416	0.128	2.64572e-63
Dnmt3b	1.39009e-64	0.550854	0.482	0.305	2.78018e-61
Fam162a	7.42578e-63	0.308548	0.922	0.779	1.48516e-59
Ipo5	6.77691e-60	0.340214	0.657	0.475	1.35538e-56
Greb1l	2.78525e-59	0.390611	0.531	0.368	5.5705e-56
Nap1l1	4.18511e-49	0.253475	0.939	0.835	8.37021e-46
Zeb2	1.0846e-44	0.284458	0.467	0.326	2.16921e-41
Jarid2	1.44868e-41	0.251061	0.436	0.296	2.89736e-38
Rbp1	6.28527e-40	0.370363	0.644	0.491	1.25705e-36
Mat2a	3.06149e-37	0.253687	0.628	0.473	6.12297e-34
Gm26737	1.41045e-33	0.271354	0.528	0.404	2.82089e-30
Fgfr1	8.07029e-23	0.326015	0.398	0.289	1.61406e-19
Hoxa1	5.41231e-15	0.423818	0.239	0.28	1.08246e-11
Crabp1	1.26437e-07	0.512796	0.684	0.608	0.000252874
Fam181b	2.67762e-07	0.280195	0.273	0.169	0.000535524
Sfrp1	5.60635e-07	0.317411	0.35	0.277	0.00112127
Sfrp2	3.90597e-06	0.344583	0.312	0.222	0.00781195
Gadd45a	1.18998e-05	0.526334	0.279	0.181	0.0237997
Stmn3	3.36089e-05	0.251924	0.225	0.071	0.0672177
Pou5f1	0.000176224	0.26002	0.25	0.11	0.352448
Tc2n	0.000911107	0.25836	0.501	0.451	1
Lmo1	0.00183065	0.429595	0.252	0.124	1
Sox1	0.00324682	0.408696	0.29	0.12	1
Fabp7	0.00596776	0.315614	0.239	0.039	1
Wnt8a	0.185093	0.260779	0.21	0.031	1
Pim2	0.600287	0.364968	0.247	0.137	1
Hist3h2ba	0.826777	0.321394	0.298	0.266	1
Hotairm1	0.925042	0.289155	0.381	0.383	1

[truncated: 35 more sheets: E8.25_Hindbrain, E8.25_Endoderm, E8.25_Mesoderm, E8.25_Primitive_Heart_Tube, E8.25_Neural_Crest (Non-Neural), E8.25_Neural_Crest (Neural), E8.25_Prechordal_Region, E8.25_Non-Neural_Ectoderm, E8.5_Erythroid_Lineage, E8.5_Peripheral_Neurons, E8.5_Notochord, E8.5_Forebrain, E8.5_Hindbrain, E8.5_Endoderm, E8.5_Mesoderm, E8.5_Midbrain, E8.5_Neurons, E8.5_Migratory_Neural_Crest, E8.5_Premigratory_Neural_Crest, E8.5_Non-Neural_Ectoderm …]
