# Supplementary material for: Post-transcriptional regulation in cranial neural crest cells expands developmental potential
Source: Proc Natl Acad Sci U S A. 2023 Feb 1;120(6):e2212578120. doi: 10.1073/pnas.2212578120 (PMC9963983; doi:10.1073/pnas.2212578120)
Supplement: Supplementary file 3 — Dataset S02 (XLSX) [file pnas.2212578120.sd02.xlsx]

## Sheet: E7.5AE_v_allothercells_DAP
	p_val	avg_log2FC	pct.1	pct.2	p_val_adj	chr	upgenes_query_sig	upgenes_gene_name_sig
chr11-117277859-117279143	0.00191149	0.261727	0.2	0.09	1	chr11-117277859-117279143	chr11-117277859-117279143	2022-09-09
chr13-59746091-59747078	4.52805e-05	0.328012	0.141	0.044	1	chr13-59746091-59747078	chr13-59746091-59747078	1700014D04Rik
chr12-71437739-71438646	3.40986e-06	0.345512	0.124	0.032	0.334583	chr12-71437739-71438646	chr12-71437739-71438646	1700083H02Rik
chr16-21664610-21665904	0.010496	0.252527	0.135	0.054	1	chr16-21664610-21665904	chr16-21664610-21665904	2510009E07Rik
chr4-147940314-147942130	0.000425615	0.272591	0.265	0.129	1	chr4-147940314-147942130	chr4-147940314-147942130	2510039O18Rik
chr4-125914957-125915764	0.00103561	0.257947	0.114	0.04	1	chr4-125914957-125915764	chr4-125914957-125915764	2610028E06Rik
chr13-28416989-28418698	0.00291266	0.252605	0.178	0.084	1	chr13-28416989-28418698	chr13-28416989-28418698	2610307P16Rik
chr5-23401224-23402387	0.00113683	0.266797	0.108	0.036	1	chr5-23401224-23402387	chr5-23401224-23402387	5031425E22Rik
chr7-71193010-71193515	0.00033704	0.27184	0.07	0.015	1	chr7-71193010-71193515	chr7-71193010-71193515	6030442E23Rik
chr4-115889932-115891373	0.00351695	0.258078	0.184	0.085	1	chr4-115889932-115891373	chr4-115889932-115891373	6430628N08Rik
chr2-148032597-148035643	0.00293125	0.258253	0.2	0.098	1	chr2-148032597-148035643	chr2-148032597-148035643	9030622O22Rik
chr19-10740478-10741564	0.00687538	0.251924	0.141	0.055	1	chr19-10740478-10741564	chr19-10740478-10741564	A430093F15Rik
chr3-121588960-121589615	0.00157853	0.255844	0.086	0.027	1	chr3-121588960-121589615	chr3-121588960-121589615	A730020M07Rik
chr9-44286952-44289411	0.000530411	0.290112	0.335	0.161	1	chr9-44286952-44289411	chr9-44286952-44289411	Abcg4
chr6-55434345-55434877	0.000431613	0.276506	0.081	0.019	1	chr6-55434345-55434877	chr6-55434345-55434877	Adcyap1r1
chr12-35995760-35996243	0.000508313	0.26451	0.103	0.033	1	chr12-35995760-35996243	chr12-35995760-35996243	Agr2
chr9-71260247-71260930	0.00122976	0.268415	0.086	0.024	1	chr9-71260247-71260930	chr9-71260247-71260930	Aldh1a2
chr6-116460436-116461603	0.00327373	0.259539	0.205	0.095	1	chr6-116460436-116461603	chr6-116460436-116461603	Alox5
chr5-52903933-52905139	0.00100941	0.252502	0.119	0.046	1	chr5-52903933-52905139	chr5-52903933-52905139	Anapc4
chr9-20881230-20881544	0.000409696	0.262732	0.059	0.011	1	chr9-20881230-20881544	chr9-20881230-20881544	Angptl6
chr9-69452982-69454591	0.00602451	0.253113	0.232	0.113	1	chr9-69452982-69454591	chr9-69452982-69454591	Anxa2
chr5-96847932-96848429	0.000292084	0.271342	0.065	0.013	1	chr5-96847932-96848429	chr5-96847932-96848429	Anxa3
chr13-94607788-94609426	2.51228e-08	0.422056	0.254	0.081	0.0024651	chr13-94607788-94609426	chr13-94607788-94609426	Ap3b1
chr15-77356232-77357080	0.00461865	0.25149	0.103	0.038	1	chr15-77356232-77357080	chr15-77356232-77357080	Apol7a
chr15-74676254-74676812	8.76038e-05	0.286453	0.07	0.013	1	chr15-74676254-74676812	chr15-74676254-74676812	Arc
chr14-33246184-33248024	0.00231995	0.255761	0.173	0.072	1	chr14-33246184-33248024	chr14-33246184-33248024	Arhgap22
chr9-57802211-57804100	0.00179911	0.252252	0.205	0.095	1	chr9-57802211-57804100	chr9-57802211-57804100	Arid3b
chr13-114170177-114170474	0.000170118	0.258469	0.054	0.009	1	chr13-114170177-114170474	chr13-114170177-114170474	Arl15
chrX-134807645-134809432	0.00264218	0.258124	0.249	0.122	1	chrX-134807645-134809432	chrX-134807645-134809432	Armcx2
chr12-103371637-103372179	0.000633786	0.261847	0.092	0.028	1	chr12-103371637-103372179	chr12-103371637-103372179	Asb2
chr12-112090654-112091562	0.00323095	0.261386	0.184	0.081	1	chr12-112090654-112091562	chr12-112090654-112091562	Aspg
chr17-34653653-34654496	6.68154e-06	0.356097	0.13	0.033	0.655606	chr17-34653653-34654496	chr17-34653653-34654496	Atf6b
chr10-44267637-44268965	0.000802209	0.250591	0.378	0.211	1	chr10-44267637-44268965	chr10-44267637-44268965	Atg5
chr17-79949659-79950478	0.000558814	0.293007	0.119	0.039	1	chr17-79949659-79950478	chr17-79949659-79950478	Atl2
chr3-101544118-101544697	0.000734103	0.256107	0.076	0.02	1	chr3-101544118-101544697	chr3-101544118-101544697	Atp1a1
chr13-52903618-52905316	7.75823e-05	0.326502	0.211	0.086	1	chr13-52903618-52905316	chr13-52903618-52905316	Auh
chr5-132499957-132502447	0.00053175	0.278012	0.341	0.165	1	chr5-132499957-132502447	chr5-132499957-132502447	Auts2
chr18-3498748-3499475	0.000421613	0.307278	0.135	0.041	1	chr18-3498748-3499475	chr18-3498748-3499475	Bambi
chr2-59992459-59992858	4.03786e-05	0.285555	0.07	0.014	1	chr2-59992459-59992858	chr2-59992459-59992858	Baz2b
chr1-155233967-155234580	0.000713295	0.272357	0.086	0.024	1	chr1-155233967-155234580	chr1-155233967-155234580	BC034090
chr9-50554557-50555472	0.00745597	0.250998	0.168	0.074	1	chr9-50554557-50555472	chr9-50554557-50555472	Bco2
chrX-12047528-12049161	0.0015108	0.277948	0.108	0.035	1	chrX-12047528-12049161	chrX-12047528-12049161	Bcor
chrX-12076621-12083931	1.21193e-05	0.258357	0.6	0.349	1	chrX-12076621-12083931	chrX-12076621-12083931	Bcor
chr12-109052077-109056197	0.000107583	0.297593	0.319	0.146	1	chr12-109052077-109056197	chr12-109052077-109056197	Begain
chr2-143837128-143837858	0.00491207	0.260099	0.178	0.08	1	chr2-143837128-143837858	chr2-143837128-143837858	Bfsp1
chr9-69948900-69949409	0.000149249	0.310962	0.108	0.029	1	chr9-69948900-69949409	chr9-69948900-69949409	Bnip2
chr17-30470763-30471085	4.10886e-05	0.288393	0.059	0.009	1	chr17-30470763-30471085	chr17-30470763-30471085	Btbd9
chr8-3579379-3580084	0.000601804	0.270952	0.081	0.023	1	chr8-3579379-3580084	chr8-3579379-3580084	C330021F23Rik
chr2-24607185-24609319	3.58498e-05	0.333465	0.254	0.1	1	chr2-24607185-24609319	chr2-24607185-24609319	Cacna1b
chr2-52471607-52472545	0.0013538	0.255381	0.103	0.037	1	chr2-52471607-52472545	chr2-52471607-52472545	Cacnb4
chr15-102742320-102748285	0.000113212	0.253919	0.53	0.31	1	chr15-102742320-102748285	chr15-102742320-102748285	Calcoco1
chr4-151604146-151605554	0.00173676	0.257212	0.314	0.161	1	chr4-151604146-151605554	chr4-151604146-151605554	Camta1
chr17-56660065-56661328	0.000438541	0.271259	0.13	0.046	1	chr17-56660065-56661328	chr17-56660065-56661328	Catsperd
chr15-103214868-103216434	0.000484882	0.284479	0.292	0.143	1	chr15-103214868-103216434	chr15-103214868-103216434	Cbx5
chr2-110085595-110086413	0.000925492	0.261135	0.086	0.026	1	chr2-110085595-110086413	chr2-110085595-110086413	Ccdc34
chr7-18891945-18894500	0.00113148	0.252405	0.33	0.177	1	chr7-18891945-18894500	chr7-18891945-18894500	Ccdc61
chr11-43516339-43517159	0.00259968	0.258529	0.135	0.058	1	chr11-43516339-43517159	chr11-43516339-43517159	Ccnjl
chr1-165842162-165843451	0.00373674	0.263158	0.124	0.049	1	chr1-165842162-165843451	chr1-165842162-165843451	Cd247
chr9-35402424-35403122	0.000402625	0.283972	0.092	0.025	1	chr9-35402424-35403122	chr9-35402424-35403122	Cdon
chr5-101763522-101763723	3.49275e-06	0.316671	0.065	0.008	0.342716	chr5-101763522-101763723	chr5-101763522-101763723	Cds1
chr3-108401362-108402540	0.000462639	0.277874	0.314	0.155	1	chr3-108401362-108402540	chr3-108401362-108402540	Celsr2
chr5-76591847-76592392	0.00109483	0.286631	0.097	0.027	1	chr5-76591847-76592392	chr5-76591847-76592392	Cep135
chr7-35434022-35434698	0.000955613	0.285302	0.097	0.026	1	chr7-35434022-35434698	chr7-35434022-35434698	Cep89
chr6-32728670-32729072	0.000145616	0.276758	0.076	0.017	1	chr6-32728670-32729072	chr6-32728670-32729072	Chchd3
chr8-90670381-90671201	0.000437395	0.301168	0.135	0.043	1	chr8-90670381-90671201	chr8-90670381-90671201	Chd9
chr3-144947153-144947908	3.83264e-05	0.326723	0.124	0.033	1	chr3-144947153-144947908	chr3-144947153-144947908	Clca6
chr5-134494013-134494730	0.00281425	0.277419	0.141	0.052	1	chr5-134494013-134494730	chr5-134494013-134494730	Clip2
chr14-122255288-122257724	0.000145851	0.291963	0.249	0.113	1	chr14-122255288-122257724	chr14-122255288-122257724	Clybl
chr1-132540854-132543382	0.000180168	0.279979	0.411	0.206	1	chr1-132540854-132543382	chr1-132540854-132543382	Cntn2
chr15-97973139-97974147	2.7148e-05	0.336076	0.178	0.063	1	chr15-97973139-97974147	chr15-97973139-97974147	Col2a1
chr10-76622664-76624242	0.00230941	0.261538	0.249	0.12	1	chr10-76622664-76624242	chr10-76622664-76624242	Col6a2
chr7-126699773-126701975	0.00436643	0.251032	0.238	0.115	1	chr7-126699773-126701975	chr7-126699773-126701975	Coro1a
chr2-91987297-91988211	0.00419488	0.261745	0.168	0.072	1	chr2-91987297-91988211	chr2-91987297-91988211	Creb3l1
chr2-157885898-157888479	0.0005855	0.278721	0.265	0.125	1	chr2-157885898-157888479	chr2-157885898-157888479	Ctnnbl1
chr13-56294768-56296915	0.000763103	0.283287	0.227	0.103	1	chr13-56294768-56296915	chr13-56294768-56296915	Cxcl14
chr16-85528178-85528658	0.00116985	0.264206	0.097	0.031	1	chr16-85528178-85528658	chr16-85528178-85528658	Cyyr1
chr11-33613957-33614700	0.00469387	0.253702	0.141	0.059	1	chr11-33613957-33614700	chr11-33613957-33614700	D130052B06Rik
chr2-35728567-35730204	0.00184052	0.259261	0.168	0.072	1	chr2-35728567-35730204	chr2-35728567-35730204	Dab2ip
chr5-52064932-52065518	0.00136443	0.261347	0.124	0.047	1	chr5-52064932-52065518	chr5-52064932-52065518	Dhx15
chr8-22616633-22617787	0.00148997	0.263115	0.119	0.042	1	chr8-22616633-22617787	chr8-22616633-22617787	Dkk4
chr2-71580889-71581596	0.00171137	0.270679	0.157	0.061	1	chr2-71580889-71581596	chr2-71580889-71581596	Dlx2
chr11-69541347-69542139	0.00224586	0.258639	0.097	0.03	1	chr11-69541347-69542139	chr11-69541347-69542139	Dnah2
chr12-3833057-3835644	0.00437325	0.250509	0.308	0.16	1	chr12-3833057-3835644	chr12-3833057-3835644	Dnmt3a
chr14-67808993-67809291	0.000595757	0.262159	0.059	0.01	1	chr14-67808993-67809291	chr14-67808993-67809291	Dock5
chr14-121713003-121714552	3.32433e-05	0.314891	0.335	0.157	1	chr14-121713003-121714552	chr14-121713003-121714552	Dock9
chr18-23516431-23517226	0.000344552	0.287758	0.097	0.027	1	chr18-23516431-23517226	chr18-23516431-23517226	Dtna
chr12-3787443-3789063	0.000432238	0.293474	0.119	0.037	1	chr12-3787443-3789063	chr12-3787443-3789063	Dtnb
chr12-3791156-3792657	0.00123784	0.257532	0.281	0.137	1	chr12-3791156-3792657	chr12-3791156-3792657	Dtnb
chr6-84227214-84231370	0.00514341	0.250293	0.205	0.094	1	chr6-84227214-84231370	chr6-84227214-84231370	Dysf
chr9-98726493-98727903	0.00102562	0.288919	0.162	0.06	1	chr9-98726493-98727903	chr9-98726493-98727903	E330023G01Rik
chr14-31494044-31495859	0.000268992	0.293367	0.292	0.147	1	chr14-31494044-31495859	chr14-31494044-31495859	Eaf1
chr14-67371152-67372676	0.00130507	0.291731	0.178	0.069	1	chr14-67371152-67372676	chr14-67371152-67372676	Ebf2
chr14-61331071-61331729	6.79749e-05	0.325016	0.162	0.056	1	chr14-61331071-61331729	chr14-61331071-61331729	Ebpl
chr6-88242391-88243309	0.00289965	0.26511	0.2	0.09	1	chr6-88242391-88243309	chr6-88242391-88243309	Eefsec
chr15-83924479-83925487	0.00147143	0.281077	0.178	0.075	1	chr15-83924479-83925487	chr15-83924479-83925487	Efcab6
chr15-84069750-84070892	0.000887683	0.290305	0.227	0.103	1	chr15-84069750-84070892	chr15-84069750-84070892	Efcab6
chr12-3983288-3984481	0.00517143	0.253927	0.146	0.06	1	chr12-3983288-3984481	chr12-3983288-3984481	Efr3b
chr6-70899289-70900185	1.92536e-05	0.341782	0.119	0.033	1	chr6-70899289-70900185	chr6-70899289-70900185	Eif2ak3
chr5-139977466-139979568	0.00260118	0.264733	0.216	0.099	1	chr5-139977466-139979568	chr5-139977466-139979568	Elfn1
chr6-85206016-85207264	0.000259861	0.303162	0.114	0.033	1	chr6-85206016-85207264	chr6-85206016-85207264	Emx1
chr4-141290465-141296789	0.000256988	0.250703	0.481	0.275	1	chr4-141290465-141296789	chr4-141290465-141296789	Epha2
chr3-58636220-58637451	0.000153438	0.295968	0.351	0.168	1	chr3-58636220-58637451	chr3-58636220-58637451	Erich6
chr1-14097803-14098277	0.000477294	0.267393	0.076	0.018	1	chr1-14097803-14098277	chr1-14097803-14098277	Eya1
chr1-14173067-14173943	0.00457647	0.252146	0.108	0.041	1	chr1-14173067-14173943	chr1-14173067-14173943	Eya1
chr2-165650918-165651329	0.000188629	0.27723	0.065	0.013	1	chr2-165650918-165651329	chr2-165650918-165651329	Eya2
chr14-62584143-62585060	0.00202629	0.25414	0.086	0.025	1	chr14-62584143-62585060	chr14-62584143-62585060	Fam124a
chr10-70439536-70441427	0.00278625	0.258829	0.259	0.125	1	chr10-70439536-70441427	chr10-70439536-70441427	Fam13c
chr14-121282908-121283222	1.48668e-05	0.286922	0.054	0.007	1	chr14-121282908-121283222	chr14-121282908-121283222	Farp1
chr2-125504696-125507303	1.60847e-05	0.274451	0.508	0.277	1	chr2-125504696-125507303	chr2-125504696-125507303	Fbn1
chr4-53713647-53714930	0.00130457	0.250678	0.303	0.164	1	chr4-53713647-53714930	chr4-53713647-53714930	Fktn
chr14-7822510-7823157	0.000390812	0.272789	0.114	0.042	1	chr14-7822510-7823157	chr14-7822510-7823157	Flnb
chr3-27665342-27665743	0.000230266	0.260816	0.059	0.011	1	chr3-27665342-27665743	chr3-27665342-27665743	Fndc3b
chr13-31792396-31793821	0.0073601	0.25861	0.168	0.074	1	chr13-31792396-31793821	chr13-31792396-31793821	Foxc1
chr4-99659404-99664162	4.91045e-06	0.321835	0.443	0.215	0.481823	chr4-99659404-99664162	chr4-99659404-99664162	Foxd3
chr3-52262353-52263041	0.0070443	0.253564	0.086	0.026	1	chr3-52262353-52263041	chr3-52262353-52263041	Foxo1
chr6-98872215-98872917	0.000610581	0.268947	0.097	0.03	1	chr6-98872215-98872917	chr6-98872215-98872917	Foxp1
chr2-152933006-152934079	0.00054416	0.278723	0.135	0.049	1	chr2-152933006-152934079	chr2-152933006-152934079	Foxs1
chr2-4221489-4222643	0.00161688	0.259927	0.184	0.083	1	chr2-4221489-4222643	chr2-4221489-4222643	Frmd4a
chr5-142971910-142975515	0.00236357	0.253311	0.308	0.159	1	chr5-142971910-142975515	chr5-142971910-142975515	Fscn1
chr8-31372290-31372678	0.000319864	0.258152	0.059	0.012	1	chr8-31372290-31372678	chr8-31372290-31372678	Fut10
chr7-31049413-31055977	0.000204034	0.264313	0.449	0.263	1	chr7-31049413-31055977	chr7-31049413-31055977	Fxyd1
chr4-46718910-46720187	0.00110145	0.280444	0.119	0.04	1	chr4-46718910-46720187	chr4-46718910-46720187	Gabbr2
chr2-126674403-126676296	0.000611807	0.25009	0.378	0.206	1	chr2-126674403-126676296	chr2-126674403-126676296	Gabpb1
chr8-122578856-122579828	0.00269307	0.271843	0.124	0.046	1	chr8-122578856-122579828	chr8-122578856-122579828	Galns
chr12-80523805-80526291	0.00170021	0.276767	0.232	0.105	1	chr12-80523805-80526291	chr12-80523805-80526291	Galnt16
chr12-80566548-80567776	0.000131611	0.334271	0.119	0.033	1	chr12-80566548-80567776	chr12-80566548-80567776	Galnt16
chr14-33896604-33897104	1.32501e-05	0.331047	0.086	0.017	1	chr14-33896604-33897104	chr14-33896604-33897104	Gdf10
chr7-99442916-99444542	7.55866e-05	0.319052	0.119	0.033	1	chr7-99442916-99444542	chr7-99442916-99444542	Gdpd5
chr6-72407048-72407772	0.000160388	0.315497	0.168	0.06	1	chr6-72407048-72407772	chr6-72407048-72407772	Ggcx
chr4-127365076-127366272	0.00152076	0.270193	0.157	0.066	1	chr4-127365076-127366272	chr4-127365076-127366272	Gjb5
chr1-118981655-118984246	0.000216892	0.310511	0.222	0.092	1	chr1-118981655-118984246	chr1-118981655-118984246	Gli2
chr13-15503765-15505924	0.00104677	0.252296	0.2	0.095	1	chr13-15503765-15505924	chr13-15503765-15505924	Gli3
chr13-15555931-15557042	0.00125996	0.264671	0.13	0.049	1	chr13-15555931-15557042	chr13-15555931-15557042	Gli3
chr17-57099356-57100536	0.00712299	0.250826	0.211	0.098	1	chr17-57099356-57100536	chr17-57099356-57100536	Gm11110
chr11-95642621-95646288	0.00472772	0.257471	0.238	0.115	1	chr11-95642621-95646288	chr11-95642621-95646288	Gm11528
chr11-96438685-96439334	0.0016606	0.276968	0.151	0.058	1	chr11-96438685-96439334	chr11-96438685-96439334	Gm11529
chr11-102581092-102583185	0.00437444	0.253332	0.205	0.097	1	chr11-102581092-102583185	chr11-102581092-102583185	Gm11627
chr4-55240088-55240928	0.00275938	0.262668	0.119	0.042	1	chr4-55240088-55240928	chr4-55240088-55240928	Gm12514
chr4-99626001-99627464	0.00566125	0.266696	0.108	0.036	1	chr4-99626001-99627464	chr4-99626001-99627464	Gm12688
chr4-128857351-128858768	0.000363921	0.297566	0.151	0.058	1	chr4-128857351-128858768	chr4-128857351-128858768	Gm12968
chr4-150825178-150827710	0.000111808	0.333992	0.222	0.086	1	chr4-150825178-150827710	chr4-150825178-150827710	Gm13049
chr2-92904263-92905119	0.00185489	0.261722	0.103	0.035	1	chr2-92904263-92905119	chr2-92904263-92905119	Gm13791
chr2-148469506-148470057	0.000302413	0.262897	0.076	0.017	1	chr2-148469506-148470057	chr2-148469506-148470057	Gm14120
chr2-174858193-174860096	0.000757424	0.276361	0.281	0.144	1	chr2-174858193-174860096	chr2-174858193-174860096	Gm14616
chr13-112145453-112145864	0.000442822	0.260522	0.065	0.013	1	chr13-112145453-112145864	chr13-112145453-112145864	Gm15323
chr16-33064556-33065007	0.0004126	0.269476	0.065	0.013	1	chr16-33064556-33065007	chr16-33064556-33065007	Gm17106
chr11-69364577-69369333	0.000548657	0.251488	0.47	0.251	1	chr11-69364577-69369333	chr11-69364577-69369333	Gm17305
chr12-12783713-12785004	0.000791953	0.288944	0.124	0.043	1	chr12-12783713-12785004	chr12-12783713-12785004	Gm17337
chr12-12840565-12841197	3.81089e-06	0.358391	0.108	0.02	0.373932	chr12-12840565-12841197	chr12-12840565-12841197	Gm17337
chr15-95828874-95830650	0.00143041	0.292376	0.141	0.053	1	chr15-95828874-95830650	chr15-95828874-95830650	Gm17546
chr17-36224792-36225795	0.00206942	0.275791	0.124	0.044	1	chr17-36224792-36225795	chr17-36224792-36225795	Gm20546
chr12-25617513-25617961	0.000183637	0.255729	0.065	0.014	1	chr12-25617513-25617961	chr12-25617513-25617961	Gm22527
chr13-52014613-52015918	7.36027e-05	0.324439	0.151	0.052	1	chr13-52014613-52015918	chr13-52014613-52015918	Gm26651
chr6-51398851-51399739	0.00168829	0.263099	0.114	0.039	1	chr6-51398851-51399739	chr6-51398851-51399739	Gm26677
chr8-121294187-121295278	0.000543769	0.300868	0.141	0.047	1	chr8-121294187-121295278	chr8-121294187-121295278	Gm26815
chr8-121300270-121302281	6.19985e-05	0.330798	0.238	0.095	1	chr8-121300270-121302281	chr8-121300270-121302281	Gm26815
chr8-121313272-121315124	8.70621e-05	0.320039	0.173	0.062	1	chr8-121313272-121315124	chr8-121313272-121315124	Gm26815
chr1-77532217-77532618	0.000378786	0.259887	0.07	0.015	1	chr1-77532217-77532618	chr1-77532217-77532618	Gm28386
chr5-118434671-118438315	0.00133487	0.266177	0.297	0.155	1	chr5-118434671-118438315	chr5-118434671-118438315	Gm28563
chr8-34572878-34573709	0.000317501	0.274396	0.086	0.022	1	chr8-34572878-34573709	chr8-34572878-34573709	Gm29174
chr17-85798949-85801447	0.00019764	0.275711	0.384	0.201	1	chr17-85798949-85801447	chr17-85798949-85801447	Gm29418
chr1-92698748-92700201	0.000381721	0.290506	0.205	0.088	1	chr1-92698748-92700201	chr1-92698748-92700201	Gm29483
chr1-132288066-132289146	0.0012903	0.271566	0.108	0.035	1	chr1-132288066-132289146	chr1-132288066-132289146	Gm29630
chr14-32467482-32468049	0.00354967	0.262528	0.146	0.056	1	chr14-32467482-32468049	chr14-32467482-32468049	Gm2990
chr6-29016446-29017591	0.000512884	0.291273	0.146	0.051	1	chr6-29016446-29017591	chr6-29016446-29017591	Gm3294
chr9-43861322-43862451	0.0024095	0.265064	0.103	0.035	1	chr9-43861322-43862451	chr9-43861322-43862451	Gm3898
chr12-82477479-82479799	0.000256409	0.299477	0.211	0.09	1	chr12-82477479-82479799	chr12-82477479-82479799	Gm5435
chr9-102736054-102738446	0.00027983	0.29471	0.146	0.053	1	chr9-102736054-102738446	chr9-102736054-102738446	Gm5627
chr5-74904665-74906544	0.000125634	0.307028	0.222	0.095	1	chr5-74904665-74906544	chr5-74904665-74906544	Gm6116
chr5-74941146-74943161	0.00236563	0.261316	0.243	0.114	1	chr5-74941146-74943161	chr5-74941146-74943161	Gm6116
chr16-18210597-18212477	0.000617561	0.287839	0.259	0.124	1	chr16-18210597-18212477	chr16-18210597-18212477	Gm7873
chr16-91169609-91170432	0.00301999	0.266466	0.141	0.054	1	chr16-91169609-91170432	chr16-91169609-91170432	Gm9881
chr13-40649110-40650508	0.000513203	0.299943	0.211	0.087	1	chr13-40649110-40650508	chr13-40649110-40650508	Gm9979
chr19-43546253-43547215	4.80783e-06	0.370038	0.189	0.062	0.471753	chr19-43546253-43547215	chr19-43546253-43547215	Got1
chrX-52163327-52165949	0.000697756	0.279754	0.303	0.159	1	chrX-52163327-52165949	chrX-52163327-52165949	Gpc4
chr10-41070583-41072645	0.000920806	0.26395	0.357	0.194	1	chr10-41070583-41072645	chr10-41070583-41072645	Gpr6
chr12-100907167-100909111	0.0030351	0.262133	0.195	0.087	1	chr12-100907167-100909111	chr12-100907167-100909111	Gpr68
chr9-59691440-59692612	0.00206189	0.259702	0.173	0.074	1	chr9-59691440-59692612	chr9-59691440-59692612	Gramd2
chr18-10531206-10533390	0.000696016	0.29323	0.195	0.082	1	chr18-10531206-10533390	chr18-10531206-10533390	Greb1l
chr14-34867219-34867761	0.00427783	0.250185	0.108	0.038	1	chr14-34867219-34867761	chr14-34867219-34867761	Grid1
chr10-119644242-119645449	0.000865497	0.281883	0.108	0.032	1	chr10-119644242-119645449	chr10-119644242-119645449	Grip1
chr10-11079726-11082492	0.000999998	0.286905	0.249	0.112	1	chr10-11079726-11082492	chr10-11079726-11082492	Grm1
chr11-98672955-98673657	0.00290949	0.258918	0.141	0.055	1	chr11-98672955-98673657	chr11-98672955-98673657	Gsdma
chr2-163101226-163102559	0.00178424	0.259001	0.162	0.075	1	chr2-163101226-163102559	chr2-163101226-163102559	Gtsf1l
chr2-17898719-17900679	0.000458868	0.304334	0.2	0.075	1	chr2-17898719-17900679	chr2-17898719-17900679	H2afb1
chr9-58805664-58806737	0.00355467	0.28394	0.162	0.067	1	chr9-58805664-58806737	chr9-58805664-58806737	Hcn4
chr13-97215476-97216139	0.000307725	0.282921	0.076	0.016	1	chr13-97215476-97216139	chr13-97215476-97216139	Hexb
chr5-106825305-106825892	0.00180616	0.250917	0.076	0.022	1	chr5-106825305-106825892	chr5-106825305-106825892	Hfm1
chr2-31345998-31346702	0.00137314	0.265398	0.168	0.073	1	chr2-31345998-31346702	chr2-31345998-31346702	Hmcn2
chr6-52156450-52161469	1.85515e-05	0.262155	0.589	0.338	1	chr6-52156450-52161469	chr6-52156450-52161469	Hoxa1
chr9-48895684-48896590	0.00400929	0.255298	0.119	0.044	1	chr9-48895684-48896590	chr9-48895684-48896590	Htr3a
chr2-130288783-130289721	0.000510377	0.254482	0.103	0.035	1	chr2-130288783-130289721	chr2-130288783-130289721	Idh3b
chr6-125152459-125153481	0.00162296	0.253954	0.086	0.025	1	chr6-125152459-125153481	chr6-125152459-125153481	Iffo1
chr10-87812201-87813339	0.00183398	0.263893	0.189	0.085	1	chr10-87812201-87813339	chr10-87812201-87813339	Igf1
chr6-49221842-49222335	0.000703032	0.280579	0.103	0.03	1	chr6-49221842-49222335	chr6-49221842-49222335	Igf2bp3
chr1-72813157-72814856	0.00291858	0.267842	0.173	0.073	1	chr1-72813157-72814856	chr1-72813157-72814856	Igfbp2
chr6-67375597-67376488	0.00243715	0.264723	0.135	0.052	1	chr6-67375597-67376488	chr6-67375597-67376488	Il12rb2
chr11-53635569-53637957	0.000875408	0.2776	0.227	0.104	1	chr11-53635569-53637957	chr11-53635569-53637957	Il13
chr14-73444733-73445118	4.23944e-05	0.280279	0.059	0.009	1	chr14-73444733-73445118	chr14-73444733-73445118	Itm2b
chr13-93520070-93520773	2.30149e-06	0.358619	0.108	0.022	0.225827	chr13-93520070-93520773	chr13-93520070-93520773	Jmy
chr2-163338334-163340921	0.00345321	0.255974	0.227	0.112	1	chr2-163338334-163340921	chr2-163338334-163340921	Jph2
chr14-55113378-55117684	0.000242624	0.276935	0.449	0.234	1	chr14-55113378-55117684	chr14-55113378-55117684	Jph4
chr11-33818960-33819625	0.000811555	0.269271	0.081	0.022	1	chr11-33818960-33819625	chr11-33818960-33819625	Kcnip1
chr1-93080862-93081378	0.00026458	0.302747	0.108	0.032	1	chr1-93080862-93081378	chr1-93080862-93081378	Kif1a
chr12-112163211-112164846	0.000930537	0.275236	0.146	0.06	1	chr12-112163211-112164846	chr12-112163211-112164846	Kif26a
chr15-38297140-38297896	0.00407118	0.261878	0.157	0.068	1	chr15-38297140-38297896	chr15-38297140-38297896	Klf10
chr3-53031576-53032692	0.000740812	0.255002	0.108	0.037	1	chr3-53031576-53032692	chr3-53031576-53032692	Lhfp
chr6-31188807-31189523	0.000256505	0.301107	0.162	0.06	1	chr6-31188807-31189523	chr6-31188807-31189523	Lincpint
chr8-36183948-36184570	0.00268453	0.258558	0.108	0.036	1	chr8-36183948-36184570	chr8-36183948-36184570	Lonrf1
chr3-146310886-146311584	0.00209778	0.25587	0.108	0.039	1	chr3-146310886-146311584	chr3-146310886-146311584	Lpar3
chr2-160881449-160881952	0.000228196	0.262504	0.059	0.011	1	chr2-160881449-160881952	chr2-160881449-160881952	Lpin3
chr6-94640187-94640917	1.06908e-08	0.418365	0.135	0.028	0.00104901	chr6-94640187-94640917	chr6-94640187-94640917	Lrig1
chr10-127591266-127592076	0.000134763	0.305883	0.151	0.053	1	chr10-127591266-127592076	chr10-127591266-127592076	Lrp1
chr10-61536204-61537264	0.00199517	0.268983	0.092	0.026	1	chr10-61536204-61537264	chr10-61536204-61537264	Lrrc20
chr1-132934622-132935546	0.000937645	0.278621	0.162	0.064	1	chr1-132934622-132935546	chr1-132934622-132935546	Lrrn2
chr7-27310115-27311631	0.00260092	0.26925	0.173	0.073	1	chr7-27310115-27311631	chr7-27310115-27311631	Ltbp4
chr19-7175876-7176855	0.000498854	0.311788	0.141	0.049	1	chr19-7175876-7176855	chr19-7175876-7176855	Macrod1
chr2-142366495-142366896	0.000115642	0.274333	0.065	0.012	1	chr2-142366495-142366896	chr2-142366495-142366896	Macrod2
chr3-51699883-51703552	0.000679399	0.254507	0.341	0.172	1	chr3-51699883-51703552	chr3-51699883-51703552	Maml3
chr16-21907977-21909496	0.00939392	0.254108	0.189	0.085	1	chr16-21907977-21909496	chr16-21907977-21909496	Map3k13
chr2-49312809-49313584	0.00148834	0.291632	0.168	0.064	1	chr2-49312809-49313584	chr2-49312809-49313584	Mbd5
chr2-29440261-29440624	0.000337782	0.265564	0.065	0.012	1	chr2-29440261-29440624	chr2-29440261-29440624	Med27
chr11-18885376-18886113	0.000322009	0.293311	0.092	0.022	1	chr11-18885376-18886113	chr11-18885376-18886113	Meis1
chr11-101896239-101897609	0.0015413	0.256136	0.216	0.106	1	chr11-101896239-101897609	chr11-101896239-101897609	Meox1
chr11-121701868-121704450	0.000510378	0.265959	0.411	0.223	1	chr11-121701868-121704450	chr11-121701868-121704450	Metrnl
chr5-139681731-139683717	0.000450651	0.286042	0.157	0.061	1	chr5-139681731-139683717	chr5-139681731-139683717	Micall2
chr3-17798315-17798845	0.0037303	0.254986	0.114	0.042	1	chr3-17798315-17798845	chr3-17798315-17798845	Mir124-2hg
chr8-92817974-92818689	0.00191469	0.264157	0.195	0.087	1	chr8-92817974-92818689	chr8-92817974-92818689	Mmp2
chr17-46104329-46105070	0.00105489	0.261768	0.086	0.028	1	chr17-46104329-46105070	chr17-46104329-46105070	Mrps18a
chr2-74901847-74902143	5.42377e-07	0.359655	0.081	0.011	0.0532191	chr2-74901847-74902143	chr2-74901847-74902143	Mtx2
chr4-138426622-138427334	0.00420373	0.261742	0.13	0.051	1	chr4-138426622-138427334	chr4-138426622-138427334	Mul1
chr2-33746331-33746935	0.00184982	0.262914	0.135	0.053	1	chr2-33746331-33746935	chr2-33746331-33746935	Mvb12b
chr11-116812610-116815317	9.31972e-05	0.305196	0.319	0.146	1	chr11-116812610-116815317	chr11-116812610-116815317	Mxra7
chr5-136713841-136715347	0.00020691	0.326069	0.195	0.072	1	chr5-136713841-136715347	chr5-136713841-136715347	Myl10
chr1-135697409-135699961	0.000101282	0.309686	0.292	0.136	1	chr1-135697409-135699961	chr1-135697409-135699961	Nav1
chr12-4523063-4525554	0.00207967	0.277623	0.189	0.08	1	chr12-4523063-4525554	chr12-4523063-4525554	Ncoa1
chr5-125102381-125105510	0.00208468	0.275199	0.189	0.084	1	chr5-125102381-125105510	chr5-125102381-125105510	Ncor2
chr18-38440051-38440945	0.000514431	0.270796	0.086	0.025	1	chr18-38440051-38440945	chr18-38440051-38440945	Ndfip1
chr2-36007788-36008522	0.00249875	0.264177	0.114	0.04	1	chr2-36007788-36008522	chr2-36007788-36008522	Ndufa8
chr8-88570241-88571565	0.00266527	0.257581	0.114	0.042	1	chr8-88570241-88571565	chr8-88570241-88571565	Nkd1
chrX-36902568-36903997	0.00195891	0.255026	0.243	0.124	1	chrX-36902568-36903997	chrX-36902568-36903997	Nkrf
chr6-54967634-54968227	0.000855587	0.266874	0.086	0.022	1	chr6-54967634-54968227	chr6-54967634-54968227	Nod1
chr12-44424823-44425526	0.00191391	0.261663	0.141	0.056	1	chr12-44424823-44425526	chr12-44424823-44425526	Nrcam
chr9-29145839-29146346	0.00013014	0.295648	0.103	0.027	1	chr9-29145839-29146346	chr9-29145839-29146346	Ntm
chr1-131947805-131949232	0.00264463	0.274596	0.124	0.044	1	chr1-131947805-131949232	chr1-131947805-131949232	Nucks1
chr2-119636664-119637177	0.00202942	0.266797	0.092	0.028	1	chr2-119636664-119637177	chr2-119636664-119637177	Nusap1
chr11-58993735-58996257	0.00175507	0.270856	0.297	0.147	1	chr11-58993735-58996257	chr11-58993735-58996257	Obscn
chr15-38197692-38200851	0.000137316	0.310406	0.297	0.14	1	chr15-38197692-38200851	chr15-38197692-38200851	Odf1
chr11-97078681-97079404	0.00316343	0.272973	0.146	0.059	1	chr11-97078681-97079404	chr11-97078681-97079404	Osbpl7
chr14-48709274-48710814	0.00296296	0.25185	0.222	0.109	1	chr14-48709274-48710814	chr14-48709274-48710814	Otx2os1
chr7-28576490-28578514	0.000476135	0.313755	0.178	0.066	1	chr7-28576490-28578514	chr7-28576490-28578514	Pak4
chr16-13638144-13638645	0.000205822	0.290048	0.081	0.017	1	chr16-13638144-13638645	chr16-13638144-13638645	Parn
chr17-8524218-8527450	0.00168998	0.253409	0.27	0.14	1	chr17-8524218-8527450	chr17-8524218-8527450	Pde10a
chr7-101464013-101465990	0.0019172	0.263499	0.135	0.057	1	chr7-101464013-101465990	chr7-101464013-101465990	Pde2a
chr3-97683460-97685543	0.00298097	0.251701	0.254	0.127	1	chr3-97683460-97685543	chr3-97683460-97685543	Pde4dip
chrX-97072313-97072839	0.00168712	0.250177	0.092	0.03	1	chrX-97072313-97072839	chrX-97072313-97072839	Pgr15l
chr6-124996072-125000024	0.000117286	0.286614	0.384	0.2	1	chr6-124996072-125000024	chr6-124996072-125000024	Pianp
chr9-63058723-63059812	0.000203309	0.320215	0.178	0.065	1	chr9-63058723-63059812	chr9-63058723-63059812	Pias1
chr9-36950081-36950995	0.00223362	0.272387	0.108	0.038	1	chr9-36950081-36950995	chr9-36950081-36950995	Pknox2
chr9-65554634-65555924	1.97433e-06	0.377157	0.189	0.06	0.193725	chr9-65554634-65555924	chr9-65554634-65555924	Plekho2
chr10-99228367-99229691	0.00098455	0.269198	0.141	0.055	1	chr10-99228367-99229691	chr10-99228367-99229691	Poc1b
chr11-106767324-106768711	0.000407298	0.264745	0.097	0.03	1	chr11-106767324-106768711	chr11-106767324-106768711	Polg2
chrX-8205522-8207659	0.00261097	0.262248	0.276	0.136	1	chrX-8205522-8207659	chrX-8205522-8207659	Porcn
chr13-18123988-18125805	0.00307894	0.261711	0.119	0.045	1	chr13-18123988-18125805	chr13-18123988-18125805	Pou6f2
chr3-69481780-69482279	0.000994409	0.267344	0.108	0.035	1	chr3-69481780-69482279	chr3-69481780-69482279	Ppm1l
chr10-44537881-44539733	0.00316878	0.258796	0.157	0.067	1	chr10-44537881-44539733	chr10-44537881-44539733	Prdm1
chr11-108279787-108280472	0.000891936	0.280382	0.092	0.026	1	chr11-108279787-108280472	chr11-108279787-108280472	Prkca
chr7-122313112-122313355	0.000116294	0.268194	0.054	0.007	1	chr7-122313112-122313355	chr7-122313112-122313355	Prkcb
chr16-18088330-18090618	0.000375145	0.272464	0.422	0.233	1	chr16-18088330-18090618	chr16-18088330-18090618	Prodh
chr13-55462657-55466071	0.00155254	0.251127	0.368	0.191	1	chr13-55462657-55466071	chr13-55462657-55466071	Prr7
chr2-167899827-167900733	0.000179587	0.323011	0.119	0.035	1	chr2-167899827-167900733	chr2-167899827-167900733	Ptpn1
chr17-56487152-56488908	0.000966677	0.268972	0.265	0.127	1	chr17-56487152-56488908	chr17-56487152-56488908	Ptprs
chr9-43807303-43808998	0.000353482	0.310609	0.173	0.065	1	chr9-43807303-43808998	chr9-43807303-43808998	Pvrl1
chr14-69706541-69707961	0.000210244	0.286765	0.33	0.156	1	chr14-69706541-69707961	chr14-69706541-69707961	R3hcc1
chr12-76818003-76818600	0.00420649	0.252595	0.097	0.031	1	chr12-76818003-76818600	chr12-76818003-76818600	Rab15
chr12-79718302-79720235	0.00159563	0.272986	0.265	0.127	1	chr12-79718302-79720235	chr12-79718302-79720235	Rad51b
chr1-156780896-156782540	0.00151764	0.264954	0.141	0.055	1	chr1-156780896-156782540	chr1-156780896-156782540	Ralgps2
chr5-66036145-66037047	0.00266432	0.251214	0.108	0.043	1	chr5-66036145-66037047	chr5-66036145-66037047	Rbm47
chr1-165700308-165703359	5.20508e-08	0.382105	0.384	0.167	0.00510733	chr1-165700308-165703359	chr1-165700308-165703359	Rcsd1
chr7-35579688-35580323	0.00450733	0.263025	0.135	0.051	1	chr7-35579688-35580323	chr7-35579688-35580323	Rgs9bp
chr7-79576188-79579397	5.95305e-05	0.306888	0.346	0.172	1	chr7-79576188-79579397	chr7-79576188-79579397	Rhcg
chr7-79606790-79608156	0.000494837	0.312613	0.222	0.093	1	chr7-79606790-79608156	chr7-79606790-79608156	Rhcg
chr5-128876250-128878208	0.00236766	0.263041	0.151	0.063	1	chr5-128876250-128878208	chr5-128876250-128878208	Rimbp2
chr13-58469685-58470288	0.000718467	0.265282	0.097	0.027	1	chr13-58469685-58470288	chr13-58469685-58470288	Rmi1
chr19-33264369-33265635	0.000239153	0.304016	0.119	0.038	1	chr19-33264369-33265635	chr19-33264369-33265635	Rnls
chr4-100344452-100345027	2.68302e-05	0.325028	0.103	0.024	1	chr4-100344452-100345027	chr4-100344452-100345027	Ror1
chr9-61815923-61816405	0.000406327	0.269777	0.07	0.016	1	chr9-61815923-61816405	chr9-61815923-61816405	Rplp1
chr10-78417809-78418145	0.000150455	0.257056	0.059	0.011	1	chr10-78417809-78418145	chr10-78417809-78418145	Rrp1
chr14-47003936-47004614	0.000633323	0.283201	0.097	0.027	1	chr14-47003936-47004614	chr14-47003936-47004614	Samd4
chr19-5770524-5771896	0.000171132	0.278627	0.335	0.172	1	chr19-5770524-5771896	chr19-5770524-5771896	Scyl1
chr11-113989755-113991034	0.000317052	0.294084	0.259	0.115	1	chr11-113989755-113991034	chr11-113989755-113991034	Sdk2
chr11-77964502-77967573	0.00230117	0.258846	0.254	0.127	1	chr11-77964502-77967573	chr11-77964502-77967573	Sez6
chr5-112560845-112561350	7.12022e-05	0.278648	0.059	0.01	1	chr5-112560845-112561350	chr5-112560845-112561350	Sez6l
chr6-85264159-85266292	0.00182719	0.263793	0.211	0.097	1	chr6-85264159-85266292	chr6-85264159-85266292	Sfxn5
chr19-47374407-47375092	4.20899e-05	0.303975	0.119	0.036	1	chr19-47374407-47375092	chr19-47374407-47375092	Sh3pxd2a
chr11-32324411-32325110	0.0032078	0.266492	0.184	0.081	1	chr11-32324411-32325110	chr11-32324411-32325110	Sh3pxd2b
chr7-44308635-44312885	0.000320914	0.268091	0.411	0.223	1	chr7-44308635-44312885	chr7-44308635-44312885	Shank1
chr17-85737187-85737765	0.00135346	0.253418	0.081	0.022	1	chr17-85737187-85737765	chr17-85737187-85737765	Six2
chr19-8722622-8724822	4.67057e-05	0.263628	0.497	0.285	1	chr19-8722622-8724822	chr19-8722622-8724822	Slc3a2
chr11-61679066-61680039	0.00112979	0.266407	0.081	0.022	1	chr11-61679066-61680039	chr11-61679066-61680039	Slc5a10
chr19-41660584-41661621	0.000174573	0.311106	0.216	0.085	1	chr19-41660584-41661621	chr19-41660584-41661621	Slit1
chr8-79355885-79356840	0.000444758	0.283131	0.13	0.046	1	chr8-79355885-79356840	chr8-79355885-79356840	Smad1
chr18-73621463-73624220	8.9517e-06	0.325737	0.373	0.18	0.878359	chr18-73621463-73624220	chr18-73621463-73624220	Smad4
chr11-106266624-106269519	0.000471456	0.277676	0.216	0.104	1	chr11-106266624-106269519	chr11-106266624-106269519	Smarcd2
chrX-152047243-152047592	0.000490218	0.259896	0.059	0.011	1	chrX-152047243-152047592	chrX-152047243-152047592	Smc1a
chr6-28906184-28907090	0.00053768	0.266011	0.086	0.024	1	chr6-28906184-28907090	chr6-28906184-28907090	Snd1
chr6-51592148-51593227	0.000178723	0.301784	0.232	0.102	1	chr6-51592148-51593227	chr6-51592148-51593227	Snx10
chr13-113621920-113622626	0.000363253	0.278978	0.092	0.025	1	chr13-113621920-113622626	chr13-113621920-113622626	Snx18
chr7-29266875-29267408	3.16021e-06	0.380161	0.119	0.024	0.310086	chr7-29266875-29267408	chr7-29266875-29267408	Spint2
chr2-157481586-157482311	3.36231e-05	0.320787	0.081	0.016	1	chr2-157481586-157482311	chr2-157481586-157482311	Src
chr5-135850229-135853196	0.000773502	0.274078	0.335	0.162	1	chr5-135850229-135853196	chr5-135850229-135853196	Srrm3
chr5-116568962-116570252	0.00412465	0.254119	0.141	0.057	1	chr5-116568962-116570252	chr5-116568962-116570252	Srrm4
chr2-69860787-69862498	0.00252281	0.254776	0.303	0.156	1	chr2-69860787-69862498	chr2-69860787-69862498	Ssb
chr6-48492657-48494183	0.00290326	0.26387	0.157	0.066	1	chr6-48492657-48494183	chr6-48492657-48494183	Sspo
chr9-100942027-100942488	0.000146208	0.300234	0.081	0.018	1	chr9-100942027-100942488	chr9-100942027-100942488	Stag1
chrX-99057850-99058280	0.000648043	0.261655	0.065	0.014	1	chrX-99057850-99058280	chrX-99057850-99058280	Stard8
chr9-58062759-58064453	0.00246741	0.254885	0.151	0.063	1	chr9-58062759-58064453	chr9-58062759-58064453	Stra6
chr8-3645379-3646282	0.00525537	0.250348	0.13	0.053	1	chr8-3645379-3646282	chr8-3645379-3646282	Stxbp2
chr19-46434450-46436677	0.00189089	0.271522	0.259	0.13	1	chr19-46434450-46436677	chr19-46434450-46436677	Sufu
chr15-84108835-84109371	0.000161932	0.302416	0.119	0.04	1	chr15-84108835-84109371	chr15-84108835-84109371	Sult4a1
chr4-134975017-134975918	0.00234105	0.264925	0.157	0.06	1	chr4-134975017-134975918	chr4-134975017-134975918	Syf2
chr18-60669179-60671340	5.39737e-05	0.34834	0.141	0.043	1	chr18-60669179-60671340	chr18-60669179-60671340	Synpo
chr7-44383685-44385781	0.000750872	0.280982	0.335	0.172	1	chr7-44383685-44385781	chr7-44383685-44385781	Syt3
chr15-55007616-55008431	0.00403147	0.250745	0.108	0.036	1	chr15-55007616-55008431	chr15-55007616-55008431	Taf2
chr2-61806837-61807848	0.00211967	0.265038	0.222	0.107	1	chr2-61806837-61807848	chr2-61806837-61807848	Tbr1
chr16-18601467-18602514	9.0953e-05	0.285489	0.097	0.027	1	chr16-18601467-18602514	chr16-18601467-18602514	Tbx1
chr3-99261043-99262707	0.00807599	0.250525	0.222	0.107	1	chr3-99261043-99262707	chr3-99261043-99262707	Tbx15
chr5-119802228-119806779	0.000356806	0.28283	0.362	0.181	1	chr5-119802228-119806779	chr5-119802228-119806779	Tbx5
chr1-156230593-156231114	0.000812821	0.250269	0.081	0.024	1	chr1-156230593-156231114	chr1-156230593-156231114	Tdrd5
chr7-96647394-96648242	0.00122152	0.25799	0.119	0.042	1	chr7-96647394-96648242	chr7-96647394-96648242	Tenm4
chr12-76195735-76197506	0.00042551	0.269986	0.373	0.194	1	chr12-76195735-76197506	chr12-76195735-76197506	Tex21
chr1-157085826-157087093	0.00353633	0.270358	0.173	0.077	1	chr1-157085826-157087093	chr1-157085826-157087093	Tex35
chr6-70920830-70922265	0.00267425	0.261891	0.259	0.127	1	chr6-70920830-70922265	chr6-70920830-70922265	Tex37
chr1-19224991-19227736	0.00469859	0.276392	0.227	0.101	1	chr1-19224991-19227736	chr1-19224991-19227736	Tfap2b
chr9-116169783-116170488	0.000856183	0.255775	0.081	0.022	1	chr9-116169783-116170488	chr9-116169783-116170488	Tgfbr2
chr9-60275379-60276949	0.00520324	0.252876	0.189	0.086	1	chr9-60275379-60276949	chr9-60275379-60276949	Thsd4
chr5-125588148-125590017	0.000867736	0.280866	0.249	0.115	1	chr5-125588148-125590017	chr5-125588148-125590017	Tmem132b
chr5-126755044-126755557	0.00223665	0.255757	0.076	0.021	1	chr5-126755044-126755557	chr5-126755044-126755557	Tmem132c
chr3-79813727-79814480	0.00297171	0.254649	0.146	0.057	1	chr3-79813727-79814480	chr3-79813727-79814480	Tmem144
chr13-98571018-98574330	7.53431e-05	0.316595	0.346	0.163	1	chr13-98571018-98574330	chr13-98571018-98574330	Tmem174
chr9-59531472-59532602	0.00227044	0.294758	0.141	0.049	1	chr9-59531472-59532602	chr9-59531472-59532602	Tmem202
chr4-134786841-134788057	0.00104866	0.282776	0.124	0.044	1	chr4-134786841-134788057	chr4-134786841-134788057	Tmem57
chr17-45662985-45663958	2.47923e-05	0.346278	0.216	0.079	1	chr17-45662985-45663958	chr17-45662985-45663958	Tmem63b
chr12-87052858-87053363	0.0026748	0.267144	0.092	0.028	1	chr12-87052858-87053363	chr12-87052858-87053363	Tmem63c
chr12-111461383-111461983	0.000454201	0.270748	0.076	0.018	1	chr12-111461383-111461983	chr12-111461383-111461983	Tnfaip2
chr4-145209719-145209964	0.00139032	0.254646	0.059	0.011	1	chr4-145209719-145209964	chr4-145209719-145209964	Tnfrsf1b
chr9-121384669-121385768	0.00197219	0.270937	0.162	0.065	1	chr9-121384669-121385768	chr9-121384669-121385768	Trak1
chr4-128913558-128914272	0.00105196	0.273149	0.146	0.054	1	chr4-128913558-128914272	chr4-128913558-128914272	Trim62
chr13-56806674-56807450	0.003168	0.256032	0.146	0.06	1	chr13-56806674-56807450	chr13-56806674-56807450	Trpc7
chr6-128058044-128059077	0.000623763	0.279132	0.124	0.042	1	chr6-128058044-128059077	chr6-128058044-128059077	Tspan9
chr10-34280332-34281009	0.00248378	0.255213	0.119	0.044	1	chr10-34280332-34281009	chr10-34280332-34281009	Tspyl1
chr11-101155574-101156899	0.00317693	0.262261	0.211	0.097	1	chr11-101155574-101156899	chr11-101155574-101156899	Tubg2
chr17-28373723-28376199	0.000834829	0.278791	0.27	0.135	1	chr17-28373723-28376199	chr17-28373723-28376199	Tulp1
chr12-33961970-33964942	0.00276076	0.258123	0.216	0.099	1	chr12-33961970-33964942	chr12-33961970-33964942	Twist1
chr5-125376898-125377752	0.000169544	0.281343	0.086	0.023	1	chr5-125376898-125377752	chr5-125376898-125377752	Ubc
chr10-12106741-12107369	0.00154751	0.293818	0.135	0.048	1	chr10-12106741-12107369	chr10-12106741-12107369	Utrn
chr19-27143318-27143724	0.00025776	0.255484	0.054	0.009	1	chr19-27143318-27143724	chr19-27143318-27143724	Vldlr
chr16-21392054-21393305	4.96588e-05	0.331138	0.243	0.101	1	chr16-21392054-21393305	chr16-21392054-21393305	Vps8
chr7-44769575-44770754	0.0034233	0.252405	0.238	0.12	1	chr7-44769575-44770754	chr7-44769575-44770754	Vrk3
chr4-138635430-138636475	0.0069805	0.253648	0.189	0.083	1	chr4-138635430-138636475	chr4-138635430-138636475	Vwa5b1
chr2-73521742-73522075	0.000181778	0.257404	0.059	0.01	1	chr2-73521742-73522075	chr2-73521742-73522075	Wipf1
chr5-113570044-113570683	0.000670764	0.250308	0.07	0.018	1	chr5-113570044-113570683	chr5-113570044-113570683	Wscd2
chr19-53051212-53052974	0.000141226	0.308455	0.292	0.136	1	chr19-53051212-53052974	chr19-53051212-53052974	Xpnpep1
chr2-33438114-33441378	0.00287599	0.258471	0.27	0.137	1	chr2-33438114-33441378	chr2-33438114-33441378	Zbtb34
chr8-108661379-108662218	0.000986861	0.26833	0.114	0.04	1	chr8-108661379-108662218	chr8-108661379-108662218	Zfhx3
chr12-79983835-79984573	2.80585e-06	0.373944	0.114	0.023	0.275316	chr12-79983835-79984573	chr12-79983835-79984573	Zfp36l1
chr7-37774359-37775958	0.00300024	0.263306	0.173	0.073	1	chr7-37774359-37775958	chr7-37774359-37775958	Zfp536
chr2-168871982-168872957	0.00150125	0.269922	0.119	0.043	1	chr2-168871982-168872957	chr2-168871982-168872957	Zfp64
chr11-95770608-95771173	0.00212268	0.266857	0.092	0.029	1	chr11-95770608-95771173	chr11-95770608-95771173	Zfp652
chrX-58027629-58033773	7.16034e-06	0.284178	0.497	0.273	0.702587	chrX-58027629-58033773	chrX-58027629-58033773	Zic3

## Sheet: E7.5AE_v_allothercells_Motifs
	motif	observed	background	percent.observed	percent.background	fold.enrichment	pvalue	motif.name	p.adjust
MA1653.1	MA1653.1	221	14907	59.7297	37.2675	1.60273	1.23685e-18	ZNF148	9.22688e-16
MA0599.1	MA0599.1	221	15930	59.7297	39.825	1.4998	6.92281e-15	KLF5	1.96294e-12
MA0073.1	MA0073.1	205	14297	55.4054	35.7425	1.55013	7.89387e-15	RREB1	1.96294e-12
MA0753.2	MA0753.2	167	10636	45.1351	26.59	1.69745	1.07173e-14	ZNF740	1.99877e-12
MA0149.1	MA0149.1	224	16353	60.5405	40.8825	1.48084	1.58904e-14	EWSR1-FLI1	2.37084e-12
MA1107.2	MA1107.2	200	14006	54.0541	35.015	1.54374	4.38062e-14	KLF9	5.44657e-12
MA0741.1	MA0741.1	197	13815	53.2432	34.5375	1.54161	1.04705e-13	KLF16	1.11585e-11
MA0747.1	MA0747.1	179	12171	48.3784	30.4275	1.58996	3.00351e-13	SP8	2.80078e-11
MA0039.4	MA0039.4	207	15104	55.9459	37.76	1.48162	8.17125e-13	KLF4	6.77306e-11
MA1515.1	MA1515.1	155	10070	41.8919	25.175	1.66403	1.28297e-12	KLF2	9.57097e-11
MA1522.1	MA1522.1	182	12669	49.1892	31.6725	1.55306	1.50017e-12	MAZ	1.01739e-10
MA1627.1	MA1627.1	188	13415	50.8108	33.5375	1.51504	4.68225e-12	Wt1	2.9108e-10
MA0814.2	MA0814.2	113	6524	30.5405	16.31	1.8725	6.43133e-12	TFAP2C(var.2)	3.6906e-10
MA1512.1	MA1512.1	161	10903	43.5135	27.2575	1.59639	1.13735e-11	KLF11	6.06044e-10
MA1564.1	MA1564.1	164	11263	44.3243	28.1575	1.57416	2.00627e-11	SP9	9.90701e-10
MA0032.2	MA0032.2	106	6057	28.6486	15.1425	1.89194	2.12483e-11	FOXC1	9.90701e-10
MA0516.2	MA0516.2	175	12380	47.2973	30.95	1.52818	2.92739e-11	SP2	1.24454e-09
MA0080.5	MA0080.5	198	14688	53.5135	36.72	1.45734	3.00291e-11	SPI1	1.24454e-09
MA0003.4	MA0003.4	118	7181	31.8919	17.9525	1.77646	5.57543e-11	TFAP2A	2.18909e-09
MA0528.2	MA0528.2	171	12117	46.2162	30.2925	1.52567	7.38992e-11	ZNF263	2.75644e-09
MA1630.1	MA1630.1	143	9467	38.6486	23.6675	1.63298	8.03868e-11	Znf281	2.85564e-09
MA0154.4	MA0154.4	115	6971	31.0811	17.4275	1.78345	8.75752e-11	EBF1	2.9696e-09
MA1578.1	MA1578.1	101	5794	27.2973	14.485	1.88452	9.74026e-11	VEZF1	3.15923e-09
MA1637.1	MA1637.1	109	6518	29.4595	16.295	1.80788	1.55399e-10	EBF3	4.83033e-09
MA0163.1	MA0163.1	111	6744	30	16.86	1.77936	2.53929e-10	PLAG1	7.57724e-09
MA0846.1	MA0846.1	133	8709	35.9459	21.7725	1.65098	2.82791e-10	FOXC2	8.11392e-09
MA0847.2	MA0847.2	112	6914	30.2703	17.285	1.75125	5.28319e-10	FOXD2	1.45973e-08
MA0493.1	MA0493.1	141	9543	38.1081	23.8575	1.59732	5.98222e-10	Klf1	1.54276e-08
MA1604.1	MA1604.1	107	6496	28.9189	16.24	1.78072	5.99734e-10	Ebf2	1.54276e-08
MA1628.1	MA1628.1	167	12043	45.1351	30.1075	1.49913	6.76034e-10	Zic1::Zic2	1.68107e-08
MA1596.1	MA1596.1	155	10909	41.8919	27.2725	1.53605	8.20912e-10	ZNF460	1.97548e-08
MA1514.1	MA1514.1	128	8488	34.5946	21.22	1.63028	1.75261e-09	KLF17	4.08577e-08
MA0746.2	MA0746.2	152	10822	41.0811	27.055	1.51843	3.27829e-09	SP3	7.32385e-08
MA0517.1	MA0517.1	147	10347	39.7297	25.8675	1.53589	3.33795e-09	STAT1::STAT2	7.32385e-08
MA1652.1	MA1652.1	161	11817	43.5135	29.5425	1.47291	7.34849e-09	ZKSCAN5	1.56628e-07
MA0056.2	MA0056.2	87	5100	23.5135	12.75	1.8442	8.68169e-09	MZF1	1.79904e-07
MA0152.1	MA0152.1	107	6817	28.9189	17.0425	1.69687	9.03972e-09	NFATC2	1.8226e-07
MA0830.2	MA0830.2	104	6577	28.1081	16.4425	1.70948	1.08892e-08	TCF4	2.13773e-07
MA0050.2	MA0050.2	184	14210	49.7297	35.525	1.39985	1.31391e-08	IRF1	2.51328e-07
MA1621.1	MA1621.1	93	5654	25.1351	14.135	1.77822	1.35137e-08	Rbpjl	2.52031e-07
MA0894.1	MA0894.1	50	2275	13.5135	5.6875	2.376	1.40233e-08	HESX1	2.55155e-07
MA0601.1	MA0601.1	72	3935	19.4595	9.8375	1.97809	1.47184e-08	Arid3b	2.61426e-07
MA0723.1	MA0723.1	50	2294	13.5135	5.735	2.35632	1.82541e-08	VAX2	3.16688e-07
MA1155.1	MA1155.1	109	7099	29.4595	17.7475	1.65992	2.06284e-08	ZSCAN4	3.49745e-07
MA0811.1	MA0811.1	71	3908	19.1892	9.77	1.96409	2.52626e-08	TFAP2B	4.18797e-07
MA0041.1	MA0041.1	132	9244	35.6757	23.11	1.54373	2.81824e-08	Foxd3	4.48758e-07
MA1623.1	MA1623.1	172	13126	46.4865	32.815	1.41662	2.8273e-08	Stat2	4.48758e-07
MA0132.2	MA0132.2	55	2695	14.8649	6.7375	2.20629	3.02862e-08	PDX1	4.70698e-07
MA1517.1	MA1517.1	112	7425	30.2703	18.5625	1.63072	3.1863e-08	KLF6	4.76382e-07
MA0722.1	MA0722.1	60	3074	16.2162	7.685	2.11011	3.19291e-08	VAX1	4.76382e-07
MA0624.1	MA0624.1	76	4354	20.5405	10.885	1.88705	3.87971e-08	NFATC1	5.67502e-07
MA1577.1	MA1577.1	52	2500	14.0541	6.25	2.24865	4.15857e-08	TLX2	5.96594e-07
MA1629.1	MA1629.1	149	10934	40.2703	27.335	1.47321	4.45985e-08	Zic2	6.27745e-07
MA0081.2	MA0081.2	161	12122	43.5135	30.305	1.43585	4.86423e-08	SPIB	6.6223e-07
MA0618.1	MA0618.1	55	2734	14.8649	6.835	2.17482	4.88239e-08	LBX1	6.6223e-07
MA0006.1	MA0006.1	109	7222	29.4595	18.055	1.63165	5.20998e-08	Ahr::Arnt	6.94044e-07
MA0713.1	MA0713.1	58	2977	15.6757	7.4425	2.10624	5.99716e-08	PHOX2A	7.75885e-07
MA0845.1	MA0845.1	91	5660	24.5946	14.15	1.73813	6.03235e-08	FOXB1	7.75885e-07
MA0524.2	MA0524.2	69	3842	18.6486	9.605	1.94156	6.49651e-08	TFAP2C	8.16764e-07
MA0062.3	MA0062.3	140	10130	37.8378	25.325	1.49409	6.56914e-08	GABPA	8.16764e-07
MA1531.1	MA1531.1	71	4009	19.1892	10.0225	1.91461	6.92996e-08	NR1D1	8.45896e-07
MA0518.1	MA0518.1	112	7535	30.2703	18.8375	1.60692	7.10709e-08	Stat4	8.45896e-07
MA0681.2	MA0681.2	91	5681	24.5946	14.2025	1.73171	7.16776e-08	PHOX2B	8.45896e-07
MA0483.1	MA0483.1	104	6820	28.1081	17.05	1.64857	7.25701e-08	Gfi1b	8.45896e-07
MA0088.2	MA0088.2	83	5005	22.4324	12.5125	1.7928	7.43537e-08	ZNF143	8.53352e-07
MA0125.1	MA0125.1	51	2475	13.7838	6.1875	2.22768	7.64709e-08	Nobox	8.64352e-07
MA0810.1	MA0810.1	74	4273	20	10.6825	1.87222	8.43745e-08	TFAP2A(var.2)	9.39453e-07
MA0778.1	MA0778.1	47	2207	12.7027	5.5175	2.30226	1.01585e-07	NFKB2	1.10989e-06
MA0697.1	MA0697.1	77	4541	20.8108	11.3525	1.83315	1.02658e-07	ZIC3	1.10989e-06
MA1631.1	MA1631.1	114	7774	30.8108	19.435	1.58533	1.06532e-07	ASCL1(var.2)	1.13532e-06
MA0890.1	MA0890.1	51	2510	13.7838	6.275	2.19662	1.18067e-07	GBX2	1.23493e-06
MA0706.1	MA0706.1	58	3038	15.6757	7.595	2.06395	1.19189e-07	MEOX2	1.23493e-06
MA0725.1	MA0725.1	50	2444	13.5135	6.11	2.2117	1.29757e-07	VSX1	1.28624e-06
MA0726.1	MA0726.1	50	2444	13.5135	6.11	2.2117	1.29757e-07	VSX2	1.28624e-06
MA0075.3	MA0075.3	50	2444	13.5135	6.11	2.2117	1.29757e-07	PRRX2	1.28624e-06
MA1643.1	MA1643.1	86	5326	23.2432	13.315	1.74564	1.31038e-07	NFIB	1.28624e-06
MA1601.1	MA1601.1	118	8185	31.8919	20.4625	1.55855	1.44196e-07	ZNF75D	1.39702e-06
MA0658.1	MA0658.1	44	2027	11.8919	5.0675	2.3467	1.60088e-07	LHX6	1.53109e-06
MA1639.1	MA1639.1	66	3695	17.8378	9.2375	1.93102	1.6301e-07	MEIS1(var.2)	1.53244e-06
MA1487.1	MA1487.1	111	7563	30	18.9075	1.58667	1.64336e-07	FOXE1	1.53244e-06
MA1641.1	MA1641.1	80	4854	21.6216	12.135	1.78176	1.77993e-07	MYF5	1.63929e-06
MA0499.2	MA0499.2	96	6242	25.9459	15.605	1.66267	1.92587e-07	MYOD1	1.75207e-06
MA0718.1	MA0718.1	51	2563	13.7838	6.4075	2.1512	2.23511e-07	RAX	2.00891e-06
MA0705.1	MA0705.1	52	2641	14.0541	6.6025	2.1286	2.31763e-07	Lhx8	2.03857e-06
MA0103.3	MA0103.3	94	6091	25.4054	15.2275	1.66839	2.32276e-07	ZEB1	2.03857e-06
MA0621.1	MA0621.1	61	3363	16.4865	8.4075	1.96093	3.12769e-07	mix-a	2.71081e-06
MA0851.1	MA0851.1	108	7385	29.1892	18.4625	1.581	3.1614e-07	Foxj3	2.71081e-06
MA1519.1	MA1519.1	51	2596	13.7838	6.49	2.12385	3.28765e-07	LHX5	2.78703e-06
MA0742.1	MA0742.1	98	6495	26.4865	16.2375	1.63119	3.37872e-07	Klf12	2.83205e-06
MA0606.1	MA0606.1	86	5449	23.2432	13.6225	1.70624	3.53207e-07	NFAT5	2.92769e-06
MA0137.3	MA0137.3	98	6503	26.4865	16.2575	1.62919	3.58015e-07	STAT1	2.93493e-06
MA0522.3	MA0522.3	105	7134	28.3784	17.835	1.59116	3.65403e-07	TCF3	2.96294e-06
MA1648.1	MA1648.1	106	7236	28.6486	18.09	1.58367	3.95329e-07	TCF12(var.2)	3.17113e-06
MA0473.3	MA0473.3	136	10042	36.7568	25.105	1.46412	4.03277e-07	ELF1	3.20047e-06
MA1516.1	MA1516.1	85	5390	22.973	13.475	1.70486	4.37642e-07	KLF3	3.43664e-06
MA1620.1	MA1620.1	89	5742	24.0541	14.355	1.67566	4.54584e-07	Ptf1a(var.3)	3.5325e-06
MA1656.1	MA1656.1	98	6540	26.4865	16.35	1.61997	4.66974e-07	ZNF449	3.59136e-06
MA0598.3	MA0598.3	130	9500	35.1351	23.75	1.47937	4.86848e-07	EHF	3.70032e-06
MA0675.1	MA0675.1	62	3488	16.7568	8.72	1.92165	4.91062e-07	NKX6-2	3.70032e-06
MA0674.1	MA0674.1	62	3490	16.7568	8.725	1.92055	5.00698e-07	NKX6-1	3.73521e-06
MA1123.2	MA1123.2	90	5845	24.3243	14.6125	1.66462	5.11272e-07	TWIST1	3.77633e-06
MA0884.1	MA0884.1	52	2717	14.0541	6.7925	2.06905	5.4825e-07	DUXA	4.00975e-06
MA0057.1	MA0057.1	107	7398	28.9189	18.495	1.56361	6.3876e-07	MZF1(var.2)	4.62092e-06
MA0699.1	MA0699.1	49	2504	13.2432	6.26	2.11553	6.44203e-07	LBX2	4.62092e-06
MA0685.1	MA0685.1	133	9835	35.9459	24.5875	1.46196	6.50753e-07	SP4	4.62345e-06
MA0509.2	MA0509.2	81	5100	21.8919	12.75	1.71701	6.69877e-07	RFX1	4.71442e-06
MA0066.1	MA0066.1	69	4097	18.6486	10.2425	1.82071	7.11977e-07	PPARG	4.96388e-06
MA1587.1	MA1587.1	95	6340	25.6757	15.85	1.61992	7.54528e-07	ZNF135	5.21183e-06
MA0052.4	MA0052.4	96	6447	25.9459	16.1175	1.6098	8.55421e-07	MEF2A	5.85453e-06
MA0508.3	MA0508.3	141	10665	38.1081	26.6625	1.42928	9.07107e-07	PRDM1	6.15184e-06
MA0912.2	MA0912.2	48	2464	12.973	6.16	2.106	9.63927e-07	HOXD3	6.47829e-06
MA0715.1	MA0715.1	60	3413	16.2162	8.5325	1.90052	1.11306e-06	PROP1	7.41376e-06
MA1619.1	MA1619.1	80	5089	21.6216	12.7225	1.69948	1.20395e-06	Ptf1a(var.2)	7.88388e-06
MA0613.1	MA0613.1	74	4577	20	11.4425	1.74787	1.20478e-06	FOXG1	7.88388e-06
MA0812.1	MA0812.1	69	4159	18.6486	10.3975	1.79357	1.21934e-06	TFAP2B(var.2)	7.90978e-06
MA1476.1	MA1476.1	42	2040	11.3514	5.1	2.22576	1.23483e-06	DLX5	7.94125e-06
MA0504.1	MA0504.1	120	8710	32.4324	21.775	1.48943	1.25221e-06	NR2C2	7.98421e-06
MA0775.1	MA0775.1	79	5010	21.3514	12.525	1.7047	1.27121e-06	MEIS3	8.03666e-06
MA0874.1	MA0874.1	43	2117	11.6216	5.2925	2.19587	1.29503e-06	Arx	8.06393e-06
MA1481.1	MA1481.1	45	2265	12.1622	5.6625	2.14784	1.29715e-06	DRGX	8.06393e-06
MA0521.1	MA0521.1	124	9102	33.5135	22.755	1.4728	1.36117e-06	Tcf12	8.22806e-06
MA0630.1	MA0630.1	50	2650	13.5135	6.625	2.03978	1.40075e-06	SHOX	8.22806e-06
MA0654.1	MA0654.1	50	2650	13.5135	6.625	2.03978	1.40075e-06	ISX	8.22806e-06
MA0716.1	MA0716.1	50	2650	13.5135	6.625	2.03978	1.40075e-06	PRRX1	8.22806e-06
MA0717.1	MA0717.1	50	2650	13.5135	6.625	2.03978	1.40075e-06	RAX2	8.22806e-06
MA0720.1	MA0720.1	50	2650	13.5135	6.625	2.03978	1.40075e-06	Shox2	8.22806e-06
MA0701.2	MA0701.2	50	2650	13.5135	6.625	2.03978	1.40075e-06	LHX9	8.22806e-06
MA0079.4	MA0079.4	136	10264	36.7568	25.66	1.43245	1.45689e-06	SP1	8.49096e-06
MA1606.1	MA1606.1	89	5904	24.0541	14.76	1.62968	1.4979e-06	Foxf1	8.6623e-06
MA0733.1	MA0733.1	78	4958	21.0811	12.395	1.70077	1.6536e-06	EGR4	9.48912e-06
MA1649.1	MA1649.1	96	6552	25.9459	16.38	1.584	1.76086e-06	ZBTB12	1.00275e-05
MA1511.1	MA1511.1	130	9724	35.1351	24.31	1.4453	1.81081e-06	KLF10	1.02338e-05
MA0065.2	MA0065.2	134	10116	36.2162	25.29	1.43204	1.87936e-06	Pparg::Rxra	1.05414e-05
MA0784.1	MA0784.1	79	5065	21.3514	12.6625	1.68619	1.93959e-06	POU1F1	1.07691e-05
MA0710.1	MA0710.1	49	2604	13.2432	6.51	2.03429	1.94883e-06	NOTO	1.07691e-05
MA0653.1	MA0653.1	72	4470	19.4595	11.175	1.74134	1.9943e-06	IRF9	1.09393e-05
MA1625.1	MA1625.1	107	7579	28.9189	18.9475	1.52627	2.05861e-06	Stat5b	1.11985e-05
MA1102.2	MA1102.2	107	7580	28.9189	18.95	1.52606	2.07157e-06	CTCFL	1.11985e-05
MA1618.1	MA1618.1	94	6398	25.4054	15.995	1.58833	2.09673e-06	Ptf1a	1.12404e-05
MA1116.1	MA1116.1	124	9177	33.5135	22.9425	1.46076	2.10945e-06	RBPJ	1.12404e-05
MA1600.1	MA1600.1	92	6233	24.8649	15.5825	1.59569	2.31038e-06	ZNF684	1.22068e-05
MA0625.1	MA0625.1	70	4320	18.9189	10.8	1.75175	2.32355e-06	NFATC3	1.22068e-05
MA0644.1	MA0644.1	48	2550	12.973	6.375	2.03498	2.48675e-06	ESX1	1.29728e-05
MA1640.1	MA1640.1	66	4003	17.8378	10.0075	1.78245	2.69829e-06	MEIS2(var.2)	1.39787e-05
MA0497.1	MA0497.1	96	6643	25.9459	16.6075	1.5623	3.22039e-06	MEF2C	1.64859e-05
MA1112.2	MA1112.2	97	6734	26.2162	16.835	1.55724	3.22647e-06	NR4A1	1.64859e-05
MA0702.2	MA0702.2	53	2971	14.3243	7.4275	1.92855	3.39987e-06	LMX1A	1.72538e-05
MA0593.1	MA0593.1	103	7294	27.8378	18.235	1.52662	3.47145e-06	FOXP2	1.7498e-05
MA0889.1	MA0889.1	40	1985	10.8108	4.9625	2.1785	3.77759e-06	GBX1	1.89133e-05
MA0619.1	MA0619.1	73	4638	19.7297	11.595	1.70157	3.82878e-06	LIN54	1.90418e-05
MA0700.2	MA0700.2	49	2671	13.2432	6.6775	1.98326	3.92206e-06	LHX2	1.93765e-05
MA0135.1	MA0135.1	65	3976	17.5676	9.94	1.76736	4.3174e-06	Lhx3	2.11894e-05
MA0793.1	MA0793.1	57	3318	15.4054	8.295	1.85719	4.34915e-06	POU6F2	2.12056e-05
MA0745.2	MA0745.2	77	5011	20.8108	12.5275	1.66121	4.71979e-06	SNAI2	2.28634e-05
MA0854.1	MA0854.1	45	2381	12.1622	5.9525	2.0432	4.77293e-06	Alx1	2.29716e-05
MA0764.2	MA0764.2	152	12069	41.0811	30.1725	1.36154	4.95711e-06	ETV4	2.37052e-05
MA0507.1	MA0507.1	79	5193	21.3514	12.9825	1.64463	4.98983e-06	POU2F2	2.37096e-05
MA0614.1	MA0614.1	68	4252	18.3784	10.63	1.72892	5.22247e-06	Foxj2	2.4658e-05
MA1616.1	MA1616.1	96	6739	25.9459	16.8475	1.54005	5.9586e-06	Prdm15	2.79567e-05
MA0109.1	MA0109.1	48	2635	12.973	6.5875	1.96933	6.00184e-06	HLTF	2.79836e-05
MA0736.1	MA0736.1	47	2558	12.7027	6.395	1.98635	6.05907e-06	GLIS2	2.8075e-05
MA1463.1	MA1463.1	53	3033	14.3243	7.5825	1.88913	6.13196e-06	ARGFX	2.82373e-05
MA0661.1	MA0661.1	46	2485	12.4324	6.2125	2.0012	6.34936e-06	MEOX1	2.9059e-05
MA0144.2	MA0144.2	116	8617	31.3514	21.5425	1.45533	6.5934e-06	STAT3	2.99919e-05
MA0665.1	MA0665.1	83	5591	22.4324	13.9775	1.6049	6.87014e-06	MSC	3.10614e-05
MA0707.1	MA0707.1	64	3968	17.2973	9.92	1.74368	7.99886e-06	MNX1	3.59467e-05
MA0698.1	MA0698.1	98	6971	26.4865	17.4275	1.51981	8.07046e-06	ZBTB18	3.60513e-05
MA0739.1	MA0739.1	56	3308	15.1351	8.27	1.83013	8.21518e-06	Hic1	3.64793e-05
MA1624.1	MA1624.1	92	6429	24.8649	16.0725	1.54704	8.37627e-06	Stat5a	3.69745e-05
MA1548.1	MA1548.1	53	3069	14.3243	7.6725	1.86697	8.54486e-06	PLAGL2	3.74969e-05
MA1114.1	MA1114.1	100	7170	27.027	17.925	1.50778	8.82713e-06	PBX3	3.8509e-05
MA0030.1	MA0030.1	66	4153	17.8378	10.3825	1.71807	9.07891e-06	FOXF2	3.93771e-05
MA1581.1	MA1581.1	94	6625	25.4054	16.5625	1.53391	9.14328e-06	ZBTB6	3.94271e-05
MA0092.1	MA0092.1	70	4500	18.9189	11.25	1.68168	9.45558e-06	Hand1::Tcf3	4.05394e-05
MA0084.1	MA0084.1	68	4333	18.3784	10.8325	1.6966	9.77852e-06	SRY	4.16844e-05
MA1599.1	MA1599.1	89	6189	24.0541	15.4725	1.55463	1.02471e-05	ZNF682	4.33537e-05
MA0519.1	MA0519.1	98	7011	26.4865	17.5275	1.51114	1.02863e-05	Stat5a::Stat5b	4.33537e-05
MA0038.2	MA0038.2	64	4006	17.2973	10.015	1.72714	1.08116e-05	GFI1	4.53116e-05
MA0886.1	MA0886.1	38	1927	10.2703	4.8175	2.13187	1.08939e-05	EMX2	4.54014e-05
MA1638.1	MA1638.1	85	5850	22.973	14.625	1.5708	1.1747e-05	HAND2	4.86846e-05
MA1508.1	MA1508.1	150	12053	40.5405	30.1325	1.34541	1.223e-05	IKZF1	5.04067e-05
MA1529.1	MA1529.1	72	4710	19.4595	11.775	1.65261	1.24154e-05	NHLH2	5.08893e-05
MA0738.1	MA0738.1	60	3689	16.2162	9.2225	1.75833	1.25931e-05	HIC2	5.1315e-05
MA0634.1	MA0634.1	51	2951	13.7838	7.3775	1.86835	1.26568e-05	ALX3	5.1315e-05
MA1654.1	MA1654.1	110	8168	29.7297	20.42	1.45591	1.27996e-05	ZNF16	5.16136e-05
MA0072.1	MA0072.1	56	3360	15.1351	8.4	1.8018	1.28764e-05	RORA(var.2)	5.1644e-05
MA1589.1	MA1589.1	69	4465	18.6486	11.1625	1.67065	1.37992e-05	ZNF140	5.5049e-05
MA1558.1	MA1558.1	89	6238	24.0541	15.595	1.54242	1.39613e-05	SNAI1	5.52909e-05
MA0162.4	MA0162.4	105	7714	28.3784	19.285	1.47153	1.4008e-05	EGR1	5.52909e-05
MA1100.2	MA1100.2	87	6069	23.5135	15.1725	1.54975	1.50654e-05	ASCL1	5.91515e-05
MA1125.1	MA1125.1	136	10710	36.7568	26.775	1.3728	1.53438e-05	ZNF384	5.99153e-05
MA0146.2	MA0146.2	91	6436	24.5946	16.09	1.52856	1.54206e-05	Zfx	5.99153e-05
MA0660.1	MA0660.1	55	3302	14.8649	8.255	1.80071	1.58261e-05	MEF2B	6.09578e-05
MA0640.2	MA0640.2	133	10422	35.9459	26.055	1.37962	1.58523e-05	ELF3	6.09578e-05
MA0768.1	MA0768.1	101	7366	27.2973	18.415	1.48234	1.62015e-05	LEF1	6.19811e-05
MA0903.1	MA0903.1	52	3070	14.0541	7.675	1.83115	1.77796e-05	HOXB3	6.76713e-05
MA0662.1	MA0662.1	50	2911	13.5135	7.2775	1.85689	1.82769e-05	MIXL1	6.9173e-05
MA0151.1	MA0151.1	150	12139	40.5405	30.3475	1.33588	1.83986e-05	Arid3a	6.9173e-05
MA0788.1	MA0788.1	74	4941	20	12.3525	1.61911	1.84523e-05	POU3F3	6.9173e-05
MA1571.1	MA1571.1	48	2753	12.973	6.8825	1.88492	1.87301e-05	TGIF2LX	6.96051e-05
MA1647.1	MA1647.1	104	7672	28.1081	19.18	1.46549	1.87542e-05	PRDM4	6.96051e-05
MA0798.2	MA0798.2	75	5033	20.2703	12.5825	1.61099	1.89713e-05	RFX3	7.00622e-05
MA0657.1	MA0657.1	65	4166	17.5676	10.415	1.68676	1.91892e-05	KLF13	7.03623e-05
MA0068.2	MA0068.2	32	1535	8.64865	3.8375	2.25372	1.92412e-05	PAX4	7.03623e-05
MA0783.1	MA0783.1	75	5041	20.2703	12.6025	1.60843	2.00308e-05	PKNOX2	7.28925e-05
MA1615.1	MA1615.1	94	6758	25.4054	16.895	1.50372	2.04659e-05	Plagl1	7.41145e-05
MA1532.1	MA1532.1	63	4010	17.027	10.025	1.69846	2.1437e-05	NR1D2	7.72561e-05
MA0258.2	MA0258.2	86	6039	23.2432	15.0975	1.53954	2.19891e-05	ESR2	7.88646e-05
MA0881.1	MA0881.1	40	2143	10.8108	5.3575	2.01788	2.22093e-05	Dlx4	7.92733e-05
MA1119.1	MA1119.1	77	5236	20.8108	13.09	1.58983	2.2611e-05	SIX2	8.03229e-05
MA1520.1	MA1520.1	52	3102	14.0541	7.755	1.81226	2.34626e-05	MAF	8.29532e-05
MA1491.1	MA1491.1	72	4808	19.4595	12.02	1.61892	2.47089e-05	GLI3	8.69474e-05
MA0481.3	MA0481.3	78	5340	21.0811	13.35	1.57911	2.49629e-05	FOXP1	8.74287e-05
MA0091.1	MA0091.1	72	4812	19.4595	12.03	1.61758	2.53954e-05	TAL1::TCF3	8.85279e-05
MA1559.1	MA1559.1	79	5433	21.3514	13.5825	1.57198	2.55821e-05	SNAI3	8.87639e-05
MA0744.2	MA0744.2	70	4643	18.9189	11.6075	1.62989	2.64775e-05	SCRT2	9.14456e-05
MA0107.1	MA0107.1	66	4297	17.8378	10.7425	1.66049	2.67099e-05	RELA	9.1823e-05
MA0105.4	MA0105.4	41	2240	11.0811	5.6	1.97876	2.723e-05	NFKB1	9.31814e-05
MA0875.1	MA0875.1	45	2555	12.1622	6.3875	1.90406	2.74735e-05	BARX1	9.35856e-05
MA0786.1	MA0786.1	74	5001	20	12.5025	1.59968	2.77166e-05	POU3F1	9.39844e-05
MA0761.2	MA0761.2	130	10258	35.1351	25.645	1.37006	3.00807e-05	ETV1	0.000101539
MA0721.1	MA0721.1	47	2739	12.7027	6.8475	1.85509	3.42383e-05	UNCX	0.000115053
MA1603.1	MA1603.1	63	4080	17.027	10.2	1.66932	3.60319e-05	Dmrt1	0.000120537
MA0876.1	MA0876.1	45	2585	12.1622	6.4625	1.88196	3.63193e-05	BSX	0.000120956
MA1525.1	MA1525.1	67	4430	18.1081	11.075	1.63504	3.71061e-05	NFATC4	0.000123027
MA0090.3	MA0090.3	84	5951	22.7027	14.8775	1.52598	3.8953e-05	TEAD1	0.000128579
MA0732.1	MA0732.1	70	4701	18.9189	11.7525	1.60978	3.93916e-05	EGR3	0.000129454
MA1607.1	MA1607.1	87	6231	23.5135	15.5775	1.50945	4.04704e-05	Foxl2	0.000132416
MA1635.1	MA1635.1	80	5601	21.6216	14.0025	1.54413	4.19406e-05	BHLHE22(var.2)	0.000136017
MA0796.1	MA0796.1	62	4015	16.7568	10.0375	1.66942	4.19431e-05	TGIF1	0.000136017
MA0471.2	MA0471.2	110	8390	29.7297	20.975	1.41739	4.2118e-05	E2F6	0.000136017
MA1518.1	MA1518.1	33	1674	8.91892	4.185	2.13116	4.26766e-05	LHX1	0.000136638
MA0902.2	MA0902.2	33	1674	8.91892	4.185	2.13116	4.26766e-05	HOXB2	0.000136638
MA0048.2	MA0048.2	78	5425	21.0811	13.5625	1.55437	4.29793e-05	NHLH1	0.00013702
MA0467.1	MA0467.1	65	4278	17.5676	10.695	1.6426	4.32026e-05	Crx	0.000137145
MA0892.1	MA0892.1	50	3013	13.5135	7.5325	1.79403	4.43293e-05	GSX1	0.000140126
MA1565.1	MA1565.1	90	6525	24.3243	16.3125	1.49115	4.50532e-05	TBX18	0.000141813
MA0769.2	MA0769.2	87	6260	23.5135	15.65	1.50246	4.79703e-05	TCF7	0.000150361
MA0597.1	MA0597.1	63	4127	17.027	10.3175	1.65031	5.05044e-05	THAP1	0.000157641
MA0147.3	MA0147.3	41	2304	11.0811	5.76	1.9238	5.11014e-05	MYC	0.00015884
MA1523.1	MA1523.1	64	4222	17.2973	10.555	1.63878	5.3588e-05	MSANTD3	0.000165878
MA0795.1	MA0795.1	32	1628	8.64865	4.07	2.12498	5.90209e-05	SMAD3	0.00018194
MA1421.1	MA1421.1	96	7134	25.9459	17.835	1.45478	6.01028e-05	TCF7L1	0.000184513
MA1471.1	MA1471.1	50	3054	13.5135	7.635	1.76994	6.22281e-05	BARX2	0.000188989
MA0004.1	MA0004.1	78	5485	21.0811	13.7125	1.53736	6.2289e-05	Arnt	0.000188989
MA0797.1	MA0797.1	61	3984	16.4865	9.96	1.65527	6.23207e-05	TGIF2	0.000188989
MA0853.1	MA0853.1	40	2249	10.8108	5.6225	1.92278	6.41547e-05	Alx4	0.000193763
MA1500.1	MA1500.1	40	2254	10.8108	5.635	1.91851	6.72899e-05	HOXB6	0.000202412
MA0155.1	MA0155.1	87	6327	23.5135	15.8175	1.48655	7.0498e-05	INSM1	0.000211211
MA0872.1	MA0872.1	50	3070	13.5135	7.675	1.76072	7.08534e-05	TFAP2A(var.3)	0.000211427
MA0523.1	MA0523.1	99	7449	26.7568	18.6225	1.4368	7.17963e-05	TCF7L2	0.000212908
MA0479.1	MA0479.1	59	3832	15.9459	9.58	1.6645	7.19208e-05	FOXH1	0.000212908
MA1504.1	MA1504.1	56	3577	15.1351	8.9425	1.69249	7.25565e-05	HOXC4	0.000213941
MA0897.1	MA0897.1	53	3325	14.3243	8.3125	1.72323	7.33964e-05	Hmx2	0.000215378
MA1597.1	MA1597.1	95	7078	25.6757	17.695	1.45101	7.36211e-05	ZNF528	0.000215378
MA0709.1	MA0709.1	37	2031	10	5.0775	1.96947	7.54532e-05	Msx3	0.000219161
MA0852.2	MA0852.2	73	5067	19.7297	12.6675	1.55751	7.55018e-05	FOXK1	0.000219161
MA1642.1	MA1642.1	90	6634	24.3243	16.585	1.46665	8.30759e-05	NEUROG2(var.2)	0.00023938
MA0740.1	MA0740.1	94	7007	25.4054	17.5175	1.45029	8.3109e-05	KLF14	0.00023938
MA0684.2	MA0684.2	71	4907	19.1892	12.2675	1.56423	8.48288e-05	RUNX3	0.000243393
MA0480.1	MA0480.1	97	7295	26.2162	18.2375	1.43749	8.60096e-05	Foxo1	0.000245836
MA0815.1	MA0815.1	48	2930	12.973	7.325	1.77105	8.72021e-05	TFAP2C(var.3)	0.000248293
MA1593.1	MA1593.1	98	7407	26.4865	18.5175	1.43035	9.43631e-05	ZNF317	0.000267661
MA0138.2	MA0138.2	95	7127	25.6757	17.8175	1.44104	9.55571e-05	REST	0.000270021
MA1117.1	MA1117.1	52	3284	14.0541	8.21	1.71182	0.000102193	RELB	0.000287683
MA1505.1	MA1505.1	31	1604	8.37838	4.01	2.08937	0.000104474	HOXC8	0.000292839
MA0809.2	MA0809.2	84	6121	22.7027	15.3025	1.48359	0.00010481	TEAD4	0.000292839
MA0071.1	MA0071.1	65	4411	17.5676	11.0275	1.59307	0.000106554	RORA	0.000296602
MA0070.1	MA0070.1	50	3132	13.5135	7.83	1.72586	0.000115635	PBX1	0.000320683
MA0498.2	MA0498.2	67	4605	18.1081	11.5125	1.57291	0.000119139	MEIS1	0.000329176
MA1569.1	MA1569.1	48	2971	12.973	7.4275	1.74661	0.000121245	TFAP2E	0.000333759
MA0142.1	MA0142.1	87	6440	23.5135	16.1	1.46047	0.000131738	Pou5f1::Sox2	0.000361312
MA0885.1	MA0885.1	31	1635	8.37838	4.0875	2.04976	0.000146608	Dlx2	0.000400139
MA1418.1	MA1418.1	91	6834	24.5946	17.085	1.43954	0.000147094	IRF3	0.000400139
MA0703.2	MA0703.2	52	3333	14.0541	8.3325	1.68666	0.000147504	LMX1B	0.000400139
MA0808.1	MA0808.1	73	5189	19.7297	12.9725	1.52089	0.000158458	TEAD3	0.000428296
MA0100.3	MA0100.3	55	3603	14.8649	9.0075	1.65028	0.000162681	MYB	0.000438123
MA1646.1	MA1646.1	110	8689	29.7297	21.7225	1.36861	0.0001824	OSR2	0.000489461
MA1524.1	MA1524.1	40	2365	10.8108	5.9125	1.82847	0.000184519	MSGN1	0.000493373
MA0148.4	MA0148.4	74	5312	20	13.28	1.50602	0.000191303	FOXA1	0.000509687
MA1497.1	MA1497.1	40	2372	10.8108	5.93	1.82307	0.000196025	HOXA6	0.000519178
MA0724.1	MA0724.1	29	1511	7.83784	3.7775	2.07487	0.000196258	VENTX	0.000519178
MA0826.1	MA0826.1	23	1074	6.21622	2.685	2.31516	0.000197766	OLIG1	0.000521319
MA0818.1	MA0818.1	22	1005	5.94595	2.5125	2.36655	0.000200621	BHLHE22	0.000526983
MA1588.1	MA1588.1	60	4071	16.2162	10.1775	1.59334	0.000204064	ZNF136	0.000534147
MA1645.1	MA1645.1	73	5235	19.7297	13.0875	1.50752	0.000207199	NKX2-2	0.000540457
MA0626.1	MA0626.1	37	2138	10	5.345	1.87091	0.000208961	Npas2	0.000543153
MA0882.1	MA0882.1	33	1826	8.91892	4.565	1.95376	0.000215468	DLX6	0.000558123
MA0595.1	MA0595.1	58	3913	15.6757	9.7825	1.60242	0.000228405	SREBF1	0.000589584
MA0790.1	MA0790.1	63	4359	17.027	10.8975	1.56247	0.000236563	POU4F1	0.000608538
MA0772.1	MA0772.1	74	5355	20	13.3875	1.49393	0.000244401	IRF7	0.00062654
MA0859.1	MA0859.1	69	4910	18.6486	12.275	1.51924	0.000257123	Rarg	0.000656897
MA1584.1	MA1584.1	64	4469	17.2973	11.1725	1.5482	0.000269302	ZIC5	0.000685662
MA0820.1	MA0820.1	67	4743	18.1081	11.8575	1.52714	0.00027793	FIGLA	0.000705225
MA0696.1	MA0696.1	70	5016	18.9189	12.54	1.50869	0.000281404	ZIC1	0.000711617
MA0813.1	MA0813.1	55	3685	14.8649	9.2125	1.61355	0.000285478	TFAP2B(var.3)	0.000719483
MA0871.2	MA0871.2	36	2094	9.72973	5.235	1.85859	0.000288694	TFEC	0.000725138
MA0751.1	MA0751.1	65	4572	17.5676	11.43	1.53697	0.000292412	ZIC4	0.000732011
MA0104.4	MA0104.4	30	1627	8.10811	4.0675	1.99339	0.000299802	MYCN	0.000748002
MA1501.1	MA1501.1	40	2423	10.8108	6.0575	1.7847	0.000301362	HOXB7	0.000749388
MA1468.1	MA1468.1	42	2594	11.3514	6.485	1.7504	0.000316881	ATOH7	0.000785361
MA0791.1	MA0791.1	60	4142	16.2162	10.355	1.56603	0.000321063	POU4F3	0.00079206
MA0164.1	MA0164.1	63	4409	17.027	11.0225	1.54475	0.000321708	Nr2e3	0.00079206
MA1108.2	MA1108.2	62	4322	16.7568	10.805	1.55083	0.000325944	MXI1	0.000799848
MA1109.1	MA1109.1	89	6806	24.0541	17.015	1.4137	0.000331784	NEUROD1	0.00081151
MA0678.1	MA0678.1	23	1115	6.21622	2.7875	2.23003	0.000335143	OLIG2	0.000815561
MA1154.1	MA1154.1	63	4416	17.027	11.04	1.5423	0.000335626	ZNF282	0.000815561
MA0513.1	MA0513.1	104	8249	28.1081	20.6225	1.36298	0.000347625	SMAD2::SMAD3::SMAD4	0.000840769
MA0898.1	MA0898.1	51	3368	13.7838	8.42	1.63703	0.000348254	Hmx3	0.000840769
MA0901.2	MA0901.2	86	6536	23.2432	16.34	1.42248	0.000353014	HOXB13	0.00084951
MA0895.1	MA0895.1	34	1964	9.18919	4.91	1.87153	0.000377103	HMBOX1	0.000904563
MA0596.1	MA0596.1	57	3905	15.4054	9.7625	1.57802	0.000382632	SREBF2	0.000914884
MA1149.1	MA1149.1	69	4982	18.6486	12.455	1.49728	0.000388798	RARA::RXRG	0.000926655
MA0496.3	MA0496.3	89	6840	24.0541	17.1	1.40667	0.000392006	MAFK	0.000931325
MA0896.1	MA0896.1	44	2798	11.8919	6.995	1.70006	0.000420969	Hmx1	0.000996962
MA0914.1	MA0914.1	40	2473	10.8108	6.1825	1.74861	0.000451381	ISL2	0.0010656
MA0040.1	MA0040.1	68	4922	18.3784	12.305	1.49357	0.000462529	Foxq1	0.00108848
MA0514.1	MA0514.1	122	10081	32.973	25.2025	1.30832	0.000466042	Sox3	0.00109329
MA0659.2	MA0659.2	71	5203	19.1892	13.0075	1.47524	0.000480958	MAFG	0.00112427
MA0879.1	MA0879.1	35	2072	9.45946	5.18	1.82615	0.000482262	Dlx1	0.00112427
MA0787.1	MA0787.1	68	4936	18.3784	12.34	1.48933	0.000500053	POU3F2	0.00116212
MA0002.2	MA0002.2	99	7856	26.7568	19.64	1.36236	0.000521009	RUNX1	0.00120706
MA0704.1	MA0704.1	35	2084	9.45946	5.21	1.81564	0.000534602	Lhx4	0.00123472
MA1121.1	MA1121.1	73	5408	19.7297	13.52	1.4593	0.000538671	TEAD2	0.00123704
MA0760.1	MA0760.1	43	2747	11.6216	6.8675	1.69226	0.000538926	ERF	0.00123704
MA0159.1	MA0159.1	72	5323	19.4595	13.3075	1.46229	0.000559428	RARA::RXRA	0.00127552
MA0785.1	MA0785.1	62	4413	16.7568	11.0325	1.51885	0.000560581	POU2F1	0.00127552
MA0762.1	MA0762.1	48	3179	12.973	7.9475	1.63233	0.000560819	ETV2	0.00127552
MA0642.1	MA0642.1	33	1930	8.91892	4.825	1.84848	0.000568778	EN2	0.00128969
MA0093.3	MA0093.3	56	3886	15.1351	9.715	1.55791	0.000590062	USF1	0.0013339
MA1467.1	MA1467.1	89	6931	24.0541	17.3275	1.3882	0.000605356	ATOH1(var.2)	0.00136434
MA0907.1	MA0907.1	38	2346	10.2703	5.865	1.75111	0.000612188	HOXC13	0.00137558
MA1549.1	MA1549.1	48	3196	12.973	7.99	1.62365	0.000629417	POU6F1(var.2)	0.00141005
MA0731.1	MA0731.1	65	4708	17.5676	11.77	1.49257	0.000641762	BCL6B	0.0014334
MA0027.2	MA0027.2	29	1627	7.83784	4.0675	1.92694	0.000645963	EN1	0.00143847
MA0083.3	MA0083.3	30	1706	8.10811	4.265	1.90108	0.000648849	SRF	0.00143871
MA0774.1	MA0774.1	56	3902	15.1351	9.755	1.55153	0.000650764	MEIS2	0.00143871
MA0728.1	MA0728.1	74	5537	20	13.8425	1.44483	0.000651854	Nr2f6(var.2)	0.00143871
MA1527.1	MA1527.1	60	4267	16.2162	10.6675	1.52015	0.000681934	NFIC(var.2)	0.00150066
MA1521.1	MA1521.1	47	3122	12.7027	7.805	1.62751	0.00068407	MAFA	0.00150093
MA1566.1	MA1566.1	71	5270	19.1892	13.175	1.45648	0.000687752	TBX3	0.00150458
MA0017.2	MA0017.2	74	5562	20	13.905	1.43833	0.000740806	NR2F1	0.00161591
MA1655.1	MA1655.1	78	5955	21.0811	14.8875	1.41603	0.000817455	ZNF341	0.0017779
MA1572.1	MA1572.1	40	2551	10.8108	6.3775	1.69515	0.000820044	TGIF2LY	0.00177835
MA0611.1	MA0611.1	37	2303	10	5.7575	1.73686	0.000837266	Dux	0.00180984
MA1557.1	MA1557.1	23	1193	6.21622	2.9825	2.08423	0.000839418	SMAD5	0.00180984
MA0673.1	MA0673.1	56	3947	15.1351	9.8675	1.53384	0.000852614	NKX2-8	0.001833
MA0757.1	MA0757.1	55	3859	14.8649	9.6475	1.5408	0.000858295	ONECUT3	0.00183991
MA0827.1	MA0827.1	24	1271	6.48649	3.1775	2.04138	0.000865367	OLIG3	0.00184975
MA0486.2	MA0486.2	56	3955	15.1351	9.8875	1.53073	0.000893848	HSF1	0.00190517
MA0782.2	MA0782.2	82	6360	22.1622	15.9	1.39385	0.000936062	PKNOX1	0.00198946
MA0832.1	MA0832.1	61	4416	16.4865	11.04	1.49334	0.00095202	Tcf21	0.00201208
MA0628.1	MA0628.1	30	1748	8.10811	4.37	1.8554	0.000952095	POU6F1	0.00201208
MA0752.1	MA0752.1	40	2574	10.8108	6.435	1.68	0.000970682	ZNF410	0.00204556
MA0495.3	MA0495.3	67	4980	18.1081	12.45	1.45447	0.00103644	MAFF	0.00217798
MA0816.1	MA0816.1	87	6862	23.5135	17.155	1.37065	0.00105749	Ascl2	0.00221597
MA0505.1	MA0505.1	102	8313	27.5676	20.7825	1.32648	0.00106506	Nr5a2	0.00222559
MA0130.1	MA0130.1	132	11300	35.6757	28.25	1.26286	0.00108224	ZNF354C	0.00225518
MA0668.1	MA0668.1	20	994	5.40541	2.485	2.17521	0.00108952	NEUROD2	0.00226402
MA0500.2	MA0500.2	72	5461	19.4595	13.6525	1.42534	0.00113475	MYOG	0.00235146
MA0526.3	MA0526.3	53	3740	14.3243	9.35	1.53201	0.00121924	USF2	0.00251908
MA0494.1	MA0494.1	67	5012	18.1081	12.53	1.44518	0.0012224	Nr1h3::Rxra	0.00251908
MA1419.1	MA1419.1	41	2694	11.0811	6.735	1.6453	0.00124403	IRF4	0.0025566
MA0666.1	MA0666.1	31	1861	8.37838	4.6525	1.80083	0.00126105	MSX1	0.00257737
MA0708.1	MA0708.1	31	1861	8.37838	4.6525	1.80083	0.00126105	MSX2	0.00257737
MA0734.2	MA0734.2	66	4927	17.8378	12.3175	1.44817	0.00126881	GLI2	0.00258615
MA0743.2	MA0743.2	59	4293	15.9459	10.7325	1.48576	0.00131336	SCRT1	0.00266966
MA1151.1	MA1151.1	45	3048	12.1622	7.62	1.59608	0.00132051	RORC	0.00267691
MA1530.1	MA1530.1	44	2962	11.8919	7.405	1.60593	0.00132787	NKX6-3	0.00268453
MA0893.2	MA0893.2	29	1709	7.83784	4.2725	1.83449	0.00136808	GSX2	0.00275834
MA1633.1	MA1633.1	77	5981	20.8108	14.9525	1.39179	0.00144829	BACH1	0.00290959
MA0669.1	MA0669.1	33	2042	8.91892	5.105	1.74709	0.0014509	NEUROG2	0.00290959
MA0888.1	MA0888.1	32	1964	8.64865	4.91	1.76144	0.00150233	EVX2	0.00300466
MA0111.1	MA0111.1	56	4051	15.1351	10.1275	1.49446	0.00154676	Spz1	0.00308524
MA0631.1	MA0631.1	31	1894	8.37838	4.735	1.76946	0.00165592	Six3	0.00329359
MA0689.1	MA0689.1	63	4703	17.027	11.7575	1.44818	0.00166004	TBX20	0.00329359
MA0468.1	MA0468.1	47	3267	12.7027	8.1675	1.55527	0.00173797	DUX4	0.00343907
MA1153.1	MA1153.1	56	4079	15.1351	10.1975	1.4842	0.00180374	Smad4	0.00355975
MA0047.3	MA0047.3	71	5473	19.1892	13.6825	1.40246	0.00188835	FOXA2	0.00371692
MA1570.1	MA1570.1	34	2162	9.18919	5.405	1.70013	0.00192417	TFAP4(var.2)	0.00376762
MA0880.1	MA0880.1	29	1749	7.83784	4.3725	1.79253	0.00192421	Dlx3	0.00376762
MA0905.1	MA0905.1	32	1996	8.64865	4.99	1.7332	0.0019343	HOXC10	0.00377745
MA0633.1	MA0633.1	43	2936	11.6216	7.34	1.58333	0.00196884	Twist2	0.00383487
MA0770.1	MA0770.1	58	4280	15.6757	10.7	1.46502	0.0019964	HSF2	0.00387843
MA0623.2	MA0623.2	22	1205	5.94595	3.0125	1.97376	0.00212847	NEUROG1	0.00412426
MA1152.1	MA1152.1	96	7903	25.9459	19.7575	1.31322	0.00217227	SOX15	0.00419823
MA1528.1	MA1528.1	54	3935	14.5946	9.8375	1.48357	0.00220895	NFIX(var.2)	0.00425807
MA0817.1	MA0817.1	22	1209	5.94595	3.0225	1.96723	0.00221581	BHLHE23	0.00426029
MA0691.1	MA0691.1	55	4029	14.8649	10.0725	1.47579	0.00224794	TFAP4	0.00431096
MA0825.1	MA0825.1	31	1935	8.37838	4.8375	1.73196	0.00229235	MNT	0.00438486
MA1113.2	MA1113.2	54	3944	14.5946	9.86	1.48018	0.00231917	PBX2	0.00442481
MA1118.1	MA1118.1	55	4039	14.8649	10.0975	1.47213	0.00237119	SIX1	0.00451252
MA1124.1	MA1124.1	65	4969	17.5676	12.4225	1.41417	0.00247689	ZNF24	0.00470167
MA1099.2	MA1099.2	28	1699	7.56757	4.2475	1.78165	0.00249662	HES1	0.00472295
MA1683.1	MA1683.1	65	4971	17.5676	12.4275	1.4136	0.00250076	FOXA3	0.00472295
MA0683.1	MA0683.1	56	4142	15.1351	10.355	1.46163	0.00252362	POU4F2	0.00475409
MA0789.1	MA0789.1	56	4143	15.1351	10.3575	1.46127	0.00253683	POU3F4	0.00476694
MA1472.1	MA1472.1	75	5917	20.2703	14.7925	1.37031	0.00255518	BHLHA15(var.2)	0.00478935
MA1608.1	MA1608.1	37	2461	10	6.1525	1.62536	0.00263576	Isl1	0.00492791
MA1567.1	MA1567.1	58	4336	15.6757	10.84	1.4461	0.0026669	TBX6	0.00492791
MA1495.1	MA1495.1	23	1306	6.21622	3.265	1.90389	0.00266873	HOXA1	0.00492791
MA0612.2	MA0612.2	23	1306	6.21622	3.265	1.90389	0.00266873	EMX1	0.00492791
MA0900.2	MA0900.2	23	1306	6.21622	3.265	1.90389	0.00266873	HOXA2	0.00492791
MA0904.2	MA0904.2	23	1306	6.21622	3.265	1.90389	0.00266873	HOXB5	0.00492791
MA0119.1	MA0119.1	54	3975	14.5946	9.9375	1.46864	0.00273659	NFIC::TLX1	0.00504072
MA1499.1	MA1499.1	39	2642	10.5405	6.605	1.59584	0.00278477	HOXB4	0.00510427
MA1507.1	MA1507.1	39	2642	10.5405	6.605	1.59584	0.00278477	HOXD4	0.00510427
MA0482.2	MA0482.2	62	4719	16.7568	11.7975	1.42037	0.00285008	GATA4	0.00521118
MA1111.1	MA1111.1	70	5477	18.9189	13.6925	1.3817	0.00296759	NR2F2	0.00541277
MA0729.1	MA0729.1	64	4915	17.2973	12.2875	1.40771	0.00298657	RARA	0.00543409
MA0821.1	MA0821.1	22	1244	5.94595	3.11	1.91188	0.00311837	HES5	0.00566011
MA0059.1	MA0059.1	40	2757	10.8108	6.8925	1.56849	0.00332157	MAX::MYC	0.0060143
MA0058.3	MA0058.3	31	1985	8.37838	4.9625	1.68834	0.00334415	MAX	0.00604052
MA0667.1	MA0667.1	53	3928	14.3243	9.82	1.45869	0.00344883	MYF6	0.00621456
MA0511.2	MA0511.2	40	2765	10.8108	6.9125	1.56395	0.00349013	RUNX2	0.00627382
MA1115.1	MA1115.1	68	5335	18.3784	13.3375	1.37795	0.003661	POU5F1	0.00655821
MA0600.2	MA0600.2	41	2861	11.0811	7.1525	1.54926	0.00366592	RFX2	0.00655821
MA0822.1	MA0822.1	22	1263	5.94595	3.1575	1.88312	0.00372626	HES7	0.00665022
MA0116.1	MA0116.1	57	4312	15.4054	10.78	1.42907	0.00374876	Znf423	0.0066744
MA0792.1	MA0792.1	57	4313	15.4054	10.7825	1.42874	0.00376721	POU5F1B	0.00669129
MA1568.1	MA1568.1	32	2087	8.64865	5.2175	1.65762	0.00379556	TCF21(var.2)	0.00672563
MA0114.4	MA0114.4	73	5824	19.7297	14.56	1.35506	0.00389687	HNF4A	0.00688877
MA0029.1	MA0029.1	63	4880	17.027	12.2	1.39566	0.00392522	Mecom	0.0069225
MA1106.1	MA1106.1	20	1113	5.40541	2.7825	1.94264	0.00397041	HIF1A	0.00698568
MA1513.1	MA1513.1	92	7679	24.8649	19.1975	1.29521	0.00414462	KLF15	0.00726146
MA0649.1	MA0649.1	25	1516	6.75676	3.79	1.78279	0.00414662	HEY2	0.00726146
MA1579.1	MA1579.1	97	8174	26.2162	20.435	1.28291	0.00418841	ZBTB26	0.00731745
MA0627.2	MA0627.2	67	5291	18.1081	13.2275	1.36897	0.0045759	POU2F3	0.00797576
MA0773.1	MA0773.1	53	3986	14.3243	9.965	1.43746	0.00463144	MEF2D	0.00805374
MA1142.1	MA1142.1	48	3533	12.973	8.8325	1.46878	0.0047282	FOSL1::JUND	0.00820288
MA0680.1	MA0680.1	26	1615	7.02703	4.0375	1.74044	0.00475704	PAX7	0.00823377
MA0160.1	MA0160.1	60	4644	16.2162	11.61	1.39675	0.00482609	NR4A2	0.00831513
MA0089.2	MA0089.2	65	5114	17.5676	12.785	1.37408	0.00482634	NFE2L1	0.00831513
MA0043.3	MA0043.3	32	2125	8.64865	5.3125	1.62798	0.00493732	HLF	0.00848673
MA0679.2	MA0679.2	59	4570	15.9459	11.425	1.39571	0.00527996	ONECUT1	0.00905482
MA0592.3	MA0592.3	70	5612	18.9189	14.03	1.34846	0.00532969	ESRRA	0.00911915
MA0478.1	MA0478.1	54	4112	14.5946	10.28	1.41971	0.00546334	FOSL2	0.00932644
MA0463.2	MA0463.2	61	4766	16.4865	11.915	1.38367	0.00548755	BCL6	0.00934637
MA0829.2	MA0829.2	39	2753	10.5405	6.8825	1.5315	0.00551754	SREBF1(var.2)	0.00937605
MA0771.1	MA0771.1	52	3930	14.0541	9.825	1.43044	0.00553616	HSF4	0.0093863
MA0780.1	MA0780.1	24	1474	6.48649	3.685	1.76024	0.00573604	PAX3	0.00970314
MA1147.1	MA1147.1	34	2321	9.18919	5.8025	1.58366	0.00575774	NR4A2::RXRA	0.00971781
MA0646.1	MA0646.1	27	1726	7.2973	4.315	1.69115	0.00588312	GCM1	0.00987381
MA0502.2	MA0502.2	53	4036	14.3243	10.09	1.41966	0.0059163	NFYB	0.00987381
MA1498.1	MA1498.1	22	1315	5.94595	3.2875	1.80865	0.00591635	HOXA7	0.00987381
MA1502.1	MA1502.1	22	1315	5.94595	3.2875	1.80865	0.00591635	HOXB8	0.00987381
MA0910.2	MA0910.2	22	1315	5.94595	3.2875	1.80865	0.00591635	HOXD8	0.00987381
MA0750.2	MA0750.2	58	4511	15.6757	11.2775	1.39	0.00618381	ZBTB7A	0.0102971
MA1657.1	MA1657.1	55	4237	14.8649	10.5925	1.40334	0.00636218	ZNF652	0.0105706
MA1576.1	MA1576.1	69	5568	18.6486	13.92	1.3397	0.0065956	THRB(var.3)	0.010934
MA0670.1	MA0670.1	46	3418	12.4324	8.545	1.45494	0.00670059	NFIA	0.0110835
MA0484.2	MA0484.2	71	5776	19.1892	14.44	1.32889	0.00703912	HNF4G	0.0116177
MA1540.1	MA1540.1	70	5694	18.9189	14.235	1.32904	0.00744682	NR5A1	0.0122634
MA0018.4	MA0018.4	55	4279	14.8649	10.6975	1.38956	0.00771621	CREB1	0.0126791
MA0101.1	MA0101.1	52	4000	14.0541	10	1.40541	0.00774328	REL	0.0126956
MA0730.1	MA0730.1	63	5037	17.027	12.5925	1.35216	0.00782727	RARA(var.2)	0.0128051
MA0652.1	MA0652.1	42	3090	11.3514	7.725	1.46943	0.00806042	IRF8	0.0131577
MA1636.1	MA1636.1	35	2466	9.45946	6.165	1.53438	0.00818097	CEBPG(var.2)	0.0133253
MA0474.2	MA0474.2	37	2648	10	6.62	1.51057	0.00839411	ERG	0.0136427
MA1146.1	MA1146.1	35	2476	9.45946	6.19	1.52818	0.00867562	NR1H4::RXRA	0.0140696
MA0503.1	MA0503.1	73	6026	19.7297	15.065	1.30964	0.00878799	Nkx2-5(var.2)	0.0142209
MA1103.2	MA1103.2	58	4592	15.6757	11.48	1.36548	0.0088463	FOXK2	0.0142843
MA1420.1	MA1420.1	34	2397	9.18919	5.9925	1.53345	0.00917168	IRF5	0.0147777
MA0098.3	MA0098.3	37	2667	10	6.6675	1.49981	0.00934018	ETS1	0.0150168
MA0510.2	MA0510.2	42	3123	11.3514	7.8075	1.4539	0.00957049	RFX5	0.0153539
MA0060.3	MA0060.3	49	3768	13.2432	9.42	1.40586	0.00962964	NFYA	0.0154157
MA0616.2	MA0616.2	20	1212	5.40541	3.03	1.78396	0.00974558	HES2	0.0155679
MA0823.1	MA0823.1	24	1547	6.48649	3.8675	1.67718	0.0100517	HEY1	0.0160226
MA0763.1	MA0763.1	35	2503	9.45946	6.2575	1.5117	0.0101368	ETV3	0.0161238
MA0805.1	MA0805.1	62	5006	16.7568	12.515	1.33893	0.0102016	TBX1	0.0161847
MA0475.2	MA0475.2	36	2594	9.72973	6.485	1.50034	0.0102375	FLI1	0.0161847
MA1464.1	MA1464.1	25	1634	6.75676	4.085	1.65404	0.0102402	ARNT2	0.0161847
MA0622.1	MA0622.1	29	1981	7.83784	4.9525	1.5826	0.0105024	Mlxip	0.016564
MA0139.1	MA0139.1	148	13666	40	34.165	1.17079	0.0107109	CTCF	0.0168572
MA1644.1	MA1644.1	52	4073	14.0541	10.1825	1.38022	0.0107972	NFYC	0.0169572
MA0501.1	MA0501.1	59	4735	15.9459	11.8375	1.34707	0.0108405	MAF::NFE2	0.0169896
MA0472.2	MA0472.2	34	2429	9.18919	6.0725	1.51325	0.0110425	EGR2	0.0172698
MA1539.1	MA1539.1	36	2610	9.72973	6.525	1.49115	0.0111857	NR2F6(var.3)	0.0174572
MA0887.1	MA0887.1	26	1744	7.02703	4.36	1.6117	0.0121334	EVX1	0.0188967
MA1573.1	MA1573.1	72	6024	19.4595	15.06	1.29213	0.0125141	THAP11	0.0194491
MA0042.2	MA0042.2	55	4393	14.8649	10.9825	1.3535	0.0126766	FOXI1	0.0194984
MA0033.2	MA0033.2	55	4393	14.8649	10.9825	1.3535	0.0126766	FOXL1	0.0194984
MA0848.1	MA0848.1	55	4393	14.8649	10.9825	1.3535	0.0126766	FOXO4	0.0194984
MA0849.1	MA0849.1	55	4393	14.8649	10.9825	1.3535	0.0126766	FOXO6	0.0194984
MA0850.1	MA0850.1	55	4393	14.8649	10.9825	1.3535	0.0126766	FOXP3	0.0194984
MA1536.1	MA1536.1	52	4115	14.0541	10.2875	1.36613	0.0129714	NR2C2(var.2)	0.0199109
MA0476.1	MA0476.1	53	4213	14.3243	10.5325	1.36001	0.0131765	FOS	0.0201842
MA0117.2	MA0117.2	48	3744	12.973	9.36	1.386	0.0132178	Mafb	0.020206
MA0106.3	MA0106.3	29	2019	7.83784	5.0475	1.55282	0.0133144	TP53	0.020312
MA0687.1	MA0687.1	78	6634	21.0811	16.585	1.27109	0.013562	SPIC	0.0206475
MA1104.2	MA1104.2	57	4600	15.4054	11.5	1.3396	0.0135958	GATA6	0.0206568
MA0124.2	MA0124.2	42	3203	11.3514	8.0075	1.41759	0.0142316	Nkx3-1	0.0215788
MA0833.2	MA0833.2	35	2568	9.45946	6.42	1.47344	0.0145022	ATF4	0.0219445
MA0461.2	MA0461.2	24	1603	6.48649	4.0075	1.61859	0.0149048	Atoh1	0.0225081
MA0891.1	MA0891.1	34	2487	9.18919	6.2175	1.47796	0.0152295	GSC2	0.022952
MA0520.1	MA0520.1	71	5985	19.1892	14.9625	1.28249	0.0154312	Stat6	0.0231885
MA1554.1	MA1554.1	22	1438	5.94595	3.595	1.65395	0.0154719	RFX7	0.0231885
MA1466.1	MA1466.1	20	1270	5.40541	3.175	1.70249	0.0154797	ATF6	0.0231885
MA0867.2	MA0867.2	89	7767	24.0541	19.4175	1.23878	0.0156228	SOX4	0.023356
MA0781.1	MA0781.1	21	1357	5.67568	3.3925	1.67301	0.0158584	PAX9	0.0236607
MA0671.1	MA0671.1	40	3045	10.8108	7.6125	1.42014	0.0161448	NFIX	0.02404
MA1535.1	MA1535.1	43	3327	11.6216	8.3175	1.39725	0.0164964	NR2C1	0.0245145
MA0819.1	MA0819.1	19	1199	5.13514	2.9975	1.71314	0.0170007	CLOCK	0.0252138
MA1105.2	MA1105.2	62	5140	16.7568	12.85	1.30403	0.0171737	GRHL2	0.0254198
MA0046.2	MA0046.2	48	3806	12.973	9.515	1.36342	0.017344	HNF1A	0.0256211
MA0076.2	MA0076.2	47	3721	12.7027	9.3025	1.36551	0.0180347	ELK4	0.0265748
MA0607.1	MA0607.1	26	1806	7.02703	4.515	1.55637	0.0180679	Bhlha15	0.0265748
MA1496.1	MA1496.1	25	1719	6.75676	4.2975	1.57225	0.0180965	HOXA4	0.0265748
MA0462.2	MA0462.2	60	4963	16.2162	12.4075	1.30697	0.0182375	BATF::JUN	0.0267292
MA1583.1	MA1583.1	21	1382	5.67568	3.455	1.64274	0.0189761	ZFP57	0.0277129
MA0806.1	MA0806.1	50	4017	13.5135	10.0425	1.34563	0.0190201	TBX4	0.0277129
MA0807.1	MA0807.1	50	4017	13.5135	10.0425	1.34563	0.0190201	TBX5	0.0277129
MA0158.2	MA0158.2	21	1384	5.67568	3.46	1.64037	0.0192449	HOXA5	0.0279857
MA1541.1	MA1541.1	58	4791	15.6757	11.9775	1.30876	0.0197182	NR6A1	0.0286183
MA0102.4	MA0102.4	33	2449	8.91892	6.1225	1.45674	0.0200865	CEBPA	0.0290961
MA0831.2	MA0831.2	25	1736	6.75676	4.34	1.55686	0.0201283	TFE3	0.0291002
MA0839.1	MA0839.1	24	1652	6.48649	4.13	1.57058	0.0205418	CREB3L1	0.0296246
MA0836.2	MA0836.2	32	2363	8.64865	5.9075	1.46401	0.0205704	CEBPD	0.0296246
MA0765.2	MA0765.2	42	3285	11.3514	8.2125	1.3822	0.0207954	ETV5	0.0298909
MA0115.1	MA0115.1	65	5485	17.5676	13.7125	1.28114	0.0208521	NR1H2::RXRA	0.0299147
MA0442.2	MA0442.2	97	8673	26.2162	21.6825	1.2091	0.0212613	SOX10	0.0304433
MA1533.1	MA1533.1	35	2643	9.45946	6.6075	1.43162	0.0213215	NR1I2	0.030471
MA0036.3	MA0036.3	52	4237	14.0541	10.5925	1.32679	0.0214262	GATA2	0.0305621
MA0861.1	MA0861.1	27	1926	7.2973	4.815	1.51553	0.0218599	TP73	0.0310298
MA0801.1	MA0801.1	53	4338	14.3243	10.845	1.32082	0.0218789	MGA	0.0310298
MA0803.1	MA0803.1	53	4338	14.3243	10.845	1.32082	0.0218789	TBX15	0.0310298
MA0025.2	MA0025.2	33	2466	8.91892	6.165	1.4467	0.0219226	NFIL3	0.0310327
MA0078.1	MA0078.1	46	3685	12.4324	9.2125	1.34952	0.0230697	Sox17	0.0325947
MA1634.1	MA1634.1	60	5029	16.2162	12.5725	1.28982	0.0232253	BATF	0.0327525
MA0122.3	MA0122.3	44	3499	11.8919	8.7475	1.35946	0.0233354	Nkx3-2	0.0328456
MA0156.2	MA0156.2	32	2389	8.64865	5.9725	1.44808	0.0235435	FEV	0.0330762
MA0648.1	MA0648.1	33	2486	8.91892	6.215	1.43506	0.0242503	GSC	0.0340052
MA0692.1	MA0692.1	30	2214	8.10811	5.535	1.46488	0.0243257	TFEB	0.0340469
MA0860.1	MA0860.1	59	4953	15.9459	12.3825	1.28778	0.0250403	Rarg(var.2)	0.0349815
MA0799.1	MA0799.1	41	3235	11.0811	8.0875	1.37015	0.0251938	RFX4	0.0351301
MA0857.1	MA0857.1	66	5646	17.8378	14.115	1.26375	0.025881	Rarb	0.0360209
MA0693.2	MA0693.2	52	4291	14.0541	10.7275	1.3101	0.0263785	VDR	0.0366451
MA0112.3	MA0112.3	36	2782	9.72973	6.955	1.39895	0.0266978	ESR1	0.0370196
MA1585.1	MA1585.1	37	2877	10	7.1925	1.39034	0.0269724	ZKSCAN1	0.037331
MA0610.1	MA0610.1	30	2241	8.10811	5.6025	1.44723	0.0279995	DMRT3	0.0386808
MA0636.1	MA0636.1	17	1102	4.59459	2.755	1.66773	0.0289165	BHLHE41	0.0398738
MA1542.1	MA1542.1	34	2616	9.18919	6.54	1.40507	0.0291758	OSR1	0.0401571
MA1534.1	MA1534.1	43	3468	11.6216	8.67	1.34044	0.0303837	NR1I3	0.0417426
MA1560.1	MA1560.1	19	1280	5.13514	3.2	1.60473	0.0305232	SOHLH2	0.0418249
MA0842.2	MA0842.2	40	3186	10.8108	7.965	1.35729	0.0305557	NRL	0.0418249
MA1137.1	MA1137.1	43	3472	11.6216	8.68	1.3389	0.0308817	FOSL1::JUNB	0.0421937
MA0682.2	MA0682.2	45	3666	12.1622	9.165	1.32702	0.0313633	PITX1	0.0427733
MA0712.2	MA0712.2	54	4537	14.5946	11.3425	1.28672	0.0320178	OTX2	0.0435862
MA0672.1	MA0672.1	43	3482	11.6216	8.705	1.33505	0.0321547	NKX2-3	0.043693
MA0865.1	MA0865.1	40	3206	10.8108	8.015	1.34882	0.0332328	E2F8	0.0450757
MA0153.2	MA0153.2	36	2833	9.72973	7.0825	1.37377	0.0336284	HNF1B	0.0455296
MA0835.2	MA0835.2	58	4946	15.6757	12.365	1.26775	0.0342561	BATF3	0.0462953
MA1494.1	MA1494.1	54	4562	14.5946	11.405	1.27967	0.0349613	HNF4A(var.2)	0.047163
MA1150.1	MA1150.1	41	3317	11.0811	8.2925	1.33628	0.0355389	RORB	0.0478557
MA1148.1	MA1148.1	69	6042	18.6486	15.105	1.2346	0.0356135	PPARA::RXRA	0.0478697
MA0794.1	MA0794.1	21	1479	5.67568	3.6975	1.535	0.0357863	PROX1	0.0480154
MA1143.1	MA1143.1	20	1393	5.40541	3.4825	1.55216	0.036182	FOSL1::JUND(var.2)	0.048403
MA0515.1	MA0515.1	93	8460	25.1351	21.15	1.18842	0.0362049	Sox6	0.048403
MA0735.1	MA0735.1	21	1489	5.67568	3.7225	1.52469	0.038005	GLIS1	0.0507187
MA1485.1	MA1485.1	51	4306	13.7838	10.765	1.28043	0.0395676	FERD3L	0.0527097
MA1650.1	MA1650.1	36	2875	9.72973	7.1875	1.3537	0.0403159	ZBTB14	0.0536108
MA0632.2	MA0632.2	28	2133	7.56757	5.3325	1.41914	0.0407087	TCFL5	0.0540369
MA1632.1	MA1632.1	48	4042	12.973	10.105	1.28382	0.0435032	ATF2	0.0576437
MA1133.1	MA1133.1	25	1874	6.75676	4.685	1.44221	0.0439188	JUN::JUNB(var.2)	0.0580912
MA1651.1	MA1651.1	61	5321	16.4865	13.3025	1.23935	0.044379	ZFP42	0.0585278
MA0469.3	MA0469.3	8	423	2.16216	1.0575	2.0446	0.0444058	E2F3	0.0585278
MA0650.2	MA0650.2	47	3960	12.7027	9.9	1.2831	0.045852	HOXA13	0.0603273
MA0063.2	MA0063.2	42	3495	11.3514	8.7375	1.29915	0.0488816	NKX2-5	0.0639058
MA0637.1	MA0637.1	12	752	3.24324	1.88	1.72513	0.0488902	CENPB	0.0639058
MA0688.1	MA0688.1	52	4466	14.0541	11.165	1.25876	0.0489139	TBX2	0.0639058
MA1594.1	MA1594.1	49	4173	13.2432	10.4325	1.26942	0.0489145	ZNF382	0.0639058
MA0855.1	MA0855.1	65	5761	17.5676	14.4025	1.21976	0.0504941	RXRB	0.0658542
MA0686.1	MA0686.1	25	1903	6.75676	4.7575	1.42023	0.0508426	SPDEF	0.066118
MA0608.1	MA0608.1	26	1995	7.02703	4.9875	1.40893	0.0508736	Creb3l2	0.066118
MA0909.2	MA0909.2	37	3028	10	7.57	1.321	0.0511168	HOXD13	0.0663185
MA0512.2	MA0512.2	64	5672	17.2973	14.18	1.21984	0.0520869	Rxra	0.0674598
MA0645.1	MA0645.1	50	4303	13.5135	10.7575	1.25619	0.0544798	ETV6	0.0704366
MA0737.1	MA0737.1	33	2679	8.91892	6.6975	1.33168	0.0578965	GLIS3	0.0747245
MA0866.1	MA0866.1	42	3543	11.3514	8.8575	1.28155	0.0581431	SOX21	0.0749132
MA1484.1	MA1484.1	34	2777	9.18919	6.9425	1.32361	0.0586018	ETS2	0.0753741
MA0779.1	MA0779.1	18	1299	4.86486	3.2475	1.49803	0.0595431	PAX1	0.076453
MA0767.1	MA0767.1	17	1211	4.59459	3.0275	1.51762	0.0598499	GCM2	0.0767149
MA1493.1	MA1493.1	25	1938	6.75676	4.845	1.39458	0.060215	HES6	0.0770504
MA0837.1	MA0837.1	11	700	2.97297	1.75	1.69884	0.0628521	CEBPE	0.0802872
MA0465.2	MA0465.2	56	4946	15.1351	12.365	1.22403	0.063905	CDX2	0.0814925
MA0031.1	MA0031.1	40	3383	10.8108	8.4575	1.27825	0.0654776	FOXD1	0.0831922
MA0157.2	MA0157.2	40	3383	10.8108	8.4575	1.27825	0.0654776	FOXO3	0.0831922
MA0643.1	MA0643.1	50	4361	13.5135	10.9025	1.23949	0.0655724	Esrrg	0.0831922
MA0899.1	MA0899.1	52	4563	14.0541	11.4075	1.232	0.0665047	HOXA10	0.0842317
MA0591.1	MA0591.1	61	5460	16.4865	13.65	1.2078	0.0668854	Bach1::Mafk	0.0845703
MA0695.1	MA0695.1	26	2056	7.02703	5.14	1.36713	0.067528	ZBTB7C	0.0852384
MA0466.2	MA0466.2	12	796	3.24324	1.99	1.62977	0.0685626	CEBPB	0.0863982
MA0464.2	MA0464.2	18	1327	4.86486	3.3175	1.46642	0.0697853	BHLHE40	0.0877906
MA1622.1	MA1622.1	53	4693	14.3243	11.7325	1.22091	0.0729474	Smad2::Smad3	0.0916141
MA0489.1	MA0489.1	49	4307	13.2432	10.7675	1.22993	0.0752409	JUN(var.2)	0.0943356
MA0755.1	MA0755.1	14	984	3.78378	2.46	1.53812	0.0756082	CUX2	0.0946371
MA0525.2	MA0525.2	19	1436	5.13514	3.59	1.4304	0.076945	TP63	0.096149
MA1470.1	MA1470.1	19	1440	5.13514	3.6	1.42643	0.0785495	BACH2(var.2)	0.0979898
MA0694.1	MA0694.1	23	1814	6.21622	4.535	1.37072	0.0801938	ZBTB7B	0.0998741
MA0490.2	MA0490.2	38	3248	10.2703	8.12	1.26481	0.0803766	JUNB	0.099935
MA0664.1	MA0664.1	19	1448	5.13514	3.62	1.41855	0.0818251	MLXIPL	0.101567
MA1120.1	MA1120.1	45	3945	12.1622	9.8625	1.23317	0.0832439	SOX13	0.103156
MA1602.1	MA1602.1	23	1824	6.21622	4.56	1.36321	0.0838956	ZSCAN29	0.103791
MA0603.1	MA0603.1	24	1922	6.48649	4.805	1.34995	0.0854561	Arntl	0.105547
MA0714.1	MA0714.1	47	4160	12.7027	10.4	1.22141	0.0876814	PITX3	0.108116
MA0858.1	MA0858.1	51	4560	13.7838	11.4	1.2091	0.0882662	Rarb(var.2)	0.108658
MA0677.1	MA0677.1	67	6171	18.1081	15.4275	1.17376	0.0886145	Nr2f6	0.108907
MA0838.1	MA0838.1	11	751	2.97297	1.8775	1.58347	0.0917934	CEBPG	0.112628
MA1550.1	MA1550.1	64	5882	17.2973	14.705	1.17629	0.0919756	PPARD	0.112666
MA0766.2	MA0766.2	40	3487	10.8108	8.7175	1.24013	0.092691	GATA5	0.113235
MA1574.1	MA1574.1	62	5683	16.7568	14.2075	1.17943	0.0927433	THRB	0.113235
MA0647.1	MA0647.1	25	2045	6.75676	5.1125	1.32162	0.0963081	GRHL1	0.117395
MA0095.2	MA0095.2	56	5112	15.1351	12.78	1.18428	0.101311	YY1	0.123152
MA1580.1	MA1580.1	30	2538	8.10811	6.345	1.27787	0.101361	ZBTB32	0.123152
MA0913.2	MA0913.2	44	3914	11.8919	9.785	1.21532	0.102093	HOXD9	0.12384
MA1480.1	MA1480.1	25	2062	6.75676	5.155	1.31072	0.103126	DPRX	0.12489
MA0477.2	MA0477.2	44	3926	11.8919	9.815	1.2116	0.105719	FOSL1	0.127822
MA0037.3	MA0037.3	41	3631	11.0811	9.0775	1.22072	0.106582	GATA3	0.128658
MA1474.1	MA1474.1	20	1597	5.40541	3.9925	1.35389	0.106933	CREB3L4	0.128873
MA0074.1	MA0074.1	34	2945	9.18919	7.3625	1.24811	0.107741	RXRA::VDR	0.129637
MA0638.1	MA0638.1	17	1327	4.59459	3.3175	1.38496	0.112134	CREB3	0.134705
MA0639.1	MA0639.1	12	873	3.24324	2.1825	1.48602	0.114021	DBP	0.136752
MA1135.1	MA1135.1	36	3160	9.72973	7.9	1.23161	0.114356	FOSB::JUNB	0.136933
MA1475.1	MA1475.1	16	1247	4.32432	3.1175	1.38711	0.119374	CREB3L4(var.2)	0.142713
MA0099.3	MA0099.3	37	3306	10	8.265	1.20992	0.131855	FOS::JUN	0.157382
MA1138.1	MA1138.1	36	3212	9.72973	8.03	1.21167	0.133949	FOSL2::JUNB	0.159627
MA1141.1	MA1141.1	43	3914	11.6216	9.785	1.1877	0.135076	FOS::JUND	0.160712
MA0141.3	MA0141.3	50	4624	13.5135	11.56	1.16899	0.136608	ESRRB	0.162277
MA0844.1	MA0844.1	14	1097	3.78378	2.7425	1.37968	0.142458	XBP1	0.168957
MA0756.1	MA0756.1	27	2346	7.2973	5.865	1.24421	0.143581	ONECUT2	0.170018
MA1130.1	MA1130.1	39	3537	10.5405	8.8425	1.19203	0.144178	FOSL2::JUN	0.170455
MA0843.1	MA0843.1	12	915	3.24324	2.2875	1.41781	0.144772	TEF	0.170866
MA0758.1	MA0758.1	26	2251	7.02703	5.6275	1.24869	0.144984	E2F7	0.170866
MA1575.1	MA1575.1	29	2549	7.83784	6.3725	1.22995	0.146676	THRB(var.2)	0.172588
MA1127.1	MA1127.1	24	2062	6.48649	5.155	1.25829	0.148142	FOSB::JUN	0.173882
MA0911.1	MA0911.1	17	1388	4.59459	3.47	1.32409	0.148242	Hoxa11	0.173882
MA1144.1	MA1144.1	36	3256	9.72973	8.14	1.1953	0.152062	FOSL2::JUND	0.177985
MA1506.1	MA1506.1	19	1586	5.13514	3.965	1.29512	0.152555	HOXD10	0.177985
MA0161.2	MA0161.2	58	5486	15.6757	13.715	1.14296	0.152649	NFIC	0.177985
MA1537.1	MA1537.1	63	5999	17.027	14.9975	1.13532	0.152695	NR2F1(var.2)	0.177985
MA0863.1	MA0863.1	28	2467	7.56757	6.1675	1.22701	0.154661	MTF1	0.179996
MA0869.1	MA0869.1	45	4182	12.1622	10.455	1.16329	0.160138	Sox11	0.186079
MA0491.2	MA0491.2	34	3079	9.18919	7.6975	1.19379	0.162215	JUND	0.1882
MA0748.2	MA0748.2	25	2187	6.75676	5.4675	1.2358	0.162607	YY2	0.188361
MA0800.1	MA0800.1	44	4092	11.8919	10.23	1.16245	0.164672	EOMES	0.190457
MA0009.2	MA0009.2	21	1812	5.67568	4.53	1.25291	0.172323	TBXT	0.198999
MA0019.1	MA0019.1	23	2013	6.21622	5.0325	1.23521	0.175366	Ddit3::Cebpa	0.2022
MA0868.2	MA0868.2	44	4122	11.8919	10.305	1.15399	0.177065	SOX8	0.203843
MA0776.1	MA0776.1	9	679	2.43243	1.6975	1.43295	0.18049	MYBL1	0.207466
MA0883.1	MA0883.1	25	2221	6.75676	5.5525	1.21689	0.181569	Dmbx1	0.208385
MA1122.1	MA1122.1	32	2923	8.64865	7.3075	1.18353	0.183595	TFDP1	0.210387
MA0014.3	MA0014.3	18	1539	4.86486	3.8475	1.26442	0.184953	PAX5	0.211618
MA1145.1	MA1145.1	25	2232	6.75676	5.58	1.21089	0.187947	FOSL2::JUND(var.2)	0.214714
MA0870.1	MA0870.1	29	2635	7.83784	6.5875	1.1898	0.190297	Sox1	0.217067
MA1110.1	MA1110.1	34	3149	9.18919	7.8725	1.16725	0.196042	NR1H4	0.223278
MA0873.1	MA0873.1	16	1361	4.32432	3.4025	1.27093	0.196853	HOXD12	0.223861
MA0492.1	MA0492.1	38	3568	10.2703	8.92	1.15138	0.202677	JUND(var.2)	0.230132
MA0754.1	MA0754.1	12	987	3.24324	2.4675	1.31438	0.206527	CUX1	0.234147
MA0604.1	MA0604.1	11	894	2.97297	2.235	1.33019	0.20879	Atf1	0.236354
MA1563.1	MA1563.1	24	2170	6.48649	5.425	1.19567	0.210846	SOX18	0.238217
MA0506.1	MA0506.1	34	3178	9.18919	7.945	1.1566	0.211074	NRF1	0.238217
MA1503.1	MA1503.1	18	1578	4.86486	3.945	1.23317	0.213109	HOXB9	0.24015
MA1473.1	MA1473.1	39	3696	10.5405	9.24	1.14075	0.215518	CDX4	0.242215
MA0051.1	MA0051.1	50	4826	13.5135	12.065	1.12006	0.21559	IRF2	0.242215
MA1489.1	MA1489.1	32	2990	8.64865	7.475	1.15701	0.219189	FOXN3	0.245888
MA0635.1	MA0635.1	13	1098	3.51351	2.745	1.27997	0.220122	BARHL2	0.246563
MA0259.1	MA0259.1	13	1106	3.51351	2.765	1.27071	0.227469	ARNT::HIF1A	0.25441
MA1140.2	MA1140.2	17	1499	4.59459	3.7475	1.22604	0.228215	JUNB(var.2)	0.254862
MA0802.1	MA0802.1	44	4241	11.8919	10.6025	1.12161	0.231171	TBR1	0.257506
MA0856.1	MA0856.1	58	5691	15.6757	14.2275	1.10179	0.231272	RXRG	0.257506
MA0602.1	MA0602.1	22	2018	5.94595	5.045	1.17858	0.243398	Arid5a	0.270604
MA1509.1	MA1509.1	10	833	2.7027	2.0825	1.29782	0.245178	IRF6	0.272177
MA1478.1	MA1478.1	27	2528	7.2973	6.32	1.15464	0.246382	DMRTA2	0.273107
MA0690.1	MA0690.1	44	4273	11.8919	10.6825	1.11321	0.246981	TBX21	0.273364
MA0777.1	MA0777.1	8	645	2.16216	1.6125	1.34088	0.249555	MYBL2	0.275805
MA0136.2	MA0136.2	48	4697	12.973	11.7425	1.10479	0.251736	ELF5	0.277803
MA0108.2	MA0108.2	29	2764	7.83784	6.91	1.13427	0.266831	TBP	0.294026
MA1131.1	MA1131.1	26	2462	7.02703	6.155	1.14168	0.270027	FOSL2::JUN(var.2)	0.29711
MA1128.1	MA1128.1	39	3809	10.5405	9.5225	1.10691	0.275313	FOSL1::JUN	0.30248
MA0488.1	MA0488.1	40	3918	10.8108	9.795	1.10371	0.278259	JUN	0.305267
MA1546.1	MA1546.1	12	1063	3.24324	2.6575	1.22041	0.281968	PAX3(var.2)	0.308881
MA0145.3	MA0145.3	17	1570	4.59459	3.925	1.1706	0.287437	TFCP2	0.31441
MA0035.4	MA0035.4	34	3322	9.18919	8.305	1.10646	0.293508	GATA1	0.320581
MA0834.1	MA0834.1	17	1581	4.59459	3.9525	1.16245	0.297054	ATF7	0.32398
MA0150.2	MA0150.2	48	4790	12.973	11.975	1.08334	0.298676	Nfe2l2	0.325273
MA0663.1	MA0663.1	16	1488	4.32432	3.72	1.16245	0.304615	MLX	0.331258
MA0676.1	MA0676.1	47	4698	12.7027	11.745	1.08154	0.305382	Nr2e1	0.331609
MA1538.1	MA1538.1	28	2725	7.56757	6.8125	1.11084	0.309236	NR2F1(var.3)	0.335306
MA0749.1	MA0749.1	4	304	1.08108	0.76	1.42248	0.310367	ZBED1	0.336043
MA0143.4	MA0143.4	39	3880	10.5405	9.7	1.08665	0.316036	SOX2	0.341685
MA0620.3	MA0620.3	21	2021	5.67568	5.0525	1.12334	0.323112	MITF	0.34883
MA0527.1	MA0527.1	12	1113	3.24324	2.7825	1.16559	0.335672	ZBTB33	0.361866
MA0113.3	MA0113.3	22	2152	5.94595	5.38	1.10519	0.345304	NR3C1	0.371488
MA1561.1	MA1561.1	16	1532	4.32432	3.83	1.12907	0.345593	SOX12	0.371488
MA1555.1	MA1555.1	22	2154	5.94595	5.385	1.10417	0.346907	RXRB(var.2)	0.372364
MA0908.1	MA0908.1	17	1656	4.59459	4.14	1.10981	0.364929	HOXD11	0.391145
MA0828.1	MA0828.1	16	1565	4.32432	3.9125	1.10526	0.377069	SREBF2(var.2)	0.402792
MA1136.1	MA1136.1	16	1565	4.32432	3.9125	1.10526	0.377069	FOSB::JUNB(var.2)	0.402792
MA0840.1	MA0840.1	19	1878	5.13514	4.695	1.09375	0.377415	Creb5	0.402792
MA0655.1	MA0655.1	24	2402	6.48649	6.005	1.08018	0.378	JDP2	0.40284
MA0759.1	MA0759.1	23	2323	6.21622	5.8075	1.07038	0.398741	ELK3	0.424338
MA0878.2	MA0878.2	34	3489	9.18919	8.7225	1.0535	0.401021	CDX1	0.426156
MA0131.2	MA0131.2	12	1180	3.24324	2.95	1.0994	0.41036	HINFP	0.43546
MA0007.3	MA0007.3	23	2363	6.21622	5.9075	1.05226	0.431092	Ar	0.456811
MA0594.2	MA0594.2	5	466	1.35135	1.165	1.15996	0.43221	HOXA9	0.457346
MA0028.2	MA0028.2	23	2366	6.21622	5.915	1.05092	0.433526	ELK1	0.458088
MA1134.1	MA1134.1	29	3010	7.83784	7.525	1.04157	0.437533	FOS::JUNB	0.461669
MA1129.1	MA1129.1	12	1205	3.24324	3.0125	1.0766	0.438511	FOSL1::JUN(var.2)	0.462047
MA0862.1	MA0862.1	4	370	1.08108	0.925	1.16874	0.447403	GMEB2	0.470751
MA0877.2	MA0877.2	7	692	1.89189	1.73	1.09358	0.458668	BARHL1	0.481924
MA0485.2	MA0485.2	15	1545	4.05405	3.8625	1.04959	0.461127	HOXC9	0.483826
MA1547.1	MA1547.1	34	3590	9.18919	8.975	1.02387	0.468932	PITX2	0.491325
MA1592.1	MA1592.1	42	4452	11.3514	11.13	1.01989	0.470479	ZNF274	0.491674
MA0656.1	MA0656.1	20	2090	5.40541	5.225	1.03453	0.470583	JDP2(var.2)	0.491674
MA1483.1	MA1483.1	28	2976	7.56757	7.44	1.01715	0.491115	ELF2	0.512408
MA0841.1	MA0841.1	25	2660	6.75676	6.65	1.01605	0.496855	NFE2	0.517673
MA0719.1	MA0719.1	21	2246	5.67568	5.615	1.01081	0.511729	RHOXF1	0.532426
MA1126.1	MA1126.1	20	2161	5.40541	5.4025	1.00054	0.531637	FOS::JUN(var.2)	0.552369
MA0605.2	MA0605.2	18	1944	4.86486	4.86	1.001	0.532384	ATF3	0.552376
MA0067.1	MA0067.1	9	964	2.43243	2.41	1.00931	0.53541	Pax2	0.554744
MA1101.2	MA1101.2	23	2501	6.21622	6.2525	0.994197	0.542286	BACH2	0.56109
MA0651.1	MA0651.1	12	1319	3.24324	3.2975	0.983546	0.564047	HOXC11	0.582796
MA1139.1	MA1139.1	15	1651	4.05405	4.1275	0.982206	0.565199	FOSL2::JUNB(var.2)	0.583179
MA0641.1	MA0641.1	32	3517	8.64865	8.7925	0.983639	0.565987	ELF4	0.583185
MA1132.1	MA1132.1	24	2651	6.48649	6.6275	0.978723	0.573667	JUN::JUNB	0.590284
MA1479.1	MA1479.1	25	2765	6.75676	6.9125	0.977469	0.576767	DMRTC2	0.592656
MA0077.1	MA0077.1	27	2996	7.2973	7.49	0.974272	0.584857	SOX9	0.600142
MA0629.1	MA0629.1	23	2568	6.21622	6.42	0.968258	0.594276	Rhox11	0.608969
MA1552.1	MA1552.1	18	2033	4.86486	5.0825	0.95718	0.609564	RARB(var.3)	0.623779
MA0069.1	MA0069.1	16	1817	4.32432	4.5425	0.95197	0.615571	PAX6	0.629063
MA0804.1	MA0804.1	16	1868	4.32432	4.67	0.92598	0.659122	TBX19	0.672647
MA0906.1	MA0906.1	13	1544	3.51351	3.86	0.910237	0.673971	HOXC12	0.686862
MA1556.1	MA1556.1	22	2578	5.94595	6.445	0.922567	0.682924	RXRG(var.2)	0.695036
MA0140.2	MA0140.2	32	3743	8.64865	9.3575	0.924248	0.706571	GATA1::TAL1	0.717342
MA0470.2	MA0470.2	6	760	1.62162	1.9	0.853485	0.706765	E2F4	0.717342
MA1562.1	MA1562.1	20	2427	5.40541	6.0675	0.890879	0.73458	SOX14	0.744561
MA0024.3	MA0024.3	5	688	1.35135	1.72	0.785669	0.764421	E2F1	0.773625
MA0727.1	MA0727.1	17	2127	4.59459	5.3175	0.864052	0.765329	NR3C2	0.773625
MA0609.2	MA0609.2	15	1900	4.05405	4.75	0.853485	0.770204	CREM	0.7775
MA0615.1	MA0615.1	3	465	0.810811	1.1625	0.697472	0.80582	Gmeb1	0.812354
MA0711.1	MA0711.1	20	2586	5.40541	6.465	0.836103	0.82543	OTX1	0.831
MA0864.2	MA0864.2	5	800	1.35135	2	0.675676	0.864282	E2F2	0.868942
MA1545.1	MA1545.1	3	537	0.810811	1.3425	0.603956	0.875453	OVOL2	0.878988
MA1544.1	MA1544.1	3	573	0.810811	1.4325	0.566011	0.901188	OVOL1	0.90361
MA1553.1	MA1553.1	13	1980	3.51351	4.95	0.709801	0.925468	RARG(var.3)	0.92671
MA0087.1	MA0087.1	0	0	0	0	NA	1	Sox5	1

## Sheet: E7.5NCCProg_v_E7.5AE_DAP
	p_val	avg_log2FC	pct.1	pct.2	p_val_adj	chr	upgenes_query_sig	upgenes_gene_name_sig
chr1-106036969-106037618	0.0321171	0.492707	0.178	0.036	1	chr1-106036969-106037618	chr1-106036969-106037618	Zcchc2
chr1-106277370-106277517	0.0122948	0.403914	0.067	0	1	chr1-106277370-106277517	chr1-106277370-106277517	Phlpp1
chr1-112379755-112380391	0.017704	0.405867	0.156	0.029	1	chr1-112379755-112380391	chr1-112379755-112380391	Dsel
chr1-118759478-118760040	0.013037	0.379665	0.133	0.021	1	chr1-118759478-118760040	chr1-118759478-118760040	Gli2
chr1-118877964-118879691	0.0261657	0.262119	0.111	0.021	1	chr1-118877964-118879691	chr1-118877964-118879691	Gli2
chr1-120155290-120155730	0.0445434	0.255358	0.089	0.029	1	chr1-120155290-120155730	chr1-120155290-120155730	3110009E18Rik
chr1-120389943-120390966	0.00675082	0.420895	0.222	0.071	1	chr1-120389943-120390966	chr1-120389943-120390966	1700012E03Rik
chr1-120466532-120467313	0.035538	0.323628	0.111	0.029	1	chr1-120466532-120467313	chr1-120466532-120467313	Marco
chr1-131598086-131600756	0.0229528	0.338528	0.244	0.093	1	chr1-131598086-131600756	chr1-131598086-131600756	Avpr1b
chr1-131797059-131798109	0.0424224	0.319336	0.267	0.107	1	chr1-131797059-131798109	chr1-131797059-131798109	Pm20d1
chr1-131994865-131995498	0.0170358	0.36674	0.111	0.014	1	chr1-131994865-131995498	chr1-131994865-131995498	Gm29103
chr1-132562032-132563024	0.0271963	0.296792	0.111	0.029	1	chr1-132562032-132563024	chr1-132562032-132563024	Nfasc
chr1-132853358-132853711	0.0397394	0.323907	0.067	0.007	1	chr1-132853358-132853711	chr1-132853358-132853711	Lrrn2
chr1-133218812-133219564	0.000490729	0.518369	0.133	0	1	chr1-133218812-133219564	chr1-133218812-133219564	Plekha6
chr1-133385427-133388560	0.0218969	0.299492	0.311	0.157	1	chr1-133385427-133388560	chr1-133385427-133388560	Sox13
chr1-133596399-133597136	0.00362587	0.477449	0.156	0.029	1	chr1-133596399-133597136	chr1-133596399-133597136	Snrpe
chr1-13360635-13361104	0.0435695	0.269726	0.067	0.007	1	chr1-13360635-13361104	chr1-13360635-13361104	Ncoa2
chr1-134577605-134577961	0.0320907	0.297179	0.067	0.014	1	chr1-134577605-134577961	chr1-134577605-134577961	Kdm5b
chr1-134745610-134746321	0.0391038	0.267614	0.067	0.007	1	chr1-134745610-134746321	chr1-134745610-134746321	Syt2
chr1-134854286-134854924	0.00385251	0.285996	0.067	0	1	chr1-134854286-134854924	chr1-134854286-134854924	Ppp1r12b
chr1-135348930-135349495	0.0324437	0.361141	0.111	0.029	1	chr1-135348930-135349495	chr1-135348930-135349495	Lmod1
chr1-135580058-135581349	0.00449853	0.519963	0.178	0.029	1	chr1-135580058-135581349	chr1-135580058-135581349	Nav1
chr1-136491587-136492375	0.0273871	0.266791	0.067	0.007	1	chr1-136491587-136492375	chr1-136491587-136492375	Kif14
chr1-136789162-136789553	0.0158443	0.359072	0.089	0.014	1	chr1-136789162-136789553	chr1-136789162-136789553	Nr5a2
chr1-137323016-137324579	0.000511377	0.48445	0.289	0.071	1	chr1-137323016-137324579	chr1-137323016-137324579	Nr5a2
chr1-139376606-139377358	0.0100443	0.355241	0.178	0.05	1	chr1-139376606-139377358	chr1-139376606-139377358	Crb1
chr1-139421495-139423185	0.0497399	0.279449	0.444	0.229	1	chr1-139421495-139423185	chr1-139421495-139423185	Zbtb41
chr1-143738804-143740490	0.0374365	0.351522	0.4	0.171	1	chr1-143738804-143740490	chr1-143738804-143740490	Glrx2
chr1-151880793-151881188	0.0258181	0.327718	0.067	0	1	chr1-151880793-151881188	chr1-151880793-151881188	1700025G04Rik
chr1-152313392-152313871	0.0474003	0.383623	0.111	0.021	1	chr1-152313392-152313871	chr1-152313392-152313871	Tsen15
chr1-152576424-152577154	0.00591869	0.459291	0.133	0.014	1	chr1-152576424-152577154	chr1-152576424-152577154	Rgl1
chr1-152789956-152791913	0.00222347	0.417395	0.422	0.15	1	chr1-152789956-152791913	chr1-152789956-152791913	Ncf2
chr1-153535644-153535958	0.0242717	0.318455	0.067	0.007	1	chr1-153535644-153535958	chr1-153535644-153535958	Npl
chr1-153746638-153747182	0.00743256	0.399804	0.133	0.021	1	chr1-153746638-153747182	chr1-153746638-153747182	Rgs16
chr1-155029026-155031447	0.0173238	0.301707	0.222	0.1	1	chr1-155029026-155031447	chr1-155029026-155031447	Gm29282
chr1-155108488-155108739	0.0306588	0.320186	0.067	0.007	1	chr1-155108488-155108739	chr1-155108488-155108739	Ier5
chr1-155777370-155777968	0.00598788	0.322981	0.067	0	1	chr1-155777370-155777968	chr1-155777370-155777968	Qsox1
chr1-155784240-155786402	0.0286096	0.269183	0.267	0.143	1	chr1-155784240-155786402	chr1-155784240-155786402	Qsox1
chr1-156076459-156076846	0.0157476	0.306769	0.067	0.007	1	chr1-156076459-156076846	chr1-156076459-156076846	Fam163a
chr1-157085826-157087093	0.0287664	0.305069	0.267	0.143	1	chr1-157085826-157087093	chr1-157085826-157087093	Tex35
chr1-158266274-158267729	0.0340182	0.376195	0.156	0.029	1	chr1-158266274-158267729	chr1-158266274-158267729	Brinp2
chr1-158294748-158295874	0.0347668	0.297825	0.111	0.036	1	chr1-158294748-158295874	chr1-158294748-158295874	Brinp2
chr1-159396364-159397071	0.0141921	0.399976	0.133	0.021	1	chr1-159396364-159397071	chr1-159396364-159397071	Rfwd2
chr1-159910965-159911469	0.0223016	0.352191	0.111	0.021	1	chr1-159910965-159911469	chr1-159910965-159911469	Tnr
chr1-160307107-160307531	0.0212261	0.332377	0.067	0	1	chr1-160307107-160307531	chr1-160307107-160307531	Rabgap1l
chr1-162547665-162550470	0.0212916	0.277357	0.533	0.264	1	chr1-162547665-162550470	chr1-162547665-162550470	Mettl13
chr1-164898638-164899825	0.00121367	0.471527	0.356	0.1	1	chr1-164898638-164899825	chr1-164898638-164899825	RP23-152I6.3
chr1-165616987-165618547	0.046229	0.4394	0.2	0.05	1	chr1-165616987-165618547	chr1-165616987-165618547	Mpzl1
chr1-165629508-165630531	0.026337	0.333407	0.111	0.021	1	chr1-165629508-165630531	chr1-165629508-165630531	Mpzl1
chr1-166089678-166090222	0.0099442	0.318265	0.067	0.007	1	chr1-166089678-166090222	chr1-166089678-166090222	RP24-147G10.4
chr1-166279703-166281271	0.0286978	0.426946	0.244	0.057	1	chr1-166279703-166281271	chr1-166279703-166281271	Ildr2
chr1-166308536-166309859	0.00787498	0.361754	0.267	0.1	1	chr1-166308536-166309859	chr1-166308536-166309859	Ildr2
chr1-167065201-167066448	0.0344452	0.379519	0.111	0.021	1	chr1-167065201-167066448	chr1-167065201-167066448	Fam78b
chr1-167597710-167600129	0.0157852	0.310152	0.311	0.15	1	chr1-167597710-167600129	chr1-167597710-167600129	Rxrg
chr1-167733191-167734861	0.00385493	0.532545	0.2	0.036	1	chr1-167733191-167734861	chr1-167733191-167734861	Lmx1a
chr1-167754270-167755153	0.0127061	0.403176	0.111	0.014	1	chr1-167754270-167755153	chr1-167754270-167755153	Lmx1a
chr1-167932144-167932545	0.0273877	0.358048	0.089	0.014	1	chr1-167932144-167932545	chr1-167932144-167932545	Lmx1a
chr1-169051518-169051907	0.0218191	0.322993	0.067	0	1	chr1-169051518-169051907	chr1-169051518-169051907	RP23-167H24.1
chr1-169928558-169929110	0.00551447	0.40461	0.111	0.014	1	chr1-169928558-169929110	chr1-169928558-169929110	1700084C01Rik
chr1-170521241-170522124	0.0429729	0.333426	0.178	0.064	1	chr1-170521241-170522124	chr1-170521241-170522124	Nos1ap
chr1-170889155-170889909	0.0224353	0.383738	0.156	0.043	1	chr1-170889155-170889909	chr1-170889155-170889909	Gm26620
chr1-171241984-171242309	0.0175101	0.320769	0.067	0.007	1	chr1-171241984-171242309	chr1-171241984-171242309	Ndufs2
chr1-171279747-171282403	0.0446271	0.266372	0.6	0.35	1	chr1-171279747-171282403	chr1-171279747-171282403	Ppox
chr1-171435234-171435867	0.00680176	0.297672	0.067	0	1	chr1-171435234-171435867	chr1-171435234-171435867	Gm26641
chr1-17145092-17145977	0.00162313	0.4871	0.4	0.136	1	chr1-17145092-17145977	chr1-17145092-17145977	Gdap1
chr1-171566810-171567211	0.0303803	0.284403	0.067	0.007	1	chr1-171566810-171567211	chr1-171566810-171567211	Cd244
chr1-172016529-172017666	0.0138875	0.365653	0.178	0.064	1	chr1-172016529-172017666	chr1-172016529-172017666	Vangl2
chr1-174999395-175000254	0.026965	0.460565	0.156	0.021	1	chr1-174999395-175000254	chr1-174999395-175000254	Rgs7
chr1-177280852-177281689	0.027917	0.380911	0.111	0.014	1	chr1-177280852-177281689	chr1-177280852-177281689	Akt3
chr1-178644980-178645613	0.0223515	0.338149	0.089	0.014	1	chr1-178644980-178645613	chr1-178644980-178645613	Kif26b
chr1-179055316-179055954	0.0266819	0.370325	0.111	0.021	1	chr1-179055316-179055954	chr1-179055316-179055954	Smyd3
chr1-180550595-180551461	0.00040085	0.557412	0.2	0.029	1	chr1-180550595-180551461	chr1-180550595-180551461	Parp1
chr1-180694659-180694955	0.0208841	0.34062	0.067	0.007	1	chr1-180694659-180694955	chr1-180694659-180694955	Mixl1
chr1-180757470-180758616	0.0273073	0.313512	0.089	0.021	1	chr1-180757470-180758616	chr1-180757470-180758616	Acbd3
chr1-180873791-180874718	0.0212014	0.502434	0.267	0.05	1	chr1-180873791-180874718	chr1-180873791-180874718	Sde2
chr1-181284334-181284663	0.00230629	0.54898	0.111	0.007	1	chr1-181284334-181284663	chr1-181284334-181284663	A430110L20Rik
chr1-182465345-182466346	0.0318827	0.25294	0.067	0.007	1	chr1-182465345-182466346	chr1-182465345-182466346	Capn2
chr1-182868640-182869714	0.0233196	0.256995	0.089	0.029	1	chr1-182868640-182869714	chr1-182868640-182869714	Susd4
chr1-183696936-183697324	0.0346392	0.341605	0.089	0.021	1	chr1-183696936-183697324	chr1-183696936-183697324	RP23-352D14.1
chr1-184266019-184266578	0.0486327	0.427822	0.156	0.029	1	chr1-184266019-184266578	chr1-184266019-184266578	RP23-172L16.3
chr1-184743584-184744256	0.0222981	0.322897	0.089	0.014	1	chr1-184743584-184744256	chr1-184743584-184744256	RP23-433P9.4
chr1-187233024-187233696	0.0174116	0.359368	0.111	0.014	1	chr1-187233024-187233696	chr1-187233024-187233696	Gpatch2
chr1-189785181-189787042	0.0208581	0.344019	0.133	0.036	1	chr1-189785181-189787042	chr1-189785181-189787042	Ptpn14
chr1-189830306-189831449	0.049043	0.268113	0.133	0.043	1	chr1-189830306-189831449	chr1-189830306-189831449	Ptpn14
chr1-190989638-190990051	0.0363884	0.296832	0.067	0.007	1	chr1-190989638-190990051	chr1-190989638-190990051	RP23-399N18.3
chr1-191303877-191304216	0.0184586	0.353684	0.067	0.007	1	chr1-191303877-191304216	chr1-191303877-191304216	Nenf
chr1-191461553-191462661	0.00769786	0.428485	0.2	0.043	1	chr1-191461553-191462661	chr1-191461553-191462661	RP23-103B18.8
chr1-192068256-192068526	0.0156771	0.36811	0.067	0	1	chr1-192068256-192068526	chr1-192068256-192068526	Traf5
chr1-193329869-193330724	0.0273243	0.34455	0.2	0.071	1	chr1-193329869-193330724	chr1-193329869-193330724	Lamb3
chr1-193876154-193876836	0.0422288	0.35163	0.111	0.021	1	chr1-193876154-193876836	chr1-193876154-193876836	RP23-204C6.1
chr1-195018079-195018485	0.0144887	0.452904	0.111	0.014	1	chr1-195018079-195018485	chr1-195018079-195018485	RP23-445K23.6
chr1-20980477-20980785	0.00173437	0.532135	0.111	0.007	1	chr1-20980477-20980785	chr1-20980477-20980785	Efhc1
chr1-33555789-33555916	0.00309803	0.41244	0.067	0	1	chr1-33555789-33555916	chr1-33555789-33555916	Prim2
chr1-34010718-34012328	0.027859	0.269152	0.4	0.2	1	chr1-34010718-34012328	chr1-34010718-34012328	Dst
chr1-34067571-34068843	0.00138854	0.39454	0.111	0.014	1	chr1-34067571-34068843	chr1-34067571-34068843	Dst
chr1-36550585-36550942	0.00722395	0.3598	0.067	0	1	chr1-36550585-36550942	chr1-36550585-36550942	Sema4c
chr1-36586085-36587348	0.035207	0.309828	0.089	0.014	1	chr1-36586085-36587348	chr1-36586085-36587348	Fam178b
chr1-38642429-38642825	0.0013105	0.361895	0.067	0	1	chr1-38642429-38642825	chr1-38642429-38642825	Aff3
chr1-39911458-39911942	0.0256972	0.293143	0.067	0	1	chr1-39911458-39911942	chr1-39911458-39911942	Map4k4
chr1-42710946-42715208	0.00676405	0.404011	0.533	0.25	1	chr1-42710946-42715208	chr1-42710946-42715208	Pantr2
chr1-43378823-43379216	0.0290213	0.492385	0.111	0.007	1	chr1-43378823-43379216	chr1-43378823-43379216	Nck2
chr1-44198263-44199212	0.0167579	0.413034	0.133	0.007	1	chr1-44198263-44199212	chr1-44198263-44199212	Mettl21e
chr1-54384215-54384611	0.0180136	0.397897	0.089	0.007	1	chr1-54384215-54384611	chr1-54384215-54384611	Gtf3c3
chr1-55205840-55206462	0.0314729	0.388838	0.111	0.014	1	chr1-55205840-55206462	chr1-55205840-55206462	Rftn2
chr1-55235195-55235601	0.0013452	0.365186	0.067	0	1	chr1-55235195-55235601	chr1-55235195-55235601	Mars2
chr1-57890104-57890780	0.0109826	0.372266	0.133	0.036	1	chr1-57890104-57890780	chr1-57890104-57890780	Spats2l
chr1-59613577-59614592	0.0440984	0.274152	0.222	0.1	1	chr1-59613577-59614592	chr1-59613577-59614592	Sumo1
chr1-62827885-62828562	0.0269532	0.331218	0.111	0.029	1	chr1-62827885-62828562	chr1-62827885-62828562	Gm4208
chr1-6410038-6410515	0.0266797	0.539091	0.156	0.014	1	chr1-6410038-6410515	chr1-6410038-6410515	Fam150a
chr1-71289481-71289940	0.00317755	0.400089	0.089	0	1	chr1-71289481-71289940	chr1-71289481-71289940	Abca12
chr1-72640872-72641516	0.0368041	0.356701	0.156	0.043	1	chr1-72640872-72641516	chr1-72640872-72641516	Ankar
chr1-7313500-7313735	0.0191433	0.344173	0.067	0	1	chr1-7313500-7313735	chr1-7313500-7313735	Gm26901
chr1-73824485-73824769	0.00645456	0.430183	0.089	0.007	1	chr1-73824485-73824769	chr1-73824485-73824769	6030407O03Rik
chr1-74846306-74846734	0.0209083	0.305714	0.067	0.007	1	chr1-74846306-74846734	chr1-74846306-74846734	Gm16582
chr1-74924445-74924934	0.00360902	0.378484	0.089	0.007	1	chr1-74924445-74924934	chr1-74924445-74924934	Ccdc108
chr1-75262886-75264910	0.0357167	0.274636	0.556	0.343	1	chr1-75262886-75264910	chr1-75262886-75264910	Ptprn
chr1-77597713-77598171	0.0208293	0.251505	0.067	0.014	1	chr1-77597713-77598171	chr1-77597713-77598171	Gm28386
chr1-78192178-78193971	0.0276672	0.300849	0.267	0.121	1	chr1-78192178-78193971	chr1-78192178-78193971	Pax3
chr1-79450171-79450872	0.0143657	0.428865	0.133	0.021	1	chr1-79450171-79450872	chr1-79450171-79450872	Scg2
chr1-79682509-79683290	0.0417242	0.325114	0.089	0.014	1	chr1-79682509-79683290	chr1-79682509-79683290	Ap1s3
chr1-82112416-82113007	0.0260926	0.262435	0.067	0.007	1	chr1-82112416-82113007	chr1-82112416-82113007	Irs1
chr1-84217776-84218750	0.0384746	0.294684	0.111	0.029	1	chr1-84217776-84218750	chr1-84217776-84218750	Pid1
chr1-84621251-84621785	0.0162531	0.354909	0.089	0.007	1	chr1-84621251-84621785	chr1-84621251-84621785	Dner
chr1-86294018-86295553	0.0153463	0.357894	0.289	0.121	1	chr1-86294018-86295553	chr1-86294018-86295553	B3gnt7
chr1-86537657-86538847	0.000550014	0.569075	0.2	0.021	1	chr1-86537657-86538847	chr1-86537657-86538847	Pde6d
chr1-87580480-87581580	0.0466932	0.304126	0.289	0.121	1	chr1-87580480-87581580	chr1-87580480-87581580	Neu2
chr1-87608360-87608847	0.0170779	0.340324	0.089	0.007	1	chr1-87608360-87608847	chr1-87608360-87608847	Neu2
chr1-88611239-88611502	0.047618	0.311322	0.067	0.014	1	chr1-88611239-88611502	chr1-88611239-88611502	Gm29336
chr1-88670789-88671188	0.0289642	0.315539	0.067	0.007	1	chr1-88670789-88671188	chr1-88670789-88671188	Arl4c
chr1-88745121-88745868	0.03712	0.293739	0.178	0.057	1	chr1-88745121-88745868	chr1-88745121-88745868	2410088K16Rik
chr1-89344481-89345106	0.0294334	0.371419	0.133	0.029	1	chr1-89344481-89345106	chr1-89344481-89345106	Gm28342
chr1-91368822-91370440	0.00948537	0.28294	0.067	0	1	chr1-91368822-91370440	chr1-91368822-91370440	Fam132b
chr1-92211891-92212922	0.0129092	0.403271	0.156	0.036	1	chr1-92211891-92212922	chr1-92211891-92212922	Hdac4
chr1-92696710-92697344	0.0136105	0.498792	0.2	0.036	1	chr1-92696710-92697344	chr1-92696710-92697344	Gm29483
chr1-92909019-92909477	0.0312123	0.313178	0.067	0.007	1	chr1-92909019-92909477	chr1-92909019-92909477	Dusp28
chr10-100629686-100630172	0.00622202	0.305348	0.067	0	1	chr10-100629686-100630172	chr10-100629686-100630172	1700017N19Rik
chr10-107485579-107486391	0.0382338	0.300785	0.111	0.036	1	chr10-107485579-107486391	chr10-107485579-107486391	Myf5
chr10-108330671-108333965	0.0228079	0.288344	0.622	0.357	1	chr10-108330671-108333965	chr10-108330671-108333965	Pawr
chr10-108354521-108355304	0.00054154	0.437451	0.111	0	1	chr10-108354521-108355304	chr10-108354521-108355304	Pawr
chr10-108524251-108525137	0.0435597	0.284853	0.111	0.029	1	chr10-108524251-108525137	chr10-108524251-108525137	Syt1
chr10-111378230-111378945	0.0437122	0.341419	0.089	0.007	1	chr10-111378230-111378945	chr10-111378230-111378945	Bbs10
chr10-115143574-115144056	0.0412038	0.371611	0.111	0.014	1	chr10-115143574-115144056	chr10-115143574-115144056	Tph2
chr10-115184511-115185256	0.037546	0.526745	0.333	0.107	1	chr10-115184511-115185256	chr10-115184511-115185256	Tph2
chr10-115361773-115363322	0.0444851	0.304138	0.422	0.214	1	chr10-115361773-115363322	chr10-115361773-115363322	Tmem19
chr10-116079397-116079789	0.0379829	0.365857	0.089	0.007	1	chr10-116079397-116079789	chr10-116079397-116079789	Ptprr
chr10-116207963-116209067	0.0466127	0.292114	0.178	0.071	1	chr10-116207963-116209067	chr10-116207963-116209067	Ptprr
chr10-116548052-116548296	0.0223004	0.358865	0.067	0	1	chr10-116548052-116548296	chr10-116548052-116548296	Cnot2
chr10-117389967-117391556	0.0124201	0.379947	0.222	0.071	1	chr10-117389967-117391556	chr10-117389967-117391556	Cpsf6
chr10-117953102-117953542	0.0325375	0.317449	0.089	0.021	1	chr10-117953102-117953542	chr10-117953102-117953542	Rap1b
chr10-119168115-119169355	0.0369044	0.323873	0.156	0.043	1	chr10-119168115-119169355	chr10-119168115-119169355	Cand1
chr10-120077859-120078275	0.0387274	0.2849	0.067	0.014	1	chr10-120077859-120078275	chr10-120077859-120078275	Grip1
chr10-120719853-120723576	0.0226512	0.292317	0.444	0.257	1	chr10-120719853-120723576	chr10-120719853-120723576	4921513I03Rik
chr10-120821731-120822178	0.0195332	0.337151	0.089	0.021	1	chr10-120821731-120822178	chr10-120821731-120822178	Msrb3
chr10-121364387-121366347	0.012165	0.350173	0.422	0.207	1	chr10-121364387-121366347	chr10-121364387-121366347	Gns
chr10-121532294-121533883	0.000164576	0.60074	0.333	0.071	1	chr10-121532294-121533883	chr10-121532294-121533883	Tbk1
chr10-121764529-121764820	0.0327214	0.282782	0.067	0.014	1	chr10-121764529-121764820	chr10-121764529-121764820	BC048403
chr10-122963331-122964702	0.0226027	0.369033	0.222	0.071	1	chr10-122963331-122964702	chr10-122963331-122964702	Ppm1h
chr10-123678209-123678996	0.0451731	0.305547	0.111	0.029	1	chr10-123678209-123678996	chr10-123678209-123678996	Fam19a2
chr10-127176727-127181217	0.00769404	0.364516	0.6	0.314	1	chr10-127176727-127181217	chr10-127176727-127181217	Slc26a10
chr10-127265666-127267440	0.0385025	0.297522	0.489	0.264	1	chr10-127265666-127267440	chr10-127265666-127267440	Dctn2
chr10-127872437-127872910	0.0198208	0.278948	0.067	0.007	1	chr10-127872437-127872910	chr10-127872437-127872910	BC089597
chr10-18197097-18197920	0.00786153	0.371189	0.133	0.029	1	chr10-18197097-18197920	chr10-18197097-18197920	Ect2l
chr10-18760293-18760604	0.0417619	0.276722	0.067	0.014	1	chr10-18760293-18760604	chr10-18760293-18760604	D10Bwg1379e
chr10-19591258-19592747	0.0348123	0.252354	0.533	0.329	1	chr10-19591258-19592747	chr10-19591258-19592747	Ifngr1
chr10-20992617-20993090	0.0263971	0.28961	0.089	0.021	1	chr10-20992617-20993090	chr10-20992617-20993090	Ahi1
chr10-22142156-22143240	0.0290706	0.326015	0.267	0.114	1	chr10-22142156-22143240	chr10-22142156-22143240	E030030I06Rik
chr10-30405870-30406345	0.00979611	0.330258	0.067	0	1	chr10-30405870-30406345	chr10-30405870-30406345	Trmt11
chr10-39174784-39175425	0.0290962	0.331449	0.111	0.029	1	chr10-39174784-39175425	chr10-39174784-39175425	Wisp3
chr10-39369066-39371250	0.00877914	0.313164	0.556	0.293	1	chr10-39369066-39371250	chr10-39369066-39371250	Fyn
chr10-41302561-41304454	0.0371751	0.291188	0.4	0.207	1	chr10-41302561-41304454	chr10-41302561-41304454	Fig4
chr10-42968337-42969396	0.0452859	0.402707	0.133	0.021	1	chr10-42968337-42969396	chr10-42968337-42969396	Scml4
chr10-43584656-43584986	0.00890669	0.362127	0.067	0	1	chr10-43584656-43584986	chr10-43584656-43584986	Cd24a
chr10-43901024-43902348	0.0483321	0.252197	0.378	0.207	1	chr10-43901024-43902348	chr10-43901024-43902348	Rtn4ip1
chr10-44325851-44326143	0.0357281	0.323906	0.067	0.007	1	chr10-44325851-44326143	chr10-44325851-44326143	Atg5
chr10-52257870-52258706	0.017329	0.319177	0.089	0.021	1	chr10-52257870-52258706	chr10-52257870-52258706	Dcbld1
chr10-5480022-5480758	0.0277203	0.405598	0.156	0.043	1	chr10-5480022-5480758	chr10-5480022-5480758	Syne1
chr10-57783507-57785187	0.0295276	0.360261	0.156	0.043	1	chr10-57783507-57785187	chr10-57783507-57785187	Fabp7
chr10-58223826-58224295	0.023777	0.335809	0.067	0.007	1	chr10-58223826-58224295	chr10-58223826-58224295	AW822073
chr10-66896715-66897808	0.00760121	0.459393	0.289	0.1	1	chr10-66896715-66897808	chr10-66896715-66897808	1110002J07Rik
chr10-68759298-68759725	0.00339592	0.487283	0.111	0.007	1	chr10-68759298-68759725	chr10-68759298-68759725	Tmem26
chr10-69792951-69793560	0.00969788	0.379204	0.156	0.036	1	chr10-69792951-69793560	chr10-69792951-69793560	Ank3
chr10-70540385-70541073	0.0401454	0.335455	0.133	0.043	1	chr10-70540385-70541073	chr10-70540385-70541073	Fam13c
chr10-75020726-75021780	0.0232631	0.413059	0.2	0.05	1	chr10-75020726-75021780	chr10-75020726-75021780	Rsph14
chr10-77729191-77729667	0.0203062	0.406612	0.111	0.021	1	chr10-77729191-77729667	chr10-77729191-77729667	Gm10100
chr10-78159157-78160781	0.00232233	0.421699	0.289	0.093	1	chr10-78159157-78160781	chr10-78159157-78160781	D10Jhu81e
chr10-78417809-78418145	0.0393999	0.425812	0.133	0.036	1	chr10-78417809-78418145	chr10-78417809-78418145	Rrp1
chr10-7866936-7868139	0.0446389	0.388892	0.2	0.057	1	chr10-7866936-7868139	chr10-7866936-7868139	Zc3h12d
chr10-79666421-79666861	0.0131406	0.463598	0.111	0.007	1	chr10-79666421-79666861	chr10-79666421-79666861	Madcam1
chr10-80043981-80044542	0.0373199	0.402032	0.133	0.021	1	chr10-80043981-80044542	chr10-80043981-80044542	Gpx4
chr10-80207175-80208284	0.0285147	0.323773	0.089	0.014	1	chr10-80207175-80208284	chr10-80207175-80208284	Efna2
chr10-80744177-80744886	0.00191847	0.445633	0.133	0.007	1	chr10-80744177-80744886	chr10-80744177-80744886	Ap3d1
chr10-81217595-81219105	0.023854	0.294503	0.178	0.079	1	chr10-81217595-81219105	chr10-81217595-81219105	Atcay
chr10-81327956-81330719	0.0312738	0.333945	0.311	0.121	1	chr10-81327956-81330719	chr10-81327956-81330719	Tbxa2r
chr10-81493662-81494092	0.0243691	0.360749	0.089	0.014	1	chr10-81493662-81494092	chr10-81493662-81494092	Ncln
chr10-81626776-81628757	0.0305946	0.344031	0.289	0.107	1	chr10-81626776-81628757	chr10-81626776-81628757	Sirt6
chr10-82858149-82861167	0.0362595	0.268094	0.644	0.386	1	chr10-82858149-82861167	chr10-82858149-82861167	Txnrd1
chr10-84910260-84911679	0.0404613	0.406918	0.133	0.014	1	chr10-84910260-84911679	chr10-84910260-84911679	Rfx4
chr10-85597979-85599563	0.0350204	0.382665	0.222	0.071	1	chr10-85597979-85599563	chr10-85597979-85599563	Btbd11
chr10-87447023-87448341	0.0455637	0.361241	0.2	0.057	1	chr10-87447023-87448341	chr10-87447023-87448341	Ascl1
chr10-89708759-89709402	0.0366447	0.38339	0.111	0.014	1	chr10-89708759-89709402	chr10-89708759-89709402	Actr6
chr10-92246752-92247656	0.0477017	0.353678	0.089	0.007	1	chr10-92246752-92247656	chr10-92246752-92247656	Gm20757
chr10-92400779-92401025	0.0111795	0.36784	0.067	0	1	chr10-92400779-92401025	chr10-92400779-92401025	Gm20757
chr10-92934365-92934829	0.0227288	0.400392	0.089	0.007	1	chr10-92934365-92934829	chr10-92934365-92934829	Cfap54
chr10-94294885-94295612	0.0226087	0.282343	0.067	0.007	1	chr10-94294885-94295612	chr10-94294885-94295612	Gm4792
chr10-94549370-94550014	0.0146197	0.363576	0.111	0.021	1	chr10-94549370-94550014	chr10-94549370-94550014	Tmcc3
chr10-94940016-94946440	0.0111299	0.294015	0.667	0.45	1	chr10-94940016-94946440	chr10-94940016-94946440	Plxnc1
chr10-95257990-95258465	0.026572	0.408957	0.111	0.014	1	chr10-95257990-95258465	chr10-95257990-95258465	Cradd
chr10-99452215-99452387	0.00533367	0.378827	0.067	0	1	chr10-99452215-99452387	chr10-99452215-99452387	Gad1-ps
chr11-100136713-100137257	0.0112953	0.395912	0.089	0.007	1	chr11-100136713-100137257	chr11-100136713-100137257	Krt15
chr11-100144717-100146497	0.0200507	0.355039	0.267	0.1	1	chr11-100144717-100146497	chr11-100144717-100146497	Krt19
chr11-100354029-100357807	0.0328124	0.275944	0.333	0.164	1	chr11-100354029-100357807	chr11-100354029-100357807	Hap1
chr11-100893155-100894144	0.00908633	0.466259	0.333	0.114	1	chr11-100893155-100894144	chr11-100893155-100894144	Stat3
chr11-101138552-101139166	0.0450766	0.287446	0.089	0.014	1	chr11-101138552-101139166	chr11-101138552-101139166	Tubg1
chr11-101581959-101582768	0.0412994	0.367584	0.178	0.05	1	chr11-101581959-101582768	chr11-101581959-101582768	Tmem106a
chr11-101790743-101791144	0.00197684	0.370947	0.067	0	1	chr11-101790743-101791144	chr11-101790743-101791144	Etv4
chr11-101920859-101921434	0.0289831	0.368976	0.111	0.021	1	chr11-101920859-101921434	chr11-101920859-101921434	Meox1
chr11-102740926-102741910	0.0419106	0.416478	0.156	0.029	1	chr11-102740926-102741910	chr11-102740926-102741910	Adam11
chr11-103906403-103907315	0.0487862	0.252218	0.089	0.029	1	chr11-103906403-103907315	chr11-103906403-103907315	Nsf
chr11-104052974-104053711	0.024059	0.324959	0.178	0.064	1	chr11-104052974-104053711	chr11-104052974-104053711	Arf2
chr11-104510583-104510963	0.00233798	0.444761	0.089	0	1	chr11-104510583-104510963	chr11-104510583-104510963	Cdc27
chr11-104571150-104572523	0.0368923	0.394031	0.156	0.036	1	chr11-104571150-104572523	chr11-104571150-104572523	Myl4
chr11-105423294-105423625	0.020625	0.422223	0.089	0.007	1	chr11-105423294-105423625	chr11-105423294-105423625	2022-03-10
chr11-105449688-105450263	0.0172176	0.549285	0.178	0.036	1	chr11-105449688-105450263	chr11-105449688-105450263	2022-03-10
chr11-105942808-105945096	0.00950879	0.32549	0.4	0.2	1	chr11-105942808-105945096	chr11-105942808-105945096	Cyb561
chr11-105966835-105969999	0.00874274	0.374438	0.378	0.164	1	chr11-105966835-105969999	chr11-105966835-105969999	Ace
chr11-106498801-106499190	0.0430936	0.326217	0.067	0	1	chr11-106498801-106499190	chr11-106498801-106499190	Tex2
chr11-106606041-106606455	0.0337709	0.372442	0.089	0.007	1	chr11-106606041-106606455	chr11-106606041-106606455	Tex2
chr11-107014517-107016078	0.0466813	0.384263	0.222	0.079	1	chr11-107014517-107016078	chr11-107014517-107016078	Kpna2
chr11-107325721-107326492	0.0105188	0.321649	0.089	0.014	1	chr11-107325721-107326492	chr11-107325721-107326492	Pitpnc1
chr11-107503080-107503648	0.00131971	0.347914	0.067	0	1	chr11-107503080-107503648	chr11-107503080-107503648	Psmd12
chr11-107573149-107574273	0.0016947	0.396972	0.111	0.007	1	chr11-107573149-107574273	chr11-107573149-107574273	Helz
chr11-107617686-107618113	0.00354455	0.523287	0.111	0.007	1	chr11-107617686-107618113	chr11-107617686-107618113	Helz
chr11-107904027-107904501	0.0286713	0.299112	0.067	0.007	1	chr11-107904027-107904501	chr11-107904027-107904501	Cacng5
chr11-111843208-111844941	0.0322699	0.294618	0.378	0.179	1	chr11-111843208-111844941	chr11-111843208-111844941	Gm11674
chr11-11277148-11278133	0.0290617	0.30292	0.089	0.014	1	chr11-11277148-11278133	chr11-11277148-11278133	Zpbp
chr11-112780869-112785703	1.70849e-12	0.497436	1	0.464	1.67641e-07	chr11-112780869-112785703	chr11-112780869-112785703	Sox9
chr11-112826610-112826869	0.0481056	0.342953	0.067	0.007	1	chr11-112826610-112826869	chr11-112826610-112826869	4933434M16Rik
chr11-112876185-112876658	0.0332344	0.398715	0.111	0.014	1	chr11-112876185-112876658	chr11-112876185-112876658	4933434M16Rik
chr11-113810888-113812397	0.0226459	0.381468	0.333	0.136	1	chr11-113810888-113812397	chr11-113810888-113812397	Sdk2
chr11-113834934-113835768	0.0106582	0.36809	0.111	0.021	1	chr11-113834934-113835768	chr11-113834934-113835768	Sdk2
chr11-114512946-114514209	0.00215648	0.50089	0.156	0.014	1	chr11-114512946-114514209	chr11-114512946-114514209	4932435O22Rik
chr11-114667787-114669699	0.0153385	0.343954	0.489	0.257	1	chr11-114667787-114669699	chr11-114667787-114669699	Rpl38
chr11-115544537-115544766	0.00680548	0.378488	0.067	0	1	chr11-115544537-115544766	chr11-115544537-115544766	Sumo2
chr11-115891251-115893221	0.0294188	0.345477	0.156	0.05	1	chr11-115891251-115893221	chr11-115891251-115893221	Myo15b
chr11-116093882-116094434	0.000959545	0.516491	0.133	0.014	1	chr11-116093882-116094434	chr11-116093882-116094434	Wbp2
chr11-117325287-117326904	0.00228537	0.479431	0.222	0.057	1	chr11-117325287-117326904	chr11-117325287-117326904	2022-09-09
chr11-117859895-117861294	0.0494306	0.347218	0.222	0.079	1	chr11-117859895-117861294	chr11-117859895-117861294	Tmem235
chr11-118600108-118601737	0.0485405	0.284593	0.111	0.036	1	chr11-118600108-118601737	chr11-118600108-118601737	Rbfox3
chr11-119147352-119148408	0.0479522	0.289135	0.067	0.007	1	chr11-119147352-119148408	chr11-119147352-119148408	Tbc1d16
chr11-11923927-11924219	0.0231709	0.416547	0.089	0.007	1	chr11-11923927-11924219	chr11-11923927-11924219	Grb10
chr11-119258257-119260009	0.010139	0.447078	0.267	0.086	1	chr11-119258257-119260009	chr11-119258257-119260009	Ccdc40
chr11-120929036-120929467	0.00728532	0.339619	0.067	0	1	chr11-120929036-120929467	chr11-120929036-120929467	Ccdc57
chr11-120932335-120933427	0.0451603	0.289746	0.267	0.129	1	chr11-120932335-120933427	chr11-120932335-120933427	Ccdc57
chr11-16437296-16437878	0.0439529	0.363963	0.133	0.036	1	chr11-16437296-16437878	chr11-16437296-16437878	Vstm2a
chr11-19025914-19028020	0.0137391	0.31291	0.289	0.143	1	chr11-19025914-19028020	chr11-19025914-19028020	Meis1
chr11-19826206-19826618	0.0278277	0.330984	0.067	0.007	1	chr11-19826206-19826618	chr11-19826206-19826618	Spred2
chr11-19829011-19831079	0.0481384	0.250257	0.244	0.136	1	chr11-19829011-19831079	chr11-19829011-19831079	Spred2
chr11-20357779-20357952	0.00175889	0.397271	0.067	0	1	chr11-20357779-20357952	chr11-20357779-20357952	Slc1a4
chr11-20690941-20691492	0.0177461	0.325489	0.133	0.036	1	chr11-20690941-20691492	chr11-20690941-20691492	Aftph
chr11-20955471-20955872	0.0285537	0.371843	0.089	0.014	1	chr11-20955471-20955872	chr11-20955471-20955872	Gm12037
chr11-23124164-23125131	0.0294457	0.357476	0.356	0.157	1	chr11-23124164-23125131	chr11-23124164-23125131	1700061J23Rik
chr11-23665092-23666857	0.00112773	0.300657	0.644	0.357	1	chr11-23665092-23666857	chr11-23665092-23666857	Pex13
chr11-24127607-24128043	0.0295503	0.321242	0.089	0.021	1	chr11-24127607-24128043	chr11-24127607-24128043	Bcl11a
chr11-24212199-24212571	0.0379209	0.293994	0.067	0.014	1	chr11-24212199-24212571	chr11-24212199-24212571	Gm12066
chr11-24689894-24690381	0.0341982	0.386835	0.111	0.014	1	chr11-24689894-24690381	chr11-24689894-24690381	Gm12068
chr11-25853079-25853352	0.0053531	0.35572	0.067	0	1	chr11-25853079-25853352	chr11-25853079-25853352	5730522E02Rik
chr11-26128885-26129189	0.0086605	0.452282	0.089	0	1	chr11-26128885-26129189	chr11-26128885-26129189	5730522E02Rik
chr11-30177094-30177836	0.0252965	0.452124	0.156	0.029	1	chr11-30177094-30177836	chr11-30177094-30177836	Sptbn1
chr11-32340817-32341550	0.0371506	0.37385	0.178	0.057	1	chr11-32340817-32341550	chr11-32340817-32341550	Sh3pxd2b
chr11-33680020-33680799	0.0278741	0.311104	0.2	0.079	1	chr11-33680020-33680799	chr11-33680020-33680799	Kcnip1
chr11-34001904-34002658	0.0374935	0.319434	0.133	0.036	1	chr11-34001904-34002658	chr11-34001904-34002658	4930469K13Rik
chr11-3547946-3548539	0.0449341	0.404358	0.111	0.014	1	chr11-3547946-3548539	chr11-3547946-3548539	Smtn
chr11-3894390-3895799	0.00738981	0.312586	0.489	0.257	1	chr11-3894390-3895799	chr11-3894390-3895799	4921536K21Rik
chr11-3989722-3990203	0.0301859	0.304888	0.089	0.029	1	chr11-3989722-3990203	chr11-3989722-3990203	Gal3st1
chr11-40491250-40492515	0.0192656	0.336322	0.156	0.05	1	chr11-40491250-40492515	chr11-40491250-40492515	3110004A20Rik
chr11-4123695-4124358	0.0193072	0.392607	0.133	0.029	1	chr11-4123695-4124358	chr11-4123695-4124358	Sec14l2
chr11-44424044-44424376	0.0285201	0.344205	0.067	0	1	chr11-44424044-44424376	chr11-44424044-44424376	Il12b
chr11-44774448-44774741	0.049216	0.34498	0.089	0.021	1	chr11-44774448-44774741	chr11-44774448-44774741	Ebf1
chr11-45008020-45008570	0.0433177	0.340882	0.133	0.036	1	chr11-45008020-45008570	chr11-45008020-45008570	Ebf1
chr11-46164398-46164810	0.00239117	0.354755	0.067	0	1	chr11-46164398-46164810	chr11-46164398-46164810	Nipal4
chr11-46272359-46272813	0.0369604	0.337783	0.089	0.021	1	chr11-46272359-46272813	chr11-46272359-46272813	Cyfip2
chr11-49633516-49634906	0.0391043	0.360889	0.222	0.086	1	chr11-49633516-49634906	chr11-49633516-49634906	Flt4
chr11-49662373-49664925	0.00358744	0.514499	0.222	0.043	1	chr11-49662373-49664925	chr11-49662373-49664925	Scgb3a1
chr11-49827306-49827457	0.00825588	0.382502	0.067	0	1	chr11-49827306-49827457	chr11-49827306-49827457	Gfpt2
chr11-50130401-50132229	0.0415878	0.306046	0.511	0.307	1	chr11-50130401-50132229	chr11-50130401-50132229	Tbc1d9b
chr11-50194288-50195054	0.0440461	0.341928	0.089	0.014	1	chr11-50194288-50195054	chr11-50194288-50195054	3010026O09Rik
chr11-50892415-50892869	0.0087014	0.385708	0.089	0.007	1	chr11-50892415-50892869	chr11-50892415-50892869	Zfp454
chr11-51875739-51876259	0.00791158	0.370515	0.089	0.007	1	chr11-51875739-51876259	chr11-51875739-51876259	Jade2
chr11-51951894-51952504	0.0351625	0.271132	0.067	0.007	1	chr11-51951894-51952504	chr11-51951894-51952504	Gm26551
chr11-52143636-52144103	0.00657081	0.448838	0.133	0.014	1	chr11-52143636-52144103	chr11-52143636-52144103	Gm26551
chr11-54859271-54861217	0.00586019	0.30584	0.644	0.336	1	chr11-54859271-54861217	chr11-54859271-54861217	Lyrm7
chr11-54935884-54936741	0.0025834	0.446653	0.156	0.021	1	chr11-54935884-54936741	chr11-54935884-54936741	Tnip1
chr11-57885806-57886529	0.012757	0.378886	0.178	0.057	1	chr11-57885806-57886529	chr11-57885806-57886529	Hand1
chr11-58961571-58962432	0.0450494	0.260436	0.089	0.029	1	chr11-58961571-58962432	chr11-58961571-58962432	Trim17
chr11-59504972-59507287	0.047428	0.293636	0.556	0.314	1	chr11-59504972-59507287	chr11-59504972-59507287	Zkscan17
chr11-60351302-60353701	0.00330044	0.294754	0.711	0.429	1	chr11-60351302-60353701	chr11-60351302-60353701	Tom1l2
chr11-60366185-60367656	0.0378153	0.377675	0.133	0.021	1	chr11-60366185-60367656	chr11-60366185-60367656	Lrrc48
chr11-60384676-60385904	0.0317757	0.265585	0.089	0.014	1	chr11-60384676-60385904	chr11-60384676-60385904	Lrrc48
chr11-61102468-61103345	0.0224536	0.368099	0.111	0.021	1	chr11-61102468-61103345	chr11-61102468-61103345	Tnfrsf13b
chr11-61453042-61454493	0.0289381	0.36049	0.311	0.136	1	chr11-61453042-61454493	chr11-61453042-61454493	Rnf112
chr11-61683427-61685361	0.0352724	0.280565	0.378	0.193	1	chr11-61683427-61685361	chr11-61683427-61685361	Fam83g
chr11-62575156-62577180	0.0372659	0.285431	0.267	0.129	1	chr11-62575156-62577180	chr11-62575156-62577180	Trpv2
chr11-6261457-6262760	0.0433813	0.346366	0.2	0.079	1	chr11-6261457-6262760	chr11-6261457-6262760	Ddx56
chr11-62744020-62744729	0.02028	0.392651	0.178	0.057	1	chr11-62744020-62744729	chr11-62744020-62744729	Gm27194
chr11-68145462-68147351	0.0322976	0.258168	0.178	0.079	1	chr11-68145462-68147351	chr11-68145462-68147351	Stx8
chr11-68313005-68313974	0.0438938	0.367837	0.111	0.014	1	chr11-68313005-68313974	chr11-68313005-68313974	Ntn1
chr11-68681258-68682574	0.00787368	0.480864	0.178	0.036	1	chr11-68681258-68682574	chr11-68681258-68682574	Myh10
chr11-68825785-68825967	0.0177345	0.357247	0.067	0.007	1	chr11-68825785-68825967	chr11-68825785-68825967	Ndel1
chr11-69271544-69272753	0.0347759	0.376871	0.133	0.021	1	chr11-69271544-69272753	chr11-69271544-69272753	Cntrob
chr11-69331352-69333333	0.0116347	0.40237	0.289	0.121	1	chr11-69331352-69333333	chr11-69331352-69333333	Kcnab3
chr11-69632159-69633847	0.0376897	0.316687	0.622	0.336	1	chr11-69632159-69633847	chr11-69632159-69633847	Fxr2
chr11-70097265-70097865	0.0389046	0.298817	0.133	0.05	1	chr11-70097265-70097865	chr11-70097265-70097865	Asgr2
chr11-72002400-72002890	0.0176823	0.442369	0.111	0.014	1	chr11-72002400-72002890	chr11-72002400-72002890	Aipl1
chr11-7210254-7210806	0.0305799	0.500593	0.156	0.014	1	chr11-7210254-7210806	chr11-7210254-7210806	Igfbp3
chr11-72997778-72997990	0.00273756	0.49971	0.089	0	1	chr11-72997778-72997990	chr11-72997778-72997990	P2rx1
chr11-74468296-74468484	0.0359126	0.343401	0.067	0.007	1	chr11-74468296-74468484	chr11-74468296-74468484	Rap1gap2
chr11-75097832-75098085	0.0365155	0.347149	0.067	0.007	1	chr11-75097832-75098085	chr11-75097832-75098085	Smg6
chr11-75231539-75232445	0.00831146	0.45574	0.244	0.071	1	chr11-75231539-75232445	chr11-75231539-75232445	Rtn4rl1
chr11-75945974-75946495	0.0480815	0.366529	0.111	0.021	1	chr11-75945974-75946495	chr11-75945974-75946495	Rph3al
chr11-76436563-76438011	0.0248545	0.370032	0.378	0.157	1	chr11-76436563-76438011	chr11-76436563-76438011	Abr
chr11-77496936-77498565	0.0472582	0.295545	0.222	0.093	1	chr11-77496936-77498565	chr11-77496936-77498565	Git1
chr11-77622317-77622435	0.0430588	0.31568	0.067	0.014	1	chr11-77622317-77622435	chr11-77622317-77622435	Taok1
chr11-78171791-78172758	0.0306209	0.360724	0.222	0.064	1	chr11-78171791-78172758	chr11-78171791-78172758	Nek8
chr11-78465145-78466778	0.0244682	0.366471	0.356	0.171	1	chr11-78465145-78466778	chr11-78465145-78466778	Slc46a1
chr11-78535256-78537064	0.0121457	0.30708	0.622	0.35	1	chr11-78535256-78537064	chr11-78535256-78537064	Ift20
chr11-78807444-78808173	0.0374127	0.360962	0.111	0.014	1	chr11-78807444-78808173	chr11-78807444-78808173	Lyrm9
chr11-79307098-79307252	0.00385056	0.469463	0.089	0	1	chr11-79307098-79307252	chr11-79307098-79307252	Gm9964
chr11-80289558-80291374	0.0299451	0.350451	0.244	0.071	1	chr11-80289558-80291374	chr11-80289558-80291374	Rhbdl3
chr11-82637426-82637966	0.00413535	0.323333	0.067	0	1	chr11-82637426-82637966	chr11-82637426-82637966	Gm11426
chr11-84562764-84563700	0.0186986	0.293303	0.089	0.014	1	chr11-84562764-84563700	chr11-84562764-84563700	Lhx1os
chr11-85687878-85688740	0.0086302	0.437517	0.133	0.021	1	chr11-85687878-85688740	chr11-85687878-85688740	Bcas3
chr11-86412676-86413134	0.0426192	0.328889	0.089	0.021	1	chr11-86412676-86413134	chr11-86412676-86413134	Gm23667
chr11-88177700-88178746	0.0277741	0.468879	0.156	0.029	1	chr11-88177700-88178746	chr11-88177700-88178746	Cuedc1
chr11-88661402-88662100	0.0104408	0.374123	0.089	0.007	1	chr11-88661402-88662100	chr11-88661402-88662100	Msi2
chr11-88973578-88974880	0.0082048	0.384735	0.356	0.136	1	chr11-88973578-88974880	chr11-88973578-88974880	Coil
chr11-89113784-89114274	0.0314926	0.325874	0.111	0.036	1	chr11-89113784-89114274	chr11-89113784-89114274	Gm11497
chr11-8955787-8956075	0.000549999	0.558524	0.111	0	1	chr11-8955787-8956075	chr11-8955787-8956075	Pkd1l1
chr11-94213968-94214587	0.013214	0.459564	0.133	0.029	1	chr11-94213968-94214587	chr11-94213968-94214587	Tob1
chr11-94454157-94454818	0.0138844	0.362407	0.067	0	1	chr11-94454157-94454818	chr11-94454157-94454818	Cacna1g
chr11-94762726-94763323	0.00100525	0.536978	0.133	0	1	chr11-94762726-94763323	chr11-94762726-94763323	Tmem92
chr11-94818944-94819849	0.0478497	0.369035	0.156	0.036	1	chr11-94818944-94819849	chr11-94818944-94819849	Tmem92
chr11-94970134-94970669	0.0468077	0.391934	0.133	0.021	1	chr11-94970134-94970669	chr11-94970134-94970669	Sgca
chr11-95000375-95001594	0.0477611	0.310673	0.2	0.086	1	chr11-95000375-95001594	chr11-95000375-95001594	Ppp1r9b
chr11-95147814-95151714	0.0474666	0.332431	0.4	0.193	1	chr11-95147814-95151714	chr11-95147814-95151714	Dlx4
chr11-95581711-95582007	0.00430947	0.37288	0.067	0	1	chr11-95581711-95582007	chr11-95581711-95582007	Ngfr
chr11-95805625-95806001	0.0302328	0.347787	0.067	0	1	chr11-95805625-95806001	chr11-95805625-95806001	Zfp652
chr11-95823325-95825425	0.0280933	0.250617	0.378	0.214	1	chr11-95823325-95825425	chr11-95823325-95825425	Phospho1
chr11-96198354-96201261	0.0451776	0.332482	0.333	0.15	1	chr11-96198354-96201261	chr11-96198354-96201261	Hoxb13
chr11-96328985-96330735	0.00950107	0.415121	0.2	0.057	1	chr11-96328985-96330735	chr11-96328985-96330735	Hoxb3
chr11-96347902-96348789	0.0443173	0.345483	0.133	0.043	1	chr11-96347902-96348789	chr11-96347902-96348789	Hoxb3
chr11-97144718-97147750	6.60427e-05	0.551076	0.378	0.071	1	chr11-97144718-97147750	chr11-97144718-97147750	Tbkbp1
chr11-97159429-97159589	0.00457468	0.407277	0.067	0	1	chr11-97159429-97159589	chr11-97159429-97159589	Kpnb1
chr11-97971198-97971599	0.00217266	0.446337	0.089	0	1	chr11-97971198-97971599	chr11-97971198-97971599	Plxdc1
chr11-98088181-98088558	0.0295197	0.35824	0.089	0.014	1	chr11-98088181-98088558	chr11-98088181-98088558	Fbxl20
chr11-98325639-98326170	0.00367854	0.506414	0.156	0.021	1	chr11-98325639-98326170	chr11-98325639-98326170	Neurod2
chr11-98834630-98838201	0.0385191	0.262366	0.311	0.136	1	chr11-98834630-98838201	chr11-98834630-98838201	Rapgefl1
chr11-99055162-99056493	0.0402417	0.323588	0.133	0.036	1	chr11-99055162-99056493	chr11-99055162-99056493	Igfbp4
chr11-99062984-99063981	0.00485684	0.484893	0.156	0.014	1	chr11-99062984-99063981	chr11-99062984-99063981	Tns4
chr12-100241923-100243282	0.0375342	0.261758	0.333	0.193	1	chr12-100241923-100243282	chr12-100241923-100243282	Gm26723
chr12-100479468-100480564	0.0265283	0.312501	0.133	0.036	1	chr12-100479468-100480564	chr12-100479468-100480564	Ttc7b
chr12-100503929-100504497	0.00671376	0.387761	0.067	0	1	chr12-100503929-100504497	chr12-100503929-100504497	Ttc7b
chr12-100692005-100692657	0.0119075	0.47168	0.156	0.029	1	chr12-100692005-100692657	chr12-100692005-100692657	Rps6ka5
chr12-102661245-102662064	0.0233255	0.444072	0.111	0.021	1	chr12-102661245-102662064	chr12-102661245-102662064	Itpk1
chr12-102729920-102731605	0.0481219	0.307208	0.333	0.15	1	chr12-102729920-102731605	chr12-102729920-102731605	Gm28051
chr12-102769032-102769358	0.0163989	0.343669	0.067	0	1	chr12-102769032-102769358	chr12-102769032-102769358	Ubr7
chr12-103367588-103368540	0.043102	0.261985	0.2	0.079	1	chr12-103367588-103368540	chr12-103367588-103368540	Asb2
chr12-104900968-104901947	0.042683	0.34275	0.111	0.029	1	chr12-104900968-104901947	chr12-104900968-104901947	Gm28875
chr12-105280970-105281540	0.00389948	0.49538	0.156	0.021	1	chr12-105280970-105281540	chr12-105280970-105281540	Tunar
chr12-106173811-106175951	0.0337874	0.270413	0.267	0.143	1	chr12-106173811-106175951	chr12-106173811-106175951	Vrk1
chr12-108327214-108329391	0.0176783	0.344501	0.267	0.1	1	chr12-108327214-108329391	chr12-108327214-108329391	Hhipl1
chr12-108529148-108529818	0.0165648	0.351591	0.133	0.036	1	chr12-108529148-108529818	chr12-108529148-108529818	Eml1
chr12-109423146-109425430	0.0118382	0.368223	0.178	0.05	1	chr12-109423146-109425430	chr12-109423146-109425430	Dlk1
chr12-109517875-109520853	0.017483	0.421738	0.289	0.1	1	chr12-109517875-109520853	chr12-109517875-109520853	Meg3
chr12-109747130-109748285	0.0470866	0.374937	0.156	0.043	1	chr12-109747130-109748285	chr12-109747130-109748285	Mirg
chr12-111164171-111167387	0.0267951	0.348904	0.6	0.307	1	chr12-111164171-111167387	chr12-111164171-111167387	Traf3
chr12-111769283-111770133	0.0121375	0.421062	0.156	0.043	1	chr12-111769283-111770133	chr12-111769283-111770133	Klc1
chr12-11177232-11179235	0.00334414	0.447685	0.244	0.071	1	chr12-11177232-11179235	chr12-11177232-11179235	Kcns3
chr12-112153676-112154054	0.00868866	0.3632	0.067	0	1	chr12-112153676-112154054	chr12-112153676-112154054	Kif26a
chr12-112277103-112277737	0.0116225	0.31297	0.067	0.007	1	chr12-112277103-112277737	chr12-112277103-112277737	Kif26a
chr12-112332323-112334308	0.0424712	0.330955	0.178	0.057	1	chr12-112332323-112334308	chr12-112332323-112334308	A730018C14Rik
chr12-112868633-112871254	0.0336966	0.279867	0.178	0.079	1	chr12-112868633-112871254	chr12-112868633-112871254	Gpr132
chr12-112922518-112923645	0.0308751	0.275125	0.111	0.036	1	chr12-112922518-112923645	chr12-112922518-112923645	Jag2
chr12-112941256-112943019	0.00616687	0.432805	0.422	0.171	1	chr12-112941256-112943019	chr12-112941256-112943019	Nudt14
chr12-113097155-113099868	0.0164713	0.387902	0.356	0.15	1	chr12-113097155-113099868	chr12-113097155-113099868	Mta1
chr12-113102261-113103097	0.043082	0.343977	0.133	0.029	1	chr12-113102261-113103097	chr12-113102261-113103097	Mta1
chr12-113217042-113218390	0.00381267	0.442827	0.289	0.079	1	chr12-113217042-113218390	chr12-113217042-113218390	Tmem121
chr12-113795890-113796508	0.0478056	0.359507	0.111	0.021	1	chr12-113795890-113796508	chr12-113795890-113796508	Adam6a
chr12-117627327-117627669	0.0250201	0.322082	0.067	0.007	1	chr12-117627327-117627669	chr12-117627327-117627669	Rapgef5
chr12-118594804-118595706	0.0194575	0.326954	0.156	0.05	1	chr12-118594804-118595706	chr12-118594804-118595706	Sp8
chr12-118836021-118838574	0.0418906	0.281559	0.533	0.307	1	chr12-118836021-118838574	chr12-118836021-118838574	Sp8
chr12-119981710-119982174	0.0083735	0.285766	0.067	0.007	1	chr12-119981710-119982174	chr12-119981710-119982174	Tmem196
chr12-12796731-12797484	0.00612851	0.389827	0.089	0.007	1	chr12-12796731-12797484	chr12-12796731-12797484	Gm17337
chr12-22156438-22156998	0.000516151	0.466414	0.111	0.007	1	chr12-22156438-22156998	chr12-22156438-22156998	Gm4425
chr12-29015622-29015814	0.00651367	0.396119	0.067	0	1	chr12-29015622-29015814	chr12-29015622-29015814	Gm23342
chr12-29095112-29096804	0.0232853	0.308485	0.378	0.179	1	chr12-29095112-29096804	chr12-29095112-29096804	Gm23342
chr12-29367698-29368784	0.0110917	0.40526	0.222	0.093	1	chr12-29367698-29368784	chr12-29367698-29368784	Myt1l
chr12-31720837-31721203	0.0452005	0.295226	0.067	0.007	1	chr12-31720837-31721203	chr12-31720837-31721203	Cog5
chr12-32017644-32018493	0.0120371	0.403397	0.111	0.014	1	chr12-32017644-32018493	chr12-32017644-32018493	Prkar2b
chr12-32123228-32123690	0.0487978	0.29697	0.067	0.007	1	chr12-32123228-32123690	chr12-32123228-32123690	Pik3cg
chr12-33109493-33110002	0.0418385	0.315166	0.111	0.029	1	chr12-33109493-33110002	chr12-33109493-33110002	F730043M19Rik
chr12-40680609-40680893	0.0480532	0.289328	0.067	0.007	1	chr12-40680609-40680893	chr12-40680609-40680893	Dock4
chr12-40797220-40797696	0.0400636	0.271991	0.067	0.014	1	chr12-40797220-40797696	chr12-40797220-40797696	Dock4
chr12-41314799-41315404	0.0166666	0.414897	0.111	0.014	1	chr12-41314799-41315404	chr12-41314799-41315404	Immp2l
chr12-44928392-44928721	0.0044754	0.529391	0.133	0.021	1	chr12-44928392-44928721	chr12-44928392-44928721	Stxbp6
chr12-52910843-52911243	0.00937452	0.322784	0.067	0	1	chr12-52910843-52911243	chr12-52910843-52911243	Akap6
chr12-54002565-54002849	0.0373589	0.434579	0.089	0	1	chr12-54002565-54002849	chr12-54002565-54002849	Npas3
chr12-57534168-57537568	0.0397421	0.343325	0.444	0.186	1	chr12-57534168-57537568	chr12-57534168-57537568	Foxa1
chr12-58334135-58334547	0.0136783	0.380627	0.089	0.014	1	chr12-58334135-58334547	chr12-58334135-58334547	Clec14a
chr12-58824261-58824514	0.045516	0.340066	0.067	0.007	1	chr12-58824261-58824514	chr12-58824261-58824514	Gm17529
chr12-61928729-61929078	0.013376	0.387148	0.089	0.007	1	chr12-61928729-61929078	chr12-61928729-61929078	Lrfn5
chr12-69227663-69228661	0.0156894	0.349979	0.378	0.171	1	chr12-69227663-69228661	chr12-69227663-69228661	Pole2
chr12-71983050-71983657	0.00879387	0.322749	0.067	0	1	chr12-71983050-71983657	chr12-71983050-71983657	Daam1
chr12-73805957-73806382	0.0262586	0.279635	0.067	0.007	1	chr12-73805957-73806382	chr12-73805957-73806382	Prkch
chr12-75389148-75390218	0.00141273	0.49658	0.244	0.057	1	chr12-75389148-75390218	chr12-75389148-75390218	Rhoj
chr12-75656628-75657029	0.0432277	0.263942	0.067	0.014	1	chr12-75656628-75657029	chr12-75656628-75657029	Wdr89
chr12-76152335-76153041	0.048189	0.343982	0.111	0.021	1	chr12-76152335-76153041	chr12-76152335-76153041	Esr2
chr12-76417210-76418165	0.00308789	0.460946	0.178	0.021	1	chr12-76417210-76418165	chr12-76417210-76418165	Ppp1r36
chr12-76792463-76792979	0.0111117	0.385979	0.089	0.007	1	chr12-76792463-76792979	chr12-76792463-76792979	Gpx2
chr12-76931779-76932276	0.0207918	0.445788	0.111	0.021	1	chr12-76931779-76932276	chr12-76931779-76932276	Max
chr12-78350673-78351357	0.0371419	0.410266	0.244	0.086	1	chr12-78350673-78351357	chr12-78350673-78351357	Gphn
chr12-79193386-79193929	0.0271966	0.355956	0.133	0.029	1	chr12-79193386-79193929	chr12-79193386-79193929	Rdh11
chr12-79718302-79720235	0.0438624	0.305104	0.422	0.214	1	chr12-79718302-79720235	chr12-79718302-79720235	Rad51b
chr12-79924298-79926593	0.0153859	0.403799	0.289	0.114	1	chr12-79924298-79926593	chr12-79924298-79926593	Zfp36l1
chr12-80223287-80224767	0.0174362	0.455967	0.178	0.029	1	chr12-80223287-80224767	chr12-80223287-80224767	Actn1
chr12-81607839-81608143	0.000286923	0.656397	0.133	0	1	chr12-81607839-81608143	chr12-81607839-81608143	Med6
chr12-82066721-82067330	0.0252659	0.332145	0.089	0.007	1	chr12-82066721-82067330	chr12-82066721-82067330	Pcnx
chr12-82189299-82189871	0.0243491	0.30738	0.067	0.007	1	chr12-82189299-82189871	chr12-82189299-82189871	Sipa1l1
chr12-82497756-82498674	0.0199751	0.411957	0.2	0.057	1	chr12-82497756-82498674	chr12-82497756-82498674	Gm5435
chr12-83017973-83018472	0.0089526	0.35088	0.089	0.007	1	chr12-83017973-83018472	chr12-83017973-83018472	Rgs6
chr12-85305314-85306162	0.0142612	0.490911	0.244	0.057	1	chr12-85305314-85306162	chr12-85305314-85306162	Nek9
chr12-85970260-85971108	0.0469127	0.375331	0.111	0.021	1	chr12-85970260-85971108	chr12-85970260-85971108	Gm26531
chr12-86216267-86217637	0.0490063	0.279493	0.311	0.164	1	chr12-86216267-86217637	chr12-86216267-86217637	Gm805
chr12-8638360-8639139	0.0114559	0.340706	0.156	0.05	1	chr12-8638360-8639139	chr12-8638360-8639139	Pum2
chr12-8640320-8641784	0.0225821	0.360106	0.378	0.171	1	chr12-8640320-8641784	chr12-8640320-8641784	Pum2
chr12-86867381-86868058	0.0397672	0.26152	0.067	0.014	1	chr12-86867381-86868058	chr12-86867381-86868058	Irf2bpl
chr12-89481608-89482549	0.0173783	0.289332	0.089	0.014	1	chr12-89481608-89482549	chr12-89481608-89482549	Nrxn3
chr12-91423071-91423768	0.0490501	0.319913	0.111	0.029	1	chr12-91423071-91423768	chr12-91423071-91423768	Tshr
chr12-9278726-9279057	0.0187354	0.372038	0.067	0	1	chr12-9278726-9279057	chr12-9278726-9279057	Ttc32
chr13-104112577-104113085	0.0182459	0.438	0.111	0.014	1	chr13-104112577-104113085	chr13-104112577-104113085	Sgtb
chr13-104139497-104140011	0.0125364	0.327301	0.089	0.014	1	chr13-104139497-104140011	chr13-104139497-104140011	Sgtb
chr13-104517825-104518824	0.0366777	0.266713	0.2	0.093	1	chr13-104517825-104518824	chr13-104517825-104518824	Adamts6
chr13-105153963-105154446	0.0180281	0.392034	0.111	0.014	1	chr13-105153963-105154446	chr13-105153963-105154446	Rnf180
chr13-105155644-105155998	0.000366846	0.613835	0.133	0	1	chr13-105155644-105155998	chr13-105155644-105155998	Rnf180
chr13-107484140-107485105	0.0383087	0.328815	0.156	0.05	1	chr13-107484140-107485105	chr13-107484140-107485105	Apoo-ps
chr13-107600448-107601382	0.013393	0.337702	0.111	0.014	1	chr13-107600448-107601382	chr13-107600448-107601382	1700006H21Rik
chr13-109775124-109776539	0.0390496	0.30398	0.2	0.079	1	chr13-109775124-109776539	chr13-109775124-109776539	Pde4d
chr13-111488503-111491493	0.0105031	0.291286	0.644	0.4	1	chr13-111488503-111491493	chr13-111488503-111491493	Gpbp1
chr13-14521771-14523427	0.00392046	0.434716	0.422	0.164	1	chr13-14521771-14523427	chr13-14521771-14523427	Hecw1
chr13-15931530-15932134	0.0114987	0.390134	0.089	0	1	chr13-15931530-15932134	chr13-15931530-15932134	Inhba
chr13-17581643-17582255	0.038431	0.413641	0.156	0.036	1	chr13-17581643-17582255	chr13-17581643-17582255	Sugct
chr13-17983193-17983653	0.0166985	0.290238	0.067	0.007	1	chr13-17983193-17983653	chr13-17983193-17983653	Yae1d1
chr13-18931128-18931272	0.00535338	0.372233	0.067	0	1	chr13-18931128-18931272	chr13-18931128-18931272	Amph
chr13-19644254-19644594	0.0488847	0.294635	0.067	0.007	1	chr13-19644254-19644594	chr13-19644254-19644594	Nme8
chr13-21221210-21223901	0.0113801	0.307065	0.556	0.293	1	chr13-21221210-21223901	chr13-21221210-21223901	Trim27
chr13-21467844-21469063	0.0206903	0.337462	0.4	0.186	1	chr13-21467844-21469063	chr13-21467844-21469063	Nkapl
chr13-21709837-21711796	0.0074427	0.414685	0.489	0.186	1	chr13-21709837-21711796	chr13-21709837-21711796	Hist1h2bl
chr13-23597917-23598421	0.00045746	0.373757	0.089	0	1	chr13-23597917-23598421	chr13-23597917-23598421	Hist1h2be
chr13-23792459-23792917	0.0438807	0.279245	0.067	0	1	chr13-23792459-23792917	chr13-23792459-23792917	Trim38
chr13-23990716-23991764	0.0230864	0.283444	0.289	0.143	1	chr13-23990716-23991764	chr13-23990716-23991764	Scgn
chr13-25268889-25270469	0.0464537	0.311191	0.333	0.157	1	chr13-25268889-25270469	chr13-25268889-25270469	Nrsn1
chr13-25451579-25452026	0.0325686	0.27537	0.067	0.014	1	chr13-25451579-25452026	chr13-25451579-25452026	Nrsn1
chr13-28693345-28693531	0.0316622	0.35229	0.067	0	1	chr13-28693345-28693531	chr13-28693345-28693531	2610307P16Rik
chr13-29838698-29839023	0.0242601	0.35336	0.089	0.014	1	chr13-29838698-29839023	chr13-29838698-29839023	Cdkal1
chr13-31797643-31798743	0.0221883	0.355369	0.178	0.064	1	chr13-31797643-31798743	chr13-31797643-31798743	Foxc1
chr13-3406114-3407102	0.041818	0.317639	0.156	0.05	1	chr13-3406114-3407102	chr13-3406114-3407102	Gm16505
chr13-34909323-34909755	0.0214981	0.399345	0.089	0.007	1	chr13-34909323-34909755	chr13-34909323-34909755	Fam217a
chr13-36733542-36737041	0.0144428	0.326702	0.667	0.35	1	chr13-36733542-36737041	chr13-36733542-36737041	Nrn1
chr13-37311328-37313123	0.0147952	0.384268	0.356	0.15	1	chr13-37311328-37313123	chr13-37311328-37313123	Ly86
chr13-40708285-40712856	0.00533942	0.429999	0.489	0.2	1	chr13-40708285-40712856	chr13-40708285-40712856	Gm9979
chr13-43397969-43399146	0.0126066	0.446231	0.356	0.121	1	chr13-43397969-43399146	chr13-43397969-43399146	Nol7
chr13-44121889-44122504	0.0139655	0.381854	0.089	0.007	1	chr13-44121889-44122504	chr13-44121889-44122504	Gm5083
chr13-45363473-45364219	0.00896108	0.35571	0.067	0	1	chr13-45363473-45364219	chr13-45363473-45364219	Mylip
chr13-45442542-45443288	0.0206603	0.315359	0.089	0.014	1	chr13-45442542-45443288	chr13-45442542-45443288	Mylip
chr13-45976770-45977384	0.00602942	0.574581	0.289	0.071	1	chr13-45976770-45977384	chr13-45976770-45977384	5033430I15Rik
chr13-47017219-47018063	0.0234056	0.368443	0.156	0.043	1	chr13-47017219-47018063	chr13-47017219-47018063	Nhlrc1
chr13-48857492-48858885	0.0256596	0.403525	0.133	0.021	1	chr13-48857492-48858885	chr13-48857492-48858885	Phf2
chr13-49209280-49209626	0.00160638	0.391339	0.067	0	1	chr13-49209280-49209626	chr13-49209280-49209626	1110007C09Rik
chr13-51003717-51004181	0.0115467	0.506313	0.133	0.014	1	chr13-51003717-51004181	chr13-51003717-51004181	Spin1
chr13-52530010-52531159	0.00301512	0.444157	0.267	0.071	1	chr13-52530010-52531159	chr13-52530010-52531159	Diras2
chr13-52911474-52912841	0.04596	0.425019	0.156	0.036	1	chr13-52911474-52912841	chr13-52911474-52912841	Auh
chr13-54225652-54225935	0.000779215	0.394637	0.067	0	1	chr13-54225652-54225935	chr13-54225652-54225935	Hrh2
chr13-54503122-54505271	0.0392146	0.326192	0.467	0.221	1	chr13-54503122-54505271	chr13-54503122-54505271	Simc1
chr13-56372758-56373074	0.00160849	0.463984	0.089	0	1	chr13-56372758-56373074	chr13-56372758-56373074	Gm10782
chr13-56608830-56610029	0.0263383	0.344001	0.2	0.079	1	chr13-56608830-56610029	chr13-56608830-56610029	Tgfbi
chr13-58112529-58113969	0.0165451	0.315414	0.267	0.121	1	chr13-58112529-58113969	chr13-58112529-58113969	Klhl3
chr13-63719510-63720165	0.00273642	0.315793	0.067	0	1	chr13-63719510-63720165	chr13-63719510-63720165	Ercc6l2
chr13-63814600-63816120	0.0401545	0.286307	0.6	0.307	1	chr13-63814600-63816120	chr13-63814600-63816120	Ercc6l2
chr13-64131089-64131233	0.00482246	0.403809	0.067	0	1	chr13-64131089-64131233	chr13-64131089-64131233	Slc35d2
chr13-64273761-64276509	0.0460912	0.25809	0.489	0.307	1	chr13-64273761-64276509	chr13-64273761-64276509	Cdc14b
chr13-64300284-64300789	0.020523	0.391474	0.111	0.021	1	chr13-64300284-64300789	chr13-64300284-64300789	Aaed1
chr13-67268544-67269814	0.0207115	0.349547	0.311	0.129	1	chr13-67268544-67269814	chr13-67268544-67269814	Zfp458
chr13-70610846-70611492	0.011139	0.385544	0.111	0.021	1	chr13-70610846-70611492	chr13-70610846-70611492	Ice1
chr13-72166202-72166634	0.0464056	0.291374	0.067	0	1	chr13-72166202-72166634	chr13-72166202-72166634	Irx1
chr13-75931077-75931355	0.0327831	0.408558	0.089	0.007	1	chr13-75931077-75931355	chr13-75931077-75931355	Rhobtb3
chr13-78183785-78188856	0.0354135	0.288172	0.467	0.271	1	chr13-78183785-78188856	chr13-78183785-78188856	Nr2f1
chr13-81760305-81760827	0.0168926	0.340965	0.133	0.036	1	chr13-81760305-81760827	chr13-81760305-81760827	Mblac2
chr13-81782631-81784180	0.0225332	0.281163	0.578	0.293	1	chr13-81782631-81784180	chr13-81782631-81784180	Cetn3
chr13-84059001-84060366	0.0182633	0.433131	0.156	0.029	1	chr13-84059001-84060366	chr13-84059001-84060366	Gm17750
chr13-8632112-8632284	0.0387668	0.423214	0.089	0.007	1	chr13-8632112-8632284	chr13-8632112-8632284	Adarb2
chr13-8870131-8871917	0.0145109	0.329585	0.622	0.336	1	chr13-8870131-8871917	chr13-8870131-8871917	Wdr37
chr13-89738777-89743511	0.0111042	0.292035	0.756	0.493	1	chr13-89738777-89743511	chr13-89738777-89743511	Vcan
chr13-91039250-91039565	0.0130775	0.348392	0.067	0	1	chr13-91039250-91039565	chr13-91039250-91039565	Atg10
chr13-92708602-92710186	0.0330671	0.379873	0.156	0.036	1	chr13-92708602-92710186	chr13-92708602-92710186	Serinc5
chr13-93724197-93724583	0.0170575	0.409853	0.089	0.007	1	chr13-93724197-93724583	chr13-93724197-93724583	Dmgdh
chr13-93855804-93856367	0.00527787	0.429559	0.111	0.007	1	chr13-93855804-93856367	chr13-93855804-93856367	Arsb
chr13-94443363-94443706	0.00361792	0.360559	0.067	0	1	chr13-94443363-94443706	chr13-94443363-94443706	Ap3b1
chr13-97341557-97342250	0.00402346	0.362021	0.067	0	1	chr13-97341557-97342250	chr13-97341557-97342250	C430039J16Rik
chr13-97434102-97436873	0.0160871	0.302513	0.444	0.236	1	chr13-97434102-97436873	chr13-97434102-97436873	Lincenc1
chr13-98889922-98891784	0.0354406	0.335552	0.378	0.171	1	chr13-98889922-98891784	chr13-98889922-98891784	Tnpo1
chr14-103718461-103719682	0.0109176	0.419034	0.267	0.093	1	chr14-103718461-103719682	chr14-103718461-103719682	Slain1
chr14-105922424-105923737	0.00910533	0.41757	0.178	0.05	1	chr14-105922424-105923737	chr14-105922424-105923737	Spry2
chr14-119027084-119027736	0.0359679	0.293447	0.133	0.043	1	chr14-119027084-119027736	chr14-119027084-119027736	Uggt2
chr14-119103262-119103609	0.00963968	0.325359	0.067	0	1	chr14-119103262-119103609	chr14-119103262-119103609	Gm16835
chr14-122950935-122951306	0.0301225	0.29771	0.067	0.007	1	chr14-122950935-122951306	chr14-122950935-122951306	Tmtc4
chr14-16380117-16380703	0.0294999	0.396355	0.156	0.029	1	chr14-16380117-16380703	chr14-16380117-16380703	Top2b
chr14-16569268-16570098	0.00284662	0.432005	0.133	0.021	1	chr14-16569268-16570098	chr14-16569268-16570098	Rarb
chr14-22781662-22782121	0.0420623	0.396905	0.111	0.021	1	chr14-22781662-22782121	chr14-22781662-22782121	1700112E06Rik
chr14-24173215-24173708	0.0010855	0.449722	0.089	0	1	chr14-24173215-24173708	chr14-24173215-24173708	Dlg5
chr14-25108285-25109677	0.0148058	0.384674	0.178	0.043	1	chr14-25108285-25109677	chr14-25108285-25109677	Gm10398
chr14-25304208-25305193	0.0163345	0.386824	0.244	0.086	1	chr14-25304208-25305193	chr14-25304208-25305193	Gm26660
chr14-25795537-25795920	0.0127178	0.433493	0.111	0.014	1	chr14-25795537-25795920	chr14-25795537-25795920	Zcchc24
chr14-26436331-26436693	0.0238355	0.373966	0.089	0.007	1	chr14-26436331-26436693	chr14-26436331-26436693	Slmap
chr14-27000292-27000962	0.0130359	0.443678	0.156	0.029	1	chr14-27000292-27000962	chr14-27000292-27000962	Hesx1
chr14-28332458-28332941	0.00892235	0.31737	0.067	0	1	chr14-28332458-28332941	chr14-28332458-28332941	Erc2
chr14-28450619-28451330	0.00158815	0.504596	0.133	0.007	1	chr14-28450619-28451330	chr14-28450619-28451330	Erc2
chr14-31323546-31325222	0.0054532	0.512212	0.244	0.05	1	chr14-31323546-31325222	chr14-31323546-31325222	Dnah1
chr14-32321630-32323097	0.0316572	0.313839	0.311	0.15	1	chr14-32321630-32323097	chr14-32321630-32323097	Ogdhl
chr14-32660204-32660871	0.0194933	0.37953	0.111	0.021	1	chr14-32660204-32660871	chr14-32660204-32660871	3425401B19Rik
chr14-33695303-33695825	0.0347481	0.41741	0.133	0.021	1	chr14-33695303-33695825	chr14-33695303-33695825	Ptpn20
chr14-33834509-33834876	0.027155	0.355545	0.067	0.007	1	chr14-33834509-33834876	chr14-33834509-33834876	Gdf10
chr14-34302972-34303804	0.0400637	0.38469	0.133	0.029	1	chr14-34302972-34303804	chr14-34302972-34303804	Fam35a
chr14-34768012-34770785	0.0100089	0.330909	0.6	0.336	1	chr14-34768012-34770785	chr14-34768012-34770785	A930038B10Rik
chr14-34810675-34811568	0.0424753	0.299771	0.2	0.086	1	chr14-34810675-34811568	chr14-34810675-34811568	Grid1
chr14-37134519-37135942	0.0454038	0.260426	0.511	0.329	1	chr14-37134519-37135942	chr14-37134519-37135942	Ghitm
chr14-41072451-41073322	0.0276122	0.319221	0.111	0.021	1	chr14-41072451-41073322	chr14-41072451-41073322	Dydc1
chr14-47646208-47646550	0.0236364	0.350718	0.067	0	1	chr14-47646208-47646550	chr14-47646208-47646550	Ktn1
chr14-48524981-48525460	0.0100421	0.386057	0.089	0.014	1	chr14-48524981-48525460	chr14-48524981-48525460	Tmem260
chr14-48651260-48652740	0.0161529	0.345637	0.311	0.143	1	chr14-48651260-48652740	chr14-48651260-48652740	Otx2
chr14-49153756-49154448	0.0253703	0.37859	0.178	0.057	1	chr14-49153756-49154448	chr14-49153756-49154448	Naa30
chr14-50969541-50970637	0.0286666	0.370726	0.111	0.014	1	chr14-50969541-50970637	chr14-50969541-50970637	Pnp
chr14-51082308-51084354	0.0157521	0.25434	0.311	0.164	1	chr14-51082308-51084354	chr14-51082308-51084354	Rnase4
chr14-51771369-51771827	0.00836738	0.321009	0.067	0	1	chr14-51771369-51771827	chr14-51771369-51771827	Ang4
chr14-52118100-52119760	0.0310599	0.336353	0.311	0.15	1	chr14-52118100-52119760	chr14-52118100-52119760	Rpgrip1
chr14-54375874-54376367	0.00794465	0.430998	0.133	0.021	1	chr14-54375874-54376367	chr14-54375874-54376367	Slc7a7
chr14-54553460-54555136	0.00764195	0.316656	0.533	0.307	1	chr14-54553460-54555136	chr14-54553460-54555136	Haus4
chr14-54568934-54570517	0.0170917	0.321636	0.222	0.093	1	chr14-54568934-54570517	chr14-54568934-54570517	Ajuba
chr14-54632181-54632572	0.0452018	0.32583	0.067	0.007	1	chr14-54632181-54632572	chr14-54632181-54632572	Gm20726
chr14-54697422-54697776	0.0448759	0.414822	0.089	0.007	1	chr14-54697422-54697776	chr14-54697422-54697776	1700123O20Rik
chr14-55577875-55579061	0.0456667	0.347529	0.356	0.179	1	chr14-55577875-55579061	chr14-55577875-55579061	Psme1
chr14-55671293-55672811	0.0379057	0.262895	0.511	0.3	1	chr14-55671293-55672811	chr14-55671293-55672811	Nedd8
chr14-55743626-55744374	0.0337302	0.425535	0.222	0.064	1	chr14-55743626-55744374	chr14-55743626-55744374	Dhrs1
chr14-55877501-55878840	0.00116391	0.425188	0.244	0.057	1	chr14-55877501-55878840	chr14-55877501-55878840	Cbln3
chr14-55897730-55898050	0.0477385	0.328075	0.067	0.007	1	chr14-55897730-55898050	chr14-55897730-55898050	Sdr39u1
chr14-56177575-56178025	0.032597	0.445949	0.133	0.021	1	chr14-56177575-56178025	chr14-56177575-56178025	Gzmn
chr14-56571226-56572304	0.0321405	0.284487	0.511	0.279	1	chr14-56571226-56572304	chr14-56571226-56572304	Cenpj
chr14-57362359-57363797	0.0455806	0.295787	0.2	0.079	1	chr14-57362359-57363797	chr14-57362359-57363797	Cryl1
chr14-61359893-61361210	0.00699803	0.394948	0.511	0.229	1	chr14-61359893-61361210	chr14-61359893-61361210	Ebpl
chr14-63377930-63378443	0.0205014	0.333553	0.111	0.029	1	chr14-63377930-63378443	chr14-63377930-63378443	Blk
chr14-63939738-63944489	0.0268307	0.313014	0.467	0.221	1	chr14-63939738-63944489	chr14-63939738-63944489	Sox7
chr14-64055157-64055767	0.00775124	0.381357	0.089	0.007	1	chr14-64055157-64055767	chr14-64055157-64055767	Prss55
chr14-65331695-65332636	0.0477472	0.296924	0.156	0.057	1	chr14-65331695-65332636	chr14-65331695-65332636	Fbxo16
chr14-67242058-67242459	0.0407485	0.280165	0.067	0.007	1	chr14-67242058-67242459	chr14-67242058-67242459	Ebf2
chr14-67271884-67272675	0.0266949	0.27249	0.133	0.05	1	chr14-67271884-67272675	chr14-67271884-67272675	Ebf2
chr14-67620741-67621225	0.0182933	0.383628	0.111	0.014	1	chr14-67620741-67621225	chr14-67620741-67621225	Cdca2
chr14-68197137-68197853	0.00404712	0.47625	0.156	0.021	1	chr14-68197137-68197853	chr14-68197137-68197853	Nefm
chr14-68966738-68967192	0.0312924	0.27938	0.067	0.007	1	chr14-68966738-68967192	chr14-68966738-68967192	Stc1
chr14-69186504-69187133	0.0359669	0.3486	0.111	0.021	1	chr14-69186504-69187133	chr14-69186504-69187133	Nkx3-1
chr14-69235919-69236616	0.0111665	0.455517	0.133	0.021	1	chr14-69235919-69236616	chr14-69235919-69236616	Slc25a37
chr14-69804113-69806307	0.0313609	0.288037	0.511	0.279	1	chr14-69804113-69806307	chr14-69804113-69806307	Rhobtb2
chr14-70044101-70044453	0.0111807	0.322964	0.067	0.007	1	chr14-70044101-70044453	chr14-70044101-70044453	Pebp4
chr14-70162080-70162732	0.0117342	0.43841	0.111	0.007	1	chr14-70162080-70162732	chr14-70162080-70162732	Pdlim2
chr14-70504767-70506373	0.0391545	0.322149	0.156	0.057	1	chr14-70504767-70506373	chr14-70504767-70506373	Bmp1
chr14-70551244-70555952	0.0467222	0.274812	0.4	0.221	1	chr14-70551244-70555952	chr14-70551244-70555952	Hr
chr14-74764101-74764806	0.00554886	0.444259	0.178	0.036	1	chr14-74764101-74764806	chr14-74764101-74764806	Lrch1
chr14-75197062-75198063	0.0344136	0.26538	0.067	0.007	1	chr14-75197062-75198063	chr14-75197062-75198063	Lcp1
chr14-75505158-75505593	0.000585968	0.528234	0.111	0	1	chr14-75505158-75505593	chr14-75505158-75505593	Siah3
chr14-76735150-76735513	0.031446	0.32018	0.067	0.007	1	chr14-76735150-76735513	chr14-76735150-76735513	1700108F19Rik
chr14-77704962-77705340	0.0264084	0.31109	0.067	0.007	1	chr14-77704962-77705340	chr14-77704962-77705340	Enox1
chr14-78575964-78576136	0.000568787	0.527423	0.089	0	1	chr14-78575964-78576136	chr14-78575964-78576136	Dgkh
chr14-78850478-78851534	0.0155422	0.360414	0.178	0.057	1	chr14-78850478-78851534	chr14-78850478-78851534	Vwa8
chr14-79140197-79141011	0.0415465	0.352549	0.089	0.007	1	chr14-79140197-79141011	chr14-79140197-79141011	Vwa8
chr14-79420338-79420607	0.000928744	0.386125	0.067	0	1	chr14-79420338-79420607	chr14-79420338-79420607	Mtrf1
chr14-7997102-7997900	0.0307006	0.352613	0.267	0.1	1	chr14-7997102-7997900	chr14-7997102-7997900	Dnase1l3
chr14-8139726-8140349	0.0130784	0.34606	0.089	0.014	1	chr14-8139726-8140349	chr14-8139726-8140349	Pxk
chr14-8206999-8207856	0.000585992	0.531278	0.156	0.007	1	chr14-8206999-8207856	chr14-8206999-8207856	Kctd6
chr14-8314569-8314980	0.0165455	0.426235	0.133	0.029	1	chr14-8314569-8314980	chr14-8314569-8314980	Fam107a
chr14-8346336-8347211	0.0140959	0.38137	0.222	0.079	1	chr14-8346336-8347211	chr14-8346336-8347211	Oit1
chr14-87419821-87420048	0.018595	0.329771	0.067	0.014	1	chr14-87419821-87420048	chr14-87419821-87420048	Tdrd3
chr14-93381181-93381514	0.0342376	0.371236	0.089	0.014	1	chr14-93381181-93381514	chr14-93381181-93381514	Pcdh9
chr15-100793885-100795083	0.0483957	0.345713	0.156	0.05	1	chr15-100793885-100795083	chr15-100793885-100795083	Slc4a8
chr15-100918063-100918777	0.0491317	0.348635	0.111	0.021	1	chr15-100918063-100918777	chr15-100918063-100918777	Scn8a
chr15-101097642-101099382	0.0133292	0.353819	0.4	0.171	1	chr15-101097642-101099382	chr15-101097642-101099382	Ankrd33
chr15-101341725-101342199	0.0343804	0.274096	0.067	0	1	chr15-101341725-101342199	chr15-101341725-101342199	Krt80
chr15-102135445-102137668	0.0337944	0.28639	0.511	0.271	1	chr15-102135445-102137668	chr15-102135445-102137668	Spryd3
chr15-102161917-102162175	0.00283985	0.398643	0.067	0	1	chr15-102161917-102162175	chr15-102161917-102162175	Soat2
chr15-102339672-102340711	0.00590214	0.349172	0.089	0.007	1	chr15-102339672-102340711	chr15-102339672-102340711	Aaas
chr15-102656588-102657222	0.0252706	0.321325	0.089	0.014	1	chr15-102656588-102657222	chr15-102656588-102657222	Atp5g2
chr15-102715798-102716556	0.0491135	0.250121	0.089	0.029	1	chr15-102715798-102716556	chr15-102715798-102716556	Calcoco1
chr15-102739695-102740588	0.00800539	0.482183	0.289	0.086	1	chr15-102739695-102740588	chr15-102739695-102740588	Calcoco1
chr15-103077649-103077996	0.0117324	0.324074	0.067	0	1	chr15-103077649-103077996	chr15-103077649-103077996	Gm28876
chr15-103502264-103504099	0.000422752	0.471776	0.333	0.107	1	chr15-103502264-103504099	chr15-103502264-103504099	Pde1b
chr15-10655206-10655560	0.00478689	0.357878	0.067	0	1	chr15-10655206-10655560	chr15-10655206-10655560	Rai14
chr15-16446610-16447055	0.0477193	0.329233	0.089	0.014	1	chr15-16446610-16447055	chr15-16446610-16447055	Cdh9
chr15-21240751-21241135	0.0231347	0.386968	0.089	0.007	1	chr15-21240751-21241135	chr15-21240751-21241135	Cdh12
chr15-25026980-25027572	0.0466742	0.25243	0.089	0.029	1	chr15-25026980-25027572	chr15-25026980-25027572	Gm2824
chr15-31317902-31318179	0.031819	0.376624	0.089	0.014	1	chr15-31317902-31318179	chr15-31317902-31318179	Ankrd33b
chr15-31343545-31344326	0.0423745	0.370194	0.133	0.029	1	chr15-31343545-31344326	chr15-31343545-31344326	Ankrd33b
chr15-34234163-34235663	0.00882887	0.441642	0.178	0.043	1	chr15-34234163-34235663	chr15-34234163-34235663	Laptm4b
chr15-34295751-34296476	0.0313958	0.289404	0.089	0.021	1	chr15-34295751-34296476	chr15-34295751-34296476	Matn2
chr15-36955333-36955954	0.0425157	0.378567	0.111	0.014	1	chr15-36955333-36955954	chr15-36955333-36955954	Zfp706
chr15-37779926-37780737	0.0463209	0.329334	0.156	0.057	1	chr15-37779926-37780737	chr15-37779926-37780737	Ncald
chr15-41446598-41448787	0.00825173	0.39546	0.489	0.193	1	chr15-41446598-41448787	chr15-41446598-41448787	Oxr1
chr15-44672803-44673574	0.0175476	0.267197	0.067	0.007	1	chr15-44672803-44673574	chr15-44672803-44673574	Sybu
chr15-53925468-53925822	0.0395311	0.421503	0.089	0	1	chr15-53925468-53925822	chr15-53925468-53925822	Samd12
chr15-54069931-54070448	0.0446588	0.370372	0.133	0.029	1	chr15-54069931-54070448	chr15-54069931-54070448	Samd12
chr15-55007616-55008431	0.049501	0.432716	0.222	0.071	1	chr15-55007616-55008431	chr15-55007616-55008431	Taf2
chr15-56856020-56856484	0.00575732	0.293606	0.067	0	1	chr15-56856020-56856484	chr15-56856020-56856484	Has2os
chr15-58194397-58194798	0.0375255	0.320956	0.067	0	1	chr15-58194397-58194798	chr15-58194397-58194798	Fbxo32
chr15-59673914-59674613	0.00247141	0.463177	0.133	0.014	1	chr15-59673914-59674613	chr15-59673914-59674613	Trib1
chr15-6483463-6484264	0.0307444	0.274339	0.067	0.007	1	chr15-6483463-6484264	chr15-6483463-6484264	C9
chr15-71889414-71889857	0.0287099	0.302425	0.067	0	1	chr15-71889414-71889857	chr15-71889414-71889857	Col22a1
chr15-73786906-73787575	0.0445378	0.425124	0.178	0.05	1	chr15-73786906-73787575	chr15-73786906-73787575	Mroh5
chr15-74210611-74211012	0.00141837	0.457864	0.089	0	1	chr15-74210611-74211012	chr15-74210611-74211012	Bai1
chr15-74347973-74348938	0.00138663	0.499183	0.133	0.007	1	chr15-74347973-74348938	chr15-74347973-74348938	Bai1
chr15-75646456-75646836	0.00336352	0.431033	0.089	0.007	1	chr15-75646456-75646836	chr15-75646456-75646836	Top1mt
chr15-77352782-77354195	0.0196107	0.368372	0.111	0.021	1	chr15-77352782-77354195	chr15-77352782-77354195	Apol7a
chr15-78239252-78239853	0.0430241	0.369531	0.111	0.014	1	chr15-78239252-78239853	chr15-78239252-78239853	Ncf4
chr15-78368777-78369327	0.0470661	0.411492	0.156	0.029	1	chr15-78368777-78369327	chr15-78368777-78369327	Tex33
chr15-78582902-78583789	0.0356668	0.424703	0.133	0.029	1	chr15-78582902-78583789	chr15-78582902-78583789	Rac2
chr15-78896002-78896659	0.00832197	0.366236	0.089	0.007	1	chr15-78896002-78896659	chr15-78896002-78896659	Gga1
chr15-7933993-7934658	0.0182946	0.445535	0.133	0.021	1	chr15-7933993-7934658	chr15-7933993-7934658	Wdr70
chr15-79401043-79401761	0.000398221	0.662039	0.2	0.021	1	chr15-79401043-79401761	chr15-79401043-79401761	Tmem184b
chr15-79825037-79825937	0.0453789	0.353867	0.111	0.014	1	chr15-79825037-79825937	chr15-79825037-79825937	Cbx6
chr15-79918396-79918574	0.00475106	0.416239	0.067	0	1	chr15-79918396-79918574	chr15-79918396-79918574	Cbx7
chr15-81272500-81273790	0.0129906	0.338471	0.111	0.021	1	chr15-81272500-81273790	chr15-81272500-81273790	Mchr1
chr15-81416484-81417562	0.0464993	0.337789	0.222	0.093	1	chr15-81416484-81417562	chr15-81416484-81417562	Xpnpep3
chr15-81475935-81477243	0.00526103	0.410645	0.222	0.064	1	chr15-81475935-81477243	chr15-81475935-81477243	Rbx1
chr15-81554629-81555344	0.0190317	0.434505	0.133	0.014	1	chr15-81554629-81555344	chr15-81554629-81555344	Ep300
chr15-81959860-81961627	0.0269622	0.311523	0.556	0.3	1	chr15-81959860-81961627	chr15-81959860-81961627	Pmm1
chr15-81989416-81991405	0.00296599	0.473097	0.289	0.086	1	chr15-81989416-81991405	chr15-81989416-81991405	Xrcc6
chr15-82910540-82913015	0.0100016	0.434794	0.422	0.171	1	chr15-82910540-82913015	chr15-82910540-82913015	Tcf20
chr15-82942597-82942820	0.0117873	0.402064	0.067	0	1	chr15-82942597-82942820	chr15-82942597-82942820	Tcf20
chr15-82965734-82965905	0.00179922	0.388501	0.067	0	1	chr15-82965734-82965905	chr15-82965734-82965905	Gm29019
chr15-83523443-83523830	0.0233182	0.340673	0.067	0.007	1	chr15-83523443-83523830	chr15-83523443-83523830	Bik
chr15-83562267-83565787	0.0332864	0.300109	0.467	0.271	1	chr15-83562267-83565787	chr15-83562267-83565787	Tspo
chr15-84834419-84835255	0.000244812	0.583421	0.156	0.021	1	chr15-84834419-84835255	chr15-84834419-84835255	Phf21b
chr15-86056539-86060518	0.00696547	0.350225	0.333	0.143	1	chr15-86056539-86060518	chr15-86056539-86060518	Gramd4
chr15-87656474-87657069	0.0305499	0.321808	0.067	0	1	chr15-87656474-87657069	chr15-87656474-87657069	Fam19a5
chr15-88072596-88073173	0.0169849	0.4527	0.111	0.007	1	chr15-88072596-88073173	chr15-88072596-88073173	Fam19a5
chr15-88146046-88146549	0.0109368	0.395423	0.089	0.007	1	chr15-88146046-88146549	chr15-88146046-88146549	Fam19a5
chr15-89442413-89443263	0.0235817	0.388333	0.178	0.036	1	chr15-89442413-89443263	chr15-89442413-89443263	Mapk8ip2
chr15-91969312-91969813	0.0436039	0.317816	0.089	0.007	1	chr15-91969312-91969813	chr15-91969312-91969813	Muc19
chr15-93663798-93664264	0.0199053	0.321878	0.067	0	1	chr15-93663798-93664264	chr15-93663798-93664264	Prickle1
chr15-95598564-95599072	0.0462451	0.308683	0.089	0.014	1	chr15-95598564-95599072	chr15-95598564-95599072	Dbx2
chr15-96037052-96037351	0.00580889	0.352636	0.067	0	1	chr15-96037052-96037351	chr15-96037052-96037351	D030018L15Rik
chr15-96698293-96701227	0.0107057	0.270212	0.556	0.336	1	chr15-96698293-96701227	chr15-96698293-96701227	Slc38a2
chr15-97665356-97665581	0.0249511	0.337012	0.067	0.007	1	chr15-97665356-97665581	chr15-97665356-97665581	Rpap3
chr15-97963281-97965229	0.0408558	0.303552	0.467	0.236	1	chr15-97963281-97965229	chr15-97963281-97965229	Tmem106c
chr15-98497835-98498212	0.0496369	0.332085	0.067	0.007	1	chr15-98497835-98498212	chr15-98497835-98498212	Olfr279
chr15-98784167-98784473	0.00948537	0.367669	0.067	0	1	chr15-98784167-98784473	chr15-98784167-98784473	Wnt1
chr15-99240132-99240785	0.0250727	0.385726	0.111	0.021	1	chr15-99240132-99240785	chr15-99240132-99240785	Kcnh3
chr15-99416207-99416995	0.019487	0.337371	0.156	0.043	1	chr15-99416207-99416995	chr15-99416207-99416995	Nckap5l
chr16-10936302-10938233	0.00847154	0.34322	0.111	0.021	1	chr16-10936302-10938233	chr16-10936302-10938233	Litaf
chr16-13748984-13749146	0.0296685	0.356215	0.067	0	1	chr16-13748984-13749146	chr16-13748984-13749146	Pla2g10
chr16-16224353-16224868	0.0232542	0.367958	0.089	0.007	1	chr16-16224353-16224868	chr16-16224353-16224868	Pkp2
chr16-17069107-17071428	0.0258604	0.329437	0.467	0.229	1	chr16-17069107-17071428	chr16-17069107-17071428	Ypel1
chr16-17262266-17262667	0.0115582	0.403905	0.089	0.007	1	chr16-17262266-17262667	chr16-17262266-17262667	Hic2
chr16-18610578-18613608	0.0219933	0.349891	0.289	0.129	1	chr16-18610578-18613608	chr16-18610578-18613608	Gp1bb
chr16-19907095-19907494	0.0330205	0.296004	0.067	0.007	1	chr16-19907095-19907494	chr16-19907095-19907494	A930003A15Rik
chr16-20761714-20761984	0.00666797	0.380129	0.067	0	1	chr16-20761714-20761984	chr16-20761714-20761984	Chrd
chr16-20908777-20909452	0.0441346	0.323426	0.111	0.021	1	chr16-20908777-20909452	chr16-20908777-20909452	Chrd
chr16-21320965-21321654	0.00989473	0.449034	0.156	0.021	1	chr16-21320965-21321654	chr16-21320965-21321654	Gm16863
chr16-21701395-21702923	0.0283063	0.266489	0.378	0.207	1	chr16-21701395-21702923	chr16-21701395-21702923	2510009E07Rik
chr16-23962418-23962738	0.0110483	0.33955	0.067	0.007	1	chr16-23962418-23962738	chr16-23962418-23962738	Bcl6
chr16-25945114-25945843	0.000174535	0.525757	0.133	0.007	1	chr16-25945114-25945843	chr16-25945114-25945843	Leprel1
chr16-29664351-29664793	0.0444439	0.316113	0.067	0.007	1	chr16-29664351-29664793	chr16-29664351-29664793	Opa1
chr16-29722639-29723712	0.0444867	0.381555	0.133	0.029	1	chr16-29722639-29723712	chr16-29722639-29723712	Opa1
chr16-30008018-30010103	0.0470572	0.312421	0.489	0.257	1	chr16-30008018-30010103	chr16-30008018-30010103	4632428C04Rik
chr16-30019850-30021173	0.025042	0.351777	0.178	0.064	1	chr16-30019850-30021173	chr16-30019850-30021173	4632428C04Rik
chr16-30641238-30642102	0.0309498	0.477987	0.222	0.05	1	chr16-30641238-30642102	chr16-30641238-30642102	Fam43a
chr16-30769068-30769874	0.043222	0.349794	0.133	0.036	1	chr16-30769068-30769874	chr16-30769068-30769874	Fam43a
chr16-31641678-31641976	0.0373204	0.325663	0.067	0.007	1	chr16-31641678-31641976	chr16-31641678-31641976	Dlg1
chr16-32698656-32699413	0.0173003	0.312574	0.111	0.036	1	chr16-32698656-32699413	chr16-32698656-32699413	Tnk2
chr16-33380112-33382089	0.01533	0.410601	0.422	0.157	1	chr16-33380112-33382089	chr16-33380112-33382089	Zfp148
chr16-33916870-33917642	0.000498036	0.492667	0.133	0.007	1	chr16-33916870-33917642	chr16-33916870-33917642	Itgb5
chr16-34087418-34088785	0.0106871	0.430181	0.2	0.05	1	chr16-34087418-34088785	chr16-34087418-34088785	Kalrn
chr16-34324313-34324665	0.0161551	0.325283	0.067	0	1	chr16-34324313-34324665	chr16-34324313-34324665	Kalrn
chr16-35613703-35614497	0.00619907	0.445909	0.111	0.007	1	chr16-35613703-35614497	chr16-35613703-35614497	Sema5b
chr16-36722233-36723177	0.037771	0.348262	0.156	0.043	1	chr16-36722233-36723177	chr16-36722233-36723177	Ildr1
chr16-3743164-3744757	0.00634983	0.305133	0.578	0.3	1	chr16-3743164-3744757	chr16-3743164-3744757	Zfp263
chr16-37753040-37755029	0.0306729	0.414271	0.267	0.086	1	chr16-37753040-37755029	chr16-37753040-37755029	Fstl1
chr16-38112044-38112219	0.00142358	0.413038	0.067	0	1	chr16-38112044-38112219	chr16-38112044-38112219	Gsk3b
chr16-38246111-38246874	0.0453569	0.330185	0.089	0.014	1	chr16-38246111-38246874	chr16-38246111-38246874	Gsk3b
chr16-38346532-38347510	0.0342142	0.295695	0.356	0.171	1	chr16-38346532-38347510	chr16-38346532-38347510	Cox17
chr16-44679359-44680096	0.0400484	0.445394	0.178	0.043	1	chr16-44679359-44680096	chr16-44679359-44680096	BC027231
chr16-44719334-44719590	0.0357343	0.345726	0.067	0	1	chr16-44719334-44719590	chr16-44719334-44719590	BC027231
chr16-46009555-46011870	0.00218731	0.38364	0.533	0.257	1	chr16-46009555-46011870	chr16-46009555-46011870	Plcxd2
chr16-4763178-4763726	0.0286162	0.43542	0.178	0.043	1	chr16-4763178-4763726	chr16-4763178-4763726	Hmox2
chr16-50026636-50027739	0.0412978	0.311411	0.111	0.029	1	chr16-50026636-50027739	chr16-50026636-50027739	Cd47
chr16-50437271-50437470	0.00531513	0.471176	0.089	0	1	chr16-50437271-50437470	chr16-50437271-50437470	Bbx
chr16-55468997-55469522	0.021452	0.32406	0.156	0.05	1	chr16-55468997-55469522	chr16-55468997-55469522	Zpld1
chr16-57116092-57116480	0.0103477	0.333694	0.067	0	1	chr16-57116092-57116480	chr16-57116092-57116480	Tomm70a
chr16-57398372-57399221	0.00834997	0.379483	0.111	0.007	1	chr16-57398372-57399221	chr16-57398372-57399221	Filip1l
chr16-58727381-58728897	0.00924408	0.286621	0.511	0.25	1	chr16-58727381-58728897	chr16-58727381-58728897	Cldn25
chr16-59638540-59639938	5.08686e-05	0.522498	0.489	0.157	1	chr16-59638540-59639938	chr16-59638540-59639938	Arl6
chr16-64884023-64885772	0.0491633	0.333397	0.178	0.071	1	chr16-64884023-64885772	chr16-64884023-64885772	Cggbp1
chr16-75446862-75447729	0.0279073	0.304598	0.2	0.079	1	chr16-75446862-75447729	chr16-75446862-75447729	Lipi
chr16-76321627-76322012	0.0132671	0.318724	0.067	0	1	chr16-76321627-76322012	chr16-76321627-76322012	Nrip1
chr16-77013103-77014894	0.0190031	0.376405	0.422	0.171	1	chr16-77013103-77014894	chr16-77013103-77014894	Usp25
chr16-78165290-78165707	0.0114327	0.457253	0.111	0.007	1	chr16-78165290-78165707	chr16-78165290-78165707	Cxadr
chr16-8379462-8379896	0.0017625	0.429904	0.089	0	1	chr16-8379462-8379896	chr16-8379462-8379896	Cldn26
chr16-84817451-84817835	0.0342018	0.293749	0.067	0.007	1	chr16-84817451-84817835	chr16-84817451-84817835	Jam2
chr16-87249716-87250353	0.0170996	0.271124	0.067	0	1	chr16-87249716-87250353	chr16-87249716-87250353	N6amt1
chr16-88042712-88042933	0.0211429	0.377586	0.067	0	1	chr16-88042712-88042933	chr16-88042712-88042933	Grik1
chr16-90635046-90635644	0.0163576	0.411565	0.156	0.036	1	chr16-90635046-90635644	chr16-90635046-90635644	1110008E08Rik
chr16-91770523-91771152	0.0424242	0.357636	0.089	0.007	1	chr16-91770523-91771152	chr16-91770523-91771152	Atp5o
chr16-91995397-91996075	0.0266327	0.38778	0.178	0.057	1	chr16-91995397-91996075	chr16-91995397-91996075	D430001F17Rik
chr16-92300629-92302420	0.00574638	0.382978	0.422	0.186	1	chr16-92300629-92302420	chr16-92300629-92302420	Smim11
chr16-92608514-92609808	0.0189099	0.448108	0.156	0.029	1	chr16-92608514-92609808	chr16-92608514-92609808	Runx1
chr16-93685813-93686214	0.0236926	0.278399	0.067	0.014	1	chr16-93685813-93686214	chr16-93685813-93686214	Cbr3
chr16-93907361-93908035	0.00799559	0.327994	0.067	0	1	chr16-93907361-93908035	chr16-93907361-93908035	Chaf1b
chr16-96469426-96469994	0.00687826	0.324171	0.067	0.007	1	chr16-96469426-96469994	chr16-96469426-96469994	Igsf5
chr16-97717704-97718174	0.0184464	0.464828	0.111	0.007	1	chr16-97717704-97718174	chr16-97717704-97718174	Ripk4
chr16-97759615-97760016	0.0154712	0.327558	0.067	0.007	1	chr16-97759615-97760016	chr16-97759615-97760016	Ripk4
chr17-12029430-12031906	0.0482459	0.364825	0.289	0.107	1	chr17-12029430-12031906	chr17-12029430-12031906	Park2
chr17-12223264-12224268	0.0396981	0.3447	0.133	0.036	1	chr17-12223264-12224268	chr17-12223264-12224268	Map3k4
chr17-13745331-13745786	0.0070727	0.450592	0.111	0.007	1	chr17-13745331-13745786	chr17-13745331-13745786	Tcte2
chr17-15439778-15441645	0.0216374	0.332964	0.378	0.164	1	chr17-15439778-15441645	chr17-15439778-15441645	Fam120b
chr17-15807381-15807759	0.00375656	0.36488	0.067	0	1	chr17-15807381-15807759	chr17-15807381-15807759	Rgmb
chr17-16054497-16054829	0.0448648	0.401565	0.089	0.014	1	chr17-16054497-16054829	chr17-16054497-16054829	Rgmb
chr17-17345460-17346517	0.0128182	0.389712	0.222	0.079	1	chr17-17345460-17346517	chr17-17345460-17346517	Gm6712
chr17-21367687-21368202	0.0200091	0.39979	0.089	0.007	1	chr17-21367687-21368202	chr17-21367687-21368202	Zfp677
chr17-23571065-23571801	0.00396522	0.457563	0.156	0.021	1	chr17-23571065-23571801	chr17-23571065-23571801	Zfp13
chr17-23710936-23711123	0.0180227	0.352469	0.067	0.007	1	chr17-23710936-23711123	chr17-23710936-23711123	1520401A03Rik
chr17-24131605-24131942	0.0240857	0.384917	0.089	0.014	1	chr17-24131605-24131942	chr17-24131605-24131942	Pdpk1
chr17-24150690-24152874	0.0180432	0.307097	0.467	0.243	1	chr17-24150690-24152874	chr17-24150690-24152874	Pdpk1
chr17-24365901-24366342	0.0171467	0.315401	0.067	0.007	1	chr17-24365901-24366342	chr17-24365901-24366342	Abca3
chr17-24634732-24635092	0.00184516	0.568092	0.133	0.014	1	chr17-24634732-24635092	chr17-24634732-24635092	Nthl1
chr17-25565144-25566523	0.00931068	0.385367	0.156	0.05	1	chr17-25565144-25566523	chr17-25565144-25566523	Sox8
chr17-26368290-26368962	0.0163381	0.339386	0.089	0.014	1	chr17-26368290-26368962	chr17-26368290-26368962	Neurl1b
chr17-26945857-26950165	0.0240617	0.351023	0.444	0.2	1	chr17-26945857-26950165	chr17-26945857-26950165	Syngap1
chr17-27994146-27995020	0.0330967	0.421157	0.156	0.029	1	chr17-27994146-27995020	chr17-27994146-27995020	Anks1
chr17-28286452-28288484	0.0494525	0.318704	0.2	0.079	1	chr17-28286452-28288484	chr17-28286452-28288484	Ppard
chr17-28930317-28931241	0.00617995	0.320506	0.111	0.014	1	chr17-28930317-28931241	chr17-28930317-28931241	Pxt1
chr17-28982883-28983378	0.00765725	0.341026	0.067	0	1	chr17-28982883-28983378	chr17-28982883-28983378	Stk38
chr17-29052976-29054775	0.042377	0.346135	0.156	0.057	1	chr17-29052976-29054775	chr17-29052976-29054775	Trp53cor1
chr17-29185198-29186137	0.0180342	0.446212	0.156	0.036	1	chr17-29185198-29186137	chr17-29185198-29186137	Cpne5
chr17-29330736-29331732	0.0284609	0.365593	0.156	0.036	1	chr17-29330736-29331732	chr17-29330736-29331732	Mtch1
chr17-29467048-29468287	0.00804616	0.408871	0.356	0.114	1	chr17-29467048-29468287	chr17-29467048-29468287	Gm26885
chr17-29920138-29920431	0.0122681	0.336096	0.067	0.007	1	chr17-29920138-29920431	chr17-29920138-29920431	Mdga1
chr17-30389636-30390298	0.0179608	0.438775	0.156	0.036	1	chr17-30389636-30390298	chr17-30389636-30390298	Btbd9
chr17-30507076-30507406	0.0384397	0.296357	0.067	0.014	1	chr17-30507076-30507406	chr17-30507076-30507406	Btbd9
chr17-30635203-30635922	0.00601774	0.452546	0.178	0.036	1	chr17-30635203-30635922	chr17-30635203-30635922	Dnah8
chr17-30990265-30990666	0.000605055	0.495953	0.111	0.007	1	chr17-30990265-30990666	chr17-30990265-30990666	Umodl1
chr17-31138342-31138992	0.0312135	0.393073	0.133	0.036	1	chr17-31138342-31138992	chr17-31138342-31138992	Tff2
chr17-3113844-3116025	0.0282758	0.276021	0.622	0.364	1	chr17-3113844-3116025	chr17-3113844-3116025	Scaf8
chr17-3157731-3157974	0.0320967	0.334632	0.067	0.007	1	chr17-3157731-3157974	chr17-3157731-3157974	Scaf8
chr17-32066044-32066428	0.0498103	0.332599	0.067	0.007	1	chr17-32066044-32066428	chr17-32066044-32066428	Rrp1b
chr17-32753499-32754312	0.0113659	0.502329	0.289	0.071	1	chr17-32753499-32754312	chr17-32753499-32754312	Zfp871
chr17-34036575-34037287	0.0215924	0.317904	0.111	0.029	1	chr17-34036575-34037287	chr17-34036575-34037287	Rxrb
chr17-34104851-34104995	0.0128838	0.409728	0.089	0.014	1	chr17-34104851-34104995	chr17-34104851-34104995	Brd2
chr17-3446531-3447073	0.027997	0.401413	0.156	0.036	1	chr17-3446531-3447073	chr17-3446531-3447073	Tiam2
chr17-34646550-34647999	0.0100443	0.354627	0.6	0.271	1	chr17-34646550-34647999	chr17-34646550-34647999	Atf6b
chr17-34930670-34932366	0.0498753	0.279126	0.467	0.257	1	chr17-34930670-34932366	chr17-34930670-34932366	Neu1
chr17-35217834-35218068	0.00553067	0.382089	0.067	0	1	chr17-35217834-35218068	chr17-35217834-35218068	Nfkbil1
chr17-35544630-35545357	0.0366609	0.404659	0.2	0.064	1	chr17-35544630-35545357	chr17-35544630-35545357	Cdsn
chr17-35584216-35584954	0.0127032	0.425771	0.178	0.043	1	chr17-35584216-35584954	chr17-35584216-35584954	2300002M23Rik
chr17-36257011-36258327	0.00757777	0.368356	0.289	0.114	1	chr17-36257011-36258327	chr17-36257011-36258327	Rpp21
chr17-36265878-36266184	0.000911017	0.486156	0.089	0	1	chr17-36265878-36266184	chr17-36265878-36266184	Trim39
chr17-42875424-42877167	0.0190236	0.327722	0.444	0.221	1	chr17-42875424-42877167	chr17-42875424-42877167	Cd2ap
chr17-42908825-42909398	0.0386702	0.276953	0.067	0	1	chr17-42908825-42909398	chr17-42908825-42909398	Cd2ap
chr17-42978367-42978677	0.000439304	0.462358	0.089	0	1	chr17-42978367-42978677	chr17-42978367-42978677	Tnfrsf21
chr17-43568011-43570508	0.0229899	0.261226	0.244	0.114	1	chr17-43568011-43570508	chr17-43568011-43570508	Pla2g7
chr17-43639328-43639768	0.00885493	0.352897	0.067	0	1	chr17-43639328-43639768	chr17-43639328-43639768	Slc25a27
chr17-45703268-45703700	0.0467942	0.299999	0.067	0	1	chr17-45703268-45703700	chr17-45703268-45703700	Mrpl14
chr17-45718155-45718913	0.02099	0.378061	0.178	0.05	1	chr17-45718155-45718913	chr17-45718155-45718913	1600014C23Rik
chr17-46609707-46610197	0.0458774	0.37743	0.089	0.014	1	chr17-46609707-46610197	chr17-46609707-46610197	Gm26904
chr17-47462499-47463235	0.0387494	0.320878	0.133	0.036	1	chr17-47462499-47463235	chr17-47462499-47463235	AI661453
chr17-47527199-47528106	0.0464579	0.372083	0.111	0.021	1	chr17-47527199-47528106	chr17-47527199-47528106	Ccnd3
chr17-47930607-47931174	0.034214	0.284523	0.111	0.043	1	chr17-47930607-47931174	chr17-47930607-47931174	Foxp4
chr17-48004647-48006983	0.0315318	0.333577	0.244	0.093	1	chr17-48004647-48006983	chr17-48004647-48006983	1700122O11Rik
chr17-48336832-48337314	0.0111852	0.455648	0.133	0.014	1	chr17-48336832-48337314	chr17-48336832-48337314	Trem2
chr17-49530117-49530658	0.0286046	0.377143	0.133	0.029	1	chr17-49530117-49530658	chr17-49530117-49530658	Daam2
chr17-5066893-5067512	0.0288442	0.301855	0.067	0.007	1	chr17-5066893-5067512	chr17-5066893-5067512	Arid1b
chr17-5101876-5102242	0.0392539	0.404024	0.111	0.021	1	chr17-5101876-5102242	chr17-5101876-5102242	Arid1b
chr17-51729718-51730241	0.01204	0.393153	0.089	0	1	chr17-51729718-51730241	chr17-51729718-51730241	Satb1
chr17-5189319-5190837	0.0447142	0.312633	0.533	0.286	1	chr17-5189319-5190837	chr17-5189319-5190837	Arid1b
chr17-52084312-52084900	0.0137255	0.35204	0.089	0	1	chr17-52084312-52084900	chr17-52084312-52084900	Gm19585
chr17-5322736-5325803	0.00357361	0.528607	0.356	0.114	1	chr17-5322736-5325803	chr17-5322736-5325803	Arid1b
chr17-53520951-53521082	0.00676926	0.39219	0.067	0	1	chr17-53520951-53521082	chr17-53520951-53521082	Pp2d1
chr17-5365848-5366680	0.0125961	0.408475	0.089	0	1	chr17-5365848-5366680	chr17-5365848-5366680	Arid1b
chr17-56540275-56541104	0.0447579	0.372211	0.111	0.014	1	chr17-56540275-56541104	chr17-56540275-56541104	Safb2
chr17-57010517-57013017	0.000790501	0.381761	0.622	0.336	1	chr17-57010517-57013017	chr17-57010517-57013017	Gtf2f1
chr17-59012515-59013641	0.0350538	0.402059	0.2	0.05	1	chr17-59012515-59013641	chr17-59012515-59013641	Nudt12
chr17-62458882-62459336	0.00408722	0.383776	0.089	0.007	1	chr17-62458882-62459336	chr17-62458882-62459336	Efna5
chr17-62600125-62600415	0.0263512	0.339394	0.067	0.007	1	chr17-62600125-62600415	chr17-62600125-62600415	Efna5
chr17-63145733-63146306	0.0215006	0.356479	0.089	0.014	1	chr17-63145733-63146306	chr17-63145733-63146306	Fbxl17
chr17-65558098-65559708	0.0278424	0.349555	0.2	0.064	1	chr17-65558098-65559708	chr17-65558098-65559708	Tmem232
chr17-65906217-65906989	0.0318898	0.384834	0.089	0.007	1	chr17-65906217-65906989	chr17-65906217-65906989	Twsg1
chr17-66111093-66112155	0.0287756	0.289045	0.356	0.186	1	chr17-66111093-66112155	chr17-66111093-66112155	Wash
chr17-69348892-69349642	0.035124	0.411271	0.2	0.057	1	chr17-69348892-69349642	chr17-69348892-69349642	Zbtb14
chr17-69365135-69365362	0.0187429	0.35666	0.067	0	1	chr17-69365135-69365362	chr17-69365135-69365362	Zbtb14
chr17-71309806-71312281	0.00780524	0.385309	0.511	0.236	1	chr17-71309806-71312281	chr17-71309806-71312281	Emilin2
chr17-73072443-73072636	0.0180372	0.367783	0.067	0	1	chr17-73072443-73072636	chr17-73072443-73072636	Lclat1
chr17-73217192-73217719	0.0466487	0.35025	0.089	0.007	1	chr17-73217192-73217719	chr17-73217192-73217719	Lclat1
chr17-8051185-8051591	0.0256137	0.285605	0.067	0.007	1	chr17-8051185-8051591	chr17-8051185-8051591	Gm1604A
chr17-81698615-81699088	0.017859	0.444913	0.111	0.007	1	chr17-81698615-81699088	chr17-81698615-81699088	Slc8a1
chr17-81787341-81787738	0.0112176	0.328013	0.067	0	1	chr17-81787341-81787738	chr17-81787341-81787738	Slc8a1
chr17-83064014-83065338	0.0236112	0.418805	0.133	0.014	1	chr17-83064014-83065338	chr17-83064014-83065338	Gm29052
chr17-83666512-83667019	0.0219589	0.506451	0.133	0.007	1	chr17-83666512-83667019	chr17-83666512-83667019	Kcng3
chr17-84179918-84184015	0.0207863	0.331758	0.444	0.25	1	chr17-84179918-84184015	chr17-84179918-84184015	Zfp36l2
chr17-84644423-84645915	0.0196097	0.460788	0.2	0.036	1	chr17-84644423-84645915	chr17-84644423-84645915	Dync2li1
chr17-85089002-85091477	0.0250506	0.277244	0.689	0.407	1	chr17-85089002-85091477	chr17-85089002-85091477	Camkmt
chr17-87142322-87142700	0.00148789	0.425596	0.089	0.007	1	chr17-87142322-87142700	chr17-87142322-87142700	Socs5
chr17-87459023-87460831	0.00384906	0.393968	0.2	0.057	1	chr17-87459023-87460831	chr17-87459023-87460831	Calm2
chr17-87762922-87763243	0.00264777	0.399529	0.067	0	1	chr17-87762922-87763243	chr17-87762922-87763243	Kcnk12
chr17-89557377-89557714	0.0326672	0.309892	0.067	0.007	1	chr17-89557377-89557714	chr17-89557377-89557714	Gm10184
chr17-90390259-90390914	0.0211313	0.289664	0.089	0.014	1	chr17-90390259-90390914	chr17-90390259-90390914	Nrxn1
chr18-10503015-10503798	0.0467214	0.286662	0.111	0.029	1	chr18-10503015-10503798	chr18-10503015-10503798	Greb1l
chr18-11534692-11535162	0.0223544	0.310808	0.067	0	1	chr18-11534692-11535162	chr18-11534692-11535162	Rbbp8
chr18-12384728-12385156	0.0248648	0.362523	0.089	0.014	1	chr18-12384728-12385156	chr18-12384728-12385156	Lama3
chr18-12740548-12742023	0.00961307	0.393953	0.4	0.143	1	chr18-12740548-12742023	chr18-12740548-12742023	Cabyr
chr18-16037827-16038870	0.0359082	0.365702	0.222	0.064	1	chr18-16037827-16038870	chr18-16037827-16038870	Gm10036
chr18-16675200-16675520	0.00297526	0.348124	0.067	0	1	chr18-16675200-16675520	chr18-16675200-16675520	Cdh2
chr18-16743623-16744139	0.0467943	0.265788	0.067	0.007	1	chr18-16743623-16744139	chr18-16743623-16744139	Cdh2
chr18-22241763-22242230	0.00792776	0.300284	0.067	0	1	chr18-22241763-22242230	chr18-22241763-22242230	Ccdc178
chr18-23986767-23987519	0.0332761	0.340657	0.178	0.064	1	chr18-23986767-23987519	chr18-23986767-23987519	Zfp35
chr18-24470415-24471616	0.0327983	0.294468	0.178	0.079	1	chr18-24470415-24471616	chr18-24470415-24471616	2700062C07Rik
chr18-25099673-25099903	0.00535356	0.509683	0.089	0	1	chr18-25099673-25099903	chr18-25099673-25099903	Fhod3
chr18-25508004-25510922	0.0166576	0.281137	0.222	0.114	1	chr18-25508004-25510922	chr18-25508004-25510922	Celf4
chr18-34919198-34919502	0.0285738	0.344677	0.067	0.007	1	chr18-34919198-34919502	chr18-34919198-34919502	Etf1
chr18-35026842-35027894	0.00795157	0.450951	0.178	0.029	1	chr18-35026842-35027894	chr18-35026842-35027894	Hspa9
chr18-35046594-35046841	0.00242189	0.389422	0.067	0	1	chr18-35046594-35046841	chr18-35046594-35046841	Ctnna1
chr18-36525238-36526205	0.00655309	0.443293	0.222	0.064	1	chr18-36525238-36526205	chr18-36525238-36526205	Slc4a9
chr18-38286373-38287044	0.0163741	0.315858	0.089	0.014	1	chr18-38286373-38287044	chr18-38286373-38287044	Pcdh12
chr18-42467058-42468214	0.00954961	0.426337	0.244	0.079	1	chr18-42467058-42468214	chr18-42467058-42468214	Tcerg1
chr18-43076569-43077044	0.00711839	0.471156	0.111	0.014	1	chr18-43076569-43077044	chr18-43076569-43077044	Ppp2r2b
chr18-4634359-4636740	0.00140276	0.484269	0.422	0.157	1	chr18-4634359-4636740	chr18-4634359-4636740	9430020K01Rik
chr18-47568712-47570328	0.0383055	0.357369	0.2	0.057	1	chr18-47568712-47570328	chr18-47568712-47570328	Sema6a
chr18-50184620-50185104	0.00028853	0.519674	0.111	0	1	chr18-50184620-50185104	chr18-50184620-50185104	Hsd17b4
chr18-54527757-54528114	0.000992005	0.458244	0.089	0	1	chr18-54527757-54528114	chr18-54527757-54528114	Redrum
chr18-60900496-60902457	0.00209117	0.501807	0.356	0.114	1	chr18-60900496-60902457	chr18-60900496-60902457	Arsi
chr18-61007451-61007816	0.0222504	0.325485	0.067	0.007	1	chr18-61007451-61007816	chr18-61007451-61007816	Slc6a7
chr18-61944348-61945186	0.0330685	0.336061	0.156	0.05	1	chr18-61944348-61945186	chr18-61944348-61945186	Sh3tc2
chr18-64933085-64933817	0.0496641	0.263875	0.111	0.036	1	chr18-64933085-64933817	chr18-64933085-64933817	Nedd4l
chr18-65741989-65743002	0.0116207	0.253298	0.089	0.021	1	chr18-65741989-65743002	chr18-65741989-65743002	Oacyl
chr18-65780702-65781073	0.000456822	0.556291	0.111	0.007	1	chr18-65780702-65781073	chr18-65780702-65781073	Sec11c
chr18-65823239-65823717	0.018378	0.444525	0.133	0.021	1	chr18-65823239-65823717	chr18-65823239-65823717	Sec11c
chr18-65832740-65833639	0.0202255	0.360369	0.111	0.021	1	chr18-65832740-65833639	chr18-65832740-65833639	Sec11c
chr18-66470682-66471455	0.0142217	0.463968	0.222	0.071	1	chr18-66470682-66471455	chr18-66470682-66471455	Pmaip1
chr18-67364265-67365135	0.016682	0.371883	0.2	0.057	1	chr18-67364265-67365135	chr18-67364265-67365135	Cidea
chr18-67369169-67370689	0.0124467	0.315338	0.2	0.079	1	chr18-67369169-67370689	chr18-67369169-67370689	Cidea
chr18-68218257-68219835	0.0133725	0.478678	0.178	0.029	1	chr18-68218257-68219835	chr18-68218257-68219835	Ldlrad4
chr18-69570917-69571480	0.0129618	0.369707	0.111	0.014	1	chr18-69570917-69571480	chr18-69570917-69571480	Tcf4
chr18-7236338-7236712	0.0454067	0.307962	0.067	0.007	1	chr18-7236338-7236712	chr18-7236338-7236712	Armc4
chr18-74729223-74729543	0.000946616	0.400642	0.067	0	1	chr18-74729223-74729543	chr18-74729223-74729543	Myo5b
chr18-75304211-75305471	0.0415151	0.362309	0.178	0.071	1	chr18-75304211-75305471	chr18-75304211-75305471	Dym
chr18-76054640-76055540	0.0183177	0.347142	0.089	0.014	1	chr18-76054640-76055540	chr18-76054640-76055540	Zbtb7c
chr18-76465893-76466572	0.0298373	0.387062	0.222	0.079	1	chr18-76465893-76466572	chr18-76465893-76466572	Smad2
chr18-76531870-76534443	0.0405831	0.332891	0.289	0.121	1	chr18-76531870-76534443	chr18-76531870-76534443	Smad2
chr18-76541444-76541599	0.00101206	0.43118	0.067	0	1	chr18-76541444-76541599	chr18-76541444-76541599	Smad2
chr18-77254347-77254755	0.034611	0.31332	0.067	0.007	1	chr18-77254347-77254755	chr18-77254347-77254755	St8sia5
chr18-77797179-77797521	0.0427048	0.410113	0.089	0.007	1	chr18-77797179-77797521	chr18-77797179-77797521	Pstpip2
chr18-80949375-80949547	0.0189807	0.422053	0.089	0.014	1	chr18-80949375-80949547	chr18-80949375-80949547	Atp9b
chr18-80973817-80974471	0.00415802	0.317333	0.067	0	1	chr18-80973817-80974471	chr18-80973817-80974471	Sall3
chr18-82286480-82287003	0.0384988	0.264219	0.067	0.014	1	chr18-82286480-82287003	chr18-82286480-82287003	Galr1
chr18-82521445-82522089	0.00466054	0.398008	0.089	0	1	chr18-82521445-82522089	chr18-82521445-82522089	Mbp
chr18-82792094-82792452	0.000595306	0.468712	0.089	0	1	chr18-82792094-82792452	chr18-82792094-82792452	2210420H20Rik
chr18-82810284-82814677	0.0229385	0.294645	0.4	0.207	1	chr18-82810284-82814677	chr18-82810284-82814677	4930445N18Rik
chr18-83066733-83067389	0.017405	0.291806	0.067	0.007	1	chr18-83066733-83067389	chr18-83066733-83067389	1700095A13Rik
chr18-83074223-83074976	0.0191107	0.386548	0.089	0.007	1	chr18-83074223-83074976	chr18-83074223-83074976	1700095A13Rik
chr18-83815174-83816032	0.00180823	0.406915	0.156	0.036	1	chr18-83815174-83816032	chr18-83815174-83816032	Tshz1
chr18-84074602-84075334	0.00387534	0.445528	0.133	0.021	1	chr18-84074602-84075334	chr18-84074602-84075334	Tshz1
chr18-84684324-84686243	0.00789491	0.33175	0.533	0.264	1	chr18-84684324-84686243	chr18-84684324-84686243	Cndp2
chr18-86710271-86713731	0.0431053	0.274041	0.489	0.286	1	chr18-86710271-86713731	chr18-86710271-86713731	Cbln2
chr18-9810368-9810832	0.0227913	0.351034	0.089	0.014	1	chr18-9810368-9810832	chr18-9810368-9810832	Colec12
chr19-10040817-10042543	0.0131061	0.352512	0.422	0.186	1	chr19-10040817-10042543	chr19-10040817-10042543	Fads3
chr19-10340573-10342317	0.02369	0.37399	0.244	0.093	1	chr19-10340573-10342317	chr19-10340573-10342317	Dagla
chr19-17388407-17388814	0.0120432	0.395277	0.089	0.007	1	chr19-17388407-17388814	chr19-17388407-17388814	Rfk
chr19-24861292-24862410	0.00370582	0.520155	0.267	0.071	1	chr19-24861292-24862410	chr19-24861292-24862410	Pgm5
chr19-24885310-24886005	0.0220542	0.412027	0.156	0.021	1	chr19-24885310-24886005	chr19-24885310-24886005	Gm10053
chr19-25358487-25358881	0.0107805	0.332365	0.067	0	1	chr19-25358487-25358881	chr19-25358487-25358881	Kank1
chr19-27779960-27780427	0.0235892	0.277815	0.089	0.029	1	chr19-27779960-27780427	chr19-27779960-27780427	Rfx3
chr19-29683829-29684570	0.01048	0.398481	0.2	0.071	1	chr19-29683829-29684570	chr19-29683829-29684570	Mlana
chr19-38981989-38982331	0.0282938	0.320517	0.067	0.007	1	chr19-38981989-38982331	chr19-38981989-38982331	Hells
chr19-3962498-3962918	0.0265261	0.292472	0.067	0.007	1	chr19-3962498-3962918	chr19-3962498-3962918	1700055N04Rik
chr19-4083493-4085416	0.0457212	0.382776	0.267	0.1	1	chr19-4083493-4085416	chr19-4083493-4085416	Cabp2
chr19-41266511-41266937	0.0182857	0.352541	0.089	0.014	1	chr19-41266511-41266937	chr19-41266511-41266937	Tm9sf3
chr19-41310861-41311718	0.0206487	0.388796	0.178	0.05	1	chr19-41310861-41311718	chr19-41310861-41311718	Pik3ap1
chr19-42299417-42299704	0.0225968	0.33154	0.067	0.007	1	chr19-42299417-42299704	chr19-42299417-42299704	Crtac1
chr19-42311477-42311670	0.0117547	0.398413	0.067	0	1	chr19-42311477-42311670	chr19-42311477-42311670	Crtac1
chr19-42811489-42812215	3.42095e-05	0.529375	0.133	0	1	chr19-42811489-42812215	chr19-42811489-42812215	Hpse2
chr19-4301655-4303398	0.0275037	0.348394	0.133	0.036	1	chr19-4301655-4303398	chr19-4301655-4303398	Adrbk1
chr19-43384218-43388867	0.0178502	0.349905	0.556	0.257	1	chr19-43384218-43388867	chr19-43384218-43388867	Hpse2
chr19-44042526-44042947	0.0445511	0.377393	0.111	0.021	1	chr19-44042526-44042947	chr19-44042526-44042947	Erlin1
chr19-44725632-44726983	0.040501	0.30913	0.244	0.114	1	chr19-44725632-44726983	chr19-44725632-44726983	Pax2
chr19-45039856-45040835	0.0286452	0.366413	0.111	0.014	1	chr19-45039856-45040835	chr19-45039856-45040835	Pdzd7
chr19-45304509-45304942	0.0155278	0.508767	0.156	0.029	1	chr19-45304509-45304942	chr19-45304509-45304942	Gm29595
chr19-46308244-46309852	0.0346469	0.319397	0.378	0.186	1	chr19-46308244-46309852	chr19-46308244-46309852	Nfkb2
chr19-47013571-47016967	0.0281628	0.329961	0.511	0.271	1	chr19-47013571-47016967	chr19-47013571-47016967	Nt5c2
chr19-47151464-47152338	0.0279664	0.357749	0.133	0.029	1	chr19-47151464-47152338	chr19-47151464-47152338	Calhm3
chr19-4896628-4898089	0.00856042	0.383608	0.156	0.036	1	chr19-4896628-4898089	chr19-4896628-4898089	Bbs1
chr19-53086789-53087935	0.0270198	0.337529	0.133	0.036	1	chr19-53086789-53087935	chr19-53086789-53087935	1700054A03Rik
chr19-53547539-53548247	0.00632212	0.385842	0.111	0.021	1	chr19-53547539-53548247	chr19-53547539-53548247	Dusp5
chr19-53830325-53831403	0.0146358	0.477974	0.222	0.036	1	chr19-53830325-53831403	chr19-53830325-53831403	Rbm20
chr19-55643279-55643875	0.0207595	0.39097	0.133	0.036	1	chr19-55643279-55643875	chr19-55643279-55643875	4930552P12Rik
chr19-55814868-55815295	0.0172399	0.421187	0.111	0.021	1	chr19-55814868-55815295	chr19-55814868-55815295	Tcf7l2
chr19-56988404-56988960	0.000113012	0.554798	0.133	0.014	1	chr19-56988404-56988960	chr19-56988404-56988960	Afap1l2
chr19-5724458-5726836	0.0234014	0.39977	0.244	0.064	1	chr19-5724458-5726836	chr19-5724458-5726836	Ehbp1l1
chr19-5822382-5823802	0.0272981	0.327592	0.178	0.071	1	chr19-5822382-5823802	chr19-5822382-5823802	Neat1
chr19-5874634-5875854	0.0450979	0.381125	0.378	0.143	1	chr19-5874634-5875854	chr19-5874634-5875854	Frmd8
chr19-58794247-58794741	0.0332563	0.397735	0.111	0.021	1	chr19-58794247-58794741	chr19-58794247-58794741	1700019N19Rik
chr19-59697556-59698065	0.0273879	0.312694	0.067	0.007	1	chr19-59697556-59698065	chr19-59697556-59698065	2700089I24Rik
chr19-60226116-60227180	0.00594228	0.362726	0.356	0.15	1	chr19-60226116-60227180	chr19-60226116-60227180	Fam204a
chr19-7159702-7161204	0.0445976	0.351457	0.244	0.1	1	chr19-7159702-7161204	chr19-7159702-7161204	Macrod1
chr19-8844630-8845124	0.0327274	0.533996	0.178	0.021	1	chr19-8844630-8845124	chr19-8844630-8845124	Bscl2
chr19-9079677-9080337	0.0278222	0.290954	0.089	0.014	1	chr19-9079677-9080337	chr19-9079677-9080337	Ahnak
chr2-101751185-101751712	0.046848	0.312166	0.089	0.014	1	chr2-101751185-101751712	chr2-101751185-101751712	Prr5l
chr2-10216515-10216916	0.0302322	0.303581	0.067	0.007	1	chr2-10216515-10216916	chr2-10216515-10216916	Itih5
chr2-104577943-104578411	0.0498624	0.289928	0.067	0.007	1	chr2-104577943-104578411	chr2-104577943-104578411	4930500J02Rik
chr2-104740746-104744389	0.0178831	0.309799	0.356	0.171	1	chr2-104740746-104744389	chr2-104740746-104744389	Depdc7
chr2-105238742-105239254	0.0122967	0.384149	0.133	0.029	1	chr2-105238742-105239254	chr2-105238742-105239254	Them7
chr2-105615721-105617021	0.0117709	0.387556	0.356	0.15	1	chr2-105615721-105617021	chr2-105615721-105617021	RP23-431C3.3
chr2-106841172-106841414	0.000289481	0.507306	0.089	0	1	chr2-106841172-106841414	chr2-106841172-106841414	Mpped2
chr2-112488035-112488317	0.0337235	0.385011	0.089	0.014	1	chr2-112488035-112488317	chr2-112488035-112488317	Aven
chr2-113364204-113364653	0.0157319	0.382594	0.089	0.007	1	chr2-113364204-113364653	chr2-113364204-113364653	Fmn1
chr2-113648128-113648611	0.0128054	0.434152	0.111	0.007	1	chr2-113648128-113648611	chr2-113648128-113648611	Fmn1
chr2-11429390-11430178	0.0403994	0.332733	0.156	0.043	1	chr2-11429390-11430178	chr2-11429390-11430178	RP23-247J17.2
chr2-116893717-116894673	0.0251554	0.409539	0.267	0.086	1	chr2-116893717-116894673	chr2-116893717-116894673	Tmco5
chr2-118749046-118749894	0.0458068	0.434877	0.156	0.036	1	chr2-118749046-118749894	chr2-118749046-118749894	A430105I19Rik
chr2-121101919-121102484	0.0477424	0.286121	0.089	0.014	1	chr2-121101919-121102484	chr2-121101919-121102484	Tgm7
chr2-121169782-121171836	0.039189	0.312485	0.489	0.236	1	chr2-121169782-121171836	chr2-121169782-121171836	Tubgcp4
chr2-121473575-121474532	0.0427135	0.323738	0.267	0.114	1	chr2-121473575-121474532	chr2-121473575-121474532	Mfap1b
chr2-122210496-122210935	0.0213864	0.393648	0.089	0.007	1	chr2-122210496-122210935	chr2-122210496-122210935	4933406J08Rik
chr2-12292401-12292768	0.0431832	0.329788	0.067	0.007	1	chr2-12292401-12292768	chr2-12292401-12292768	Itga8
chr2-12300584-12302467	0.00272049	0.425546	0.4	0.136	1	chr2-12300584-12302467	chr2-12300584-12302467	Itga8
chr2-127341054-127341706	0.0450193	0.331272	0.133	0.036	1	chr2-127341054-127341706	chr2-127341054-127341706	Astl
chr2-130068179-130068652	0.00512729	0.369599	0.089	0.007	1	chr2-130068179-130068652	chr2-130068179-130068652	Tgm3
chr2-130267998-130268562	0.0063673	0.459862	0.156	0.029	1	chr2-130267998-130268562	chr2-130267998-130268562	Tmc2
chr2-13237510-13238166	0.0197695	0.330365	0.089	0.014	1	chr2-13237510-13238166	chr2-13237510-13238166	Rsu1
chr2-133158173-133158706	0.00226306	0.475429	0.133	0.021	1	chr2-133158173-133158706	chr2-133158173-133158706	Gm14102
chr2-133204071-133204793	0.00127085	0.494781	0.133	0.007	1	chr2-133204071-133204793	chr2-133204071-133204793	A430048G15Rik
chr2-136617917-136618450	0.0252814	0.364298	0.089	0.007	1	chr2-136617917-136618450	chr2-136617917-136618450	Ankef1
chr2-138975121-138975277	0.0101266	0.370179	0.067	0	1	chr2-138975121-138975277	chr2-138975121-138975277	Gm14066
chr2-140125743-140125943	0.0206146	0.452877	0.089	0.007	1	chr2-140125743-140125943	chr2-140125743-140125943	Esf1
chr2-142334109-142336126	0.0495895	0.334697	0.267	0.1	1	chr2-142334109-142336126	chr2-142334109-142336126	Macrod2
chr2-142859346-142860010	0.0264281	0.352103	0.133	0.029	1	chr2-142859346-142860010	chr2-142859346-142860010	Kif16b
chr2-143545019-143548347	0.0376565	0.289091	0.533	0.279	1	chr2-143545019-143548347	chr2-143545019-143548347	Pcsk2
chr2-144111582-144112242	0.0296382	0.371323	0.111	0.021	1	chr2-144111582-144112242	chr2-144111582-144112242	Banf2
chr2-144305808-144306470	0.0305789	0.384056	0.089	0.007	1	chr2-144305808-144306470	chr2-144305808-144306470	Ovol2
chr2-145902880-145904441	0.0356539	0.327968	0.378	0.171	1	chr2-145902880-145904441	chr2-145902880-145904441	Naa20
chr2-149775672-149776010	0.0120695	0.377227	0.067	0	1	chr2-149775672-149776010	chr2-149775672-149776010	Gm14133
chr2-150362275-150363223	0.0375078	0.27483	0.267	0.129	1	chr2-150362275-150363223	chr2-150362275-150363223	Gm10130
chr2-152046905-152050827	0.0286705	0.253495	0.489	0.264	1	chr2-152046905-152050827	chr2-152046905-152050827	Scrt2
chr2-152633269-152634727	0.0456112	0.360113	0.178	0.05	1	chr2-152633269-152634727	chr2-152633269-152634727	Rem1
chr2-153778629-153779798	0.00311704	0.447268	0.311	0.1	1	chr2-153778629-153779798	chr2-153778629-153779798	Efcab8
chr2-154773964-154774385	0.0142433	0.374128	0.089	0.007	1	chr2-154773964-154774385	chr2-154773964-154774385	Gm14214
chr2-154942469-154943550	0.0341125	0.294589	0.156	0.057	1	chr2-154942469-154943550	chr2-154942469-154943550	a
chr2-155356719-155358142	0.0257319	0.317128	0.467	0.25	1	chr2-155356719-155358142	chr2-155356719-155358142	Pigu
chr2-157511494-157511893	0.0231394	0.432939	0.089	0.007	1	chr2-157511494-157511893	chr2-157511494-157511893	Src
chr2-157900139-157900679	0.0332506	0.325081	0.067	0.007	1	chr2-157900139-157900679	chr2-157900139-157900679	Ctnnbl1
chr2-158116618-158117045	0.00427275	0.336388	0.067	0	1	chr2-158116618-158117045	chr2-158116618-158117045	Tgm2
chr2-158227850-158229780	0.0497622	0.275275	0.2	0.079	1	chr2-158227850-158229780	chr2-158227850-158229780	D630003M21Rik
chr2-158346285-158346754	0.00278797	0.357678	0.067	0	1	chr2-158346285-158346754	chr2-158346285-158346754	9430008C03Rik
chr2-158606132-158607653	0.032179	0.389689	0.2	0.057	1	chr2-158606132-158607653	chr2-158606132-158607653	Gm14204
chr2-158767323-158769430	0.0229618	0.31033	0.644	0.357	1	chr2-158767323-158769430	chr2-158767323-158769430	Fam83d
chr2-158893018-158893859	0.00466908	0.28795	0.067	0	1	chr2-158893018-158893859	chr2-158893018-158893859	Dhx35
chr2-159068346-159069920	0.00243896	0.473052	0.267	0.071	1	chr2-159068346-159069920	chr2-159068346-159069920	Dhx35
chr2-161177051-161178385	0.0447321	0.279714	0.289	0.15	1	chr2-161177051-161178385	chr2-161177051-161178385	Gm14243
chr2-161761794-161762195	0.00362522	0.345601	0.067	0	1	chr2-161761794-161762195	chr2-161761794-161762195	Ptprt
chr2-162718205-162718840	0.0272152	0.333331	0.089	0.021	1	chr2-162718205-162718840	chr2-162718205-162718840	Gm14246
chr2-162930513-162932720	0.0179306	0.262611	0.622	0.393	1	chr2-162930513-162932720	chr2-162930513-162932720	Srsf6
chr2-163862214-163863478	0.00180673	0.487663	0.156	0.021	1	chr2-163862214-163863478	chr2-163862214-163863478	Rims4
chr2-164188699-164189155	0.0362167	0.333695	0.111	0.029	1	chr2-164188699-164189155	chr2-164188699-164189155	Wfdc12
chr2-165486398-165487773	0.0134724	0.421011	0.244	0.079	1	chr2-165486398-165487773	chr2-165486398-165487773	2810408M09Rik
chr2-165831404-165832117	0.0155128	0.343412	0.089	0.007	1	chr2-165831404-165832117	chr2-165831404-165832117	Zmynd8
chr2-165982387-165982994	0.0312793	0.343712	0.111	0.021	1	chr2-165982387-165982994	chr2-165982387-165982994	Gm11464
chr2-166776269-166776718	0.00228546	0.329774	0.067	0	1	chr2-166776269-166776718	chr2-166776269-166776718	Trp53rk
chr2-167294271-167295137	0.000486113	0.345071	0.067	0	1	chr2-167294271-167295137	chr2-167294271-167295137	B4galt5
chr2-167740548-167741000	0.0326452	0.308766	0.067	0.007	1	chr2-167740548-167741000	chr2-167740548-167741000	A530013C23Rik
chr2-167827239-167827640	0.0428012	0.326701	0.067	0.007	1	chr2-167827239-167827640	chr2-167827239-167827640	1200007C13Rik
chr2-168079380-168082383	0.0344938	0.25593	0.6	0.357	1	chr2-168079380-168082383	chr2-168079380-168082383	Pard6b
chr2-168472714-168473824	0.0291637	0.396698	0.178	0.05	1	chr2-168472714-168473824	chr2-168472714-168473824	Nfatc2
chr2-168531918-168533060	0.0116801	0.270672	0.067	0.007	1	chr2-168531918-168533060	chr2-168531918-168533060	Nfatc2
chr2-170157379-170158808	0.0219588	0.257743	0.089	0.021	1	chr2-170157379-170158808	chr2-170157379-170158808	Zfp217
chr2-170720280-170721043	0.0321573	0.366876	0.133	0.036	1	chr2-170720280-170721043	chr2-170720280-170721043	Dok5
chr2-171492489-171492846	0.000260914	0.467197	0.089	0	1	chr2-171492489-171492846	chr2-171492489-171492846	Gm14266
chr2-172476771-172478667	0.0269841	0.397375	0.244	0.079	1	chr2-172476771-172478667	chr2-172476771-172478667	Fam209
chr2-173079945-173081535	0.0239847	0.358108	0.222	0.079	1	chr2-173079945-173081535	chr2-173079945-173081535	Ctcfl
chr2-174259110-174262166	0.0444712	0.378419	0.289	0.129	1	chr2-174259110-174262166	chr2-174259110-174262166	Gnas
chr2-174833616-174833878	0.00606454	0.464737	0.089	0.007	1	chr2-174833616-174833878	chr2-174833616-174833878	Gm14617
chr2-178141171-178143562	0.0155717	0.337551	0.244	0.093	1	chr2-178141171-178143562	chr2-178141171-178143562	Phactr3
chr2-178622676-178623270	0.00249447	0.51302	0.133	0.014	1	chr2-178622676-178623270	chr2-178622676-178623270	Cdh26
chr2-180006031-180007000	0.0458804	0.322585	0.089	0.014	1	chr2-180006031-180007000	chr2-180006031-180007000	Lsm14b
chr2-180188217-180188491	0.010687	0.388095	0.067	0	1	chr2-180188217-180188491	chr2-180188217-180188491	Lama5
chr2-180251011-180252512	0.0287288	0.280862	0.222	0.1	1	chr2-180251011-180252512	chr2-180251011-180252512	Rps21
chr2-180498972-180501899	0.0328023	0.326332	0.289	0.129	1	chr2-180498972-180501899	chr2-180498972-180501899	Ntsr1
chr2-181522783-181523114	0.0138524	0.407509	0.089	0.007	1	chr2-181522783-181523114	chr2-181522783-181523114	Dnajc5
chr2-181596633-181596948	0.0159642	0.346604	0.067	0	1	chr2-181596633-181596948	chr2-181596633-181596948	Samd10
chr2-20671565-20672294	0.0294063	0.292408	0.089	0.014	1	chr2-20671565-20672294	chr2-20671565-20672294	Etl4
chr2-21963440-21964543	0.0224316	0.348022	0.156	0.036	1	chr2-21963440-21964543	chr2-21963440-21964543	Gpr158
chr2-24923477-24923988	0.00816705	0.384989	0.111	0.021	1	chr2-24923477-24923988	chr2-24923477-24923988	Arrdc1
chr2-25172923-25173293	0.0140869	0.353817	0.067	0	1	chr2-25172923-25173293	chr2-25172923-25173293	Nrarp
chr2-25828522-25828719	0.00139097	0.561097	0.089	0	1	chr2-25828522-25828719	chr2-25828522-25828719	Lcn9
chr2-26227717-26228461	0.0483715	0.284834	0.178	0.079	1	chr2-26227717-26228461	chr2-26227717-26228461	Qsox2
chr2-26546340-26548092	0.040774	0.300707	0.156	0.05	1	chr2-26546340-26548092	chr2-26546340-26548092	Notch1
chr2-26623058-26623237	0.0022418	0.456612	0.089	0.007	1	chr2-26623058-26623237	chr2-26623058-26623237	Gm20532
chr2-27112382-27112694	0.0315694	0.382619	0.089	0.014	1	chr2-27112382-27112694	chr2-27112382-27112694	Fam163b
chr2-27226652-27226964	0.0152471	0.381116	0.067	0	1	chr2-27226652-27226964	chr2-27226652-27226964	Sardh
chr2-27232204-27233106	0.0318388	0.380503	0.133	0.036	1	chr2-27232204-27233106	chr2-27232204-27233106	Sardh
chr2-27514218-27516234	0.0447492	0.273917	0.4	0.207	1	chr2-27514218-27516234	chr2-27514218-27516234	Wdr5
chr2-28512320-28515145	0.0212964	0.289145	0.467	0.243	1	chr2-28512320-28515145	chr2-28512320-28515145	Ralgds
chr2-29737644-29739966	0.00407597	0.327564	0.133	0.036	1	chr2-29737644-29739966	chr2-29737644-29739966	Rapgef1
chr2-30061247-30063458	0.0332544	0.296308	0.578	0.336	1	chr2-30061247-30063458	chr2-30061247-30063458	Set
chr2-30084254-30085539	0.0365205	0.313006	0.244	0.1	1	chr2-30084254-30085539	chr2-30084254-30085539	Pkn3
chr2-30269811-30270700	0.0317772	0.370068	0.178	0.057	1	chr2-30269811-30270700	chr2-30269811-30270700	Phyhd1
chr2-30351071-30351660	0.0118744	0.386114	0.133	0.029	1	chr2-30351071-30351660	chr2-30351071-30351660	Sh3glb2
chr2-30743374-30744505	0.0215136	0.380091	0.222	0.079	1	chr2-30743374-30744505	chr2-30743374-30744505	Gm14488
chr2-31135627-31135992	0.00165638	0.357443	0.067	0	1	chr2-31135627-31135992	chr2-31135627-31135992	Fnbp1
chr2-31191247-31191802	0.00523855	0.445472	0.089	0	1	chr2-31191247-31191802	chr2-31191247-31191802	Gpr107
chr2-31806128-31810854	0.0364565	0.27066	0.267	0.121	1	chr2-31806128-31810854	chr2-31806128-31810854	Qrfp
chr2-32714908-32715540	0.0262094	0.412606	0.111	0.014	1	chr2-32714908-32715540	chr2-32714908-32715540	Cdk9
chr2-33361276-33361415	0.0225622	0.503563	0.089	0.007	1	chr2-33361276-33361415	chr2-33361276-33361415	Ralgps1
chr2-33489497-33489995	0.039043	0.300321	0.067	0.007	1	chr2-33489497-33489995	chr2-33489497-33489995	Gm13530
chr2-33707983-33708722	0.0277699	0.37984	0.133	0.029	1	chr2-33707983-33708722	chr2-33707983-33708722	9430024E24Rik
chr2-35609299-35611158	0.0409433	0.345317	0.222	0.086	1	chr2-35609299-35611158	chr2-35609299-35611158	Dab2ip
chr2-36003144-36004746	0.021196	0.36794	0.178	0.057	1	chr2-36003144-36004746	chr2-36003144-36004746	Ttll11
chr2-36045137-36045445	0.0188697	0.338661	0.067	0.007	1	chr2-36045137-36045445	chr2-36045137-36045445	Ndufa8
chr2-37516081-37517498	0.0183068	0.437399	0.267	0.086	1	chr2-37516081-37517498	chr2-37516081-37517498	Gpr21
chr2-38417897-38418576	0.0210475	0.445416	0.2	0.043	1	chr2-38417897-38418576	chr2-38417897-38418576	Gm13589
chr2-38936665-38936980	0.00205561	0.408509	0.067	0	1	chr2-38936665-38936980	chr2-38936665-38936980	Olfml2a
chr2-44524222-44527027	0.00523382	0.344836	0.356	0.157	1	chr2-44524222-44527027	chr2-44524222-44527027	Gtdc1
chr2-45033864-45034796	0.0372916	0.355144	0.133	0.043	1	chr2-45033864-45034796	chr2-45033864-45034796	Zeb2
chr2-45107700-45107919	0.0113797	0.377295	0.067	0	1	chr2-45107700-45107919	chr2-45107700-45107919	Zeb2
chr2-48423837-48425486	0.00267864	0.464135	0.178	0.029	1	chr2-48423837-48425486	chr2-48423837-48425486	Gm13481
chr2-49748675-49749057	0.0471532	0.414474	0.111	0.021	1	chr2-49748675-49749057	chr2-49748675-49749057	Kif5c
chr2-51268502-51268952	0.00143808	0.442593	0.089	0	1	chr2-51268502-51268952	chr2-51268502-51268952	Gm13497
chr2-5161070-5161501	0.0392471	0.30333	0.067	0.007	1	chr2-5161070-5161501	chr2-5161070-5161501	Gm26776
chr2-58404115-58404377	0.0198569	0.331972	0.067	0.007	1	chr2-58404115-58404377	chr2-58404115-58404377	Acvr1
chr2-59510545-59510852	0.0403206	0.304491	0.067	0.014	1	chr2-59510545-59510852	chr2-59510545-59510852	Dapl1
chr2-59708001-59708268	0.0102661	0.325289	0.067	0.007	1	chr2-59708001-59708268	chr2-59708001-59708268	Tanc1
chr2-6070963-6072502	0.00396733	0.43355	0.222	0.057	1	chr2-6070963-6072502	chr2-6070963-6072502	Upf2
chr2-62654461-62655163	0.0191105	0.365754	0.178	0.05	1	chr2-62654461-62655163	chr2-62654461-62655163	Ifih1
chr2-64325691-64325841	0.00585021	0.399811	0.067	0	1	chr2-64325691-64325841	chr2-64325691-64325841	Gm13575
chr2-67564823-67567611	0.0252246	0.30605	0.489	0.264	1	chr2-67564823-67567611	chr2-67564823-67567611	B3galt1
chr2-6827525-6827956	0.0161234	0.353344	0.089	0.014	1	chr2-6827525-6827956	chr2-6827525-6827956	Celf2
chr2-69722188-69723835	0.0476347	0.262693	0.333	0.193	1	chr2-69722188-69723835	chr2-69722188-69723835	Ppig
chr2-69851366-69852021	0.044983	0.383618	0.133	0.021	1	chr2-69851366-69852021	chr2-69851366-69852021	Ssb
chr2-71451759-71453982	0.0259166	0.260419	0.4	0.221	1	chr2-71451759-71453982	chr2-71451759-71453982	Metap1d
chr2-71718957-71719875	0.017995	0.37115	0.111	0.021	1	chr2-71718957-71719875	chr2-71718957-71719875	Gm1631
chr2-73023684-73024241	0.0221839	0.321639	0.111	0.029	1	chr2-73023684-73024241	chr2-73023684-73024241	Gm11084
chr2-73070781-73071547	0.0145458	0.503908	0.111	0.007	1	chr2-73070781-73071547	chr2-73070781-73071547	Ola1
chr2-73213494-73214901	0.00334761	0.408862	0.533	0.221	1	chr2-73213494-73214901	chr2-73213494-73214901	Ola1
chr2-73572198-73573154	0.0262155	0.392745	0.244	0.086	1	chr2-73572198-73573154	chr2-73572198-73573154	Chrna1
chr2-77841597-77842015	0.0138272	0.541868	0.133	0.014	1	chr2-77841597-77842015	chr2-77841597-77842015	Gm13661
chr2-83940736-83941522	0.00217761	0.392373	0.178	0.029	1	chr2-83940736-83941522	chr2-83940736-83941522	Zswim2
chr2-85160491-85162229	0.0016751	0.476435	0.222	0.064	1	chr2-85160491-85162229	chr2-85160491-85162229	Lrrc55
chr2-85284555-85285112	0.0371518	0.280363	0.067	0.007	1	chr2-85284555-85285112	chr2-85284555-85285112	Gm13715
chr2-90629567-90630054	0.0300411	0.268149	0.067	0.014	1	chr2-90629567-90630054	chr2-90629567-90630054	Nup160
chr2-91065452-91065994	0.0431694	0.267135	0.089	0.014	1	chr2-91065452-91065994	chr2-91065452-91065994	Slc39a13
chr2-91626390-91626736	0.00329911	0.508511	0.111	0.007	1	chr2-91626390-91626736	chr2-91626390-91626736	F2
chr2-91974592-91976771	0.0277602	0.324009	0.289	0.136	1	chr2-91974592-91976771	chr2-91974592-91976771	Dgkz
chr2-93415034-93415877	0.00191599	0.481082	0.156	0.014	1	chr2-93415034-93415877	chr2-93415034-93415877	Cd82
chr2-93567834-93567937	0.00225144	0.411887	0.067	0	1	chr2-93567834-93567937	chr2-93567834-93567937	Gm10803
chr2-93890237-93892464	0.0387252	0.428688	0.267	0.093	1	chr2-93890237-93892464	chr2-93890237-93892464	Accsl
chr2-94024762-94025116	0.0108027	0.326723	0.067	0.007	1	chr2-94024762-94025116	chr2-94024762-94025116	Hsd17b12
chr3-102995273-102996268	0.0393128	0.308766	0.289	0.15	1	chr3-102995273-102996268	chr3-102995273-102996268	Sike1
chr3-103382923-103383851	0.0482899	0.328139	0.222	0.093	1	chr3-103382923-103383851	chr3-103382923-103383851	Trim33
chr3-103537945-103538699	0.03468	0.410079	0.133	0.021	1	chr3-103537945-103538699	chr3-103537945-103538699	Syt6
chr3-103733834-103735643	0.0462064	0.31068	0.289	0.129	1	chr3-103733834-103735643	chr3-103733834-103735643	Olfml3
chr3-104561106-104561780	0.0428349	0.268138	0.067	0.007	1	chr3-104561106-104561780	chr3-104561106-104561780	Lrig2
chr3-105090889-105091465	0.0459225	0.27663	0.156	0.064	1	chr3-105090889-105091465	chr3-105090889-105091465	4930564D02Rik
chr3-105487126-105487644	0.0204863	0.447623	0.156	0.036	1	chr3-105487126-105487644	chr3-105487126-105487644	Kcnd3
chr3-105861707-105862044	0.00760541	0.345489	0.067	0	1	chr3-105861707-105862044	chr3-105861707-105862044	Adora3
chr3-106684622-106685406	0.0229633	0.41096	0.267	0.079	1	chr3-106684622-106685406	chr3-106684622-106685406	Lrif1
chr3-109339818-109342090	0.0408655	0.296136	0.4	0.214	1	chr3-109339818-109342090	chr3-109339818-109342090	Vav3
chr3-109977531-109978213	0.0178481	0.381147	0.111	0.014	1	chr3-109977531-109978213	chr3-109977531-109978213	Ntng1
chr3-109994996-109995915	0.0362305	0.328993	0.111	0.029	1	chr3-109994996-109995915	chr3-109994996-109995915	Ntng1
chr3-110105966-110106377	0.0217268	0.325219	0.067	0	1	chr3-110105966-110106377	chr3-110105966-110106377	Ntng1
chr3-112124049-112124472	0.0107637	0.40046	0.089	0.007	1	chr3-112124049-112124472	chr3-112124049-112124472	Amy2a5
chr3-121814239-121815843	0.00783603	0.413735	0.467	0.2	1	chr3-121814239-121815843	chr3-121814239-121815843	Abcd3
chr3-122103411-122104939	0.00172183	0.466629	0.244	0.05	1	chr3-122103411-122104939	chr3-122103411-122104939	Abca4
chr3-122132441-122134272	0.0437438	0.310284	0.133	0.036	1	chr3-122132441-122134272	chr3-122132441-122134272	Abca4
chr3-122242825-122244334	0.00504504	0.468479	0.178	0.029	1	chr3-122242825-122244334	chr3-122242825-122244334	Gclm
chr3-127269964-127270681	0.039064	0.28981	0.067	0.007	1	chr3-127269964-127270681	chr3-127269964-127270681	Ank2
chr3-127899068-127899389	0.0150523	0.407642	0.089	0.007	1	chr3-127899068-127899389	chr3-127899068-127899389	5730508B09Rik
chr3-128669863-128670087	0.0231471	0.35795	0.067	0	1	chr3-128669863-128670087	chr3-128669863-128670087	Gm28543
chr3-129877792-129879699	0.0267835	0.30717	0.4	0.186	1	chr3-129877792-129879699	chr3-129877792-129879699	Pla2g12a
chr3-131143150-131144439	0.0180681	0.337686	0.111	0.014	1	chr3-131143150-131144439	chr3-131143150-131144439	Lef1
chr3-131320166-131320936	0.00161997	0.457942	0.133	0.014	1	chr3-131320166-131320936	chr3-131320166-131320936	Sgms2
chr3-133234589-133235435	0.0210783	0.397412	0.133	0.021	1	chr3-133234589-133235435	chr3-133234589-133235435	Arhgef38
chr3-135673626-135673766	0.00124949	0.409717	0.067	0	1	chr3-135673626-135673766	chr3-135673626-135673766	Nfkb1
chr3-135886534-135887000	0.0243213	0.347559	0.089	0.007	1	chr3-135886534-135887000	chr3-135886534-135887000	Slc39a8
chr3-140114865-140115955	0.0145785	0.401954	0.133	0.021	1	chr3-140114865-140115955	chr3-140114865-140115955	Stpg2
chr3-141457449-141457875	0.00176314	0.337927	0.067	0	1	chr3-141457449-141457875	chr3-141457449-141457875	Gm15688
chr3-141849020-141849705	0.00192327	0.423712	0.111	0.007	1	chr3-141849020-141849705	chr3-141849020-141849705	Bmpr1b
chr3-142880754-142882994	0.0116149	0.261474	0.689	0.421	1	chr3-142880754-142882994	chr3-142880754-142882994	Pkn2
chr3-144098361-144098707	0.00975549	0.441289	0.089	0.007	1	chr3-144098361-144098707	chr3-144098361-144098707	Lmo4
chr3-144605763-144606215	0.0047961	0.42277	0.089	0	1	chr3-144605763-144606215	chr3-144605763-144606215	2022-09-15
chr3-146449830-146451752	0.0262224	0.287032	0.489	0.25	1	chr3-146449830-146451752	chr3-146449830-146451752	Ctbs
chr3-148662839-148663495	0.0208374	0.391573	0.133	0.036	1	chr3-148662839-148663495	chr3-148662839-148663495	Lphn2
chr3-148942579-148944509	0.00938627	0.479371	0.222	0.071	1	chr3-148942579-148944509	chr3-148942579-148944509	Lphn2
chr3-149251806-149252592	0.00334156	0.472729	0.111	0.007	1	chr3-149251806-149252592	chr3-149251806-149252592	Gm10287
chr3-149518644-149520087	0.019676	0.424898	0.2	0.057	1	chr3-149518644-149520087	chr3-149518644-149520087	Gm10287
chr3-152114698-152115239	0.00107716	0.393035	0.089	0	1	chr3-152114698-152115239	chr3-152114698-152115239	Gipc2
chr3-152164915-152167801	0.00587553	0.350196	0.422	0.207	1	chr3-152164915-152167801	chr3-152164915-152167801	D630002J18Rik
chr3-153085078-153085520	0.0247182	0.296548	0.067	0.007	1	chr3-153085078-153085520	chr3-153085078-153085520	St6galnac5
chr3-153940113-153940381	0.00510387	0.365522	0.067	0	1	chr3-153940113-153940381	chr3-153940113-153940381	Acadm
chr3-154810958-154812224	0.0190843	0.338228	0.089	0.007	1	chr3-154810958-154812224	chr3-154810958-154812224	Tnni3k
chr3-155234862-155235336	0.00666159	0.520356	0.133	0.014	1	chr3-155234862-155235336	chr3-155234862-155235336	Lrriq3
chr3-159851584-159852333	0.00835432	0.520377	0.133	0.007	1	chr3-159851584-159852333	chr3-159851584-159852333	Wls
chr3-16024940-16025466	0.0116809	0.355257	0.089	0.007	1	chr3-16024940-16025466	chr3-16024940-16025466	Gm5150
chr3-16431368-16431735	0.0121217	0.425454	0.089	0.007	1	chr3-16431368-16431735	chr3-16431368-16431735	Ythdf3
chr3-20509152-20509648	0.0398427	0.372668	0.133	0.036	1	chr3-20509152-20509648	chr3-20509152-20509648	RP23-19M24.1
chr3-27228450-27229336	0.0459817	0.289815	0.089	0.014	1	chr3-27228450-27229336	chr3-27228450-27229336	Nceh1
chr3-28681422-28682382	0.00522684	0.309559	0.067	0	1	chr3-28681422-28682382	chr3-28681422-28682382	Tnik
chr3-28737106-28737851	0.000870132	0.499468	0.111	0	1	chr3-28737106-28737851	chr3-28737106-28737851	RP24-468O23.2
chr3-28746022-28746582	0.00968781	0.409222	0.156	0.036	1	chr3-28746022-28746582	chr3-28746022-28746582	RP24-468O23.2
chr3-31056161-31057769	0.0284783	0.352108	0.467	0.229	1	chr3-31056161-31057769	chr3-31056161-31057769	Prkci
chr3-32396120-32398226	0.0315432	0.267	0.622	0.364	1	chr3-32396120-32398226	chr3-32396120-32398226	Pik3ca
chr3-35972965-35973994	0.033158	0.438619	0.2	0.064	1	chr3-35972965-35973994	chr3-35972965-35973994	Mccc1
chr3-40391595-40392070	0.0288319	0.338625	0.111	0.029	1	chr3-40391595-40392070	chr3-40391595-40392070	1700017G19Rik
chr3-40744122-40746328	0.0177028	0.312057	0.578	0.279	1	chr3-40744122-40746328	chr3-40744122-40746328	Hspa4l
chr3-41583571-41583981	0.0267753	0.31889	0.067	0	1	chr3-41583571-41583981	chr3-41583571-41583981	Jade1
chr3-51233806-51235053	0.00327351	0.502235	0.267	0.071	1	chr3-51233806-51235053	chr3-51233806-51235053	Ccrn4l
chr3-51532073-51532448	0.00222272	0.366929	0.067	0	1	chr3-51532073-51532448	chr3-51532073-51532448	Setd7
chr3-52262353-52263041	0.0440885	0.489401	0.2	0.05	1	chr3-52262353-52263041	chr3-52262353-52263041	Foxo1
chr3-52412491-52414359	0.011448	0.293848	0.222	0.1	1	chr3-52412491-52414359	chr3-52412491-52414359	Foxo1
chr3-53031576-53032692	0.00151262	0.563707	0.244	0.064	1	chr3-53031576-53032692	chr3-53031576-53032692	Lhfp
chr3-53559046-53559508	0.0302034	0.317611	0.067	0.007	1	chr3-53559046-53559508	chr3-53559046-53559508	Frem2
chr3-55543922-55544578	0.0441806	0.336994	0.089	0.007	1	chr3-55543922-55544578	chr3-55543922-55544578	Dclk1
chr3-58511473-58512041	0.0406794	0.328171	0.111	0.021	1	chr3-58511473-58512041	chr3-58511473-58512041	Serp1
chr3-58677565-58680302	0.0487049	0.342469	0.2	0.064	1	chr3-58677565-58680302	chr3-58677565-58680302	Siah2
chr3-59343727-59344810	0.0422134	0.323808	0.356	0.15	1	chr3-59343727-59344810	chr3-59343727-59344810	Igsf10
chr3-65302718-65302879	0.021454	0.299185	0.067	0.014	1	chr3-65302718-65302879	chr3-65302718-65302879	Kcnab1
chr3-82073282-82075053	0.000906746	0.492331	0.422	0.136	1	chr3-82073282-82075053	chr3-82073282-82075053	Gucy1b3
chr3-83126865-83130133	0.0437824	0.305375	0.444	0.221	1	chr3-83126865-83130133	chr3-83126865-83130133	Dchs2
chr3-84438437-84439010	0.0105265	0.524193	0.156	0.029	1	chr3-84438437-84439010	chr3-84438437-84439010	Fhdc1
chr3-84639025-84640411	0.0379532	0.307515	0.111	0.029	1	chr3-84639025-84640411	chr3-84639025-84640411	RP24-559D1.1
chr3-86538633-86540016	0.0401282	0.403498	0.289	0.107	1	chr3-86538633-86540016	chr3-86538633-86540016	Lrba
chr3-88030529-88031745	0.0155716	0.301219	0.156	0.057	1	chr3-88030529-88031745	chr3-88030529-88031745	Hapln2
chr3-88212026-88212631	0.0379586	0.350353	0.089	0.014	1	chr3-88212026-88212631	chr3-88212026-88212631	Gm3764
chr3-88230379-88234076	0.0352098	0.326312	0.4	0.207	1	chr3-88230379-88234076	chr3-88230379-88234076	Gm3764
chr3-88363667-88368107	0.00446675	0.306021	0.533	0.293	1	chr3-88363667-88368107	chr3-88363667-88368107	Paqr6
chr3-88505751-88506260	0.0463645	0.255573	0.067	0.014	1	chr3-88505751-88506260	chr3-88505751-88506260	Lmna
chr3-89308032-89308846	0.0103623	0.387967	0.267	0.086	1	chr3-89308032-89308846	chr3-89308032-89308846	Efna3
chr3-89470770-89471274	0.0276032	0.372632	0.089	0.014	1	chr3-89470770-89471274	chr3-89470770-89471274	Pmvk
chr3-89622739-89624137	0.0394306	0.392943	0.244	0.079	1	chr3-89622739-89624137	chr3-89622739-89624137	Kcnn3
chr3-90474510-90475093	0.00925126	0.404849	0.111	0.021	1	chr3-90474510-90475093	chr3-90474510-90475093	Ilf2
chr3-90708348-90708997	0.00390311	0.300075	0.067	0	1	chr3-90708348-90708997	chr3-90708348-90708997	S100a9
chr3-94260567-94261048	0.0180535	0.375336	0.111	0.021	1	chr3-94260567-94261048	chr3-94260567-94261048	Gm4778
chr3-94377082-94377812	0.0135555	0.365597	0.089	0.007	1	chr3-94377082-94377812	chr3-94377082-94377812	Rorc
chr3-94403155-94405225	0.0359867	0.420959	0.244	0.079	1	chr3-94403155-94405225	chr3-94403155-94405225	Lingo4
chr3-94464125-94464606	0.0399254	0.362547	0.089	0.007	1	chr3-94464125-94464606	chr3-94464125-94464606	Riiad1
chr3-94490964-94491304	0.0269359	0.341343	0.067	0.007	1	chr3-94490964-94491304	chr3-94490964-94491304	Celf3
chr3-95163628-95164334	0.0265675	0.290282	0.067	0.007	1	chr3-95163628-95164334	chr3-95163628-95164334	Sema6c
chr3-9648426-9648735	0.00766067	0.425112	0.089	0.007	1	chr3-9648426-9648735	chr3-9648426-9648735	Zfp704
chr3-96576211-96577476	0.0401557	0.380282	0.222	0.086	1	chr3-96576211-96577476	chr3-96576211-96577476	Gm16253
chr3-96683675-96685391	0.0409122	0.290764	0.222	0.114	1	chr3-96683675-96685391	chr3-96683675-96685391	Ankrd35
chr3-96737975-96738418	0.00885346	0.365878	0.089	0.007	1	chr3-96737975-96738418	chr3-96737975-96738418	Rnf115
chr3-97690762-97692485	0.0460953	0.330065	0.111	0.021	1	chr3-97690762-97692485	chr3-97690762-97692485	Pde4dip
chr3-97928818-97929555	0.00243857	0.564486	0.222	0.029	1	chr3-97928818-97929555	chr3-97928818-97929555	Gm5544
chr3-98312854-98313769	0.00831098	0.276721	0.089	0.014	1	chr3-98312854-98313769	chr3-98312854-98313769	Phgdh
chr4-100826256-100829128	0.0124011	0.358228	0.356	0.164	1	chr4-100826256-100829128	chr4-100826256-100829128	Cachd1
chr4-105200682-105201400	0.0236277	0.345159	0.089	0.007	1	chr4-105200682-105201400	chr4-105200682-105201400	Ppap2b
chr4-106161469-106161958	0.0178164	0.312104	0.067	0.007	1	chr4-106161469-106161958	chr4-106161469-106161958	Gm12729
chr4-106621668-106623772	0.0178777	0.333317	0.156	0.057	1	chr4-106621668-106623772	chr4-106621668-106623772	Ttc22
chr4-106955520-106956556	0.0306429	0.328694	0.111	0.029	1	chr4-106955520-106956556	chr4-106955520-106956556	Ssbp3
chr4-107004037-107004194	0.0130123	0.377275	0.067	0.007	1	chr4-107004037-107004194	chr4-107004037-107004194	Ssbp3
chr4-107022790-107023151	0.00229845	0.405225	0.067	0	1	chr4-107022790-107023151	chr4-107022790-107023151	Ssbp3
chr4-108348371-108351425	0.0321511	0.305838	0.289	0.129	1	chr4-108348371-108351425	chr4-108348371-108351425	Coa7
chr4-109045342-109045741	0.000148945	0.465389	0.089	0	1	chr4-109045342-109045741	chr4-109045342-109045741	Nrd1
chr4-110020055-110021134	0.0495414	0.338131	0.244	0.093	1	chr4-110020055-110021134	chr4-110020055-110021134	Dmrta2
chr4-111626178-111626949	0.0150637	0.400139	0.244	0.071	1	chr4-111626178-111626949	chr4-111626178-111626949	Agbl4
chr4-114483907-114484326	0.039654	0.282215	0.067	0.007	1	chr4-114483907-114484326	chr4-114483907-114484326	Trabd2b
chr4-114550790-114550979	0.0265567	0.363791	0.067	0	1	chr4-114550790-114550979	chr4-114550790-114550979	Trabd2b
chr4-114986186-114987682	0.0479648	0.28298	0.378	0.2	1	chr4-114986186-114987682	chr4-114986186-114987682	Cmpk1
chr4-11558403-11559578	0.00796477	0.361052	0.289	0.107	1	chr4-11558403-11559578	chr4-11558403-11559578	Rad54b
chr4-117409417-117412251	0.00350631	0.481605	0.289	0.093	1	chr4-117409417-117412251	chr4-117409417-117412251	Rnf220
chr4-118063981-118064595	0.00136893	0.532004	0.133	0.014	1	chr4-118063981-118064595	chr4-118063981-118064595	St3gal3
chr4-118216668-118217447	0.0225681	0.363392	0.133	0.036	1	chr4-118216668-118217447	chr4-118216668-118217447	Ptprf
chr4-118568083-118568388	0.01117	0.436623	0.089	0.007	1	chr4-118568083-118568388	chr4-118568083-118568388	Cfap57
chr4-118918665-118919148	0.0487147	0.331451	0.089	0.014	1	chr4-118918665-118919148	chr4-118918665-118919148	Olfr1329
chr4-120225194-120227537	0.0199387	0.390721	0.244	0.079	1	chr4-120225194-120227537	chr4-120225194-120227537	Foxo6
chr4-122852059-122852369	0.00475146	0.430922	0.089	0.007	1	chr4-122852059-122852369	chr4-122852059-122852369	Ppt1
chr4-124983762-124984631	0.0307649	0.317269	0.111	0.021	1	chr4-124983762-124984631	chr4-124983762-124984631	Rspo1
chr4-125231643-125232367	0.0244964	0.395489	0.178	0.05	1	chr4-125231643-125232367	chr4-125231643-125232367	1700041M05Rik
chr4-126284196-126284750	0.0285408	0.309696	0.067	0.007	1	chr4-126284196-126284750	chr4-126284196-126284750	Col8a2
chr4-127172580-127174123	0.023285	0.328351	0.244	0.107	1	chr4-127172580-127174123	chr4-127172580-127174123	Dlgap3
chr4-127313100-127314893	0.0162091	0.344585	0.356	0.157	1	chr4-127313100-127314893	chr4-127313100-127314893	Gja4
chr4-127612802-127613126	0.0365031	0.337243	0.067	0.007	1	chr4-127612802-127613126	chr4-127612802-127613126	A630031M04Rik
chr4-128560315-128560682	0.0287472	0.315265	0.067	0.007	1	chr4-128560315-128560682	chr4-128560315-128560682	Csmd2
chr4-129241937-129243236	0.0134772	0.390571	0.178	0.043	1	chr4-129241937-129243236	chr4-129241937-129243236	C77080
chr4-129508779-129509761	0.00109351	0.328057	0.067	0	1	chr4-129508779-129509761	chr4-129508779-129509761	Marcksl1
chr4-129612977-129613446	0.0239923	0.319075	0.067	0	1	chr4-129612977-129613446	chr4-129612977-129613446	Dcdc2b
chr4-129876755-129878189	0.00359537	0.489791	0.244	0.043	1	chr4-129876755-129878189	chr4-129876755-129878189	Ptp4a2
chr4-130637751-130638435	0.00504828	0.387183	0.089	0.007	1	chr4-130637751-130638435	chr4-130637751-130638435	Pum1
chr4-130702919-130703249	0.0203263	0.353893	0.067	0	1	chr4-130702919-130703249	chr4-130702919-130703249	Pum1
chr4-131096680-131097880	0.0215343	0.311413	0.111	0.029	1	chr4-131096680-131097880	chr4-131096680-131097880	A930031H19Rik
chr4-132725339-132725650	0.0234752	0.486472	0.111	0.014	1	chr4-132725339-132725650	chr4-132725339-132725650	Xkr8
chr4-133129324-133131727	0.0321237	0.324189	0.533	0.257	1	chr4-133129324-133131727	chr4-133129324-133131727	Wasf2
chr4-133292203-133294746	0.0280686	0.324811	0.356	0.164	1	chr4-133292203-133294746	chr4-133292203-133294746	Wdtc1
chr4-134575328-134575910	0.0378448	0.283301	0.067	0.014	1	chr4-134575328-134575910	chr4-134575328-134575910	Man1c1
chr4-134592935-134593218	0.0152335	0.357564	0.067	0	1	chr4-134592935-134593218	chr4-134592935-134593218	Man1c1
chr4-134784705-134785126	0.0337556	0.35016	0.089	0.014	1	chr4-134784705-134785126	chr4-134784705-134785126	Ldlrap1
chr4-135516034-135517416	0.0430738	0.315594	0.2	0.086	1	chr4-135516034-135517416	chr4-135516034-135517416	Stpg1
chr4-136052776-136053969	0.0207184	0.343174	0.444	0.2	1	chr4-136052776-136053969	chr4-136052776-136053969	Rpl11
chr4-136893722-136896663	0.0378434	0.325508	0.244	0.093	1	chr4-136893722-136896663	chr4-136893722-136896663	C1qa
chr4-13742563-13745583	0.00741749	0.292687	0.533	0.264	1	chr4-13742563-13745583	chr4-13742563-13745583	Runx1t1
chr4-137783742-137784273	0.0365181	0.31909	0.089	0.021	1	chr4-137783742-137784273	chr4-137783742-137784273	Alpl
chr4-137799788-137802053	0.0200209	0.373896	0.311	0.114	1	chr4-137799788-137802053	chr4-137799788-137802053	Alpl
chr4-138325246-138326823	0.00286119	0.349609	0.556	0.286	1	chr4-138325246-138326823	chr4-138325246-138326823	Pink1
chr4-138379045-138379756	0.00330045	0.417475	0.156	0.036	1	chr4-138379045-138379756	chr4-138379045-138379756	Cda
chr4-138504475-138505874	0.0343768	0.361105	0.244	0.1	1	chr4-138504475-138505874	chr4-138504475-138505874	Camk2n1
chr4-139460091-139460401	0.0193204	0.332427	0.067	0.007	1	chr4-139460091-139460401	chr4-139460091-139460401	Ubr4
chr4-139747158-139747786	0.0343743	0.422378	0.156	0.036	1	chr4-139747158-139747786	chr4-139747158-139747786	Pax7
chr4-139800729-139801148	0.0375058	0.275834	0.067	0.014	1	chr4-139800729-139801148	chr4-139800729-139801148	Pax7
chr4-139815424-139816392	0.00884355	0.523655	0.178	0.029	1	chr4-139815424-139816392	chr4-139815424-139816392	Pax7
chr4-139871685-139873179	0.010045	0.365814	0.2	0.057	1	chr4-139871685-139873179	chr4-139871685-139873179	Gm1667
chr4-140747732-140748433	0.0408494	0.334394	0.089	0.007	1	chr4-140747732-140748433	chr4-140747732-140748433	Padi4
chr4-141373798-141374416	0.0420883	0.360714	0.089	0.007	1	chr4-141373798-141374416	chr4-141373798-141374416	Fam131c
chr4-142081008-142082209	0.0113946	0.532316	0.178	0.029	1	chr4-142081008-142082209	chr4-142081008-142082209	Tmem51
chr4-142149160-142149825	0.0490667	0.376339	0.111	0.021	1	chr4-142149160-142149825	chr4-142149160-142149825	Kazn
chr4-145193795-145195561	0.00191897	0.467979	0.467	0.15	1	chr4-145193795-145195561	chr4-145193795-145195561	Vps13d
chr4-145257750-145258319	0.0247433	0.293277	0.067	0.007	1	chr4-145257750-145258319	chr4-145257750-145258319	Tnfrsf8
chr4-148198941-148199365	0.0323099	0.275937	0.067	0.014	1	chr4-148198941-148199365	chr4-148198941-148199365	Fbxo2
chr4-148365729-148366409	0.0359137	0.347298	0.111	0.021	1	chr4-148365729-148366409	chr4-148365729-148366409	Gm13200
chr4-148403184-148406136	0.014729	0.367808	0.333	0.15	1	chr4-148403184-148406136	chr4-148403184-148406136	Ubiad1
chr4-148421587-148421815	0.0423722	0.340797	0.067	0.007	1	chr4-148421587-148421815	chr4-148421587-148421815	Ubiad1
chr4-148786405-148786792	0.0129557	0.348542	0.067	0	1	chr4-148786405-148786792	chr4-148786405-148786792	Casz1
chr4-148922239-148923094	0.0318343	0.376187	0.2	0.079	1	chr4-148922239-148923094	chr4-148922239-148923094	Casz1
chr4-149710341-149711034	0.00538408	0.50189	0.267	0.064	1	chr4-149710341-149711034	chr4-149710341-149711034	Tmem201
chr4-150257014-150258037	0.043787	0.273666	0.178	0.071	1	chr4-150257014-150258037	chr4-150257014-150258037	Eno1
chr4-150455745-150456209	0.00439412	0.344096	0.089	0.014	1	chr4-150455745-150456209	chr4-150455745-150456209	Rere
chr4-150457434-150457835	0.0430858	0.305935	0.067	0.007	1	chr4-150457434-150457835	chr4-150457434-150457835	Rere
chr4-150524649-150524849	0.00620955	0.369115	0.067	0	1	chr4-150524649-150524849	chr4-150524649-150524849	Rere
chr4-151194118-151194328	0.0287417	0.365433	0.067	0.007	1	chr4-151194118-151194328	chr4-151194118-151194328	Camta1
chr4-151763662-151764854	0.00264631	0.459716	0.311	0.093	1	chr4-151763662-151764854	chr4-151763662-151764854	Camta1
chr4-152019079-152020019	0.0277395	0.361319	0.111	0.021	1	chr4-152019079-152020019	chr4-152019079-152020019	Zbtb48
chr4-153798692-153798936	0.0407647	0.38109	0.067	0	1	chr4-153798692-153798936	chr4-153798692-153798936	Gm13115
chr4-154065117-154066153	0.014539	0.373341	0.178	0.05	1	chr4-154065117-154066153	chr4-154065117-154066153	Trp73
chr4-154169187-154172348	0.0480737	0.301909	0.511	0.264	1	chr4-154169187-154172348	chr4-154169187-154172348	Megf6
chr4-154272723-154273631	0.00509837	0.398461	0.133	0.021	1	chr4-154272723-154273631	chr4-154272723-154273631	Megf6
chr4-154838950-154840162	0.0367165	0.328435	0.156	0.036	1	chr4-154838950-154840162	chr4-154838950-154840162	Gm13113
chr4-154886914-154887332	0.0263219	0.329766	0.067	0.007	1	chr4-154886914-154887332	chr4-154886914-154887332	Mmel1
chr4-154956448-154962610	0.00752071	0.320766	0.6	0.343	1	chr4-154956448-154962610	chr4-154956448-154962610	Hes5
chr4-155040084-155041653	0.0133668	0.398553	0.156	0.036	1	chr4-155040084-155041653	chr4-155040084-155041653	Plch2
chr4-155382157-155383292	0.0279498	0.322756	0.133	0.036	1	chr4-155382157-155383292	chr4-155382157-155383292	Gabrd
chr4-19951961-19952364	0.0364617	0.380224	0.089	0.007	1	chr4-19951961-19952364	chr4-19951961-19952364	Atp6v0d2
chr4-26879001-26879387	0.019801	0.384668	0.089	0.007	1	chr4-26879001-26879387	chr4-26879001-26879387	4930548K13Rik
chr4-3250384-3250698	0.0401134	0.38915	0.089	0.014	1	chr4-3250384-3250698	chr4-3250384-3250698	AI838599
chr4-33018318-33018965	0.0147435	0.380355	0.156	0.043	1	chr4-33018318-33018965	chr4-33018318-33018965	Rragd
chr4-34906916-34907394	0.00450957	0.421683	0.111	0.014	1	chr4-34906916-34907394	chr4-34906916-34907394	Cga
chr4-37261276-37261727	0.0164465	0.349243	0.089	0.007	1	chr4-37261276-37261727	chr4-37261276-37261727	Gm12374
chr4-41097218-41099097	0.0260672	0.386632	0.244	0.064	1	chr4-41097218-41099097	chr4-41097218-41099097	Aqp3
chr4-43401019-43401398	0.00490616	0.46938	0.111	0.014	1	chr4-43401019-43401398	chr4-43401019-43401398	Rusc2
chr4-45755922-45756254	0.0322896	0.381156	0.089	0.014	1	chr4-45755922-45756254	chr4-45755922-45756254	Gm12409
chr4-45896225-45897124	0.00310907	0.480271	0.2	0.05	1	chr4-45896225-45897124	chr4-45896225-45897124	E230008N13Rik
chr4-46818416-46819284	0.0211513	0.393262	0.156	0.036	1	chr4-46818416-46819284	chr4-46818416-46819284	Gabbr2
chr4-46824887-46825885	0.0210274	0.392077	0.133	0.036	1	chr4-46824887-46825885	chr4-46824887-46825885	Gabbr2
chr4-47399817-47400213	0.015396	0.288715	0.067	0.014	1	chr4-47399817-47400213	chr4-47399817-47400213	Tgfbr1
chr4-49149709-49150173	0.0490135	0.381693	0.089	0.007	1	chr4-49149709-49150173	chr4-49149709-49150173	Lppr1
chr4-53442435-53442603	0.0148065	0.343586	0.067	0.007	1	chr4-53442435-53442603	chr4-53442435-53442603	Slc44a1
chr4-54637110-54637457	0.0110803	0.342129	0.067	0	1	chr4-54637110-54637457	chr4-54637110-54637457	Gm29067
chr4-55276200-55277136	0.0268826	0.421158	0.178	0.05	1	chr4-55276200-55277136	chr4-55276200-55277136	Gm12514
chr4-55459541-55459858	0.00164623	0.396477	0.067	0	1	chr4-55459541-55459858	chr4-55459541-55459858	Gm12510
chr4-55711871-55712166	0.0388996	0.289994	0.067	0.014	1	chr4-55711871-55712166	chr4-55711871-55712166	Gm12506
chr4-59188669-59190296	0.000574904	0.488658	0.356	0.093	1	chr4-59188669-59190296	chr4-59188669-59190296	Ugcg
chr4-59308232-59308319	0.0101681	0.40511	0.067	0	1	chr4-59308232-59308319	chr4-59308232-59308319	Susd1
chr4-59381050-59381503	0.0266652	0.2816	0.067	0.007	1	chr4-59381050-59381503	chr4-59381050-59381503	Susd1
chr4-62454948-62455438	0.00471415	0.340162	0.089	0.014	1	chr4-62454948-62455438	chr4-62454948-62455438	Wdr31
chr4-62944400-62944936	0.0435499	0.251931	0.111	0.043	1	chr4-62944400-62944936	chr4-62944400-62944936	Zfp618
chr4-63556880-63560597	0.0384219	0.299645	0.489	0.243	1	chr4-63556880-63560597	chr4-63556880-63560597	6330416G13Rik
chr4-64175882-64176352	0.0238955	0.320588	0.067	0	1	chr4-64175882-64176352	chr4-64175882-64176352	8030451A03Rik
chr4-69754623-69754896	0.0380888	0.314394	0.067	0.007	1	chr4-69754623-69754896	chr4-69754623-69754896	Cdk5rap2
chr4-72160192-72160578	0.00620695	0.354187	0.067	0	1	chr4-72160192-72160578	chr4-72160192-72160578	Tle1
chr4-75974538-75975087	0.00894593	0.378538	0.089	0.007	1	chr4-75974538-75975087	chr4-75974538-75975087	Ptprd
chr4-78569670-78570182	0.00482375	0.407994	0.111	0.014	1	chr4-78569670-78570182	chr4-78569670-78570182	Gm11261
chr4-82531928-82533646	0.0365463	0.298472	0.178	0.071	1	chr4-82531928-82533646	chr4-82531928-82533646	Nfib
chr4-82621886-82622854	0.0104699	0.381309	0.156	0.036	1	chr4-82621886-82622854	chr4-82621886-82622854	Nfib
chr4-85404483-85405241	0.0132034	0.502021	0.2	0.036	1	chr4-85404483-85405241	chr4-85404483-85405241	Sh3gl2
chr4-86989229-86989630	0.0374865	0.376562	0.089	0.007	1	chr4-86989229-86989630	chr4-86989229-86989630	Slc24a2
chr4-87362144-87362694	0.0299804	0.414613	0.2	0.071	1	chr4-87362144-87362694	chr4-87362144-87362694	Gm12600
chr4-87707070-87707953	0.0215818	0.326897	0.089	0.007	1	chr4-87707070-87707953	chr4-87707070-87707953	Mllt3
chr4-8779418-8779835	0.0478434	0.382532	0.133	0.043	1	chr4-8779418-8779835	chr4-8779418-8779835	Chd7
chr4-89508475-89508852	0.00302323	0.352322	0.067	0	1	chr4-89508475-89508852	chr4-89508475-89508852	Gm12610
chr4-90170922-90171265	0.0254901	0.401927	0.089	0.007	1	chr4-90170922-90171265	chr4-90170922-90171265	Gm12629
chr4-9770164-9771750	0.0488392	0.294104	0.311	0.136	1	chr4-9770164-9771750	chr4-9770164-9771750	4930412C18Rik
chr4-97750705-97755653	0.011306	0.292717	0.6	0.35	1	chr4-97750705-97755653	chr4-97750705-97755653	Gm12676
chr4-98394098-98394494	0.01057	0.387209	0.089	0.007	1	chr4-98394098-98394494	chr4-98394098-98394494	Inadl
chr5-100031196-100033138	0.0365854	0.409297	0.244	0.079	1	chr5-100031196-100033138	chr5-100031196-100033138	Hnrnpdl
chr5-100078945-100080229	0.0190417	0.376978	0.178	0.05	1	chr5-100078945-100080229	chr5-100078945-100080229	Tmem150c
chr5-100428866-100431057	0.012476	0.31299	0.6	0.307	1	chr5-100428866-100431057	chr5-100428866-100431057	5430416N02Rik
chr5-100915059-100915731	0.0176342	0.304438	0.089	0.014	1	chr5-100915059-100915731	chr5-100915059-100915731	Agpat9
chr5-101646111-101646573	0.0446757	0.261831	0.067	0.014	1	chr5-101646111-101646573	chr5-101646111-101646573	Nkx6-1
chr5-103885884-103886070	0.00665319	0.41089	0.067	0	1	chr5-103885884-103886070	chr5-103885884-103886070	Klhl8
chr5-104113408-104114098	0.00926099	0.469861	0.156	0.021	1	chr5-104113408-104114098	chr5-104113408-104114098	Sparcl1
chr5-104449738-104450265	0.0208833	0.317101	0.067	0.007	1	chr5-104449738-104450265	chr5-104449738-104450265	Spp1
chr5-105109681-105110483	0.00311552	0.301056	0.067	0	1	chr5-105109681-105110483	chr5-105109681-105110483	Gbp9
chr5-106367844-106368195	0.0473092	0.269926	0.067	0.014	1	chr5-106367844-106368195	chr5-106367844-106368195	Barhl2
chr5-106471916-106472650	0.0281466	0.408586	0.133	0.029	1	chr5-106471916-106472650	chr5-106471916-106472650	Gm26872
chr5-107717167-107718256	0.0357643	0.345617	0.111	0.021	1	chr5-107717167-107718256	chr5-107717167-107718256	Gfi1
chr5-108668563-108669912	0.000933901	0.513166	0.422	0.143	1	chr5-108668563-108669912	chr5-108668563-108669912	Idua
chr5-111561283-111561538	0.00283792	0.427325	0.067	0	1	chr5-111561283-111561538	chr5-111561283-111561538	C130026L21Rik
chr5-111682864-111684218	0.0081572	0.410599	0.156	0.036	1	chr5-111682864-111684218	chr5-111682864-111684218	Gm26897
chr5-111772084-111773741	0.0152087	0.416191	0.178	0.05	1	chr5-111772084-111773741	chr5-111772084-111773741	E130006D01Rik
chr5-113014561-113016217	0.0135691	0.460223	0.378	0.136	1	chr5-113014561-113016217	chr5-113014561-113016217	Adrbk2
chr5-113870358-113871219	0.0078739	0.412321	0.111	0.014	1	chr5-113870358-113871219	chr5-113870358-113871219	Coro1c
chr5-114129932-114131970	0.0398865	0.283174	0.511	0.257	1	chr5-114129932-114131970	chr5-114129932-114131970	Ung
chr5-114456182-114456768	0.0109319	0.380718	0.089	0.007	1	chr5-114456182-114456768	chr5-114456182-114456768	Mvk
chr5-114836839-114837214	0.0152903	0.327109	0.067	0	1	chr5-114836839-114837214	chr5-114836839-114837214	Gm13821
chr5-115203542-115205519	0.0322732	0.284599	0.178	0.064	1	chr5-115203542-115205519	chr5-115203542-115205519	Cabp1
chr5-115538242-115539467	0.0499153	0.302068	0.222	0.093	1	chr5-115538242-115539467	chr5-115538242-115539467	Pxn
chr5-115572574-115573720	0.0490877	0.322046	0.111	0.021	1	chr5-115572574-115573720	chr5-115572574-115573720	Gcn1l1
chr5-117388130-117389501	0.017114	0.38746	0.489	0.214	1	chr5-117388130-117389501	chr5-117388130-117389501	Rfc5
chr5-117836866-117838104	0.00337108	0.406636	0.156	0.036	1	chr5-117836866-117838104	chr5-117836866-117838104	Nos1
chr5-117900892-117901652	0.0468829	0.287734	0.133	0.057	1	chr5-117900892-117901652	chr5-117900892-117901652	Nos1
chr5-117955939-117956472	0.0491208	0.366318	0.111	0.021	1	chr5-117955939-117956472	chr5-117955939-117956472	Nos1
chr5-119249019-119249697	0.0185172	0.309561	0.067	0.007	1	chr5-119249019-119249697	chr5-119249019-119249697	n-R5s175
chr5-119874918-119876170	0.0167351	0.408857	0.133	0.021	1	chr5-119874918-119876170	chr5-119874918-119876170	Tbx5
chr5-119896874-119897230	0.037281	0.320658	0.067	0.007	1	chr5-119896874-119897230	chr5-119896874-119897230	Tbx5
chr5-120397840-120398600	0.0461484	0.419887	0.178	0.043	1	chr5-120397840-120398600	chr5-120397840-120398600	Lhx5
chr5-120677387-120678087	0.0384585	0.346166	0.111	0.021	1	chr5-120677387-120678087	chr5-120677387-120678087	Rasal1
chr5-121783823-121784127	0.0182987	0.484781	0.111	0.007	1	chr5-121783823-121784127	chr5-121783823-121784127	Atxn2
chr5-122102094-122103335	0.00539007	0.393866	0.111	0.014	1	chr5-122102094-122103335	chr5-122102094-122103335	Myl2
chr5-122928330-122928689	0.00957194	0.352587	0.067	0	1	chr5-122928330-122928689	chr5-122928330-122928689	Kdm2b
chr5-122994010-122995394	0.0129312	0.38572	0.378	0.15	1	chr5-122994010-122995394	chr5-122994010-122995394	Kdm2b
chr5-123114689-123115520	0.0201287	0.344177	0.156	0.05	1	chr5-123114689-123115520	chr5-123114689-123115520	Tmem120b
chr5-123700408-123700942	0.0156266	0.376528	0.089	0.007	1	chr5-123700408-123700942	chr5-123700408-123700942	Zcchc8
chr5-124043342-124044179	0.00113624	0.520059	0.356	0.1	1	chr5-124043342-124044179	chr5-124043342-124044179	Vps37b
chr5-124056904-124057257	0.00343947	0.34584	0.067	0	1	chr5-124056904-124057257	chr5-124056904-124057257	Abcb9
chr5-124868970-124869393	0.0138644	0.40301	0.111	0.014	1	chr5-124868970-124869393	chr5-124868970-124869393	Zfp664
chr5-124873626-124874034	0.00104959	0.451727	0.089	0	1	chr5-124873626-124874034	chr5-124873626-124874034	Zfp664
chr5-125014292-125015516	0.0199061	0.38767	0.178	0.05	1	chr5-125014292-125015516	chr5-125014292-125015516	Ncor2
chr5-125531302-125535604	0.0205703	0.289655	0.578	0.321	1	chr5-125531302-125535604	chr5-125531302-125535604	Tmem132b
chr5-127160258-127160713	0.0246247	0.284832	0.067	0.007	1	chr5-127160258-127160713	chr5-127160258-127160713	Tmem132c
chr5-128522434-128523113	0.0328683	0.332404	0.156	0.05	1	chr5-128522434-128523113	chr5-128522434-128523113	5930412G12Rik
chr5-128761044-128761800	0.0199327	0.396583	0.133	0.014	1	chr5-128761044-128761800	chr5-128761044-128761800	Rimbp2
chr5-131019393-131019996	0.023531	0.360799	0.089	0.007	1	chr5-131019393-131019996	chr5-131019393-131019996	Wbscr17
chr5-132410606-132410997	0.0315984	0.315884	0.067	0.007	1	chr5-132410606-132410997	chr5-132410606-132410997	Auts2
chr5-132499957-132502447	0.00374468	0.393164	0.533	0.279	1	chr5-132499957-132502447	chr5-132499957-132502447	Auts2
chr5-133585138-133585613	0.0154448	0.473094	0.156	0.029	1	chr5-133585138-133585613	chr5-133585138-133585613	Gatsl2
chr5-134054382-134054951	0.0177371	0.365441	0.089	0.014	1	chr5-134054382-134054951	chr5-134054382-134054951	Gatsl2
chr5-134226458-134228958	0.0296079	0.343271	0.222	0.086	1	chr5-134226458-134228958	chr5-134226458-134228958	Ncf1
chr5-134522544-134522857	0.0117547	0.366759	0.067	0	1	chr5-134522544-134522857	chr5-134522544-134522857	Clip2
chr5-134541796-134542200	0.0100971	0.388904	0.089	0.014	1	chr5-134541796-134542200	chr5-134541796-134542200	Clip2
chr5-134675482-134677211	0.0273797	0.26281	0.4	0.207	1	chr5-134675482-134677211	chr5-134675482-134677211	Gm10369
chr5-134872636-134872987	0.00149752	0.36764	0.067	0	1	chr5-134872636-134872987	chr5-134872636-134872987	Wbscr28
chr5-135106453-135108939	0.0238895	0.34174	0.578	0.286	1	chr5-135106453-135108939	chr5-135106453-135108939	Mlxipl
chr5-136027562-136028639	0.00170773	0.467645	0.111	0.007	1	chr5-136027562-136028639	chr5-136027562-136028639	Dtx2
chr5-136061342-136062268	0.0352847	0.452347	0.244	0.064	1	chr5-136061342-136062268	chr5-136061342-136062268	Upk3bl
chr5-137102598-137103402	0.00508519	0.311869	0.067	0	1	chr5-137102598-137103402	chr5-137102598-137103402	Trim56
chr5-137656827-137657729	0.0372917	0.298154	0.133	0.043	1	chr5-137656827-137657729	chr5-137656827-137657729	Agfg2
chr5-137764311-137765006	0.0476517	0.275393	0.067	0.007	1	chr5-137764311-137765006	chr5-137764311-137765006	Tsc22d4
chr5-139281281-139282910	0.0318949	0.314011	0.289	0.121	1	chr5-139281281-139282910	chr5-139281281-139282910	Adap1
chr5-139764212-139764762	0.0139252	0.418456	0.133	0.021	1	chr5-139764212-139764762	chr5-139764212-139764762	Ints1
chr5-139906597-139913912	0.0159432	0.304836	0.667	0.407	1	chr5-139906597-139913912	chr5-139906597-139913912	Elfn1
chr5-139951116-139951353	0.00666229	0.386971	0.067	0	1	chr5-139951116-139951353	chr5-139951116-139951353	Elfn1
chr5-140282096-140282803	0.00783145	0.382244	0.111	0.014	1	chr5-140282096-140282803	chr5-140282096-140282803	Mad1l1
chr5-147204788-147205560	0.0373974	0.350347	0.133	0.036	1	chr5-147204788-147205560	chr5-147204788-147205560	Gsx1
chr5-147722616-147723160	0.0242493	0.350896	0.089	0.007	1	chr5-147722616-147723160	chr5-147722616-147723160	Flt1
chr5-149677865-149679774	0.00107386	0.383726	0.622	0.286	1	chr5-149677865-149679774	chr5-149677865-149679774	B3glct
chr5-150069920-150070571	0.0211591	0.475823	0.156	0.021	1	chr5-150069920-150070571	chr5-150069920-150070571	Rxfp2
chr5-150157637-150158124	0.0166814	0.387842	0.111	0.021	1	chr5-150157637-150158124	chr5-150157637-150158124	Rxfp2
chr5-150259187-150260381	0.0456281	0.330471	0.2	0.071	1	chr5-150259187-150260381	chr5-150259187-150260381	Fry
chr5-151154789-151155050	0.0410755	0.394511	0.089	0.014	1	chr5-151154789-151155050	chr5-151154789-151155050	Stard13
chr5-151283361-151283659	0.000919712	0.42384	0.089	0.007	1	chr5-151283361-151283659	chr5-151283361-151283659	Stard13
chr5-19225342-19228677	0.0478467	0.278847	0.444	0.271	1	chr5-19225342-19228677	chr5-19225342-19228677	Magi2
chr5-21185557-21186877	0.00535811	0.453503	0.356	0.121	1	chr5-21185557-21186877	chr5-21185557-21186877	Gsap
chr5-22489103-22489501	0.0200812	0.376672	0.089	0.014	1	chr5-22489103-22489501	chr5-22489103-22489501	Orc5
chr5-23889489-23889869	0.0240331	0.331536	0.089	0.021	1	chr5-23889489-23889869	chr5-23889489-23889869	Fam126a
chr5-24995753-24996144	0.0104037	0.33721	0.067	0	1	chr5-24995753-24996144	chr5-24995753-24996144	Prkag2
chr5-25222453-25223399	0.0185783	0.367229	0.178	0.05	1	chr5-25222453-25223399	chr5-25222453-25223399	E130116L18Rik
chr5-27793895-27794378	0.0399734	0.3681	0.111	0.021	1	chr5-27793895-27794378	chr5-27793895-27794378	Paxip1
chr5-29735353-29736692	0.0261459	0.328515	0.356	0.15	1	chr5-29735353-29736692	chr5-29735353-29736692	Gm5129
chr5-30104093-30108557	0.0104066	0.326367	0.489	0.279	1	chr5-30104093-30108557	chr5-30104093-30108557	3110082J24Rik
chr5-30154308-30155940	0.0167444	0.37143	0.489	0.243	1	chr5-30154308-30155940	chr5-30154308-30155940	Hadha
chr5-30416715-30417101	0.01307	0.444326	0.089	0	1	chr5-30416715-30417101	chr5-30416715-30417101	Otof
chr5-30795744-30796697	0.0469347	0.340384	0.267	0.107	1	chr5-30795744-30796697	chr5-30795744-30796697	Dpysl5
chr5-33674202-33674684	0.00822301	0.354113	0.067	0	1	chr5-33674202-33674684	chr5-33674202-33674684	Tacc3
chr5-34523893-34524736	0.000574189	0.59981	0.178	0.014	1	chr5-34523893-34524736	chr5-34523893-34524736	Sh3bp2
chr5-35055665-35058546	0.0306515	0.383935	0.289	0.1	1	chr5-35055665-35058546	chr5-35055665-35058546	Dok7
chr5-3516707-3517110	0.0171399	0.389201	0.111	0.021	1	chr5-3516707-3517110	chr5-3516707-3517110	Cdk6
chr5-35447650-35448734	0.00989314	0.580007	0.311	0.071	1	chr5-35447650-35448734	chr5-35447650-35448734	Hmx1
chr5-36089172-36089503	0.0268582	0.337196	0.067	0	1	chr5-36089172-36089503	chr5-36089172-36089503	Sorcs2
chr5-36444967-36446747	0.0224742	0.379159	0.156	0.05	1	chr5-36444967-36446747	chr5-36444967-36446747	2210406O10Rik
chr5-36584276-36585339	0.0126479	0.483125	0.178	0.036	1	chr5-36584276-36585339	chr5-36584276-36585339	Tbc1d14
chr5-37816762-37833099	5.43494e-05	0.291117	1	0.7	1	chr5-37816762-37833099	chr5-37816762-37833099	Msx1
chr5-41884483-41885197	0.0303168	0.333595	0.156	0.043	1	chr5-41884483-41885197	chr5-41884483-41885197	Bod1l
chr5-43841152-43841543	0.00906908	0.434418	0.111	0.014	1	chr5-43841152-43841543	chr5-43841152-43841543	Bst1
chr5-44284343-44284844	0.0232787	0.460344	0.2	0.057	1	chr5-44284343-44284844	chr5-44284343-44284844	Tapt1
chr5-44654403-44654873	0.0024602	0.343215	0.067	0	1	chr5-44654403-44654873	chr5-44654403-44654873	Ldb2
chr5-52110970-52111372	0.000858531	0.553887	0.133	0.014	1	chr5-52110970-52111372	chr5-52110970-52111372	Dhx15
chr5-64274791-64275518	0.0198119	0.394801	0.156	0.036	1	chr5-64274791-64275518	chr5-64274791-64275518	Tbc1d1
chr5-64298367-64298756	0.0167981	0.406487	0.089	0.007	1	chr5-64298367-64298756	chr5-64298367-64298756	Tbc1d1
chr5-67401699-67402067	0.0240757	0.427977	0.111	0.021	1	chr5-67401699-67402067	chr5-67401699-67402067	Bend4
chr5-67532284-67533013	0.0105604	0.490019	0.289	0.093	1	chr5-67532284-67533013	chr5-67532284-67533013	Shisa3
chr5-67697010-67697705	0.0116353	0.395677	0.133	0.021	1	chr5-67697010-67697705	chr5-67697010-67697705	Atp8a1
chr5-72264279-72264738	0.0044613	0.329588	0.067	0	1	chr5-72264279-72264738	chr5-72264279-72264738	Atp10d
chr5-72905084-72905937	0.0485305	0.352123	0.089	0.014	1	chr5-72905084-72905937	chr5-72905084-72905937	Slain2
chr5-73006607-73008636	0.023943	0.264878	0.222	0.107	1	chr5-73006607-73008636	chr5-73006607-73008636	Slc10a4
chr5-73292158-73293463	0.0475244	0.36604	0.511	0.264	1	chr5-73292158-73293463	chr5-73292158-73293463	Ociad1
chr5-73782419-73782889	0.0117993	0.480395	0.111	0.014	1	chr5-73782419-73782889	chr5-73782419-73782889	Spata18
chr5-73993635-73994069	0.0434511	0.292093	0.067	0.007	1	chr5-73993635-73994069	chr5-73993635-73994069	Usp46
chr5-75897245-75897493	0.0209213	0.394692	0.089	0.014	1	chr5-75897245-75897493	chr5-75897245-75897493	Kdr
chr5-77146825-77146915	0.00290513	0.412593	0.067	0	1	chr5-77146825-77146915	chr5-77146825-77146915	Gm15831
chr5-77170605-77171036	0.0115796	0.309103	0.067	0	1	chr5-77170605-77171036	chr5-77170605-77171036	Spink2
chr5-77803500-77804472	0.032753	0.380236	0.133	0.029	1	chr5-77803500-77804472	chr5-77803500-77804472	Igfbp7
chr5-86064332-86067298	0.0336382	0.272603	0.622	0.357	1	chr5-86064332-86067298	chr5-86064332-86067298	Cenpc1
chr5-87142837-87143580	0.00800083	0.357379	0.156	0.036	1	chr5-87142837-87143580	chr5-87142837-87143580	Ugt2b5
chr5-90601437-90601941	0.0242729	0.324367	0.089	0.014	1	chr5-90601437-90601941	chr5-90601437-90601941	Rassf6
chr5-91692046-91692446	0.0327492	0.3398	0.067	0	1	chr5-91692046-91692446	chr5-91692046-91692446	Parm1
chr5-92808462-92810049	0.0163112	0.326874	0.333	0.136	1	chr5-92808462-92810049	chr5-92808462-92810049	Shroom3
chr5-92924482-92926103	0.0285501	0.310582	0.489	0.25	1	chr5-92924482-92926103	chr5-92924482-92926103	Shroom3
chr5-99899865-99900688	0.048421	0.361202	0.222	0.071	1	chr5-99899865-99900688	chr5-99899865-99900688	Hnrnpd
chr6-100203320-100204044	0.0049662	0.44248	0.156	0.029	1	chr6-100203320-100204044	chr6-100203320-100204044	Rybp
chr6-100833147-100834631	0.0300745	0.348054	0.333	0.15	1	chr6-100833147-100834631	chr6-100833147-100834631	Ppp4r2
chr6-101263264-101264108	0.0434871	0.260586	0.089	0.021	1	chr6-101263264-101264108	chr6-101263264-101264108	Pdzrn3
chr6-103510396-103513232	0.00170801	0.452182	0.4	0.15	1	chr6-103510396-103513232	chr6-103510396-103513232	Chl1
chr6-106799256-106800564	0.049144	0.302934	0.267	0.121	1	chr6-106799256-106800564	chr6-106799256-106800564	Crbn
chr6-108235545-108236026	0.0193611	0.361918	0.089	0.014	1	chr6-108235545-108236026	chr6-108235545-108236026	Itpr1
chr6-108248959-108249551	0.0390272	0.30954	0.067	0	1	chr6-108248959-108249551	chr6-108248959-108249551	Itpr1
chr6-108330481-108330879	0.0319338	0.330068	0.089	0.021	1	chr6-108330481-108330879	chr6-108330481-108330879	Itpr1
chr6-113380454-113380778	0.0248812	0.352318	0.067	0	1	chr6-113380454-113380778	chr6-113380454-113380778	Arpc4
chr6-113600247-113600942	0.0267632	0.36214	0.111	0.021	1	chr6-113600247-113600942	chr6-113600247-113600942	Fancd2os
chr6-113637951-113639034	0.0445944	0.312653	0.378	0.171	1	chr6-113637951-113639034	chr6-113637951-113639034	Irak2
chr6-113881588-113883715	0.0260911	0.342613	0.222	0.079	1	chr6-113881588-113883715	chr6-113881588-113883715	Atp2b2
chr6-113966421-113966823	0.0466428	0.312093	0.067	0.014	1	chr6-113966421-113966823	chr6-113966421-113966823	Atp2b2
chr6-114676224-114676404	0.00514329	0.469959	0.089	0	1	chr6-114676224-114676404	chr6-114676224-114676404	Atg7
chr6-114882275-114883852	0.014285	0.335843	0.178	0.064	1	chr6-114882275-114883852	chr6-114882275-114883852	Vgll4
chr6-115694525-115695480	0.0339355	0.266869	0.067	0.007	1	chr6-115694525-115695480	chr6-115694525-115695480	Raf1
chr6-115941108-115941947	0.0192867	0.382245	0.133	0.036	1	chr6-115941108-115941947	chr6-115941108-115941947	Rho
chr6-117660486-117660979	0.0353049	0.269937	0.089	0.021	1	chr6-117660486-117660979	chr6-117660486-117660979	1700030F04Rik
chr6-118179349-118180239	0.0143346	0.366751	0.2	0.064	1	chr6-118179349-118180239	chr6-118179349-118180239	Ret
chr6-118194866-118195555	0.048101	0.364565	0.111	0.029	1	chr6-118194866-118195555	chr6-118194866-118195555	Ret
chr6-118454523-118455990	0.0356634	0.377561	0.378	0.171	1	chr6-118454523-118455990	chr6-118454523-118455990	Zfp248
chr6-118777408-118777916	0.0394592	0.383522	0.111	0.021	1	chr6-118777408-118777916	chr6-118777408-118777916	Cacna1c
chr6-118990034-118990554	0.00619493	0.342398	0.067	0	1	chr6-118990034-118990554	chr6-118990034-118990554	Cacna1c
chr6-119520652-119521077	0.00836602	0.366872	0.089	0.014	1	chr6-119520652-119521077	chr6-119520652-119521077	Wnt5b
chr6-120219212-120219720	0.0443908	0.378532	0.111	0.014	1	chr6-120219212-120219720	chr6-120219212-120219720	B4galnt3
chr6-121346429-121347003	0.0162652	0.365622	0.089	0.007	1	chr6-121346429-121347003	chr6-121346429-121347003	Slc6a12
chr6-122760887-122761563	0.0422608	0.308564	0.133	0.043	1	chr6-122760887-122761563	chr6-122760887-122761563	Slc2a3
chr6-124909183-124912059	1.4021e-05	0.590936	0.422	0.121	1	chr6-124909183-124912059	chr6-124909183-124912059	Lag3
chr6-125368099-125368708	0.0224764	0.429312	0.111	0.014	1	chr6-125368099-125368708	chr6-125368099-125368708	Plekhg6
chr6-125455682-125456246	0.00716045	0.300678	0.067	0.007	1	chr6-125455682-125456246	chr6-125455682-125456246	Cd9
chr6-127502464-127502870	0.0376554	0.324408	0.089	0.021	1	chr6-127502464-127502870	chr6-127502464-127502870	Parp11
chr6-128079533-128080380	0.0175239	0.253915	0.067	0.007	1	chr6-128079533-128080380	chr6-128079533-128080380	Tspan9
chr6-133812359-133812758	0.0409369	0.306979	0.067	0.007	1	chr6-133812359-133812758	chr6-133812359-133812758	Kap
chr6-134829319-134831153	0.00514576	0.261506	0.733	0.414	1	chr6-134829319-134831153	chr6-134829319-134831153	Crebl2
chr6-134981299-134982105	0.0244902	0.40363	0.111	0.014	1	chr6-134981299-134982105	chr6-134981299-134982105	Apold1
chr6-136465764-136466437	0.0166601	0.379313	0.156	0.036	1	chr6-136465764-136466437	chr6-136465764-136466437	Atf7ip
chr6-136827354-136828962	0.008894	0.320678	0.556	0.321	1	chr6-136827354-136828962	chr6-136827354-136828962	Wbp11
chr6-142884164-142884558	0.0095236	0.46134	0.111	0.007	1	chr6-142884164-142884558	chr6-142884164-142884558	St8sia1
chr6-144681272-144681949	0.0118449	0.447743	0.133	0.029	1	chr6-144681272-144681949	chr6-144681272-144681949	Sox5
chr6-145441657-145442148	0.0389571	0.320192	0.089	0.014	1	chr6-145441657-145442148	chr6-145441657-145442148	Lmntd1
chr6-146342594-146343863	0.0210309	0.270448	0.111	0.029	1	chr6-146342594-146343863	chr6-146342594-146343863	Itpr2
chr6-146662621-146663123	0.0375858	0.320426	0.089	0.014	1	chr6-146662621-146663123	chr6-146662621-146663123	4930479D17Rik
chr6-146890689-146891101	0.0465968	0.293623	0.067	0.007	1	chr6-146890689-146891101	chr6-146890689-146891101	Ppfibp1
chr6-148982227-148983974	0.0302609	0.375241	0.156	0.043	1	chr6-148982227-148983974	chr6-148982227-148983974	Dennd5b
chr6-18513404-18515537	0.0378876	0.35537	0.378	0.171	1	chr6-18513404-18515537	chr6-18513404-18515537	Cttnbp2
chr6-18848003-18849320	0.0271305	0.29477	0.533	0.257	1	chr6-18848003-18849320	chr6-18848003-18849320	Lsm8
chr6-23080266-23080660	0.00878855	0.338506	0.067	0	1	chr6-23080266-23080660	chr6-23080266-23080660	Aass
chr6-28633130-28633534	0.0423888	0.318628	0.067	0.007	1	chr6-28633130-28633534	chr6-28633130-28633534	Snd1
chr6-29523580-29524585	0.0261063	0.273562	0.089	0.014	1	chr6-29523580-29524585	chr6-29523580-29524585	Irf5
chr6-30151134-30151560	0.0252595	0.34743	0.089	0.021	1	chr6-30151134-30151560	chr6-30151134-30151560	Nrf1
chr6-33415587-33416140	0.0352921	0.36818	0.089	0.014	1	chr6-33415587-33416140	chr6-33415587-33416140	Exoc4
chr6-34880010-34880575	0.0106683	0.365316	0.111	0.021	1	chr6-34880010-34880575	chr6-34880010-34880575	Wdr91
chr6-34921875-34922615	0.0166527	0.322323	0.111	0.021	1	chr6-34921875-34922615	chr6-34921875-34922615	Stra8
chr6-36481782-36482109	0.0352362	0.381471	0.089	0.014	1	chr6-36481782-36482109	chr6-36481782-36482109	Chrm2
chr6-37714273-37714839	0.0210431	0.357462	0.089	0.007	1	chr6-37714273-37714839	chr6-37714273-37714839	Akr1d1
chr6-39328935-39329437	0.00456218	0.515391	0.111	0	1	chr6-39328935-39329437	chr6-39328935-39329437	Slc37a3
chr6-39944929-39945659	0.0416089	0.367859	0.111	0.029	1	chr6-39944929-39945659	chr6-39944929-39945659	Tmem178b
chr6-47983887-47984460	0.0276924	0.377439	0.111	0.014	1	chr6-47983887-47984460	chr6-47983887-47984460	Zfp956
chr6-48486145-48486736	0.00501149	0.357206	0.089	0.014	1	chr6-48486145-48486736	chr6-48486145-48486736	Sspo
chr6-48552794-48553350	0.0439009	0.334303	0.111	0.021	1	chr6-48552794-48553350	chr6-48552794-48553350	Lrrc61
chr6-49229763-49229973	0.016772	0.367376	0.067	0	1	chr6-49229763-49229973	chr6-49229763-49229973	Tra2a
chr6-51379409-51380233	0.032571	0.354959	0.156	0.05	1	chr6-51379409-51380233	chr6-51379409-51380233	Gm26677
chr6-52013813-52014333	0.00731653	0.309272	0.067	0	1	chr6-52013813-52014333	chr6-52013813-52014333	Skap2
chr6-52105150-52106584	0.0415369	0.263733	0.133	0.05	1	chr6-52105150-52106584	chr6-52105150-52106584	Halr1
chr6-54105161-54106497	0.0425684	0.393492	0.244	0.093	1	chr6-54105161-54106497	chr6-54105161-54106497	Chn2
chr6-5442371-5443771	0.0326208	0.269303	0.2	0.093	1	chr6-5442371-5443771	chr6-5442371-5443771	Asb4
chr6-5447499-5448004	0.0495396	0.292334	0.067	0.007	1	chr6-5447499-5448004	chr6-5447499-5448004	Asb4
chr6-55311954-55312290	0.00955341	0.343012	0.067	0.007	1	chr6-55311954-55312290	chr6-55311954-55312290	Fam188b
chr6-55335817-55336677	0.0210944	0.297019	0.067	0	1	chr6-55335817-55336677	chr6-55335817-55336677	Aqp1
chr6-55473685-55474418	0.00353202	0.449855	0.111	0.007	1	chr6-55473685-55474418	chr6-55473685-55474418	Adcyap1r1
chr6-56361279-56362840	0.0361099	0.348573	0.311	0.136	1	chr6-56361279-56362840	chr6-56361279-56362840	Pde1c
chr6-56704058-56705030	0.0404795	0.333718	0.289	0.107	1	chr6-56704058-56705030	chr6-56704058-56705030	Lsm5
chr6-6024000-6024389	0.0144902	0.326193	0.067	0.007	1	chr6-6024000-6024389	chr6-6024000-6024389	Dync1i1
chr6-6159211-6160596	0.049954	0.403118	0.2	0.071	1	chr6-6159211-6160596	chr6-6159211-6160596	Slc25a13
chr6-66414797-66415234	0.0164371	0.474418	0.133	0.029	1	chr6-66414797-66415234	chr6-66414797-66415234	Mad2l1
chr6-68668435-68668866	0.0401117	0.34223	0.089	0.007	1	chr6-68668435-68668866	chr6-68668435-68668866	Igkv13-87
chr6-70823984-70825165	0.00568334	0.438207	0.311	0.114	1	chr6-70823984-70825165	chr6-70823984-70825165	Eif2ak3
chr6-71803838-71804586	0.0254766	0.432916	0.222	0.071	1	chr6-71803838-71804586	chr6-71803838-71804586	Reep1
chr6-72926537-72927747	0.0106895	0.360621	0.378	0.179	1	chr6-72926537-72927747	chr6-72926537-72927747	Gm26640
chr6-81986905-81988018	0.0154975	0.385697	0.2	0.057	1	chr6-81986905-81988018	chr6-81986905-81988018	Mrpl19
chr6-82881413-82882187	0.0131939	0.428945	0.178	0.036	1	chr6-82881413-82882187	chr6-82881413-82882187	2310069B03Rik
chr6-83131374-83131838	0.00457457	0.32982	0.067	0	1	chr6-83131374-83131838	chr6-83131374-83131838	Rtkn
chr6-83267930-83269150	0.0221574	0.318543	0.4	0.2	1	chr6-83267930-83269150	chr6-83267930-83269150	Slc4a5
chr6-8373926-8374023	0.00989823	0.433063	0.067	0	1	chr6-8373926-8374023	chr6-8373926-8374023	Gm16039
chr6-83794114-83795986	0.00874296	0.360466	0.578	0.243	1	chr6-83794114-83795986	chr6-83794114-83795986	Nagk
chr6-84015252-84015696	0.0252338	0.333698	0.089	0.014	1	chr6-84015252-84015696	chr6-84015252-84015696	Dysf
chr6-84191623-84192091	0.0076318	0.322604	0.067	0	1	chr6-84191623-84192091	chr6-84191623-84192091	Dysf
chr6-85469283-85473437	0.00661579	0.365571	0.289	0.114	1	chr6-85469283-85473437	chr6-85469283-85473437	Fbxo41
chr6-86028381-86029597	0.0373259	0.309935	0.2	0.079	1	chr6-86028381-86029597	chr6-86028381-86029597	Figla
chr6-86593560-86595454	0.00877133	0.398439	0.222	0.064	1	chr6-86593560-86595454	chr6-86593560-86595454	1600020E01Rik
chr6-87551992-87552483	0.0152916	0.382146	0.089	0.007	1	chr6-87551992-87552483	chr6-87551992-87552483	Arhgap25
chr6-88627112-88628062	0.00411399	0.459087	0.2	0.043	1	chr6-88627112-88628062	chr6-88627112-88628062	Kbtbd12
chr6-88758473-88758986	0.0397462	0.306481	0.067	0.007	1	chr6-88758473-88758986	chr6-88758473-88758986	Mgll
chr6-88776519-88776920	0.0248225	0.378212	0.089	0.014	1	chr6-88776519-88776920	chr6-88776519-88776920	Mgll
chr6-89244940-89245662	0.0033103	0.405972	0.089	0	1	chr6-89244940-89245662	chr6-89244940-89245662	Gm25961
chr6-90434896-90435796	0.00880546	0.440251	0.222	0.071	1	chr6-90434896-90435796	chr6-90434896-90435796	Ccdc37
chr6-90622727-90623157	0.0376609	0.325651	0.067	0	1	chr6-90622727-90623157	chr6-90622727-90623157	Slc41a3
chr6-91345463-91348695	0.00772657	0.335489	0.244	0.1	1	chr6-91345463-91348695	chr6-91345463-91348695	Wnt7a
chr6-94169545-94169871	0.0274055	0.33527	0.067	0	1	chr6-94169545-94169871	chr6-94169545-94169871	Magi1
chr6-94400338-94401383	0.024318	0.462075	0.2	0.05	1	chr6-94400338-94401383	chr6-94400338-94401383	Slc25a26
chr6-97147594-97149554	0.0315163	0.309515	0.378	0.193	1	chr6-97147594-97149554	chr6-97147594-97149554	Eogt
chr6-97276323-97277147	0.0256953	0.317722	0.089	0.014	1	chr6-97276323-97277147	chr6-97276323-97277147	Frmd4b
chr6-97321207-97321501	0.0232315	0.34089	0.067	0	1	chr6-97321207-97321501	chr6-97321207-97321501	Frmd4b
chr6-97806638-97808389	0.000211992	0.468732	0.467	0.179	1	chr6-97806638-97808389	chr6-97806638-97808389	Mitf
chr6-98971827-98972247	0.00315596	0.347652	0.067	0	1	chr6-98971827-98972247	chr6-98971827-98972247	Foxp1
chr6-99376657-99377472	0.0208527	0.359642	0.111	0.029	1	chr6-99376657-99377472	chr6-99376657-99377472	Foxp1
chr7-101367884-101368362	0.00939463	0.355892	0.089	0.014	1	chr7-101367884-101368362	chr7-101367884-101368362	Arap1
chr7-102189355-102189679	0.00173032	0.382958	0.067	0	1	chr7-102189355-102189679	chr7-102189355-102189679	Nup98
chr7-102369653-102370243	0.00462504	0.473204	0.133	0.014	1	chr7-102369653-102370243	chr7-102369653-102370243	Stim1
chr7-107708423-107709296	0.0131047	0.327988	0.311	0.121	1	chr7-107708423-107709296	chr7-107708423-107709296	Ppfibp2
chr7-109504424-109504815	0.0201023	0.328522	0.067	0.007	1	chr7-109504424-109504815	chr7-109504424-109504815	Trim66
chr7-109747730-109748138	0.0310238	0.293251	0.067	0.007	1	chr7-109747730-109748138	chr7-109747730-109748138	Tmem9b
chr7-109782998-109783464	0.0407757	0.337697	0.067	0	1	chr7-109782998-109783464	chr7-109782998-109783464	Nrip3
chr7-109985332-109987172	0.0369723	0.290952	0.511	0.293	1	chr7-109985332-109987172	chr7-109985332-109987172	Tmem41b
chr7-110116568-110117216	0.0318326	0.407194	0.156	0.029	1	chr7-110116568-110117216	chr7-110116568-110117216	1600010M07Rik
chr7-110286003-110288581	0.00517323	0.36752	0.311	0.121	1	chr7-110286003-110288581	chr7-110286003-110288581	Swap70
chr7-112085004-112085504	0.0356798	0.363897	0.133	0.029	1	chr7-112085004-112085504	chr7-112085004-112085504	Usp47
chr7-112453496-112454768	0.0198042	0.340444	0.2	0.071	1	chr7-112453496-112454768	chr7-112453496-112454768	Parva
chr7-112535209-112535969	0.00223168	0.465964	0.156	0.029	1	chr7-112535209-112535969	chr7-112535209-112535969	Parva
chr7-114070385-114070591	0.00183666	0.406617	0.067	0	1	chr7-114070385-114070591	chr7-114070385-114070591	Rras2
chr7-116193794-116194266	0.0169207	0.394633	0.089	0.007	1	chr7-116193794-116194266	chr7-116193794-116194266	Plekha7
chr7-116243883-116247673	0.00531137	0.348179	0.467	0.236	1	chr7-116243883-116247673	chr7-116243883-116247673	Plekha7
chr7-116514061-116514389	0.00248415	0.386789	0.067	0	1	chr7-116514061-116514389	chr7-116514061-116514389	Nucb2
chr7-117616237-117616729	0.0494922	0.281798	0.089	0.021	1	chr7-117616237-117616729	chr7-117616237-117616729	Xylt1
chr7-119355997-119356742	0.0366687	0.434331	0.2	0.057	1	chr7-119355997-119356742	chr7-119355997-119356742	Gp2
chr7-119739927-119740358	0.019729	0.273582	0.067	0.014	1	chr7-119739927-119740358	chr7-119739927-119740358	Thumpd1
chr7-120766968-120767857	0.0304733	0.36309	0.111	0.014	1	chr7-120766968-120767857	chr7-120766968-120767857	Vwa3a
chr7-120830202-120831871	0.00402107	0.47471	0.467	0.193	1	chr7-120830202-120831871	chr7-120830202-120831871	Eef2k
chr7-121033772-121035747	0.0350777	0.303226	0.533	0.3	1	chr7-121033772-121035747	chr7-121033772-121035747	Gm9905
chr7-126089580-126090766	0.0133278	0.387328	0.156	0.036	1	chr7-126089580-126090766	chr7-126089580-126090766	Gsg1l
chr7-127944033-127945163	0.0145907	0.331352	0.222	0.1	1	chr7-127944033-127945163	chr7-127944033-127945163	Prss36
chr7-130047675-130048945	0.0211592	0.300308	0.111	0.014	1	chr7-130047675-130048945	chr7-130047675-130048945	Fgfr2
chr7-130335262-130336018	0.0374268	0.252621	0.089	0.021	1	chr7-130335262-130336018	chr7-130335262-130336018	Fgfr2
chr7-130475960-130476579	0.0251936	0.383736	0.133	0.021	1	chr7-130475960-130476579	chr7-130475960-130476579	Ate1
chr7-133632409-133632878	0.0191671	0.361631	0.089	0.014	1	chr7-133632409-133632878	chr7-133632409-133632878	Edrf1
chr7-134716391-134716920	0.0259818	0.281585	0.067	0.007	1	chr7-134716391-134716920	chr7-134716391-134716920	Dock1
chr7-135477171-135477844	0.0284653	0.326375	0.089	0.007	1	chr7-135477171-135477844	chr7-135477171-135477844	Clrn3
chr7-135651775-135652072	0.0468768	0.299669	0.067	0.007	1	chr7-135651775-135652072	chr7-135651775-135652072	Ptpre
chr7-137255234-137256248	0.0205191	0.417235	0.156	0.036	1	chr7-137255234-137256248	chr7-137255234-137256248	Ebf3
chr7-137268774-137268923	0.00718969	0.550061	0.111	0.007	1	chr7-137268774-137268923	chr7-137268774-137268923	Ebf3
chr7-138746385-138746906	0.0174328	0.301174	0.067	0.007	1	chr7-138746385-138746906	chr7-138746385-138746906	Mapk1ip1
chr7-139010942-139011604	0.0100755	0.394787	0.133	0.021	1	chr7-139010942-139011604	chr7-139010942-139011604	Jakmip3
chr7-139241804-139241970	0.0112679	0.453949	0.089	0.007	1	chr7-139241804-139241970	chr7-139241804-139241970	Lrrc27
chr7-139275454-139275609	0.0318194	0.374614	0.067	0.007	1	chr7-139275454-139275609	chr7-139275454-139275609	Pwwp2b
chr7-139905266-139907089	0.00230723	0.449712	0.2	0.043	1	chr7-139905266-139907089	chr7-139905266-139907089	Kndc1
chr7-140834815-140835843	0.0267091	0.338096	0.133	0.036	1	chr7-140834815-140835843	chr7-140834815-140835843	Urah
chr7-141130756-141132074	0.0496126	0.308604	0.467	0.25	1	chr7-141130756-141132074	chr7-141130756-141132074	Ptdss2
chr7-141451836-141456666	0.00746266	0.267307	0.578	0.3	1	chr7-141451836-141456666	chr7-141451836-141456666	Pnpla2
chr7-142525559-142526087	0.0408993	0.277066	0.067	0.014	1	chr7-142525559-142526087	chr7-142525559-142526087	Mrpl23
chr7-143756254-143757572	0.0108903	0.444403	0.244	0.057	1	chr7-143756254-143757572	chr7-143756254-143757572	Osbpl5
chr7-144180660-144181377	0.0032578	0.495798	0.178	0.014	1	chr7-144180660-144181377	chr7-144180660-144181377	Shank2
chr7-144587225-144587734	0.0404056	0.332352	0.133	0.043	1	chr7-144587225-144587734	chr7-144587225-144587734	Ano1
chr7-145015267-145015872	0.00626854	0.417586	0.133	0.029	1	chr7-145015267-145015872	chr7-145015267-145015872	Ccnd1
chr7-16321227-16321977	0.0244449	0.31796	0.089	0.014	1	chr7-16321227-16321977	chr7-16321227-16321977	Bbc3
chr7-16990169-16990741	0.00340155	0.432479	0.111	0.014	1	chr7-16990169-16990741	chr7-16990169-16990741	Ccdc8
chr7-18891945-18894500	0.0274924	0.301157	0.489	0.279	1	chr7-18891945-18894500	chr7-18891945-18894500	Ccdc61
chr7-19217845-19218568	0.00450557	0.474134	0.156	0.029	1	chr7-19217845-19218568	chr7-19217845-19218568	Gpr4
chr7-19560395-19563777	0.0019217	0.39794	0.489	0.193	1	chr7-19560395-19563777	chr7-19560395-19563777	Ppp1r37
chr7-19741151-19742362	0.0434307	0.368218	0.311	0.121	1	chr7-19741151-19742362	chr7-19741151-19742362	Pvrl2
chr7-25149703-25152533	0.00437235	0.471692	0.289	0.086	1	chr7-25149703-25152533	chr7-25149703-25152533	Pou2f2
chr7-25855031-25855566	0.00432636	0.48709	0.156	0.014	1	chr7-25855031-25855566	chr7-25855031-25855566	Gm6434
chr7-28178727-28180728	0.00427693	0.340398	0.533	0.279	1	chr7-28178727-28180728	chr7-28178727-28180728	Fbl
chr7-29061170-29062211	7.75378e-06	0.687134	0.444	0.1	0.760817	chr7-29061170-29062211	chr7-29061170-29062211	Ryr1
chr7-29503594-29503892	0.0216733	0.329133	0.067	0.007	1	chr7-29503594-29503892	chr7-29503594-29503892	Sipa1l3
chr7-29853011-29853999	0.0377561	0.289958	0.244	0.121	1	chr7-29853011-29853999	chr7-29853011-29853999	Zfp940
chr7-29953372-29955174	0.0104724	0.348419	0.489	0.25	1	chr7-29953372-29955174	chr7-29953372-29955174	C230062I16Rik
chr7-3410788-3412567	0.0080475	0.30192	0.556	0.3	1	chr7-3410788-3412567	chr7-3410788-3412567	Cacng8
chr7-34606042-34606378	0.0126354	0.312792	0.067	0.007	1	chr7-34606042-34606378	chr7-34606042-34606378	Kctd15
chr7-35213751-35215965	0.0254843	0.349581	0.422	0.186	1	chr7-35213751-35215965	chr7-35213751-35215965	Lrp3
chr7-35470787-35471273	0.0334565	0.302813	0.089	0.021	1	chr7-35470787-35471273	chr7-35470787-35471273	Tdrd12
chr7-36678576-36680773	0.0219634	0.318082	0.156	0.043	1	chr7-36678576-36680773	chr7-36678576-36680773	Tshz3
chr7-37700041-37700381	0.0221624	0.335786	0.067	0.007	1	chr7-37700041-37700381	chr7-37700041-37700381	Zfp536
chr7-38068730-38069043	0.00690953	0.502353	0.111	0.007	1	chr7-38068730-38069043	chr7-38068730-38069043	Ccne1
chr7-40868060-40868727	0.0320714	0.299582	0.067	0.007	1	chr7-40868060-40868727	chr7-40868060-40868727	Gm28307
chr7-40902403-40903036	0.00140524	0.440029	0.111	0.007	1	chr7-40902403-40903036	chr7-40902403-40903036	Vstm2b
chr7-4130961-4131661	0.0209839	0.341787	0.178	0.057	1	chr7-4130961-4131661	chr7-4130961-4131661	Ttyh1
chr7-44460682-44465739	0.012728	0.354877	0.4	0.179	1	chr7-44460682-44465739	chr7-44460682-44465739	Lrrc4b
chr7-44534844-44535639	0.0224777	0.286895	0.067	0.007	1	chr7-44534844-44535639	chr7-44534844-44535639	Pold1
chr7-44769575-44770754	0.0223347	0.3728	0.378	0.193	1	chr7-44769575-44770754	chr7-44769575-44770754	Vrk3
chr7-44991554-44991816	0.0308833	0.42218	0.089	0.007	1	chr7-44991554-44991816	chr7-44991554-44991816	Gm15545
chr7-45111443-45112305	0.0386879	0.257766	0.067	0.014	1	chr7-45111443-45112305	chr7-45111443-45112305	Fcgrt
chr7-45328879-45329219	0.00666749	0.386344	0.067	0	1	chr7-45328879-45329219	chr7-45328879-45329219	Trpm4
chr7-46099634-46101126	0.0369783	0.316634	0.289	0.129	1	chr7-46099634-46101126	chr7-46099634-46101126	Kcnj11
chr7-46296360-46296753	0.0185117	0.29393	0.067	0.007	1	chr7-46296360-46296753	chr7-46296360-46296753	Otog
chr7-47023434-47023996	0.0142197	0.411298	0.156	0.036	1	chr7-47023434-47023996	chr7-47023434-47023996	Spty2d1
chr7-49325968-49326574	0.0100111	0.351495	0.089	0.014	1	chr7-49325968-49326574	chr7-49325968-49326574	Nav2
chr7-49342882-49343849	0.0291919	0.30185	0.089	0.021	1	chr7-49342882-49343849	chr7-49342882-49343849	Nav2
chr7-49427775-49429454	0.0328208	0.395929	0.289	0.107	1	chr7-49427775-49429454	chr7-49427775-49429454	Nav2
chr7-49566997-49568089	0.0145727	0.339568	0.111	0.021	1	chr7-49566997-49568089	chr7-49566997-49568089	Nav2
chr7-49676616-49677594	0.0407737	0.330062	0.133	0.029	1	chr7-49676616-49677594	chr7-49676616-49677594	Dbx1
chr7-56327715-56328128	0.0396842	0.323904	0.089	0.021	1	chr7-56327715-56328128	chr7-56327715-56328128	Oca2
chr7-57474124-57474595	0.0453342	0.328632	0.089	0.014	1	chr7-57474124-57474595	chr7-57474124-57474595	Gabra5
chr7-6130316-6130956	0.0402009	0.414866	0.133	0.021	1	chr7-6130316-6130956	chr7-6130316-6130956	Zfp787
chr7-63084338-63085072	0.0214224	0.308205	0.089	0.007	1	chr7-63084338-63085072	chr7-63084338-63085072	Chrna7
chr7-64704130-64704648	0.00619392	0.464322	0.133	0.007	1	chr7-64704130-64704648	chr7-64704130-64704648	Apba2
chr7-66101896-66102299	0.00388847	0.462049	0.111	0.007	1	chr7-66101896-66102299	chr7-66101896-66102299	Chsy1
chr7-66425408-66425798	0.0342187	0.281669	0.067	0.014	1	chr7-66425408-66425798	chr7-66425408-66425798	Aldh1a3
chr7-66516225-66516508	0.0132169	0.323425	0.067	0.007	1	chr7-66516225-66516508	chr7-66516225-66516508	Aldh1a3
chr7-6744335-6744928	0.00397481	0.392471	0.089	0.007	1	chr7-6744335-6744928	chr7-6744335-6744928	Peg3
chr7-67514838-67515242	0.0152411	0.387184	0.111	0.029	1	chr7-67514838-67515242	chr7-67514838-67515242	Lrrc28
chr7-67961245-67962355	0.0062039	0.38995	0.222	0.064	1	chr7-67961245-67962355	chr7-67961245-67962355	Igf1r
chr7-68093551-68093795	0.0116716	0.507448	0.111	0.007	1	chr7-68093551-68093795	chr7-68093551-68093795	Igf1r
chr7-68228408-68228896	0.00497893	0.315256	0.067	0	1	chr7-68228408-68228896	chr7-68228408-68228896	Igf1r
chr7-71188065-71188561	0.0151449	0.399366	0.111	0.014	1	chr7-71188065-71188561	chr7-71188065-71188561	6030442E23Rik
chr7-73145093-73145900	0.0368083	0.330054	0.089	0.014	1	chr7-73145093-73145900	chr7-73145093-73145900	Gm28746
chr7-74005301-74005745	0.0416945	0.300166	0.067	0.007	1	chr7-74005301-74005745	chr7-74005301-74005745	St8sia2
chr7-74508330-74508492	0.01393	0.369358	0.067	0	1	chr7-74508330-74508492	chr7-74508330-74508492	Slco3a1
chr7-78620232-78620578	0.0446733	0.365812	0.089	0.014	1	chr7-78620232-78620578	chr7-78620232-78620578	Gm9885
chr7-78782447-78783889	0.0193961	0.411539	0.422	0.179	1	chr7-78782447-78783889	chr7-78782447-78783889	Mrpl46
chr7-79299583-79301663	0.0029899	0.37431	0.178	0.029	1	chr7-79299583-79301663	chr7-79299583-79301663	Abhd2
chr7-79309317-79309797	0.0334256	0.287383	0.067	0.007	1	chr7-79309317-79309797	chr7-79309317-79309797	Abhd2
chr7-79619498-79619931	0.00717367	0.449319	0.111	0.014	1	chr7-79619498-79619931	chr7-79619498-79619931	Rhcg
chr7-80053245-80053302	0.00299529	0.404513	0.067	0	1	chr7-80053245-80053302	chr7-80053245-80053302	Zfp710
chr7-80113856-80116055	0.0260451	0.351463	0.533	0.243	1	chr7-80113856-80116055	chr7-80113856-80116055	Idh2
chr7-81857954-81860558	0.00436852	0.38902	0.444	0.2	1	chr7-81857954-81860558	chr7-81857954-81860558	Tm6sf1
chr7-82187208-82187606	0.0450009	0.389357	0.089	0.014	1	chr7-82187208-82187606	chr7-82187208-82187606	Sh3gl3
chr7-82938301-82938710	0.0189622	0.305457	0.067	0	1	chr7-82938301-82938710	chr7-82938301-82938710	Mex3b
chr7-84679171-84680396	0.0287684	0.318117	0.178	0.057	1	chr7-84679171-84680396	chr7-84679171-84680396	Zfand6
chr7-89086278-89086791	0.0183445	0.373675	0.111	0.014	1	chr7-89086278-89086791	chr7-89086278-89086791	Tmem135
chr7-89856226-89857239	0.0409644	0.284876	0.178	0.064	1	chr7-89856226-89857239	chr7-89856226-89857239	Me3
chr7-99151185-99152299	0.0236175	0.374673	0.311	0.121	1	chr7-99151185-99152299	chr7-99151185-99152299	Dgat2
chr7-99450444-99451179	0.0373328	0.311939	0.133	0.05	1	chr7-99450444-99451179	chr7-99450444-99451179	Gdpd5
chr7-99559120-99560086	0.0221259	0.353529	0.178	0.064	1	chr7-99559120-99560086	chr7-99559120-99560086	Arrb1
chr7-99668772-99669317	0.0143232	0.284215	0.067	0.007	1	chr7-99668772-99669317	chr7-99668772-99669317	Slco2b1
chr7-99798219-99798865	0.0133748	0.434406	0.133	0.021	1	chr7-99798219-99798865	chr7-99798219-99798865	Neu3
chr8-100104555-100105328	0.0112872	0.336395	0.111	0.014	1	chr8-100104555-100105328	chr8-100104555-100105328	A330008L17Rik
chr8-10405410-10405910	0.00457414	0.376657	0.133	0.036	1	chr8-10405410-10405910	chr8-10405410-10405910	Myo16
chr8-104301586-104301849	0.0419992	0.321372	0.067	0.007	1	chr8-104301586-104301849	chr8-104301586-104301849	Cmtm1
chr8-105120863-105121395	0.0185965	0.396576	0.156	0.036	1	chr8-105120863-105121395	chr8-105120863-105121395	Ces4a
chr8-105454167-105454382	0.00103892	0.413733	0.067	0	1	chr8-105454167-105454382	chr8-105454167-105454382	Lrrc36
chr8-105750490-105751802	0.0319475	0.431508	0.222	0.064	1	chr8-105750490-105751802	chr8-105750490-105751802	Gfod2
chr8-106280863-106281524	0.019651	0.484628	0.133	0.014	1	chr8-106280863-106281524	chr8-106280863-106281524	Gm26786
chr8-107029831-107032118	0.0382811	0.30238	0.489	0.264	1	chr8-107029831-107032118	chr8-107029831-107032118	Vps4a
chr8-107047844-107049218	0.0291063	0.404231	0.4	0.157	1	chr8-107047844-107049218	chr8-107047844-107049218	Cog8
chr8-107324070-107324591	0.0385854	0.338003	0.133	0.036	1	chr8-107324070-107324591	chr8-107324070-107324591	Nfat5
chr8-108101070-108101525	0.000465007	0.359738	0.067	0	1	chr8-108101070-108101525	chr8-108101070-108101525	Psmd7
chr8-108762012-108763201	0.0140161	0.36246	0.178	0.057	1	chr8-108762012-108763201	chr8-108762012-108763201	Zfhx3
chr8-108863069-108863412	0.00737181	0.355458	0.067	0	1	chr8-108863069-108863412	chr8-108863069-108863412	Zfhx3
chr8-109074879-109075812	0.0132433	0.428348	0.289	0.086	1	chr8-109074879-109075812	chr8-109074879-109075812	D030068K23Rik
chr8-109314812-109315200	0.0456676	0.269175	0.067	0.014	1	chr8-109314812-109315200	chr8-109314812-109315200	D030068K23Rik
chr8-110478570-110479826	0.043455	0.357739	0.133	0.029	1	chr8-110478570-110479826	chr8-110478570-110479826	Hydin
chr8-111058913-111060013	0.000394215	0.442415	0.111	0	1	chr8-111058913-111060013	chr8-111058913-111060013	Clec18a
chr8-111704964-111707028	0.00649127	0.416893	0.156	0.021	1	chr8-111704964-111707028	chr8-111704964-111707028	Bcar1
chr8-114080977-114081849	0.0113441	0.530176	0.178	0.014	1	chr8-114080977-114081849	chr8-114080977-114081849	Nudt7
chr8-11468986-11469697	0.0163505	0.380908	0.133	0.021	1	chr8-11468986-11469697	chr8-11468986-11469697	Rab20
chr8-11481764-11482941	0.00853413	0.355001	0.089	0.007	1	chr8-11481764-11482941	chr8-11481764-11482941	E230013L22Rik
chr8-117376834-117377280	0.0127551	0.336823	0.067	0	1	chr8-117376834-117377280	chr8-117376834-117377280	Cmip
chr8-119297711-119298189	0.0317356	0.301585	0.067	0.007	1	chr8-119297711-119298189	chr8-119297711-119298189	Cdh13
chr8-119515334-119516804	0.0413603	0.300857	0.178	0.064	1	chr8-119515334-119516804	chr8-119515334-119516804	Mbtps1
chr8-119855675-119856190	0.0432097	0.280701	0.067	0.007	1	chr8-119855675-119856190	chr8-119855675-119856190	Klhl36
chr8-119991954-119993169	0.0159464	0.360853	0.333	0.15	1	chr8-119991954-119993169	chr8-119991954-119993169	Crispld2
chr8-120071485-120072338	0.0347005	0.409532	0.244	0.093	1	chr8-120071485-120072338	chr8-120071485-120072338	Gm20388
chr8-120821121-120823771	0.00737145	0.39491	0.267	0.071	1	chr8-120821121-120823771	chr8-120821121-120823771	Gm20388
chr8-120860369-120861715	0.0164114	0.335994	0.089	0.014	1	chr8-120860369-120861715	chr8-120860369-120861715	Gm20388
chr8-122167295-122167696	0.0275927	0.275548	0.067	0.014	1	chr8-122167295-122167696	chr8-122167295-122167696	Gm20388
chr8-122174034-122175091	0.0109614	0.401672	0.133	0.021	1	chr8-122174034-122175091	chr8-122174034-122175091	Gm20388
chr8-122287958-122288785	0.0122626	0.359459	0.089	0.014	1	chr8-122287958-122288785	chr8-122287958-122288785	Gm20388
chr8-122362301-122363575	0.0278784	0.355466	0.111	0.021	1	chr8-122362301-122363575	chr8-122362301-122363575	Gm20388
chr8-122419759-122420657	0.0451972	0.339547	0.111	0.021	1	chr8-122419759-122420657	chr8-122419759-122420657	Gm20388
chr8-122479440-122480174	0.0199512	0.398387	0.111	0.014	1	chr8-122479440-122480174	chr8-122479440-122480174	Ctu2
chr8-122666640-122667343	0.0439001	0.331524	0.089	0.007	1	chr8-122666640-122667343	chr8-122666640-122667343	Cbfa2t3
chr8-122719487-122721309	0.0120263	0.406907	0.222	0.05	1	chr8-122719487-122721309	chr8-122719487-122721309	Gm20388
chr8-122739062-122739842	0.0181969	0.428326	0.178	0.043	1	chr8-122739062-122739842	chr8-122739062-122739842	Gm20388
chr8-122906381-122907970	0.00991474	0.445787	0.2	0.036	1	chr8-122906381-122907970	chr8-122906381-122907970	Ankrd11
chr8-123181385-123181915	0.0386138	0.26433	0.067	0.014	1	chr8-123181385-123181915	chr8-123181385-123181915	Gm20388
chr8-123805180-123808115	0.0169968	0.277389	0.511	0.271	1	chr8-123805180-123808115	chr8-123805180-123808115	Rab4a
chr8-12404059-12404382	0.000326999	0.489908	0.089	0	1	chr8-12404059-12404382	chr8-12404059-12404382	Sox1
chr8-124282893-124284751	0.0248332	0.350468	0.133	0.029	1	chr8-124282893-124284751	chr8-124282893-124284751	Galnt2
chr8-124370729-124371272	0.0403769	0.42007	0.133	0.021	1	chr8-124370729-124371272	chr8-124370729-124371272	Pgbd5
chr8-12477316-12478538	0.000570884	0.572097	0.244	0.043	1	chr8-12477316-12478538	chr8-12477316-12478538	D630011A20Rik
chr8-126536066-126537528	0.0318067	0.455775	0.222	0.05	1	chr8-126536066-126537528	chr8-126536066-126537528	Irf2bp2
chr8-12720311-12721392	0.0228257	0.26429	0.089	0.029	1	chr8-12720311-12721392	chr8-12720311-12721392	Gm15348
chr8-13010234-13010744	0.0443798	0.384083	0.111	0.021	1	chr8-13010234-13010744	chr8-13010234-13010744	Mcf2l
chr8-13641267-13641556	0.00251999	0.433178	0.089	0.007	1	chr8-13641267-13641556	chr8-13641267-13641556	Rasa3
chr8-14993682-14994091	0.000627227	0.537421	0.111	0	1	chr8-14993682-14994091	chr8-14993682-14994091	Arhgef10
chr8-19702996-19703736	0.0409285	0.382983	0.156	0.036	1	chr8-19702996-19703736	chr8-19702996-19703736	Gm6483
chr8-23242690-23243160	0.0288768	0.274773	0.067	0.007	1	chr8-23242690-23243160	chr8-23242690-23243160	Golga7
chr8-25255545-25257349	0.0323938	0.432337	0.489	0.207	1	chr8-25255545-25257349	chr8-25255545-25257349	Tacc1
chr8-25370999-25371926	0.00966552	0.30053	0.089	0.014	1	chr8-25370999-25371926	chr8-25370999-25371926	Fgfr1
chr8-25392045-25393322	0.0173081	0.338681	0.111	0.014	1	chr8-25392045-25393322	chr8-25392045-25393322	Fgfr1
chr8-25429963-25430927	0.0456125	0.347466	0.133	0.043	1	chr8-25429963-25430927	chr8-25429963-25430927	Fgfr1
chr8-25619587-25620910	0.0288873	0.29259	0.089	0.021	1	chr8-25619587-25620910	chr8-25619587-25620910	Whsc1l1
chr8-25985989-25986467	0.00935988	0.330005	0.067	0	1	chr8-25985989-25986467	chr8-25985989-25986467	Pomk
chr8-26888955-26889513	0.00457271	0.441528	0.111	0.014	1	chr8-26888955-26889513	chr8-26888955-26889513	2310008N11Rik
chr8-32284513-32284912	0.0119405	0.378697	0.089	0.007	1	chr8-32284513-32284912	chr8-32284513-32284912	Gm26578
chr8-32288300-32288812	0.0377593	0.364754	0.133	0.036	1	chr8-32288300-32288812	chr8-32288300-32288812	Gm26578
chr8-33698080-33698569	0.0116554	0.335076	0.089	0.014	1	chr8-33698080-33698569	chr8-33698080-33698569	Gsr
chr8-33785615-33786721	0.011374	0.375528	0.089	0.014	1	chr8-33785615-33786721	chr8-33785615-33786721	Rbpms
chr8-34280292-34282309	0.0130455	0.467157	0.2	0.043	1	chr8-34280292-34282309	chr8-34280292-34282309	Gm4889
chr8-35375115-35377393	3.76204e-05	0.569809	0.578	0.179	1	chr8-35375115-35377393	chr8-35375115-35377393	Ppp1r3b
chr8-3603418-3604681	0.000185131	0.46094	0.111	0	1	chr8-3603418-3604681	chr8-3603418-3604681	Camsap3
chr8-3607758-3608298	0.0251508	0.37342	0.089	0.014	1	chr8-3607758-3608298	chr8-3607758-3608298	Camsap3
chr8-36456843-36459547	0.0483073	0.29103	0.6	0.329	1	chr8-36456843-36459547	chr8-36456843-36459547	6430573F11Rik
chr8-36951952-36953170	0.0186088	0.374543	0.133	0.029	1	chr8-36951952-36953170	chr8-36951952-36953170	Dlc1
chr8-40861504-40863145	0.0368818	0.380408	0.311	0.121	1	chr8-40861504-40863145	chr8-40861504-40863145	Slc7a2
chr8-41223816-41225284	0.043553	0.27434	0.178	0.093	1	chr8-41223816-41225284	chr8-41223816-41225284	Gm16348
chr8-43333485-43333886	0.00976524	0.323452	0.067	0	1	chr8-43333485-43333886	chr8-43333485-43333886	Zfp42
chr8-47689311-47692159	0.0294992	0.296503	0.289	0.143	1	chr8-47689311-47692159	chr8-47689311-47692159	AA386476
chr8-47920723-47921124	0.0161389	0.474117	0.133	0.021	1	chr8-47920723-47921124	chr8-47920723-47921124	Wwc2
chr8-48215571-48215792	0.0165707	0.387243	0.067	0	1	chr8-48215571-48215792	chr8-48215571-48215792	Tenm3
chr8-48458375-48458860	0.0132144	0.334318	0.089	0.021	1	chr8-48458375-48458860	chr8-48458375-48458860	Tenm3
chr8-53612261-53612644	0.0309716	0.410383	0.089	0.007	1	chr8-53612261-53612644	chr8-53612261-53612644	Neil3
chr8-54600487-54601351	0.00345561	0.537648	0.267	0.05	1	chr8-54600487-54601351	chr8-54600487-54601351	Spata4
chr8-57651380-57654075	0.0117826	0.342265	0.6	0.343	1	chr8-57651380-57654075	chr8-57651380-57654075	Galnt7
chr8-57888791-57889201	0.0480208	0.286811	0.067	0.007	1	chr8-57888791-57889201	chr8-57888791-57889201	Galntl6
chr8-61535423-61535819	0.0237479	0.321106	0.067	0	1	chr8-61535423-61535819	chr8-61535423-61535819	Palld
chr8-61629227-61630186	0.0298163	0.324506	0.133	0.029	1	chr8-61629227-61630186	chr8-61629227-61630186	Palld
chr8-65160693-65160997	0.00430795	0.390011	0.067	0	1	chr8-65160693-65160997	chr8-65160693-65160997	BC030870
chr8-67973726-67974837	0.0250064	0.346685	0.156	0.05	1	chr8-67973726-67974837	chr8-67973726-67974837	Psd3
chr8-69206348-69207096	0.045765	0.398027	0.222	0.079	1	chr8-69206348-69207096	chr8-69206348-69207096	Zfp930
chr8-69860582-69861462	0.047026	0.332387	0.156	0.05	1	chr8-69860582-69861462	chr8-69860582-69861462	Pbx4
chr8-69876021-69876453	0.0152436	0.372919	0.089	0.014	1	chr8-69876021-69876453	chr8-69876021-69876453	Pbx4
chr8-70223275-70223933	0.00357184	0.3731	0.111	0.014	1	chr8-70223275-70223933	chr8-70223275-70223933	Armc6
chr8-70543364-70544804	0.0103761	0.326625	0.156	0.05	1	chr8-70543364-70544804	chr8-70543364-70544804	Ell
chr8-70887609-70889695	0.00355824	0.476883	0.289	0.093	1	chr8-70887609-70889695	chr8-70887609-70889695	Slc5a5
chr8-71675403-71677234	0.0223404	0.359197	0.267	0.093	1	chr8-71675403-71677234	chr8-71675403-71677234	Jak3
chr8-71728000-71729837	0.0203231	0.312066	0.222	0.107	1	chr8-71728000-71729837	chr8-71728000-71729837	Fcho1
chr8-72215053-72215429	0.0460605	0.293513	0.067	0.007	1	chr8-72215053-72215429	chr8-72215053-72215429	Gm11034
chr8-75108263-75110685	0.00325117	0.348572	0.6	0.307	1	chr8-75108263-75110685	chr8-75108263-75110685	Mcm5
chr8-79382654-79385441	0.0432316	0.267049	0.222	0.107	1	chr8-79382654-79385441	chr8-79382654-79385441	Smad1
chr8-84130455-84131469	0.0374452	0.360767	0.156	0.05	1	chr8-84130455-84131469	chr8-84130455-84131469	Podnl1
chr8-84191563-84193964	0.0282688	0.364123	0.333	0.143	1	chr8-84191563-84193964	chr8-84191563-84193964	Gm26887
chr8-86961202-86961635	0.0247181	0.316876	0.067	0	1	chr8-86961202-86961635	chr8-86961202-86961635	Gm27168
chr8-89169255-89169960	0.0265799	0.321494	0.089	0.021	1	chr8-89169255-89169960	chr8-89169255-89169960	Gm6625
chr8-89784989-89785475	0.035248	0.356303	0.111	0.021	1	chr8-89784989-89785475	chr8-89784989-89785475	Tox3
chr8-8986161-8986500	0.0442971	0.297655	0.067	0.007	1	chr8-8986161-8986500	chr8-8986161-8986500	Fam155a
chr8-90601366-90601808	0.0381292	0.280388	0.067	0.007	1	chr8-90601366-90601808	chr8-90601366-90601808	Chd9
chr8-91488016-91488562	0.0207733	0.327424	0.111	0.021	1	chr8-91488016-91488562	chr8-91488016-91488562	Fto
chr8-91679121-91679649	0.0207844	0.372472	0.089	0.007	1	chr8-91679121-91679649	chr8-91679121-91679649	Fto
chr8-91865254-91866012	0.0488274	0.335814	0.156	0.05	1	chr8-91865254-91866012	chr8-91865254-91866012	Gm28511
chr8-92998603-92999094	0.0121234	0.517664	0.156	0.021	1	chr8-92998603-92999094	chr8-92998603-92999094	Slc6a2
chr8-93854551-93854901	0.0258613	0.251172	0.067	0.021	1	chr8-93854551-93854901	chr8-93854551-93854901	Gnao1
chr8-93912663-93913089	0.0262737	0.320191	0.067	0.007	1	chr8-93912663-93913089	chr8-93912663-93913089	Gnao1
chr8-94171348-94173729	0.0362964	0.366537	0.489	0.214	1	chr8-94171348-94173729	chr8-94171348-94173729	Mt2
chr8-94914773-94915136	0.0458854	0.338129	0.067	0.007	1	chr8-94914773-94915136	chr8-94914773-94915136	Ccdc102a
chr8-95696609-95698633	0.0079481	0.380652	0.356	0.15	1	chr8-95696609-95698633	chr8-95696609-95698633	Ndrg4
chr8-95738624-95738977	0.0449418	0.394809	0.089	0.007	1	chr8-95738624-95738977	chr8-95738624-95738977	Cnot1
chr9-100453933-100454939	0.00748964	0.411177	0.267	0.093	1	chr9-100453933-100454939	chr9-100453933-100454939	Gm28166
chr9-102089603-102090271	0.0313193	0.393715	0.133	0.029	1	chr9-102089603-102090271	chr9-102089603-102090271	Ephb1
chr9-102543746-102545980	0.00679458	0.32896	0.378	0.193	1	chr9-102543746-102545980	chr9-102543746-102545980	Ky
chr9-103144974-103145862	0.00296419	0.47079	0.156	0.029	1	chr9-103144974-103145862	chr9-103144974-103145862	Rab6b
chr9-104079340-104079877	0.0340478	0.308663	0.133	0.05	1	chr9-104079340-104079877	chr9-104079340-104079877	Nphp3
chr9-104315457-104315983	0.0136135	0.434291	0.156	0.029	1	chr9-104315457-104315983	chr9-104315457-104315983	Acpp
chr9-105130574-105132453	0.0426088	0.315393	0.444	0.2	1	chr9-105130574-105132453	chr9-105130574-105132453	Nudt16
chr9-105960391-105961127	0.0341296	0.317916	0.111	0.029	1	chr9-105960391-105961127	chr9-105960391-105961127	Col6a5
chr9-107278081-107280661	0.0304276	0.38824	0.289	0.107	1	chr9-107278081-107280661	chr9-107278081-107280661	Mapkapk3
chr9-107486087-107487479	0.0246188	0.369863	0.311	0.136	1	chr9-107486087-107487479	chr9-107486087-107487479	Cacna2d2
chr9-107544436-107546066	0.0201787	0.45048	0.222	0.057	1	chr9-107544436-107546066	chr9-107544436-107546066	Nprl2
chr9-107604689-107610557	0.0221838	0.29025	0.444	0.236	1	chr9-107604689-107610557	chr9-107604689-107610557	Sema3b
chr9-107917717-107918441	0.00930888	0.484427	0.156	0.021	1	chr9-107917717-107918441	chr9-107917717-107918441	Mst1r
chr9-108266497-108266967	0.0197762	0.292642	0.067	0	1	chr9-108266497-108266967	chr9-108266497-108266967	Dag1
chr9-108338097-108340683	0.0112866	0.351561	0.556	0.314	1	chr9-108338097-108340683	chr9-108338097-108340683	Gpx1
chr9-108404426-108404827	0.00086082	0.436968	0.089	0.007	1	chr9-108404426-108404827	chr9-108404426-108404827	Ccdc36
chr9-108648467-108650099	0.0155583	0.349513	0.444	0.221	1	chr9-108648467-108650099	chr9-108648467-108650099	Arih2
chr9-108703787-108704148	0.0370683	0.402337	0.089	0.007	1	chr9-108703787-108704148	chr9-108703787-108704148	Prkar2a
chr9-108987695-108989203	0.0186129	0.390497	0.2	0.05	1	chr9-108987695-108989203	chr9-108987695-108989203	Ucn2
chr9-109930962-109933395	0.0290945	0.253044	0.711	0.421	1	chr9-109930962-109933395	chr9-109930962-109933395	Map4
chr9-110001726-110002289	0.0325155	0.315675	0.089	0.021	1	chr9-110001726-110002289	chr9-110001726-110002289	Map4
chr9-110052012-110054279	0.0360232	0.309019	0.2	0.079	1	chr9-110052012-110054279	chr9-110052012-110054279	Map4
chr9-110665728-110667008	0.0449265	0.364674	0.156	0.043	1	chr9-110665728-110667008	chr9-110665728-110667008	Ccdc12
chr9-110721035-110722371	0.0248649	0.269218	0.067	0.007	1	chr9-110721035-110722371	chr9-110721035-110722371	Pth1r
chr9-111015635-111015966	0.0406892	0.379253	0.089	0.014	1	chr9-111015635-111015966	chr9-111015635-111015966	Ltf
chr9-113989268-113989529	0.00121868	0.536374	0.111	0.007	1	chr9-113989268-113989529	chr9-113989268-113989529	Fbxl2
chr9-115217871-115218471	0.00895551	0.414326	0.178	0.05	1	chr9-115217871-115218471	chr9-115217871-115218471	Osbpl10
chr9-116535627-116536121	0.01667	0.250921	0.067	0.014	1	chr9-116535627-116536121	chr9-116535627-116536121	Rbms3
chr9-117072406-117072782	0.00146382	0.397321	0.067	0	1	chr9-117072406-117072782	chr9-117072406-117072782	Rbms3
chr9-118284635-118285010	0.0258478	0.32841	0.067	0.007	1	chr9-118284635-118285010	chr9-118284635-118285010	Gm17399
chr9-119988206-119988733	0.0455031	0.324934	0.111	0.029	1	chr9-119988206-119988733	chr9-119988206-119988733	Cx3cr1
chr9-120547022-120547697	0.0439969	0.268669	0.133	0.057	1	chr9-120547022-120547697	chr9-120547022-120547697	Entpd3
chr9-120601392-120604488	0.0419616	0.271743	0.444	0.243	1	chr9-120601392-120604488	chr9-120601392-120604488	5830454E08Rik
chr9-120681290-120681751	0.0297341	0.26807	0.067	0.014	1	chr9-120681290-120681751	chr9-120681290-120681751	5830454E08Rik
chr9-121300886-121301380	0.0188568	0.30771	0.067	0.007	1	chr9-121300886-121301380	chr9-121300886-121301380	Ulk4
chr9-121312297-121314925	0.017326	0.387256	0.4	0.171	1	chr9-121312297-121314925	chr9-121312297-121314925	Ulk4
chr9-121445423-121445811	0.0223455	0.314892	0.067	0.007	1	chr9-121445423-121445811	chr9-121445423-121445811	Trak1
chr9-121838819-121839834	0.0266042	0.495513	0.289	0.093	1	chr9-121838819-121839834	chr9-121838819-121839834	Ccdc13
chr9-121928550-121929027	0.0155699	0.405629	0.133	0.029	1	chr9-121928550-121929027	chr9-121928550-121929027	1700048O20Rik
chr9-122013907-122014841	0.026826	0.416066	0.244	0.079	1	chr9-122013907-122014841	chr9-122013907-122014841	Pomgnt2
chr9-122593143-122593659	0.0269922	0.365843	0.111	0.021	1	chr9-122593143-122593659	chr9-122593143-122593659	9530059O14Rik
chr9-124033233-124033843	0.0293601	0.374967	0.133	0.021	1	chr9-124033233-124033843	chr9-124033233-124033843	Ccr3
chr9-14158097-14158526	0.0196206	0.26791	0.067	0.014	1	chr9-14158097-14158526	chr9-14158097-14158526	Sesn3
chr9-14676211-14676823	0.00406817	0.49329	0.111	0.007	1	chr9-14676211-14676823	chr9-14676211-14676823	Piwil4
chr9-14846449-14846879	0.0109349	0.39737	0.089	0.007	1	chr9-14846449-14846879	chr9-14846449-14846879	Gm16302
chr9-15305533-15307335	0.0482134	0.255759	0.533	0.3	1	chr9-15305533-15307335	chr9-15305533-15307335	4931406C07Rik
chr9-21008035-21008366	0.00165298	0.443607	0.089	0	1	chr9-21008035-21008366	chr9-21008035-21008366	Mrpl4
chr9-28084204-28084844	0.0254724	0.275471	0.067	0.007	1	chr9-28084204-28084844	chr9-28084204-28084844	Opcml
chr9-29223079-29223518	0.0329115	0.432404	0.111	0.014	1	chr9-29223079-29223518	chr9-29223079-29223518	Ntm
chr9-34983425-34983915	0.0175345	0.455283	0.133	0.021	1	chr9-34983425-34983915	chr9-34983425-34983915	Kirrel3
chr9-35435595-35435885	0.0286587	0.290212	0.067	0.014	1	chr9-35435595-35435885	chr9-35435595-35435885	Cdon
chr9-36933523-36934275	0.0164904	0.342791	0.244	0.093	1	chr9-36933523-36934275	chr9-36933523-36934275	Pknox2
chr9-36973433-36973845	0.0415523	0.360665	0.089	0.014	1	chr9-36973433-36973845	chr9-36973433-36973845	Pknox2
chr9-37089884-37090279	0.00956237	0.368701	0.067	0	1	chr9-37089884-37090279	chr9-37089884-37090279	Pknox2
chr9-37229582-37230405	0.0261746	0.349028	0.178	0.057	1	chr9-37229582-37230405	chr9-37229582-37230405	Slc37a2
chr9-37636097-37636809	0.0170064	0.431145	0.178	0.043	1	chr9-37636097-37636809	chr9-37636097-37636809	Siae
chr9-38874874-38875158	0.0192144	0.328243	0.067	0.007	1	chr9-38874874-38875158	chr9-38874874-38875158	Olfr926
chr9-39602385-39604578	0.0123361	0.416874	0.356	0.143	1	chr9-39602385-39604578	chr9-39602385-39604578	AW551984
chr9-41153222-41153560	0.0235466	0.334322	0.067	0.007	1	chr9-41153222-41153560	chr9-41153222-41153560	Ubash3b
chr9-41735185-41736926	0.0306484	0.307891	0.111	0.029	1	chr9-41735185-41736926	chr9-41735185-41736926	2610203C20Rik
chr9-42673643-42674325	0.0156806	0.318393	0.067	0	1	chr9-42673643-42674325	chr9-42673643-42674325	Grik4
chr9-43224869-43225525	0.0188134	0.300627	0.067	0	1	chr9-43224869-43225525	chr9-43224869-43225525	Oaf
chr9-43284044-43284947	0.00579725	0.533886	0.4	0.107	1	chr9-43284044-43284947	chr9-43284044-43284947	D630033O11Rik
chr9-43878834-43880838	0.0304418	0.345744	0.356	0.171	1	chr9-43878834-43880838	chr9-43878834-43880838	Gm3898
chr9-44113064-44113972	0.0309906	0.377546	0.4	0.157	1	chr9-44113064-44113972	chr9-44113064-44113972	Rnf26
chr9-47400496-47400856	0.0331933	0.314179	0.089	0.021	1	chr9-47400496-47400856	chr9-47400496-47400856	Cadm1
chr9-53825001-53825790	0.0351808	0.292352	0.156	0.05	1	chr9-53825001-53825790	chr9-53825001-53825790	Slc35f2
chr9-54857367-54857977	0.0321815	0.371586	0.111	0.021	1	chr9-54857367-54857977	chr9-54857367-54857977	Ireb2
chr9-54897130-54897478	0.00162242	0.360863	0.067	0	1	chr9-54897130-54897478	chr9-54897130-54897478	Ireb2
chr9-55409809-55410207	0.000742017	0.346222	0.067	0	1	chr9-55409809-55410207	chr9-55409809-55410207	AI118078
chr9-56574350-56575472	0.0285838	0.333109	0.111	0.029	1	chr9-56574350-56575472	chr9-56574350-56575472	Gm26868
chr9-56731445-56731790	0.0101023	0.368272	0.067	0	1	chr9-56731445-56731790	chr9-56731445-56731790	Lingo1
chr9-56847457-56848168	0.00542876	0.559632	0.244	0.043	1	chr9-56847457-56848168	chr9-56847457-56848168	Odf3l1
chr9-56926920-56929134	0.0192117	0.280123	0.644	0.35	1	chr9-56926920-56929134	chr9-56926920-56929134	Snx33
chr9-57600412-57601264	0.0160049	0.401282	0.133	0.029	1	chr9-57600412-57601264	chr9-57600412-57601264	Cplx3
chr9-61378632-61378989	0.0465394	0.347496	0.067	0	1	chr9-61378632-61378989	chr9-61378632-61378989	Tle3
chr9-62294919-62295452	0.00815751	0.458877	0.178	0.043	1	chr9-62294919-62295452	chr9-62294919-62295452	Spesp1
chr9-62302509-62302940	0.0492154	0.346645	0.089	0.014	1	chr9-62302509-62302940	chr9-62302509-62302940	Spesp1
chr9-63341794-63342120	0.0407929	0.446271	0.111	0.014	1	chr9-63341794-63342120	chr9-63341794-63342120	Map2k5
chr9-63398456-63400002	0.0112746	0.316431	0.533	0.271	1	chr9-63398456-63400002	chr9-63398456-63400002	2300009A05Rik
chr9-64000795-64002171	0.00271675	0.463845	0.133	0.007	1	chr9-64000795-64002171	chr9-64000795-64002171	Smad6
chr9-64188986-64189159	0.031471	0.388746	0.067	0	1	chr9-64188986-64189159	chr9-64188986-64189159	Map2k1
chr9-64671229-64673210	0.0499841	0.445114	0.311	0.114	1	chr9-64671229-64673210	chr9-64671229-64673210	Megf11
chr9-65721123-65721737	0.0085957	0.302566	0.067	0	1	chr9-65721123-65721737	chr9-65721123-65721737	Zfp609
chr9-65848149-65848728	0.0367942	0.385387	0.111	0.007	1	chr9-65848149-65848728	chr9-65848149-65848728	Trip4
chr9-65884540-65885530	0.0329144	0.357205	0.378	0.171	1	chr9-65884540-65885530	chr9-65884540-65885530	Trip4
chr9-66066907-66070304	0.0197165	0.283503	0.533	0.314	1	chr9-66066907-66070304	chr9-66066907-66070304	Snx22
chr9-66510263-66514685	0.0181326	0.320397	0.644	0.343	1	chr9-66510263-66514685	chr9-66510263-66514685	Fbxl22
chr9-66630870-66631432	0.00686909	0.394927	0.111	0.021	1	chr9-66630870-66631432	chr9-66630870-66631432	Usp3
chr9-67616953-67617690	0.00178514	0.487678	0.133	0.014	1	chr9-67616953-67617690	chr9-67616953-67617690	Tln2
chr9-67813695-67814806	0.0159632	0.394511	0.178	0.057	1	chr9-67813695-67814806	chr9-67813695-67814806	C2cd4a
chr9-67828138-67828613	0.0180057	0.333694	0.089	0.014	1	chr9-67828138-67828613	chr9-67828138-67828613	C2cd4a
chr9-69856598-69857052	0.00162074	0.474999	0.111	0.007	1	chr9-69856598-69857052	chr9-69856598-69857052	B230323A14Rik
chr9-69870251-69870497	0.00192402	0.433359	0.067	0	1	chr9-69870251-69870497	chr9-69870251-69870497	B230323A14Rik
chr9-70863231-70863732	0.0498921	0.252221	0.067	0.014	1	chr9-70863231-70863732	chr9-70863231-70863732	Lipc
chr9-71320258-71320971	0.0428816	0.314464	0.133	0.043	1	chr9-71320258-71320971	chr9-71320258-71320971	Aldh1a2
chr9-72751917-72754209	0.0227789	0.350932	0.222	0.086	1	chr9-72751917-72754209	chr9-72751917-72754209	Nedd4
chr9-75037275-75038591	0.0178938	0.370995	0.422	0.186	1	chr9-75037275-75038591	chr9-75037275-75038591	Arpp19
chr9-78447467-78448951	0.00221328	0.4669	0.378	0.129	1	chr9-78447467-78448951	chr9-78447467-78448951	Gm17324
chr9-83447008-83448349	0.0334308	0.344983	0.2	0.057	1	chr9-83447008-83448349	chr9-83447008-83448349	Lca5
chr9-90079257-90079590	0.00570105	0.441565	0.089	0	1	chr9-90079257-90079590	chr9-90079257-90079590	Ctsh
chr9-9051118-9051587	0.00145809	0.331966	0.067	0	1	chr9-9051118-9051587	chr9-9051118-9051587	Arhgap42
chr9-9290923-9291127	0.00665319	0.369299	0.067	0	1	chr9-9290923-9291127	chr9-9290923-9291127	Arhgap42
chr9-94815529-94815883	0.0454839	0.389326	0.089	0.014	1	chr9-94815529-94815883	chr9-94815529-94815883	Slc9a9
chr9-9590491-9590812	0.0419193	0.306078	0.067	0.007	1	chr9-9590491-9590812	chr9-9590491-9590812	Cntn5
chr9-96127825-96128442	0.0486448	0.26239	0.067	0.007	1	chr9-96127825-96128442	chr9-96127825-96128442	Gk5
chr9-96989311-96990095	0.0180524	0.34899	0.111	0.021	1	chr9-96989311-96990095	chr9-96989311-96990095	Spsb4
chr9-97012988-97013967	0.0149709	0.388375	0.178	0.057	1	chr9-97012988-97013967	chr9-97012988-97013967	Spsb4
chrX-103447319-103448400	0.0101228	0.30572	0.2	0.079	1	chrX-103447319-103448400	chrX-103447319-103448400	Gm26992
chrX-103481130-103482478	0.00526352	0.409129	0.222	0.05	1	chrX-103481130-103482478	chrX-103481130-103482478	Gm26992
chrX-11591366-11592274	0.00385602	0.446127	0.178	0.036	1	chrX-11591366-11592274	chrX-11591366-11592274	Gm4906
chrX-12122705-12125377	0.0170485	0.409711	0.311	0.114	1	chrX-12122705-12125377	chrX-12122705-12125377	Bcor
chrX-12251844-12253045	0.0376266	0.385397	0.289	0.107	1	chrX-12251844-12253045	chrX-12251844-12253045	Gm14635
chrX-12285931-12288761	0.0340818	0.293112	0.378	0.179	1	chrX-12285931-12288761	chrX-12285931-12288761	Gm14635
chrX-12936440-12937309	0.0222151	0.42638	0.156	0.036	1	chrX-12936440-12937309	chrX-12936440-12937309	5730405O15Rik
chrX-13041452-13042316	0.0336269	0.281778	0.333	0.157	1	chrX-13041452-13042316	chrX-13041452-13042316	5730405O15Rik
chrX-134612103-134613146	0.0371151	0.366119	0.289	0.093	1	chrX-134612103-134613146	chrX-134612103-134613146	Hnrnph2
chrX-135086382-135087839	0.00506467	0.402142	0.178	0.036	1	chrX-135086382-135087839	chrX-135086382-135087839	3632454L22Rik
chrX-137037553-137038748	0.00189632	0.496746	0.333	0.107	1	chrX-137037553-137038748	chrX-137037553-137038748	Slc25a53
chrX-140375532-140376053	0.0123025	0.282775	0.067	0.007	1	chrX-140375532-140376053	chrX-140375532-140376053	Frmpd3
chrX-143344572-143345309	0.0392917	0.384209	0.156	0.043	1	chrX-143344572-143345309	chrX-143344572-143345309	Chrdl1
chrX-155262033-155263032	0.0132449	0.366389	0.222	0.064	1	chrX-155262033-155263032	chrX-155262033-155263032	Acot9
chrX-159963201-159963706	0.0485031	0.257133	0.067	0.007	1	chrX-159963201-159963706	chrX-159963201-159963706	Sh3kbp1
chrX-162759059-162761588	0.0132524	0.278509	0.444	0.229	1	chrX-162759059-162761588	chrX-162759059-162761588	Rbbp7
chrX-167381578-167383171	0.036822	0.276215	0.222	0.1	1	chrX-167381578-167383171	chrX-167381578-167383171	Prps2
chrX-169844159-169844521	0.0152735	0.344516	0.067	0	1	chrX-169844159-169844521	chrX-169844159-169844521	Mid1
chrX-20687160-20689474	0.0109783	0.334791	0.533	0.257	1	chrX-20687160-20689474	chrX-20687160-20689474	Cdk16
chrX-21061603-21062588	0.0119484	0.475048	0.244	0.071	1	chrX-21061603-21062588	chrX-21061603-21062588	Zfp182
chrX-21360674-21361836	0.0209922	0.370112	0.2	0.071	1	chrX-21360674-21361836	chrX-21360674-21361836	Gm26593
chrX-37109603-37111044	0.0248193	0.33364	0.467	0.229	1	chrX-37109603-37111044	chrX-37109603-37111044	Upf3b
chrX-38455727-38456737	0.019419	0.313075	0.244	0.107	1	chrX-38455727-38456737	chrX-38455727-38456737	Lamp2
chrX-47912132-47913247	0.0408668	0.369629	0.222	0.064	1	chrX-47912132-47913247	chrX-47912132-47913247	Ocrl
chrX-48409193-48410761	0.0229263	0.362955	0.311	0.107	1	chrX-48409193-48410761	chrX-48409193-48410761	Elf4
chrX-49479977-49481273	0.0326764	0.274956	0.156	0.064	1	chrX-49479977-49481273	chrX-49479977-49481273	Arhgap36
chrX-49797046-49798228	0.00253533	0.462	0.267	0.071	1	chrX-49797046-49798228	chrX-49797046-49798228	Igsf1
chrX-51679521-51681874	0.00192864	0.461287	0.422	0.186	1	chrX-51679521-51681874	chrX-51679521-51681874	Hs6st2
chrX-51897088-51897500	0.0127854	0.431532	0.089	0.007	1	chrX-51897088-51897500	chrX-51897088-51897500	1700080O16Rik
chrX-52879556-52879954	0.013642	0.431188	0.089	0.007	1	chrX-52879556-52879954	chrX-52879556-52879954	Phf6
chrX-57923153-57924191	0.0495951	0.309002	0.111	0.029	1	chrX-57923153-57924191	chrX-57923153-57924191	Zic3
chrX-6893931-6894616	0.0239068	0.262082	0.067	0.007	1	chrX-6893931-6894616	chrX-6893931-6894616	Dgkk
chrX-73493555-73494023	0.0131417	0.372443	0.089	0.007	1	chrX-73493555-73494023	chrX-73493555-73494023	Bgn
chrX-75415922-75417111	0.0423718	0.263668	0.333	0.179	1	chrX-75415922-75417111	chrX-75415922-75417111	Brcc3
chrX-7794903-7795459	0.0104341	0.342821	0.111	0.021	1	chrX-7794903-7795459	chrX-7794903-7795459	Gripap1
chrX-8892171-8893844	0.00734203	0.38764	0.222	0.057	1	chrX-8892171-8893844	chrX-8892171-8893844	B630019K06Rik
chrX-93796507-93796693	0.0274815	0.366772	0.067	0.007	1	chrX-93796507-93796693	chrX-93796507-93796693	Pdk3
chrX-95018034-95018623	0.00939194	0.372844	0.089	0.007	1	chrX-95018034-95018623	chrX-95018034-95018623	Spin4
chrX-95366923-95367367	0.0177938	0.354794	0.089	0.014	1	chrX-95366923-95367367	chrX-95366923-95367367	Amer1
chrX-99657793-99658696	0.0415636	0.385338	0.2	0.057	1	chrX-99657793-99658696	chrX-99657793-99658696	Tmem28

## Sheet: E7.5NCCProg_v_E7.5AE_Motifs
	motif	observed	background	percent.observed	percent.background	fold.enrichment	pvalue	motif.name	p.adjust
MA0753.2	MA0753.2	592	10256	31.1579	25.64	1.21521	1.80462e-08	ZNF740	7.61776e-06
MA1522.1	MA1522.1	697	12360	36.6842	30.9	1.18719	2.04229e-08	MAZ	7.61776e-06
MA1125.1	MA1125.1	612	10824	32.2105	27.06	1.19034	2.02006e-07	ZNF384	5.02322e-05
MA0073.1	MA0073.1	769	14063	40.4737	35.1575	1.15121	4.73664e-07	RREB1	8.46841e-05
MA1619.1	MA1619.1	305	4932	16.0526	12.33	1.30192	6.25289e-07	Ptf1a(var.2)	8.46841e-05
MA0681.2	MA0681.2	354	5865	18.6316	14.6625	1.2707	6.89661e-07	PHOX2B	8.46841e-05
MA1641.1	MA1641.1	294	4739	15.4737	11.8475	1.30607	7.94623e-07	MYF5	8.46841e-05
MA0050.2	MA0050.2	776	14316	40.8421	35.79	1.14116	1.71519e-06	IRF1	0.000159942
MA0515.1	MA0515.1	482	8456	25.3684	21.14	1.20002	3.3228e-06	Sox6	0.000220491
MA1653.1	MA1653.1	781	14482	41.1053	36.205	1.13535	3.49416e-06	ZNF148	0.000220491
MA1596.1	MA1596.1	585	10509	30.7895	26.2725	1.17193	3.59219e-06	ZNF460	0.000220491
MA0052.4	MA0052.4	388	6632	20.4211	16.58	1.23167	3.98186e-06	MEF2A	0.000220491
MA1115.1	MA1115.1	325	5423	17.1053	13.5575	1.26168	4.13063e-06	POU5F1	0.000220491
MA0497.1	MA0497.1	399	6848	21	17.12	1.22664	4.1379e-06	MEF2C	0.000220491
MA1630.1	MA1630.1	514	9141	27.0526	22.8525	1.18379	6.4656e-06	Znf281	0.000321556
MA0499.2	MA0499.2	357	6104	18.7895	15.26	1.23129	1.11856e-05	MYOD1	0.000521529
MA0606.1	MA0606.1	323	5457	17	13.6425	1.24611	1.25322e-05	NFAT5	0.000534652
MA0514.1	MA0514.1	557	10056	29.3158	25.14	1.1661	1.29004e-05	Sox3	0.000534652
MA1107.2	MA1107.2	732	13625	38.5263	34.0625	1.13105	1.68986e-05	KLF9	0.000631507
MA0832.1	MA0832.1	261	4296	13.7368	10.74	1.27904	1.69305e-05	Tcf21	0.000631507
MA0698.1	MA0698.1	393	6873	20.6842	17.1825	1.2038	2.84839e-05	ZBTB18	0.00100344
MA1578.1	MA1578.1	333	5709	17.5263	14.2725	1.22798	2.9592e-05	VEZF1	0.00100344
MA0496.3	MA0496.3	387	6767	20.3684	16.9175	1.20399	3.29882e-05	MAFK	0.00106996
MA0142.1	MA0142.1	385	6736	20.2632	16.84	1.20328	3.66246e-05	Pou5f1::Sox2	0.00111127
MA1483.1	MA1483.1	177	2777	9.31579	6.9425	1.34185	3.80867e-05	ELF2	0.00111127
MA0139.1	MA0139.1	746	13996	39.2632	34.99	1.12213	3.95891e-05	CTCF	0.00111127
MA0596.1	MA0596.1	228	3727	12	9.3175	1.2879	4.02203e-05	SREBF2	0.00111127
MA0149.1	MA0149.1	840	15946	44.2105	39.865	1.10901	4.40637e-05	EWSR1-FLI1	0.00117398
MA0151.1	MA0151.1	667	12418	35.1053	31.045	1.13079	5.75965e-05	Arid3a	0.00148162
MA0442.2	MA0442.2	483	8730	25.4211	21.825	1.16477	7.29986e-05	SOX10	0.00181523
MA0784.1	MA0784.1	303	5202	15.9474	13.005	1.22625	8.06659e-05	POU1F1	0.00194118
MA0041.1	MA0041.1	516	9404	27.1579	23.51	1.15516	8.53724e-05	Foxd3	0.00199024
MA0691.1	MA0691.1	236	3929	12.4211	9.8225	1.26455	9.17172e-05	TFAP4	0.00207336
MA0057.1	MA0057.1	406	7228	21.3684	18.07	1.18254	9.74844e-05	MZF1(var.2)	0.00213892
MA0679.2	MA0679.2	278	4740	14.6316	11.85	1.23473	0.000105619	ONECUT1	0.0022477
MA1627.1	MA1627.1	691	12973	36.3684	32.4325	1.12136	0.000108468	Wt1	0.0022477
MA0754.1	MA0754.1	71	954	3.73684	2.385	1.56681	0.000143002	CUX1	0.00287834
MA1558.1	MA1558.1	350	6162	18.4211	15.405	1.19578	0.000147375	SNAI1	0.00287834
MA0516.2	MA0516.2	641	11989	33.7368	29.9725	1.12559	0.000153779	SP2	0.00287834
MA1559.1	MA1559.1	310	5386	16.3158	13.465	1.21172	0.000154335	SNAI3	0.00287834
MA0627.2	MA0627.2	313	5448	16.4737	13.62	1.20952	0.000161992	POU2F3	0.00290188
MA0871.2	MA0871.2	134	2066	7.05263	5.165	1.36547	0.000163376	TFEC	0.00290188
MA0676.1	MA0676.1	268	4582	14.1053	11.455	1.23136	0.000170371	Nr2e1	0.00295574
MA0752.1	MA0752.1	162	2585	8.52632	6.4625	1.31935	0.000184732	ZNF410	0.00313205
MA1650.1	MA1650.1	169	2730	8.89474	6.825	1.30326	0.000242238	ZBTB14	0.00401577
MA1623.1	MA1623.1	698	13209	36.7368	33.0225	1.11248	0.000254697	Stat2	0.00413052
MA0816.1	MA0816.1	372	6654	19.5789	16.635	1.17697	0.000298177	Ascl2	0.00467362
MA1514.1	MA1514.1	454	8283	23.8947	20.7075	1.15392	0.000300715	KLF17	0.00467362
MA0867.2	MA0867.2	431	7830	22.6842	19.575	1.15884	0.000319492	SOX4	0.00478491
MA1122.1	MA1122.1	170	2765	8.94737	6.9125	1.29438	0.000320705	TFDP1	0.00478491
MA1106.1	MA1106.1	77	1086	4.05263	2.715	1.49268	0.000338873	HIF1A	0.00487649
MA0521.1	MA0521.1	488	8976	25.6842	22.44	1.14457	0.000339916	Tcf12	0.00487649
MA0517.1	MA0517.1	558	10394	29.3684	25.985	1.13021	0.00036214	STAT1::STAT2	0.00503974
MA1607.1	MA1607.1	354	6317	18.6316	15.7925	1.17977	0.000364807	Foxl2	0.00503974
MA1628.1	MA1628.1	630	11869	33.1579	29.6725	1.11746	0.000402221	Zic1::Zic2	0.00536941
MA1604.1	MA1604.1	350	6247	18.4211	15.6175	1.17951	0.000403066	Ebf2	0.00536941
MA0080.5	MA0080.5	760	14541	40	36.3525	1.10034	0.000413975	SPI1	0.00541799
MA0665.1	MA0665.1	312	5510	16.4211	13.775	1.19209	0.000445469	MSC	0.00572966
MA0685.1	MA0685.1	515	9560	27.1053	23.9	1.13411	0.000503928	SP4	0.00637171
MA0632.2	MA0632.2	132	2088	6.94737	5.22	1.33091	0.000514892	TCFL5	0.00640182
MA0135.1	MA0135.1	240	4132	12.6316	10.33	1.22281	0.000569842	Lhx3	0.00696889
MA1500.1	MA1500.1	138	2205	7.26316	5.5125	1.31758	0.000580764	HOXB6	0.0069879
MA0898.1	MA0898.1	203	3432	10.6842	8.58	1.24525	0.000642823	Hmx3	0.00758764
MA0479.1	MA0479.1	222	3796	11.6842	9.49	1.23121	0.000650951	FOXH1	0.00758764
MA0150.2	MA0150.2	266	4650	14	11.625	1.2043	0.000693792	Nfe2l2	0.00787645
MA0764.2	MA0764.2	621	11748	32.6842	29.37	1.11284	0.000696844	ETV4	0.00787645
MA0132.2	MA0132.2	165	2721	8.68421	6.8025	1.27662	0.000725325	PDX1	0.008076
MA0039.4	MA0039.4	759	14591	39.9474	36.4775	1.09512	0.000741137	KLF4	0.0081307
MA1625.1	MA1625.1	420	7696	22.1053	19.24	1.14892	0.000766337	Stat5b	0.00828532
MA0591.1	MA0591.1	303	5384	15.9474	13.46	1.1848	0.000802527	Bach1::Mafk	0.00855265
MA0152.1	MA0152.1	378	6866	19.8947	17.165	1.15903	0.000819297	NFATC2	0.00860839
MA0114.4	MA0114.4	323	5783	17	14.4575	1.17586	0.000860648	HNF4A	0.00891727
MA0599.1	MA0599.1	798	15421	42	38.5525	1.08942	0.000886356	KLF5	0.00905783
MA0912.2	MA0912.2	150	2456	7.89474	6.14	1.28579	0.000941711	HOXD3	0.00949347
MA1652.1	MA1652.1	610	11562	32.1053	28.905	1.11072	0.000967783	ZKSCAN5	0.00962622
MA0616.2	MA0616.2	83	1240	4.36842	3.1	1.40917	0.00114541	HES2	0.0112431
MA1639.1	MA1639.1	218	3764	11.4737	9.41	1.21931	0.0011894	MEIS1(var.2)	0.0115233
MA0500.2	MA0500.2	300	5363	15.7895	13.4075	1.17766	0.00123221	MYOG	0.011785
MA0846.1	MA0846.1	478	8916	25.1579	22.29	1.12866	0.00129494	FOXC2	0.0122281
MA0847.2	MA0847.2	386	7072	20.3158	17.68	1.14908	0.00131381	FOXD2	0.0122513
MA0160.1	MA0160.1	260	4590	13.6842	11.475	1.19252	0.00138105	NR4A2	0.0127193
MA1472.1	MA1472.1	321	5792	16.8947	14.48	1.16676	0.00145557	BHLHA15(var.2)	0.0132421
MA0130.1	MA0130.1	586	11127	30.8421	27.8175	1.10873	0.00152688	ZNF354C	0.0137235
MA1631.1	MA1631.1	419	7749	22.0526	19.3725	1.13835	0.00154867	ASCL1(var.2)	0.0137537
MA0739.1	MA0739.1	187	3190	9.84211	7.975	1.23412	0.00157357	Hic1	0.0138104
MA0878.2	MA0878.2	203	3498	10.6842	8.745	1.22175	0.00160152	CDX1	0.0138923
MA0070.1	MA0070.1	185	3154	9.73684	7.885	1.23486	0.00162275	PBX1	0.0139146
MA1519.1	MA1519.1	158	2646	8.31579	6.615	1.25711	0.00175335	LHX5	0.0148636
MA0641.1	MA0641.1	194	3334	10.2105	8.335	1.22502	0.00180163	ELF4	0.0151013
MA0901.2	MA0901.2	365	6687	19.2105	16.7175	1.14913	0.00182454	HOXB13	0.0151234
MA0063.2	MA0063.2	204	3529	10.7368	8.8225	1.21698	0.00186845	NKX2-5	0.0152344
MA1473.1	MA1473.1	213	3703	11.2105	9.2575	1.21097	0.00187878	CDX4	0.0152344
MA1467.1	MA1467.1	367	6732	19.3158	16.83	1.1477	0.0019183	ATOH1(var.2)	0.0153876
MA0792.1	MA0792.1	251	4449	13.2105	11.1225	1.18773	0.00206868	POU5F1B	0.0162545
MA1579.1	MA1579.1	433	8063	22.7895	20.1575	1.13057	0.00209067	ZBTB26	0.0162545
MA0855.1	MA0855.1	311	5629	16.3684	14.0725	1.16315	0.00209173	RXRB	0.0162545
MA1621.1	MA1621.1	307	5552	16.1579	13.88	1.16411	0.00213654	Rbpjl	0.0164315
MA1149.1	MA1149.1	273	4885	14.3684	12.2125	1.17653	0.00219591	RARA::RXRG	0.0167158
MA1593.1	MA1593.1	401	7429	21.1053	18.5725	1.13637	0.00225943	ZNF317	0.0170256
MA1534.1	MA1534.1	201	3487	10.5789	8.7175	1.21353	0.00229106	NR1I3	0.0170913
MA0755.1	MA0755.1	66	969	3.47368	2.4225	1.43393	0.00231593	CUX2	0.0171058
MA1633.1	MA1633.1	322	5873	16.9474	14.6825	1.15426	0.00272808	BACH1	0.0199524
MA0465.2	MA0465.2	278	5007	14.6316	12.5175	1.16889	0.00283677	CDX2	0.0203814
MA0102.4	MA0102.4	152	2565	8	6.4125	1.24756	0.00284137	CEBPA	0.0203814
MA1513.1	MA1513.1	392	7277	20.6316	18.1925	1.13407	0.00292589	KLF15	0.0207878
MA0707.1	MA0707.1	225	3975	11.8421	9.9375	1.19166	0.00303318	MNX1	0.0213467
MA0730.1	MA0730.1	275	4957	14.4737	12.3925	1.16794	0.00312289	RARA(var.2)	0.0217727
MA1539.1	MA1539.1	153	2592	8.05263	6.48	1.24269	0.00318865	NR2F6(var.3)	0.0220253
MA0897.1	MA0897.1	195	3405	10.2632	8.5125	1.20566	0.00351028	Hmx2	0.0238387
MA1541.1	MA1541.1	266	4791	14	11.9775	1.16886	0.00351509	NR6A1	0.0238387
MA0667.1	MA0667.1	218	3853	11.4737	9.6325	1.19114	0.0035843	MYF6	0.0240406
MA0741.1	MA0741.1	694	13457	36.5263	33.6425	1.08572	0.00360931	KLF16	0.0240406
MA0705.1	MA0705.1	157	2682	8.26316	6.705	1.23239	0.00386794	Lhx8	0.0255353
MA1629.1	MA1629.1	559	10698	29.4211	26.745	1.10006	0.00400067	Zic2	0.026117
MA0775.1	MA0775.1	272	4923	14.3158	12.3075	1.16318	0.00405867	MEIS3	0.026117
MA1100.2	MA1100.2	325	5974	17.1053	14.935	1.14531	0.00407376	ASCL1	0.026117
MA0029.1	MA0029.1	268	4845	14.1053	12.1125	1.16452	0.0040961	Mecom	0.026117
MA0056.2	MA0056.2	279	5067	14.6842	12.6675	1.1592	0.00430466	MZF1	0.0272142
MA0788.1	MA0788.1	282	5129	14.8421	12.8225	1.1575	0.00442232	POU3F3	0.0277231
MA0484.2	MA0484.2	312	5730	16.4211	14.325	1.14632	0.00468283	HNF4G	0.0290244
MA1640.1	MA1640.1	233	4171	12.2632	10.4275	1.17604	0.00475333	MEIS2(var.2)	0.0290244
MA1512.1	MA1512.1	545	10435	28.6842	26.0875	1.09954	0.00475632	KLF11	0.0290244
MA0757.1	MA0757.1	224	3996	11.7895	9.99	1.18013	0.00481602	ONECUT3	0.0290244
MA0506.1	MA0506.1	173	3006	9.10526	7.515	1.21161	0.00484445	NRF1	0.0290244
MA0504.1	MA0504.1	454	8587	23.8947	21.4675	1.11307	0.00487591	NR2C2	0.0290244
MA0854.1	MA0854.1	142	2413	7.47368	6.0325	1.2389	0.00490225	Alx1	0.0290244
MA0613.1	MA0613.1	257	4652	13.5263	11.63	1.16305	0.00524013	FOXG1	0.0303274
MA0857.1	MA0857.1	305	5603	16.0526	14.0075	1.146	0.00525763	Rarb	0.0303274
MA1528.1	MA1528.1	213	3789	11.2105	9.4725	1.18348	0.00526329	NFIX(var.2)	0.0303274
MA1110.1	MA1110.1	180	3149	9.47368	7.8725	1.20339	0.00534483	NR1H4	0.0303274
MA0068.2	MA0068.2	96	1554	5.05263	3.885	1.30055	0.00540276	PAX4	0.0303274
MA0507.1	MA0507.1	293	5368	15.4211	13.42	1.14911	0.0054335	POU2F2	0.0303274
MA0845.1	MA0845.1	313	5766	16.4737	14.415	1.14282	0.00544683	FOXB1	0.0303274
MA0772.1	MA0772.1	302	5548	15.8947	13.87	1.14598	0.00549433	IRF7	0.0303274
MA0861.1	MA0861.1	111	1835	5.84211	4.5875	1.27348	0.00551846	TP73	0.0303274
MA0718.1	MA0718.1	151	2594	7.94737	6.485	1.2255	0.00556319	RAX	0.0303274
MA0715.1	MA0715.1	201	3560	10.5789	8.9	1.18865	0.00556952	PROP1	0.0303274
MA0899.1	MA0899.1	257	4660	13.5263	11.65	1.16106	0.00568649	HOXA10	0.03074
MA0108.2	MA0108.2	158	2733	8.31579	6.8325	1.21709	0.00592279	TBP	0.0317871
MA0786.1	MA0786.1	286	5242	15.0526	13.105	1.14862	0.00615219	POU3F1	0.0327824
MA0692.1	MA0692.1	130	2203	6.84211	5.5075	1.24233	0.00635054	TFEB	0.0335993
MA0761.2	MA0761.2	526	10088	27.6842	25.22	1.09771	0.00644217	ETV1	0.0338441
MA0474.2	MA0474.2	147	2531	7.73684	6.3275	1.22273	0.00667346	ERG	0.034814
MA0856.1	MA0856.1	305	5632	16.0526	14.08	1.1401	0.00688437	RXRG	0.0356649
MA0603.1	MA0603.1	117	1963	6.15789	4.9075	1.25479	0.0069663	Arntl	0.0358404
MA1587.1	MA1587.1	331	6154	17.4211	15.385	1.13234	0.00705208	ZNF135	0.0360332
MA0522.3	MA0522.3	378	7102	19.8947	17.755	1.12051	0.00731718	TCF3	0.0370683
MA1464.1	MA1464.1	103	1703	5.42105	4.2575	1.27329	0.00735403	ARNT2	0.0370683
MA0159.1	MA0159.1	284	5223	14.9474	13.0575	1.14473	0.00748444	RARA::RXRA	0.0374724
MA1485.1	MA1485.1	232	4195	12.2105	10.4875	1.16429	0.00755299	FERD3L	0.0375636
MA0141.3	MA0141.3	251	4572	13.2105	11.43	1.15578	0.00772079	ESRRB	0.0381438
MA0162.4	MA0162.4	391	7376	20.5789	18.44	1.11599	0.00805948	EGR1	0.0395551
MA0081.2	MA0081.2	622	12091	32.7368	30.2275	1.08302	0.00817933	SPIB	0.0398809
MA0746.2	MA0746.2	541	10430	28.4737	26.075	1.09199	0.0082958	SP3	0.0400196
MA1515.1	MA1515.1	507	9736	26.6842	24.34	1.09631	0.00835629	KLF2	0.0400196
MA0527.1	MA0527.1	68	1063	3.57895	2.6575	1.34673	0.00837797	ZBTB33	0.0400196
MA0259.1	MA0259.1	68	1064	3.57895	2.66	1.34547	0.00854694	ARNT::HIF1A	0.0400196
MA0040.1	MA0040.1	273	5019	14.3684	12.5475	1.14512	0.00858093	Foxq1	0.0400196
MA1565.1	MA1565.1	343	6418	18.0526	16.045	1.12513	0.00862602	TBX18	0.0400196
MA1113.2	MA1113.2	223	4031	11.7368	10.0775	1.16466	0.00864853	PBX2	0.0400196
MA1564.1	MA1564.1	558	10785	29.3684	26.9625	1.08923	0.00869433	SP9	0.0400196
MA0697.1	MA0697.1	245	4466	12.8947	11.165	1.15492	0.00874344	ZIC3	0.0400196
MA0729.1	MA0729.1	266	4882	14	12.205	1.14707	0.00874423	RARA	0.0400196
MA1147.1	MA1147.1	132	2266	6.94737	5.665	1.22637	0.00897985	NR4A2::RXRA	0.0407406
MA1620.1	MA1620.1	304	5642	16	14.105	1.13435	0.00901099	Ptf1a(var.3)	0.0407406
MA1560.1	MA1560.1	81	1306	4.26316	3.265	1.30571	0.00911435	SOHLH2	0.0407452
MA0032.2	MA0032.2	334	6244	17.5789	15.61	1.12613	0.00912124	FOXC1	0.0407452
MA0774.1	MA0774.1	212	3821	11.1579	9.5525	1.16806	0.00922883	MEIS2	0.0409804
MA0893.2	MA0893.2	103	1718	5.42105	4.295	1.26218	0.00930996	GSX2	0.0410961
MA1648.1	MA1648.1	381	7205	20.0526	18.0125	1.11326	0.0102937	TCF12(var.2)	0.044797
MA0489.1	MA0489.1	235	4285	12.3684	10.7125	1.15458	0.0102995	JUN(var.2)	0.044797
MA0117.2	MA0117.2	207	3734	10.8947	9.335	1.16708	0.0103784	Mafb	0.044797
MA0095.2	MA0095.2	270	4980	14.2105	12.45	1.14141	0.0103886	YY1	0.044797
MA0144.2	MA0144.2	451	8626	23.7368	21.565	1.10071	0.0104623	STAT3	0.0448554
MA0660.1	MA0660.1	188	3364	9.89474	8.41	1.17654	0.0106477	MEF2B	0.0453895
MA1632.1	MA1632.1	218	3954	11.4737	9.885	1.16072	0.0107691	ATF2	0.0456462
MA0913.2	MA0913.2	220	3994	11.5789	9.985	1.15963	0.0108329	HOXD9	0.0456573
MA0652.1	MA0652.1	176	3132	9.26316	7.83	1.18303	0.010922	IRF8	0.0457744
MA0814.2	MA0814.2	340	6391	17.8947	15.9775	1.12	0.0113584	TFAP2C(var.2)	0.0470933
MA0831.2	MA0831.2	104	1750	5.47368	4.375	1.25113	0.011363	TFE3	0.0470933
MA1418.1	MA1418.1	362	6836	19.0526	17.09	1.11484	0.0115322	IRF3	0.0475304
MA0464.2	MA0464.2	81	1320	4.26316	3.3	1.29187	0.0116382	BHLHE40	0.0477039
MA0773.1	MA0773.1	220	4004	11.5789	10.01	1.15674	0.0119718	MEF2D	0.0484894
MA1615.1	MA1615.1	348	6559	18.3158	16.3975	1.11699	0.0120152	Plagl1	0.0484894
MA1532.1	MA1532.1	220	4005	11.5789	10.0125	1.15645	0.0120912	NR1D2	0.0484894
MA0806.1	MA0806.1	219	3986	11.5263	9.965	1.15668	0.0121797	TBX4	0.0484894
MA0807.1	MA0807.1	219	3986	11.5263	9.965	1.15668	0.0121797	TBX5	0.0484894
MA0790.1	MA0790.1	244	4481	12.8421	11.2025	1.14636	0.0122199	POU4F1	0.0484894
MA1511.1	MA1511.1	488	9404	25.6842	23.51	1.09248	0.0123895	KLF10	0.0489025
MA0602.1	MA0602.1	122	2100	6.42105	5.25	1.22306	0.0126274	Arid5a	0.0495792
MA0795.1	MA0795.1	94	1569	4.94737	3.9225	1.26128	0.012773	SMAD3	0.0495796
MA1112.2	MA1112.2	355	6708	18.6842	16.77	1.11414	0.0127912	NR4A1	0.0495796
MA1588.1	MA1588.1	226	4130	11.8947	10.325	1.15203	0.0128805	ZNF136	0.0495796
MA0493.1	MA0493.1	479	9226	25.2105	23.065	1.09302	0.0128934	Klf1	0.0495796
MA0047.3	MA0047.3	296	5526	15.5789	13.815	1.12768	0.0131855	FOXA2	0.0504432
MA0896.1	MA0896.1	157	2780	8.26316	6.95	1.18894	0.0133883	Hmx1	0.0509575
MA0852.2	MA0852.2	276	5131	14.5263	12.8275	1.13244	0.0137524	FOXK1	0.0520776
MA0495.3	MA0495.3	271	5032	14.2632	12.58	1.1338	0.0138498	MAFF	0.0521816
MA0787.1	MA0787.1	275	5113	14.4737	12.7825	1.1323	0.01399	POU3F2	0.0524448
MA0702.2	MA0702.2	169	3019	8.89474	7.5475	1.1785	0.0142095	LMX1A	0.0530013
MA1550.1	MA1550.1	308	5778	16.2105	14.445	1.12222	0.0145052	PPARD	0.0538351
MA0830.2	MA0830.2	345	6525	18.1579	16.3125	1.11313	0.0147988	TCF4	0.0543891
MA0131.2	MA0131.2	68	1093	3.57895	2.7325	1.30977	0.0148556	HINFP	0.0543891
MA0122.3	MA0122.3	192	3474	10.1053	8.685	1.16353	0.0148824	Nkx3-2	0.0543891
MA0663.1	MA0663.1	89	1485	4.68421	3.7125	1.26174	0.0149461	MLX	0.0543891
MA0686.1	MA0686.1	107	1828	5.63158	4.57	1.23229	0.0153949	SPDEF	0.0557506
MA0796.1	MA0796.1	217	3973	11.4211	9.9325	1.14987	0.0157739	TGIF1	0.0566655
MA1152.1	MA1152.1	414	7931	21.7895	19.8275	1.09895	0.0157995	SOX15	0.0566655
MA1493.1	MA1493.1	112	1926	5.89474	4.815	1.22424	0.0159442	HES6	0.0567914
MA0137.3	MA0137.3	345	6535	18.1579	16.3375	1.11142	0.0159869	STAT1	0.0567914
MA0789.1	MA0789.1	234	4313	12.3158	10.7825	1.1422	0.0162213	POU3F4	0.057316
MA0765.2	MA0765.2	180	3247	9.47368	8.1175	1.16707	0.0162882	ETV5	0.057316
MA0827.1	MA0827.1	80	1323	4.21053	3.3075	1.27302	0.0167014	OLIG3	0.0584941
MA0747.1	MA0747.1	604	11834	31.7895	29.585	1.07451	0.0169743	SP8	0.0591722
MA1637.1	MA1637.1	334	6322	17.5789	15.805	1.11224	0.0171219	EBF3	0.0594089
MA1577.1	MA1577.1	146	2589	7.68421	6.4725	1.18721	0.01743	TLX2	0.0599369
MA1603.1	MA1603.1	226	4162	11.8947	10.405	1.14318	0.0174347	Dmrt1	0.0599369
MA0079.4	MA0079.4	516	10031	27.1579	25.0775	1.08296	0.0177358	SP1	0.0604843
MA1606.1	MA1606.1	316	5964	16.6316	14.91	1.11546	0.0177561	Foxf1	0.0604843
MA0797.1	MA0797.1	214	3928	11.2632	9.82	1.14696	0.0180867	TGIF2	0.0611504
MA0780.1	MA0780.1	87	1460	4.57895	3.65	1.25451	0.0181737	PAX3	0.0611504
MA0672.1	MA0672.1	189	3436	9.94737	8.59	1.15802	0.0184247	NKX2-3	0.0611504
MA0155.1	MA0155.1	322	6091	16.9474	15.2275	1.11294	0.0186279	INSM1	0.0611504
MA0791.1	MA0791.1	229	4229	12.0526	10.5725	1.14	0.0186601	POU4F3	0.0611504
MA1495.1	MA1495.1	80	1330	4.21053	3.325	1.26632	0.0186894	HOXA1	0.0611504
MA0612.2	MA0612.2	80	1330	4.21053	3.325	1.26632	0.0186894	EMX1	0.0611504
MA0900.2	MA0900.2	80	1330	4.21053	3.325	1.26632	0.0186894	HOXA2	0.0611504
MA0904.2	MA0904.2	80	1330	4.21053	3.325	1.26632	0.0186894	HOXB5	0.0611504
MA1463.1	MA1463.1	170	3067	8.94737	7.6675	1.16692	0.0193018	ARGFX	0.0628783
MA0902.2	MA0902.2	98	1674	5.15789	4.185	1.23247	0.0196656	HOXB2	0.0637849
MA0619.1	MA0619.1	258	4814	13.5789	12.035	1.12829	0.0198325	LIN54	0.0640477
MA0593.1	MA0593.1	385	7375	20.2632	18.4375	1.09902	0.0199752	FOXP2	0.0642307
MA0003.4	MA0003.4	365	6972	19.2105	17.43	1.10215	0.0203617	TFAP2A	0.0651923
MA0673.1	MA0673.1	215	3961	11.3158	9.9025	1.14272	0.0204517	NKX2-8	0.0652006
MA0863.1	MA0863.1	135	2391	7.10526	5.9775	1.18867	0.0209176	MTF1	0.0664022
MA0501.1	MA0501.1	252	4702	13.2632	11.755	1.1283	0.0212097	MAF::NFE2	0.0669843
MA0513.1	MA0513.1	425	8198	22.3684	20.495	1.09141	0.0212805	SMAD2::SMAD3::SMAD4	0.0669843
MA0528.2	MA0528.2	597	11729	31.4211	29.3225	1.07157	0.0215171	ZNF263	0.0674443
MA1654.1	MA1654.1	413	7958	21.7368	19.895	1.09258	0.02194	ZNF16	0.0684822
MA0822.1	MA0822.1	78	1303	4.10526	3.2575	1.26025	0.0220932	HES7	0.0686732
MA0785.1	MA0785.1	246	4588	12.9474	11.47	1.1288	0.0222956	POU2F1	0.0690147
MA1548.1	MA1548.1	163	2944	8.57895	7.36	1.16562	0.0224259	PLAGL2	0.0691312
MA1109.1	MA1109.1	354	6765	18.6316	16.9125	1.10165	0.0228266	NEUROD1	0.0700767
MA1616.1	MA1616.1	354	6774	18.6316	16.935	1.10018	0.024339	Prdm15	0.0744134
MA0870.1	MA0870.1	150	2698	7.89474	6.745	1.17046	0.0246086	Sox1	0.0747698
MA0894.1	MA0894.1	131	2328	6.89474	5.82	1.18466	0.0248108	HESX1	0.0747698
MA0736.1	MA0736.1	141	2523	7.42105	6.3075	1.17654	0.0248567	GLIS2	0.0747698
MA1111.1	MA1111.1	288	5444	15.1579	13.61	1.11373	0.0249365	NR2F2	0.0747698
MA0048.2	MA0048.2	278	5243	14.6316	13.1075	1.11628	0.0249567	NHLH1	0.0747698
MA0116.1	MA0116.1	224	4163	11.7895	10.4075	1.13279	0.0251415	Znf423	0.0750222
MA0783.1	MA0783.1	264	4964	13.8947	12.41	1.11964	0.0253783	PKNOX2	0.0754272
MA1421.1	MA1421.1	366	7024	19.2632	17.56	1.09699	0.0254795	TCF7L1	0.0754274
MA0671.1	MA0671.1	168	3056	8.84211	7.64	1.15734	0.0258042	NFIX	0.075764
MA0598.3	MA0598.3	478	9312	25.1579	23.28	1.08067	0.0259089	EHF	0.075764
MA0713.1	MA0713.1	170	3096	8.94737	7.74	1.15599	0.0259602	PHOX2A	0.075764
MA1545.1	MA1545.1	35	521	1.84211	1.3025	1.41428	0.0259994	OVOL2	0.075764
MA1581.1	MA1581.1	344	6583	18.1053	16.4575	1.10012	0.026441	ZBTB6	0.076751
MA0643.1	MA0643.1	233	4351	12.2632	10.8775	1.12739	0.0270243	Esrrg	0.0776456
MA0019.1	MA0019.1	115	2025	6.05263	5.0625	1.19558	0.027074	Ddit3::Cebpa	0.0776456
MA0115.1	MA0115.1	288	5455	15.1579	13.6375	1.11149	0.027137	NR1H2::RXRA	0.0776456
MA0074.1	MA0074.1	159	2884	8.36842	7.21	1.16067	0.0271655	RXRA::VDR	0.0776456
MA1481.1	MA1481.1	131	2337	6.89474	5.8425	1.1801	0.0274894	DRGX	0.0782713
MA0769.2	MA0769.2	325	6206	17.1053	15.515	1.1025	0.0279479	TCF7	0.0792744
MA1471.1	MA1471.1	170	3107	8.94737	7.7675	1.1519	0.0289319	BARX2	0.0817547
MA0136.2	MA0136.2	244	4583	12.8421	11.4575	1.12085	0.0298223	ELF5	0.0839525
MA1597.1	MA1597.1	360	6929	18.9474	17.3225	1.0938	0.0306281	ZNF528	0.0858969
MA1552.1	MA1552.1	114	2017	6	5.0425	1.18989	0.0310324	RARB(var.3)	0.0866651
MA1529.1	MA1529.1	241	4529	12.6842	11.3225	1.12027	0.031336	NHLH2	0.0866651
MA1508.1	MA1508.1	608	12023	32	30.0575	1.06463	0.0315004	IKZF1	0.0866651
MA0851.1	MA0851.1	394	7626	20.7368	19.065	1.08769	0.0316114	Foxj3	0.0866651
MA0734.2	MA0734.2	254	4791	13.3684	11.9775	1.11613	0.0316372	GLI2	0.0866651
MA0812.1	MA0812.1	221	4130	11.6316	10.325	1.12655	0.0316434	TFAP2B(var.2)	0.0866651
MA0520.1	MA0520.1	312	5961	16.4211	14.9025	1.1019	0.0318043	Stat6	0.0866651
MA0148.4	MA0148.4	283	5376	14.8947	13.44	1.10824	0.0319805	FOXA1	0.0866651
MA1573.1	MA1573.1	308	5881	16.2105	14.7025	1.10257	0.0320128	THAP11	0.0866651
MA1643.1	MA1643.1	278	5276	14.6316	13.19	1.10929	0.0321701	NFIB	0.0866651
MA0161.2	MA0161.2	284	5397	14.9474	13.4925	1.10783	0.0321799	NFIC	0.0866651
MA0853.1	MA0853.1	129	2314	6.78947	5.785	1.17363	0.0328554	Alx4	0.0881659
MA0724.1	MA0724.1	89	1540	4.68421	3.85	1.21668	0.0331228	VENTX	0.0884362
MA0687.1	MA0687.1	344	6616	18.1053	16.54	1.09464	0.033236	SPIC	0.0884362
MA1491.1	MA1491.1	247	4657	13	11.6425	1.1166	0.0333118	GLI3	0.0884362
MA0100.3	MA0100.3	188	3480	9.89474	8.7	1.13733	0.0337729	MYB	0.0893425
MA0611.1	MA0611.1	131	2357	6.89474	5.8925	1.17009	0.0342814	Dux	0.0902127
MA1657.1	MA1657.1	232	4360	12.2105	10.9	1.12023	0.0343437	ZNF652	0.0902127
MA1572.1	MA1572.1	139	2515	7.31579	6.2875	1.16355	0.034739	TGIF2LY	0.0909307
MA1600.1	MA1600.1	319	6116	16.7895	15.29	1.09807	0.0349184	ZNF684	0.0910573
MA0607.1	MA0607.1	103	1814	5.42105	4.535	1.19538	0.0350314	Bhlha15	0.0910573
MA1642.1	MA1642.1	345	6645	18.1579	16.6125	1.09303	0.0352411	NEUROG2(var.2)	0.0912842
MA0723.1	MA0723.1	129	2321	6.78947	5.8025	1.17009	0.0354599	VAX2	0.0913078
MA0634.1	MA0634.1	167	3069	8.78947	7.6725	1.14558	0.035495	ALX3	0.0913078
MA1103.2	MA1103.2	243	4586	12.7895	11.465	1.11552	0.0358426	FOXK2	0.0918851
MA1487.1	MA1487.1	395	7668	20.7895	19.17	1.08448	0.0362807	FOXE1	0.0924077
MA0662.1	MA0662.1	164	3012	8.63158	7.53	1.14629	0.0362942	MIXL1	0.0924077
MA1516.1	MA1516.1	274	5212	14.4211	13.03	1.10676	0.0364181	KLF3	0.0924078
MA1099.2	MA1099.2	99	1741	5.21053	4.3525	1.19713	0.0369523	HES1	0.0931291
MA1544.1	MA1544.1	36	554	1.89474	1.385	1.36804	0.0369544	OVOL1	0.0931291
MA0475.2	MA0475.2	137	2482	7.21053	6.205	1.16205	0.0370769	FLI1	0.0931291
MA0644.1	MA0644.1	144	2620	7.57895	6.55	1.15709	0.0372317	ESX1	0.0932041
MA0668.1	MA0668.1	60	998	3.15789	2.495	1.26569	0.0376546	NEUROD2	0.0936586
MA0884.1	MA0884.1	155	2838	8.15789	7.095	1.14981	0.0376643	DUXA	0.0936586
MA0725.1	MA0725.1	139	2525	7.31579	6.3125	1.15894	0.0385197	VSX1	0.0948372
MA0726.1	MA0726.1	139	2525	7.31579	6.3125	1.15894	0.0385197	VSX2	0.0948372
MA0075.3	MA0075.3	139	2525	7.31579	6.3125	1.15894	0.0385197	PRRX2	0.0948372
MA1419.1	MA1419.1	147	2683	7.73684	6.7075	1.15346	0.0387208	IRF4	0.0950187
MA0700.2	MA0700.2	150	2743	7.89474	6.8575	1.15126	0.0390428	LHX2	0.0954949
MA0674.1	MA0674.1	189	3517	9.94737	8.7925	1.13135	0.0392922	NKX6-1	0.0957057
MA1525.1	MA1525.1	239	4518	12.5789	11.295	1.11367	0.0394641	NFATC4	0.0957057
MA0801.1	MA0801.1	232	4378	12.2105	10.945	1.11563	0.0396422	MGA	0.0957057
MA0803.1	MA0803.1	232	4378	12.2105	10.945	1.11563	0.0396422	TBX15	0.0957057
MA1538.1	MA1538.1	147	2687	7.73684	6.7175	1.15174	0.040281	NR2F1(var.3)	0.0968588
MA1540.1	MA1540.1	292	5590	15.3684	13.975	1.09971	0.0403795	NR5A1	0.0968588
MA1537.1	MA1537.1	308	5916	16.2105	14.79	1.09605	0.0409147	NR2F1(var.2)	0.0978281
MA0808.1	MA0808.1	266	5069	14	12.6725	1.10475	0.0416836	TEAD3	0.0993482
MA0597.1	MA0597.1	219	4124	11.5263	10.31	1.11797	0.0418247	THAP1	0.0993669
MA1576.1	MA1576.1	281	5373	14.7895	13.4325	1.10102	0.0419821	THRB(var.3)	0.0994243
MA0704.1	MA0704.1	117	2104	6.15789	5.26	1.1707	0.0429757	Lhx4	0.101455
MA0858.1	MA0858.1	238	4511	12.5263	11.2775	1.11074	0.0436427	Rarb(var.2)	0.102493
MA0678.1	MA0678.1	68	1159	3.57895	2.8975	1.23518	0.0438056	OLIG2	0.102493
MA1146.1	MA1146.1	132	2400	6.94737	6	1.15789	0.0438275	NR1H4::RXRA	0.102493
MA0595.1	MA0595.1	201	3770	10.5789	9.425	1.12243	0.0440509	SREBF1	0.102694
MA0498.2	MA0498.2	240	4555	12.6316	11.3875	1.10925	0.0449012	MEIS1	0.103766
MA1499.1	MA1499.1	148	2718	7.78947	6.795	1.14635	0.0449283	HOXB4	0.103766
MA1507.1	MA1507.1	148	2718	7.78947	6.795	1.14635	0.0449283	HOXD4	0.103766
MA0017.2	MA0017.2	289	5546	15.2105	13.865	1.09704	0.0453697	NR2F1	0.104392
MA0721.1	MA0721.1	151	2779	7.94737	6.9475	1.14392	0.0456431	UNCX	0.104392
MA1484.1	MA1484.1	147	2700	7.73684	6.75	1.1462	0.0456956	ETS2	0.104392
MA0683.1	MA0683.1	223	4216	11.7368	10.54	1.11355	0.0458776	POU4F2	0.104392
MA0525.2	MA0525.2	81	1411	4.26316	3.5275	1.20855	0.0458991	TP63	0.104392
MA0877.2	MA0877.2	41	656	2.15789	1.64	1.31579	0.0462376	BARHL1	0.104843
MA0092.1	MA0092.1	239	4541	12.5789	11.3525	1.10803	0.0470158	Hand1::Tcf3	0.106284
MA0695.1	MA0695.1	112	2016	5.89474	5.04	1.16959	0.0478172	ZBTB7C	0.107769
MA0508.3	MA0508.3	538	10655	28.3158	26.6375	1.063	0.0481969	PRDM1	0.108298
MA0914.1	MA0914.1	132	2410	6.94737	6.025	1.15309	0.0484845	ISL2	0.108617
MA1517.1	MA1517.1	372	7247	19.5789	18.1175	1.08066	0.049042	KLF6	0.109127
MA0006.1	MA0006.1	367	7145	19.3158	17.8625	1.08136	0.0490832	Ahr::Arnt	0.109127
MA1556.1	MA1556.1	141	2589	7.42105	6.4725	1.14655	0.049151	RXRG(var.2)	0.109127
MA0163.1	MA0163.1	338	6555	17.7895	16.3875	1.08555	0.0495693	PLAG1	0.109633
MA0684.2	MA0684.2	259	4952	13.6316	12.38	1.1011	0.0496728	RUNX3	0.109633
MA0059.1	MA0059.1	151	2790	7.94737	6.975	1.13941	0.050578	MAX::MYC	0.111094
MA0903.1	MA0903.1	167	3108	8.78947	7.77	1.13121	0.0506325	HOXB3	0.111094
MA0635.1	MA0635.1	63	1074	3.31579	2.685	1.23493	0.050798	BARHL2	0.11113
MA1638.1	MA1638.1	304	5868	16	14.67	1.09066	0.0511097	HAND2	0.111176
MA0825.1	MA0825.1	110	1983	5.78947	4.9575	1.16782	0.051117	MNT	0.111176
MA0258.2	MA0258.2	309	5971	16.2632	14.9275	1.08948	0.0515768	ESR2	0.11185
MA0089.2	MA0089.2	265	5081	13.9474	12.7025	1.098	0.0524276	NFE2L1	0.113365
MA0112.3	MA0112.3	149	2755	7.84211	6.8875	1.1386	0.0527972	ESR1	0.113834
MA1557.1	MA1557.1	68	1173	3.57895	2.9325	1.22044	0.0535168	SMAD5	0.115053
MA0836.2	MA0836.2	134	2461	7.05263	6.1525	1.1463	0.0542972	CEBPD	0.116396
MA0610.1	MA0610.1	123	2245	6.47368	5.6125	1.15344	0.0548476	DMRT3	0.116775
MA1568.1	MA1568.1	117	2127	6.15789	5.3175	1.15804	0.0548785	TCF21(var.2)	0.116775
MA1571.1	MA1571.1	145	2680	7.63158	6.7	1.13904	0.0549436	TGIF2LX	0.116775
MA0592.3	MA0592.3	288	5555	15.1579	13.8875	1.09148	0.0552878	ESRRA	0.117156
MA0675.1	MA0675.1	186	3498	9.78947	8.745	1.11944	0.0554372	NKX6-2	0.117156
MA1480.1	MA1480.1	112	2032	5.89474	5.08	1.16038	0.0567497	DPRX	0.11945
MA1108.2	MA1108.2	224	4265	11.7895	10.6625	1.1057	0.0570932	MXI1	0.11945
MA1651.1	MA1651.1	266	5114	14	12.785	1.09503	0.0572336	ZFP42	0.11945
MA1569.1	MA1569.1	158	2943	8.31579	7.3575	1.13025	0.0573187	TFAP2E	0.11945
MA0874.1	MA0874.1	118	2151	6.21053	5.3775	1.15491	0.0573712	Arx	0.11945
MA0143.4	MA0143.4	209	3964	11	9.91	1.10999	0.0574831	SOX2	0.11945
MA0154.4	MA0154.4	350	6826	18.4211	17.065	1.07946	0.0582303	EBF1	0.120556
MA0658.1	MA0658.1	111	2015	5.84211	5.0375	1.15972	0.0583388	LHX6	0.120556
MA0649.1	MA0649.1	87	1547	4.57895	3.8675	1.18396	0.058954	HEY2	0.121449
MA1135.1	MA1135.1	166	3106	8.73684	7.765	1.12516	0.0590966	FOSB::JUNB	0.121449
MA0664.1	MA0664.1	83	1470	4.36842	3.675	1.18869	0.0594059	MLXIPL	0.121749
MA0860.1	MA0860.1	258	4960	13.5789	12.4	1.09508	0.0604597	Rarg(var.2)	0.12357
MA0781.1	MA0781.1	77	1356	4.05263	3.39	1.19547	0.061019	PAX9	0.124135
MA1531.1	MA1531.1	209	3972	11	9.93	1.10775	0.0610689	NR1D1	0.124135
MA0813.1	MA0813.1	192	3631	10.1053	9.0775	1.11322	0.0613703	TFAP2B(var.3)	0.124408
MA1592.1	MA1592.1	231	4418	12.1579	11.045	1.10076	0.062195	ZNF274	0.125738
MA0618.1	MA0618.1	153	2855	8.05263	7.1375	1.12821	0.0634073	LBX1	0.127513
MA0025.2	MA0025.2	139	2577	7.31579	6.4425	1.13555	0.0636574	NFIL3	0.127513
MA0072.1	MA0072.1	178	3355	9.36842	8.3875	1.11695	0.0636978	RORA(var.2)	0.127513
MA0488.1	MA0488.1	203	3857	10.6842	9.6425	1.10803	0.0637564	JUN	0.127513
MA1530.1	MA1530.1	157	2936	8.26316	7.34	1.12577	0.0641021	NKX6-3	0.127861
MA1497.1	MA1497.1	124	2281	6.52632	5.7025	1.14447	0.0643793	HOXA6	0.128072
MA0875.1	MA0875.1	137	2542	7.21053	6.355	1.13462	0.0664463	BARX1	0.131832
MA0090.3	MA0090.3	301	5850	15.8421	14.625	1.08322	0.0672555	TEAD1	0.133084
MA0745.2	MA0745.2	257	4958	13.5263	12.395	1.09127	0.0683566	SNAI2	0.134676
MA1501.1	MA1501.1	126	2327	6.63158	5.8175	1.13994	0.0684368	HOXB7	0.134676
MA1155.1	MA1155.1	363	7120	19.1053	17.8	1.07333	0.0686015	ZSCAN4	0.134676
MA1134.1	MA1134.1	158	2966	8.31579	7.415	1.12148	0.0697724	FOS::JUNB	0.136615
MA0744.2	MA0744.2	242	4659	12.7368	11.6475	1.09353	0.0707195	SCRT2	0.138107
MA0696.1	MA0696.1	257	4964	13.5263	12.41	1.08995	0.0711152	ZIC1	0.138517
MA1645.1	MA1645.1	272	5270	14.3158	13.175	1.08659	0.0717142	NKX2-2	0.138944
MA0468.1	MA0468.1	178	3370	9.36842	8.425	1.11198	0.0717362	DUX4	0.138944
MA0719.1	MA0719.1	122	2253	6.42105	5.6325	1.14	0.0719	RHOXF1	0.138944
MA1132.1	MA1132.1	140	2611	7.36842	6.5275	1.12883	0.0722307	JUN::JUNB	0.138944
MA0518.1	MA0518.1	388	7642	20.4211	19.105	1.06889	0.0722658	Stat4	0.138944
MA0519.1	MA0519.1	361	7092	19	17.73	1.07163	0.0738098	Stat5a::Stat5b	0.140091
MA0740.1	MA0740.1	344	6745	18.1053	16.8625	1.0737	0.0743125	KLF14	0.140091
MA0630.1	MA0630.1	146	2734	7.68421	6.835	1.12424	0.0743962	SHOX	0.140091
MA0654.1	MA0654.1	146	2734	7.68421	6.835	1.12424	0.0743962	ISX	0.140091
MA0716.1	MA0716.1	146	2734	7.68421	6.835	1.12424	0.0743962	PRRX1	0.140091
MA0717.1	MA0717.1	146	2734	7.68421	6.835	1.12424	0.0743962	RAX2	0.140091
MA0720.1	MA0720.1	146	2734	7.68421	6.835	1.12424	0.0743962	Shox2	0.140091
MA0701.2	MA0701.2	146	2734	7.68421	6.835	1.12424	0.0743962	LHX9	0.140091
MA0688.1	MA0688.1	231	4444	12.1579	11.11	1.09432	0.0745523	TBX2	0.140091
MA0650.2	MA0650.2	211	4042	11.1053	10.105	1.09899	0.0758312	HOXA13	0.142136
MA0706.1	MA0706.1	167	3157	8.78947	7.8925	1.11365	0.0762049	MEOX2	0.142232
MA1101.2	MA1101.2	132	2458	6.94737	6.145	1.13057	0.0763158	BACH2	0.142232
MA0629.1	MA0629.1	134	2498	7.05263	6.245	1.12932	0.0764546	Rhox11	0.142232
MA0477.2	MA0477.2	202	3863	10.6316	9.6575	1.10086	0.0773	FOSL1	0.143447
MA0098.3	MA0098.3	138	2581	7.26316	6.4525	1.12563	0.0787085	ETS1	0.145699
MA0526.3	MA0526.3	195	3727	10.2632	9.3175	1.10149	0.0802642	USF2	0.147906
MA0625.1	MA0625.1	231	4455	12.1579	11.1375	1.09162	0.0802976	NFATC3	0.147906
MA0703.2	MA0703.2	178	3386	9.36842	8.465	1.10672	0.0811163	LMX1B	0.149004
MA1584.1	MA1584.1	224	4315	11.7895	10.7875	1.09288	0.0812933	ZIC5	0.149004
MA0624.1	MA0624.1	232	4478	12.2105	11.195	1.09071	0.0817695	NFATC1	0.14951
MA0004.1	MA0004.1	283	5517	14.8947	13.7925	1.07992	0.0827345	Arnt	0.150904
MA1478.1	MA1478.1	133	2488	7	6.22	1.1254	0.083401	DMRTA2	0.151749
MA0018.4	MA0018.4	222	4280	11.6842	10.7	1.09198	0.0843727	CREB1	0.153144
MA0046.2	MA0046.2	206	3957	10.8421	9.8925	1.09599	0.0848689	HNF1A	0.15367
MA0088.2	MA0088.2	261	5074	13.7368	12.685	1.08292	0.0854173	ZNF143	0.154289
MA0106.3	MA0106.3	106	1956	5.57895	4.89	1.14089	0.0868615	TP53	0.156354
MA0809.2	MA0809.2	308	6036	16.2105	15.09	1.07426	0.08698	TEAD4	0.156354
MA1117.1	MA1117.1	173	3297	9.10526	8.2425	1.10467	0.0885205	RELB	0.158741
MA1555.1	MA1555.1	115	2137	6.05263	5.3425	1.13292	0.0889562	RXRB(var.2)	0.15914
MA1602.1	MA1602.1	97	1781	5.10526	4.4525	1.14661	0.0893858	ZSCAN29	0.159526
MA1102.2	MA1102.2	375	7416	19.7368	18.54	1.06455	0.0899947	CTCFL	0.160229
MA1574.1	MA1574.1	285	5573	15	13.9325	1.07662	0.0905709	THRB	0.160871
MA0731.1	MA0731.1	241	4678	12.6842	11.695	1.08458	0.0914437	BCL6B	0.162036
MA0782.2	MA0782.2	324	6373	17.0526	15.9325	1.0703	0.0917704	PKNOX1	0.162229
MA0601.1	MA0601.1	210	4054	11.0526	10.135	1.09054	0.0946647	Arid3b	0.16695
MA1683.1	MA1683.1	256	4994	13.4737	12.485	1.07919	0.0976486	FOXA3	0.171806
MA0471.2	MA0471.2	407	8092	21.4211	20.23	1.05888	0.0982571	E2F6	0.172323
MA0636.1	MA0636.1	63	1123	3.31579	2.8075	1.18105	0.0984041	BHLHE41	0.172323
MA1116.1	MA1116.1	448	8940	23.5789	22.35	1.05499	0.099161	RBPJ	0.173242
MA0653.1	MA0653.1	236	4591	12.4211	11.4775	1.08221	0.10028	IRF9	0.174788
MA0661.1	MA0661.1	133	2512	7	6.28	1.11465	0.102103	MEOX1	0.17755
MA0038.2	MA0038.2	205	3966	10.7895	9.915	1.0882	0.103455	GFI1	0.179426
MA1549.1	MA1549.1	164	3137	8.63158	7.8425	1.10062	0.103663	POU6F1(var.2)	0.179426
MA0109.1	MA0109.1	138	2615	7.26316	6.5375	1.111	0.104419	HLTF	0.180315
MA1608.1	MA1608.1	132	2495	6.94737	6.2375	1.11381	0.104663	Isl1	0.18032
MA1635.1	MA1635.1	276	5415	14.5263	13.5375	1.07304	0.105219	BHLHE22(var.2)	0.18086
MA0659.2	MA0659.2	270	5294	14.2105	13.235	1.07371	0.10621	MAFG	0.182144
MA1114.1	MA1114.1	358	7099	18.8421	17.7475	1.06168	0.106455	PBX3	0.182146
MA0158.2	MA0158.2	77	1404	4.05263	3.51	1.1546	0.10675	HOXA5	0.182233
MA0815.1	MA0815.1	153	2920	8.05263	7.3	1.1031	0.107293	TFAP2C(var.3)	0.18274
MA0119.1	MA0119.1	203	3932	10.6842	9.83	1.0869	0.108019	NFIC::TLX1	0.183168
MA0490.2	MA0490.2	171	3284	9	8.21	1.09622	0.108035	JUNB	0.183168
MA0147.3	MA0147.3	122	2299	6.42105	5.7475	1.11719	0.108351	MYC	0.183287
MA0523.1	MA0523.1	379	7536	19.9474	18.84	1.05878	0.108989	TCF7L2	0.183949
MA1474.1	MA1474.1	85	1564	4.47368	3.91	1.14416	0.109311	CREB3L4	0.183995
MA0677.1	MA0677.1	313	6180	16.4737	15.45	1.06626	0.109509	Nr2f6	0.183995
MA1138.1	MA1138.1	165	3168	8.68421	7.92	1.09649	0.112108	FOSL2::JUNB	0.187551
MA0820.1	MA0820.1	243	4752	12.7895	11.88	1.07656	0.112128	FIGLA	0.187551
MA1144.1	MA1144.1	166	3189	8.73684	7.9725	1.09587	0.112748	FOSL2::JUND	0.188166
MA0104.4	MA0104.4	87	1607	4.57895	4.0175	1.13975	0.113134	MYCN	0.188388
MA0821.1	MA0821.1	70	1272	3.68421	3.18	1.15856	0.113428	HES5	0.188442
MA1154.1	MA1154.1	224	4367	11.7895	10.9175	1.07987	0.113671	ZNF282	0.188442
MA0125.1	MA0125.1	136	2586	7.15789	6.465	1.10718	0.114035	Nobox	0.188626
MA1561.1	MA1561.1	78	1431	4.10526	3.5775	1.14752	0.115305	SOX12	0.190304
MA0146.2	MA0146.2	320	6334	16.8421	15.835	1.0636	0.115626	Zfx	0.190412
MA0742.1	MA0742.1	318	6294	16.7368	15.735	1.06367	0.116275	Klf12	0.190898
MA1542.1	MA1542.1	139	2649	7.31579	6.6225	1.10469	0.116433	OSR1	0.190898
MA0799.1	MA0799.1	166	3194	8.73684	7.985	1.09416	0.116803	RFX4	0.191086
MA0103.3	MA0103.3	305	6029	16.0526	15.0725	1.06503	0.117427	ZEB1	0.191687
MA0732.1	MA0732.1	229	4475	12.0526	11.1875	1.07733	0.117975	EGR3	0.192161
MA1124.1	MA1124.1	256	5028	13.4737	12.57	1.07189	0.119188	ZNF24	0.192925
MA0817.1	MA0817.1	69	1257	3.63158	3.1425	1.15563	0.119387	BHLHE23	0.192925
MA1599.1	MA1599.1	304	6012	16	15.03	1.06454	0.11963	ZNF682	0.192925
MA0491.2	MA0491.2	159	3056	8.36842	7.64	1.09534	0.119714	JUND	0.192925
MA0156.2	MA0156.2	120	2271	6.31579	5.6775	1.11242	0.119738	FEV	0.192925
MA0749.1	MA0749.1	21	335	1.10526	0.8375	1.31972	0.120595	ZBED1	0.193645
MA0060.3	MA0060.3	196	3807	10.3158	9.5175	1.08388	0.120704	NFYA	0.193645
MA0609.2	MA0609.2	98	1833	5.15789	4.5825	1.12556	0.121469	CREM	0.194455
MA1624.1	MA1624.1	327	6488	17.2105	16.22	1.06107	0.121812	Stat5a	0.194586
MA0062.3	MA0062.3	495	9959	26.0526	24.8975	1.0464	0.122113	GABPA	0.19465
MA0620.3	MA0620.3	108	2034	5.68421	5.085	1.11784	0.123003	MITF	0.194669
MA0766.2	MA0766.2	181	3506	9.52632	8.765	1.08686	0.123521	GATA5	0.194669
MA0621.1	MA0621.1	175	3385	9.21053	8.4625	1.08839	0.124078	mix-a	0.194669
MA0833.2	MA0833.2	136	2597	7.15789	6.4925	1.10249	0.12413	ATF4	0.194669
MA0042.2	MA0042.2	224	4382	11.7895	10.955	1.07617	0.124473	FOXI1	0.194669
MA0033.2	MA0033.2	224	4382	11.7895	10.955	1.07617	0.124473	FOXL1	0.194669
MA0848.1	MA0848.1	224	4382	11.7895	10.955	1.07617	0.124473	FOXO4	0.194669
MA0849.1	MA0849.1	224	4382	11.7895	10.955	1.07617	0.124473	FOXO6	0.194669
MA0850.1	MA0850.1	224	4382	11.7895	10.955	1.07617	0.124473	FOXP3	0.194669
MA1489.1	MA1489.1	156	3003	8.21053	7.5075	1.09364	0.126374	FOXN3	0.197227
MA0483.1	MA0483.1	338	6723	17.7895	16.8075	1.05842	0.127216	Gfi1b	0.198128
MA0486.2	MA0486.2	199	3877	10.4737	9.6925	1.0806	0.127785	HSF1	0.198221
MA1504.1	MA1504.1	190	3694	10	9.235	1.08284	0.127808	HOXC4	0.198221
MA0811.1	MA0811.1	195	3797	10.2632	9.4925	1.08119	0.128894	TFAP2B	0.199492
MA0669.1	MA0669.1	110	2080	5.78947	5.2	1.11336	0.129385	NEUROG2	0.199837
MA0800.1	MA0800.1	208	4069	10.9474	10.1725	1.07617	0.134774	EOMES	0.207707
MA0738.1	MA0738.1	188	3662	9.89474	9.155	1.0808	0.135038	HIC2	0.207707
MA0680.1	MA0680.1	85	1588	4.47368	3.97	1.12687	0.138005	PAX7	0.211834
MA0751.1	MA0751.1	230	4523	12.1053	11.3075	1.07055	0.138615	ZIC4	0.212012
MA0722.1	MA0722.1	162	3138	8.52632	7.845	1.08685	0.138689	VAX1	0.212012
MA0028.2	MA0028.2	119	2270	6.26316	5.675	1.10364	0.139498	ELK1	0.212813
MA0107.1	MA0107.1	210	4116	11.0526	10.29	1.07411	0.139853	RELA	0.21292
MA1535.1	MA1535.1	165	3201	8.68421	8.0025	1.08519	0.14068	NR2C1	0.213689
MA0872.1	MA0872.1	157	3039	8.26316	7.5975	1.08762	0.140931	TFAP2A(var.3)	0.213689
MA0750.2	MA0750.2	223	4384	11.7368	10.96	1.07088	0.141893	ZBTB7A	0.21471
MA0027.2	MA0027.2	89	1672	4.68421	4.18	1.12062	0.143487	EN1	0.216682
MA0051.1	MA0051.1	247	4879	13	12.1975	1.06579	0.144928	IRF2	0.218417
MA0743.2	MA0743.2	219	4309	11.5263	10.7725	1.06998	0.147483	SCRT1	0.221819
MA0859.1	MA0859.1	249	4925	13.1053	12.3125	1.06439	0.148885	Rarg	0.223477
MA0524.2	MA0524.2	192	3760	10.1053	9.4	1.07503	0.149524	TFAP2C	0.223986
MA0759.1	MA0759.1	117	2241	6.15789	5.6025	1.09913	0.152192	ELK3	0.227525
MA1553.1	MA1553.1	103	1961	5.42105	4.9025	1.10577	0.154341	RARG(var.3)	0.230106
MA0756.1	MA0756.1	127	2445	6.68421	6.1125	1.09353	0.154661	ONECUT2	0.230106
MA0798.2	MA0798.2	254	5035	13.3684	12.5875	1.06204	0.154844	RFX3	0.230106
MA1644.1	MA1644.1	207	4073	10.8947	10.1825	1.06995	0.155554	NFYC	0.230703
MA0826.1	MA0826.1	61	1125	3.21053	2.8125	1.14152	0.157546	OLIG1	0.233193
MA1120.1	MA1120.1	204	4018	10.7368	10.045	1.06887	0.161291	SOX13	0.238263
MA0748.2	MA0748.2	110	2108	5.78947	5.27	1.09857	0.161953	YY2	0.238768
MA0885.1	MA0885.1	87	1646	4.57895	4.115	1.11275	0.16234	Dlx2	0.238854
MA0505.1	MA0505.1	401	8078	21.1053	20.195	1.04507	0.162651	Nr5a2	0.238854
MA0818.1	MA0818.1	58	1070	3.05263	2.675	1.14117	0.164992	BHLHE22	0.241815
MA0760.1	MA0760.1	137	2659	7.21053	6.6475	1.0847	0.167683	ERF	0.244834
MA0076.2	MA0076.2	184	3616	9.68421	9.04	1.07126	0.167708	ELK4	0.244834
MA0637.1	MA0637.1	42	757	2.21053	1.8925	1.16805	0.168764	CENPB	0.245793
MA0007.3	MA0007.3	120	2316	6.31579	5.79	1.09081	0.1694	Ar	0.245793
MA0614.1	MA0614.1	220	4355	11.5789	10.8875	1.06351	0.169887	Foxj2	0.245793
MA0840.1	MA0840.1	95	1812	5	4.53	1.10375	0.169893	Creb5	0.245793
MA1121.1	MA1121.1	266	5300	14	13.25	1.0566	0.170013	TEAD2	0.245793
MA0478.1	MA0478.1	204	4028	10.7368	10.07	1.06622	0.170639	FOSL2	0.245806
MA0002.2	MA0002.2	392	7903	20.6316	19.7575	1.04424	0.17068	RUNX1	0.245806
MA0605.2	MA0605.2	99	1894	5.21053	4.735	1.10043	0.171939	ATF3	0.247142
MA0670.1	MA0670.1	177	3478	9.31579	8.695	1.0714	0.172688	NFIA	0.247741
MA0024.3	MA0024.3	40	720	2.10526	1.8	1.16959	0.173368	E2F1	0.248239
MA0071.1	MA0071.1	227	4508	11.9474	11.27	1.0601	0.178541	RORA	0.255157
MA0892.1	MA0892.1	157	3077	8.26316	7.6925	1.07418	0.180264	GSX1	0.256808
MA0067.1	MA0067.1	50	920	2.63158	2.3	1.14416	0.180385	Pax2	0.256808
MA0656.1	MA0656.1	106	2043	5.57895	5.1075	1.0923	0.182492	JDP2(var.2)	0.259312
MA0058.3	MA0058.3	103	1984	5.42105	4.96	1.09295	0.184748	MAX	0.262019
MA0866.1	MA0866.1	181	3572	9.52632	8.93	1.06678	0.185431	SOX21	0.262489
MA1527.1	MA1527.1	213	4232	11.2105	10.58	1.0596	0.189565	NFIC(var.2)	0.267832
MA1601.1	MA1601.1	396	8012	20.8421	20.03	1.04054	0.189935	ZNF75D	0.267848
MA1622.1	MA1622.1	231	4604	12.1579	11.51	1.05629	0.191604	Smad2::Smad3	0.269691
MA0509.2	MA0509.2	260	5204	13.6842	13.01	1.05182	0.194284	RFX1	0.272949
MA0626.1	MA0626.1	111	2155	5.84211	5.3875	1.08438	0.197293	Npas2	0.276655
MA0823.1	MA0823.1	84	1611	4.42105	4.0275	1.09772	0.200606	HEY1	0.280773
MA1479.1	MA1479.1	141	2769	7.42105	6.9225	1.07202	0.201941	DMRTC2	0.282113
MA1656.1	MA1656.1	317	6396	16.6842	15.99	1.04342	0.207216	ZNF449	0.288941
MA0693.2	MA0693.2	217	4334	11.4211	10.835	1.05409	0.209695	VDR	0.29154
MA1123.2	MA1123.2	288	5799	15.1579	14.4975	1.04555	0.209862	TWIST1	0.29154
MA0480.1	MA0480.1	367	7437	19.3158	18.5925	1.0389	0.211221	Foxo1	0.292882
MA1128.1	MA1128.1	188	3742	9.89474	9.355	1.0577	0.214401	FOSL1::JUN	0.296741
MA0777.1	MA0777.1	35	639	1.84211	1.5975	1.15312	0.215134	MYBL2	0.296952
MA1145.1	MA1145.1	112	2188	5.89474	5.47	1.07765	0.21535	FOSL2::JUND(var.2)	0.296952
MA0077.1	MA0077.1	155	3067	8.15789	7.6675	1.06396	0.216677	SOX9	0.29823
MA1634.1	MA1634.1	248	4982	13.0526	12.455	1.04798	0.218874	BATF	0.300296
MA0476.1	MA0476.1	207	4137	10.8947	10.3425	1.05339	0.219133	FOS	0.300296
MA0895.1	MA0895.1	104	2028	5.47368	5.07	1.07962	0.219385	HMBOX1	0.300296
MA1496.1	MA1496.1	89	1724	4.68421	4.31	1.08682	0.220117	HOXA4	0.300745
MA0462.2	MA0462.2	245	4922	12.8947	12.305	1.04793	0.220825	BATF::JUN	0.301097
MA0503.1	MA0503.1	295	5956	15.5263	14.89	1.04273	0.221181	Nkx2-5(var.2)	0.301097
MA0733.1	MA0733.1	236	4738	12.4211	11.845	1.04863	0.222623	EGR4	0.302507
MA0841.1	MA0841.1	132	2603	6.94737	6.5075	1.06759	0.225319	NFE2	0.305615
MA1594.1	MA1594.1	205	4102	10.7895	10.255	1.05212	0.225959	ZNF382	0.305926
MA0763.1	MA0763.1	122	2400	6.42105	6	1.07018	0.227142	ETV3	0.306971
MA0494.1	MA0494.1	243	4891	12.7895	12.2275	1.04596	0.231447	Nr1h3::Rxra	0.312223
MA1505.1	MA1505.1	84	1630	4.42105	4.075	1.08492	0.23263	HOXC8	0.312919
MA0124.2	MA0124.2	155	3080	8.15789	7.7	1.05947	0.233179	Nkx3-1	0.312919
MA0066.1	MA0066.1	199	3985	10.4737	9.9625	1.05131	0.233433	PPARG	0.312919
MA1580.1	MA1580.1	132	2609	6.94737	6.5225	1.06514	0.233641	ZBTB32	0.312919
MA0105.4	MA0105.4	106	2079	5.57895	5.1975	1.07339	0.235278	NFKB1	0.314547
MA0699.1	MA0699.1	130	2571	6.84211	6.4275	1.0645	0.237783	LBX2	0.317327
MA0828.1	MA0828.1	81	1573	4.26316	3.9325	1.08408	0.239486	SREBF2(var.2)	0.31903
MA0890.1	MA0890.1	130	2573	6.84211	6.4325	1.06368	0.240637	GBX2	0.319881
MA1137.1	MA1137.1	173	3456	9.10526	8.64	1.05385	0.240983	FOSL1::JUNB	0.319881
MA0657.1	MA0657.1	204	4096	10.7368	10.24	1.04852	0.24259	KLF13	0.320752
MA0138.2	MA0138.2	341	6933	17.9474	17.3325	1.03547	0.242715	REST	0.320752
MA1520.1	MA1520.1	156	3108	8.21053	7.77	1.0567	0.242929	MAF	0.320752
MA0093.3	MA0093.3	194	3891	10.2105	9.7275	1.04966	0.244025	USF1	0.32163
MA0512.2	MA0512.2	278	5629	14.6316	14.0725	1.03973	0.245677	Rxra	0.323236
MA1636.1	MA1636.1	128	2536	6.73684	6.34	1.06259	0.246368	CEBPG(var.2)	0.323575
MA1566.1	MA1566.1	255	5155	13.4211	12.8875	1.0414	0.24813	TBX3	0.325316
MA0633.1	MA0633.1	147	2929	7.73684	7.3225	1.05658	0.250879	Twist2	0.328029
MA1130.1	MA1130.1	173	3464	9.10526	8.66	1.05142	0.251079	FOSL2::JUN	0.328029
MA1554.1	MA1554.1	75	1459	3.94737	3.6475	1.08221	0.254048	RFX7	0.331279
MA0882.1	MA0882.1	99	1948	5.21053	4.87	1.06992	0.254454	DLX6	0.331279
MA0842.2	MA0842.2	161	3223	8.47368	8.0575	1.05165	0.25908	NRL	0.336714
MA1142.1	MA1142.1	174	3493	9.15789	8.7325	1.04871	0.261874	FOSL1::JUND	0.339754
MA1567.1	MA1567.1	215	4343	11.3158	10.8575	1.04221	0.265782	TBX6	0.344224
MA1546.1	MA1546.1	54	1040	2.84211	2.6	1.09312	0.267962	PAX3(var.2)	0.346447
MA0481.3	MA0481.3	266	5403	14	13.5075	1.03646	0.269642	FOXP1	0.348016
MA1524.1	MA1524.1	119	2368	6.26316	5.92	1.05797	0.271567	MSGN1	0.349894
MA1536.1	MA1536.1	202	4082	10.6316	10.205	1.0418	0.275387	NR2C2(var.2)	0.353845
MA0869.1	MA0869.1	209	4227	11	10.5675	1.04093	0.275582	Sox11	0.353845
MA0728.1	MA0728.1	273	5557	14.3684	13.8925	1.03426	0.279115	Nr2f6(var.2)	0.357766
MA0839.1	MA0839.1	82	1615	4.31579	4.0375	1.06893	0.28	CREB3L1	0.358285
MA1105.2	MA1105.2	253	5144	13.3158	12.86	1.03544	0.281545	GRHL2	0.359644
MA1475.1	MA1475.1	63	1229	3.31579	3.0725	1.07918	0.282747	CREB3L4(var.2)	0.360563
MA0492.1	MA0492.1	175	3530	9.21053	8.825	1.04369	0.283471	JUND(var.2)	0.36087
MA0600.2	MA0600.2	142	2850	7.47368	7.125	1.04894	0.28509	RFX2	0.362312
MA0709.1	MA0709.1	103	2049	5.42105	5.1225	1.05828	0.287216	Msx3	0.363362
MA0510.2	MA0510.2	154	3099	8.10526	7.7475	1.04618	0.287242	RFX5	0.363362
MA0655.1	MA0655.1	121	2419	6.36842	6.0475	1.05307	0.287378	JDP2	0.363362
MA0153.2	MA0153.2	144	2894	7.57895	7.235	1.04754	0.289189	HNF1B	0.365034
MA1589.1	MA1589.1	216	4387	11.3684	10.9675	1.03656	0.29401	ZNF140	0.370493
MA0646.1	MA0646.1	87	1725	4.57895	4.3125	1.06178	0.2948	GCM1	0.370861
MA0768.1	MA0768.1	362	7426	19.0526	18.565	1.02627	0.296671	LEF1	0.37199
MA0694.1	MA0694.1	89	1767	4.68421	4.4175	1.06038	0.296707	ZBTB7B	0.37199
MA0140.2	MA0140.2	182	3685	9.57895	9.2125	1.03978	0.297193	GATA1::TAL1	0.37199
MA0771.1	MA0771.1	192	3893	10.1053	9.7325	1.0383	0.298396	HSF4	0.37287
MA1618.1	MA1618.1	311	6366	16.3684	15.915	1.02849	0.29936	Ptf1a	0.373449
MA1148.1	MA1148.1	295	6036	15.5263	15.09	1.02891	0.3027	PPARA::RXRA	0.376985
MA0099.3	MA0099.3	159	3215	8.36842	8.0375	1.04117	0.305528	FOS::JUN	0.379873
MA0030.1	MA0030.1	209	4252	11	10.63	1.03481	0.306851	FOXF2	0.380652
MA0793.1	MA0793.1	166	3361	8.73684	8.4025	1.03979	0.307175	POU6F2	0.380652
MA0829.2	MA0829.2	134	2700	7.05263	6.75	1.04483	0.308143	SREBF1(var.2)	0.380913
MA1131.1	MA1131.1	118	2370	6.21053	5.925	1.04819	0.308407	FOSL2::JUN(var.2)	0.380913
MA0043.3	MA0043.3	110	2210	5.78947	5.525	1.04787	0.316919	HLF	0.390779
MA0035.4	MA0035.4	162	3286	8.52632	8.215	1.0379	0.318468	GATA1	0.392041
MA0164.1	MA0164.1	214	4367	11.2632	10.9175	1.03166	0.321202	Nr2e3	0.394359
MA0623.2	MA0623.2	63	1246	3.31579	3.115	1.06446	0.321408	NEUROG1	0.394359
MA1575.1	MA1575.1	122	2462	6.42105	6.155	1.04323	0.324255	THRB(var.2)	0.397199
MA0779.1	MA0779.1	66	1310	3.47368	3.275	1.06067	0.327222	PAX1	0.400176
MA0502.2	MA0502.2	201	4103	10.5789	10.2575	1.03134	0.329261	NFYB	0.401364
MA1494.1	MA1494.1	220	4498	11.5789	11.245	1.0297	0.329269	HNF4A(var.2)	0.401364
MA0690.1	MA0690.1	210	4292	11.0526	10.73	1.03007	0.331807	TBX21	0.403797
MA1647.1	MA1647.1	374	7712	19.6842	19.28	1.02097	0.332754	PRDM4	0.404291
MA0887.1	MA0887.1	88	1767	4.63158	4.4175	1.04846	0.33682	EVX1	0.408565
MA0879.1	MA0879.1	103	2078	5.42105	5.195	1.04351	0.339467	Dlx1	0.411108
MA0640.2	MA0640.2	493	10214	25.9474	25.535	1.01615	0.345039	ELF3	0.417178
MA1150.1	MA1150.1	166	3388	8.73684	8.47	1.0315	0.346501	RORB	0.418268
MA1141.1	MA1141.1	187	3826	9.84211	9.565	1.02897	0.348586	FOS::JUND	0.420105
MA0009.2	MA0009.2	93	1877	4.89474	4.6925	1.0431	0.350279	TBXT	0.4213
MA0473.3	MA0473.3	474	9822	24.9474	24.555	1.01598	0.350707	ELF1	0.4213
MA0906.1	MA0906.1	78	1568	4.10526	3.92	1.04726	0.351857	HOXC12	0.421494
MA0037.3	MA0037.3	184	3766	9.68421	9.415	1.02859	0.351998	GATA3	0.421494
MA1562.1	MA1562.1	124	2523	6.52632	6.3075	1.03469	0.357641	SOX14	0.427564
MA0762.1	MA0762.1	154	3151	8.10526	7.8775	1.02891	0.365498	ETV2	0.436259
MA0482.2	MA0482.2	229	4715	12.0526	11.7875	1.02249	0.367595	GATA4	0.43806
MA1127.1	MA1127.1	101	2053	5.31579	5.1325	1.03571	0.37046	FOSB::JUN	0.440771
MA0794.1	MA0794.1	76	1536	4	3.84	1.04167	0.372197	PROX1	0.442132
MA0689.1	MA0689.1	230	4742	12.1053	11.855	1.02111	0.375639	TBX20	0.445511
MA1476.1	MA1476.1	106	2161	5.57895	5.4025	1.03266	0.37854	DLX5	0.447872
MA1119.1	MA1119.1	254	5246	13.3684	13.115	1.01932	0.379229	SIX2	0.447872
MA1104.2	MA1104.2	229	4724	12.0526	11.81	1.02054	0.37943	GATA6	0.447872
MA0638.1	MA0638.1	63	1271	3.31579	3.1775	1.04352	0.381157	CREB3	0.449199
MA0631.1	MA0631.1	94	1917	4.94737	4.7925	1.03231	0.388718	Six3	0.457028
MA0805.1	MA0805.1	241	4982	12.6842	12.455	1.0184	0.389025	TBX1	0.457028
MA0802.1	MA0802.1	205	4235	10.7895	10.5875	1.01908	0.3961	TBR1	0.464608
MA0014.3	MA0014.3	74	1506	3.89474	3.765	1.03446	0.397886	PAX5	0.46597
MA0615.1	MA0615.1	23	453	1.21053	1.1325	1.0689	0.401533	Gmeb1	0.469504
MA0834.1	MA0834.1	76	1550	4	3.875	1.03226	0.403466	ATF7	0.471026
MA1646.1	MA1646.1	419	8731	22.0526	21.8275	1.01031	0.413105	OSR2	0.481525
MA0844.1	MA0844.1	52	1056	2.73684	2.64	1.03668	0.414274	XBP1	0.482134
MA0835.2	MA0835.2	238	4949	12.5263	12.3725	1.01243	0.428266	BATF3	0.4969
MA0113.3	MA0113.3	106	2187	5.57895	5.4675	1.02038	0.428293	NR3C1	0.4969
MA1585.1	MA1585.1	138	2863	7.26316	7.1575	1.01476	0.440772	ZKSCAN1	0.510583
MA1521.1	MA1521.1	150	3115	7.89474	7.7875	1.01377	0.442031	MAFA	0.510746
MA1649.1	MA1649.1	311	6491	16.3684	16.2275	1.00868	0.442281	ZBTB12	0.510746
MA0036.3	MA0036.3	207	4311	10.8947	10.7775	1.01088	0.444426	GATA2	0.511748
MA0645.1	MA0645.1	209	4353	11	10.8825	1.0108	0.444521	ETV6	0.511748
MA0682.2	MA0682.2	173	3604	9.10526	9.01	1.01057	0.453203	PITX1	0.520939
MA0710.1	MA0710.1	125	2600	6.57895	6.5	1.01215	0.4571	NOTO	0.52461
MA0111.1	MA0111.1	196	4091	10.3158	10.2275	1.00863	0.459945	Spz1	0.527065
MA1153.1	MA1153.1	190	3968	10	9.92	1.00806	0.464283	Smad4	0.531219
MA1139.1	MA1139.1	78	1620	4.10526	4.05	1.01365	0.467305	FOSL2::JUNB(var.2)	0.533858
MA1151.1	MA1151.1	150	3138	7.89474	7.845	1.00634	0.480058	RORC	0.546827
MA0881.1	MA0881.1	108	2256	5.68421	5.64	1.00784	0.48075	Dlx4	0.546827
MA0083.3	MA0083.3	80	1668	4.21053	4.17	1.00972	0.480856	SRF	0.546827
MA1470.1	MA1470.1	68	1421	3.57895	3.5525	1.00744	0.492762	BACH2(var.2)	0.5572
MA1498.1	MA1498.1	65	1358	3.42105	3.395	1.00767	0.492965	HOXA7	0.5572
MA1502.1	MA1502.1	65	1358	3.42105	3.395	1.00767	0.492965	HOXB8	0.5572
MA0910.2	MA0910.2	65	1358	3.42105	3.395	1.00767	0.492965	HOXD8	0.5572
MA1655.1	MA1655.1	283	5946	14.8947	14.865	1.002	0.495491	ZNF341	0.559208
MA0084.1	MA0084.1	212	4459	11.1579	11.1475	1.00093	0.505519	SRY	0.569664
MA0091.1	MA0091.1	229	4820	12.0526	12.05	1.00022	0.509664	TAL1::TCF3	0.573468
MA0770.1	MA0770.1	199	4189	10.4737	10.4725	1.00011	0.510971	HSF2	0.574073
MA0908.1	MA0908.1	81	1704	4.26316	4.26	1.00074	0.514021	HOXD11	0.576631
MA0819.1	MA0819.1	57	1200	3	3	1	0.519691	CLOCK	0.582116
MA1518.1	MA1518.1	84	1772	4.42105	4.43	0.99798	0.524273	LHX1	0.586368
MA0776.1	MA0776.1	32	674	1.68421	1.685	0.999531	0.526903	MYBL1	0.587517
MA0031.1	MA0031.1	162	3420	8.52632	8.55	0.99723	0.527663	FOXD1	0.587517
MA0157.2	MA0157.2	162	3420	8.52632	8.55	0.99723	0.527663	FOXO3	0.587517
MA0804.1	MA0804.1	88	1859	4.63158	4.6475	0.996574	0.529656	TBX19	0.588858
MA0886.1	MA0886.1	92	1948	4.84211	4.87	0.994272	0.538936	EMX2	0.598283
MA0651.1	MA0651.1	63	1336	3.31579	3.34	0.992751	0.542756	HOXC11	0.601004
MA0101.1	MA0101.1	181	3831	9.52632	9.5775	0.994656	0.542998	REL	0.601004
MA1503.1	MA1503.1	76	1613	4	4.0325	0.99194	0.546643	HOXB9	0.603707
MA0472.2	MA0472.2	111	2354	5.84211	5.885	0.992711	0.547059	EGR2	0.603707
MA0905.1	MA0905.1	96	2038	5.05263	5.095	0.991684	0.549836	HOXC10	0.605875
MA0639.1	MA0639.1	40	853	2.10526	2.1325	0.987228	0.556669	DBP	0.6125
MA0862.1	MA0862.1	16	342	0.842105	0.855	0.984918	0.560847	GMEB2	0.616189
MA0907.1	MA0907.1	111	2362	5.84211	5.905	0.989349	0.562019	HOXC13	0.616568
MA1136.1	MA1136.1	73	1557	3.84211	3.8925	0.987053	0.563823	FOSB::JUNB(var.2)	0.617639
MA0735.1	MA0735.1	73	1561	3.84211	3.9025	0.984524	0.572867	GLIS1	0.626275
MA0461.2	MA0461.2	76	1625	4	4.0625	0.984615	0.573386	Atoh1	0.626275
MA1140.2	MA1140.2	69	1479	3.63158	3.6975	0.982171	0.579897	JUNB(var.2)	0.632461
MA0485.2	MA0485.2	72	1545	3.78947	3.8625	0.981094	0.584751	HOXC9	0.636824
MA0511.2	MA0511.2	131	2800	6.89474	7	0.984962	0.586657	RUNX2	0.637968
MA1570.1	MA1570.1	102	2188	5.36842	5.47	0.98143	0.594103	TFAP4(var.2)	0.645125
MA0628.1	MA0628.1	83	1784	4.36842	4.46	0.979467	0.594974	POU6F1	0.645132
MA0727.1	MA0727.1	98	2106	5.15789	5.265	0.979657	0.600076	NR3C2	0.649719
MA0078.1	MA0078.1	173	3702	9.10526	9.255	0.983821	0.603356	Sox17	0.652324
MA1129.1	MA1129.1	56	1212	2.94737	3.03	0.972729	0.604822	FOSL1::JUN(var.2)	0.652962
MA0868.2	MA0868.2	196	4193	10.3158	10.4825	0.984096	0.607562	SOX8	0.654973
MA0145.3	MA0145.3	71	1535	3.73684	3.8375	0.97377	0.610082	TFCP2	0.656541
MA0594.2	MA0594.2	22	483	1.15789	1.2075	0.958919	0.610777	HOXA9	0.656541
MA0810.1	MA0810.1	195	4175	10.2632	10.4375	0.983297	0.612058	TFAP2A(var.2)	0.656972
MA0767.1	MA0767.1	54	1176	2.84211	2.94	0.966702	0.62195	GCM2	0.66663
MA1143.1	MA1143.1	63	1372	3.31579	3.43	0.966702	0.628816	FOSL1::JUND(var.2)	0.673022
MA1420.1	MA1420.1	110	2382	5.78947	5.955	0.972204	0.637022	IRF5	0.680829
MA0737.1	MA0737.1	124	2688	6.52632	6.72	0.971178	0.648774	GLIS3	0.692396
MA1118.1	MA1118.1	188	4056	9.89474	10.14	0.975812	0.653183	SIX1	0.695232
MA1468.1	MA1468.1	122	2648	6.42105	6.62	0.969948	0.653294	ATOH7	0.695232
MA0876.1	MA0876.1	124	2693	6.52632	6.7325	0.969375	0.65696	BSX	0.698137
MA0888.1	MA0888.1	92	2010	4.84211	5.025	0.963603	0.661182	EVX2	0.701624
MA1523.1	MA1523.1	198	4276	10.4211	10.69	0.974841	0.662526	MSANTD3	0.702052
MA1509.1	MA1509.1	36	803	1.89474	2.0075	0.943829	0.663888	IRF6	0.702497
MA0911.1	MA0911.1	64	1411	3.36842	3.5275	0.954903	0.668018	Hoxa11	0.705867
MA0714.1	MA0714.1	189	4097	9.94737	10.2425	0.971186	0.679477	PITX3	0.716959
MA0838.1	MA0838.1	34	768	1.78947	1.92	0.932018	0.688581	CEBPG	0.725539
MA0883.1	MA0883.1	103	2264	5.42105	5.66	0.957783	0.692375	Dmbx1	0.728508
MA0647.1	MA0647.1	93	2053	4.89474	5.1325	0.953675	0.699905	GRHL1	0.73441
MA1506.1	MA1506.1	73	1621	3.84211	4.0525	0.948083	0.699954	HOXD10	0.73441
MA1563.1	MA1563.1	100	2206	5.26316	5.515	0.954335	0.703478	SOX18	0.737071
MA1133.1	MA1133.1	83	1840	4.36842	4.6	0.949657	0.705066	JUN::JUNB(var.2)	0.737699
MA0909.2	MA0909.2	142	3121	7.47368	7.8025	0.957858	0.720413	HOXD13	0.7527
MA0642.1	MA0642.1	86	1916	4.52632	4.79	0.944951	0.72473	EN2	0.756151
MA1547.1	MA1547.1	160	3514	8.42105	8.785	0.958572	0.728836	PITX2	0.759374
MA0622.1	MA0622.1	90	2010	4.73684	5.025	0.942655	0.737061	Mlxip	0.766872
MA0865.1	MA0865.1	148	3265	7.78947	8.1625	0.9543	0.74059	E2F8	0.76867
MA0608.1	MA0608.1	91	2034	4.78947	5.085	0.941883	0.74085	Creb3l2	0.76867
MA0880.1	MA0880.1	83	1863	4.36842	4.6575	0.937933	0.745371	Dlx3	0.772287
MA0469.3	MA0469.3	17	412	0.894737	1.03	0.868677	0.757366	E2F3	0.783627
MA1466.1	MA1466.1	57	1304	3	3.26	0.920245	0.761486	ATF6	0.785134
MA0666.1	MA0666.1	88	1982	4.63158	4.955	0.934728	0.76198	MSX1	0.785134
MA0708.1	MA0708.1	88	1982	4.63158	4.955	0.934728	0.76198	MSX2	0.785134
MA0463.2	MA0463.2	221	4854	11.6316	12.135	0.958515	0.764438	BCL6	0.78658
MA0069.1	MA0069.1	83	1880	4.36842	4.7	0.929451	0.773006	PAX6	0.794301
MA0648.1	MA0648.1	108	2429	5.68421	6.0725	0.936058	0.779404	GSC	0.799774
MA0712.2	MA0712.2	204	4514	10.7368	11.285	0.951426	0.790439	OTX2	0.809983
MA0467.1	MA0467.1	196	4345	10.3158	10.8625	0.94967	0.793783	Crx	0.812294
MA1126.1	MA1126.1	94	2137	4.94737	5.3425	0.92604	0.79755	FOS::JUN(var.2)	0.815031
MA0889.1	MA0889.1	90	2057	4.73684	5.1425	0.921117	0.80792	GBX1	0.824333
MA0470.2	MA0470.2	33	794	1.73684	1.985	0.874983	0.808863	E2F4	0.824333
MA0837.1	MA0837.1	30	731	1.57895	1.8275	0.863993	0.81939	CEBPE	0.833922
MA0065.2	MA0065.2	457	9987	24.0526	24.9675	0.963358	0.834221	Pparg::Rxra	0.84786
MA0891.1	MA0891.1	105	2418	5.52632	6.045	0.914196	0.846661	GSC2	0.859333
MA0466.2	MA0466.2	34	840	1.78947	2.1	0.85213	0.853759	CEBPB	0.865359
MA1583.1	MA1583.1	57	1370	3	3.425	0.875912	0.867204	ZFP57	0.877794
MA0864.2	MA0864.2	32	808	1.68421	2.02	0.833768	0.876781	E2F2	0.886285
MA1533.1	MA1533.1	115	2675	6.05263	6.6875	0.905066	0.882487	NR1I2	0.890846
MA0604.1	MA0604.1	35	885	1.84211	2.2125	0.83259	0.888169	Atf1	0.89537
MA0778.1	MA0778.1	88	2094	4.63158	5.235	0.884733	0.898331	NFKB2	0.904393
MA0711.1	MA0711.1	103	2474	5.42105	6.185	0.876484	0.930736	OTX1	0.935754
MA0873.1	MA0873.1	54	1387	2.84211	3.4675	0.819641	0.947584	HOXD12	0.95141
MA0843.1	MA0843.1	33	927	1.73684	2.3175	0.749446	0.968585	TEF	0.971188
MA0758.1	MA0758.1	88	2236	4.63158	5.59	0.828547	0.974689	E2F7	0.975997
MA0087.1	MA0087.1	0	0	0	0	NA	1	Sox5	1

## Sheet: E7.5NCCProg_v_allcells_DAP
	p_val	avg_log2FC	pct.1	pct.2	p_val_adj	chr	upgenes_query_sig	upgenes_gene_name_sig
chr5-128876250-128878208	0.00236766	0.263041	0.151	0.063	1	chr5-128876250-128878208	chr11-117277859-117279143	2022-09-09
chr11-101155574-101156899	0.00317693	0.262261	0.211	0.097	1	chr11-101155574-101156899	chr13-59746091-59747078	1700014D04Rik
chr1-155233967-155234580	0.000713295	0.272357	0.086	0.024	1	chr1-155233967-155234580	chr12-71437739-71438646	1700083H02Rik
chrX-99057850-99058280	0.000648043	0.261655	0.065	0.014	1	chrX-99057850-99058280	chr16-21664610-21665904	2510009E07Rik
chr15-38197692-38200851	0.000137316	0.310406	0.297	0.14	1	chr15-38197692-38200851	chr4-147940314-147942130	2510039O18Rik
chr2-49312809-49313584	0.00148834	0.291632	0.168	0.064	1	chr2-49312809-49313584	chr4-125914957-125915764	2610028E06Rik
chr7-44383685-44385781	0.000750872	0.280982	0.335	0.172	1	chr7-44383685-44385781	chr13-28416989-28418698	2610307P16Rik
chr2-92904263-92905119	0.00185489	0.261722	0.103	0.035	1	chr2-92904263-92905119	chr5-23401224-23402387	5031425E22Rik
chr14-122255288-122257724	0.000145851	0.291963	0.249	0.113	1	chr14-122255288-122257724	chr7-71193010-71193515	6030442E23Rik
chr8-88570241-88571565	0.00266527	0.257581	0.114	0.042	1	chr8-88570241-88571565	chr4-115889932-115891373	6430628N08Rik
chr7-71193010-71193515	0.00033704	0.27184	0.07	0.015	1	chr7-71193010-71193515	chr2-148032597-148035643	9030622O22Rik
chrX-12076621-12083931	1.21193e-05	0.258357	0.6	0.349	1	chrX-12076621-12083931	chr19-10740478-10741564	A430093F15Rik
chr4-141290465-141296789	0.000256988	0.250703	0.481	0.275	1	chr4-141290465-141296789	chr3-121588960-121589615	A730020M07Rik
chr17-45662985-45663958	2.47923e-05	0.346278	0.216	0.079	1	chr17-45662985-45663958	chr9-44286952-44289411	Abcg4
chr15-38297140-38297896	0.00407118	0.261878	0.157	0.068	1	chr15-38297140-38297896	chr6-55434345-55434877	Adcyap1r1
chr16-85528178-85528658	0.00116985	0.264206	0.097	0.031	1	chr16-85528178-85528658	chr12-35995760-35996243	Agr2
chr3-121588960-121589615	0.00157853	0.255844	0.086	0.027	1	chr3-121588960-121589615	chr9-71260247-71260930	Aldh1a2
chr8-36183948-36184570	0.00268453	0.258558	0.108	0.036	1	chr8-36183948-36184570	chr6-116460436-116461603	Alox5
chr2-36007788-36008522	0.00249875	0.264177	0.114	0.04	1	chr2-36007788-36008522	chr5-52903933-52905139	Anapc4
chr14-73444733-73445118	4.23944e-05	0.280279	0.059	0.009	1	chr14-73444733-73445118	chr9-20881230-20881544	Angptl6
chrX-12047528-12049161	0.0015108	0.277948	0.108	0.035	1	chrX-12047528-12049161	chr9-69452982-69454591	Anxa2
chr13-58469685-58470288	0.000718467	0.265282	0.097	0.027	1	chr13-58469685-58470288	chr5-96847932-96848429	Anxa3
chr1-131947805-131949232	0.00264463	0.274596	0.124	0.044	1	chr1-131947805-131949232	chr13-94607788-94609426	Ap3b1
chr9-59531472-59532602	0.00227044	0.294758	0.141	0.049	1	chr9-59531472-59532602	chr15-77356232-77357080	Apol7a
chr11-33818960-33819625	0.000811555	0.269271	0.081	0.022	1	chr11-33818960-33819625	chr15-74676254-74676812	Arc
chr6-31188807-31189523	0.000256505	0.301107	0.162	0.06	1	chr6-31188807-31189523	chr14-33246184-33248024	Arhgap22
chr5-113570044-113570683	0.000670764	0.250308	0.07	0.018	1	chr5-113570044-113570683	chr9-57802211-57804100	Arid3b
chr12-3791156-3792657	0.00123784	0.257532	0.281	0.137	1	chr12-3791156-3792657	chr13-114170177-114170474	Arl15
chr6-85264159-85266292	0.00182719	0.263793	0.211	0.097	1	chr6-85264159-85266292	chrX-134807645-134809432	Armcx2
chr19-10740478-10741564	0.00687538	0.251924	0.141	0.055	1	chr19-10740478-10741564	chr12-103371637-103372179	Asb2
chr8-3579379-3580084	0.000601804	0.270952	0.081	0.023	1	chr8-3579379-3580084	chr12-112090654-112091562	Aspg
chr1-165842162-165843451	0.00373674	0.263158	0.124	0.049	1	chr1-165842162-165843451	chr17-34653653-34654496	Atf6b
chr2-142366495-142366896	0.000115642	0.274333	0.065	0.012	1	chr2-142366495-142366896	chr10-44267637-44268965	Atg5
chr17-8524218-8527450	0.00168998	0.253409	0.27	0.14	1	chr17-8524218-8527450	chr17-79949659-79950478	Atl2
chr19-7175876-7176855	0.000498854	0.311788	0.141	0.049	1	chr19-7175876-7176855	chr3-101544118-101544697	Atp1a1
chr11-32324411-32325110	0.0032078	0.266492	0.184	0.081	1	chr11-32324411-32325110	chr13-52903618-52905316	Auh
chr17-46104329-46105070	0.00105489	0.261768	0.086	0.028	1	chr17-46104329-46105070	chr5-132499957-132502447	Auts2
chr15-102742320-102748285	0.000113212	0.253919	0.53	0.31	1	chr15-102742320-102748285	chr18-3498748-3499475	Bambi
chr10-76622664-76624242	0.00230941	0.261538	0.249	0.12	1	chr10-76622664-76624242	chr2-59992459-59992858	Baz2b
chr19-53051212-53052974	0.000141226	0.308455	0.292	0.136	1	chr19-53051212-53052974	chr1-155233967-155234580	BC034090
chrX-58027629-58033773	7.16034e-06	0.284178	0.497	0.273	0.702587	chrX-58027629-58033773	chr9-50554557-50555472	Bco2
chr1-77532217-77532618	0.000378786	0.259887	0.07	0.015	1	chr1-77532217-77532618	chrX-12076621-12083931	Bcor
chr4-128857351-128858768	0.000363921	0.297566	0.151	0.058	1	chr4-128857351-128858768	chrX-12047528-12049161	Bcor
chr11-61679066-61680039	0.00112979	0.266407	0.081	0.022	1	chr11-61679066-61680039	chr12-109052077-109056197	Begain
chr9-63058723-63059812	0.000203309	0.320215	0.178	0.065	1	chr9-63058723-63059812	chr2-143837128-143837858	Bfsp1
chr12-12783713-12785004	0.000791953	0.288944	0.124	0.043	1	chr12-12783713-12785004	chr9-69948900-69949409	Bnip2
chr10-78417809-78418145	0.000150455	0.257056	0.059	0.011	1	chr10-78417809-78418145	chr17-30470763-30471085	Btbd9
chr18-10531206-10533390	0.000696016	0.29323	0.195	0.082	1	chr18-10531206-10533390	chr8-3579379-3580084	C330021F23Rik
chr10-61536204-61537264	0.00199517	0.268983	0.092	0.026	1	chr10-61536204-61537264	chr2-24607185-24609319	Cacna1b
chr3-58636220-58637451	0.000153438	0.295968	0.351	0.168	1	chr3-58636220-58637451	chr2-52471607-52472545	Cacnb4
chr11-69541347-69542139	0.00224586	0.258639	0.097	0.03	1	chr11-69541347-69542139	chr15-102742320-102748285	Calcoco1
chr5-101763522-101763723	3.49275e-06	0.316671	0.065	0.008	0.342716	chr5-101763522-101763723	chr4-151604146-151605554	Camta1
chr15-77356232-77357080	0.00461865	0.25149	0.103	0.038	1	chr15-77356232-77357080	chr17-56660065-56661328	Catsperd
chr16-21392054-21393305	4.96588e-05	0.331138	0.243	0.101	1	chr16-21392054-21393305	chr15-103214868-103216434	Cbx5
chr2-168871982-168872957	0.00150125	0.269922	0.119	0.043	1	chr2-168871982-168872957	chr2-110085595-110086413	Ccdc34
chr2-91987297-91988211	0.00419488	0.261745	0.168	0.072	1	chr2-91987297-91988211	chr7-18891945-18894500	Ccdc61
chr6-70920830-70922265	0.00267425	0.261891	0.259	0.127	1	chr6-70920830-70922265	chr11-43516339-43517159	Ccnjl
chr9-116169783-116170488	0.000856183	0.255775	0.081	0.022	1	chr9-116169783-116170488	chr1-165842162-165843451	Cd247
chr14-67371152-67372676	0.00130507	0.291731	0.178	0.069	1	chr14-67371152-67372676	chr9-35402424-35403122	Cdon
chr1-156230593-156231114	0.000812821	0.250269	0.081	0.024	1	chr1-156230593-156231114	chr5-101763522-101763723	Cds1
chr16-13638144-13638645	0.000205822	0.290048	0.081	0.017	1	chr16-13638144-13638645	chr3-108401362-108402540	Celsr2
chr2-71580889-71581596	0.00171137	0.270679	0.157	0.061	1	chr2-71580889-71581596	chr5-76591847-76592392	Cep135
chr2-24607185-24609319	3.58498e-05	0.333465	0.254	0.1	1	chr2-24607185-24609319	chr7-35434022-35434698	Cep89
chr12-111461383-111461983	0.000454201	0.270748	0.076	0.018	1	chr12-111461383-111461983	chr6-32728670-32729072	Chchd3
chr15-74676254-74676812	8.76038e-05	0.286453	0.07	0.013	1	chr15-74676254-74676812	chr8-90670381-90671201	Chd9
chr10-70439536-70441427	0.00278625	0.258829	0.259	0.125	1	chr10-70439536-70441427	chr3-144947153-144947908	Clca6
chr7-31049413-31055977	0.000204034	0.264313	0.449	0.263	1	chr7-31049413-31055977	chr5-134494013-134494730	Clip2
chr12-112090654-112091562	0.00323095	0.261386	0.184	0.081	1	chr12-112090654-112091562	chr14-122255288-122257724	Clybl
chr12-71437739-71438646	3.40986e-06	0.345512	0.124	0.032	0.334583	chr12-71437739-71438646	chr1-132540854-132543382	Cntn2
chr10-41070583-41072645	0.000920806	0.26395	0.357	0.194	1	chr10-41070583-41072645	chr15-97973139-97974147	Col2a1
chr6-29016446-29017591	0.000512884	0.291273	0.146	0.051	1	chr6-29016446-29017591	chr10-76622664-76624242	Col6a2
chr9-48895684-48896590	0.00400929	0.255298	0.119	0.044	1	chr9-48895684-48896590	chr7-126699773-126701975	Coro1a
chr9-36950081-36950995	0.00223362	0.272387	0.108	0.038	1	chr9-36950081-36950995	chr2-91987297-91988211	Creb3l1
chr17-85737187-85737765	0.00135346	0.253418	0.081	0.022	1	chr17-85737187-85737765	chr2-157885898-157888479	Ctnnbl1
chr2-125504696-125507303	1.60847e-05	0.274451	0.508	0.277	1	chr2-125504696-125507303	chr13-56294768-56296915	Cxcl14
chr3-101544118-101544697	0.000734103	0.256107	0.076	0.02	1	chr3-101544118-101544697	chr16-85528178-85528658	Cyyr1
chr9-59691440-59692612	0.00206189	0.259702	0.173	0.074	1	chr9-59691440-59692612	chr11-33613957-33614700	D130052B06Rik
chr5-125102381-125105510	0.00208468	0.275199	0.189	0.084	1	chr5-125102381-125105510	chr2-35728567-35730204	Dab2ip
chr3-69481780-69482279	0.000994409	0.267344	0.108	0.035	1	chr3-69481780-69482279	chr5-52064932-52065518	Dhx15
chr4-125914957-125915764	0.00103561	0.257947	0.114	0.04	1	chr4-125914957-125915764	chr8-22616633-22617787	Dkk4
chr4-99659404-99664162	4.91045e-06	0.321835	0.443	0.215	0.481823	chr4-99659404-99664162	chr2-71580889-71581596	Dlx2
chr6-125152459-125153481	0.00162296	0.253954	0.086	0.025	1	chr6-125152459-125153481	chr11-69541347-69542139	Dnah2
chr9-50554557-50555472	0.00745597	0.250998	0.168	0.074	1	chr9-50554557-50555472	chr12-3833057-3835644	Dnmt3a
chr17-85798949-85801447	0.00019764	0.275711	0.384	0.201	1	chr17-85798949-85801447	chr14-67808993-67809291	Dock5
chr10-44267637-44268965	0.000802209	0.250591	0.378	0.211	1	chr10-44267637-44268965	chr14-121713003-121714552	Dock9
chr14-32467482-32468049	0.00354967	0.262528	0.146	0.056	1	chr14-32467482-32468049	chr18-23516431-23517226	Dtna
chr15-55007616-55008431	0.00403147	0.250745	0.108	0.036	1	chr15-55007616-55008431	chr12-3787443-3789063	Dtnb
chr3-144947153-144947908	3.83264e-05	0.326723	0.124	0.033	1	chr3-144947153-144947908	chr12-3791156-3792657	Dtnb
chr9-65554634-65555924	1.97433e-06	0.377157	0.189	0.06	0.193725	chr9-65554634-65555924	chr6-84227214-84231370	Dysf
chr2-4221489-4222643	0.00161688	0.259927	0.184	0.083	1	chr2-4221489-4222643	chr9-98726493-98727903	E330023G01Rik
chr13-56294768-56296915	0.000763103	0.283287	0.227	0.103	1	chr13-56294768-56296915	chr14-31494044-31495859	Eaf1
chr3-51699883-51703552	0.000679399	0.254507	0.341	0.172	1	chr3-51699883-51703552	chr14-67371152-67372676	Ebf2
chr11-113989755-113991034	0.000317052	0.294084	0.259	0.115	1	chr11-113989755-113991034	chr14-61331071-61331729	Ebpl
chr7-35579688-35580323	0.00450733	0.263025	0.135	0.051	1	chr7-35579688-35580323	chr6-88242391-88243309	Eefsec
chr2-163338334-163340921	0.00345321	0.255974	0.227	0.112	1	chr2-163338334-163340921	chr15-84069750-84070892	Efcab6
chr4-100344452-100345027	2.68302e-05	0.325028	0.103	0.024	1	chr4-100344452-100345027	chr15-83924479-83925487	Efcab6
chr9-69452982-69454591	0.00602451	0.253113	0.232	0.113	1	chr9-69452982-69454591	chr12-3983288-3984481	Efr3b
chr10-12106741-12107369	0.00154751	0.293818	0.135	0.048	1	chr10-12106741-12107369	chr6-70899289-70900185	Eif2ak3
chr6-84227214-84231370	0.00514341	0.250293	0.205	0.094	1	chr6-84227214-84231370	chr5-139977466-139979568	Elfn1
chr13-52903618-52905316	7.75823e-05	0.326502	0.211	0.086	1	chr13-52903618-52905316	chr6-85206016-85207264	Emx1
chr13-40649110-40650508	0.000513203	0.299943	0.211	0.087	1	chr13-40649110-40650508	chr4-141290465-141296789	Epha2
chr12-25617513-25617961	0.000183637	0.255729	0.065	0.014	1	chr12-25617513-25617961	chr3-58636220-58637451	Erich6
chr16-18601467-18602514	9.0953e-05	0.285489	0.097	0.027	1	chr16-18601467-18602514	chr1-14097803-14098277	Eya1
chr9-58805664-58806737	0.00355467	0.28394	0.162	0.067	1	chr9-58805664-58806737	chr1-14173067-14173943	Eya1
chr12-79718302-79720235	0.00159563	0.272986	0.265	0.127	1	chr12-79718302-79720235	chr2-165650918-165651329	Eya2
chr5-142971910-142975515	0.00236357	0.253311	0.308	0.159	1	chr5-142971910-142975515	chr14-62584143-62585060	Fam124a
chr7-29266875-29267408	3.16021e-06	0.380161	0.119	0.024	0.310086	chr7-29266875-29267408	chr10-70439536-70441427	Fam13c
chr1-93080862-93081378	0.00026458	0.302747	0.108	0.032	1	chr1-93080862-93081378	chr14-121282908-121283222	Farp1
chr10-11079726-11082492	0.000999998	0.286905	0.249	0.112	1	chr10-11079726-11082492	chr2-125504696-125507303	Fbn1
chr3-27665342-27665743	0.000230266	0.260816	0.059	0.011	1	chr3-27665342-27665743	chr4-53713647-53714930	Fktn
chr14-62584143-62585060	0.00202629	0.25414	0.086	0.025	1	chr14-62584143-62585060	chr14-7822510-7823157	Flnb
chr13-15503765-15505924	0.00104677	0.252296	0.2	0.095	1	chr13-15503765-15505924	chr3-27665342-27665743	Fndc3b
chrX-52163327-52165949	0.000697756	0.279754	0.303	0.159	1	chrX-52163327-52165949	chr13-31792396-31793821	Foxc1
chr1-165700308-165703359	5.20508e-08	0.382105	0.384	0.167	0.00510733	chr1-165700308-165703359	chr4-99659404-99664162	Foxd3
chrX-152047243-152047592	0.000490218	0.259896	0.059	0.011	1	chrX-152047243-152047592	chr3-52262353-52263041	Foxo1
chr18-23516431-23517226	0.000344552	0.287758	0.097	0.027	1	chr18-23516431-23517226	chr6-98872215-98872917	Foxp1
chr17-57099356-57100536	0.00712299	0.250826	0.211	0.098	1	chr17-57099356-57100536	chr2-152933006-152934079	Foxs1
chr4-147940314-147942130	0.000425615	0.272591	0.265	0.129	1	chr4-147940314-147942130	chr2-4221489-4222643	Frmd4a
chr6-48492657-48494183	0.00290326	0.26387	0.157	0.066	1	chr6-48492657-48494183	chr5-142971910-142975515	Fscn1
chr13-98571018-98574330	7.53431e-05	0.316595	0.346	0.163	1	chr13-98571018-98574330	chr8-31372290-31372678	Fut10
chr12-80566548-80567776	0.000131611	0.334271	0.119	0.033	1	chr12-80566548-80567776	chr7-31049413-31055977	Fxyd1
chr2-73521742-73522075	0.000181778	0.257404	0.059	0.01	1	chr2-73521742-73522075	chr4-46718910-46720187	Gabbr2
chr18-3498748-3499475	0.000421613	0.307278	0.135	0.041	1	chr18-3498748-3499475	chr2-126674403-126676296	Gabpb1
chr7-18891945-18894500	0.00113148	0.252405	0.33	0.177	1	chr7-18891945-18894500	chr8-122578856-122579828	Galns
chr11-98672955-98673657	0.00290949	0.258918	0.141	0.055	1	chr11-98672955-98673657	chr12-80566548-80567776	Galnt16
chr4-99626001-99627464	0.00566125	0.266696	0.108	0.036	1	chr4-99626001-99627464	chr12-80523805-80526291	Galnt16
chr1-92698748-92700201	0.000381721	0.290506	0.205	0.088	1	chr1-92698748-92700201	chr14-33896604-33897104	Gdf10
chr11-18885376-18886113	0.000322009	0.293311	0.092	0.022	1	chr11-18885376-18886113	chr7-99442916-99444542	Gdpd5
chr12-33961970-33964942	0.00276076	0.258123	0.216	0.099	1	chr12-33961970-33964942	chr6-72407048-72407772	Ggcx
chr4-134786841-134788057	0.00104866	0.282776	0.124	0.044	1	chr4-134786841-134788057	chr4-127365076-127366272	Gjb5
chr13-113621920-113622626	0.000363253	0.278978	0.092	0.025	1	chr13-113621920-113622626	chr1-118981655-118984246	Gli2
chr2-52471607-52472545	0.0013538	0.255381	0.103	0.037	1	chr2-52471607-52472545	chr13-15503765-15505924	Gli3
chr3-146310886-146311584	0.00209778	0.25587	0.108	0.039	1	chr3-146310886-146311584	chr13-15555931-15557042	Gli3
chrX-36902568-36903997	0.00195891	0.255026	0.243	0.124	1	chrX-36902568-36903997	chr17-57099356-57100536	Gm11110
chr9-61815923-61816405	0.000406327	0.269777	0.07	0.016	1	chr9-61815923-61816405	chr11-95642621-95646288	Gm11528
chr4-151604146-151605554	0.00173676	0.257212	0.314	0.161	1	chr4-151604146-151605554	chr11-96438685-96439334	Gm11529
chr9-57802211-57804100	0.00179911	0.252252	0.205	0.095	1	chr9-57802211-57804100	chr11-102581092-102583185	Gm11627
chr7-27310115-27311631	0.00260092	0.26925	0.173	0.073	1	chr7-27310115-27311631	chr4-55240088-55240928	Gm12514
chr9-98726493-98727903	0.00102562	0.288919	0.162	0.06	1	chr9-98726493-98727903	chr4-99626001-99627464	Gm12688
chr14-47003936-47004614	0.000633323	0.283201	0.097	0.027	1	chr14-47003936-47004614	chr4-128857351-128858768	Gm12968
chr11-69364577-69369333	0.000548657	0.251488	0.47	0.251	1	chr11-69364577-69369333	chr4-150825178-150827710	Gm13049
chr5-125588148-125590017	0.000867736	0.280866	0.249	0.115	1	chr5-125588148-125590017	chr2-92904263-92905119	Gm13791
chr13-59746091-59747078	4.52805e-05	0.328012	0.141	0.044	1	chr13-59746091-59747078	chr2-148469506-148470057	Gm14120
chr2-119636664-119637177	0.00202942	0.266797	0.092	0.028	1	chr2-119636664-119637177	chr2-174858193-174860096	Gm14616
chr15-83924479-83925487	0.00147143	0.281077	0.178	0.075	1	chr15-83924479-83925487	chr13-112145453-112145864	Gm15323
chr14-7822510-7823157	0.000390812	0.272789	0.114	0.042	1	chr14-7822510-7823157	chr16-33064556-33065007	Gm17106
chr17-79949659-79950478	0.000558814	0.293007	0.119	0.039	1	chr17-79949659-79950478	chr11-69364577-69369333	Gm17305
chr1-156780896-156782540	0.00151764	0.264954	0.141	0.055	1	chr1-156780896-156782540	chr12-12840565-12841197	Gm17337
chr2-130288783-130289721	0.000510377	0.254482	0.103	0.035	1	chr2-130288783-130289721	chr12-12783713-12785004	Gm17337
chr3-99261043-99262707	0.00807599	0.250525	0.222	0.107	1	chr3-99261043-99262707	chr15-95828874-95830650	Gm17546
chr5-52903933-52905139	0.00100941	0.252502	0.119	0.046	1	chr5-52903933-52905139	chr17-36224792-36225795	Gm20546
chr12-76818003-76818600	0.00420649	0.252595	0.097	0.031	1	chr12-76818003-76818600	chr12-25617513-25617961	Gm22527
chr11-117277859-117279143	0.00191149	0.261727	0.2	0.09	1	chr11-117277859-117279143	chr13-52014613-52015918	Gm26651
chr4-53713647-53714930	0.00130457	0.250678	0.303	0.164	1	chr4-53713647-53714930	chr6-51398851-51399739	Gm26677
chr11-108279787-108280472	0.000891936	0.280382	0.092	0.026	1	chr11-108279787-108280472	chr8-121300270-121302281	Gm26815
chr11-33613957-33614700	0.00469387	0.253702	0.141	0.059	1	chr11-33613957-33614700	chr8-121313272-121315124	Gm26815
chr17-56660065-56661328	0.000438541	0.271259	0.13	0.046	1	chr17-56660065-56661328	chr8-121294187-121295278	Gm26815
chr14-55113378-55117684	0.000242624	0.276935	0.449	0.234	1	chr14-55113378-55117684	chr1-77532217-77532618	Gm28386
chr3-52262353-52263041	0.0070443	0.253564	0.086	0.026	1	chr3-52262353-52263041	chr5-118434671-118438315	Gm28563
chr13-97215476-97216139	0.000307725	0.282921	0.076	0.016	1	chr13-97215476-97216139	chr8-34572878-34573709	Gm29174
chr12-79983835-79984573	2.80585e-06	0.373944	0.114	0.023	0.275316	chr12-79983835-79984573	chr17-85798949-85801447	Gm29418
chr14-61331071-61331729	6.79749e-05	0.325016	0.162	0.056	1	chr14-61331071-61331729	chr1-92698748-92700201	Gm29483
chr3-17798315-17798845	0.0037303	0.254986	0.114	0.042	1	chr3-17798315-17798845	chr1-132288066-132289146	Gm29630
chr8-92817974-92818689	0.00191469	0.264157	0.195	0.087	1	chr8-92817974-92818689	chr14-32467482-32468049	Gm2990
chr17-30470763-30471085	4.10886e-05	0.288393	0.059	0.009	1	chr17-30470763-30471085	chr6-29016446-29017591	Gm3294
chr6-51592148-51593227	0.000178723	0.301784	0.232	0.102	1	chr6-51592148-51593227	chr9-43861322-43862451	Gm3898
chr13-28416989-28418698	0.00291266	0.252605	0.178	0.084	1	chr13-28416989-28418698	chr12-82477479-82479799	Gm5435
chr13-56806674-56807450	0.003168	0.256032	0.146	0.06	1	chr13-56806674-56807450	chr9-102736054-102738446	Gm5627
chr11-96438685-96439334	0.0016606	0.276968	0.151	0.058	1	chr11-96438685-96439334	chr5-74904665-74906544	Gm6116
chr6-49221842-49222335	0.000703032	0.280579	0.103	0.03	1	chr6-49221842-49222335	chr5-74941146-74943161	Gm6116
chr18-38440051-38440945	0.000514431	0.270796	0.086	0.025	1	chr18-38440051-38440945	chr16-18210597-18212477	Gm7873
chr8-108661379-108662218	0.000986861	0.26833	0.114	0.04	1	chr8-108661379-108662218	chr16-91169609-91170432	Gm9881
chr17-34653653-34654496	6.68154e-06	0.356097	0.13	0.033	0.655606	chr17-34653653-34654496	chr13-40649110-40650508	Gm9979
chr1-157085826-157087093	0.00353633	0.270358	0.173	0.077	1	chr1-157085826-157087093	chr19-43546253-43547215	Got1
chr19-46434450-46436677	0.00189089	0.271522	0.259	0.13	1	chr19-46434450-46436677	chrX-52163327-52165949	Gpc4
chr2-167899827-167900733	0.000179587	0.323011	0.119	0.035	1	chr2-167899827-167900733	chr10-41070583-41072645	Gpr6
chr8-121294187-121295278	0.000543769	0.300868	0.141	0.047	1	chr8-121294187-121295278	chr12-100907167-100909111	Gpr68
chr5-52064932-52065518	0.00136443	0.261347	0.124	0.047	1	chr5-52064932-52065518	chr9-59691440-59692612	Gramd2
chr19-43546253-43547215	4.80783e-06	0.370038	0.189	0.062	0.471753	chr19-43546253-43547215	chr18-10531206-10533390	Greb1l
chr9-44286952-44289411	0.000530411	0.290112	0.335	0.161	1	chr9-44286952-44289411	chr14-34867219-34867761	Grid1
chr2-157885898-157888479	0.0005855	0.278721	0.265	0.125	1	chr2-157885898-157888479	chr10-119644242-119645449	Grip1
chr2-35728567-35730204	0.00184052	0.259261	0.168	0.072	1	chr2-35728567-35730204	chr10-11079726-11082492	Grm1
chr7-44308635-44312885	0.000320914	0.268091	0.411	0.223	1	chr7-44308635-44312885	chr11-98672955-98673657	Gsdma
chr5-112560845-112561350	7.12022e-05	0.278648	0.059	0.01	1	chr5-112560845-112561350	chr2-163101226-163102559	Gtsf1l
chr15-97973139-97974147	2.7148e-05	0.336076	0.178	0.063	1	chr15-97973139-97974147	chr2-17898719-17900679	H2afb1
chr9-100942027-100942488	0.000146208	0.300234	0.081	0.018	1	chr9-100942027-100942488	chr9-58805664-58806737	Hcn4
chr13-93520070-93520773	2.30149e-06	0.358619	0.108	0.022	0.225827	chr13-93520070-93520773	chr13-97215476-97216139	Hexb
chr5-116568962-116570252	0.00412465	0.254119	0.141	0.057	1	chr5-116568962-116570252	chr5-106825305-106825892	Hfm1
chr3-79813727-79814480	0.00297171	0.254649	0.146	0.057	1	chr3-79813727-79814480	chr2-31345998-31346702	Hmcn2
chr10-119644242-119645449	0.000865497	0.281883	0.108	0.032	1	chr10-119644242-119645449	chr6-52156450-52161469	Hoxa1
chr9-121384669-121385768	0.00197219	0.270937	0.162	0.065	1	chr9-121384669-121385768	chr9-48895684-48896590	Htr3a
chr16-91169609-91170432	0.00301999	0.266466	0.141	0.054	1	chr16-91169609-91170432	chr2-130288783-130289721	Idh3b
chr4-150825178-150827710	0.000111808	0.333992	0.222	0.086	1	chr4-150825178-150827710	chr6-125152459-125153481	Iffo1
chr5-119802228-119806779	0.000356806	0.28283	0.362	0.181	1	chr5-119802228-119806779	chr10-87812201-87813339	Igf1
chr19-47374407-47375092	4.20899e-05	0.303975	0.119	0.036	1	chr19-47374407-47375092	chr6-49221842-49222335	Igf2bp3
chr7-44769575-44770754	0.0034233	0.252405	0.238	0.12	1	chr7-44769575-44770754	chr1-72813157-72814856	Igfbp2
chr6-52156450-52161469	1.85515e-05	0.262155	0.589	0.338	1	chr6-52156450-52161469	chr6-67375597-67376488	Il12rb2
chr2-163101226-163102559	0.00178424	0.259001	0.162	0.075	1	chr2-163101226-163102559	chr11-53635569-53637957	Il13
chr10-99228367-99229691	0.00098455	0.269198	0.141	0.055	1	chr10-99228367-99229691	chr14-73444733-73445118	Itm2b
chr1-135697409-135699961	0.000101282	0.309686	0.292	0.136	1	chr1-135697409-135699961	chr13-93520070-93520773	Jmy
chr8-79355885-79356840	0.000444758	0.283131	0.13	0.046	1	chr8-79355885-79356840	chr2-163338334-163340921	Jph2
chr13-18123988-18125805	0.00307894	0.261711	0.119	0.045	1	chr13-18123988-18125805	chr14-55113378-55117684	Jph4
chr2-143837128-143837858	0.00491207	0.260099	0.178	0.08	1	chr2-143837128-143837858	chr11-33818960-33819625	Kcnip1
chr13-55462657-55466071	0.00155254	0.251127	0.368	0.191	1	chr13-55462657-55466071	chr1-93080862-93081378	Kif1a
chr2-174858193-174860096	0.000757424	0.276361	0.281	0.144	1	chr2-174858193-174860096	chr12-112163211-112164846	Kif26a
chr9-29145839-29146346	0.00013014	0.295648	0.103	0.027	1	chr9-29145839-29146346	chr15-38297140-38297896	Klf10
chr19-8722622-8724822	4.67057e-05	0.263628	0.497	0.285	1	chr19-8722622-8724822	chr3-53031576-53032692	Lhfp
chr13-31792396-31793821	0.0073601	0.25861	0.168	0.074	1	chr13-31792396-31793821	chr6-31188807-31189523	Lincpint
chr7-126699773-126701975	0.00436643	0.251032	0.238	0.115	1	chr7-126699773-126701975	chr8-36183948-36184570	Lonrf1
chr5-74941146-74943161	0.00236563	0.261316	0.243	0.114	1	chr5-74941146-74943161	chr3-146310886-146311584	Lpar3
chr13-114170177-114170474	0.000170118	0.258469	0.054	0.009	1	chr13-114170177-114170474	chr2-160881449-160881952	Lpin3
chr1-118981655-118984246	0.000216892	0.310511	0.222	0.092	1	chr1-118981655-118984246	chr6-94640187-94640917	Lrig1
chr12-100907167-100909111	0.0030351	0.262133	0.195	0.087	1	chr12-100907167-100909111	chr10-127591266-127592076	Lrp1
chr5-139977466-139979568	0.00260118	0.264733	0.216	0.099	1	chr5-139977466-139979568	chr10-61536204-61537264	Lrrc20
chr2-17898719-17900679	0.000458868	0.304334	0.2	0.075	1	chr2-17898719-17900679	chr1-132934622-132935546	Lrrn2
chr6-72407048-72407772	0.000160388	0.315497	0.168	0.06	1	chr6-72407048-72407772	chr7-27310115-27311631	Ltbp4
chr16-33064556-33065007	0.0004126	0.269476	0.065	0.013	1	chr16-33064556-33065007	chr19-7175876-7176855	Macrod1
chr11-77964502-77967573	0.00230117	0.258846	0.254	0.127	1	chr11-77964502-77967573	chr2-142366495-142366896	Macrod2
chr19-41660584-41661621	0.000174573	0.311106	0.216	0.085	1	chr19-41660584-41661621	chr3-51699883-51703552	Maml3
chrX-97072313-97072839	0.00168712	0.250177	0.092	0.03	1	chrX-97072313-97072839	chr16-21907977-21909496	Map3k13
chr4-115889932-115891373	0.00351695	0.258078	0.184	0.085	1	chr4-115889932-115891373	chr2-49312809-49313584	Mbd5
chr14-31494044-31495859	0.000268992	0.293367	0.292	0.147	1	chr14-31494044-31495859	chr2-29440261-29440624	Med27
chr14-121713003-121714552	3.32433e-05	0.314891	0.335	0.157	1	chr14-121713003-121714552	chr11-18885376-18886113	Meis1
chr4-134975017-134975918	0.00234105	0.264925	0.157	0.06	1	chr4-134975017-134975918	chr11-101896239-101897609	Meox1
chr17-28373723-28376199	0.000834829	0.278791	0.27	0.135	1	chr17-28373723-28376199	chr11-121701868-121704450	Metrnl
chr15-84108835-84109371	0.000161932	0.302416	0.119	0.04	1	chr15-84108835-84109371	chr5-139681731-139683717	Micall2
chr9-102736054-102738446	0.00027983	0.29471	0.146	0.053	1	chr9-102736054-102738446	chr3-17798315-17798845	Mir124-2hg
chr5-134494013-134494730	0.00281425	0.277419	0.141	0.052	1	chr5-134494013-134494730	chr8-92817974-92818689	Mmp2
chr2-69860787-69862498	0.00252281	0.254776	0.303	0.156	1	chr2-69860787-69862498	chr17-46104329-46105070	Mrps18a
chr1-132540854-132543382	0.000180168	0.279979	0.411	0.206	1	chr1-132540854-132543382	chr2-74901847-74902143	Mtx2
chr9-43807303-43808998	0.000353482	0.310609	0.173	0.065	1	chr9-43807303-43808998	chr4-138426622-138427334	Mul1
chr5-125376898-125377752	0.000169544	0.281343	0.086	0.023	1	chr5-125376898-125377752	chr2-33746331-33746935	Mvb12b
chr11-53635569-53637957	0.000875408	0.2776	0.227	0.104	1	chr11-53635569-53637957	chr11-116812610-116815317	Mxra7
chr12-87052858-87053363	0.0026748	0.267144	0.092	0.028	1	chr12-87052858-87053363	chr5-136713841-136715347	Myl10
chr11-58993735-58996257	0.00175507	0.270856	0.297	0.147	1	chr11-58993735-58996257	chr1-135697409-135699961	Nav1
chr5-66036145-66037047	0.00266432	0.251214	0.108	0.043	1	chr5-66036145-66037047	chr12-4523063-4525554	Ncoa1
chr5-74904665-74906544	0.000125634	0.307028	0.222	0.095	1	chr5-74904665-74906544	chr5-125102381-125105510	Ncor2
chr17-36224792-36225795	0.00206942	0.275791	0.124	0.044	1	chr17-36224792-36225795	chr18-38440051-38440945	Ndfip1
chr6-67375597-67376488	0.00243715	0.264723	0.135	0.052	1	chr6-67375597-67376488	chr2-36007788-36008522	Ndufa8
chr6-98872215-98872917	0.000610581	0.268947	0.097	0.03	1	chr6-98872215-98872917	chr8-88570241-88571565	Nkd1
chr5-136713841-136715347	0.00020691	0.326069	0.195	0.072	1	chr5-136713841-136715347	chrX-36902568-36903997	Nkrf
chr2-152933006-152934079	0.00054416	0.278723	0.135	0.049	1	chr2-152933006-152934079	chr6-54967634-54968227	Nod1
chr5-132499957-132502447	0.00053175	0.278012	0.341	0.165	1	chr5-132499957-132502447	chr12-44424823-44425526	Nrcam
chr11-97078681-97079404	0.00316343	0.272973	0.146	0.059	1	chr11-97078681-97079404	chr9-29145839-29146346	Ntm
chr6-88242391-88243309	0.00289965	0.26511	0.2	0.09	1	chr6-88242391-88243309	chr1-131947805-131949232	Nucks1
chr5-23401224-23402387	0.00113683	0.266797	0.108	0.036	1	chr5-23401224-23402387	chr2-119636664-119637177	Nusap1
chr5-106825305-106825892	0.00180616	0.250917	0.076	0.022	1	chr5-106825305-106825892	chr11-58993735-58996257	Obscn
chr12-103371637-103372179	0.000633786	0.261847	0.092	0.028	1	chr12-103371637-103372179	chr15-38197692-38200851	Odf1
chr8-121313272-121315124	8.70621e-05	0.320039	0.173	0.062	1	chr8-121313272-121315124	chr11-97078681-97079404	Osbpl7
chr7-79576188-79579397	5.95305e-05	0.306888	0.346	0.172	1	chr7-79576188-79579397	chr14-48709274-48710814	Otx2os1
chr16-18210597-18212477	0.000617561	0.287839	0.259	0.124	1	chr16-18210597-18212477	chr7-28576490-28578514	Pak4
chr12-82477479-82479799	0.000256409	0.299477	0.211	0.09	1	chr12-82477479-82479799	chr16-13638144-13638645	Parn
chr4-55240088-55240928	0.00275938	0.262668	0.119	0.042	1	chr4-55240088-55240928	chr17-8524218-8527450	Pde10a
chr5-135850229-135853196	0.000773502	0.274078	0.335	0.162	1	chr5-135850229-135853196	chr7-101464013-101465990	Pde2a
[truncated: 116 more rows]

## Sheet: E7.5NCCProg_v_allcells_motifs
	motif	observed	background	percent.observed	percent.background	fold.enrichment	pvalue	motif.name	p.adjust
[truncated: 746 more rows]

[truncated: 22 more sheets: E8.25pmNCC_v_E7.5NCCProg_DAP, E8.25pmNCC_v_E7.5NCCProg_Motifs, E7.5NCCPog_v_E8.25pmNCC_DAP, E7.5NCCProg_v_E8.25pmNCC_Motifs, E8.25pmNCC_v_allothercells_DAP, E8.25pmNCC_v_allcells_Motifs, E8.5pmNCC_v_E8.25pmNCC_DAP, E8.5pmNCC_v_E8.25pmNCC_Motifs, E8.25pmNCC_v_E8.5pmNCC_DAP, E8.25pmNCC_v_E8.5pmNCC_Motifs, E8.5pmNCC_v_allothercells_DAP, E8.5pmNCC_v_allothercells_Motif, E8.5mNCC_v_E8.5pmNCC_DAP, E8.5mNCC_v_E8.5pmNCC_Motifs, E8.5pmNCC_v_E8.5mNCC_DAP, E8.5pmNCC_v_E8.5mNCC_Motifs, E8.5mNCC_v_allothercells_DAP, E8.5mNCC_v_allothercells_Motif, E9.5mNCC_v_E8.5mNCC_DAP, E9.5mNCC_v_E8.5mNCC_Motifs …]
