# Supplementary material for: Post-transcriptional regulation in cranial neural crest cells expands developmental potential
Source: Proc Natl Acad Sci U S A. 2023 Feb 1;120(6):e2212578120. doi: 10.1073/pnas.2212578120 (PMC9963983; doi:10.1073/pnas.2212578120)
Supplement: Supplementary file 5 — Dataset S04 (XLSX) [file pnas.2212578120.sd04.xlsx]

## Sheet: Sheet1
Sig_E7.5NCCPrecursors_vs_AllE_7.5Cells_DAP_UpPeaks_Foxc2.motifs_1_Mismatch
PeakID (cmd=annotatePeaks.pl Sig_E7.5NCCPrecursors_vs_AllE_7.5Cells_DAP_UpPeaks.txt mm10 -m Foxc2.motif)	Chr	Start	End	Strand	Peak Score	Focus Ratio/Region Size	Annotation	Detailed Annotation	Distance to TSS	Nearest PromoterID	Entrez ID	Nearest Unigene	Nearest Refseq	Nearest Ensembl	Gene Name	Gene Alias	Gene Description	Gene Type	CpG%	GC%	Foxc2 Distance From Peak(sequence,strand,conservation)
chr5-119249019-119249697	chr5	119249019	119249697	+	n-R5s175	0.0185172	Intergenic	Intergenic	-49340	NR_046033	665194	Mm.491047	NR_046033	ENSMUSG00000107334	Gm7538	EG665194	predicted gene 7538	ncRNA	0.010324	0.540501
chr2-154942469-154943550	chr2	154942469	154943550	+	a	0.0341125	Intergenic	Intergenic	-50103	NM_026030	67204	Mm.377134	NM_026030	ENSMUSG00000074656	Eif2s2	2810026E11Rik|38kDa|AA408636|AA571381|AA986487|AW822225|D2Ertd303e|EIF2|EIF2B	eukaryotic translation initiation factor 2, subunit 2 (beta)	protein-coding	0.026827	0.50647
chr2-83940736-83941522	chr2	83940736	83941522	+	Zswim2	0.0021776	promoter-TSS (NM_027964)	promoter-TSS (NM_027964)	97	NM_027964	71861	Mm.116957	NM_027964	ENSMUSG00000034552	Zswim2	1700025P14Rik|4933437F18Rik|MEX	zinc finger SWIM-type containing 2	protein-coding	0.031807	0.531131
chr16-55468997-55469522	chr16	55468997	55469522	+	Zpld1	0.021452	Intergenic	Intergenic	-25472	NR_039578	100628589		NR_039578	ENSMUSG00000093292	Mir5118	mmu-mir-5118|mu-mir-5118	microRNA 5118	ncRNA	0.013333	0.418251
chr11-11277148-11278133	chr11	11277148	11278133	+	Zpbp	0.0290617	Intergenic	RLTR9C|LTR|ERVK	163624	NM_177033	319922	Mm.337851	NM_177033	ENSMUSG00000050830	Vwc2	A930041G11Rik|G11|PSST739|UNQ739|cradin	von Willebrand factor C domain containing 2	protein-coding	0.009137	0.445233	726(TGTTGACTTA,-,0.00)
chr2-165831404-165832117	chr2	165831404	165832117	+	Zmynd8	0.0155128	intron (NM_001252587, intron 11 of 11)	intron (NM_001252587, intron 11 of 11)	26413	NM_001252585	228880	Mm.227598	NM_027230	ENSMUSG00000039671	Zmynd8	1110013E22Rik|2010005I16Rik|3632413B07Rik|AI316811|AL024039|Prkcbp1|RACK7	zinc finger, MYND-type containing 8	protein-coding	0.015428	0.535014
chr11-59504972-59507287	chr11	59504972	59507287	+	Zkscan17	0.047428	non-coding (NR_135273, exon 1 of 4)	non-coding (NR_135273, exon 1 of 4)	476	NR_015585	74476	Mm.440257	NR_015585	ENSMUSG00000072893	4933439C10Rik	2610028M21Rik	RIKEN cDNA 4933439C10 gene	ncRNA	0.055724	0.599309
chrX-57923153-57924191	chrX	57923153	57924191	+	Zic3	0.0495951	Intergenic	Intergenic	-106956	NM_009575	22773	Mm.255890	NM_009575	ENSMUSG00000067860	Zic3	Bn|Ka	zinc finger protein of the cerebellum 3	protein-coding	0.017341	0.471607
chr6-47983887-47984460	chr6	47983887	47984460	+	Zfp956	0.0276924	Intergenic	Intergenic	30783	NM_178898	101197	Mm.241063	NM_178898	ENSMUSG00000045466	Zfp956	AI894139	zinc finger protein 956	protein-coding	0.010471	0.493031
chr7-29853011-29853999	chr7	29853011	29853999	+	Zfp940	0.0377561	5' UTR (NM_173738, exon 1 of 5)	5' UTR (NM_173738, exon 1 of 5)	143	NM_173738	233057	Mm.296864	NM_173738	ENSMUSG00000050855	Zfp940	-	zinc finger protein 940	protein-coding	0.02834	0.497472
chr8-69206348-69207096	chr8	69206348	69207096	+	Zfp930	0.045765	Intergenic	Intergenic	-2324	NM_001013379	234358	Mm.334577	NM_001013379	ENSMUSG00000059897	Zfp930	-	zinc finger protein 930	protein-coding	0.006684	0.431242
chr17-32753499-32754312	chr17	32753499	32754312	+	Zfp871	0.0113659	Intergenic	Intergenic	33642	NM_001346705	208292	Mm.38813	NM_172458	ENSMUSG00000024298	Zfp871	4732483N19|9030612M13Rik|AI118577|AI265322|mKIAA3006	zinc finger protein 871	protein-coding	0.02583	0.509828
chr7-6130316-6130956	chr7	6130316	6130956	+	Zfp787	0.0402009	TTS (NM_001013012)	TTS (NM_001013012)	25335	NM_001013012	67109	Mm.3254	NM_001013012	ENSMUSG00000046792	Zfp787	2210018M03Rik|Znf787	zinc finger protein 787	protein-coding	0.00625	0.4961
chr7-80053245-80053302	chr7	80053245	80053302	+	Zfp710	0.00299529	intron (NM_175433, intron 1 of 4)	intron (NM_175433, intron 1 of 4)	21984	NR_045695	100859962	Mm.392575	NR_045695	ENSMUSG00000108714	Gm21057	-	predicted gene, 21057	ncRNA	0.017544	0.586207
chr15-36955333-36955954	chr15	36955333	36955954	+	Zfp706	0.0425157	Intergenic	RLTR26_Mus|LTR|ERVK	51759	NM_026521	68036	Mm.371631	NM_026521	ENSMUSG00000062397	Zfp706	3110006P09Rik|AA793007|AW536850|C77232|Znf706	zinc finger protein 706	protein-coding	0.028986	0.569132
chr3-9648426-9648735	chr3	9648426	9648735	+	Zfp704	0.00766067	Intergenic	Intergenic	-38495	NM_133218	170753	Mm.212908	NM_133218	ENSMUSG00000040209	Zfp704	C030026M03|C030034L19Rik|Gig1|Znf704	zinc finger protein 704	protein-coding	0.022654	0.5
chr17-21367687-21368202	chr17	21367687	21368202	+	Zfp677	0.0200091	Intergenic	MMERVK9C_I-int|LTR|ERVK	-15804	NM_172486	210503	Mm.33443	NM_172486	ENSMUSG00000062743	Zfp677	A830058L05Rik|Tce8	zinc finger protein 677	protein-coding	0.013592	0.436047
chr5-124873626-124874034	chr5	124873626	124874034	+	Zfp664	0.00104959	intron (NM_001081750, intron 2 of 3)	intron (NM_001081750, intron 2 of 3)	11125	NM_001081750	269704	Mm.138617	NM_001081750	ENSMUSG00000079215	Zfp664	AW060232|D930038J03Rik|ZFOC1|Znf664	zinc finger protein 664	protein-coding	0.004902	0.449878
chr5-124868970-124869393	chr5	124868970	124869393	+	Zfp664	0.0138644	intron (NM_001081750, intron 2 of 3)	intron (NM_001081750, intron 2 of 3)	6476	NM_001081750	269704	Mm.138617	NM_001081750	ENSMUSG00000079215	Zfp664	AW060232|D930038J03Rik|ZFOC1|Znf664	zinc finger protein 664	protein-coding	0.009456	0.474057
chr11-95805625-95806001	chr11	95805625	95806001	+	Zfp652	0.0302328	Intergenic	Intergenic	-18687	NM_153104	237928	Mm.133075	NM_153104	ENSMUSG00000050860	Phospho1	D11Moh36|Phospo1	phosphatase, orphan 1	protein-coding	0.010638	0.583554
chr4-62944400-62944936	chr4	62944400	62944936	+	Zfp618	0.0435499	Intergenic	RMER1A|Other|Other	-20906	NM_028326	72701	Mm.26479	NM_028326	ENSMUSG00000028358	Zfp618	2810031P15Rik|2810040O04Rik|AI415580|AI505139|D430033D05Rik|Nedd10|Znf618|bM257P7.1	zinc finger protein 618	protein-coding	0.007463	0.560521
chr9-65721123-65721737	chr9	65721123	65721737	+	Zfp609	0.0085957	intron (NM_172536, intron 3 of 9)	intron (NM_172536, intron 3 of 9)	44882	NM_001301307	18247	Mm.116749	NM_010952	ENSMUSG00000040652	Oaz2	AZ-2|AZ2|Oaz2-ps|Sez15	ornithine decarboxylase antizyme 2	protein-coding	0.02443	0.520325
chr7-37700041-37700381	chr7	37700041	37700381	+	Zfp536	0.0221624	intron (NM_172385, intron 2 of 5)	intron (NM_172385, intron 2 of 5)	69541	NM_172385	243937	Mm.322505	NM_172385	ENSMUSG00000043456	Zfp536	9630010P11Rik|Znf536|mKIAA0390	zinc finger protein 536	protein-coding	0.014706	0.495601
chr13-67268544-67269814	chr13	67268544	67269814	+	Zfp458	0.0207115	promoter-TSS (NR_155551)	promoter-TSS (NR_155551)	-111	NM_001001152	238690	Mm.306358	NM_001001152	ENSMUSG00000055480	Zfp458	BC062958|Gm33446|Rslcan-7|Znf728|mszf59-2	zinc finger protein 458	protein-coding	0.019685	0.473643
chr11-50892415-50892869	chr11	50892415	50892869	+	Zfp454	0.0087014	Intergenic	RMER21B|LTR|ERV1	-5141	NM_172794	237758	Mm.74335	NM_172794	ENSMUSG00000048728	Zfp454	B230342N19	zinc finger protein 454	protein-coding	0.004405	0.512088
chr8-43333485-43333886	chr8	43333485	43333886	+	Zfp42	0.00976524	Intergenic	Lx5c|LINE|L1	-26676	NM_009556	22702	Mm.285848	NM_009556	ENSMUSG00000051176	Zfp42	Rex-1|Rex1|Zfp-42	zinc finger protein 42	protein-coding	0.009975	0.472637
chr17-84179918-84184015	chr17	84179918	84184015	+	Zfp36l2	0.0207863	Intergenic	Intergenic	5981	NM_001001806	12193	Mm.259321	NM_001001806	ENSMUSG00000045817	Zfp36l2	Brf2|ERF2|Tis11d	zinc finger protein 36, C3H type-like 2	protein-coding	0.016598	0.51879	2548(CAAGTAAACA,+,0.00)
chr12-79924298-79926593	chr12	79924298	79926593	+	Zfp36l1	0.0153859	promoter-TSS (NR_131075)	promoter-TSS (NR_131075)	49	NR_131073	77290	Mm.395042	NR_131073	ENSMUSG00000112765	9430078K24Rik	-	RIKEN cDNA 9430078K24 gene	ncRNA	0.013072	0.504355	1784(TAAGCAAACA,+,0.00)
chr18-23986767-23987519	chr18	23986767	23987519	+	Zfp35	0.0332761	Intergenic	Intergenic	-2491	NM_011755	22694	Mm.290596	NM_011755	ENSMUSG00000063281	Zfp35	Zfp-35|Znf271|mszf13|mszf20-1|mszf28|mszf68	zinc finger protein 35	protein-coding	0.033245	0.471448
chr16-3743164-3744757	chr16	3743164	3744757	+	Zfp263	0.00634983	promoter-TSS (NM_148924)	promoter-TSS (NM_148924)	-139	NM_148924	74120	Mm.29081	NM_148924	ENSMUSG00000022529	Zfp263	1200014J04Rik|AI326880|AU020888|NT2|mFPM315	zinc finger protein 263	protein-coding	0.050847	0.570263
chr6-118454523-118455990	chr6	118454523	118455990	+	Zfp248	0.0356634	intron (NM_001361901, intron 1 of 5)	CpG	250	NM_028335	72720	Mm.212572	NM_028335	ENSMUSG00000030145	Zfp248	2810037F07Rik|E130106N01Rik	zinc finger protein 248	protein-coding	0.0409	0.525886
chr2-170157379-170158808	chr2	170157379	170158808	+	Zfp217	0.0219588	Intergenic	Intergenic	-15418	NM_001159683	228913	Mm.22858	NM_001033299	ENSMUSG00000052056	Zfp217	4933431C08Rik|AW987152|Gm562|ZABC1|Znf217	zinc finger protein 217	protein-coding	0.011896	0.473427
chrX-21061603-21062588	chrX	21061603	21062588	+	Zfp182	0.0119484	promoter-TSS (NM_001111076)	promoter-TSS (NM_001111076)	-57	NM_001013387	319535	Mm.170163	NM_001013387	ENSMUSG00000054737	Zfp182	6330583I20Rik|Znf182	zinc finger protein 182	protein-coding	0.033503	0.455375
chr16-33380112-33382089	chr16	33380112	33382089	+	Zfp148	0.01533	promoter-TSS (NM_001358570)	promoter-TSS (NM_001358570)	-202	NM_001358570	22661	Mm.392667	NM_011749	ENSMUSG00000022811	Zfp148	2210405J08Rik|AI480666|AW045217|BERF-1|BFCOL1|ZBP-89|Znf148	zinc finger protein 148	protein-coding	0.070309	0.607179
chr17-23571065-23571801	chr17	23571065	23571801	+	Zfp13	0.00396522	Intergenic	RLTR20D|LTR|ERVK	-7207	NM_001033496	449521	Mm.268582	NM_001033496	ENSMUSG00000071256	Zfp213	BC038178|D17Ertd197e	zinc finger protein 213	protein-coding	0.008152	0.496608
chr8-108762012-108763201	chr8	108762012	108763201	+	Zfhx3	0.0140161	intron (NM_007496, intron 1 of 9)	intron (NM_007496, intron 1 of 9)	47962	NM_007496	11906	Mm.416972	NM_007496	ENSMUSG00000038872	Zfhx3	A230102L03Rik|Atbf1|Sci|WBP9|mKIAA4228	zinc finger homeobox 3	protein-coding	0.017662	0.519328
chr8-108863069-108863412	chr8	108863069	108863412	+	Zfhx3	0.00737181	intron (NM_007496, intron 4 of 9)	intron (NM_007496, intron 4 of 9)	-73620	NR_037295	100526511		NR_037295	ENSMUSG00000093241	Mir3108	mir-3108|mmu-mir-3108	microRNA 3108	ncRNA	0.029155	0.502907
chr7-84679171-84680396	chr7	84679171	84680396	+	Zfand6	0.0287684	promoter-TSS (NM_001360579)	promoter-TSS (NM_001360579)	-387	NM_001360579	65098	Mm.209349	NM_022985	ENSMUSG00000030629	Zfand6	3110005P07Rik|Awp1|Za20d3	zinc finger, AN1-type domain 6	protein-coding	0.008163	0.374388
chr2-45033864-45034796	chr2	45033864	45034796	+	Zeb2	0.0372916	intron (NM_001355291, intron 2 of 9)	intron (NM_001355291, intron 2 of 9)	-11153	NR_039591	100628598		NR_039591	ENSMUSG00000092679	Mir5129	mir-5129|mmu-mir-5129|mu-mir-5129	microRNA 5129	ncRNA	0.008584	0.466238
chr2-45107700-45107919	chr2	45107700	45107919	+	Zeb2	0.0113797	intron (NR_149354, intron 2 of 2)	intron (NR_149354, intron 2 of 2)	2468	NM_001289521	24136	Mm.440702	NM_015753	ENSMUSG00000026872	Zeb2	9130203F04Rik|D130016B08Rik|SIP1|Zfhx1b|Zfx1b|Zfxh1b	zinc finger E-box binding homeobox 2	protein-coding	0	0.463636
chr5-123700408-123700942	chr5	123700408	123700942	+	Zcchc8	0.0156266	exon (NM_027494, exon 14 of 14)	exon (NM_027494, exon 14 of 14)	-16314	NM_019765	56430	Mm.241109	NM_019765	ENSMUSG00000049550	Clip1	1110007I12Rik|4631429H07Rik|AV017631|C81039|CLIP-170|CLIP170|CYLN1|Clip50|Rsn|mKIAA4046|restin	CAP-GLY domain containing linker protein 1	protein-coding	0.026217	0.583178
chr14-25795537-25795920	chr14	25795537	25795920	+	Zcchc24	0.0127178	Intergenic	Intergenic	-26872	NM_001101433	71918	Mm.41904	NM_001101433	ENSMUSG00000055538	Zcchc24	2310047A01Rik	zinc finger, CCHC domain containing 24	protein-coding	0.018277	0.481771
chr1-106036969-106037618	chr1	106036969	106037618	+	Zcchc2	0.0321171	Intergenic	Intergenic	46887	NM_001122676	227449	Mm.210188	NM_001122675	ENSMUSG00000038866	Zcchc2	9930114B20Rik|AW212015	zinc finger, CCHC domain containing 2	protein-coding	0.029276	0.532308
chr10-7866936-7868139	chr10	7866936	7868139	+	Zc3h12d	0.0446389	exon (NM_172785, exon 6 of 6)	exon (NM_172785, exon 6 of 6)	31156	NR_039563	100628581		NR_039563	ENSMUSG00000093060	Mir5104	mir-5104|mmu-mir-5104|mu-mir-5104	microRNA 5104	ncRNA	0.057357	0.622924
chr18-76054640-76055540	chr18	76054640	76055540	+	Zbtb7c	0.0183177	intron (NM_145356, intron 3 of 4)	intron (NM_145356, intron 3 of 4)	-4236	NM_001357506	207259	Mm.159332	NM_145356	ENSMUSG00000044646	Zbtb7c	B230208J24Rik|Kr-pok|Zbtb36	zinc finger and BTB domain containing 7C	protein-coding	0.018889	0.526082	407(TGTTTATTTA,-,0.00)
chr4-152019079-152020019	chr4	152019079	152020019	+	Zbtb48	0.0277395	TTS (NM_133879)	TTS (NM_133879)	8122	NM_133879	100090	Mm.24661	NM_133879	ENSMUSG00000028952	Zbtb48	0610011D15Rik|AI327031|Hkr3|TZAP	zinc finger and BTB domain containing 48	protein-coding	0.019149	0.566419
chr1-139421495-139423185	chr1	139421495	139423185	+	Zbtb41	0.0497399	promoter-TSS (NM_172643)	promoter-TSS (NM_172643)	-43	NM_172643	226470	Mm.119711	NM_172643	ENSMUSG00000033964	Zbtb41	8430415N23Rik|9430031N01|9830132G07Rik|AI316857	zinc finger and BTB domain containing 41	protein-coding	0.061538	0.562389
chr17-69348892-69349642	chr17	69348892	69349642	+	Zbtb14	0.035124	Intergenic	LTR55|LTR|ERVL?	-33908	NM_001356283	22666	Mm.29434	NM_009547	ENSMUSG00000049672	Zbtb14	ZF5|Zfp161|b2b1982Clo	zinc finger and BTB domain containing 14	protein-coding	0.013333	0.462051
chr17-69365135-69365362	chr17	69365135	69365362	+	Zbtb14	0.0187429	Intergenic	B3A|SINE|B2	-17927	NM_001356283	22666	Mm.29434	NM_009547	ENSMUSG00000049672	Zbtb14	ZF5|Zfp161|b2b1982Clo	zinc finger and BTB domain containing 14	protein-coding	0.008811	0.513158
chr3-16431368-16431735	chr3	16431368	16431735	+	Ythdf3	0.0121217	Intergenic	Intergenic	248386	NM_001145919	229096	Mm.23834	NM_172677	ENSMUSG00000047213	Ythdf3	9130022A11Rik	YTH N6-methyladenosine RNA binding protein 3	protein-coding	0.002725	0.423913
chr16-17069107-17071428	chr16	17069107	17071428	+	Ypel1	0.0258604	5' UTR (NM_001291053, exon 1 of 4)	5' UTR (NM_001291053, exon 1 of 4)	128	NM_023249	106369	Mm.237941	NM_023249	ENSMUSG00000022773	Ypel1	0610009L05Rik|1700016N17Rik|1700019O22Rik|4921520K19Rik|4930511F14Rik|AV118478|DGL-1|Dgl1|Ppil2|mdgl-1	yippee like 1	protein-coding	0.043085	0.520241	2097(TAAATAAACA,+,0.00)
chr13-17983193-17983653	chr13	17983193	17983653	+	Yae1d1	0.0166985	Intergenic	Intergenic	9928	NM_025904	67008	Mm.252918	NM_025904	ENSMUSG00000075054	Yae1d1	1600012F09Rik	Yae1 domain containing 1	protein-coding	0.008696	0.418655
chr7-117616237-117616729	chr7	117616237	117616729	+	Xylt1	0.0494922	intron (NM_175645, intron 5 of 11)	intron (NM_175645, intron 5 of 11)	235504	NM_175645	233781	Mm.461427	NM_175645	ENSMUSG00000030657	Xylt1	8030490L12	xylosyltransferase 1	protein-coding	0.012195	0.492901
chr15-81989416-81991405	chr15	81989416	81991405	+	Xrcc6	0.00296599	Intergenic	B2_Mm2|SINE|B2	9870	NM_025503	66346	Mm.54292	NM_025503	ENSMUSG00000061633	1700029P11Rik	-	RIKEN cDNA 1700029P11 gene	protein-coding	0.015586	0.515578
chr15-81416484-81417562	chr15	81416484	81417562	+	Xpnpep3	0.0464993	intron (NM_177310, intron 2 of 8)	ERVB7_2B-LTR_MM|LTR|ERVK	-8750	NM_021317	57755	Mm.440590	NM_021317	ENSMUSG00000047108	Dnajb7	4933424H20Rik|Dj5|mDj5	DnaJ heat shock protein family (Hsp40) member B7	protein-coding	0.023191	0.448563
chr4-132725339-132725650	chr4	132725339	132725650	+	Xkr8	0.0234752	TTS (NM_211357)	TTS (NM_211357)	7052	NM_201368	381560	Mm.44558	NM_201368	ENSMUSG00000037752	Xkr8	4931440N07Rik|AI597014|Gm1031|XRG8|mXkr8	X-linked Kx blood group related 8	protein-coding	0.028939	0.544872
chr8-47920723-47921124	chr8	47920723	47921124	+	Wwc2	0.0161389	intron (NM_133791, intron 1 of 22)	B2_Mm2|SINE|B2	69628	NM_133791	52357	Mm.235074	NM_133791	ENSMUSG00000031563	Wwc2	5330431C14Rik|AU022508|C85457|D8Ertd594e	WW, C2 and coiled-coil domain containing 2	protein-coding	0.002494	0.447761
chr6-91345463-91348695	chr6	91345463	91348695	+	Wnt7a	0.00772657	Intergenic	Intergenic	64290	NM_009527	22421	Mm.56964	NM_009527	ENSMUSG00000030093	Wnt7a	AI849442|Wnt-7a|px|tw	wingless-type MMTV integration site family, member 7A	protein-coding	0.012376	0.533251	2953(TGATTACTTA,-,0.00)
chr6-119520652-119521077	chr6	119520652	119521077	+	Wnt5b	0.00836602	intron (NM_009525, intron 1 of 4)	RLTR34C_MM|LTR|ERVK	23483	NM_009525	22419	Mm.321818	NM_009525	ENSMUSG00000030170	Wnt5b	AW545702|Wnt-5b	wingless-type MMTV integration site family, member 5B	protein-coding	0.021176	0.504695
chr15-98784167-98784473	chr15	98784167	98784473	+	Wnt1	0.00948537	Intergenic	ORR1A3|LTR|ERVL-MaLR	-5537	NM_021279	22408	Mm.1123	NM_021279	ENSMUSG00000022997	Wnt1	Int-1|Wnt-1|sw|swaying	wingless-type MMTV integration site family, member 1	protein-coding	0.009804	0.517915
chr3-159851584-159852333	chr3	159851584	159852333	+	Wls	0.00835431	intron (NM_001356349, intron 2 of 12)	intron (NM_001356349, intron 2 of 12)	12308	NM_001356350	68151	Mm.6766	NM_026582	ENSMUSG00000028173	Wls	5031439A09Rik|AI173978|AI987742|EVI|Gpr177	wntless WNT ligand secretion mediator	protein-coding	0.008011	0.426667
chr10-39174784-39175425	chr10	39174784	39175425	+	Wisp3	0.0290962	Intergenic	MTE2a|LTR|ERVL-MaLR	-11310	NM_001127376	327743	Mm.208111	NM_001127376	ENSMUSG00000062074	Ccn6	Gm735|WISP-3|Wisp3	cellular communication network factor 6	protein-coding	0.00936	0.493769
chr8-25619587-25620910	chr8	25619587	25620910	+	Whsc1l1	0.0288873	intron (NM_001001735, intron 1 of 9)	intron (NM_001001735, intron 1 of 9)	17964	NM_001308482	234135	Mm.217337	NM_001001735	ENSMUSG00000054823	Nsd3	6720429E03|A530023P05|AI528490|WHISTLE|Whsc1l1	nuclear receptor binding SET domain protein 3	protein-coding	0.011338	0.444109
chr2-164188699-164189155	chr2	164188699	164189155	+	Wfdc12	0.0362167	TTS (NM_138684)	TTS (NM_138684)	1631	NM_138684	192200	Mm.6433	NM_138684	ENSMUSG00000042845	Wfdc12	Swam2|WAP2	WAP four-disulfide core domain 12	protein-coding	0.010965	0.485777
chr4-133292203-133294746	chr4	133292203	133294746	+	Wdtc1	0.0280686	3' UTR (NM_199306, exon 16 of 16)	3' UTR (NM_199306, exon 16 of 16)	-15684	NR_110978	52174	Mm.244748	NM_025667	ENSMUSG00000028857	Tmem222	5730406H10Rik|AA409341|D4Ertd196e	transmembrane protein 222	protein-coding	0.020055	0.588836
chr6-34880010-34880575	chr6	34880010	34880575	+	Wdr91	0.0106683	TTS (NM_001013366)	TTS (NM_001013366)	-2227	NM_001135611	78412	Mm.248440	NM_199145	ENSMUSG00000046806	Cyren	3110062M04Rik|AL023049|Mri	cell cycle regulator of NHEJ	protein-coding	0.014159	0.521201
chr12-75656628-75657029	chr12	75656628	75657029	+	Wdr89	0.0432277	intron (NM_028203, intron 1 of 1)	intron (NM_028203, intron 1 of 1)	12709	NM_028203	72338	Mm.341719	NM_028203	ENSMUSG00000045690	Wdr89	2600001A11Rik	WD repeat domain 89	protein-coding	0.007481	0.40796
chr15-7933993-7934658	chr15	7933993	7934658	+	Wdr70	0.0182946	intron (NM_001081402, intron 10 of 17)	intron (NM_001081402, intron 10 of 17)	118775	NM_001301357	14573	Mm.4679	NM_010275	ENSMUSG00000022144	Gdnf	AI385739|ATF	glial cell line derived neurotrophic factor	protein-coding	0.028571	0.527027
chr2-27514218-27516234	chr2	27514218	27516234	+	Wdr5	0.0447492	promoter-TSS (NM_080848)	promoter-TSS (NM_080848)	79	NM_080848	140858	Mm.28265	NM_080848	ENSMUSG00000026917	Wdr5	2410008O07Rik|AA408785|AA960360|Big|Big-3	WD repeat domain 5	protein-coding	0.050595	0.584036
chr13-8870131-8871917	chr13	8870131	8871917	+	Wdr37	0.0145109	promoter-TSS (NM_172445)	promoter-TSS (NM_172445)	20	NM_172445	207615	Mm.284654	NM_172445	ENSMUSG00000021147	Wdr37	-	WD repeat domain 37	protein-coding	0.047032	0.517627
chr4-62454948-62455438	chr4	62454948	62455438	+	Wdr31	0.00471415	intron (NM_001355523, intron 9 of 9)	intron (NM_001355523, intron 9 of 9)	15706	NM_001290521	71354	Mm.155573	NM_023597	ENSMUSG00000028391	Wdr31	5430402I10Rik|spWD	WD repeat domain 31	protein-coding	0.012245	0.478615
chr5-134872636-134872987	chr5	134872636	134872987	+	Wbscr28	0.00149752	Intergenic	Intergenic	33922	NM_029681	76629	Mm.159750	NM_029681	ENSMUSG00000040576	Tmem270	1700111I05Rik|Wbscr28	transmembrane protein 270	protein-coding	0.014245	0.548295
chr5-131019393-131019996	chr5	131019393	131019996	+	Wbscr17	0.023531	intron (NM_145218, intron 5 of 10)	intron (NM_145218, intron 5 of 10)	287828	NM_145218	212996	Mm.299204	NM_145218	ENSMUSG00000034040	Galnt17	AA388321|E330012B09Rik|Galnt19|Gcap8|Wbscr17	polypeptide N-acetylgalactosaminyltransferase 17	protein-coding	0.016584	0.493377
chr11-116093882-116094434	chr11	116093882	116094434	+	Wbp2	0.000959545	Intergenic	Intergenic	-7163	NM_001361446	22378	Mm.284792	NM_016852	ENSMUSG00000034341	Wbp2	-	WW domain binding protein 2	protein-coding	0.023551	0.517179
chr6-136827354-136828962	chr6	136827354	136828962	+	Wbp11	0.008894	promoter-TSS (NM_178776)	promoter-TSS (NM_178776)	58	NM_021714	60321	Mm.141197	NM_021714	ENSMUSG00000030216	Wbp11	2510026P17Rik|D6Wsu113e|Npwbp|SIPP1	WW domain binding protein 11	protein-coding	0.054104	0.521442
chr17-66111093-66112155	chr17	66111093	66112155	+	Wash	0.0287756	promoter-TSS (NM_001037757)	promoter-TSS (NM_001037757)	-21	NM_001037757	68767	Mm.296545	NM_026833	ENSMUSG00000024101	Washc1	1110049F14Rik|ORF19|Wash|Wash1	WASH complex subunit 1	protein-coding	0.047081	0.5381
chr4-133129324-133131727	chr4	133129324	133131727	+	Wasf2	0.0321237	promoter-TSS (NM_153423)	promoter-TSS (NM_153423)	-108	NM_153423	242687	Mm.23566	NM_153423	ENSMUSG00000028868	Wasf2	AW742646|D4Ertd13e|WAVE2	WAS protein family, member 2	protein-coding	0.041199	0.53619
chr14-79140197-79141011	chr14	79140197	79141011	+	Vwa8	0.0415465	intron (NM_027906, intron 37 of 44)	intron (NM_027906, intron 37 of 44)	58586	NR_152203	100043765	Mm.435553	NR_152203	ENSMUSG00000115111	Gm4632	-	predicted gene 4632	ncRNA	0.017199	0.499387
chr14-78850478-78851534	chr14	78850478	78851534	+	Vwa8	0.0155422	intron (NM_027906, intron 1 of 44)	intron (NM_027906, intron 1 of 44)	1828	NM_173758	219189	Mm.159651	NM_027906	ENSMUSG00000058997	Vwa8	1300010F03Rik|4932416F07Rik|AI957255|Kiaa0564|mKIAA0564	von Willebrand factor A domain containing 8	protein-coding	0.00947	0.428571	12(TGTTTATTTA,-,0.00),684(TATGTAAACA,+,0.00)
chr7-120766968-120767857	chr7	120766968	120767857	+	Vwa3a	0.0304733	intron (NM_177697, intron 7 of 33)	intron (NM_177697, intron 7 of 33)	27855	NM_177697	233813	Mm.389939	NM_177697	ENSMUSG00000030889	Vwa3a	E030013G06Rik	von Willebrand factor A domain containing 3A	protein-coding	0.007874	0.503371
chr7-40902403-40903036	chr7	40902403	40903036	+	Vstm2b	0.00140524	exon (NM_021387, exon 4 of 5)	exon (NM_021387, exon 4 of 5)	3441	NM_021387	58188	Mm.150675	NM_021387	ENSMUSG00000039257	Vstm2b	2900093B09Rik|AB030198	V-set and transmembrane domain containing 2B	protein-coding	0.061611	0.602524
chr11-16437296-16437878	chr11	16437296	16437878	+	Vstm2a	0.0439529	Intergenic	RLTR26_Mus|LTR|ERVK	70897	NM_001109972	20335	Mm.325350	NM_011343	ENSMUSG00000078974	Sec61g	-	SEC61, gamma subunit	protein-coding	0.0189	0.521441
chr7-44769575-44770754	chr7	44769575	44770754	+	Vrk3	0.0223347	intron (NM_133945, intron 12 of 14)	intron (NM_133945, intron 12 of 14)	21535	NM_133945	101568	Mm.28816	NM_133945	ENSMUSG00000002205	Vrk3	AI428238	vaccinia related kinase 3	protein-coding	0.011026	0.527966
chr12-106173811-106175951	chr12	106173811	106175951	+	Vrk1	0.0337874	Intergenic	Intergenic	164618	NM_001029844	22367	Mm.2981	NM_011705	ENSMUSG00000021115	Vrk1	51PK	vaccinia related kinase 1	protein-coding	0.033645	0.508641
chr8-107029831-107032118	chr8	107029831	107032118	+	Vps4a	0.0382811	promoter-TSS (NM_126165)	promoter-TSS (NM_126165)	-352	NM_126165	116733	Mm.236004	NM_126165	ENSMUSG00000031913	Vps4a	4930589C15Rik|AI325971|AW553189	vacuolar protein sorting 4A	protein-coding	0.050721	0.583479
chr5-124043342-124044179	chr5	124043342	124044179	+	Vps37b	0.00113624	Intergenic	Intergenic	-11500	NM_177876	330192	Mm.4079	NM_177876	ENSMUSG00000066278	Vps37b	2300007F24Rik|AI415429|BC026744	vacuolar protein sorting 37B	protein-coding	0.013142	0.50716
chr4-145193795-145195561	chr4	145193795	145195561	+	Vps13d	0.00191897	intron (NM_001276465, intron 1 of 69)	CpG	327	NM_001276465	230895	Mm.240310	NM_001033190	ENSMUSG00000020220	Vps13d	-	vacuolar protein sorting 13D	protein-coding	0.041336	0.566497
chr6-114882275-114883852	chr6	114882275	114883852	+	Vgll4	0.014285	intron (NM_001356371, intron 3 of 5)	intron (NM_001356371, intron 3 of 5)	38758	NM_177683	232334	Mm.268357	NM_177683	ENSMUSG00000030315	Vgll4	BC048841|VGL-4	vestigial like family member 4	protein-coding	0.017121	0.52218
chr13-89738777-89743511	chr13	89738777	89743511	+	Vcan	0.0111042	intron (NM_001081249, intron 1 of 14)	intron (NM_001081249, intron 1 of 14)	1368	NM_172955	13003	Mm.158700	NM_019389	ENSMUSG00000021614	Vcan	5430420N07Rik|9430051N09|Cspg2|DPEAAE|NG2|PG-M|PG-M(V0)|PG-M(V1)|hdf	versican	protein-coding	0.034854	0.517846
chr3-109339818-109342090	chr3	109339818	109342090	+	Vav3	0.0408654	5' UTR (NM_020505, exon 1 of 27)	5' UTR (NM_020505, exon 1 of 27)	271	NM_020505	57257	Mm.282257	NM_020505	ENSMUSG00000033721	Vav3	A530094I06Rik|AA986410|Idd18.1	vav 3 oncogene	protein-coding	0.058539	0.58249
chr1-172016529-172017666	chr1	172016529	172017666	+	Vangl2	0.0138875	intron (NM_033509, intron 1 of 7)	intron (NM_033509, intron 1 of 7)	10198	NM_033509	93840	Mm.36148	NM_033509	ENSMUSG00000026556	Vangl2	C530001F03Rik|Lootl|Lp|Lpp1|Ltap|Vang1l2|loop-tail|ska17|ska<m17Jus>|stbm|strabismus	VANGL planar cell polarity 2	protein-coding	0.006157	0.531634
chr7-112085004-112085504	chr7	112085004	112085504	+	Usp47	0.0356798	intron (NM_133758, intron 14 of 27)	intron (NM_133758, intron 14 of 27)	61748	NM_001357952	74996	Mm.16974	NM_133758	ENSMUSG00000059263	Usp47	4930502N04Rik|A630020C16Rik	ubiquitin specific peptidase 47	protein-coding	0.008	0.413174
chr5-73993635-73994069	chr5	73993635	73994069	+	Usp46	0.0434511	Intergenic	Intergenic	74559	NM_177561	69727	Mm.48795	NM_177561	ENSMUSG00000054814	Usp46	1190009E20Rik|2410018I08Rik|AI451644	ubiquitin specific peptidase 46	protein-coding	0.006912	0.473563
chr9-66630870-66631432	chr9	66630870	66631432	+	Usp3	0.00686909	Intergenic	Intergenic	-38036	NM_144937	235441	Mm.32465	NM_144937	ENSMUSG00000032376	Usp3	AA409661|BC017156	ubiquitin specific peptidase 3	protein-coding	0.003559	0.463588
chr16-77013103-77014894	chr16	77013103	77014894	+	Usp25	0.0190031	promoter-TSS (NM_013918)	promoter-TSS (NM_013918)	-71	NM_013918	30940	Mm.40986	NM_013918	ENSMUSG00000022867	Usp25	-	ubiquitin specific peptidase 25	protein-coding	0.081519	0.59933
chr7-140834815-140835843	chr7	140834815	140835843	+	Urah	0.0267091	promoter-TSS (NM_001359805)	promoter-TSS (NM_001359805)	50	NM_001359805	76974	Mm.272359	NM_029821	ENSMUSG00000025481	Urah	1190003J15Rik|2810420C16Rik|HIUHase	urate (5-hydroxyiso-) hydrolase	protein-coding	0.019455	0.592809
chr5-136061342-136062268	chr5	136061342	136062268	+	Upk3bl	0.0352847	intron (NM_001359361, intron 5 of 5)	intron (NM_001359361, intron 5 of 5)	4538	NM_027158	69665	Mm.75713	NM_027158	ENSMUSG00000006143	Upk3bl	2310043J07Rik|Upk3bl1	uroplakin 3B-like	protein-coding	0.019438	0.526429
chrX-37109603-37111044	chrX	37109603	37111044	+	Upf3b	0.0248193	promoter-TSS (NM_026573)	promoter-TSS (NM_026573)	-1	NM_026573	68134	Mm.271160	NM_026573	ENSMUSG00000036572	Upf3b	5730594O13Rik|AI317193|AW541158|RENT3B|UPF3X	UPF3 regulator of nonsense transcripts homolog B (yeast)	protein-coding	0.037474	0.502774
chr2-6070963-6072502	chr2	6070963	6072502	+	Upf2	0.00396733	Intergenic	MIR3|SINE|MIR	58453	NM_144883	227545	Mm.133542	NM_144883	ENSMUSG00000045319	Proser2	5430407P10Rik|AU067770	proline and serine rich 2	protein-coding	0.016244	0.518182
chr5-114129932-114131970	chr5	114129932	114131970	+	Ung	0.0398865	promoter-TSS (NM_011677)	promoter-TSS (NM_011677)	-205	NM_011677	22256	Mm.1393	NM_011677	ENSMUSG00000029591	Ung	UNG1|UNG2	uracil DNA glycosylase	protein-coding	0.075074	0.613536
chr17-30990265-30990666	chr17	30990265	30990666	+	Umodl1	0.000605055	intron (NM_177465, intron 13 of 21)	intron (NM_177465, intron 13 of 21)	35782	NM_177465	52020	Mm.25923	NM_177465	ENSMUSG00000054134	Umodl1	D17Ertd488e	uromodulin-like 1	protein-coding	0.022444	0.532338
chr9-121300886-121301380	chr9	121300886	121301380	+	Ulk4	0.0188568	intron (NR_152160, intron 1 of 17)	ORR1D2|LTR|ERVL-MaLR	3631	NM_001357972	67095	Mm.491112	NM_175114	ENSMUSG00000032536	Trak1	2310001H13Rik|AI413908|AI467545|hyrt|mKIAA1042	trafficking protein, kinesin binding 1	protein-coding	0.01417	0.547475
chr9-121312297-121314925	chr9	121312297	121314925	+	Ulk4	0.017326	intron (NR_152160, intron 1 of 17)	RMER17C|LTR|ERVK	16109	NM_001357972	67095	Mm.491112	NM_175114	ENSMUSG00000032536	Trak1	2310001H13Rik|AI413908|AI467545|hyrt|mKIAA1042	trafficking protein, kinesin binding 1	protein-coding	0.017504	0.511982
chr5-87142837-87143580	chr5	87142837	87143580	+	Ugt2b5	0.00800082	Intergenic	Lx4A|LINE|L1	-2868	NM_009467	22238	Mm.291575	NM_009467	ENSMUSG00000054630	Ugt2b5	AI118071|M-1|Udpgt-3|Udpgt2b5|Ugt2b17	UDP glucuronosyltransferase 2 family, polypeptide B5	protein-coding	0.004038	0.432796
chr14-119027084-119027736	chr14	119027084	119027736	+	Uggt2	0.0359679	intron (NM_001081252, intron 26 of 38)	intron (NM_001081252, intron 26 of 38)	-71555	NR_153786	102635192	Mm.398079	NR_153786		Gm16835	-	predicted gene, 16835	ncRNA	0.009202	0.388974
chr4-59188669-59190296	chr4	59188669	59190296	+	Ugcg	0.000574904	promoter-TSS (NM_011673)	promoter-TSS (NM_011673)	-68	NM_011673	22234	Mm.198803	NM_011673	ENSMUSG00000028381	Ugcg	AU043821|C80537|Epcs21|GlcT-1|Ugcgl	UDP-glucose ceramide glucosyltransferase	protein-coding	0.097726	0.632678
chr9-108987695-108989203	chr9	108987695	108989203	+	Ucn2	0.0186129	Intergenic	Intergenic	2286	NM_145077	171530	Mm.388865	NM_145077	ENSMUSG00000049699	Ucn2	Ucn II|Ucn-2|ucn-II	urocortin 2	protein-coding	0.013926	0.552021
chr12-102769032-102769358	chr12	102769032	102769358	+	Ubr7	0.0163989	exon (NM_025666, exon 8 of 11)	exon (NM_025666, exon 8 of 11)	11220	NM_025666	66622	Mm.34261	NM_025666	ENSMUSG00000041712	Ubr7	5730410I19Rik|AA589405|AW557761	ubiquitin protein ligase E3 component n-recognin 7 (putative)	protein-coding	0.009202	0.400612
chr4-139460091-139460401	chr4	139460091	139460401	+	Ubr4	0.0193204	exon (NM_001160319, exon 78 of 106)	exon (NM_001160319, exon 78 of 106)	-70302	NM_183148	212632	Mm.30464	NM_183148	ENSMUSG00000041025	Iffo2	C79267	intermediate filament family orphan 2	protein-coding	0.041935	0.601286
chr4-148403184-148406136	chr4	148403184	148406136	+	Ubiad1	0.014729	Intergenic	Intergenic	40091	NM_027873	71707	Mm.292503	NM_027873	ENSMUSG00000047719	Ubiad1	1200002M06Rik|AI426463|AW320947|Tere1	UbiA prenyltransferase domain containing 1	protein-coding	0.025068	0.543854
chr4-148421587-148421815	chr4	148421587	148421815	+	Ubiad1	0.0423722	Intergenic	MLT1H|LTR|ERVL-MaLR	23050	NM_027873	71707	Mm.292503	NM_027873	ENSMUSG00000047719	Ubiad1	1200002M06Rik|AI426463|AW320947|Tere1	UbiA prenyltransferase domain containing 1	protein-coding	0.02193	0.532751
chr9-41153222-41153560	chr9	41153222	41153560	+	Ubash3b	0.0235466	intron (NM_176860, intron 1 of 13)	intron (NM_176860, intron 1 of 13)	4671	NM_176860	72828	Mm.133615	NM_176860	ENSMUSG00000032020	Ubash3b	2810457I06Rik|BB125008|STS-1|TULA-2|p70	ubiquitin associated and SH3 domain containing, B	protein-coding	0.014793	0.563422
chr10-82858149-82861167	chr10	82858149	82861167	+	Txnrd1	0.0362595	promoter-TSS (NM_001042514)	promoter-TSS (NM_001042514)	452	NM_015762	50493	Mm.210155	NM_015762	ENSMUSG00000020250	Txnrd1	TR|TR1|TrxR1	thioredoxin reductase 1	protein-coding	0.040755	0.514078	641(TAAGAAAACA,+,0.00)
chr17-65906217-65906989	chr17	65906217	65906989	+	Twsg1	0.0318898	Intergenic	Intergenic	-20848	NM_009067	19765	Mm.17009	NM_009067	ENSMUSG00000024096	Ralbp1	RLIP76|Rip1	ralA binding protein 1	protein-coding	0.01943	0.520052
chr12-105280970-105281540	chr12	105280970	105281540	+	Tunar	0.00389948	Intergenic	Intergenic	-55339	NR_045047	69952	Mm.158311	NR_045047	ENSMUSG00000097929	Tunar	2810011L19Rik|Tuna	Tcl1 upstream neural differentiation associated RNA	ncRNA	0.017544	0.509632
chr2-121169782-121171836	chr2	121169782	121171836	+	Tubgcp4	0.039189	promoter-TSS (NM_001290824)	promoter-TSS (NM_001290824)	316	NM_001290820	99334	Mm.188422	NM_178889	ENSMUSG00000050619	Zscan29	AW125441|Zfp690	zinc finger SCAN domains 29	protein-coding	0.058909	0.564477
chr11-101138552-101139166	chr11	101138552	101139166	+	Tubg1	0.0450766	Intergenic	B1F2|SINE|Alu	-17025	NM_134028	103768	Mm.142348	NM_134028	ENSMUSG00000045007	Tubg2	AI504772|Tubgl	tubulin, gamma 2	protein-coding	0.021173	0.546341
chr7-4130961-4131661	chr7	4130961	4131661	+	Ttyh1	0.0209839	exon (NM_001305822, exon 10 of 14)	exon (NM_001305822, exon 10 of 14)	5615	NR_033548	100037396	Mm.447887	NR_033548	ENSMUSG00000085886	D030047H15Rik	Gm15924	RIKEN cDNA D030047H15 gene	ncRNA	0.014286	0.546362
chr2-36003144-36004746	chr2	36003144	36004746	+	Ttll11	0.021196	Intergenic	RMER13B|LTR|ERVK	-24321	NM_029774	74410	Mm.21591	NM_028921	ENSMUSG00000026885	Ttll11	4932702F08Rik|4933424A20Rik|AU043211|D2Ertd624e	tubulin tyrosine ligase-like family, member 11	protein-coding	0.013733	0.533999
chr12-100479468-100480564	chr12	100479468	100480564	+	Ttc7b	0.0265283	intron (NM_001033213, intron 3 of 19)	L1Md_F2|LINE|L1	40806	NM_001033213	104718	Mm.295441	NM_001033213	ENSMUSG00000033530	Ttc7b	AA408451|Ttc7l1	tetratricopeptide repeat domain 7B	protein-coding	0.010036	0.463081
chr12-100503929-100504497	chr12	100503929	100504497	+	Ttc7b	0.00671376	intron (NM_001033213, intron 1 of 19)	intron (NM_001033213, intron 1 of 19)	16609	NM_001033213	104718	Mm.295441	NM_001033213	ENSMUSG00000033530	Ttc7b	AA408451|Ttc7l1	tetratricopeptide repeat domain 7B	protein-coding	0.012324	0.502636
chr12-9278726-9279057	chr12	9278726	9279057	+	Ttc32	0.0187354	Intergenic	Intergenic	248894	NM_029321	75516	Mm.37581	NM_029321	ENSMUSG00000066637	Ttc32	1700013G20Rik	tetratricopeptide repeat domain 32	protein-coding	0.009063	0.451807
chr4-106621668-106623772	chr4	106621668	106623772	+	Ttc22	0.0178777	exon (NM_177667, exon 1 of 7)	exon (NM_177667, exon 1 of 7)	271	NM_177667	230576	Mm.41945	NM_177667	ENSMUSG00000034919	Ttc22	4732467L16Rik	tetratricopeptide repeat domain 22	protein-coding	0.034221	0.590499
chr15-83562267-83565787	chr15	83562267	83565787	+	Tspo	0.0332864	intron (NM_009775, intron 1 of 3)	intron (NM_009775, intron 1 of 3)	454	NM_009775	12257	Mm.1508	NM_009775	ENSMUSG00000041736	Tspo	Bzrp|IBP|PBR|Tspo1	translocator protein	protein-coding	0.024148	0.531383
chr6-128079533-128080380	chr6	128079533	128080380	+	Tspan9	0.0175239	intron (NM_001356301, intron 1 of 7)	intron (NM_001356301, intron 1 of 7)	63622	NM_001356301	109246	Mm.21814	NM_175414	ENSMUSG00000030352	Tspan9	6720474K14Rik|9430079M16Rik|AU018597|Tspan-9	tetraspanin 9	protein-coding	0.011806	0.527123
chr7-36678576-36680773	chr7	36678576	36680773	+	Tshz3	0.0219634	Intergenic	Intergenic	-18444	NM_172298	243931	Mm.44141	NM_172298	ENSMUSG00000021217	Tshz3	A630038G13Rik|Tsh3|Zfp537|mKIAA1474|teashirt3	teashirt zinc finger family member 3	protein-coding	0.021848	0.489991	762(TGTTTATTTA,-,0.00),1216(TAATTAAACA,+,0.00)
chr18-83815174-83816032	chr18	83815174	83816032	+	Tshz1	0.00180823	Intergenic	Intergenic	270959	NM_001081300	110796	Mm.102136	NM_001081300	ENSMUSG00000046982	Tshz1	5730407I04Rik|D18Bwg1409e|Mtsh1|NY-CO-33|Sdccag33|Tsh1|teashirt1	teashirt zinc finger family member 1	protein-coding	0.015152	0.414435
chr18-84074602-84075334	chr18	84074602	84075334	+	Tshz1	0.00387534	intron (NM_001081300, intron 1 of 1)	intron (NM_001081300, intron 1 of 1)	11594	NM_001081300	110796	Mm.102136	NM_001081300	ENSMUSG00000046982	Tshz1	5730407I04Rik|D18Bwg1409e|Mtsh1|NY-CO-33|Sdccag33|Tsh1|teashirt1	teashirt zinc finger family member 1	protein-coding	0.013661	0.51296
chr12-91423071-91423768	chr12	91423071	91423768	+	Tshr	0.0490501	intron (NM_011648, intron 1 of 9)	RLTR30|LTR|ERV1	22426	NM_011648	22095	Mm.173847	NM_011648	ENSMUSG00000020963	Tshr	AI481368|hypothroid|hyt|pet	thyroid stimulating hormone receptor	protein-coding	0.014347	0.471347
chr1-152313392-152313871	chr1	152313392	152313871	+	Tsen15	0.0474003	Intergenic	ORR1A4|LTR|ERVL-MaLR	73051	NM_025677	66637	Mm.379120	NM_025677	ENSMUSG00000014980	Tsen15	5730449L18Rik|AL023077|Sen15	tRNA splicing endonuclease subunit 15	protein-coding	0.006263	0.489583
chr5-137764311-137765006	chr5	137764311	137765006	+	Tsc22d4	0.0476517	intron (NM_029805, intron 5 of 5)	B4A|SINE|B4	-14246	NM_001356989	69871	Mm.276058	NM_027242	ENSMUSG00000029725	Ppp1r35	2010007H12Rik|2010011D20Rik|AL024004	protein phosphatase 1, regulatory subunit 35	protein-coding	0.008633	0.497126
chr11-62575156-62577180	chr11	62575156	62577180	+	Trpv2	0.0372659	intron (NM_011706, intron 2 of 15)	intron (NM_011706, intron 2 of 15)	1682	NM_011706	22368	Mm.288064	NM_011706	ENSMUSG00000018507	Trpv2	GRC|OTRPC2|VRL-1|Vrl1	transient receptor potential cation channel, subfamily V, member 2	protein-coding	0.027668	0.539259
chr7-45328879-45329219	chr7	45328879	45329219	+	Trpm4	0.00666749	intron (NM_175130, intron 2 of 24)	intron (NM_175130, intron 2 of 24)	4091	NR_110499	100040970	Mm.289810	NR_110499	ENSMUSG00000046721	Rpl14-ps1	Gm9811	ribosomal protein L14, pseudogene 1	pseudo	0.026471	0.554252
chr4-154065117-154066153	chr4	154065117	154066153	+	Trp73	0.014539	intron (NM_001126331, intron 4 of 9)	intron (NM_001126331, intron 4 of 9)	-22958	NM_001033455	381580	Mm.51001	NM_001033455	ENSMUSG00000039492	Ccdc27	Gm1035	coiled-coil domain containing 27	protein-coding	0.006757	0.522662
chr2-166776269-166776718	chr2	166776269	166776718	+	Trp53rk	0.00228546	Intergenic	Intergenic	-17274	NM_023815	76367	Mm.330796	NM_023815	ENSMUSG00000042854	Trp53rkb	2810408M09Rik|4933401B08Rik|5630401H01Rik|Nori-2|PRPK|Tp53rk|Trp53rk|Trp53tk|mNori-2p	transformation related protein 53 regulating kinase B	protein-coding	0.004454	0.522222
chr17-29052976-29054775	chr17	29052976	29054775	+	Trp53cor1	0.042377	Intergenic	Intergenic	21215	NM_013663	20383	Mm.6787	NM_013663	ENSMUSG00000071172	Srsf3	AL024116|Sfrs3|X16	serine/arginine-rich splicing factor 3	protein-coding	0.015008	0.525556	32(TGTTTTCTTA,-,0.00)
chr10-30405870-30406345	chr10	30405870	30406345	+	Trmt11	0.00979611	Intergenic	Intergenic	194593	NM_001358806	73681	Mm.294503	NM_028604	ENSMUSG00000019792	Trmt11	2410075D05Rik|3110045I18Rik|AW213713	tRNA methyltransferase 11	protein-coding	0.018947	0.441176
chr9-65884540-65885530	chr9	65884540	65885530	+	Trip4	0.0329144	5' UTR (NM_019797, exon 4 of 16)	5' UTR (NM_019797, exon 4 of 16)	138	NM_001170907	56404	Mm.208379	NM_019797	ENSMUSG00000032386	Trip4	4930558E03Rik|ASC-1|Asc1|BB191711	thyroid hormone receptor interactor 4	protein-coding	0.043434	0.492432
chr9-65848149-65848728	chr9	65848149	65848728	+	Trip4	0.0367942	intron (NM_001357872, intron 12 of 13)	intron (NM_001357872, intron 12 of 13)	-20874	NM_172536	214812	Mm.139231	NM_172536	ENSMUSG00000040524	Zfp609	9830165N24|BC016271|Znf609|mKIAA0295	zinc finger protein 609	protein-coding	0.003454	0.434483
chr7-109504424-109504815	chr7	109504424	109504815	+	Trim66	0.0201023	intron (NM_181853, intron 1 of 19)	Lx3B|LINE|L1	3515	NM_001170912	330627	Mm.183528	NM_181853	ENSMUSG00000031026	Trim66	Kiaa0298-hp|Tif1d	tripartite motif-containing 66	protein-coding	0.012788	0.515306
chr5-137102598-137103402	chr5	137102598	137103402	+	Trim56	0.00508519	Intergenic	Intergenic	13207	NM_201373	384309	Mm.100647	NM_201373	ENSMUSG00000043279	Trim56	A130009K11Rik|Gm452|RNF109	tripartite motif-containing 56	protein-coding	0.026119	0.571429
chr17-36265878-36266184	chr17	36265878	36266184	+	Trim39	0.000911017	intron (NM_001357889, intron 3 of 4)	ORR1E|LTR|ERVL-MaLR	5400	NM_001357889	79263	Mm.40624	NM_024468	ENSMUSG00000045409	Trim39	1100001D15Rik|E130103K13Rik|RBCC-B30.2|Rnf23|mKIAA4179|tfp	tripartite motif-containing 39	protein-coding	0.01634	0.47557
chr13-23792459-23792917	chr13	23792459	23792917	+	Trim38	0.0438807	Intergenic	Intergenic	10147	NM_001029935	214158	Mm.314151	NM_001029935	ENSMUSG00000064140	Trim38	Gm23	tripartite motif-containing 38	protein-coding	0.004367	0.344227
chr3-103382923-103383851	chr3	103382923	103383851	+	Trim33	0.0482899	Intergenic	Intergenic	104094	NM_053170	94093	Mm.195036	NM_053170	ENSMUSG00000033014	Trim33	8030451N04Rik|AI413936|Ecto|Tif1g	tripartite motif-containing 33	protein-coding	0.020474	0.512379
chr13-21221210-21223901	chr13	21221210	21223901	+	Trim27	0.0113801	Intergenic	Intergenic	42624	NM_009054	19720	Mm.314056	NM_009054	ENSMUSG00000021326	Trim27	AW538890|Gm19403|Rfp	tripartite motif-containing 27	protein-coding	0.022668	0.457652
chr11-58961571-58962432	chr11	58961571	58962432	+	Trim17	0.0450494	exon (NM_001318003, exon 1 of 1)	exon (NM_001318003, exon 1 of 1)	290	NM_001318003	382523		NM_001318003		Gm12260	H3t	predicted gene 12260	protein-coding	0.065041	0.595128
chr15-59673914-59674613	chr15	59673914	59674613	+	Trib1	0.00247141	Intergenic	Intergenic	25609	NM_144549	211770	Mm.40298	NM_144549	ENSMUSG00000032501	Trib1	A530090O15Rik|TRB-1|Trb1	tribbles pseudokinase 1	protein-coding	0.020029	0.542857
chr17-48336832-48337314	chr17	48336832	48337314	+	Trem2	0.0111852	Intergenic	Intergenic	-9328	NM_031254	83433	Mm.261623	NM_031254	ENSMUSG00000023992	Trem2	TREM-2|Trem2a|Trem2b|Trem2c	triggering receptor expressed on myeloid cells 2	protein-coding	0.012448	0.451346
chr9-121445423-121445811	chr9	121445423	121445811	+	Trak1	0.0223455	TTS (NM_001357973)	TTS (NM_001357973)	42171	NM_001357968	67095	Mm.491112	NM_175114	ENSMUSG00000032536	Trak1	2310001H13Rik|AI413908|AI467545|hyrt|mKIAA1042	trafficking protein, kinesin binding 1	protein-coding	0.007732	0.542416
chr1-192068256-192068526	chr1	192068256	192068526	+	Traf5	0.0156771	intron (NM_011633, intron 2 of 9)	ORR1G|LTR|ERVL-MaLR	24208	NM_011633	22033	Mm.380491	NM_011633		Traf5	-	TNF receptor-associated factor 5	protein-coding	0.003704	0.568266
chr12-111164171-111167387	chr12	111164171	111167387	+	Traf3	0.0267951	promoter-TSS (NM_001286122)	promoter-TSS (NM_001286122)	-591	NM_011632	22031	Mm.27431	NM_011632	ENSMUSG00000021277	Traf3	AI528849|CAP-1|CD40bp|CRAF1|LAP1|T-BAM|TRAFAMN|amn	TNF receptor-associated factor 3	protein-coding	0.064988	0.603046
chr4-114550790-114550979	chr4	114550790	114550979	+	Trabd2b	0.0265567	intron (NM_001085549, intron 2 of 6)	intron (NM_001085549, intron 2 of 6)	144160	NM_001085549	666048	Mm.331779	NM_001085549	ENSMUSG00000070867	Trabd2b	Gm12824|Hkat	TraB domain containing 2B	protein-coding	0.037037	0.521053
chr4-114483907-114484326	chr4	114483907	114484326	+	Trabd2b	0.039654	intron (NM_001085549, intron 2 of 6)	intron (NM_001085549, intron 2 of 6)	77392	NM_001085549	666048	Mm.331779	NM_001085549	ENSMUSG00000070867	Trabd2b	Gm12824|Hkat	TraB domain containing 2B	protein-coding	0.002387	0.547619
chr6-49229763-49229973	chr6	49229763	49229973	+	Tra2a	0.016772	Intergenic	Intergenic	-14914	NM_023670	140488	Mm.281018	NM_023670	ENSMUSG00000029814	Igf2bp3	2610101N11Rik|AA522010|AL022933|AU045931|IMP-3|IMP3|Koc13|Neilsen|mimp3	insulin-like growth factor 2 mRNA binding protein 3	protein-coding	0.019048	0.49763
chr10-115184511-115185256	chr10	115184511	115185256	+	Tph2	0.037546	exon (NM_173391, exon 1 of 11)	exon (NM_173391, exon 1 of 11)	139	NM_173391	216343	Mm.31597	NM_173391	ENSMUSG00000006764	Tph2	AU043594|Ntph	tryptophan hydroxylase 2	protein-coding	0.020134	0.483914
chr10-115143574-115144056	chr10	115143574	115144056	+	Tph2	0.0412039	intron (NM_173391, intron 7 of 10)	intron (NM_173391, intron 7 of 10)	41207	NM_173391	216343	Mm.31597	NM_173391	ENSMUSG00000006764	Tph2	AU043594|Ntph	tryptophan hydroxylase 2	protein-coding	0.014523	0.430642
chr8-89784989-89785475	chr8	89784989	89785475	+	Tox3	0.035248	Intergenic	Intergenic	563020	NM_172913	244579	Mm.302755	NM_172913	ENSMUSG00000043668	Tox3	500-9|BC052044|C230068E13|CAGF9|Tnrc9	TOX high mobility group box family member 3	protein-coding	0.014403	0.400411
chr14-16380117-16380703	chr14	16380117	16380703	+	Top2b	0.0294999	intron (NM_009409, intron 1 of 35)	intron (NM_009409, intron 1 of 35)	15204	NM_009409	21974	Mm.130362	NM_009409	ENSMUSG00000017485	Top2b	D230016L12Rik|Top-2	topoisomerase (DNA) II beta	protein-coding	0.008532	0.451448
chr15-75646456-75646836	chr15	75646456	75646836	+	Top1mt	0.00336352	Intergenic	Intergenic	29962	NM_011759	22701	Mm.87210	NM_011759	ENSMUSG00000047003	Zfp41	CTfin92|Zfp-41	zinc finger protein 41	protein-coding	0.055263	0.611549
chr16-57116092-57116480	chr16	57116092	57116480	+	Tomm70a	0.0103477	Intergenic	ORR1G|LTR|ERVL-MaLR	-5428	NM_138599	28185	Mm.196933	NM_138599	ENSMUSG00000022752	Tomm70a	2610044B22Rik|D16Ium22|D16Ium22e|D16Wsu109e|Tom70|Tomm70|mKIAA0719	translocase of outer mitochondrial membrane 70A	protein-coding	0	0.416452
chr11-60351302-60353701	chr11	60351302	60353701	+	Tom1l2	0.00330044	promoter-TSS (NM_029044)	promoter-TSS (NM_029044)	404	NM_001039093	216810	Mm.218875	NM_153080	ENSMUSG00000000538	Tom1l2	2900016I08Rik|A730055F12Rik|AU042072|Srebf1	target of myb1-like 2 (chicken)	protein-coding	0.036265	0.517083
chr11-94213968-94214587	chr11	94213968	94214587	+	Tob1	0.013214	exon (NM_009427, exon 2 of 2)	exon (NM_009427, exon 2 of 2)	2823	NM_009427	22057	Mm.259673	NM_009427	ENSMUSG00000037573	Tob1	Tob|Trob	transducer of ErbB-2.1	protein-coding	0.03231	0.570968
chr11-99062984-99063981	chr11	99062984	99063981	+	Tns4	0.00485684	Intergenic	MLT1B|LTR|ERVL-MaLR	22238	NM_010517	16010	Mm.233799	NM_010517	ENSMUSG00000017493	Igfbp4	AI875747|Deb2|IBP-4|IGFBP-4	insulin-like growth factor binding protein 4	protein-coding	0.013039	0.526052
chr1-159910965-159911469	chr1	159910965	159911469	+	Tnr	0.0223016	intron (NM_022312, intron 18 of 22)	intron (NM_022312, intron 18 of 22)	-133163	NM_001162896	67647	Mm.171518	NM_001024470	ENSMUSG00000090394	4930523C07Rik	-	RIKEN cDNA 4930523C07 gene	protein-coding	0.011905	0.471287
chr13-98889922-98891784	chr13	98889922	98891784	+	Tnpo1	0.0354406	intron (NM_178716, intron 1 of 23)	CpG	189	NM_001048267	238799	Mm.173286	NM_178716	ENSMUSG00000009470	Tnpo1	AU021749|D13Ertd688e|IPO2|Kpnb2|MIP|MIP1|TRN	transportin 1	protein-coding	0.061762	0.551798
chr3-154810958-154812224	chr3	154810958	154812224	+	Tnni3k	0.0190843	intron (NM_177066, intron 23 of 24)	intron (NM_177066, intron 23 of 24)	100458	NM_175176	209601	Mm.331454	NM_175176	ENSMUSG00000078161	Erich3	1700013E18Rik|4922501L14Rik|5031409G23Rik|AI596448|Gm133	glutamate rich 3	protein-coding	0.019747	0.490923
chr16-32698656-32699413	chr16	32698656	32699413	+	Tnk2	0.0173003	Intergenic	Intergenic	25880	NM_001289443	51789	Mm.251115	NM_016788	ENSMUSG00000022791	Tnk2	Ack|Ack-1|Ack1|Cdgip|Pyk1	tyrosine kinase, non-receptor, 2	protein-coding	0.018494	0.538259
chr11-54935884-54936741	chr11	54935884	54936741	+	Tnip1	0.0025834	intron (NM_001271456, intron 6 of 18)	intron (NM_001271456, intron 6 of 18)	26628	NM_001271455	57783	Mm.259671	NM_021327	ENSMUSG00000020400	Tnip1	ABIN|ABIN-1|ABIN1|AU018810|Naf1|Nef|VAN	TNFAIP3 interacting protein 1	protein-coding	0.017503	0.538462
chr3-28681422-28682382	chr3	28681422	28682382	+	Tnik	0.00522684	Intergenic	Intergenic	-16001	NM_031197	20526	Mm.18443	NM_031197	ENSMUSG00000027690	Slc2a2	AI266973|Glut-2|Glut2	solute carrier family 2 (facilitated glucose transporter), member 2	protein-coding	0.014583	0.486993
chr4-145257750-145258319	chr4	145257750	145258319	+	Tnfrsf8	0.0247433	Intergenic	Intergenic	-11164	NM_011610	21938	Mm.235328	NM_011610	ENSMUSG00000028599	Tnfrsf1b	CD120b|TNF-R-II|TNF-R2|TNF-R75|TNF-alphaR2|TNFBR|TNFR80|TNFRII|TNFalpha-R2|Tnfr-1|Tnfr2|p75	tumor necrosis factor receptor superfamily, member 1b	protein-coding	0.008787	0.522807
chr17-42978367-42978677	chr17	42978367	42978677	+	Tnfrsf21	0.000439304	Intergenic	Lx8|LINE|L1	-38033	NM_178589	94185	Mm.200792	NM_178589	ENSMUSG00000023915	Tnfrsf21	AA959878|DR6|R74815|TR7	tumor necrosis factor receptor superfamily, member 21	protein-coding	0.012903	0.456592
chr11-61102468-61103345	chr11	61102468	61103345	+	Tnfrsf13b	0.0224536	Intergenic	RLTR10C|LTR|ERVK	37102	NM_010603	16515	Mm.4970	NM_010603	ENSMUSG00000042529	Kcnj12	IRK-2|IRK2|Kir2.2|MB-IRK2	potassium inwardly-rectifying channel, subfamily J, member 12	protein-coding	0.014823	0.510251
chr14-122950935-122951306	chr14	122950935	122951306	+	Tmtc4	0.0301225	intron (NR_153663, intron 5 of 16)	intron (NR_153663, intron 5 of 16)	32022	NM_001360599	70551	Mm.271988	NM_028651	ENSMUSG00000041594	Tmtc4	4930403J22Rik|5730419O14Rik	transmembrane and tetratricopeptide repeat containing 4	protein-coding	0.002695	0.489247
chr7-109747730-109748138	chr7	109747730	109748138	+	Tmem9b	0.0310238	intron (NM_020050, intron 2 of 4)	intron (NM_020050, intron 2 of 4)	4329	NM_020050	56786	Mm.240668	NM_020050	ENSMUSG00000031021	Tmem9b	2310004K06Rik|AW539847|D7H11orf15|ICRFP703B1614Q5.3	TMEM9 domain family, member B	protein-coding	0.004902	0.464548
chr11-94818944-94819849	chr11	94818944	94819849	+	Tmem92	0.0478497	Intergenic	Intergenic	30197	NM_001205037	432591	Mm.370372	NM_001205037		Gm11544	-	predicted gene 11544	protein-coding	0.00442	0.474614
chr11-94762726-94763323	chr11	94762726	94763323	+	Tmem92	0.00100525	Intergenic	Intergenic	-1842	NM_001105561	217122	Mm.24063	NM_183153		Gm11545	A430060F13Rik|C86086	predicted gene 11545	protein-coding	0.011725	0.506689
chr4-142081008-142082209	chr4	142081008	142082209	+	Tmem51	0.0113946	intron (NM_145402, intron 1 of 2)	(CA)n|Simple_repeat|Simple_repeat	-2690	NR_027137	100038693	Mm.402714	NR_027137	ENSMUSG00000073728	Tmem51os1	Gm10565|Tmem51as1	Tmem51 opposite strand 1	ncRNA	0.024147	0.578203
chr7-109985332-109987172	chr7	109985332	109987172	+	Tmem41b	0.0369723	promoter-TSS (NM_153525)	promoter-TSS (NM_153525)	-22	NM_153525	233724	Mm.43212	NM_153525	ENSMUSG00000047554	Tmem41b	1500015G02Rik|1500031M19Rik|AU018901|D7Ertd70e|D7Ertd743e	transmembrane protein 41B	protein-coding	0.045109	0.499185
chrX-99657793-99658696	chrX	99657793	99658696	+	Tmem28	0.0415636	Intergenic	Intergenic	-162825	NM_001081283	620592		NM_001081283	ENSMUSG00000071719	Tmem28	EG620592|Fam155b|Tnen28	transmembrane protein 28	protein-coding	0.013289	0.537611	300(TCAGTAAACA,+,0.00)
chr14-48524981-48525460	chr14	48524981	48525460	+	Tmem260	0.0100421	Intergenic	Intergenic	78868	NM_172600	218989	Mm.85211	NM_172600	ENSMUSG00000036339	Tmem260	5930435P15|6720456H20Rik	transmembrane protein 260	protein-coding	0.020877	0.472917
chr10-68759298-68759725	chr10	68759298	68759725	+	Tmem26	0.00339592	intron (NM_177794, intron 4 of 5)	ORR1E|LTR|ERVL-MaLR	35765	NM_177794	327766	Mm.2479	NM_177794	ENSMUSG00000060044	Tmem26	3230401A06|AI195372	transmembrane protein 26	protein-coding	0.01171	0.476636
chr11-117859895-117861294	chr11	117859895	117861294	+	Tmem235	0.0494306	promoter-TSS (NM_001085535)	promoter-TSS (NM_001085535)	-158	NM_001085535	546519	Mm.385578	NM_001085535	ENSMUSG00000070330	Tmem235	Cldn27|Gm12581	transmembrane protein 235	protein-coding	0.025018	0.568571
chr17-65558098-65559708	chr17	65558098	65559708	+	Tmem232	0.0278424	Intergenic	Intergenic	-18121	NM_001289486	381107	Mm.141275	NM_001008973	ENSMUSG00000045036	Tmem232	E130009J12Rik|Gm940|Tes13-L|Tes13-S	transmembrane protein 232	protein-coding	0.020497	0.527002
chr4-149710341-149711034	chr4	149710341	149711034	+	Tmem201	0.00538408	Intergenic	Intergenic	-9058	NM_001029837	18707	Mm.229108	NM_008840	ENSMUSG00000039936	Pik3cd	2410099E07Rik|2610208K16Rik|AW545373|p110delta	phosphatidylinositol-4,5-bisphosphate 3-kinase catalytic subunit delta	protein-coding	0.010101	0.475504
chr12-119981710-119982174	chr12	119981710	119982174	+	Tmem196	0.0083735	intron (NM_001294146, intron 1 of 3)	intron (NM_001294146, intron 1 of 3)	35980	NM_001160385	217951	Mm.387395	NM_001160385	ENSMUSG00000048004	Tmem196	Gm528	transmembrane protein 196	protein-coding	0.00431	0.36129
chr10-115361773-115363322	chr10	115361773	115363322	+	Tmem19	0.0444851	promoter-TSS (NM_001359470)	promoter-TSS (NM_001359470)	-46	NM_001359472	67226	Mm.29647	NM_133683	ENSMUSG00000069520	Tmem19	2810428F02Rik|AW125171	transmembrane protein 19	protein-coding	0.044545	0.504516	1134(TATGTAAACA,+,0.00)
chr15-79401043-79401761	chr15	79401043	79401761	+	Tmem184b	0.000398221	intron (NM_172608, intron 1 of 8)	intron (NM_172608, intron 1 of 8)	1517	NM_001253817	223693	Mm.323358	NM_172608	ENSMUSG00000009035	Tmem184b	2610507A11|4732495E13Rik	transmembrane protein 184b	protein-coding	0.018106	0.582754
chr6-39944929-39945659	chr6	39944929	39945659	+	Tmem178b	0.0416089	intron (NM_001360978, intron 1 of 3)	intron (NM_001360978, intron 1 of 3)	73858	NM_001360978	434008	Mm.53915	NM_001004182	ENSMUSG00000057716	Tmem178b	A930009E05Rik|EG434008|Gm5567	transmembrane protein 178B	protein-coding	0.012329	0.534884
chr5-100078945-100080229	chr5	100078945	100080229	+	Tmem150c	0.0190417	3' UTR (NM_182841, exon 8 of 8)	3' UTR (NM_182841, exon 8 of 8)	1625	NR_045993	76003	Mm.447060	NR_045993	ENSMUSG00000086259	Tmem150cos	5830403M04Rik	transmembrane protein 150C, opposite strand	ncRNA	0.035047	0.530739
chr7-89086278-89086791	chr7	89086278	89086791	+	Tmem135	0.0183445	Intergenic	Intergenic	252253	NM_001360745	72759	Mm.208477	NM_028343	ENSMUSG00000039428	Tmem135	2810439K08Rik|AW319712|PMP52	transmembrane protein 135	protein-coding	0.003899	0.414397
chr5-127160258-127160713	chr5	127160258	127160713	+	Tmem132c	0.0246247	Intergenic	Intergenic	-10080	NR_045371	75916	Mm.394659	NR_045371	ENSMUSG00000105308	4930572K03Rik	-	RIKEN cDNA 4930572K03 gene	ncRNA	0.006593	0.445175
chr5-125531302-125535604	chr5	125531302	125535604	+	Tmem132b	0.0205703	intron (NM_001190352, intron 1 of 8)	intron (NM_001190352, intron 1 of 8)	1035	NM_001190352	208151	Mm.40397	NM_001190352	ENSMUSG00000070498	Tmem132b	AK220418|mKIAA1786	transmembrane protein 132B	protein-coding	0.046722	0.598884
chr12-113217042-113218390	chr12	113217042	113218390	+	Tmem121	0.00381268	Intergenic	Intergenic	31813	NM_153776	69195	Mm.313244	NM_153776	ENSMUSG00000049036	Tmem121	2410008J05Rik|Hole	transmembrane protein 121	protein-coding	0.011128	0.531505
chr5-123114689-123115520	chr5	123114689	123115520	+	Tmem120b	0.0201287	exon (NM_001039723, exon 9 of 12)	exon (NM_001039723, exon 9 of 12)	17525	NM_175092	23912	Mm.253876	NM_175092	ENSMUSG00000029449	Rhof	AI845056|AV026554|Arhf|Ifld1|Rif	ras homolog family member F (in filopodia)	protein-coding	0.019254	0.528846
chr15-97963281-97965229	chr15	97963281	97965229	+	Tmem106c	0.0408558	promoter-TSS (NM_001252153)	promoter-TSS (NM_001252153)	26	NM_201359	380967	Mm.196630	NM_201359	ENSMUSG00000052369	Tmem106c	AI046681|BC046621|D15Ertd405e	transmembrane protein 106C	protein-coding	0.045688	0.546434
chr11-101581959-101582768	chr11	101581959	101582768	+	Tmem106a	0.0412994	promoter-TSS (NM_001359325)	promoter-TSS (NM_001359325)	64	NM_001359325	217203	Mm.280559	NM_144830	ENSMUSG00000034947	Tmem106a	0610008L10Rik|AI043106|BC022145	transmembrane protein 106A	protein-coding	0.033375	0.504938
chr2-116893717-116894673	chr2	116893717	116894673	+	Tmco5	0.0251554	Intergenic	Intergenic	-5957	NR_040335	320975	Mm.132509	NR_040335	ENSMUSG00000085316	D330050G23Rik	-	RIKEN cDNA D330050G23 gene	ncRNA	0.023013	0.496343
chr10-94549370-94550014	chr10	94549370	94550014	+	Tmcc3	0.0146197	intron (NM_172051, intron 1 of 3)	intron (NM_172051, intron 1 of 3)	-1180	NM_001359761	319880	Mm.23047	NM_172051	ENSMUSG00000020023	Tmcc3	A230066D03Rik|AW488095|C630016B22Rik|C88213|Gm1556|Tmcc1	transmembrane and coiled coil domains 3	protein-coding	0.009317	0.502326
chr2-130267998-130268562	chr2	130267998	130268562	+	Tmc2	0.0063673	Intergenic	Intergenic	-6132	NR_149733	67134	Mm.29363	NM_024193	ENSMUSG00000027405	Nop56	2310044F10Rik|Nol5a	NOP56 ribonucleoprotein	protein-coding	0.01773	0.509735
chr19-41266511-41266937	chr19	41266511	41266937	+	Tm9sf3	0.0182857	Intergenic	MTD|LTR|ERVL-MaLR	-2720	NM_133352	107358	Mm.246440	NM_133352	ENSMUSG00000025016	Tm9sf3	1810073M23Rik|2810031D16Rik|AI115521|AI413748|AW146116|AW549777|Smbp|mKIAA4036	transmembrane 9 superfamily member 3	protein-coding	0.014085	0.461358
chr7-81857954-81860558	chr7	81857954	81860558	+	Tm6sf1	0.00436852	non-coding (NR_111910, exon 1 of 8)	non-coding (NR_111910, exon 1 of 8)	255	NM_145375	107769	Mm.221412	NM_145375	ENSMUSG00000038623	Tm6sf1	AI428514|BC023123|C630016D09Rik	transmembrane 6 superfamily member 1	protein-coding	0.044163	0.570825
chr9-67616953-67617690	chr9	67616953	67617690	+	Tln2	0.00178514	Intergenic	Intergenic	-57618	NM_001081242	70549	Mm.33645	NM_027458	ENSMUSG00000052698	Tln2	5730421P04Rik|AI507121|AI787438|AL118320|mKIAA0320	talin 2	protein-coding	0.013569	0.46477
chr9-61378632-61378989	chr9	61378632	61378989	+	Tle3	0.0465394	intron (NM_001083928, intron 4 of 19)	intron (NM_001083928, intron 4 of 19)	6444	NM_001083928	21887	Mm.24255	NM_009389	ENSMUSG00000032280	Tle3	2610103N05Rik|ESG|Grg3a|Grg3b|mKIAA1547	transducin-like enhancer of split 3	protein-coding	0.019608	0.53352
chr4-72160192-72160578	chr4	72160192	72160578	+	Tle1	0.00620695	intron (NM_001285531, intron 6 of 6)	intron (NM_001285531, intron 6 of 6)	40508	NM_001285531	21885	Mm.278444	NM_011599	ENSMUSG00000008305	Tle1	C230057C06Rik|Estm14|Grg-1|Grg1|Tle4l	transducin-like enhancer of split 1	protein-coding	0.031088	0.514212
chr17-3446531-3447073	chr17	3446531	3447073	+	Tiam2	0.027997	intron (NM_011878, intron 9 of 26)	intron (NM_011878, intron 9 of 26)	-35513	NM_001286758	24001	Mm.137134	NM_011878	ENSMUSG00000023800	Tiam2	3000002F19Rik|STEF|mKIAA2016	T cell lymphoma invasion and metastasis 2	protein-coding	0.009225	0.493554
chr7-119739927-119740358	chr7	119739927	119740358	+	Thumpd1	0.019729	Intergenic	Intergenic	-16523	NM_145585	233802	Mm.26392	NM_145585	ENSMUSG00000030942	Thumpd1	6330575P11Rik	THUMP domain containing 1	protein-coding	0.090487	0.643519
chr2-105238742-105239254	chr2	105238742	105239254	+	Them7	0.0122967	intron (NM_001159638, intron 1 of 2)	intron (NM_001159638, intron 1 of 2)	14656	NM_028747	74088	Mm.46188	NM_028747	ENSMUSG00000055312	Them7	0610012H03Rik	thioesterase superfamily member 7	protein-coding	0.011719	0.493177
chr2-121101919-121102484	chr2	121101919	121102484	+	Tgm7	0.0477424	intron (NM_001160424, intron 5 of 11)	intron (NM_001160424, intron 5 of 11)	7590	NM_001160424	640543	Mm.478785	NM_001160424	ENSMUSG00000079103	Tgm7	TGMZ|TGz	transglutaminase 7	protein-coding	0.015929	0.461131
chr2-130068179-130068652	chr2	130068179	130068652	+	Tgm3	0.00512729	Intergenic	Intergenic	-31979	NM_001033197	99169	Mm.404938	NM_001033197		AU015228	-	expressed sequence AU015228	protein-coding	0.008457	0.438819
chr2-158116618-158117045	chr2	158116618	158117045	+	Tgm2	0.00427275	3' UTR (NM_009373, exon 13 of 13)	3' UTR (NM_009373, exon 13 of 13)	-25034	NR_040609	72340	Mm.443395	NR_040609	ENSMUSG00000100860	2010009K17Rik	-	RIKEN cDNA 2010009K17 gene	ncRNA	0.014052	0.565421
chr4-47399817-47400213	chr4	47399817	47400213	+	Tgfbr1	0.015396	intron (NM_001312869, intron 3 of 7)	intron (NM_001312869, intron 3 of 7)	13799	NM_001312869	21812	Mm.197552	NM_009370	ENSMUSG00000007613	Tgfbr1	ALK5|AU017191|Alk-5|ESK2|TGFR-1|TbetaR-I|TbetaRI	transforming growth factor, beta receptor I	protein-coding	0	0.403023
chr13-56608830-56610029	chr13	56608830	56610029	+	Tgfbi	0.0263383	promoter-TSS (NM_009369)	promoter-TSS (NM_009369)	-157	NM_009369	21810	Mm.14455	NM_009369	ENSMUSG00000035493	Tgfbi	68kDa|AI181842|AI747162|Beta-ig|big-h3	transforming growth factor, beta induced	protein-coding	0.039199	0.586667
chr17-31138342-31138992	chr17	31138342	31138992	+	Tff2	0.0312135	Intergenic	Intergenic	5615	NM_009363	21785	Mm.1825	NM_009363	ENSMUSG00000024028	Tff2	SP|mSP	trefoil factor 2 (spasmolytic protein 1)	protein-coding	0.010769	0.494624
chr1-157085826-157087093	chr1	157085826	157087093	+	Tex35	0.0287664	Intergenic	Intergenic	22191	NM_001305059	73435	Mm.116705	NM_028540	ENSMUSG00000026592	Tex35	1700057K13Rik	testis expressed 35	protein-coding	0.025257	0.506309
chr15-78368777-78369327	chr15	78368777	78369327	+	Tex33	0.0470661	Intergenic	Intergenic	19717	NM_001163613	73376	Mm.73222	NM_028522	ENSMUSG00000062154	Tex33	1700061J05Rik|Ean57	testis expressed 33	protein-coding	0.016364	0.495463
chr11-106606041-106606455	chr11	106606041	106606455	+	Tex2	0.0337709	intron (NM_198292, intron 1 of 11)	intron (NM_198292, intron 1 of 11)	6682	NM_198292	21763	Mm.102407	NM_198292	ENSMUSG00000040548	Tex2	4930568E07Rik|AI553404|Def-5|Taz4	testis expressed gene 2	protein-coding	0.012077	0.573494
chr11-106498801-106499190	chr11	106498801	106499190	+	Tex2	0.0430936	Intergenic	MLT1F|LTR|ERVL-MaLR	-1996	NR_030703	100216537		NR_030703	ENSMUSG00000065126	Snord104	-	small nucleolar RNA, C/D box 104	snoRNA	0.010283	0.510256
chr8-48215571-48215792	chr8	48215571	48215792	+	Tenm3	0.0165707	Intergenic	Intergenic	105668	NM_001161515	320685	Mm.121549	NM_178788	ENSMUSG00000031562	Dctd	6030466N05Rik	dCMP deaminase	protein-coding	0.004525	0.554054
chr8-48458375-48458860	chr8	48458375	48458860	+	Tenm3	0.0132144	intron (NM_001145937, intron 2 of 26)	intron (NM_001145937, intron 2 of 26)	216073	NM_011857	23965	Mm.42191	NM_011857	ENSMUSG00000031561	Tenm3	2610100B16Rik|Odz1|Odz3|Ten-m3|mKIAA1455	teneurin transmembrane protein 3	protein-coding	0.010309	0.469136
chr14-87419821-87420048	chr14	87419821	87420048	+	Tdrd3	0.018595	intron (NM_001253755, intron 1 of 11)	B4A|SINE|B4	3351	NM_001253755	219249	Mm.35168	NM_172605	ENSMUSG00000022019	Tdrd3	4732418C03Rik|6720468N18	tudor domain containing 3	protein-coding	0.004405	0.52193
chr7-35470787-35471273	chr7	35470787	35471273	+	Tdrd12	0.0334565	Intergenic	Intergenic	21851	NM_021291	30962	Mm.45874	NM_021291	ENSMUSG00000030492	Slc7a9	CSNU3	solute carrier family 7 (cationic amino acid transporter, y+ system), member 9	protein-coding	0.00823	0.447639
chr17-13745331-13745786	chr17	13745331	13745786	+	Tcte2	0.0070727	intron (NM_022311, intron 1 of 2)	intron (NM_022311, intron 1 of 2)	-14983	NR_151731	17356	Mm.59167	NM_010806	ENSMUSG00000068036	Afdn	5033403D15Rik|AF6|Af-6|Afadin|Gm314|I-afadin|Mllt4|S-afadin	afadin, adherens junction formation factor	protein-coding	0.004396	0.484649
chr19-55814868-55815295	chr19	55814868	55815295	+	Tcf7l2	0.0172399	intron (NM_001331146, intron 4 of 14)	intron (NM_001331146, intron 4 of 14)	73271	NM_001331142	21416	Mm.139815	NM_009333	ENSMUSG00000024985	Tcf7l2	TCF4B|TCF4E|Tcf-4|Tcf4	transcription factor 7 like 2, T cell specific, HMG box	protein-coding	0.016393	0.490654
chr18-69570917-69571480	chr18	69570917	69571480	+	Tcf4	0.0129618	intron (NM_001361128, intron 8 of 19)	intron (NM_001361128, intron 8 of 19)	225038	NM_001361126	21413	Mm.4269	NM_013685	ENSMUSG00000053477	Tcf4	5730422P05Rik|ASP-I2|E2-2|E2.2|ITF-2|ITF-2b|ITF2|ME2|MITF-2A|MITF-2B|SEF-2|SEF2|SEF2-1|TFE|Tcf-4|bHLHb19	transcription factor 4	protein-coding	0.026643	0.455674
chr15-82942597-82942820	chr15	82942597	82942820	+	Tcf20	0.0117873	Intergenic	Intergenic	16588	NR_037241	100526477		NR_037241	ENSMUSG00000092751	Mir3080	mmu-mir-3080	microRNA 3080	ncRNA	0.008969	0.553571
chr15-82910540-82913015	chr15	82910540	82913015	+	Tcf20	0.0100016	intron (NM_001114140, intron 1 of 5)	CpG	357	NM_013836	21411	Mm.252156	NM_013836	ENSMUSG00000041852	Tcf20	2810438H08Rik|SPBP|mKIAA0292	transcription factor 20	protein-coding	0.026263	0.576333
chr18-42467058-42468214	chr18	42467058	42468214	+	Tcerg1	0.00954961	Intergenic	Intergenic	-43851	NM_001039474	56070	Mm.270511	NM_001039474	ENSMUSG00000024498	Tcerg1	2410022J09Rik|2900090C16Rik|AI428505|CA150b|FBP23|FBP28|Taf2s|ca150|p144	transcription elongation regulator 1 (CA150)	protein-coding	0.023356	0.475367
chr10-81327956-81330719	chr10	81327956	81330719	+	Tbxa2r	0.0312738	intron (NM_001277265, intron 1 of 2)	intron (NM_001277265, intron 1 of 2)	634	NM_009325	21390	Mm.4545	NM_009325	ENSMUSG00000034881	Tbxa2r	TP|TXA2-R	thromboxane A2 receptor	protein-coding	0.012305	0.591534
chr5-119896874-119897230	chr5	119896874	119897230	+	Tbx5	0.037281	Intergenic	Intergenic	62389	NM_011537	21388	Mm.103636	NM_011537	ENSMUSG00000018263	Tbx5	-	T-box 5	protein-coding	0.008427	0.526611
chr5-119874918-119876170	chr5	119874918	119876170	+	Tbx5	0.0167351	intron (NM_011537, intron 8 of 8)	intron (NM_011537, intron 8 of 8)	40881	NM_011537	21388	Mm.103636	NM_011537	ENSMUSG00000018263	Tbx5	-	T-box 5	protein-coding	0.01278	0.522745
chr11-97144718-97147750	chr11	97144718	97147750	+	Tbkbp1	6.6e-05	TTS (NR_106094)	TTS (NR_106094)	185	NR_106094	102466822		NR_106094	ENSMUSG00000099286	Mir7235	Gm27986|mmu-mir-7235	microRNA 7235	ncRNA	0.01715	0.544675	1195(TAAATAAACA,+,0.00)
chr10-121532294-121533883	chr10	121532294	121533883	+	Tbk1	0.000164576	Intergenic	Intergenic	53706	NM_019786	56480	Mm.34580	NM_019786	ENSMUSG00000020115	Tbk1	1200008B05Rik|AI462036|AW048562	TANK-binding kinase 1	protein-coding	0.036501	0.527673
chr11-50130401-50132229	chr11	50130401	50132229	+	Tbc1d9b	0.0415878	promoter-TSS (NM_001290759)	promoter-TSS (NM_001290759)	-45	NM_001290759	76795	Mm.290975	NM_029745	ENSMUSG00000036644	Tbc1d9b	-	TBC1 domain family, member 9B	protein-coding	0.051422	0.580098
chr11-119147352-119148408	chr11	119147352	119148408	+	Tbc1d16	0.0479522	intron (NM_001347625, intron 11 of 11)	intron (NM_001347625, intron 11 of 11)	6257	NR_105899	102465563		NR_105899	ENSMUSG00000098704	Mir6934	Gm27523|mmu-mir-6934	microRNA 6934	ncRNA	0.018939	0.562914
chr5-36584276-36585339	chr5	36584276	36585339	+	Tbc1d14	0.0126479	exon (NM_001113362, exon 2 of 15)	exon (NM_001113362, exon 2 of 15)	1419	NM_001113362	100855	Mm.486203	NM_133910	ENSMUSG00000029192	Tbc1d14	2810413P16Rik|AU043625|C86258|D5Ertd110e|mKIAA1322	TBC1 domain family, member 14	protein-coding	0.009407	0.487782
chr5-64298367-64298756	chr5	64298367	64298756	+	Tbc1d1	0.0167981	intron (NM_001289514, intron 11 of 18)	intron (NM_001289514, intron 11 of 18)	68204	NM_001289514	57915	Mm.286353	NM_019636	ENSMUSG00000029174	Tbc1d1	1110062G02Rik|AI385682|AW555803|Nob1|Nobq1|Tbc1|mKIAA1108	TBC1 domain family, member 1	protein-coding	0.025707	0.538462
chr5-64274791-64275518	chr5	64274791	64275518	+	Tbc1d1	0.0198119	intron (NM_001289514, intron 6 of 18)	intron (NM_001289514, intron 6 of 18)	44797	NM_001289514	57915	Mm.286353	NM_019636	ENSMUSG00000029174	Tbc1d1	1110062G02Rik|AI385682|AW555803|Nob1|Nobq1|Tbc1|mKIAA1108	TBC1 domain family, member 1	protein-coding	0.024759	0.443681	289(TGTTTACATA,-,0.00),326(TGTTTATTTA,-,0.00)
chr5-44284343-44284844	chr5	44284343	44284844	+	Tapt1	0.0232787	Intergenic	Intergenic	-57987	NM_173764	231225	Mm.30688	NM_173764	ENSMUSG00000046985	Tapt1	4932414K18Rik	transmembrane anterior posterior transformation 1	protein-coding	0.011976	0.432271	478(TATTTACTTA,-,0.00)
chr11-77622317-77622435	chr11	77622317	77622435	+	Taok1	0.0430588	Intergenic	Intergenic	-14561	NM_144825	216965	Mm.340436	NM_144825	ENSMUSG00000017291	Taok1	2810468K05Rik|AU020252|D130018F14Rik|Map3k16|Markk|Psk2	TAO kinase 1	protein-coding	0.008475	0.428571
chr2-59708001-59708268	chr2	59708001	59708268	+	Tanc1	0.0102661	intron (NM_001290659, intron 2 of 25)	intron (NM_001290659, intron 2 of 25)	61365	NM_001290659	66860	Mm.27917	NM_198294	ENSMUSG00000035168	Tanc1	1200003E16Rik|Tanc|mKIAA1728	tetratricopeptide repeat, ankyrin repeat and coiled-coil containing 1	protein-coding	0.007491	0.470149
chr15-55007616-55008431	chr15	55007616	55008431	+	Taf2	0.049501	Intergenic	B3|SINE|B2	-21160	NR_155513	100039911	Mm.252735	NR_155513	ENSMUSG00000115245	Gm2491	4930478E11Rik	predicted gene 2491	ncRNA	0.014724	0.493873
chr5-33674202-33674684	chr5	33674202	33674684	+	Tacc3	0.00822301	Intergenic	Intergenic	16315	NM_001040435	21335	Mm.379024	NM_011524	ENSMUSG00000037313	Tacc3	Aint|C86661|Eric1	transforming, acidic coiled-coil containing protein 3	protein-coding	0.008299	0.573499
chr8-25255545-25257349	chr8	25255545	25257349	+	Tacc1	0.0323938	Intergenic	Intergenic	49823	NR_040352	74489	Mm.256468	NR_040352	ENSMUSG00000110140	5430421F17Rik	-	RIKEN cDNA 5430421F17 gene	ncRNA	0.027162	0.493075
chr3-103537945-103538699	chr3	103537945	103538699	+	Syt6	0.03468	Intergenic	Intergenic	-36923	NM_001276677	54524	Mm.88818	NM_018800	ENSMUSG00000027849	Syt6	3110037A08Rik|AW048930|sytVI	synaptotagmin VI	protein-coding	0.011936	0.53245
chr1-134745610-134746321	chr1	134745610	134746321	+	Syt2	0.0391038	intron (NM_001355726, intron 7 of 8)	intron (NM_001355726, intron 7 of 8)	36665	NM_001355726	20980	Mm.5102	NM_009307	ENSMUSG00000026452	Syt2	IP4BP|R74640|mKIAA4194|sytII	synaptotagmin II	protein-coding	0.014065	0.533708
chr10-108524251-108525137	chr10	108524251	108525137	+	Syt1	0.0435597	intron (NM_001358501, intron 9 of 10)	intron (NM_001358501, intron 9 of 10)	175466	NM_203660	368203	Mm.452758	NM_203660	ENSMUSG00000112039	Gm5136	C6.1AL|EG368203	predicted gene 5136	protein-coding	0.009029	0.444194
chr17-26945857-26950165	chr17	26945857	26950165	+	Syngap1	0.0240617	TTS (NR_037244)	TTS (NR_037244)	108	NR_037244	100526534		NR_037244	ENSMUSG00000093118	Mir3083	mir-3083|mmu-mir-3083	microRNA 3083	ncRNA	0.04039	0.585055	2095(TGTTTCCTTA,-,0.00)
chr10-5480022-5480758	chr10	5480022	5480758	+	Syne1	0.0277203	intron (NM_153399, intron 2 of 31)	intron (NM_153399, intron 2 of 31)	7924	NM_001347711	64009	Mm.331626	NM_022027	ENSMUSG00000096054	Syne1	8B|A330049M09Rik|BE692247|C130039F11Rik|CPG2|KASH1|Myne1|mKIAA1756|myne-1	spectrin repeat containing, nuclear envelope 1	protein-coding	0.01087	0.443691
chr15-44672803-44673574	chr15	44672803	44673574	+	Sybu	0.0175476	exon (NM_001285844, exon 5 of 5)	exon (NM_001285844, exon 5 of 5)	33300	NM_001285841	319613	Mm.207715	NM_176998	ENSMUSG00000022340	Sybu	Golsyn	syntabulin (syntaxin-interacting)	protein-coding	0.01297	0.494819
chr7-110286003-110288581	chr7	110286003	110288581	+	Swap70	0.00517323	Intergenic	Intergenic	65589	NM_009302	20947	Mm.334144	NM_009302	ENSMUSG00000031015	Swap70	70kDa|AV235546	SWA-70 protein	protein-coding	0.013964	0.550213
chr1-182868640-182869714	chr1	182868640	182869714	+	Susd4	0.0233196	intron (NM_001356462, intron 5 of 8)	intron (NM_001356462, intron 5 of 8)	-85611	NM_016928	53791	Mm.116894	NM_016928	ENSMUSG00000079164	Tlr5	-	toll-like receptor 5	protein-coding	0.019553	0.527442
chr4-59381050-59381503	chr4	59381050	59381503	+	Susd1	0.0266652	intron (NM_001163288, intron 6 of 16)	intron (NM_001163288, intron 6 of 16)	57357	NM_001163288	634731	Mm.483589	NM_001163288	ENSMUSG00000038578	Susd1	A530080P10|Gm12528	sushi domain containing 1	protein-coding	0.022075	0.550661
chr4-59308232-59308319	chr4	59308232	59308319	+	Susd1	0.0101681	Intergenic	MLT1E1A|LTR|ERVL-MaLR	48224	NR_105031	101055769	Mm.421401	NR_105031		Gm12596	-	predicted gene 12596	ncRNA	0	0.545455
chr11-115544537-115544766	chr11	115544537	115544766	+	Sumo2	0.00680549	Intergenic	Lx7|LINE|L1	-8421	NM_133354	170930	Mm.29923	NM_133354	ENSMUSG00000020738	Sumo2	SUMO-2|Smt3A|Smt3b|Smt3h2	small ubiquitin-like modifier 2	protein-coding	0.056769	0.634783
chr1-59613577-59614592	chr1	59613577	59614592	+	Sumo1	0.0440984	intron (NM_001013771, intron 13 of 19)	intron (NM_001013771, intron 13 of 19)	56750	NM_009460	22218	Mm.362118	NM_009460	ENSMUSG00000026021	Sumo1	GMP1|PIC1|SENTRIN|SMT3|SMT3H3|SMTP3|SUMO-1|Smt3C|Ubl1	small ubiquitin-like modifier 1	protein-coding	0.017734	0.505906
chr13-17581643-17582255	chr13	17581643	17582255	+	Sugct	0.038431	intron (NM_138654, intron 6 of 13)	intron (NM_138654, intron 6 of 13)	112816	NM_138654	192136	Mm.364180	NM_138654	ENSMUSG00000055137	Sugct	5033411D12Rik|D17907	succinyl-CoA glutarate-CoA transferase	protein-coding	0.004902	0.523654
chr12-44928392-44928721	chr12	44928392	44928721	+	Stxbp6	0.0044754	intron (NM_144552, intron 2 of 5)	intron (NM_144552, intron 2 of 5)	145927	NM_144552	217517	Mm.285400	NM_144552	ENSMUSG00000046314	Stxbp6	BC024598|C85317	syntaxin binding protein 6 (amisyn)	protein-coding	0.006079	0.466667
chr11-68145462-68147351	chr11	68145462	68147351	+	Stx8	0.0322976	intron (NM_018768, intron 7 of 7)	intron (NM_018768, intron 7 of 7)	-74486	NR_105833	102465219		NR_105833	ENSMUSG00000099174	Mir6406	Gm27981|mmu-mir-6406	microRNA 6406	ncRNA	0.01694	0.515344
chr6-34921875-34922615	chr6	34921875	34922615	+	Stra8	0.0166527	intron (NM_009292, intron 1 of 8)	intron (NM_009292, intron 1 of 8)	1297	NM_009292	20899	Mm.5171	NM_009292	ENSMUSG00000029848	Stra8	-	stimulated by retinoic acid gene 8	protein-coding	0.036486	0.581646
chr3-140114865-140115955	chr3	140114865	140115955	+	Stpg2	0.0145785	Intergenic	RLTR9A3|LTR|ERVK	87161	NR_105798	102465198		NR_105798	ENSMUSG00000099169	Mir7j	Gm27716|Mirlet7j|mmu-let-7j	microRNA 7j	ncRNA	0.004587	0.483043
chr4-135516034-135517416	chr4	135516034	135517416	+	Stpg1	0.0430738	intron (NM_030189, intron 4 of 8)	intron (NM_030189, intron 4 of 8)	20738	NM_030189	78806	Mm.374844	NM_030189	ENSMUSG00000028801	Stpg1	4930403G18Rik|4930555I21Rik|Mapo2	sperm tail PG rich repeat containing 1	protein-coding	0.018813	0.524223
chr17-28982883-28983378	chr17	28982883	28983378	+	Stk38	0.00765725	intron (NM_001357173, intron 6 of 13)	intron (NM_001357173, intron 6 of 13)	24865	NM_001357173	106504	Mm.439986	NM_134115	ENSMUSG00000024006	Stk38	5830476G13Rik|9530097A09Rik|AA617404|Ndr1	serine/threonine kinase 38	protein-coding	0.010101	0.487903
chr7-102369653-102370243	chr7	102369653	102370243	+	Stim1	0.00462504	intron (NM_009287, intron 2 of 11)	intron (NM_009287, intron 2 of 11)	-71747	NM_009103	20133	Mm.197486	NM_009103	ENSMUSG00000030978	Rrm1	RnrM1	ribonucleotide reductase M1	protein-coding	0.00678	0.460237
chr14-68966738-68967192	chr14	68966738	68967192	+	Stc1	0.0312924	Intergenic	Intergenic	-62324	NM_009285	20855	Mm.20911	NM_009285	ENSMUSG00000014813	Stc1	Stc	stanniocalcin 1	protein-coding	0.006608	0.432967
chr11-100893155-100894144	chr11	100893155	100894144	+	Stat3	0.00908633	intron (NM_213660, intron 20 of 23)	intron (NM_213660, intron 20 of 23)	33165	NM_001164062	20850	Mm.277403	NM_011488	ENSMUSG00000004043	Stat5a	AA959963|STAT5	signal transducer and activator of transcription 5A	protein-coding	0.015167	0.528283
chr5-151283361-151283659	chr5	151283361	151283659	+	Stard13	0.000919712	Intergenic	Intergenic	-85165	NR_045699	625175	Mm.443286	NR_045699	ENSMUSG00000097321	1700028E10Rik	A630054D14|Gm6561	RIKEN cDNA 1700028E10 gene	ncRNA	0.003356	0.41806
chr5-151154789-151155050	chr5	151154789	151155050	+	Stard13	0.0410755	intron (NR_153382, intron 1 of 13)	intron (NR_153382, intron 1 of 13)	35274	NM_001359985	243362	Mm.209272	NM_146258	ENSMUSG00000016128	Stard13	DLC2|GT650	StAR-related lipid transfer (START) domain containing 13	protein-coding	0.007663	0.503817
chr18-77254347-77254755	chr18	77254347	77254755	+	St8sia5	0.034611	exon (NM_013666, exon 8 of 8)	exon (NM_013666, exon 8 of 8)	-27407	NM_172834	240411	Mm.380247	NM_172834	ENSMUSG00000032818	Loxhd1	1700096C21Rik|4932417K07|sba	lipoxygenase homology domains 1	protein-coding	0.073529	0.606357
chr7-74005301-74005745	chr7	74005301	74005745	+	St8sia2	0.0416945	intron (NM_009181, intron 1 of 5)	intron (NM_009181, intron 1 of 5)	8159	NM_009181	20450	Mm.4954	NM_009181	ENSMUSG00000025789	St8sia2	AI323367|ST8SiaII|STX|Siat8b	ST8 alpha-N-acetyl-neuraminide alpha-2,8-sialyltransferase 2	protein-coding	0.006757	0.519101
chr6-142884164-142884558	chr6	142884164	142884558	+	St8sia1	0.0095236	intron (NM_011374, intron 2 of 4)	intron (NM_011374, intron 2 of 4)	70130	NR_045707	665037	Mm.401493	NR_045707	ENSMUSG00000072683	Gm7457	EG665037	predicted gene 7457	ncRNA	0.022843	0.526582
chr3-153085078-153085520	chr3	153085078	153085520	+	St6galnac5	0.0247182	Intergenic	Intergenic	66809	NR_108044	75001		NR_108044		4930482G09Rik	-	RIKEN cDNA 4930482G09 gene	ncRNA	0.029412	0.573363
chr4-118063981-118064595	chr4	118063981	118064595	+	St3gal3	0.00136893	intron (NM_001285520, intron 2 of 11)	intron (NM_001285520, intron 2 of 11)	70658	NM_001285521	20441	Mm.251002	NM_009176	ENSMUSG00000028538	St3gal3	ST3GalIII|ST3N|Siat3|Siat6	ST3 beta-galactoside alpha-2,3-sialyltransferase 3	protein-coding	0.037459	0.562602
chr6-48486145-48486736	chr6	48486145	48486736	+	Sspo	0.00501149	exon (NM_173428, exon 75 of 103)	exon (NM_173428, exon 75 of 103)	-17899	NR_027808	58894	Mm.31983	NR_015597	ENSMUSG00000107476	Zfp862-ps	4732460K03Rik|AI448302|Zfp862|mKIAA0543	zinc finger protein 862, pseudogene	pseudo	0.015228	0.58277
chr4-107004037-107004194	chr4	107004037	107004194	+	Ssbp3	0.0130123	intron (NM_001355532, intron 1 of 14)	intron (NM_001355532, intron 1 of 14)	62751	NM_025500	56280	Mm.29517	NM_025500	ENSMUSG00000028622	Mrpl37	2300004O14Rik|AI132596|MRP-L2|Rpml2	mitochondrial ribosomal protein L37	protein-coding	0	0.518987
chr4-106955520-106956556	chr4	106955520	106956556	+	Ssbp3	0.0306429	intron (NM_001355532, intron 1 of 14)	intron (NM_001355532, intron 1 of 14)	32853	NM_001355532	72475	Mm.195635	NM_023672	ENSMUSG00000061887	Ssbp3	2610021L12Rik|2610200M23Rik|5730488C10Rik|AI854733|AW551939|LAST|SSDP1	single-stranded DNA binding protein 3	protein-coding	0.019305	0.55352
chr4-107022790-107023151	chr4	107022790	107023151	+	Ssbp3	0.00229845	intron (NM_198438, intron 5 of 16)	intron (NM_198438, intron 5 of 16)	43896	NM_025500	56280	Mm.29517	NM_025500	ENSMUSG00000028622	Mrpl37	2300004O14Rik|AI132596|MRP-L2|Rpml2	mitochondrial ribosomal protein L37	protein-coding	0.030471	0.544199
chr2-69851366-69852021	chr2	69851366	69852021	+	Ssb	0.044983	Intergenic	RMER1A|Other|Other	-9869	NM_001110145	20823	Mm.10508	NM_009278	ENSMUSG00000068882	Ssb	SS-B	Sjogren syndrome antigen B	protein-coding	0.006107	0.567073
chr2-162930513-162932720	chr2	162930513	162932720	+	Srsf6	0.0179306	5' UTR (NM_026499, exon 1 of 6)	5' UTR (NM_026499, exon 1 of 6)	108	NM_026499	67996	Mm.24042	NM_026499	ENSMUSG00000016921	Srsf6	1210001E11Rik|AI314910|AW146126|Sfrs6	serine/arginine-rich splicing factor 6	protein-coding	0.085637	0.615942
chr2-157511494-157511893	chr2	157511494	157511893	+	Src	0.0231394	Intergenic	Intergenic	-48385	NM_180960	18111	Mm.34330	NM_010923	ENSMUSG00000067786	Nnat	5730414I02Rik|AW107673|Peg5	neuronatin	protein-coding	0.005013	0.595
chr7-47023434-47023996	chr7	47023434	47023996	+	Spty2d1	0.0142197	Intergenic	Intergenic	-15301	NM_175318	101685	Mm.155687	NM_175318	ENSMUSG00000049516	Spty2d1	5830435K17Rik|AI852426|P16H6	SPT2, Suppressor of Ty, domain containing 1 (S. cerevisiae)	protein-coding	0.012456	0.420959
chr11-30177094-30177836	chr11	30177094	30177836	+	Sptbn1	0.0252965	intron (NM_175836, intron 1 of 34)	intron (NM_175836, intron 1 of 34)	20792	NM_009260	20742	Mm.123110	NM_009260	ENSMUSG00000020315	Sptbn1	9930031C03Rik|AL033301|SPTB2|Spnb-2|Spnb2|elf1|elf3|mKIAA4049	spectrin beta, non-erythrocytic 1	protein-coding	0.006739	0.449529	679(AGTTTACTTA,-,0.00)
chr9-96989311-96990095	chr9	96989311	96990095	+	Spsb4	0.0180524	intron (NM_145134, intron 2 of 2)	intron (NM_145134, intron 2 of 2)	28652	NM_145134	211949	Mm.491271	NM_145134	ENSMUSG00000046997	Spsb4	D030068E18Rik|SSB-4|Ssb4	splA/ryanodine receptor domain and SOCS box containing 4	protein-coding	0.016582	0.510828
chr9-97012988-97013967	chr9	97012988	97013967	+	Spsb4	0.0149709	intron (NM_145134, intron 1 of 2)	intron (NM_145134, intron 1 of 2)	4878	NM_145134	211949	Mm.491271	NM_145134	ENSMUSG00000046997	Spsb4	D030068E18Rik|SSB-4|Ssb4	splA/ryanodine receptor domain and SOCS box containing 4	protein-coding	0.011236	0.52449
chr15-102135445-102137668	chr15	102135445	102137668	+	Spryd3	0.0337944	promoter-TSS (NM_001033277)	promoter-TSS (NM_001033277)	-341	NM_001033277	223918	Mm.385009	NM_001033277	ENSMUSG00000036966	Spryd3	BC008150	SPRY domain containing 3	protein-coding	0.044534	0.548112	1731(TGTGTACTTA,-,0.00)
chr14-105922424-105923737	chr14	105922424	105923737	+	Spry2	0.00910533	Intergenic	Intergenic	-26261	NM_011897	24064	Mm.89982	NM_011897	ENSMUSG00000022114	Spry2	sprouty2	sprouty RTK signaling antagonist 2	protein-coding	0.01904	0.451294
chr11-19829011-19831079	chr11	19829011	19831079	+	Spred2	0.0481384	Intergenic	Intergenic	-94397	NM_033523	114716	Mm.266627	NM_033523	ENSMUSG00000045671	Spred2	C79158	sprouty-related EVH1 domain containing 2	protein-coding	0.017892	0.535041
chr11-19826206-19826618	chr11	19826206	19826618	+	Spred2	0.0278277	Intergenic	PB1D10|SINE|Alu	-98030	NM_033523	114716	Mm.266627	NM_033523	ENSMUSG00000045671	Spred2	C79158	sprouty-related EVH1 domain containing 2	protein-coding	0.012136	0.581114
chr5-104449738-104450265	chr5	104449738	104450265	+	Spp1	0.0208833	Intergenic	MURVY-LTR|LTR|ERV1	-9456	NM_008861	18764	Mm.6442	NM_008861	ENSMUSG00000034462	Pkd2	C030034P18Rik|PC2|TRPP2	polycystin 2, transient receptor potential cation channel	protein-coding	0.017078	0.479167
chr5-77170605-77171036	chr5	77170605	77171036	+	Spink2	0.0115796	Intergenic	Intergenic	40385	NM_001289767	69982	Mm.46106	NM_183284	ENSMUSG00000053030	Spink2	1700007F22Rik|AV038945|HUSI-II	serine peptidase inhibitor, Kazal type 2	protein-coding	0.013921	0.439815
chrX-95018034-95018623	chrX	95018034	95018623	+	Spin4	0.00939194	Intergenic	RLTR26_Mus|LTR|ERVK	8354	NM_178753	270624	Mm.115205	NM_178753	ENSMUSG00000071722	Spin4	9630042H07Rik	spindlin family, member 4	protein-coding	0.01528	0.552542
chr13-51003717-51004181	chr13	51003717	51004181	+	Spin1	0.0115467	Intergenic	Intergenic	96778	NR_029463	77428	Mm.405630	NR_029463		9430083A17Rik	-	RIKEN cDNA 9430083A17 gene	ncRNA	0.032328	0.580645
chr9-62302509-62302940	chr9	62302509	62302940	+	Spesp1	0.0492154	Intergenic	RMER1B|Other|Other	-20545	NM_025721	66712	Mm.263615	NM_025721	ENSMUSG00000046846	Spesp1	4921508E09Rik|AI428149	sperm equatorial segment protein 1	protein-coding	0.00464	0.578704
chr9-62294919-62295452	chr9	62294919	62295452	+	Spesp1	0.00815751	Intergenic	Intergenic	-13006	NM_025721	66712	Mm.263615	NM_025721	ENSMUSG00000046846	Spesp1	4921508E09Rik|AI428149	sperm equatorial segment protein 1	protein-coding	0.015009	0.481273
chr1-57890104-57890780	chr1	57890104	57890780	+	Spats2l	0.0109826	intron (NM_001164566, intron 5 of 11)	intron (NM_001164566, intron 5 of 11)	44871	NM_001164566	67198	Mm.159989	NM_144882	ENSMUSG00000038305	Spats2l	2810022L02Rik|A230104H11Rik|AA987173|AI480531|AI842453|AW413586	spermatogenesis associated, serine-rich 2-like	protein-coding	0.007396	0.44904
chr8-54600487-54601351	chr8	54600487	54601351	+	Spata4	0.00345561	exon (NM_133711, exon 1 of 6)	exon (NM_133711, exon 1 of 6)	138	NM_133711	69281	Mm.45833	NM_133711	ENSMUSG00000031518	Spata4	1700001N01Rik|Srg2|TSARG2	spermatogenesis associated 4	protein-coding	0.02662	0.494798
chr5-73782419-73782889	chr5	73782419	73782889	+	Spata18	0.0117993	Intergenic	Intergenic	131274	NM_178387	73472	Mm.87067	NM_178387	ENSMUSG00000029155	Spata18	1700067I02Rik	spermatogenesis associated 18	protein-coding	0.019149	0.509554
chr5-104113408-104114098	chr5	104113408	104114098	+	Sparcl1	0.00926099	5' UTR (NM_010097, exon 1 of 11)	5' UTR (NM_010097, exon 1 of 11)	335	NM_001359016	13602	Mm.29027	NM_010097	ENSMUSG00000029309	Sparcl1	Ecm2|Sc1|hevin|mast9	SPARC-like 1	protein-coding	0.023188	0.506512
chr12-118836021-118838574	chr12	118836021	118838574	+	Sp8	0.0418906	Intergenic	Intergenic	-9032	NM_177082	320145	Mm.51682	NM_177082	ENSMUSG00000048562	Sp8	D930049B17Rik|mBtd	trans-acting transcription factor 8	protein-coding	0.038778	0.52036
chr12-118594804-118595706	chr12	118594804	118595706	+	Sp8	0.0194575	Intergenic	Intergenic	-65062	NR_045947	100384890	Mm.484658	NR_045947	ENSMUSG00000113875	D230030E09Rik	Npe	Riken cDNA D230030E09 gene	ncRNA	0.021064	0.499446	731(TGTGTACTTA,-,0.00)
chr11-112780869-112785703	chr11	112780869	112785703	+	Sox9	1.71e-12	intron (NM_011448, intron 1 of 2)	intron (NM_011448, intron 1 of 2)	1076	NM_011448	20682	Mm.286407	NM_011448	ENSMUSG00000000567	Sox9	2010306G03Rik|AV220920|mKIAA4243	SRY (sex determining region Y)-box 9	protein-coding	0.057302	0.583868	110(TGAGTAAACA,+,0.00),3289(TAAGGAAACA,+,0.00)
chr17-25565144-25566523	chr17	25565144	25566523	+	Sox8	0.00931068	TTS (NM_011447)	TTS (NM_011447)	4853	NM_011447	20681	Mm.258220	NM_011447	ENSMUSG00000024176	Sox8	-	SRY (sex determining region Y)-box 8	protein-coding	0.015954	0.489855
chr14-63939738-63944489	chr14	63939738	63944489	+	Sox7	0.0268307	Intergenic	Intergenic	-1593	NM_011446	20680	Mm.42162	NM_011446	ENSMUSG00000063060	Sox7	-	SRY (sex determining region Y)-box 7	protein-coding	0.03936	0.558081
chr6-144681272-144681949	chr6	144681272	144681949	+	Sox5	0.0118449	intron (NR_040519, intron 1 of 2)	intron (NR_040519, intron 1 of 2)	8742	NR_040519	66760	Mm.233631	NR_040519	ENSMUSG00000085785	Sox5os3	4933425H06Rik	SRY (sex determining region Y)-box 5, opposite strand 3	ncRNA	0.011817	0.448378
chr1-133385427-133388560	chr1	133385427	133388560	+	Sox13	0.0218969	intron (NM_011439, intron 8 of 13)	intron (NM_011439, intron 8 of 13)	23421	NM_175443	214253	Mm.52111	NM_175443	ENSMUSG00000070644	Etnk2	4933417N20Rik|AI197444|EKI 2|Eki2|Tuc1	ethanolamine kinase 2	protein-coding	0.022343	0.565412	2136(TAAGGAAACA,+,0.00)
chr8-12404059-12404382	chr8	12404059	12404382	+	Sox1	0.000326999	intron (NR_027975, intron 1 of 7)	intron (NR_027975, intron 1 of 7)	8701	NM_009233	20664	Mm.39088	NM_009233	ENSMUSG00000096014	Sox1	BB176347|Sox-1	SRY (sex determining region Y)-box 1	protein-coding	0.012384	0.537037
chr5-36089172-36089503	chr5	36089172	36089503	+	Sorcs2	0.0268582	intron (NM_030889, intron 3 of 26)	intron (NM_030889, intron 3 of 26)	-114684	NM_175249	76943	Mm.44242	NM_175249	ENSMUSG00000043430	Psapl1	2310020A21Rik	prosaposin-like 1	protein-coding	0.003021	0.524096
chr17-87142322-87142700	chr17	87142322	87142700	+	Socs5	0.00148789	Intergenic	MTE2a|LTR|ERVL-MaLR	34832	NM_019654	56468	Mm.126885	NM_019654	ENSMUSG00000037104	Socs5	1810018L08Rik|Cish5|mKIAA0671	suppressor of cytokine signaling 5	protein-coding	0.026455	0.525066
chr15-102161917-102162175	chr15	102161917	102162175	+	Soat2	0.00283985	exon (NM_146064, exon 13 of 15)	exon (NM_146064, exon 13 of 15)	11471	NM_146064	223920	Mm.358862	NM_146064	ENSMUSG00000023045	Soat2	ACAT2|D15Wsu97e	sterol O-acyltransferase 2	protein-coding	0.042636	0.571429
chr9-56926920-56929134	chr9	56926920	56929134	+	Snx33	0.0192117	5' UTR (NM_175483, exon 1 of 2)	5' UTR (NM_175483, exon 1 of 2)	344	NM_175483	235406	Mm.191459	NM_175483	ENSMUSG00000032733	Snx33	E130307J07Rik|Sh3px3	sorting nexin 33	protein-coding	0.042457	0.555305
chr9-66066907-66070304	chr9	66066907	66070304	+	Snx22	0.0197165	intron (NM_001025612, intron 3 of 6)	intron (NM_001025612, intron 3 of 6)	1126	NM_001025612	382083	Mm.477103	NM_001025612	ENSMUSG00000039452	Snx22	Gm1120	sorting nexin 22	protein-coding	0.027377	0.547969
chr1-133596399-133597136	chr1	133596399	133597136	+	Snrpe	0.00362587	Intergenic	Intergenic	13513	NM_009227	20643	Mm.249110	NM_009227	ENSMUSG00000090553	Snrpe	AL022645|C76690|SME	small nuclear ribonucleoprotein E	protein-coding	0.006784	0.449864
chr6-28633130-28633534	chr6	28633130	28633534	+	Snd1	0.0423888	intron (NM_019776, intron 11 of 23)	intron (NM_019776, intron 11 of 23)	152984	NM_019776	56463	Mm.439987	NM_019776	ENSMUSG00000001424	Snd1	AL033314|Tudor-SN	staphylococcal nuclease and tudor domain containing 1	protein-coding	0.00495	0.476543
chr1-179055316-179055954	chr1	179055316	179055954	+	Smyd3	0.0266819	intron (NM_027188, intron 8 of 11)	intron (NM_027188, intron 8 of 11)	462406	NM_027188	69726	Mm.222338	NM_027188	ENSMUSG00000055067	Smyd3	2410008A19Rik|Zmynd1	SET and MYND domain containing 3	protein-coding	0.014107	0.488263	413(TATTTACTTA,-,0.00)
chr11-3547946-3548539	chr11	3547946	3548539	+	Smtn	0.0449341	Intergenic	Intergenic	-8950	NM_001284429	29856	Mm.188516	NM_013870	ENSMUSG00000020439	Smtn	smsmo	smoothelin	protein-coding	0.01855	0.462963
chr16-92300629-92302420	chr16	92300629	92302420	+	Smim11	0.00574638	intron (NM_138743, intron 1 of 3)	intron (NM_138743, intron 1 of 3)	221	NM_138743	68936	Mm.21698	NM_138743	ENSMUSG00000051989	Smim11	1190017O12Rik|C21orf51|Fam165b|Smim11a	small integral membrane protein 11	protein-coding	0.031267	0.515625
chr11-75097832-75098085	chr11	75097832	75098085	+	Smg6	0.0365155	intron (NM_001002764, intron 13 of 18)	B3|SINE|B2	-31967	NR_030454	735274		NR_030454	ENSMUSG00000106252	Mir684-1	Mirn684-1	microRNA 684-1	ncRNA	0	0.511811
chr9-64000795-64002171	chr9	64000795	64002171	+	Smad6	0.00271675	intron (NM_008542, intron 3 of 3)	intron (NM_008542, intron 3 of 3)	20576	NM_008542	17130	Mm.325757	NM_008542	ENSMUSG00000036867	Smad6	Madh6|b2b390Clo	SMAD family member 6	protein-coding	0.015988	0.526507
chr18-76541444-76541599	chr18	76541444	76541599	+	Smad2	0.00101206	Intergenic	Intergenic	279076	NM_001311070	17126	Mm.152699	NM_010754	ENSMUSG00000024563	Smad2	7120426M23Rik|Madh2|Madr2|Smad-2|mMad2	SMAD family member 2	protein-coding	0.019355	0.49359
chr18-76465893-76466572	chr18	76465893	76466572	+	Smad2	0.0298373	Intergenic	Intergenic	203787	NM_001311070	17126	Mm.152699	NM_010754	ENSMUSG00000024563	Smad2	7120426M23Rik|Madh2|Madr2|Smad-2|mMad2	SMAD family member 2	protein-coding	0.002946	0.486765
chr18-76531870-76534443	chr18	76531870	76534443	+	Smad2	0.0405831	Intergenic	Intergenic	270711	NM_001311070	17126	Mm.152699	NM_010754	ENSMUSG00000024563	Smad2	7120426M23Rik|Madh2|Madr2|Smad-2|mMad2	SMAD family member 2	protein-coding	0.025651	0.5
chr8-79382654-79385441	chr8	79382654	79385441	+	Smad1	0.0432316	intron (NM_008539, intron 1 of 6)	intron (NM_008539, intron 1 of 6)	15421	NM_008539	17125	Mm.223717	NM_008539	ENSMUSG00000031681	Smad1	AI528653|Mad1|Madh1|Madr1|Mlp1|MusMLP|dwf-A|mMad1	SMAD family member 1	protein-coding	0.019734	0.47274
chr14-26436331-26436693	chr14	26436331	26436693	+	Slmap	0.0238355	intron (NM_001310445, intron 16 of 22)	B2_Mm2|SINE|B2	78965	NR_038005	71106	Mm.158564	NR_038005	ENSMUSG00000021874	4933413J09Rik	GCSE	RIKEN cDNA 4933413J09 gene	ncRNA	0	0.440771
chr7-74508330-74508492	chr7	74508330	74508492	+	Slco3a1	0.01393	intron (NM_001038643, intron 1 of 10)	intron (NM_001038643, intron 1 of 10)	46369	NM_001038643	108116	Mm.425467	NM_023908	ENSMUSG00000025790	Slco3a1	5830414C08Rik|Anr1|MJAM|OATP-D|R75096|Slc21a11	solute carrier organic anion transporter family, member 3a1	protein-coding	0.012346	0.466258
chr7-99668772-99669317	chr7	99668772	99669317	+	Slco2b1	0.0143232	intron (NM_175316, intron 8 of 13)	intron (NM_175316, intron 8 of 13)	26765	NM_001252531	101488	Mm.11249	NM_175316	ENSMUSG00000030737	Slco2b1	AI060904|AI852653|OATP-B|Slc21a9	solute carrier organic anion transporter family, member 2b1	protein-coding	0.012844	0.569597
chr9-94815529-94815883	chr9	94815529	94815883	+	Slc9a9	0.0454839	intron (NM_177909, intron 5 of 15)	intron (NM_177909, intron 5 of 15)	63877	NR_106116	102465763		NR_106116	ENSMUSG00000098251	Mir7656	Gm27614|mmu-mir-7656	microRNA 7656	ncRNA	0.014124	0.476056
chr17-81787341-81787738	chr17	81787341	81787738	+	Slc8a1	0.0112176	Intergenic	Intergenic	-49152	NR_104580	20541	Mm.265834	NM_011406	ENSMUSG00000054640	Slc8a1	AI852629|AV344025|D930008O12Rik|Ncx1	solute carrier family 8 (sodium/calcium exchanger), member 1	protein-coding	0.010076	0.374372
chr17-81698615-81699088	chr17	81698615	81699088	+	Slc8a1	0.017859	intron (NR_104580, intron 1 of 8)	intron (NR_104580, intron 1 of 8)	39536	NM_001286684	20541	Mm.265834	NM_011406	ENSMUSG00000054640	Slc8a1	AI852629|AV344025|D930008O12Rik|Ncx1	solute carrier family 8 (sodium/calcium exchanger), member 1	protein-coding	0.019027	0.466245
chr14-54375874-54376367	chr14	54375874	54376367	+	Slc7a7	0.00794465	intron (NM_011405, intron 6 of 11)	intron (NM_011405, intron 6 of 11)	15279	NM_026936	69089	Mm.182340	NM_026936	ENSMUSG00000000959	Oxa1l	1810020M02Rik|AI894287	oxidase assembly 1-like	protein-coding	0.008114	0.459514
chr8-40861504-40863145	chr8	40861504	40863145	+	Slc7a2	0.0368818	promoter-TSS (NM_001044740)	promoter-TSS (NM_001044740)	-43	NM_001044740	11988	Mm.4676	NM_007514	ENSMUSG00000031596	Slc7a2	20.5|AI158848|Atrc2|CAT-2|Cat2|Tea	solute carrier family 7 (cationic amino acid transporter, y+ system), member 2	protein-coding	0.056063	0.560292
chr18-61007451-61007816	chr18	61007451	61007816	+	Slc6a7	0.0222504	intron (NM_201353, intron 3 of 13)	intron (NM_201353, intron 3 of 13)	6566	NM_201353	240332	Mm.39846	NM_201353	ENSMUSG00000052026	Slc6a7	AW455934|PROT	solute carrier family 6 (neurotransmitter transporter, L-proline), member 7	protein-coding	0.030137	0.592896
chr8-92998603-92999094	chr8	92998603	92999094	+	Slc6a2	0.0121234	3' UTR (NM_009209, exon 14 of 14)	3' UTR (NM_009209, exon 14 of 14)	37801	NM_009209	20538	Mm.57040	NM_009209	ENSMUSG00000055368	Slc6a2	NE-T|NET|Slc6a5	solute carrier family 6 (neurotransmitter transporter, noradrenalin), member 2	protein-coding	0.01222	0.47561	86(TGTTTCCTTA,-,0.00)
chr6-121346429-121347003	chr6	121346429	121347003	+	Slc6a12	0.0162652	promoter-TSS (NM_133661)	promoter-TSS (NM_133661)	19	NM_133661	14411	Mm.274506	NM_133661	ENSMUSG00000030109	Slc6a12	BGT1|GAT-2|GAT2|Gabt2	solute carrier family 6 (neurotransmitter transporter, betaine/GABA), member 12	protein-coding	0.017422	0.521739
chr8-70887609-70889695	chr8	70887609	70889695	+	Slc5a5	0.00355824	intron (NM_053248, intron 8 of 14)	intron (NM_053248, intron 8 of 14)	4105	NM_053248	114479	Mm.172923	NM_053248	ENSMUSG00000000792	Slc5a5	NIS	solute carrier family 5 (sodium iodide symporter), member 5	protein-coding	0.021572	0.5908
chr18-36525238-36526205	chr18	36525238	36526205	+	Slc4a9	0.00655309	Intergenic	Intergenic	-2431	NM_001271546	240215	Mm.135463	NM_172830	ENSMUSG00000024485	Slc4a9	AE4|D630003B07|D630024F24Rik	solute carrier family 4, sodium bicarbonate cotransporter, member 9	protein-coding	0.01758	0.488636
chr15-100793885-100795083	chr15	100793885	100795083	+	Slc4a8	0.0483957	intron (NM_021530, intron 11 of 24)	intron (NM_021530, intron 11 of 24)	13230	NM_001347102	59033	Mm.209856	NM_021530	ENSMUSG00000023032	Slc4a8	AW493845|C230026C11|NDCBE|kNBC-3	solute carrier family 4 (anion exchanger), member 8	protein-coding	0.013356	0.511259
chr6-83267930-83269150	chr6	83267930	83269150	+	Slc4a5	0.0221574	intron (NM_001166067, intron 10 of 24)	intron (NM_001166067, intron 10 of 24)	31165	NM_001166067	232156	Mm.333189	NM_001166067	ENSMUSG00000068323	Slc4a5	C330006M16|C330016K18Rik	solute carrier family 4, sodium bicarbonate cotransporter, member 5	protein-coding	0.02459	0.528256
chr11-78465145-78466778	chr11	78465145	78466778	+	Slc46a1	0.0244682	exon (NM_026740, exon 1 of 5)	exon (NM_026740, exon 1 of 5)	260	NM_026740	52466	Mm.131618	NM_026740	ENSMUSG00000020829	Slc46a1	1110002C08Rik|D11Ertd18e|HCP1|Pcft	solute carrier family 46, member 1	protein-coding	0.044091	0.573439
chr4-53442435-53442603	chr4	53442435	53442603	+	Slc44a1	0.0148065	intron (NM_133891, intron 1 of 15)	intron (NM_133891, intron 1 of 15)	2106	NM_001159633	100434	Mm.482207	NM_133891	ENSMUSG00000028412	Slc44a1	2210409B22Rik|4833416H08Rik|AW547365|CHTL1|CTL1|Cdw92	solute carrier family 44, member 1	protein-coding	0.017857	0.591716
chr6-90622727-90623157	chr6	90622727	90623157	+	Slc41a3	0.0376609	intron (NM_001037493, intron 1 of 9)	intron (NM_001037493, intron 1 of 9)	3696	NM_001037493	71699	Mm.272633	NM_027868	ENSMUSG00000030089	Slc41a3	1010001P06Rik|AI480742|SLC41A1-L2	solute carrier family 41, member 3	protein-coding	0.011628	0.566125
chr3-135886534-135887000	chr3	135886534	135887000	+	Slc39a8	0.0243213	intron (NM_026228, intron 8 of 8)	intron (NM_026228, intron 8 of 8)	-46498	NR_040540	71038	Mm.410798	NR_040540	ENSMUSG00000106306	4933401H06Rik	-	RIKEN cDNA 4933401H06 gene	ncRNA	0.034335	0.449679
chr2-91065452-91065994	chr2	91065452	91065994	+	Slc39a13	0.0431694	exon (NM_001290765, exon 4 of 10)	exon (NM_001290765, exon 4 of 10)	4592	NR_110981	68427	Mm.192375	NM_026721	ENSMUSG00000002105	Slc39a13	1100001L14Rik|AA387663|ZIP-13|ZIP13	solute carrier family 39 (metal ion transporter), member 13	protein-coding	0.00738	0.554328
chr15-96698293-96701227	chr15	96698293	96701227	+	Slc38a2	0.0107057	promoter-TSS (NM_175121)	promoter-TSS (NM_175121)	-32	NM_001355633	67760	Mm.46754	NM_175121	ENSMUSG00000022462	Slc38a2	5033402L14Rik|AI316867|ATA2|SAT2|mKIAA1382	solute carrier family 38, member 2	protein-coding	0.074301	0.586031
chr6-39328935-39329437	chr6	39328935	39329437	+	Slc37a3	0.00456218	Intergenic	Intergenic	48249	NR_155076	72144	Mm.482167	NM_028123	ENSMUSG00000029924	Slc37a3	2610507O21Rik|AU044904	solute carrier family 37 (glycerol-3-phosphate transporter), member 3	protein-coding	0.015936	0.520875
chr9-37229582-37230405	chr9	37229582	37230405	+	Slc37a2	0.0261746	3' UTR (NM_020258, exon 18 of 18)	3' UTR (NM_020258, exon 18 of 18)	21677	NM_001310096	66279	Mm.41451	NM_025464	ENSMUSG00000032121	Tmem218	1810021J13Rik|AV004931	transmembrane protein 218	protein-coding	0.00486	0.470874
chr9-53825001-53825790	chr9	53825001	53825790	+	Slc35f2	0.0351808	Intergenic	Intergenic	-24856	NM_025540	66402	Mm.29132	NM_025540	ENSMUSG00000042045	Sln	2310045A07Rik	sarcolipin	protein-coding	0.020279	0.470886	511(TAAGTAAATA,+,0.00)
chr13-64131089-64131233	chr13	64131089	64131233	+	Slc35d2	0.00482246	Intergenic	Intergenic	-1831	NM_001001321	70484	Mm.133731	NM_001001321	ENSMUSG00000033114	Slc35d2	5730408I21Rik|SQV7L|UGTrel8|hfrc|mUGTrel8	solute carrier family 35, member D2	protein-coding	0.006944	0.462069
chr6-122760887-122761563	chr6	122760887	122761563	+	Slc2a3	0.0422608	Intergenic	Intergenic	-18480	NM_011401	20527	Mm.395108	NM_011401	ENSMUSG00000003153	Slc2a3	AA408729|AL023014|AL024341|AU040424|C78366|Glut-3|Glut3	solute carrier family 2 (facilitated glucose transporter), member 3	protein-coding	0.019231	0.434269
chr10-127176727-127181217	chr10	127176727	127181217	+	Slc26a10	0.00769404	intron (NM_177615, intron 2 of 16)	intron (NM_177615, intron 2 of 16)	1673	NM_177615	216441	Mm.248373	NM_177615	ENSMUSG00000040441	Slc26a10	C78409|D630010I07	solute carrier family 26, member 10	protein-coding	0.032294	0.548208
chrX-137037553-137038748	chrX	137037553	137038748	+	Slc25a53	0.00189632	intron (NM_001082412, intron 1 of 6)	CpG	152	NM_001082412	67062	Mm.276518	NM_001082412	ENSMUSG00000044348	Slc25a53	2310046F18Rik|2810402A17Rik|AI448995|AI841128|Mcart6	solute carrier family 25, member 53	protein-coding	0.03682	0.518395
chr14-69235919-69236616	chr14	69235919	69236616	+	Slc25a37	0.0111665	Intergenic	RMER1B|Other|Other	45575	NM_010921	18095	Mm.3520	NM_010921	ENSMUSG00000022061	Nkx3-1	Bax|NKX3.1|NKX3A|Nkx-3.1|bagpipe	NK3 homeobox 1	protein-coding	0.008608	0.524355
chr17-43639328-43639768	chr17	43639328	43639768	+	Slc25a27	0.00885493	3' UTR (NM_001357122, exon 9 of 9)	3' UTR (NM_001357122, exon 9 of 9)	-9249	NM_001161366	210510	Mm.329058	NM_198418	ENSMUSG00000040140	Tdrd6	AB097085|Tdr2	tudor domain containing 6	protein-coding	0.004545	0.498866
chr6-94400338-94401383	chr6	94400338	94401383	+	Slc25a26	0.024318	Intergenic	Intergenic	-99454	NM_026255	67582	Mm.280725	NM_026255	ENSMUSG00000045100	Slc25a26	4930433D19Rik|4933433F13Rik|AW557176|D6Bwg0781e|Slc25a6	solute carrier family 25 (mitochondrial carrier, phosphate carrier), member 26	protein-coding	0.018182	0.476099	991(TAAATAAACA,+,0.00)
chr6-6159211-6160596	chr6	6159211	6160596	+	Slc25a13	0.049954	intron (NM_001177572, intron 3 of 17)	intron (NM_001177572, intron 3 of 17)	57270	NM_015829	50799	Mm.24513	NM_015829	ENSMUSG00000015112	Slc25a13	AI785475|Ctrn	solute carrier family 25 (mitochondrial carrier, adenine nucleotide translocator), member 13	protein-coding	0.01444	0.498557
chr4-86989229-86989630	chr4	86989229	86989630	+	Slc24a2	0.0374865	3' UTR (NM_001110240, exon 10 of 10)	3' UTR (NM_001110240, exon 10 of 10)	115015	NM_139306	230379	Mm.45019	NM_139306	ENSMUSG00000038007	Acer2	2410116I05Rik|Asah3l|CRG-L1|maCER2	alkaline ceramidase 2	protein-coding	0.002494	0.470149
chr11-20357779-20357952	chr11	20357779	20357952	+	Slc1a4	0.00175889	Intergenic	Intergenic	-25152	NM_018861	55963	Mm.6379	NM_018861	ENSMUSG00000020142	Slc1a4	ASCT-1|ASCT1|AW045657|SATT	solute carrier family 1 (glutamate/neutral amino acid transporter), member 4	protein-coding	0.011561	0.522989
chr5-73006607-73008636	chr5	73006607	73008636	+	Slc10a4	0.023943	exon (NM_173403, exon 1 of 3)	exon (NM_173403, exon 1 of 3)	717	NM_173403	231290	Mm.491387	NM_173403	ENSMUSG00000029219	Slc10a4	E130304D01	solute carrier family 10 (sodium/bile acid cotransporter family), member 4	protein-coding	0.043371	0.56601
chr5-72905084-72905937	chr5	72905084	72905937	+	Slain2	0.0485305	Intergenic	B1_Mus2|SINE|Alu	-8852	NM_001113423	75991	Mm.121285	NM_153567	ENSMUSG00000036087	Slain2	5033405K12Rik|8030444K12Rik|AI596370	SLAIN motif family, member 2	protein-coding	0.01993	0.470726
chr14-103718461-103719682	chr14	103718461	103719682	+	Slain1	0.0109176	Intergenic	Intergenic	-19639	NR_045148	70898	Mm.27548	NR_045148	ENSMUSG00000089707	Slain1os	4921525B02Rik	SLAIN motif family, member 1, opposite strand	ncRNA	0.017199	0.435352	506(AGTTTACTTA,-,0.00)
chr6-52013813-52014333	chr6	52013813	52014333	+	Skap2	0.00731653	Intergenic	RMER17C2|LTR|ERVK	-1524	NM_018773	54353	Mm.221479	NM_018773	ENSMUSG00000059182	Skap2	2610021A10Rik|AA960083|BB137539|RA70|SKAP-HOM|Saps|Scap2|mSKAP55R	src family associated phosphoprotein 2	protein-coding	0.001923	0.520154
chr10-81626776-81628757	chr10	81626776	81628757	+	Sirt6	0.0305946	promoter-TSS (NM_027480)	promoter-TSS (NM_027480)	-158	NM_181586	50721	Mm.25643	NM_181586	ENSMUSG00000034748	Sirt6	2810449N18Rik|AI043036|Sir2l6	sirtuin 6	protein-coding	0.034326	0.574168
chr7-29503594-29503892	chr7	29503594	29503892	+	Sipa1l3	0.0216733	intron (NM_001081028, intron 2 of 22)	intron (NM_001081028, intron 2 of 22)	1717	NM_001081028	74206	Mm.447042	NM_001081028	ENSMUSG00000030583	Sipa1l3	2610511M17Rik	signal-induced proliferation-associated 1 like 3	protein-coding	0.010067	0.565217
chr12-82189299-82189871	chr12	82189299	82189871	+	Sipa1l1	0.0243491	intron (NM_001167983, intron 1 of 23)	intron (NM_001167983, intron 1 of 23)	19569	NM_001167983	217692	Mm.261333	NM_172579	ENSMUSG00000042700	Sipa1l1	4931426N11Rik|AW213287|Spar|mKIAA0440	signal-induced proliferation-associated 1 like 1	protein-coding	0.012238	0.455497
chr13-54503122-54505271	chr13	54503122	54505271	+	Simc1	0.0392146	intron (NM_176987, intron 1 of 9)	CpG	391	NM_176987	319719	Mm.376151	NM_176987	ENSMUSG00000043183	Simc1	4732471D19Rik	SUMO-interacting motifs containing 1	protein-coding	0.061424	0.582326
chr3-102995273-102996268	chr3	102995273	102996268	+	Sike1	0.0393128	promoter-TSS (NM_025679)	promoter-TSS (NM_025679)	30	NM_025679	66641	Mm.33937	NM_025679	ENSMUSG00000027854	Sike1	2810005O12Rik|5730470L24Rik|AI450236|AI839862|Sike|Sikeb	suppressor of IKBKE 1	protein-coding	0.064322	0.563253
chr14-75505158-75505593	chr14	75505158	75505593	+	Siah3	0.000585968	intron (NM_001128093, intron 1 of 1)	intron (NM_001128093, intron 1 of 1)	49393	NM_001128093	380918	Mm.484360	NM_001128093	ENSMUSG00000091722	Siah3	Gm912	siah E3 ubiquitin protein ligase family member 3	protein-coding	0.011494	0.490826
chr3-58677565-58680302	chr3	58677565	58680302	+	Siah2	0.0487049	intron (NM_009174, intron 1 of 1)	intron (NM_009174, intron 1 of 1)	13455	NM_009174	20439	Mm.2847	NM_009174	ENSMUSG00000036432	Siah2	AA415433|Sinh2	siah E3 ubiquitin protein ligase 2	protein-coding	0.009865	0.446676
chr9-37636097-37636809	chr9	37636097	37636809	+	Siae	0.0170064	intron (NM_011734, intron 7 of 9)	intron (NM_011734, intron 7 of 9)	20859	NM_025289	21376	Mm.28689	NM_025289	ENSMUSG00000011114	Tbrg1	AA408552|AA409675|Niam|Tb-5|mFLJ00213	transforming growth factor beta regulated gene 1	protein-coding	0.01264	0.448808
chr5-92924482-92926103	chr5	92924482	92926103	+	Shroom3	0.0285501	intron (NM_001077596, intron 2 of 9)	intron (NM_001077596, intron 2 of 9)	27299	NM_001077596	27428	Mm.46014	NM_015756	ENSMUSG00000029381	Shroom3	AL022960|D5Ertd287e|Shrm|Shrm3	shroom family member 3	protein-coding	0.01789	0.493218	1002(TAAGTGAACA,+,0.00)
chr5-92808462-92810049	chr5	92808462	92810049	+	Shroom3	0.0163112	promoter-TSS (NM_001077595)	promoter-TSS (NM_001077595)	-127	NM_001077595	27428	Mm.46014	NM_015756	ENSMUSG00000029381	Shroom3	AL022960|D5Ertd287e|Shrm|Shrm3	shroom family member 3	protein-coding	0.030876	0.513224
chr5-67532284-67533013	chr5	67532284	67533013	+	Shisa3	0.0105604	Intergenic	Intergenic	68750	NR_015582	320479	Mm.387187	NR_015582	ENSMUSG00000107385	C330024D21Rik	-	RIKEN cDNA C330024D21 gene	ncRNA	0.028807	0.476712
chr7-144180660-144181377	chr7	144180660	144181377	+	Shank2	0.0032578	intron (NM_001113373, intron 2 of 15)	intron (NM_001113373, intron 2 of 15)	5498	NM_001113373	210274	Mm.483624	NM_001081370	ENSMUSG00000037541	Shank2	ProSAP1|mKIAA1022	SH3 and multiple ankyrin repeat domains 2	protein-coding	0.009763	0.518106
chr18-61944348-61945186	chr18	61944348	61945186	+	Sh3tc2	0.0330685	Intergenic	Intergenic	-8308	NM_172628	225608	Mm.262320	NM_172628	ENSMUSG00000045629	Sh3tc2	D430044G18Rik	SH3 domain and tetratricopeptide repeats 2	protein-coding	0.01432	0.525626
chr11-32340817-32341550	chr11	32340817	32341550	+	Sh3pxd2b	0.0371506	Intergenic	Intergenic	-6628	NM_177364	268396	Mm.227616	NM_177364	ENSMUSG00000040711	Sh3pxd2b	G431001E03Rik|TSK4|fad49	SH3 and PX domains 2B	protein-coding	0.016371	0.482289
chrX-159963201-159963706	chrX	159963201	159963706	+	Sh3kbp1	0.0485031	intron (NM_001135728, intron 10 of 12)	intron (NM_001135728, intron 10 of 12)	20760	NM_001290661	58194	Mm.286495	NM_021389	ENSMUSG00000040990	Sh3kbp1	1200007H22Rik|1700125L08Rik|5830464D22Rik|AI447724|Cin85|IN85|Ruk|Seta	SH3-domain kinase binding protein 1	protein-coding	0.009901	0.409091	134(TGTTTACTGA,-,0.00)
chr2-30351071-30351660	chr2	30351071	30351660	+	Sh3glb2	0.0118744	intron (NM_001346806, intron 3 of 12)	L1M4a2|LINE|L1	7951	NM_001346806	227700	Mm.33343	NM_139302	ENSMUSG00000026860	Sh3glb2	SPAS-1	SH3-domain GRB2-like endophilin B2	protein-coding	0.008489	0.528814
chr7-82187208-82187606	chr7	82187208	82187606	+	Sh3gl3	0.0450009	intron (NM_001277954, intron 1 of 8)	intron (NM_001277954, intron 1 of 8)	12611	NM_001277955	20408	Mm.736	NM_017400	ENSMUSG00000030638	Sh3gl3	EEN-B2|SH3P13|Sh3d2c|Sh3d2c2	SH3-domain GRB2-like 3	protein-coding	0.007538	0.466165
chr4-85404483-85405241	chr4	85404483	85405241	+	Sh3gl2	0.0132034	Intergenic	Intergenic	199406	NM_019535	20404	Mm.143603	NM_019535	ENSMUSG00000028488	Sh3gl2	9530001L19Rik|AI120490|AW555077|B930049H17Rik|EEN-B1|SH3PA|Sh3d2a	SH3-domain GRB2-like 2	protein-coding	0.013193	0.459816
chr5-34523893-34524736	chr5	34523893	34524736	+	Sh3bp2	0.000574189	Intergenic	Intergenic	-1470	NM_011893	24055	Mm.5012	NM_011893	ENSMUSG00000054520	Sh3bp2	3BP2	SH3-domain binding protein 2	protein-coding	0.004745	0.542654
chr13-104112577-104113085	chr13	104112577	104113085	+	Sgtb	0.0182459	intron (NM_144838, intron 2 of 10)	intron (NM_144838, intron 2 of 10)	3090	NM_144838	218544	Mm.44416	NM_144838	ENSMUSG00000042743	Sgtb	C630001O05Rik	small glutamine-rich tetratricopeptide repeat (TPR)-containing, beta	protein-coding	0.021654	0.479371
chr13-104139497-104140011	chr13	104139497	104140011	+	Sgtb	0.0125364	exon (NM_001361054, exon 11 of 11)	exon (NM_001361054, exon 11 of 11)	30013	NM_144838	218544	Mm.44416	NM_144838	ENSMUSG00000042743	Sgtb	C630001O05Rik	small glutamine-rich tetratricopeptide repeat (TPR)-containing, beta	protein-coding	0.019455	0.460194
chr3-131320166-131320936	chr3	131320166	131320936	+	Sgms2	0.00161997	3' UTR (NM_028943, exon 6 of 6)	3' UTR (NM_028943, exon 6 of 6)	-17324	NM_027816	71519	Mm.473179	NM_027816	ENSMUSG00000027983	Cyp2u1	8430436A10Rik	cytochrome P450, family 2, subfamily u, polypeptide 1	protein-coding	0.01039	0.473411
chr11-94970134-94970669	chr11	94970134	94970669	+	Sgca	0.0468077	intron (NM_009161, intron 7 of 10)	intron (NM_009161, intron 7 of 10)	2808	NM_018792	54388	Mm.30482	NM_018792	ENSMUSG00000038994	Hils1	H1.9|TISP64	histone H1-like protein in spermatids 1	protein-coding	0.009346	0.483209
chr3-51532073-51532448	chr3	51532073	51532448	+	Setd7	0.00222272	intron (NM_080793, intron 5 of 7)	intron (NM_080793, intron 5 of 7)	-27497	NR_033624	100039684	Mm.387178	NR_033624		5031434O11Rik	AI481280|Gm2370	RIKEN cDNA 5031434O11 gene	ncRNA	0.016	0.505319	155(AAAGTAAACA,+,0.00)
chr2-30061247-30063458	chr2	30061247	30063458	+	Set	0.0332544	intron (NM_023871, intron 1 of 7)	intron (NM_023871, intron 1 of 7)	356	NM_023871	56086	Mm.326055	NM_023871	ENSMUSG00000054766	Set	2610030F17Rik|5730420M11Rik|AA407739|I-2PP2A|StF-IT-1|TAF-I	SET nuclear oncogene	protein-coding	0.043419	0.564195
chr9-14158097-14158526	chr9	14158097	14158526	+	Sesn3	0.0196206	Intergenic	MIRb|SINE|MIR	-117990	NM_030261	75747	Mm.325126	NM_030261	ENSMUSG00000032009	Sesn3	5630400E15Rik|BC003348|SEST3	sestrin 3	protein-coding	0.013986	0.502326
chr3-58511473-58512041	chr3	58511473	58512041	+	Serp1	0.0406794	Intergenic	Intergenic	-14064	NM_001005509	229317	Mm.21617	NM_001005509	ENSMUSG00000027810	Eif2a	D030048D22|D3Ertd194e	eukaryotic translation initiation factor 2A	protein-coding	0	0.497364
chr13-92708602-92710186	chr13	92708602	92710186	+	Serinc5	0.0330671	3' UTR (NM_172588, exon 12 of 12)	3' UTR (NM_172588, exon 12 of 12)	85424	NM_011582	21828	Mm.20865	NM_011582	ENSMUSG00000021702	Thbs4	TSP4	thrombospondin 4	protein-coding	0.006944	0.483281
chr3-95163628-95164334	chr3	95163628	95164334	+	Sema6c	0.0265675	promoter-TSS (NM_011351)	promoter-TSS (NM_011351)	-358	NM_011351	20360	Mm.23662	NM_011351	ENSMUSG00000038777	Sema6c	Semay|mKIAA1869	sema domain, transmembrane domain (TM), and cytoplasmic domain, (semaphorin) 6C	protein-coding	0.005666	0.562942
chr18-47568712-47570328	chr18	47568712	47570328	+	Sema6a	0.0383055	intron (NR_033454, intron 1 of 5)	intron (NR_033454, intron 1 of 5)	31785	NR_033454	328953	Mm.246768	NR_033454	ENSMUSG00000118259	Gm5095	A730092B10	predicted gene 5095	ncRNA	0.014233	0.47248
chr16-35613703-35614497	chr16	35613703	35614497	+	Sema5b	0.00619907	intron (NM_013661, intron 1 of 21)	intron (NM_013661, intron 1 of 21)	72738	NM_013661	20357	Mm.42015	NM_013661	ENSMUSG00000052133	Sema5b	AI893641|SemG|Semag|mKIAA1445	sema domain, seven thrombospondin repeats (type 1 and type 1-like), transmembrane domain (TM) and short cytoplasmic domain, (semaphorin) 5B	protein-coding	0.017632	0.549686
chr1-36550585-36550942	chr1	36550585	36550942	+	Sema4c	0.00722395	exon (NM_001126047, exon 13 of 15)	exon (NM_001126047, exon 13 of 15)	-3511	NM_001310533	109346	Mm.247537	NM_026241	ENSMUSG00000079610	Ankrd39	9130416N05Rik|C030004B10Rik	ankyrin repeat domain 39	protein-coding	0.028011	0.558659
chr9-107604689-107610557	chr9	107604689	107610557	+	Sema3b	0.0221838	promoter-TSS (NM_001291538)	promoter-TSS (NM_001291538)	-531	NM_001291537	20347	Mm.4083	NM_009153	ENSMUSG00000057969	Sema3b	SemA|Semaa|sema5|semaV	sema domain, immunoglobulin domain (Ig), short basic domain, secreted, (semaphorin) 3B	protein-coding	0.017042	0.560743	1170(TGTATACTTA,-,0.00)
chr11-4123695-4124358	chr11	4123695	4124358	+	Sec14l2	0.0193072	Intergenic	Intergenic	-5297	NM_144520	67815	Mm.253922	NM_144520	ENSMUSG00000003585	Sec14l2	1300013M05Rik|Spf|TAP	SEC14-like lipid binding 2	protein-coding	0.007541	0.513554
chr18-65832740-65833639	chr18	65832740	65833639	+	Sec11c	0.0202255	Intergenic	Intergenic	32611	NM_025468	66286	Mm.27800	NM_025468	ENSMUSG00000024516	Sec11c	1810029G24Rik|Sec11l3	SEC11 homolog C, signal peptidase complex subunit	protein-coding	0.017798	0.48
chr18-65823239-65823717	chr18	65823239	65823717	+	Sec11c	0.018378	Intergenic	B3|SINE|B2	22900	NM_025468	66286	Mm.27800	NM_025468	ENSMUSG00000024516	Sec11c	1810029G24Rik|Sec11l3	SEC11 homolog C, signal peptidase complex subunit	protein-coding	0.018828	0.534447
chr18-65780702-65781073	chr18	65780702	65781073	+	Sec11c	0.000456822	Intergenic	Intergenic	-19691	NM_025468	66286	Mm.27800	NM_025468	ENSMUSG00000024516	Sec11c	1810029G24Rik|Sec11l3	SEC11 homolog C, signal peptidase complex subunit	protein-coding	0.005391	0.448925
chr14-55897730-55898050	chr14	55897730	55898050	+	Sdr39u1	0.0477385	exon (NM_001082975, exon 6 of 6)	exon (NM_001082975, exon 6 of 6)	2342	NM_001082975	654795	Mm.486218	NM_001082975	ENSMUSG00000022223	Sdr39u1	2310014G06Rik	short chain dehydrogenase/reductase family 39U, member 1	protein-coding	0.025	0.582555
chr11-113810888-113812397	chr11	113810888	113812397	+	Sdk2	0.0226459	intron (NM_172800, intron 36 of 44)	intron (NM_172800, intron 36 of 44)	-59827	NM_001163346	56699	Mm.293378	NM_020006	ENSMUSG00000041598	Cdc42ep4	1500041M20Rik|Borg4|CEP4	CDC42 effector protein (Rho GTPase binding) 4	protein-coding	0.026508	0.513907
chr11-113834934-113835768	chr11	113834934	113835768	+	Sdk2	0.0106582	intron (NM_172800, intron 24 of 44)	intron (NM_172800, intron 24 of 44)	-83536	NM_001163346	56699	Mm.293378	NM_020006	ENSMUSG00000041598	Cdc42ep4	1500041M20Rik|Borg4|CEP4	CDC42 effector protein (Rho GTPase binding) 4	protein-coding	0.020384	0.534132
chr1-180873791-180874718	chr1	180873791	180874718	+	Sde2	0.0212014	Intergenic	Intergenic	-18854	NM_177099	320202	Mm.87078	NM_177099	ENSMUSG00000066652	Lefty2	6030463A22Rik|Ebaf|Lefta|Leftb|lefty-2|lefty-B	left-right determination factor 2	protein-coding	0.010787	0.494612
chr2-152046905-152050827	chr2	152046905	152050827	+	Scrt2	0.0286705	Intergenic	CpG	-32663	NM_001160410	545474	Mm.214317	NM_001160410	ENSMUSG00000060257	Scrt2	AW060659	scratch family zinc finger 2	protein-coding	0.041815	0.571501
chr15-100918063-100918777	chr15	100918063	100918777	+	Scn8a	0.0491317	intron (NM_001077499, intron 1 of 26)	intron (NM_001077499, intron 1 of 26)	-17851	NM_011323	20273	Mm.385012	NM_011323	ENSMUSG00000023033	Scn8a	AI853486|C630029C19Rik|NaCh6|Nav1.6|dmu|med|mnd-2|mnd2|nmf2|nmf335|nmf58|nur14|seal	sodium channel, voltage-gated, type VIII, alpha	protein-coding	0.014006	0.537063
chr10-42968337-42969396	chr10	42968337	42969396	+	Scml4	0.0452859	Intergenic	Intergenic	22296	NR_153349	327749	Mm.428887	NR_153349		Gm5079	C230040G06	predicted gene 5079	ncRNA	0.009443	0.460377
chr13-23990716-23991764	chr13	23990716	23991764	+	Scgn	0.0230864	promoter-TSS (NM_145399)	promoter-TSS (NM_145399)	-26	NM_145399	214189	Mm.255667	NM_145399	ENSMUSG00000021337	Scgn	-	secretagogin, EF-hand calcium binding protein	protein-coding	0.032443	0.524309
chr11-49662373-49664925	chr11	49662373	49664925	+	Scgb3a1	0.00358744	promoter-TSS (NM_170727)	promoter-TSS (NM_170727)	54	NM_170727	68662	Mm.22802	NM_054037	ENSMUSG00000064057	Scgb3a1	HIN-1|LuLeu2|Pnsp2|UGRP2|Utgrp2	secretoglobin, family 3A, member 1	protein-coding	0.015674	0.523698
chr1-79450171-79450872	chr1	79450171	79450872	+	Scg2	0.0143657	Intergenic	Intergenic	-10431	NM_001310680	20254	Mm.5038	NM_009129	ENSMUSG00000050711	Scg2	Chgc|SgII	secretogranin II	protein-coding	0.034237	0.498575
chr17-3113844-3116025	chr17	3113844	3116025	+	Scaf8	0.0282758	promoter-TSS (NM_134123)	promoter-TSS (NM_134123)	-38	NM_134123	106583	Mm.124373	NM_134123	ENSMUSG00000046201	Scaf8	A630086M08Rik|A930036P18Rik|AA408306|AI447644|AI448652|AU015035|Rbm16|mKIAA1116	SR-related CTD-associated factor 8	protein-coding	0.08574	0.625573
chr17-3157731-3157974	chr17	3157731	3157974	+	Scaf8	0.0320967	intron (NM_134123, intron 3 of 19)	intron (NM_134123, intron 3 of 19)	42880	NM_134123	106583	Mm.124373	NM_134123	ENSMUSG00000046201	Scaf8	A630086M08Rik|A930036P18Rik|AA408306|AI447644|AI448652|AU015035|Rbm16|mKIAA1116	SR-related CTD-associated factor 8	protein-coding	0.037037	0.553279
chr17-51729718-51730241	chr17	51729718	51730241	+	Satb1	0.01204	Intergenic	Intergenic	82075	NM_001163630	20230	Mm.311655	NM_009122	ENSMUSG00000023927	Satb1	2610306G12Rik|AW413156	special AT-rich sequence binding protein 1	protein-coding	0.013384	0.461832
chr2-27232204-27233106	chr2	27232204	27233106	+	Sardh	0.0318388	intron (NM_138665, intron 8 of 20)	intron (NM_138665, intron 8 of 20)	14648	NM_138665	192166	Mm.278467	NM_138665	ENSMUSG00000009614	Sardh	-	sarcosine dehydrogenase	protein-coding	0.012195	0.542636
chr2-27226652-27226964	chr2	27226652	27226964	+	Sardh	0.0152471	intron (NM_138665, intron 12 of 20)	intron (NM_138665, intron 12 of 20)	20495	NM_138665	192166	Mm.278467	NM_138665	ENSMUSG00000009614	Sardh	-	sarcosine dehydrogenase	protein-coding	0.022436	0.559105
chr15-53925468-53925822	chr15	53925468	53925822	+	Samd12	0.0395311	Intergenic	RMER17D2|LTR|ERVK	-23209	NM_177225	320679	Mm.442455	NM_177225	ENSMUSG00000058656	Samd12	A830094I09Rik	sterile alpha motif domain containing 12	protein-coding	0.002825	0.512676
chr15-54069931-54070448	chr15	54069931	54070448	+	Samd12	0.0446588	Intergenic	Intergenic	-167753	NM_177225	320679	Mm.442455	NM_177225	ENSMUSG00000058656	Samd12	A830094I09Rik	sterile alpha motif domain containing 12	protein-coding	0.009671	0.445946
chr2-181596633-181596948	chr2	181596633	181596948	+	Samd10	0.0159642	exon (NM_172676, exon 4 of 5)	exon (NM_172676, exon 4 of 5)	2357	NM_172676	229011	Mm.205422	NM_172676	ENSMUSG00000038605	Samd10	D930033N23Rik|E130318E08	sterile alpha motif domain containing 10	protein-coding	0.015873	0.560127
chr18-80973817-80974471	chr18	80973817	80974471	+	Sall3	0.00415802	exon (NM_178280, exon 2 of 4)	exon (NM_178280, exon 2 of 4)	12434	NM_178280	20689	Mm.215917	NM_178280	ENSMUSG00000024565	Sall3	B130022O04Rik|Msal|Msal-1|Sal|Salt|Spalt	spalt like transcription factor 3	protein-coding	0.055046	0.662595
chr17-56540275-56541104	chr17	56540275	56541104	+	Safb2	0.0447579	Intergenic	ZP3AR|Satellite|Satellite	13698	NR_130128	100504425	Mm.384143	NR_130128	ENSMUSG00000110218	Gm20219	Tincr	predicted gene, 20219	ncRNA	0.013269	0.554217
chr3-90708348-90708997	chr3	90708348	90708997	+	S100a9	0.00390311	Intergenic	Intergenic	-12951	NM_009114	20202	Mm.2128	NM_009114	ENSMUSG00000056071	S100a9	60B8Ag|AW546964|BEE22|Cagb|GAGB|L1Ag|MRP14|p14	S100 calcium binding protein A9 (calgranulin B)	protein-coding	0.007704	0.406154
chr7-29061170-29062211	chr7	29061170	29062211	+	Ryr1	7.75e-06	intron (NM_009109, intron 64 of 105)	intron (NM_009109, intron 64 of 105)	22004	NR_035489	100316710		NR_035489	ENSMUSG00000089219	Mir1963	mir-1963|mmu-mir-1963	microRNA 1963	ncRNA	0.028818	0.544146
chr6-100203320-100204044	chr6	100203320	100204044	+	Rybp	0.0049662	Intergenic	Intergenic	83676	NM_019743	56353	Mm.321633	NM_019743	ENSMUSG00000072872	Rybp	2410018J24Rik|DEDAF|YEAF1	RING1 and YY1 binding protein	protein-coding	0.006906	0.510345
chr1-167597710-167600129	chr1	167597710	167600129	+	Rxrg	0.0157852	intron (NM_009107, intron 1 of 9)	intron (NM_009107, intron 1 of 9)	557	NM_009107	20183	Mm.3475	NM_009107	ENSMUSG00000015843	Rxrg	Nr2b3	retinoid X receptor gamma	protein-coding	0.023977	0.520248	1527(TTTTTACTTA,-,0.00),2334(TAAGTACACA,+,0.00)
chr17-34036575-34037287	chr17	34036575	34037287	+	Rxrb	0.0215924	exon (NM_001205216, exon 8 of 10)	exon (NM_001205216, exon 8 of 10)	-2207	NM_001317722	12815	Mm.20230	NM_009926	ENSMUSG00000024330	Col11a2	-	collagen, type XI, alpha 2	protein-coding	0.030899	0.597475
chr5-150157637-150158124	chr5	150157637	150158124	+	Rxfp2	0.0166814	Intergenic	Intergenic	-102050	NM_172887	320365	Mm.216590	NM_172887	ENSMUSG00000056602	Fry	13CDNA73|9330186A19Rik|AF346502|AI462658|C87180|D930046M03|cg003|mKIAA4143	FRY microtubule binding protein	protein-coding	0.014374	0.473361
chr5-150069920-150070571	chr5	150069920	150070571	+	Rxfp2	0.0211591	exon (NM_080468, exon 17 of 18)	exon (NM_080468, exon 17 of 18)	51570	NM_080468	140498	Mm.444643	NM_080468	ENSMUSG00000053368	Rxfp2	Gpr106|Great|Lgr8	relaxin/insulin-like family peptide receptor 2	protein-coding	0.018433	0.461656
chr4-43401019-43401398	chr4	43401019	43401398	+	Rusc2	0.00490616	intron (NM_001037709, intron 1 of 11)	intron (NM_001037709, intron 1 of 11)	-5294	NM_199057	100213	Mm.235730	NM_199057	ENSMUSG00000035969	Rusc2	AI840675|mKIAA0375	RUN and SH3 domain containing 2	protein-coding	0.026385	0.552632
chr4-13742563-13745583	chr4	13742563	13745583	+	Runx1t1	0.00741749	intron (NM_001111026, intron 1 of 10)	intron (NM_001111026, intron 1 of 10)	771	NM_001111026	12395	Mm.4909	NM_009822	ENSMUSG00000006586	Runx1t1	Cbfa2t1h|ETO|MTG8	RUNX1 translocation partner 1	protein-coding	0.053311	0.554121
chr16-92608514-92609808	chr16	92608514	92609808	+	Runx1	0.0189099	intron (NM_001111022, intron 6 of 6)	intron (NM_001111022, intron 6 of 6)	88168	NM_001111023	12394	Mm.4081	NM_009821	ENSMUSG00000022952	Runx1	AML1|CBF-alpha-2|Cbfa2|Pebp2a2|Pebpa2b	runt related transcription factor 1	protein-coding	0.017002	0.485714
chr11-75231539-75232445	chr11	75231539	75232445	+	Rtn4rl1	0.00831146	intron (NM_177708, intron 1 of 1)	intron (NM_177708, intron 1 of 1)	37999	NM_177708	237847	Mm.82661	NM_177708	ENSMUSG00000045287	Rtn4rl1	Ngr3|Ngrh2|Ngrl2	reticulon 4 receptor-like 1	protein-coding	0.015453	0.515987
chr10-43901024-43902348	chr10	43901024	43902348	+	Rtn4ip1	0.0483321	promoter-TSS (NM_130892)	promoter-TSS (NM_130892)	50	NM_001081054	76563	Mm.5904	NM_001081054	ENSMUSG00000019863	Qrsl1	2700038P16Rik|C80053|GatA	glutaminyl-tRNA synthase (glutamine-hydrolyzing)-like 1	protein-coding	0.055136	0.530566	1257(TGTGTACTTA,-,0.00)
chr6-83131374-83131838	chr6	83131374	83131838	+	Rtkn	0.00457457	Intergenic	Intergenic	-4202	NM_001136227	20166	Mm.4139	NM_009106	ENSMUSG00000034930	Rtkn	-	rhotekin	protein-coding	0.008621	0.524731
chr2-13237510-13238166	chr2	13237510	13238166	+	Rsu1	0.0197695	intron (NM_009105, intron 3 of 8)	intron (NM_009105, intron 3 of 8)	33577	NM_009105	20163	Mm.905	NM_009105	ENSMUSG00000026727	Rsu1	RsuI|rsp-1	Ras suppressor protein 1	protein-coding	0.004573	0.439878
chr4-124983762-124984631	chr4	124983762	124984631	+	Rspo1	0.0307649	Intergenic	Intergenic	-2234	NM_138683	192199	Mm.42202	NM_138683	ENSMUSG00000028871	Rspo1	R-spondin|Rspondin	R-spondin 1	protein-coding	0.017261	0.517241
chr10-75020726-75021780	chr10	75020726	75021780	+	Rsph14	0.0232631	intron (NM_001163533, intron 4 of 6)	intron (NM_001163533, intron 4 of 6)	11300	NM_001163535	71236	Mm.414817	NM_027730	ENSMUSG00000009070	Rsph14	4933431K05Rik|Rtdr1	radial spoke head homolog 14 (Chlamydomonas)	protein-coding	0.016129	0.527014
chr17-32066044-32066428	chr17	32066044	32066428	+	Rrp1b	0.0498103	Intergenic	Intergenic	17951	NM_001163734	72462	Mm.102761	NM_028244	ENSMUSG00000058392	Rrp1b	2600005C20Rik|D030064A17|Kiaa0179|mKIAA0179	ribosomal RNA processing 1 homolog B (S. cerevisiae)	protein-coding	0.005208	0.522078
chr10-78417809-78418145	chr10	78417809	78418145	+	Rrp1	0.0393999	Intergenic	Intergenic	-4934	NM_010925	18114	Mm.38344	NM_010925	ENSMUSG00000061032	Rrp1	AL033305|AL033306|AU018604|NNP-1|Nnp1	ribosomal RNA processing 1 homolog (S. cerevisiae)	protein-coding	0.005952	0.540059
chr7-114070385-114070591	chr7	114070385	114070591	+	Rras2	0.00183666	intron (NM_025846, intron 1 of 5)	intron (NM_025846, intron 1 of 5)	47293	NM_025846	66922	Mm.276572	NM_025846	ENSMUSG00000055723	Rras2	2610016H24Rik|C86394|TC21	related RAS viral (r-ras) oncogene 2	protein-coding	0.019417	0.574879
chr4-33018318-33018965	chr4	33018318	33018965	+	Rragd	0.0147435	intron (NM_027491, intron 6 of 6)	intron (NM_027491, intron 6 of 6)	12682	NR_036602	100504166	Mm.426309	NR_036602	ENSMUSG00000085037	4933421O10Rik	-	RIKEN cDNA 4933421O10 gene	ncRNA	0.012365	0.473765
chr12-100692005-100692657	chr12	100692005	100692657	+	Rps6ka5	0.0119075	intron (NM_153587, intron 1 of 17)	intron (NM_153587, intron 1 of 17)	32789	NM_153587	73086	Mm.220417	NM_153587	ENSMUSG00000021180	Rps6ka5	3110005L17Rik|6330404E13Rik|AI854034|MSK1|MSPK1|RLPK|RLSK|S6K-alpha-5	ribosomal protein S6 kinase, polypeptide 5	protein-coding	0.007669	0.479326
chr2-180251011-180252512	chr2	180251011	180252512	+	Rps21	0.0287288	Intergenic	B4|SINE|B4	-5618	NM_001355518	66481	Mm.289669	NM_025587	ENSMUSG00000039001	Rps21	1810049N11Rik|2410030A14Rik	ribosomal protein S21	protein-coding	0.012658	0.489348
chr17-36257011-36258327	chr17	36257011	36258327	+	Rpp21	0.00757777	exon (NM_026308, exon 2 of 5)	exon (NM_026308, exon 2 of 5)	177	NM_026308	67676	Mm.27131	NM_026308	ENSMUSG00000024446	Rpp21	0610037N01Rik	ribonuclease P 21 subunit	protein-coding	0.034195	0.522399
chr11-114667787-114669699	chr11	114667787	114669699	+	Rpl38	0.0153385	promoter-TSS (NM_001048058)	promoter-TSS (NM_001048058)	-38	NM_001048058	67671	Mm.238817	NM_023372	ENSMUSG00000057322	Rpl38	0610025G13Rik|Rbt|Ts|Tss	ribosomal protein L38	protein-coding	0.051778	0.543649
chr4-136052776-136053969	chr4	136052776	136053969	+	Rpl11	0.0207184	promoter-TSS (NM_025919)	promoter-TSS (NM_025919)	-1	NM_025919	67025	Mm.276856	NM_025919	ENSMUSG00000059291	Rpl11	2010203J19Rik	ribosomal protein L11	protein-coding	0.053646	0.565327
chr11-75945974-75946495	chr11	75945974	75946495	+	Rph3al	0.0480815	Intergenic	Intergenic	-20343	NM_001291159	380714	Mm.425697	NM_029548	ENSMUSG00000020847	Rph3al	Gm1753|Noc2	rabphilin 3A-like (without C2 domains)	protein-coding	0.013436	0.559387
chr14-52118100-52119760	chr14	52118100	52119760	+	Rpgrip1	0.0310599	intron (NM_001168515, intron 3 of 24)	MTC|LTR|ERVL-MaLR	8027	NM_001168515	77945	Mm.21662	NM_023879	ENSMUSG00000057132	Rpgrip1	0610005A07Rik|4930401L23Rik|4930505G06Rik|A930002K18Rik|AA415034|nmf247	retinitis pigmentosa GTPase regulator interacting protein 1	protein-coding	0.031928	0.504515	1601(AAAGTAAACA,+,0.00)
chr15-97665356-97665581	chr15	97665356	97665581	+	Rpap3	0.0249511	Intergenic	Intergenic	40354	NM_028003	71919	Mm.12255	NM_028003	ENSMUSG00000022466	Rpap3	2310042P20Rik|D15Ertd682e	RNA polymerase II associated protein 3	protein-coding	0.026667	0.429204
chr3-94377082-94377812	chr3	94377082	94377812	+	Rorc	0.0135555	promoter-TSS (NR_121656)	promoter-TSS (NR_121656)	15	NR_121656	19885	Mm.4372	NM_011281	ENSMUSG00000028150	Rorc	Nr1f3|RORgamma|TOR|Thor	RAR-related orphan receptor gamma	protein-coding	0.016438	0.574555
chr9-44113064-44113972	chr9	44113064	44113972	+	Rnf26	0.0309906	promoter-TSS (NM_153762)	promoter-TSS (NM_153762)	-467	NM_153762	213211	Mm.392032	NM_153762	ENSMUSG00000053128	Rnf26	8030450I18Rik	ring finger protein 26	protein-coding	0.063877	0.580858
chr4-117409417-117412251	chr4	117409417	117412251	+	Rnf220	0.00350631	intron (NM_025739, intron 2 of 14)	intron (NM_025739, intron 2 of 14)	-35373	NM_001310729	66743	Mm.318331	NM_025739	ENSMUSG00000028677	Rnf220	4732477A13|4931406I20Rik|5730503K05Rik|AV302541	ring finger protein 220	protein-coding	0.015526	0.530159
chr13-105153963-105154446	chr13	105153963	105154446	+	Rnf180	0.0180281	intron (NM_027934, intron 7 of 7)	L1MEg|LINE|L1	72082	NM_025751	66763	Mm.109093	NM_025751	ENSMUSG00000021718	4933425L06Rik	-	RIKEN cDNA 4933425L06 gene	protein-coding	0.008282	0.448347
chr13-105155644-105155998	chr13	105155644	105155998	+	Rnf180	0.000366846	intron (NM_027934, intron 7 of 7)	intron (NM_027934, intron 7 of 7)	73699	NM_025751	66763	Mm.109093	NM_025751	ENSMUSG00000021718	4933425L06Rik	-	RIKEN cDNA 4933425L06 gene	protein-coding	0.014124	0.504225
chr3-96737975-96738418	chr3	96737975	96738418	+	Rnf115	0.00885346	intron (NM_026406, intron 1 of 8)	B3|SINE|B2	10585	NM_026406	67845	Mm.386792	NM_026406	ENSMUSG00000028098	Rnf115	2610028E05Rik|AU042696|Zfp364	ring finger protein 115	protein-coding	0.002257	0.425676
chr11-61453042-61454493	chr11	61453042	61454493	+	Rnf112	0.0289381	intron (NM_009548, intron 1 of 14)	intron (NM_009548, intron 1 of 14)	225	NM_001291024	22671	Mm.89201	NM_009548	ENSMUSG00000010086	Rnf112	ZNF179|Zfp179|bfp|neurolastin	ring finger protein 112	protein-coding	0.017919	0.571625
chr14-51082308-51084354	chr14	51082308	51084354	+	Rnase4	0.0157521	Intergenic	Intergenic	-7746	NM_021472	58809	Mm.202665	NM_021472	ENSMUSG00000021876	Rnase4	C730049F20Rik|Rab1	ribonuclease, RNase A family 4	protein-coding	0.026882	0.494871
chr16-97759615-97760016	chr16	97759615	97760016	+	Ripk4	0.0154712	intron (NM_023663, intron 1 of 7)	intron (NM_023663, intron 1 of 7)	3940	NM_023663	72388	Mm.35290	NM_023663	ENSMUSG00000005251	Ripk4	2310069J12Rik|AI552420|ANKK2|Ankrd3|DIk|PKK|RIP4	receptor-interacting serine-threonine kinase 4	protein-coding	0.007481	0.5199
chr16-97717704-97718174	chr16	97717704	97718174	+	Ripk4	0.0184464	Intergenic	Intergenic	45816	NM_023663	72388	Mm.35290	NM_023663	ENSMUSG00000005251	Ripk4	2310069J12Rik|AI552420|ANKK2|Ankrd3|DIk|PKK|RIP4	receptor-interacting serine-threonine kinase 4	protein-coding	0.008511	0.477707	82(TAAGGAAACA,+,0.00)
chr2-163862214-163863478	chr2	163862214	163863478	+	Rims4	0.00180673	Intergenic	Intergenic	9096	NM_001030292	241769	Mm.295337	NM_001030292	ENSMUSG00000035238	Kcnk15	KCNK11|KCNK14|KT3.3|TASK5	potassium channel, subfamily K, member 15	protein-coding	0.015032	0.56917
chr5-128761044-128761800	chr5	128761044	128761800	+	Rimbp2	0.0199327	exon (NM_001081388, exon 21 of 22)	exon (NM_001081388, exon 21 of 22)	25176	NM_021311	57749	Mm.272720	NM_021311	ENSMUSG00000029423	Piwil1	MIWI	piwi-like RNA-mediated gene silencing 1	protein-coding	0.017196	0.533686
chr3-94464125-94464606	chr3	94464125	94464606	+	Riiad1	0.0399254	TTS (NM_025506)	TTS (NM_025506)	9226	NM_025506	66353	Mm.46405	NM_025506	ENSMUSG00000028139	Riiad1	2310007A19Rik|Ncrna00166	regulatory subunit of type II PKA R-subunit (RIIa) domain containing 1	protein-coding	0.02079	0.518672
chr12-75389148-75390218	chr12	75389148	75390218	+	Rhoj	0.00141273	intron (NM_023275, intron 2 of 4)	intron (NM_023275, intron 2 of 4)	27098	NM_175644	217674	Mm.252250	NM_175644	ENSMUSG00000048982	Gphb5	OGH|Zlut1	glycoprotein hormone beta 5	protein-coding	0.024299	0.450047	124(TAAGTAATCA,+,0.00)
chr13-75931077-75931355	chr13	75931077	75931355	+	Rhobtb3	0.0327831	intron (NM_028493, intron 3 of 11)	intron (NM_028493, intron 3 of 11)	12608	NM_028493	73296	Mm.276200	NM_028493	ENSMUSG00000021589	Rhobtb3	1700040C17Rik|2610033K01Rik|4930503C18Rik|AI317148|AW208826|mKIAA0878	Rho-related BTB domain containing 3	protein-coding	0.007194	0.526882
chr14-69804113-69806307	chr14	69804113	69806307	+	Rhobtb2	0.0313609	5' UTR (NM_153514, exon 1 of 10)	5' UTR (NM_153514, exon 1 of 10)	335	NM_153514	246710	Mm.102367	NM_153514	ENSMUSG00000022075	Rhobtb2	Dbc2|E130206H14Rik|mKIAA0717	Rho-related BTB domain containing 2	protein-coding	0.045123	0.523007
chr6-115941108-115941947	chr6	115941108	115941947	+	Rho	0.0192867	Intergenic	Intergenic	-3404	NM_138311	171506	Mm.21899	NM_138311	ENSMUSG00000042279	H1foo	C86609|H1.8|H1fo|H1oo	H1 histone family, member O, oocyte-specific	protein-coding	0.022646	0.533333
chr7-79619498-79619931	chr7	79619498	79619931	+	Rhcg	0.00717367	Intergenic	Intergenic	-2057	NM_019799	56315	Mm.10909	NM_019799	ENSMUSG00000030549	Rhcg	BB065800	Rhesus blood group-associated C glycoprotein	protein-coding	0.009238	0.546083
chr11-80289558-80291374	chr11	80289558	80291374	+	Rhbdl3	0.0299451	Intergenic	Intergenic	-10446	NM_139228	246104	Mm.194148	NM_139228	ENSMUSG00000017692	Rhbdl3	AI847581|Rhbdl4|Rhomr1|Vrho	rhomboid like 3	protein-coding	0.020374	0.510182
chr1-174999395-175000254	chr1	174999395	175000254	+	Rgs7	0.026965	Intergenic	Intergenic	-78005	NM_011825	23893	Mm.25760	NM_011825	ENSMUSG00000050069	Grem2	Gremlin2|Prdc	gremlin 2, DAN family BMP antagonist	protein-coding	0.006985	0.481395
chr12-83017973-83018472	chr12	83017973	83018472	+	Rgs6	0.0089526	intron (NM_001310478, intron 3 of 17)	intron (NM_001310478, intron 3 of 17)	-79067	NR_046045	74283	Mm.398247	NR_046045	ENSMUSG00000100890	1700085C21Rik	-	RIKEN cDNA 1700085C21 gene	ncRNA	0.008016	0.404
chr1-153746638-153747182	chr1	153746638	153747182	+	Rgs16	0.00743256	Intergenic	Intergenic	-2516	NM_011882	24014	Mm.259254	NM_011882	ENSMUSG00000066800	Rnasel	E230029I04Rik	ribonuclease L (2', 5'-oligoisoadenylate synthetase-dependent)	protein-coding	0.03125	0.46789	351(TGTTTAATTA,-,0.00)
chr17-16054497-16054829	chr17	16054497	16054829	+	Rgmb	0.0448648	Intergenic	Intergenic	-228077	NM_178615	68799	Mm.293466	NM_178615	ENSMUSG00000048027	Rgmb	1110059F19Rik|DRAGON	repulsive guidance molecule family member B	protein-coding	0.006024	0.447447
chr17-15807381-15807759	chr17	15807381	15807759	+	Rgmb	0.00375656	exon (NM_178615, exon 3 of 3)	exon (NM_178615, exon 3 of 3)	19016	NM_178615	68799	Mm.293466	NM_178615	ENSMUSG00000048027	Rgmb	1110059F19Rik|DRAGON	repulsive guidance molecule family member B	protein-coding	0.034392	0.580475
chr1-152576424-152577154	chr1	152576424	152577154	+	Rgl1	0.00591869	intron (NM_016846, intron 3 of 17)	intron (NM_016846, intron 3 of 17)	48428	NM_016846	19731	Mm.245270	NM_016846	ENSMUSG00000026482	Rgl1	Rgl|mKIAA0959	ral guanine nucleotide dissociation stimulator,-like 1	protein-coding	0.016438	0.548564
chr10-84910260-84911679	chr10	84910260	84911679	+	Rfx4	0.0404613	Intergenic	Intergenic	-6644	NM_183172	237422	Mm.18936	NM_183172	ENSMUSG00000035620	Ric8b	BC051080|Ric-8|Ric-8b	RIC8 guanine nucleotide exchange factor B	protein-coding	0.007047	0.454225
chr19-27779960-27780427	chr19	27779960	27780427	+	Rfx3	0.0235892	intron (NM_001166414, intron 17 of 18)	intron (NM_001166414, intron 17 of 18)	229580	NM_001360357	19726	Mm.313321	NM_011265	ENSMUSG00000040929	Rfx3	C230093O12Rik|MRFX3	regulatory factor X, 3 (influences HLA class II expression)	protein-coding	0.008565	0.42735
chr1-159396364-159397071	chr1	159396364	159397071	+	Rfwd2	0.0141921	Intergenic	Intergenic	56359	NR_039543	100628622		NR_039543	ENSMUSG00000105399	Mir1843b	mir-1843b|mmu-mir-1843b	microRNA 1843b	ncRNA	0.022631	0.488701
chr1-55205840-55206462	chr1	55205840	55206462	+	Rftn2	0.0314729	intron (NM_001356288, intron 3 of 7)	intron (NM_001356288, intron 3 of 7)	20631	NM_028713	74013	Mm.292050	NM_028713	ENSMUSG00000025978	Rftn2	2700010E02Rik|3222401M22Rik	raftlin family member 2	protein-coding	0.011254	0.463884
chr19-17388407-17388814	chr19	17388407	17388814	+	Rfk	0.0120432	Intergenic	Intergenic	-5433	NM_019437	54391	Mm.7013	NM_019437	ENSMUSG00000024712	Rfk	0610038L10Rik|AF031381|KOI-4	riboflavin kinase	protein-coding	0.004914	0.428922
chr5-117388130-117389501	chr5	117388130	117389501	+	Rfc5	0.017114	intron (NM_028128, intron 1 of 10)	CpG	208	NM_028128	72151	Mm.27997	NM_028128	ENSMUSG00000029363	Rfc5	2610020K06Rik|2610209F07Rik|36.5kDa|36kDa|Recc5	replication factor C (activator 1) 5	protein-coding	0.057622	0.566327
chr6-118194866-118195555	chr6	118194866	118195555	+	Ret	0.048101	intron (NM_001080780, intron 1 of 18)	intron (NM_001080780, intron 1 of 18)	2534	NM_009050	19713	Mm.57199	NM_009050	ENSMUSG00000030110	Ret	PTC|RET51|RET9|c-Ret	ret proto-oncogene	protein-coding	0.017417	0.523188
chr6-118179349-118180239	chr6	118179349	118180239	+	Ret	0.0143346	intron (NM_001080780, intron 4 of 18)	intron (NM_001080780, intron 4 of 18)	17950	NM_009050	19713	Mm.57199	NM_009050	ENSMUSG00000030110	Ret	PTC|RET51|RET9|c-Ret	ret proto-oncogene	protein-coding	0.014607	0.533109
chr4-150457434-150457835	chr4	150457434	150457835	+	Rere	0.0430858	intron (NM_001085492, intron 4 of 22)	intron (NM_001085492, intron 4 of 22)	175718	NM_001085492	68703	Mm.291274	NM_001085492	ENSMUSG00000039852	Rere	1110033A15Rik|AI414665|ARG|ARP|ATN1L|AW742570|Atr2|DNB1|eye<m03Jus>|eyes3|mKIAA0458	arginine glutamic acid dipeptide (RE) repeats	protein-coding	0.012469	0.465174
chr4-150455745-150456209	chr4	150455745	150456209	+	Rere	0.00439412	intron (NM_001085492, intron 4 of 22)	intron (NM_001085492, intron 4 of 22)	174061	NM_001085492	68703	Mm.291274	NM_001085492	ENSMUSG00000039852	Rere	1110033A15Rik|AI414665|ARG|ARP|ATN1L|AW742570|Atr2|DNB1|eye<m03Jus>|eyes3|mKIAA0458	arginine glutamic acid dipeptide (RE) repeats	protein-coding	0.002155	0.417204
chr4-150524649-150524849	chr4	150524649	150524849	+	Rere	0.00620955	intron (NM_001085492, intron 10 of 22)	intron (NM_001085492, intron 10 of 22)	127425	NM_001355737	242773	Mm.29280	NM_173774	ENSMUSG00000039838	Slc45a1	C230078B22|Dnb5	solute carrier family 45, member 1	protein-coding	0.005	0.522388
chr2-152633269-152634727	chr2	152633269	152634727	+	Rem1	0.0456112	intron (NM_009047, intron 4 of 4)	intron (NM_009047, intron 4 of 4)	6990	NM_009047	19700	Mm.8752	NM_009047	ENSMUSG00000000359	Rem1	E030011C07Rik|Ras|Rem	rad and gem related GTP binding protein 1	protein-coding	0.037723	0.533242
chr6-71803838-71804586	chr6	71803838	71804586	+	Reep1	0.0254766	intron (NM_178608, intron 6 of 6)	intron (NM_178608, intron 6 of 6)	19572	NM_025430	66223	Mm.28579	NM_025430	ENSMUSG00000052962	Mrpl35	1110066C01Rik	mitochondrial ribosomal protein L35	protein-coding	0.013369	0.487316
chr18-54527757-54528114	chr18	54527757	54528114	+	Redrum	0.000992005	Intergenic	Intergenic	-83809	NR_045400	328957	Mm.402781	NR_045400	ENSMUSG00000118154	9330117O12Rik	9330117O12	RIKEN cDNA 9330117O12 gene	ncRNA	0.014006	0.49162
chr12-79193386-79193929	chr12	79193386	79193929	+	Rdh11	0.0271966	Intergenic	MURVY-int|LTR|ERV1	-1802	NM_021557	17252	Mm.291799	NM_021557	ENSMUSG00000066441	Rdh11	2610319N22Rik|AI428145|AU045252|Arsdr1|C85936|CGI-82|HCBP12|M42C60|Mdt1|Psdr1|SCALD|UBE-1c1|Ube-1c|ralR1	retinol dehydrogenase 11	protein-coding	0.009208	0.492647
chr15-81475935-81477243	chr15	81475935	81477243	+	Rbx1	0.00526103	TTS (NM_019712)	TTS (NM_019712)	10273	NM_019712	56438	Mm.29405	NM_019712	ENSMUSG00000022400	Rbx1	1500002P15Rik|AA517855|ROC1	ring-box 1	protein-coding	0.009174	0.458365
chr8-33785615-33786721	chr8	33785615	33786721	+	Rbpms	0.011374	intron (NM_001042674, intron 7 of 7)	intron (NM_001042674, intron 7 of 7)	-38398	NM_001206849	72632	Mm.443483	NM_001206849	ENSMUSG00000094500	Smim18	2700090O03Rik|AI835723	small integral membrane protein 18	protein-coding	0.009042	0.454381
chr9-116535627-116536121	chr9	116535627	116536121	+	Rbms3	0.01667	Intergenic	MTC-int|LTR|ERVL-MaLR	346694	NR_152204	100043817	Mm.404276	NR_152204		Gm4668	-	predicted gene 4668	ncRNA	0.006073	0.519192
chr9-117072406-117072782	chr9	117072406	117072782	+	Rbms3	0.00146382	intron (NM_001172124, intron 2 of 13)	intron (NM_001172124, intron 2 of 13)	179889	NM_001172126	207181	Mm.326411	NM_178660	ENSMUSG00000039607	Rbms3	6720477E09Rik|8430436O14Rik	RNA binding motif, single stranded interacting protein	protein-coding	0.005319	0.450928
chr19-53830325-53831403	chr19	53830325	53831403	+	Rbm20	0.0146358	intron (NM_001170847, intron 5 of 13)	intron (NM_001170847, intron 5 of 13)	-61367	NM_011050	18569	Mm.1605	NM_011050	ENSMUSG00000024975	Pdcd4	D19Ucla1|Ma3|Tis	programmed cell death 4	protein-coding	0.011132	0.499537
chr11-118600108-118601737	chr11	118600108	118601737	+	Rbfox3	0.0485405	intron (NM_001285436, intron 3 of 13)	intron (NM_001285436, intron 3 of 13)	124090	NM_172573	217364	Mm.473963	NM_172573	ENSMUSG00000033857	Engase	C130099A03|D230014K01Rik	endo-beta-N-acetylglucosaminidase	protein-coding	0.019644	0.569939
chr18-11534692-11535162	chr18	11534692	11535162	+	Rbbp8	0.0223544	Intergenic	Intergenic	-98349	NR_045527	225182	Mm.154275	NM_175458	ENSMUSG00000041238	Rbbp8	9930104E21Rik|CtIP|RBBP-8|RIM|SAE2	retinoblastoma binding protein 8, endonuclease	protein-coding	0.012766	0.392781	29(TAAGTAAACC,+,0.00)
chrX-162759059-162761588	chrX	162759059	162761588	+	Rbbp7	0.0132524	promoter-TSS (NM_009031)	promoter-TSS (NM_009031)	-49	NM_009031	245688	Mm.270186	NM_009031	ENSMUSG00000031353	Rbbp7	AA409861|AI173248|AU019541|BB114024|mRbAp46	retinoblastoma binding protein 7, chromatin remodeling factor	protein-coding	0.074338	0.615415
chr5-90601437-90601941	chr5	90601437	90601941	+	Rassf6	0.0242729	Intergenic	Intergenic	38838	NM_028478	73246	Mm.30172	NM_028478	ENSMUSG00000029370	Rassf6	1600016B17Rik	Ras association (RalGDS/AF-6) domain family member 6	protein-coding	0.017857	0.445545
chr5-120677387-120678087	chr5	120677387	120678087	+	Rasal1	0.0384585	intron (NM_001359145, intron 21 of 22)	ORR1D1|LTR|ERVL-MaLR	24368	NM_001359147	19415	Mm.41209	NM_013832	ENSMUSG00000029602	Rasal1	MRASAL	RAS protein activator like 1 (GAP1 like)	protein-coding	0.004286	0.514979
chr8-13641267-13641556	chr8	13641267	13641556	+	Rasa3	0.00251999	intron (NM_009025, intron 1 of 23)	intron (NM_009025, intron 1 of 23)	36176	NM_009025	19414	Mm.18517	NM_009025	ENSMUSG00000031453	Rasa3	AI326412|C86362|E130011G04|GAPIII|hlb381|scat	RAS p21 protein activator 3	protein-coding	0.017301	0.534483
chr14-16569268-16570098	chr14	16569268	16570098	+	Rarb	0.00284662	intron (NM_001289761, intron 2 of 8)	intron (NM_001289761, intron 2 of 8)	5793	NM_011243	218772	Mm.259318	NM_011243	ENSMUSG00000017491	Rarb	A830025K23|Hap|Nr1b2	retinoic acid receptor, beta	protein-coding	0.009639	0.481348
chr11-98834630-98838201	chr11	98834630	98838201	+	Rapgefl1	0.0385191	promoter-TSS (NM_001080925)	promoter-TSS (NM_001080925)	-370	NM_001080925	268480	Mm.340766	NM_001080925	ENSMUSG00000038020	Rapgefl1	B230105J10	Rap guanine nucleotide exchange factor (GEF)-like 1	protein-coding	0.034164	0.567469
chr12-117627327-117627669	chr12	117627327	117627669	+	Rapgef5	0.0250201	intron (NM_175930, intron 9 of 27)	intron (NM_175930, intron 9 of 27)	111019	NM_175930	217944	Mm.227642	NM_175930	ENSMUSG00000041992	Rapgef5	4932413M22|C86120|D030051B22Rik|GFR|Mrgef|mKIAA0277|mmr-gef	Rap guanine nucleotide exchange factor (GEF) 5	protein-coding	0.002924	0.446064
chr2-29737644-29739966	chr2	29737644	29739966	+	Rapgef1	0.00407597	3' UTR (NM_001039087, exon 26 of 26)	3' UTR (NM_001039087, exon 26 of 26)	-22723	NM_001177392	433416	Mm.330112	NM_001034887	ENSMUSG00000075425	Gm13547	-	predicted gene 13547	protein-coding	0.014643	0.572966
chr11-74468296-74468484	chr11	74468296	74468484	+	Rap1gap2	0.0359126	intron (NM_001015046, intron 3 of 24)	intron (NM_001015046, intron 3 of 24)	103719	NM_001011851	258153	Mm.376124	NM_001011851	ENSMUSG00000058275	Olfr412	MOR127-5P	olfactory receptor 412	protein-coding	0.015957	0.550265
chr10-117953102-117953542	chr10	117953102	117953542	+	Rap1b	0.0325375	Intergenic	Intergenic	27863	NR_045342	71067	Mm.410793	NR_045342	ENSMUSG00000112500	4933411E08Rik	-	RIKEN cDNA 4933411E08 gene	ncRNA	0.018182	0.487528
chr2-33361276-33361415	chr2	33361276	33361415	+	Ralgps1	0.0225622	intron (NM_001290570, intron 1 of 16)	intron (NM_001290570, intron 1 of 16)	10149	NM_001290572	241308	Mm.274249	NM_175211	ENSMUSG00000038831	Ralgps1	5830418G11Rik|AI853783|AI854138|RALGEF2|RALGPS1A|RalGEF 2|mKIAA0351	Ral GEF with PH domain and SH3 binding motif 1	protein-coding	0.021583	0.45
chr2-28512320-28515145	chr2	28512320	28515145	+	Ralgds	0.0212964	intron (NM_009058, intron 1 of 17)	CpG	565	NM_001145834	19730	Mm.5236	NM_009058	ENSMUSG00000026821	Ralgds	Gnds|Rgds|mKIAA1308	ral guanine nucleotide dissociation stimulator	protein-coding	0.049912	0.590941
chr15-10655206-10655560	chr15	10655206	10655560	+	Rai14	0.00478689	intron (NM_001356534, intron 2 of 16)	intron (NM_001356534, intron 2 of 16)	55090	NR_033541	100038608	Mm.450744	NR_033541	ENSMUSG00000115667	Gm10389	-	predicted gene 10389	ncRNA	0.011299	0.470423
chr6-115694525-115695480	chr6	115694525	115695480	+	Raf1	0.0339355	Intergenic	Intergenic	-18367	NM_029780	110157	Mm.184163	NM_029780	ENSMUSG00000000441	Raf1	6430402F14Rik|AA990557|BB129353|Craf1|D830050J10Rik|Raf-1|c-Raf|cRaf|v-Raf	v-raf-leukemia viral oncogene 1	protein-coding	0.026178	0.48431
chr4-11558403-11559578	chr4	11558403	11559578	+	Rad54b	0.00796477	promoter-TSS (NM_001256145)	promoter-TSS (NM_001256145)	70	NM_001039556	623474	Mm.491200	NM_177285	ENSMUSG00000078773	Rad54b	E130016E03Rik	RAD54 homolog B (S. cerevisiae)	protein-coding	0.046809	0.522109
chr12-79718302-79720235	chr12	79718302	79720235	+	Rad51b	0.0438624	intron (NM_009014, intron 8 of 10)	intron (NM_009014, intron 8 of 10)	205465	NR_131075	77290	Mm.395042	NR_131073	ENSMUSG00000112765	9430078K24Rik	-	RIKEN cDNA 9430078K24 gene	ncRNA	0.012416	0.505688
chr15-78582902-78583789	chr15	78582902	78583789	+	Rac2	0.0356668	Intergenic	L1MA9|LINE|L1	-1756	NR_155437	102640742	Mm.253544	NR_155437	ENSMUSG00000116097	Gm36738	-	predicted gene, 36738	ncRNA	0.021421	0.512387
chr1-160307107-160307531	chr1	160307107	160307531	+	Rabgap1l	0.0212261	intron (NM_001038621, intron 2 of 8)	intron (NM_001038621, intron 2 of 8)	-11347	NR_035448	100316784		NR_035448	ENSMUSG00000089204	Mir1927	mmu-mir-1927	microRNA 1927	ncRNA	0.007075	0.52
chr9-103144974-103145862	chr9	103144974	103145862	+	Rab6b	0.00296418	intron (NM_173781, intron 2 of 7)	intron (NM_173781, intron 2 of 7)	33344	NM_173781	270192	Mm.490252	NM_173781	ENSMUSG00000032549	Rab6b	9630015C03|AI844641|C330006L04Rik|D9Bwg0185e	RAB6B, member RAS oncogene family	protein-coding	0.012387	0.538808
chr8-123805180-123808115	chr8	123805180	123808115	+	Rab4a	0.0169968	intron (NM_009003, intron 1 of 7)	intron (NM_009003, intron 1 of 7)	651	NM_009003	19341	Mm.9221	NM_009003	ENSMUSG00000019478	Rab4a	AI848268|Rab4	RAB4A, member RAS oncogene family	protein-coding	0.032709	0.546322
chr8-11468986-11469697	chr8	11468986	11469697	+	Rab20	0.0163505	intron (NM_011227, intron 1 of 1)	Lx10|LINE|L1	-8588	NR_126558	102132	Mm.37632	NR_126558	ENSMUSG00000096957	E230013L22Rik	AI645545	RIKEN cDNA E230013L22 gene	ncRNA	0.007032	0.462079
chr3-84639025-84640411	chr3	84639025	84640411	+	RP24-559D1.1	0.0379532	Intergenic	Intergenic	-26474	NM_177260	320782	Mm.107370	NM_177260	ENSMUSG00000056498	Tmem154	9930117H01Rik	transmembrane protein 154	protein-coding	0.011544	0.491709
chr3-28737106-28737851	chr3	28737106	28737851	+	RP24-468O23.2	0.000870132	Intergenic	Intergenic	39575	NM_031197	20526	Mm.18443	NM_031197	ENSMUSG00000027690	Slc2a2	AI266973|Glut-2|Glut2	solute carrier family 2 (facilitated glucose transporter), member 2	protein-coding	0.009396	0.426273
chr3-28746022-28746582	chr3	28746022	28746582	+	RP24-468O23.2	0.00968781	Intergenic	Intergenic	-34975	NM_177586	208691	Mm.193670	NM_177586	ENSMUSG00000050192	Eif5a2	9630038B20|eIF5AII	eukaryotic translation initiation factor 5A2	protein-coding	0.007143	0.411765
chr1-166089678-166090222	chr1	166089678	166090222	+	RP24-147G10.4	0.0099442	Intergenic	Intergenic	37948	NM_001160049	240892	Mm.35315	NM_001033344	ENSMUSG00000026564	Dusp27	C130085G02Rik|Gm209	dual specificity phosphatase 27 (putative)	protein-coding	0.009191	0.537615
chr1-195018079-195018485	chr1	195018079	195018485	+	RP23-445K23.6	0.0144887	intron (NR_015566, intron 1 of 7)	intron (NR_015566, intron 1 of 7)	883	NR_015566	320977	Mm.99905	NR_015566	ENSMUSG00000096929	A330023F24Rik	C030002C11Rik	RIKEN cDNA A330023F24 gene	ncRNA	0.004926	0.471744
chr1-184743584-184744256	chr1	184743584	184744256	+	RP23-433P9.4	0.0222981	Intergenic	Intergenic	-11427	NM_008250	15284	Mm.1347	NM_008250	ENSMUSG00000039377	Hlx	Hlx1	H2.0-like homeobox	protein-coding	0.017857	0.499257
chr2-105615721-105617021	chr2	105615721	105617021	+	RP23-431C3.3	0.0117709	intron (NR_002867, intron 1 of 3)	intron (NR_002867, intron 1 of 3)	44972	NR_117095	103164605	Mm.444995	NR_117095	ENSMUSG00000102424	Paupar	-	Pax6 upstream antisense RNA	ncRNA	0.019231	0.501922
chr1-190989638-190990051	chr1	190989638	190990051	+	RP23-399N18.3	0.0363884	Intergenic	B3|SINE|B2	-10548	NR_027352	226841	Mm.22856	NM_144879	ENSMUSG00000037568	Vash2	B130052G07Rik	vasohibin 2	protein-coding	0.009685	0.432367
chr1-183696936-183697324	chr1	183696936	183697324	+	RP23-352D14.1	0.0346392	Intergenic	HAL1|LINE|L1	-51847	NR_151520	102637191	Mm.417076	NR_151520	ENSMUSG00000103305	Gm34068	-	predicted gene, 34068	ncRNA	0.010309	0.465296
chr2-11429390-11430178	chr2	11429390	11430178	+	RP23-247J17.2	0.0403994	Intergenic	Intergenic	-31284	NR_040615	77543	Mm.490670	NR_040615	ENSMUSG00000102674	8030442B05Rik	-	RIKEN cDNA 8030442B05 gene	ncRNA	0.006345	0.494297
chr1-193876154-193876836	chr1	193876154	193876836	+	RP23-204C6.1	0.0422288	Intergenic	Intergenic	346264	NR_040477	74942	Mm.60689	NR_040477	ENSMUSG00000103692	4930503O07Rik	-	RIKEN cDNA 4930503O07 gene	ncRNA	0.001466	0.474378
chr3-20509152-20509648	chr3	20509152	20509648	+	RP23-19M24.1	0.0398427	Intergenic	Intergenic	-142223	NM_175086	11608	Mm.134863	NM_175086	ENSMUSG00000054988	Agtr1b	AT1B|AT2R1B|Agtr-1b|Angtr-1b	angiotensin II receptor, type 1b	protein-coding	0.004032	0.440644
chr1-184266019-184266578	chr1	184266019	184266578	+	RP23-172L16.3	0.0486327	Intergenic	Intergenic	231917	NM_022019	63953	Mm.404024	NM_022019	ENSMUSG00000039384	Dusp10	2610306G15Rik|AI158871|MKP-5|MKP5	dual specificity phosphatase 10	protein-coding	0.023256	0.483929
chr1-169051518-169051907	chr1	169051518	169051907	+	RP23-167H24.1	0.0218191	Intergenic	Intergenic	-32623	NR_105772	102466632		NR_105772	ENSMUSG00000098829	Mir6354	Gm27282|mmu-mir-6354	microRNA 6354	ncRNA	0.020566	0.530769
chr1-164898638-164899825	chr1	164898638	164899825	+	RP23-152I6.3	0.00121367	Intergenic	(CCG)n|Simple_repeat|Simple_repeat	36110	NR_040303	433374	Mm.251149	NR_040303	ENSMUSG00000104117	Gm20743	-	predicted gene, 20743	ncRNA	0.030329	0.505892
chr1-191461553-191462661	chr1	191461553	191462661	+	RP23-103B18.8	0.00769786	intron (NR_151615, intron 2 of 5)	intron (NR_151615, intron 2 of 5)	2941	NR_151615	102634668		NR_151615		Gm32200	-	predicted gene, 32200	ncRNA	0.012635	0.513075
chr2-26227717-26228461	chr2	26227717	26228461	+	Qsox2	0.0483715	intron (NM_153559, intron 2 of 12)	intron (NM_153559, intron 2 of 12)	9310	NM_001302956	227638	Mm.116769	NM_153559	ENSMUSG00000036327	Qsox2	BC030934|Qscn6l1|Soxn	quiescin Q6 sulfhydryl oxidase 2	protein-coding	0.00672	0.49396
chr1-155784240-155786402	chr1	155784240	155786402	+	Qsox1	0.0286096	intron (NM_001024945, intron 8 of 11)	intron (NM_001024945, intron 8 of 11)	27578	NM_001024945	104009	Mm.27035	NM_023268	ENSMUSG00000033684	Qsox1	1300003H02Rik|QSOX|Qscn6|SOx|b2b2673Clo	quiescin Q6 sulfhydryl oxidase 1	protein-coding	0.016189	0.532594	1007(TAAGCAAACA,+,0.00)
chr1-155777370-155777968	chr1	155777370	155777968	+	Qsox1	0.00598788	TTS (NM_023268)	TTS (NM_023268)	35230	NM_001024945	104009	Mm.27035	NM_023268	ENSMUSG00000033684	Qsox1	1300003H02Rik|QSOX|Qscn6|SOx|b2b2673Clo	quiescin Q6 sulfhydryl oxidase 1	protein-coding	0.013378	0.587646
chr2-31806128-31810854	chr2	31806128	31810854	+	Qrfp	0.0364565	3' UTR (NM_183424, exon 2 of 2)	3' UTR (NM_183424, exon 2 of 2)	2089	NM_183424	227717	Mm.185027	NM_183424	ENSMUSG00000043102	Qrfp	P518	pyroglutamylated RFamide peptide	protein-coding	0.01862	0.557013
chr17-28930317-28931241	chr17	28930317	28931241	+	Pxt1	0.00617995	Intergenic	ID_B1|SINE|B4	11483	NM_153390	69307	Mm.107605	NM_153390	ENSMUSG00000045378	Pxt1	1700001G18Rik|Stepp	peroxisomal, testis specific 1	protein-coding	0.019481	0.515676
chr5-115538242-115539467	chr5	115538242	115539467	+	Pxn	0.0499153	intron (NM_011223, intron 1 of 10)	intron (NM_011223, intron 1 of 10)	-20613	NM_007475	11837	Mm.5286	NM_007475	ENSMUSG00000067274	Rplp0	36B4|Arbp|L10E	ribosomal protein, large, P0	protein-coding	0.020408	0.555465	1089(TGTTTACTGA,-,0.00)
chr14-8139726-8140349	chr14	8139726	8140349	+	Pxk	0.0130784	intron (NM_001360314, intron 7 of 19)	intron (NM_001360314, intron 7 of 19)	32955	NM_024221	68263	Mm.301527	NM_024221	ENSMUSG00000021748	Pdhb	2610103L06Rik|AL024199|C81408	pyruvate dehydrogenase (lipoamide) beta	protein-coding	0.025682	0.491987
chr7-139275454-139275609	chr7	139275454	139275609	+	Pwwp2b	0.0318194	Intergenic	Intergenic	27049	NM_001098636	101631	Mm.334300	NM_001033206	ENSMUSG00000060260	Pwwp2b	AI594893|D7Ertd517e|D930023J19Rik|Pwwp2	PWWP domain containing 2B	protein-coding	0.019355	0.564103
chr7-19741151-19742362	chr7	19741151	19742362	+	Pvrl2	0.0434307	intron (NM_008990, intron 1 of 8)	ID4|SINE|ID	7817	NM_008990	19294	Mm.4341	NM_008990	ENSMUSG00000062300	Nectin2	AI325026|AI987993|Cd112|MPH|Pvr|Pvrl2|Pvs|nectin-2	nectin cell adhesion molecule 2	protein-coding	0.011561	0.49505	49(TAAATAAACA,+,0.00),885(TGTTTATTTA,-,0.00)
chr12-8638360-8639139	chr12	8638360	8639139	+	Pum2	0.0114559	Intergenic	B1_Mus1|SINE|Alu	-35385	NM_001160222	80913	Mm.341243	NM_030723	ENSMUSG00000020594	Pum2	5730503J23Rik|Pumm2	pumilio RNA-binding family member 2	protein-coding	0.012837	0.501282
chr12-8640320-8641784	chr12	8640320	8641784	+	Pum2	0.0225821	Intergenic	CpG	-33082	NM_001160222	80913	Mm.341243	NM_030723	ENSMUSG00000020594	Pum2	5730503J23Rik|Pumm2	pumilio RNA-binding family member 2	protein-coding	0.041667	0.51058
chr4-130702919-130703249	chr4	130702919	130703249	+	Pum1	0.0203263	intron (NM_001356566, intron 3 of 17)	intron (NM_001356566, intron 3 of 17)	39727	NM_001356564	80912	Mm.440206	NM_030722	ENSMUSG00000028580	Pum1	AA517475|Pumm|mKIAA0099	pumilio RNA-binding family member 1	protein-coding	0.006061	0.477341
chr4-130637751-130638435	chr4	130637751	130638435	+	Pum1	0.00504828	Intergenic	Intergenic	-25228	NM_001356566	80912	Mm.440206	NM_030722	ENSMUSG00000028580	Pum1	AA517475|Pumm|mKIAA0099	pumilio RNA-binding family member 1	protein-coding	0.00731	0.474453
chr2-161761794-161762195	chr2	161761794	161762195	+	Ptprt	0.00362522	intron (NM_001291150, intron 12 of 30)	intron (NM_001291150, intron 12 of 30)	-628819	NR_040617	77645	Mm.447752	NR_040617	ENSMUSG00000084919	Ptprtos	C330008G21Rik	protein tyrosine phosphatase, receptor type T, opposite strand	ncRNA	0.004988	0.385572
chr10-116207963-116209067	chr10	116207963	116209067	+	Ptprr	0.0466127	intron (NM_001358484, intron 5 of 12)	intron (NM_001358484, intron 5 of 12)	31164	NM_001161838	19279	Mm.336316	NM_011217	ENSMUSG00000020151	Ptprr	Gmcp1|PTP-SL|PTPBR7|RPTPRR|mPTP213	protein tyrosine phosphatase, receptor type, R	protein-coding	0.016304	0.451584	1003(TGATTACTTA,-,0.00)
chr10-116079397-116079789	chr10	116079397	116079789	+	Ptprr	0.0379829	intron (NM_011217, intron 2 of 13)	intron (NM_011217, intron 2 of 13)	34324	NM_001161855	619332	Mm.391427	NM_001033821	ENSMUSG00000074734	Taf7l2	4933416C03Rik	Taf7l2	protein-coding	0.017857	0.46056
chr1-75262886-75264910	chr1	75262886	75264910	+	Ptprn	0.0357167	promoter-TSS (NM_001359281)	promoter-TSS (NM_001359281)	-127	NM_001359281	19275	Mm.2902	NM_008985	ENSMUSG00000026204	Ptprn	IA-2|mIA-A|mKIAA4064	protein tyrosine phosphatase, receptor type, N	protein-coding	0.041008	0.565926
chr4-118216668-118217447	chr4	118216668	118217447	+	Ptprf	0.0225681	intron (NM_011213, intron 22 of 32)	intron (NM_011213, intron 22 of 32)	-6493	NR_106085	102466820		NR_106085	ENSMUSG00000098596	Mir7226	Gm27630|mmu-mir-7226	microRNA 7226	ncRNA	0.017972	0.539744
chr7-135651775-135652072	chr7	135651775	135652072	+	Ptpre	0.0468768	promoter-TSS (NM_001316681)	promoter-TSS (NM_001316681)	24	NM_001316681	19267	Mm.945	NM_011212	ENSMUSG00000041836	Ptpre	PTPe|PTPepsilon|RPTPepsilon	protein tyrosine phosphatase, receptor type, E	protein-coding	0.023569	0.61745
chr4-75974538-75975087	chr4	75974538	75975087	+	Ptprd	0.00894593	intron (NM_011211, intron 33 of 39)	intron (NM_011211, intron 33 of 39)	369431	NM_001352630	19266	Mm.184021	NM_011211	ENSMUSG00000028399	Ptprd	1110002J03Rik|3000002J10Rik|B230219D21Rik|R-PTP-delta	protein tyrosine phosphatase, receptor type, D	protein-coding	0.009107	0.478182
chr14-33695303-33695825	chr14	33695303	33695825	+	Ptpn20	0.0347481	Intergenic	Intergenic	106294	NM_008978	19256	Mm.8019	NM_008978	ENSMUSG00000021940	Ptpn20	typ	protein tyrosine phosphatase, non-receptor type 20	protein-coding	0.017241	0.539197
chr1-189830306-189831449	chr1	189830306	189831449	+	Ptpn14	0.049043	intron (NM_008976, intron 5 of 18)	intron (NM_008976, intron 5 of 18)	91414	NM_026796	226830	Mm.156895	NM_026796	ENSMUSG00000026603	Smyd2	1110020E07Rik|4930402C15|KMT3C|Zmynd14	SET and MYND domain containing 2	protein-coding	0.018373	0.519231
chr1-189785181-189787042	chr1	189785181	189787042	+	Ptpn14	0.0208581	intron (NM_008976, intron 1 of 18)	RSINE1|SINE|B4	57843	NM_008976	19250	Mm.4498	NM_008976	ENSMUSG00000026604	Ptpn14	C130080N23Rik|PTP36	protein tyrosine phosphatase, non-receptor type 14	protein-coding	0.029554	0.535446
chr4-129876755-129878189	chr4	129876755	129878189	+	Ptp4a2	0.00359537	Intergenic	Intergenic	-28754	NR_045190	319894	Mm.59196	NR_045190	ENSMUSG00000086369	E330017L17Rik	-	RIKEN cDNA E330017L17 gene	ncRNA	0.020223	0.511498
chr9-110721035-110722371	chr9	110721035	110722371	+	Pth1r	0.0248649	TTS (NM_011199)	TTS (NM_011199)	20907	NM_001083936	19228	Mm.3542	NM_011199	ENSMUSG00000032492	Pth1r	PPR|Pthr|Pthr1	parathyroid hormone 1 receptor	protein-coding	0.02021	0.540015
chr7-141130756-141132074	chr7	141130756	141132074	+	Ptdss2	0.0496126	exon (NM_013782, exon 1 of 12)	exon (NM_013782, exon 1 of 12)	129	NM_013782	27388	Mm.293591	NM_013782	ENSMUSG00000025495	Ptdss2	AI481134|AI988017|PSS2	phosphatidylserine synthase 2	protein-coding	0.053869	0.568613
chr18-77797179-77797521	chr18	77797179	77797521	+	Pstpip2	0.0427048	promoter-TSS (NR_152167)	promoter-TSS (NR_152167)	-960	NR_152167	619308	Mm.490456	NM_001033812		F830208F22Rik	-	RIKEN cDNA F830208F22 gene	ncRNA	0.008772	0.586006
chr14-55577875-55579061	chr14	55577875	55579061	+	Psme1	0.0456667	promoter-TSS (NM_011189)	promoter-TSS (NM_011189)	-26	NM_011189	19186	Mm.830	NM_011189	ENSMUSG00000022216	Psme1	AW413925|PA28a	proteasome (prosome, macropain) activator subunit 1 (PA28 alpha)	protein-coding	0.029511	0.569503
chr8-108101070-108101525	chr8	108101070	108101525	+	Psmd7	0.000465007	Intergenic	Intergenic	483380	NR_077224	109215	Mm.65282	NR_077224	ENSMUSG00000110613	Lncbate1	3010033K07Rik|Lnc-BATE1	brown adipose tissue enriched long non-coding RNA 1	ncRNA	0.017582	0.469298
chr11-107503080-107503648	chr11	107503080	107503648	+	Psmd12	0.00131971	Intergenic	Intergenic	23836	NM_025894	66997	Mm.491171	NM_025894	ENSMUSG00000020720	Psmd12	1500002F15Rik|AI480719|P55	proteasome (prosome, macropain) 26S subunit, non-ATPase, 12	protein-coding	0.008803	0.525483
chr8-67973726-67974837	chr8	67973726	67974837	+	Psd3	0.0250064	5' UTR (NM_177698, exon 1 of 15)	5' UTR (NM_177698, exon 1 of 15)	293	NM_177698	234353	Mm.32525	NM_027626	ENSMUSG00000030465	Psd3	4931420C21Rik|AI661273|BC003498|D430018P08|EFA6D	pleckstrin and Sec7 domain containing 3	protein-coding	0.020702	0.463129
chr14-64055157-64055767	chr14	64055157	64055767	+	Prss55	0.00775124	Intergenic	Intergenic	29948	NM_001081063	71037	Mm.19977	NM_001081063	ENSMUSG00000034623	Prss55	4933401F05Rik	protease, serine 55	protein-coding	0.009836	0.507365
chr7-127944033-127945163	chr7	127944033	127945163	+	Prss36	0.0145907	intron (NM_001319147, intron 5 of 14)	intron (NM_001319147, intron 5 of 14)	2127	NM_001319147	77613	Mm.334253	NM_001081374	ENSMUSG00000070371	Prss36	C330007D15Rik	protease, serine 36	protein-coding	0.037168	0.546419
chr2-101751185-101751712	chr2	101751185	101751712	+	Prr5l	0.046848	intron (NM_001355625, intron 4 of 8)	intron (NM_001355625, intron 4 of 8)	46259	NM_175181	72446	Mm.24138	NM_175181	ENSMUSG00000032841	Prr5l	2600010E01Rik|4833411O04Rik|Protor-2|Protor2	proline rich 5 like	protein-coding	0.005693	0.488636
chrX-167381578-167383171	chrX	167381578	167383171	+	Prps2	0.036822	intron (NM_001313758, intron 1 of 6)	CpG	375	NM_026662	110639	Mm.272955	NM_026662	ENSMUSG00000025742	Prps2	2610101M19Rik|AA589463|AI464149|Prps-2	phosphoribosyl pyrophosphate synthetase 2	protein-coding	0.045198	0.594103
chr3-31056161-31057769	chr3	31056161	31057769	+	Prkci	0.0284783	Intergenic	(CAAA)n|Simple_repeat|Simple_repeat	17999	NR_105975	102465610		NR_105975	ENSMUSG00000098890	Mir7008	Gm27752|mmu-mir-7008	microRNA 7008	ncRNA	0.028607	0.469857
chr12-73805957-73806382	chr12	73805957	73806382	+	Prkch	0.0262586	Intergenic	Intergenic	-95155	NM_001313920	15251	Mm.3879	NM_010431	ENSMUSG00000021109	Hif1a	AA959795|HIF-1-alpha|HIF1-alpha|HIF1alpha|MOP1|bHLHe78	hypoxia inducible factor 1, alpha subunit	protein-coding	0.011765	0.481221
chr12-32017644-32018493	chr12	32017644	32018493	+	Prkar2b	0.0120371	intron (NM_011158, intron 2 of 10)	intron (NM_011158, intron 2 of 10)	43211	NM_011158	19088	Mm.25594	NM_011158	ENSMUSG00000002997	Prkar2b	AI451071|AW061005|PKARIIbeta|Pkarb2|RII(beta)	protein kinase, cAMP dependent regulatory, type II beta	protein-coding	0.010601	0.5
chr9-108703787-108704148	chr9	108703787	108704148	+	Prkar2a	0.0370683	intron (NM_008924, intron 1 of 10)	intron (NM_008924, intron 1 of 10)	11824	NM_008924	19087	Mm.253102	NM_008924	ENSMUSG00000032601	Prkar2a	1110061A24Rik|AI317181|AI836829|RII(alpha)	protein kinase, cAMP dependent regulatory, type II alpha	protein-coding	0.022161	0.524862
chr5-24995753-24996144	chr5	24995753	24996144	+	Prkag2	0.0104037	promoter-TSS (NM_001310480)	promoter-TSS (NM_001310480)	-195	NM_001310480	108099	Mm.33649	NM_145401	ENSMUSG00000028944	Prkag2	2410051C13Rik|AAKG|AAKG2|AI854673|H91620p|WPWS	protein kinase, AMP-activated, gamma 2 non-catalytic subunit	protein-coding	0.023018	0.497449
chr1-33555789-33555916	chr1	33555789	33555916	+	Prim2	0.00309803	intron (NM_008922, intron 7 of 13)	intron (NM_008922, intron 7 of 13)	113942	NM_008922	19076	Mm.27705	NM_008922	ENSMUSG00000026134	Prim2	AI323589	DNA primase, p58 subunit	protein-coding	0.015748	0.429688
chr15-93663798-93664264	chr15	93663798	93664264	+	Prickle1	0.0199053	Intergenic	Intergenic	-68140	NM_001033217	106042	Mm.150314	NM_001033217	ENSMUSG00000036158	Prickle1	1110058P22Rik|AW215793|Prickle|b2b019Clo|mpk1	prickle planar cell polarity protein 1	protein-coding	0.012876	0.490364
chr4-122852059-122852369	chr4	122852059	122852369	+	Ppt1	0.00475146	intron (NM_008917, intron 5 of 8)	intron (NM_008917, intron 5 of 8)	15987	NM_008917	19063	Mm.277719	NM_008917	ENSMUSG00000028657	Ppt1	9530043G02Rik|AA960502|C77813|CLN1|D4Ertd184e|INCL|PPT	palmitoyl-protein thioesterase 1	protein-coding	0.006452	0.5209
chr6-100833147-100834631	chr6	100833147	100834631	+	Ppp4r2	0.0300745	exon (NM_182939, exon 1 of 9)	exon (NM_182939, exon 1 of 9)	251	NM_182939	232314	Mm.27223	NM_182939	ENSMUSG00000052144	Ppp4r2	BE691708|C230060M08Rik	protein phosphatase 4, regulatory subunit 2	protein-coding	0.092992	0.63367
chr18-43076569-43077044	chr18	43076569	43077044	+	Ppp2r2b	0.00711839	Intergenic	Intergenic	-17335	NM_028392	72930	Mm.26134	NM_027531	ENSMUSG00000024500	Ppp2r2b	2900026H06Rik|6330404L05Rik|E130009M08Rik|PP2A-PR55B|PR55-BETA|SCA12	protein phosphatase 2, regulatory subunit B, beta	protein-coding	0.021053	0.47479
chr11-95000375-95001594	chr11	95000375	95001594	+	Ppp1r9b	0.0477611	intron (NM_172261, intron 4 of 9)	intron (NM_172261, intron 4 of 9)	-8895	NM_146025	217125	Mm.297199	NM_146025	ENSMUSG00000047181	Samd14	AI839049|AI854782|BC034054	sterile alpha motif domain containing 14	protein-coding	0.013126	0.560656
chr8-35375115-35377393	chr8	35375115	35377393	+	Ppp1r3b	3.76e-05	intron (NM_177741, intron 1 of 1)	intron (NM_177741, intron 1 of 1)	513	NM_177741	244416	Mm.247126	NM_177741	ENSMUSG00000046794	Ppp1r3b	6430576E21|AW821953|GL|PTG	protein phosphatase 1, regulatory subunit 3B	protein-coding	0.037752	0.562527
chr7-19560395-19563777	chr7	19560395	19563777	+	Ppp1r37	0.0019217	5' UTR (NM_199149, exon 1 of 13)	5' UTR (NM_199149, exon 1 of 13)	312	NM_199149	232947	Mm.219662	NM_199149	ENSMUSG00000051403	Ppp1r37	Gm158|Lrrc68	protein phosphatase 1, regulatory subunit 37	protein-coding	0.045831	0.547739
chr12-76417210-76418165	chr12	76417210	76418165	+	Ppp1r36	0.00308789	promoter-TSS (NM_001163103)	promoter-TSS (NM_001163103)	88	NM_001163103	210762	Mm.292354	NM_001163103	ENSMUSG00000052221	Ppp1r36	Gm70	protein phosphatase 1, regulatory subunit 36	protein-coding	0.05445	0.560669
chr1-134854286-134854924	chr1	134854286	134854924	+	Ppp1r12b	0.00385251	intron (NM_001081307, intron 13 of 23)	intron (NM_001081307, intron 13 of 23)	-50884	NR_015606	329251	Mm.188709	NM_001081307	ENSMUSG00000073557	Ppp1r12b	1810037O03Rik|9530009M10Rik|AI132431|Mypt2	protein phosphatase 1, regulatory subunit 12B	protein-coding	0.003135	0.42097	268(TGTCTACTTA,-,0.00)
chr1-171279747-171282403	chr1	171279747	171282403	+	Ppox	0.0446271	TTS (NM_013919)	TTS (NM_013919)	111	NM_008911	19044	Mm.266888	NM_008911	ENSMUSG00000062729	Ppox	Ppo	protoporphyrinogen oxidase	protein-coding	0.029367	0.529545
chr10-122963331-122964702	chr10	122963331	122964702	+	Ppm1h	0.0226027	Intergenic	Intergenic	21708	NR_029527	387251		NR_029527	ENSMUSG00000065406	Mirlet7i	Mirnlet7i|let-7i|mmu-let-7i	microRNA let7i	ncRNA	0.020423	0.516035
chr2-69722188-69723835	chr2	69722188	69723835	+	Ppig	0.0476347	promoter-TSS (NM_001081086)	promoter-TSS (NM_001081086)	-77	NM_001081086	228005	Mm.11815	NM_001081086	ENSMUSG00000042133	Ppig	AU019516|AU022200|B230312B02Rik|CYP|SRCyp	peptidyl-prolyl isomerase G (cyclophilin G)	protein-coding	0.071645	0.57949
chr7-107708423-107709296	chr7	107708423	107709296	+	Ppfibp2	0.0131047	exon (NM_001163557, exon 7 of 26)	exon (NM_001163557, exon 7 of 26)	17016	NM_001357438	19024	Mm.2817	NM_008905	ENSMUSG00000036528	Ppfibp2	Cclp1	PTPRF interacting protein, binding protein 2 (liprin beta 2)	protein-coding	0.014891	0.512586
chr6-146890689-146891101	chr6	146890689	146891101	+	Ppfibp1	0.0465968	intron (NM_001355728, intron 1 of 30)	intron (NM_001355728, intron 1 of 30)	2401	NM_001355729	67533	Mm.103382	NM_026221	ENSMUSG00000016487	Ppfibp1	4632409B19Rik|AW214454|AW261454	PTPRF interacting protein, binding protein 1 (liprin beta 1)	protein-coding	0.002427	0.443099
chr17-28286452-28288484	chr17	28286452	28288484	+	Ppard	0.0494525	intron (NM_011145, intron 3 of 7)	intron (NM_011145, intron 3 of 7)	-13846	NR_039557	100628577		NR_039557	ENSMUSG00000093061	Mir5098	mmu-mir-5098|mu-mir-5098	microRNA 5098	ncRNA	0.015256	0.562715
chr4-105200682-105201400	chr4	105200682	105201400	+	Ppap2b	0.0236277	intron (NM_080555, intron 2 of 5)	intron (NM_080555, intron 2 of 5)	43694	NM_080555	67916	Mm.348326	NM_080555	ENSMUSG00000028517	Plpp3	1110003O22Rik|2610002D05Rik|AV025606|D4Bwg0538e|D4Bwg1535e|Lpp3|PRG-2|Ppab2b|Ppap2b	phospholipid phosphatase 3	protein-coding	0.016713	0.49235
chr17-53520951-53521082	chr17	53520951	53521082	+	Pp2d1	0.00676926	intron (NM_173449, intron 1 of 2)	Lx5c|LINE|L1	18435	NM_173449	110332	Mm.444633	NM_173449	ENSMUSG00000044957	Pp2d1	4921523A10Rik	protein phosphatase 2C-like domain containing 1	protein-coding	0.007634	0.530303
chr7-25149703-25152533	chr7	25149703	25152533	+	Pou2f2	0.00437235	Intergenic	Intergenic	-1339	NR_045847	434147	Mm.59171	NM_001033781	ENSMUSG00000074274	D930028M14Rik	EG434147	RIKEN cDNA D930028M14 gene	ncRNA	0.021555	0.598022
chr8-25985989-25986467	chr8	25985989	25986467	+	Pomk	0.00935988	intron (NM_029037, intron 4 of 4)	CpG	7893	NM_029037	74653	Mm.17631	NM_029037	ENSMUSG00000037251	Pomk	4930444A02Rik|Sgk196	protein-O-mannose kinase	protein-coding	0.050209	0.590814
chr9-122013907-122014841	chr9	122013907	122014841	+	Pomgnt2	0.026826	Intergenic	Intergenic	-18348	NM_153540	215494	Mm.402151	NM_153540	ENSMUSG00000066235	Pomgnt2	Ago61|C85492|Gtdc2	protein O-linked mannose beta 1,4-N-acetylglucosaminyltransferase 2	protein-coding	0.012848	0.472727
chr12-69227663-69228661	chr12	69227663	69228661	+	Pole2	0.0156894	promoter-TSS (NM_011133)	promoter-TSS (NM_011133)	28	NM_011133	18974	Mm.9199	NM_011133	ENSMUSG00000020974	Pole2	-	polymerase (DNA directed), epsilon 2 (p59 subunit)	protein-coding	0.047094	0.516517
chr7-44534844-44535639	chr7	44534844	44535639	+	Pold1	0.0224777	intron (NM_011131, intron 19 of 26)	intron (NM_011131, intron 19 of 26)	2937	NR_106020	102466796		NR_106020	ENSMUSG00000099330	Mir7053	Gm27503|mmu-mir-7053	microRNA 7053	ncRNA	0.020126	0.567839
chr8-84130455-84131469	chr8	84130455	84131469	+	Podnl1	0.0374452	exon (NM_001013384, exon 8 of 10)	exon (NM_001013384, exon 8 of 10)	4973	NM_001013384	244550	Mm.334654	NM_001013384	ENSMUSG00000012889	Podnl1	5832418A03Rik|Gm506	podocan-like 1	protein-coding	0.045365	0.602956
chr7-141451836-141456666	chr7	141451836	141456666	+	Pnpla2	0.00746267	promoter-TSS (NM_001163689)	promoter-TSS (NM_001163689)	-937	NM_025802	66853	Mm.29998	NM_025802	ENSMUSG00000025509	Pnpla2	0610039C21Rik|1110001C14Rik|Atgl|TTS-2.2	patatin-like phospholipase domain containing 2	protein-coding	0.02029	0.513765
chr14-50969541-50970637	chr14	50969541	50970637	+	Pnp	0.0286666	Intergenic	(TG)n|Simple_repeat|Simple_repeat	13948	NM_001123371	667034	Mm.482171	NM_001123371	ENSMUSG00000068417	Pnp2	-	purine-nucleoside phosphorylase 2	protein-coding	0.011861	0.46217
chr3-89470770-89471274	chr3	89470770	89471274	+	Pmvk	0.0276032	Intergenic	Intergenic	11451	NM_027348	68603	Mm.34242	NM_026784	ENSMUSG00000027952	Pmvk	1110011E12Rik|2900002L22Rik|AV001327|PMK|PMKA|PMKASE	phosphomevalonate kinase	protein-coding	0.017857	0.532673
chr15-81959860-81961627	chr15	81959860	81961627	+	Pmm1	0.0269622	exon (NM_001282040, exon 1 of 7)	exon (NM_001282040, exon 1 of 7)	187	NM_013872	29858	Mm.18939	NM_013872	ENSMUSG00000022474	Pmm1	C77612	phosphomannomutase 1	protein-coding	0.052066	0.565045
chr18-66470682-66471455	chr18	66470682	66471455	+	Pmaip1	0.0142217	Intergenic	Intergenic	12464	NM_021451	58801	Mm.271878	NM_021451	ENSMUSG00000024521	Pmaip1	Noxa	phorbol-12-myristate-13-acetate-induced protein 1	protein-coding	0.028461	0.49354
chr1-131797059-131798109	chr1	131797059	131798109	+	Pm20d1	0.0424224	exon (NM_178079, exon 1 of 13)	exon (NM_178079, exon 1 of 13)	186	NM_001357478	212933	Mm.23844	NM_178079	ENSMUSG00000042251	Pm20d1	4732466D17Rik|AI098026	peptidase M20 domain containing 1	protein-coding	0.030476	0.50999
chr10-94940016-94946440	chr10	94940016	94946440	+	Plxnc1	0.0111299	intron (NM_018797, intron 1 of 30)	intron (NM_018797, intron 1 of 30)	1350	NM_018797	54712	Mm.256712	NM_018797	ENSMUSG00000074785	Plxnc1	2510048K12Rik|AW742158|CD232|Vespr	plexin C1	protein-coding	0.046077	0.563424	1306(AGTTTACTTA,-,0.00),1553(TGTTTAATTA,-,0.00)
chr11-97971198-97971599	chr11	97971198	97971599	+	Plxdc1	0.00217266	intron (NM_001163608, intron 2 of 13)	intron (NM_001163608, intron 2 of 13)	15048	NM_028199	72324	Mm.39617	NM_028199	ENSMUSG00000017417	Plxdc1	2410003I07Rik|AI848450|Tem7	plexin domain containing 1	protein-coding	0.01995	0.569652
chr6-125368099-125368708	chr6	125368099	125368708	+	Plekhg6	0.0224764	intron (NM_198604, intron 14 of 16)	intron (NM_198604, intron 14 of 16)	12101	NM_198604	213522	Mm.333396	NM_198604	ENSMUSG00000038167	Plekhg6	BC026778|Gm155	pleckstrin homology domain containing, family G (with RhoGef domain) member 6	protein-coding	0.01642	0.5	362(TAAATAAACA,+,0.00)
chr7-116193794-116194266	chr7	116193794	116194266	+	Plekha7	0.0169207	intron (NM_001305185, intron 3 of 26)	intron (NM_001305185, intron 3 of 26)	-4189	NM_172743	233765	Mm.3741	NM_172743	ENSMUSG00000045659	Plekha7	A430081P20Rik|AI414265	pleckstrin homology domain containing, family A member 7	protein-coding	0.006356	0.475687
chr7-116243883-116247673	chr7	116243883	116247673	+	Plekha7	0.00531137	intron (NM_001305185, intron 3 of 26)	intron (NM_001305185, intron 3 of 26)	-8002	NM_001305186	233765	Mm.3741	NM_172743	ENSMUSG00000045659	Plekha7	A430081P20Rik|AI414265	pleckstrin homology domain containing, family A member 7	protein-coding	0.01504	0.500132	539(TGTTTATTTA,-,0.00)
chr1-133218812-133219564	chr1	133218812	133219564	+	Plekha6	0.000490729	Intergenic	Intergenic	-26909	NM_182930	240753	Mm.253559	NM_182930	ENSMUSG00000041757	Plekha6	9530028L01Rik|AU042621|Pepp3	pleckstrin homology domain containing, family A member 6	protein-coding	0.009309	0.540505
chr16-46009555-46011870	chr16	46009555	46011870	+	Plcxd2	0.00218731	promoter-TSS (NM_001134480)	promoter-TSS (NM_001134480)	-299	NM_001134480	433022	Mm.380993	NM_001134480	ENSMUSG00000087141	Plcxd2	AW494639|EG433022	phosphatidylinositol-specific phospholipase C, X domain containing 2	protein-coding	0.029374	0.49266
chr4-155040084-155041653	chr4	155040084	155041653	+	Plch2	0.0133668	Intergenic	Intergenic	-21440	NM_001356470	269615	Mm.379458	NM_175556	ENSMUSG00000029055	Plch2	A930027K05Rik|PLCeta2|Plc-eta2|Plcl4	phospholipase C, eta 2	protein-coding	0.016571	0.566242
chr17-43568011-43570508	chr17	43568011	43570508	+	Pla2g7	0.0229899	intron (NM_013737, intron 1 of 11)	AT_rich|Low_complexity|Low_complexity	808	NM_013737	27226	Mm.9277	NM_013737	ENSMUSG00000023913	Pla2g7	PAF-AH|R75400	phospholipase A2, group VII (platelet-activating factor acetylhydrolase, plasma)	protein-coding	0.020425	0.509608
chr3-129877792-129879699	chr3	129877792	129879699	+	Pla2g12a	0.0267835	exon (NM_023196, exon 1 of 4)	exon (NM_023196, exon 1 of 4)	139	NR_104611	66350	Mm.151951	NM_023196	ENSMUSG00000027999	Pla2g12a	2310004B05Rik|GXII|GXII-1|GXII-1-PLA2|Pla2g12|Rossy|mGXII-1	phospholipase A2, group XIIA	protein-coding	0.057682	0.586478
chr16-13748984-13749146	chr16	13748984	13749146	+	Pla2g10	0.0296685	Intergenic	RLTR9D2|LTR|ERVK	-5499	NM_001357954	432999	Mm.60430	NM_001357954		A930007A09Rik	-	RIKEN cDNA A930007A09 gene	protein-coding	0.030864	0.546012
chr16-16224353-16224868	chr16	16224353	16224868	+	Pkp2	0.0232542	intron (NM_026163, intron 1 of 12)	intron (NM_026163, intron 1 of 12)	11265	NM_026163	67451	Mm.2252	NM_026163	ENSMUSG00000041957	Pkp2	1200008D14Rik|1200012P04Rik|AA516617|Pkp2l	plakophilin 2	protein-coding	0.01165	0.45155
chr9-36933523-36934275	chr9	36933523	36934275	+	Pknox2	0.0164904	intron (NM_001029838, intron 6 of 12)	intron (NM_001029838, intron 6 of 12)	100325	NM_001357611	235180	Mm.5264	NM_183171	ENSMUSG00000032118	Fez1	UNC-76|UNC76	fasciculation and elongation protein zeta 1 (zygin I)	protein-coding	0.017287	0.507304
chr9-36973433-36973845	chr9	36973433	36973845	+	Pknox2	0.0415523	intron (NM_148950, intron 2 of 11)	intron (NM_148950, intron 2 of 11)	140065	NM_001357611	235180	Mm.5264	NM_183171	ENSMUSG00000032118	Fez1	UNC-76|UNC76	fasciculation and elongation protein zeta 1 (zygin I)	protein-coding	0.014563	0.491525	355(TGTTTACTAA,-,0.00)
chr9-37089884-37090279	chr9	37089884	37090279	+	Pknox2	0.00956237	intron (NM_001029838, intron 1 of 12)	intron (NM_001029838, intron 1 of 12)	57241	NM_148950	208076	Mm.260335	NM_148950	ENSMUSG00000035934	Pknox2	D230005H23Rik|Prep2	Pbx/knotted 1 homeobox 2	protein-coding	0.010127	0.540404
chr2-30084254-30085539	chr2	30084254	30085539	+	Pkn3	0.0365205	exon (NM_153805, exon 11 of 22)	exon (NM_153805, exon 11 of 22)	6198	NM_153805	263803	Mm.233843	NM_153805	ENSMUSG00000026785	Pkn3	AW209115|BC034126	protein kinase N3	protein-coding	0.022568	0.555988
chr3-142880754-142882994	chr3	142880754	142882994	+	Pkn2	0.0116149	promoter-TSS (NR_152127)	promoter-TSS (NR_152127)	130	NM_178654	109333	Mm.244236	NM_178654	ENSMUSG00000004591	Pkn2	6030436C20Rik|AI507382|PRK2|Prkcl2|Stk7	protein kinase N2	protein-coding	0.090179	0.627845
chr11-8955787-8956075	chr11	8955787	8956075	+	Pkd1l1	0.000549999	Intergenic	Intergenic	55260	NR_130178	15574	Mm.42201	NM_008316	ENSMUSG00000020413	Hus1	-	HUS1 checkpoint clamp component	protein-coding	0.003472	0.50173	147(TGTTTAATTA,-,0.00)
chr9-14676211-14676823	chr9	14676211	14676823	+	Piwil4	0.00406817	Intergenic	MIRc|SINE|MIR	13495	NR_152172	665374	Mm.387249	NR_152172	ENSMUSG00000111085	Gm7607	EG665374	predicted gene 7607	ncRNA	0.004902	0.499184
chr11-107325721-107326492	chr11	107325721	107326492	+	Pitpnc1	0.0105188	intron (NM_001359616, intron 2 of 8)	intron (NM_001359616, intron 2 of 8)	-136725	NM_001161329	68979	Mm.294617	NM_133702	ENSMUSG00000018433	Nol11	1500002M01Rik|AU015220|AU019874	nucleolar protein 11	protein-coding	0.014267	0.511658
chr4-138325246-138326823	chr4	138325246	138326823	+	Pink1	0.00286119	exon (NM_026880, exon 1 of 8)	exon (NM_026880, exon 1 of 8)	262	NM_026880	68943	Mm.18539	NM_026880	ENSMUSG00000028756	Pink1	1190006F07Rik|AU042772|AW557854|BRPK|mFLJ00387	PTEN induced putative kinase 1	protein-coding	0.055802	0.60076
chr12-32123228-32123690	chr12	32123228	32123690	+	Pik3cg	0.0487978	Intergenic	Intergenic	-62180	NM_011158	19088	Mm.25594	NM_011158	ENSMUSG00000002997	Prkar2b	AI451071|AW061005|PKARIIbeta|Pkarb2|RII(beta)	protein kinase, cAMP dependent regulatory, type II beta	protein-coding	0.004329	0.451404
chr3-32396120-32398226	chr3	32396120	32398226	+	Pik3ca	0.0315432	Intergenic	CpG	-31508	NM_009517	22401	Mm.35705	NM_009517	ENSMUSG00000027663	Zmat3	Wig1	zinc finger matrin type 3	protein-coding	0.077873	0.593261
chr19-41310861-41311718	chr19	41310861	41311718	+	Pik3ap1	0.0206487	intron (NM_031376, intron 8 of 16)	LTR87|LTR|ERVL?	-47285	NM_133352	107358	Mm.246440	NM_133352	ENSMUSG00000025016	Tm9sf3	1810073M23Rik|2810031D16Rik|AI115521|AI413748|AW146116|AW549777|Smbp|mKIAA4036	transmembrane 9 superfamily member 3	protein-coding	0.026838	0.458042
chr2-155356719-155358142	chr2	155356719	155358142	+	Pigu	0.0257319	promoter-TSS (NM_001004721)	promoter-TSS (NM_001004721)	-6	NM_001004721	228812	Mm.5434	NM_001004721	ENSMUSG00000038383	Pigu	5430426F17Rik|BC028278|Cdc91l1	phosphatidylinositol glycan anchor biosynthesis, class U	protein-coding	0.037948	0.496489
chr1-84217776-84218750	chr1	84217776	84218750	+	Pid1	0.0384746	TTS (NR_105771)	TTS (NR_105771)	698	NR_105771	102465181		NR_105771	ENSMUSG00000098851	Mir6353	Gm27391|mmu-mir-6353	microRNA 6353	ncRNA	0.00924	0.450256
chr2-30269811-30270700	chr2	30269811	30270700	+	Phyhd1	0.0317772	intron (NM_001252571, intron 2 of 9)	intron (NM_001252571, intron 2 of 9)	3436	NM_001252570	227696	Mm.297949	NM_172267	ENSMUSG00000079484	Phyhd1	-	phytanoyl-CoA dioxygenase domain containing 1	protein-coding	0.011249	0.491011
chr11-95823325-95825425	chr11	95823325	95825425	+	Phospho1	0.0280933	promoter-TSS (NM_153104)	promoter-TSS (NM_153104)	-125	NM_153104	237928	Mm.133075	NM_153104	ENSMUSG00000050860	Phospho1	D11Moh36|Phospo1	phosphatase, orphan 1	protein-coding	0.057143	0.603522
chr1-106277370-106277517	chr1	106277370	106277517	+	Phlpp1	0.0122948	intron (NM_133821, intron 1 of 16)	intron (NM_133821, intron 1 of 16)	105574	NM_133821	98432	Mm.24115	NM_133821	ENSMUSG00000044340	Phlpp1	AI836256|Phlpp|Plekhe1|SCOP|mKIAA0606	PH domain and leucine rich repeat protein phosphatase 1	protein-coding	0.013605	0.493243
chr3-98312854-98313769	chr3	98312854	98313769	+	Phgdh	0.00831097	exon (NM_016966, exon 12 of 12)	exon (NM_016966, exon 12 of 12)	26658	NM_016966	236539	Mm.16898	NM_016966	ENSMUSG00000053398	Phgdh	3-PGDH|3PGDH|4930479N23|A10|PGAD|PGD|PGDH|SERA	3-phosphoglycerate dehydrogenase	protein-coding	0.013115	0.558952
chrX-52879556-52879954	chrX	52879556	52879954	+	Phf6	0.013642	non-coding (NR_144496, exon 1 of 1)	non-coding (NR_144496, exon 1 of 1)	1024	NR_144496	624936		NR_144496		Pou5f1-rs8	EG624936|Gm6539|Oct4P4|Otf3-rs8|Otf3h	POU domain, class 5, transcription factor 1, related sequence 8	pseudo	0.01005	0.531328
chr15-84834419-84835255	chr15	84834419	84835255	+	Phf21b	0.000244812	intron (NM_001356573, intron 2 of 12)	intron (NM_001356573, intron 2 of 12)	20262	NM_001356573	271305	Mm.101022	NM_001081166	ENSMUSG00000016624	Phf21b	A730032D07Rik	PHD finger protein 21B	protein-coding	0.014354	0.458781
chr13-48857492-48858885	chr13	48857492	48858885	+	Phf2	0.0256596	intron (NM_011078, intron 1 of 21)	intron (NM_011078, intron 1 of 21)	12697	NM_011078	18676	Mm.486213	NM_011078	ENSMUSG00000038025	Phf2	GRC5	PHD finger protein 2	protein-coding	0.009332	0.528694
chr2-178141171-178143562	chr2	178141171	178143562	+	Phactr3	0.0155717	5' UTR (NM_028806, exon 1 of 13)	5' UTR (NM_028806, exon 1 of 13)	433	NM_028806	74189	Mm.44413	NM_028806	ENSMUSG00000027525	Phactr3	1500003N10Rik|4930415A02Rik|H17739|Scapin1|Scapinin|mKIAA4224	phosphatase and actin regulator 3	protein-coding	0.028022	0.55811
chr19-24861292-24862410	chr19	24861292	24862410	+	Pgm5	0.00370582	promoter-TSS (NM_175013)	promoter-TSS (NM_175013)	-9	NM_175013	226041	Mm.105222	NM_175013	ENSMUSG00000041731	Pgm5	4833423B07|9530034F03Rik|D830025G17|aciculin	phosphoglucomutase 5	protein-coding	0.045617	0.622878
chr8-124370729-124371272	chr8	124370729	124371272	+	Pgbd5	0.0403769	intron (NM_171824, intron 6 of 6)	intron (NM_171824, intron 6 of 6)	62936	NM_171824	209966	Mm.234233	NM_171824	ENSMUSG00000050751	Pgbd5	2900019M05Rik|AI854313	piggyBac transposable element derived 5	protein-coding	0.012891	0.529412
chr11-23665092-23666857	chr11	23665092	23666857	+	Pex13	0.00112773	promoter-TSS (NM_023651)	promoter-TSS (NM_023651)	-2	NM_028304	74467	Mm.29536	NM_028304	ENSMUSG00000020280	Pus10	2810013G11Rik|4933435A13Rik|AU014648|C77560|Ccdc139	pseudouridylate synthase 10	protein-coding	0.055524	0.556059
chr7-6744335-6744928	chr7	6744335	6744928	+	Peg3	0.00397481	intron (NM_001360502, intron 2 of 7)	intron (NM_001360502, intron 2 of 7)	14048	NM_021323	57775	Mm.40752	NM_021323	ENSMUSG00000051527	Usp29	Ocat	ubiquitin specific peptidase 29	protein-coding	0.016863	0.429293	553(TAAATAAACA,+,0.00)
chr14-70044101-70044453	chr14	70044101	70044453	+	Pebp4	0.0111807	intron (NM_028560, intron 4 of 6)	intron (NM_028560, intron 4 of 6)	-33168	NM_001289925	13655	Mm.103737	NM_018781	ENSMUSG00000033730	Egr3	Pilot	early growth response 3	protein-coding	0	0.541076
chr6-101263264-101264108	chr6	101263264	101264108	+	Pdzrn3	0.0434871	intron (NM_018884, intron 3 of 9)	intron (NM_018884, intron 3 of 9)	114211	NM_018884	55983	Mm.321654	NM_018884	ENSMUSG00000035357	Pdzrn3	1110020C07Rik|AI429718|AL023082|LNX3|SEMACAP3|Semcap3	PDZ domain containing RING finger 3	protein-coding	0.011848	0.465089
chr19-45039856-45040835	chr19	45039856	45040835	+	Pdzd7	0.0286452	intron (NM_001195265, intron 2 of 15)	intron (NM_001195265, intron 2 of 15)	5427	NM_001195265	100503041	Mm.329877	NM_177605	ENSMUSG00000074818	Pdzd7	9130207N01|EG435601|Pdzk7	PDZ domain containing 7	protein-coding	0.041879	0.594898
chr17-24131605-24131942	chr17	24131605	24131942	+	Pdpk1	0.0240857	intron (NM_001286662, intron 1 of 13)	intron (NM_001286662, intron 1 of 13)	9821	NM_011062	18607	Mm.10504	NM_011062	ENSMUSG00000024122	Pdpk1	Pdk1	3-phosphoinositide dependent protein kinase 1	protein-coding	0.008902	0.461538
chr17-24150690-24152874	chr17	24150690	24152874	+	Pdpk1	0.0180432	promoter-TSS (NM_001286662)	promoter-TSS (NM_001286662)	-860	NM_001286662	18607	Mm.10504	NM_011062	ENSMUSG00000024122	Pdpk1	Pdk1	3-phosphoinositide dependent protein kinase 1	protein-coding	0.020604	0.515789
chr14-70162080-70162732	chr14	70162080	70162732	+	Pdlim2	0.0117342	Intergenic	Intergenic	-2904	NM_001112735	268759	Mm.12148	NM_001004155	ENSMUSG00000044551	9930012K11Rik	-	RIKEN cDNA 9930012K11 gene	protein-coding	0.010736	0.499234
chrX-93796507-93796693	chrX	93796507	93796693	+	Pdk3	0.0274815	intron (NM_145630, intron 5 of 11)	Lx5c|LINE|L1	35495	NM_145630	236900	Mm.12775	NM_145630	ENSMUSG00000035232	Pdk3	2610001M10Rik|AI035637	pyruvate dehydrogenase kinase, isoenzyme 3	protein-coding	0.016129	0.529412
chr1-86537657-86538847	chr1	86537657	86538847	+	Pde6d	0.000550014	Intergenic	B3|SINE|B2	11695	NR_153833	19231	Mm.19187	NM_008972	ENSMUSG00000026238	Ptma	Thym	prothymosin alpha	protein-coding	0.008403	0.450042
chr3-97690762-97692485	chr3	97690762	97692485	+	Pde4dip	0.0460953	intron (NM_001039376, intron 46 of 46)	intron (NM_001039376, intron 46 of 46)	-1061	NR_106084	102466229		NR_106084	ENSMUSG00000098381	Mir7225	Gm27499|mmu-mir-7225	microRNA 7225	ncRNA	0.016251	0.540023	661(TAAGGAAACA,+,0.00)
chr13-109775124-109776539	chr13	109775124	109776539	+	Pde4d	0.0390496	intron (NM_011056, intron 7 of 16)	intron (NM_011056, intron 7 of 16)	-127978	NR_035442	100316683		NR_035442	ENSMUSG00000084651	Mir1904	Mirn1904|mmu-mir-1904	microRNA 1904	ncRNA	0.019081	0.456921
chr6-56361279-56362840	chr6	56361279	56362840	+	Pde1c	0.0361099	5' UTR (NM_011054, exon 2 of 19)	5' UTR (NM_011054, exon 2 of 19)	333	NM_001025568	18575	Mm.5145	NM_011054	ENSMUSG00000004347	Pde1c	-	phosphodiesterase 1C	protein-coding	0.022422	0.537132	1326(TGTTTTCTTA,-,0.00)
chr15-103502264-103504099	chr15	103502264	103504099	+	Pde1b	0.000422752	5' UTR (NM_008800, exon 1 of 16)	5' UTR (NM_008800, exon 1 of 16)	147	NM_008800	18574	Mm.390792	NM_008800	ENSMUSG00000022489	Pde1b	Pde1b1	phosphodiesterase 1B, Ca2+-calmodulin dependent	protein-coding	0.052316	0.59695
chr2-143545019-143548347	chr2	143545019	143548347	+	Pcsk2	0.0376565	non-coding (NR_040354, exon 1 of 3)	non-coding (NR_040354, exon 1 of 3)	550	NM_008792	18549	Mm.294493	NM_008792	ENSMUSG00000027419	Pcsk2	6330411F23Rik|AI839700|Nec-2|Nec2|PC2|Phpp-2|SPC2	proprotein convertase subtilisin/kexin type 2	protein-coding	0.042368	0.54581
chr12-82066721-82067330	chr12	82066721	82067330	+	Pcnx	0.0252659	Intergenic	ORR1A2|LTR|ERVL-MaLR	-102991	NM_001167983	217692	Mm.261333	NM_172579	ENSMUSG00000042700	Sipa1l1	4931426N11Rik|AW213287|Spar|mKIAA0440	signal-induced proliferation-associated 1 like 1	protein-coding	0.006568	0.440984
chr14-93381181-93381514	chr14	93381181	93381514	+	Pcdh9	0.0342376	intron (NM_001271798, intron 2 of 3)	intron (NM_001271798, intron 2 of 3)	509322	NM_001081377	211712	Mm.37126	NM_001081377	ENSMUSG00000055421	Pcdh9	-	protocadherin 9	protein-coding	0.009009	0.398204
chr18-38286373-38287044	chr18	38286373	38287044	+	Pcdh12	0.0163741	Intergenic	Intergenic	-2307	NM_017378	53601	Mm.12862	NM_017378	ENSMUSG00000024440	Pcdh12	Pcdh14|VE-cad-2	protocadherin 12	protein-coding	0.007452	0.488095
chr8-69876021-69876453	chr8	69876021	69876453	+	Pbx4	0.0152436	Intergenic	Intergenic	11155	NM_026818	68709	Mm.334584	NM_026818	ENSMUSG00000044006	Cilp2	1110031K21Rik|AA407300|CLIP-2	cartilage intermediate layer protein 2	protein-coding	0.025463	0.598152
chr8-69860582-69861462	chr8	69860582	69861462	+	Pbx4	0.047026	intron (NR_151670, intron 2 of 3)	ID_B1|SINE|B4	26370	NM_026818	68709	Mm.334584	NM_026818	ENSMUSG00000044006	Cilp2	1110031K21Rik|AA407300|CLIP-2	cartilage intermediate layer protein 2	protein-coding	0.010227	0.492622
chr5-27793895-27794378	chr5	27793895	27794378	+	Paxip1	0.0399734	Intergenic	B3A|SINE|B2	-2586	NM_018878	55982	Mm.277190	NM_018878	ENSMUSG00000002221	Paxip1	D5Ertd149e|PTIP	PAX interacting (with transcription-activation domain) protein 1	protein-coding	0.00207	0.444215
chr4-139815424-139816392	chr4	139815424	139816392	+	Pax7	0.00884355	intron (NM_011039, intron 4 of 8)	intron (NM_011039, intron 4 of 8)	17060	NM_011039	18509	Mm.218760	NM_011039	ENSMUSG00000028736	Pax7	Pax-7	paired box 7	protein-coding	0.014463	0.551084
chr4-139747158-139747786	chr4	139747158	139747786	+	Pax7	0.0343743	intron (NM_011039, intron 8 of 8)	intron (NM_011039, intron 8 of 8)	85496	NM_011039	18509	Mm.218760	NM_011039	ENSMUSG00000028736	Pax7	Pax-7	paired box 7	protein-coding	0.020701	0.556439	562(TGTTTACTTA,-,0.00)
chr4-139800729-139801148	chr4	139800729	139801148	+	Pax7	0.0375058	intron (NM_011039, intron 4 of 8)	intron (NM_011039, intron 4 of 8)	32030	NM_011039	18509	Mm.218760	NM_011039	ENSMUSG00000028736	Pax7	Pax-7	paired box 7	protein-coding	0.019093	0.545238
chr1-78192178-78193971	chr1	78192178	78193971	+	Pax3	0.0276672	intron (NM_008781, intron 3 of 7)	intron (NM_008781, intron 3 of 7)	4062	NM_001159520	18505	Mm.1371	NM_008781	ENSMUSG00000004872	Pax3	Pax-3|Sp|Splchl2|splotch	paired box 3	protein-coding	0.034021	0.495541
chr19-44725632-44726983	chr19	44725632	44726983	+	Pax2	0.040501	Intergenic	CpG	-31087	NM_011037	18504	Mm.192158	NM_011037	ENSMUSG00000004231	Pax2	Opdc|Pax-2	paired box 2	protein-coding	0.048113	0.538462
chr10-108330671-108333965	chr10	108330671	108333965	+	Pawr	0.0228079	intron (NM_054056, intron 1 of 6)	CpG	129	NM_054056	114774	Mm.391419	NM_054056	ENSMUSG00000035873	Pawr	2310001G03Rik|PAR4|Par-4	PRKC, apoptosis, WT1, regulator	protein-coding	0.077413	0.603945
chr10-108354521-108355304	chr10	108354521	108355304	+	Pawr	0.00054154	intron (NM_054056, intron 2 of 6)	intron (NM_054056, intron 2 of 6)	22723	NM_054056	114774	Mm.391419	NM_054056	ENSMUSG00000035873	Pawr	2310001G03Rik|PAR4|Par-4	PRKC, apoptosis, WT1, regulator	protein-coding	0.019157	0.460459
chr7-112535209-112535969	chr7	112535209	112535969	+	Parva	0.00223168	promoter-TSS (NR_154466)	promoter-TSS (NR_154466)	94	NR_154466	102636183	Mm.446701	NR_154466		Parvaos	A230071N21Rik	parvin, alpha, opposite strand	ncRNA	0.030263	0.509855
chr7-112453496-112454768	chr7	112453496	112454768	+	Parva	0.0198042	intron (NM_020606, intron 1 of 12)	intron (NM_020606, intron 1 of 12)	26426	NM_020606	57342	Mm.143763	NM_020606	ENSMUSG00000030770	Parva	2010012A22Rik|5430400F08Rik|AI225929|AU042898|Actp|CH-ILKBP|Parvin	parvin, alpha	protein-coding	0.008648	0.502749
chr6-127502464-127502870	chr6	127502464	127502870	+	Parp11	0.0376554	Intergenic	URR1A|DNA|hAT-Charlie	49040	NM_181402	101187	Mm.110818	NM_181402	ENSMUSG00000037997	Parp11	5330431N24Rik|AI851877|ARTD11|HIN1L|PARP-11	poly (ADP-ribose) polymerase family, member 11	protein-coding	0.004926	0.420147
chr1-180550595-180551461	chr1	180550595	180551461	+	Parp1	0.00040085	Intergenic	Intergenic	-17863	NM_007415	11545	Mm.277779	NM_007415	ENSMUSG00000026496	Parp1	5830444G22Rik|AI893648|ARTD1|Adprp|Adprt1|C80510|PARP|PPOL|msPARP|parp-1|sPARP-1	poly (ADP-ribose) polymerase family, member 1	protein-coding	0.013857	0.512111
chr5-91692046-91692446	chr5	91692046	91692446	+	Parm1	0.0327492	Intergenic	Intergenic	75054	NR_045383	73452	Mm.396233	NR_045383	ENSMUSG00000101978	1700063O14Rik	-	RIKEN cDNA 1700063O14 gene	ncRNA	0.0125	0.471322
chr17-12029430-12031906	chr17	12029430	12031906	+	Park2	0.0482459	intron (NM_016694, intron 10 of 11)	B1_Mur4|SINE|Alu	-88616	NM_026644	68262	Mm.258300	NM_026644	ENSMUSG00000023827	Agpat4	1500003P24Rik	1-acylglycerol-3-phosphate O-acyltransferase 4 (lysophosphatidic acid acyltransferase, delta)	protein-coding	0.019386	0.51958
chr2-168079380-168082383	chr2	168079380	168082383	+	Pard6b	0.0344938	promoter-TSS (NM_021409)	promoter-TSS (NM_021409)	-123	NM_021409	58220	Mm.292834	NM_021409	ENSMUSG00000044641	Pard6b	AV025615|Par6b	par-6 family cell polarity regulator beta	protein-coding	0.070929	0.606192
chr3-88363667-88368107	chr3	88363667	88368107	+	Paqr6	0.00446675	exon (NM_198410, exon 4 of 8)	exon (NM_198410, exon 4 of 8)	1298	NM_198410	68957	Mm.441486	NM_198410	ENSMUSG00000041423	Paqr6	1500001B10Rik	progestin and adipoQ receptor family member VI	protein-coding	0.02545	0.566989
chr1-42710946-42715208	chr1	42710946	42715208	+	Pantr2	0.00676405	intron (NR_110495, intron 1 of 3)	intron (NR_110495, intron 1 of 3)	377	NR_110495	66620	Mm.383631	NR_110495	ENSMUSG00000097063	Pantr2	2610207O16Rik|Pou3f3os2|linc-Brn1b	POU domain, class 3, transcription factor 3 adjacent noncoding transcript 2	ncRNA	0.025106	0.500586
chr8-61535423-61535819	chr8	61535423	61535819	+	Palld	0.0237479	intron (NM_001293772, intron 13 of 21)	intron (NM_001293772, intron 13 of 21)	47887	NM_145595	234309	Mm.29059	NM_145595	ENSMUSG00000031641	Cbr4	A730083J17Rik|BC009118	carbonyl reductase 4	protein-coding	0.032828	0.483627
chr8-61629227-61630186	chr8	61629227	61630186	+	Palld	0.0298163	intron (NM_001293772, intron 10 of 21)	intron (NM_001293772, intron 10 of 21)	-38537	NM_001293774	72333	Mm.29933	NM_001081390	ENSMUSG00000058056	Palld	2410003B16Rik|6030492A02	palladin, cytoskeletal associated protein	protein-coding	0.004171	0.492708
chr4-140747732-140748433	chr4	140747732	140748433	+	Padi4	0.0408494	intron (NM_011061, intron 15 of 15)	intron (NM_011061, intron 15 of 15)	-5439	NM_153106	242726	Mm.271661	NM_153106	ENSMUSG00000040935	Padi6	Pad6|Padi5|ePAD	peptidyl arginine deiminase, type VI	protein-coding	0.028531	0.592593
chr11-72997778-72997990	chr11	72997778	72997990	+	P2rx1	0.00273756	Intergenic	Intergenic	-1261	NM_008771	18436	Mm.25722	NM_008771	ENSMUSG00000020787	P2rx1	AI323649|BB122383|P2x|Pdcd3|RP-2	purinergic receptor P2X, ligand-gated ion channel, 1	protein-coding	0.009434	0.516432
chr15-41446598-41448787	chr15	41446598	41448787	+	Oxr1	0.00825173	intron (NR_152565, intron 1 of 17)	CpG	210	NM_001130166	170719	Mm.254267	NM_130885	ENSMUSG00000022307	Oxr1	2210416C20Rik|C7|C7B	oxidation resistance 1	protein-coding	0.052535	0.596804
chr2-144305808-144306470	chr2	144305808	144306470	+	Ovol2	0.0305789	intron (NM_026924, intron 3 of 3)	intron (NM_026924, intron 3 of 3)	25223	NM_152947	107586	Mm.252750	NM_026924	ENSMUSG00000037279	Ovol2	1700108N11Rik|1810007D21Rik|M-OVO|M-OVO-A|M-OVO-B|MOVO|Ovo2|Zfp339|movo2	ovo like zinc finger 2	protein-coding	0.02568	0.512821
chr14-48651260-48652740	chr14	48651260	48652740	+	Otx2	0.0161529	Intergenic	Intergenic	10734	NM_144841	18424	Mm.134516	NM_144841	ENSMUSG00000021848	Otx2	E130306E05Rik	orthodenticle homeobox 2	protein-coding	0.030405	0.547603
chr7-46296360-46296753	chr7	46296360	46296753	+	Otog	0.0185117	intron (NM_013624, intron 40 of 55)	intron (NM_013624, intron 40 of 55)	55569	NM_013624	18419	Mm.8020	NM_013624	ENSMUSG00000009487	Otog	4932420K09|Otgn|twt	otogelin	protein-coding	0.017812	0.525381
chr5-30416715-30417101	chr5	30416715	30417101	+	Otof	0.01307	intron (NM_001100395, intron 5 of 46)	intron (NM_001100395, intron 5 of 46)	45024	NM_031875	83762	Mm.244502	NM_031875	ENSMUSG00000062372	Otof	-	otoferlin	protein-coding	0.020725	0.527132
chr7-143756254-143757572	chr7	143756254	143757572	+	Osbpl5	0.0108903	Intergenic	Intergenic	10080	NM_203492	381974	Mm.297839	NM_203492	ENSMUSG00000050276	Mrgprg	Gm1098|Mrgg	MAS-related GPR, member G	protein-coding	0.02959	0.58605
chr9-115217871-115218471	chr9	115217871	115218471	+	Osbpl10	0.00895551	intron (NM_148958, intron 6 of 9)	intron (NM_148958, intron 6 of 9)	63899	NR_029430	111186	Mm.484753	NR_029430		Stmn1-rs1	Lag-rs1|Lap18-rs1	stathmin 1, related sequence 1	pseudo	0.021667	0.510815
chr5-22489103-22489501	chr5	22489103	22489501	+	Orc5	0.0200812	intron (NM_011959, intron 13 of 13)	B3A|SINE|B2	39728	NR_004442	100042049	Mm.21724	NR_004442		Gm15421	-	ribosomal protein L22 like 1 pseudogene	pseudo	0.007538	0.483709	123(TAACTAAACA,+,0.00),341(TAAGTAACCA,+,0.00)
chr9-28084204-28084844	chr9	28084204	28084844	+	Opcml	0.0254724	intron (NM_177906, intron 1 of 7)	intron (NM_177906, intron 1 of 7)	293255	NM_177906	330908	Mm.379474	NM_177906	ENSMUSG00000062257	Opcml	2900075O15Rik|3732419F12|AI844366|B930023M13Rik|C230027C17|Gm181|Obcam	opioid binding protein/cell adhesion molecule-like	protein-coding	0.004687	0.50234
chr16-29664351-29664793	chr16	29664351	29664793	+	Opa1	0.0444439	Intergenic	Intergenic	85238	NM_133752	74143	Mm.274285	NM_133752	ENSMUSG00000038084	Opa1	1200011N24Rik|AI225888|AI847218|lilr3|mKIAA0567	OPA1, mitochondrial dynamin like GTPase	protein-coding	0.011312	0.498871
chr16-29722639-29723712	chr16	29722639	29723712	+	Opa1	0.0444867	Intergenic	Intergenic	143841	NM_133752	74143	Mm.274285	NM_133752	ENSMUSG00000038084	Opa1	1200011N24Rik|AI225888|AI847218|lilr3|mKIAA0567	OPA1, mitochondrial dynamin like GTPase	protein-coding	0.011184	0.493482
chr9-38874874-38875158	chr9	38874874	38875158	+	Olfr926	0.0192144	Intergenic	RLTR9A3|LTR|ERVK	-2162	NM_146815	258811	Mm.377701	NM_146815	ENSMUSG00000064333	Olfr926	MOR171-8	olfactory receptor 926	protein-coding	0.003521	0.431579
chr15-98497835-98498212	chr15	98497835	98498212	+	Olfr279	0.0496369	exon (NM_001001807, exon 1 of 1)	exon (NM_001001807, exon 1 of 1)	549	NM_001001807	258502	Mm.377539	NM_001001807	ENSMUSG00000054036	Olfr279	MOR122-1|Olfr234|Olfr234-ps1|Olfr279-ps1	olfactory receptor 279	protein-coding	0.045093	0.613757
chr4-118918665-118919148	chr4	118918665	118919148	+	Olfr1329	0.0487147	Intergenic	RMER17A2|LTR|ERVK	-1441	NM_001011870	258214	Mm.454498	NM_001011870	ENSMUSG00000096705	Olfr1329	MOR259-2	olfactory receptor 1329	protein-coding	0.004141	0.520661
chr3-103733834-103735643	chr3	103733834	103735643	+	Olfml3	0.0462064	TTS (NM_133859)	TTS (NM_133859)	3263	NM_133859	99543	Mm.211535	NM_133859	ENSMUSG00000027848	Olfml3	2810002E22Rik|AI115209|AW550633|HNOEL-iso|ONT3|mONT3	olfactomedin-like 3	protein-coding	0.017689	0.552486
chr2-38936665-38936980	chr2	38936665	38936980	+	Olfml2a	0.00205561	intron (NM_172854, intron 1 of 7)	intron (NM_172854, intron 1 of 7)	4842	NM_172854	241327	Mm.103491	NM_172854	ENSMUSG00000046618	Olfml2a	4932431K08Rik|mFLJ00237	olfactomedin-like 2A	protein-coding	0.012698	0.512658
chr2-73070781-73071547	chr2	73070781	73071547	+	Ola1	0.0145458	Intergenic	Intergenic	-90718	NM_001018042	20687	Mm.124328	NM_011450	ENSMUSG00000027109	Sp3	D130027J01Rik	trans-acting transcription factor 3	protein-coding	0.016971	0.554107
chr2-73213494-73214901	chr2	73213494	73214901	+	Ola1	0.00334761	intron (NM_030091, intron 1 of 7)	CpG	250	NM_025942	67059	Mm.22661	NM_025942	ENSMUSG00000027108	Ola1	2510025G09Rik|2810405J23Rik|2810409H07Rik|Gtpbp9|PTD004	Obg-like ATPase 1	protein-coding	0.060412	0.587358
chr14-8346336-8347211	chr14	8346336	8347211	+	Oit1	0.0140959	Intergenic	Intergenic	-20667	NR_151471	102632156		NR_151471		2610318M16Rik	-	RIKEN cDNA 2610318M16 gene	ncRNA	0.011429	0.5
chr14-32321630-32323097	chr14	32321630	32323097	+	Ogdhl	0.0316572	intron (NM_001081130, intron 1 of 23)	intron (NM_001081130, intron 1 of 23)	344	NM_001081130	239017	Mm.318302	NM_001081130	ENSMUSG00000021913	Ogdhl	-	oxoglutarate dehydrogenase-like	protein-coding	0.03681	0.571526
chr9-56847457-56848168	chr9	56847457	56848168	+	Odf3l1	0.00542876	TTS (NM_198673)	TTS (NM_198673)	4151	NM_198673	382075	Mm.335177	NM_198673	ENSMUSG00000045620	Odf3l1	BC049697|Gm1116	outer dense fiber of sperm tails 3-like 1	protein-coding	0.011252	0.525281
chrX-47912132-47913247	chrX	47912132	47913247	+	Ocrl	0.0408668	exon (NM_177215, exon 1 of 24)	exon (NM_177215, exon 1 of 24)	233	NM_177215	320634	Mm.210343	NM_177215	ENSMUSG00000001173	Ocrl	9530014D17Rik|BB143339|OCRL1	OCRL, inositol polyphosphate-5-phosphatase	protein-coding	0.043049	0.579749
chr5-73292158-73293463	chr5	73292158	73293463	+	Ociad1	0.0475244	promoter-TSS (NM_001159889)	promoter-TSS (NM_001159889)	16	NM_001159887	68095	Mm.247039	NM_023429	ENSMUSG00000029152	Ociad1	6030432N09Rik|AI481327|AW557942|Asrij|B230209J16Rik|BB021357|Emi2|Imi2|OCIA|TPA018	OCIA domain containing 1	protein-coding	0.04751	0.535222
chr7-56327715-56328128	chr7	56327715	56328128	+	Oca2	0.0396842	intron (NM_021879, intron 15 of 23)	intron (NM_021879, intron 15 of 23)	88150	NM_021879	18431	Mm.137052	NM_021879	ENSMUSG00000030450	Oca2	D7H15S12|D7Icr28RN|D7Nic1|p|p<cas>	oculocutaneous albinism II	protein-coding	0.009685	0.471014
chr9-43224869-43225525	chr9	43224869	43225525	+	Oaf	0.0188134	intron (NM_178644, intron 1 of 3)	intron (NM_178644, intron 1 of 3)	14619	NM_178644	102644	Mm.246479	NM_178644	ENSMUSG00000032014	Oaf	AL024221|D130038B21Rik|D9Ucla1	out at first homolog	protein-coding	0.015244	0.555556
chr18-65741989-65743002	chr18	65741989	65743002	+	Oacyl	0.0116207	intron (NM_177028, intron 11 of 14)	intron (NM_177028, intron 11 of 14)	44227	NM_177028	319888	Mm.183576	NM_177028	ENSMUSG00000046610	Oacyl	5330437I02Rik|Acyl3	O-acyltransferase like	protein-coding	0.015795	0.497041
chr7-102189355-102189679	chr7	102189355	102189679	+	Nup98	0.00173032	intron (NM_001287167, intron 5 of 19)	Lx2|LINE|L1	20350	NM_001287167	269966	Mm.439800	NM_022979	ENSMUSG00000063550	Nup98	4732457F17|AI849286|Nup96	nucleoporin 98	protein-coding	0	0.498462
chr2-90629567-90630054	chr2	90629567	90630054	+	Nup160	0.0300411	Intergenic	Intergenic	-47405	NM_021512	59015	Mm.24532	NM_021512	ENSMUSG00000051329	Nup160	160kDa|2810011M03Rik|AA414952|AU020188|Gtl-13|Gtl1-13|Gtl13|mKIAA0197	nucleoporin 160	protein-coding	0.004107	0.540984
chr8-114080977-114081849	chr8	114080977	114081849	+	Nudt7	0.0113441	Intergenic	Intergenic	-52161	NM_024446	67528	Mm.27889	NM_024437	ENSMUSG00000031767	Nudt7	1300007B24Rik|2210404C19Rik	nudix (nucleoside diphosphate linked moiety X)-type motif 7	protein-coding	0.011468	0.452463
chr9-105130574-105132453	chr9	105130574	105132453	+	Nudt16	0.0426088	exon (NM_029385, exon 2 of 3)	exon (NM_029385, exon 2 of 3)	292	NM_029385	75686	Mm.305810	NM_029385	ENSMUSG00000032565	Nudt16	2310041H06Rik|2810047L04Rik|2900006H04Rik|AI851783	nudix (nucleoside diphosphate linked moiety X)-type motif 16	protein-coding	0.040979	0.555319
chr12-112941256-112943019	chr12	112941256	112943019	+	Nudt14	0.00616687	promoter-TSS (NM_025399)	promoter-TSS (NM_025399)	5	NM_001316724	66174	Mm.7070	NM_025399	ENSMUSG00000002804	Nudt14	1110030M18Rik|UGPPase	nudix (nucleoside diphosphate linked moiety X)-type motif 14	protein-coding	0.039138	0.558957
chr17-59012515-59013641	chr17	59012515	59013641	+	Nudt12	0.0350538	TTS (NR_145522)	TTS (NR_145522)	244	NM_026497	67993	Mm.36507	NM_026497	ENSMUSG00000024228	Nudt12	0610016O18Rik	nudix (nucleoside diphosphate linked moiety X)-type motif 12	protein-coding	0.031972	0.478261
chr7-116514061-116514389	chr7	116514061	116514389	+	Nucb2	0.00248415	intron (NM_001360375, intron 3 of 14)	B2_Mm2|SINE|B2	9856	NM_001130479	53322	Mm.9901	NM_016773	ENSMUSG00000030659	Nucb2	AI607786|Calnuc|Nefa|Nesfatin-1	nucleobindin 2	protein-coding	0.006098	0.422492
chr2-180498972-180501899	chr2	180498972	180501899	+	Ntsr1	0.0328023	exon (NM_018766, exon 1 of 4)	exon (NM_018766, exon 1 of 4)	459	NM_018766	18216	Mm.301712	NM_018766	ENSMUSG00000027568	Ntsr1	NT-1R|NTR-1|NTR1	neurotensin receptor 1	protein-coding	0.031773	0.585383
chr3-110105966-110106377	chr3	110105966	110106377	+	Ntng1	0.0217268	intron (NM_001163348, intron 2 of 6)	intron (NM_001163348, intron 2 of 6)	37301	NM_001163349	80883	Mm.39262	NM_030699	ENSMUSG00000059857	Ntng1	A930010C08Rik|AI853992|Lmnt1	netrin G1	protein-coding	0.004866	0.458738
chr3-109977531-109978213	chr3	109977531	109978213	+	Ntng1	0.0178481	intron (NM_001163348, intron 2 of 6)	RMER17B|LTR|ERVK	165600	NM_001163349	80883	Mm.39262	NM_030699	ENSMUSG00000059857	Ntng1	A930010C08Rik|AI853992|Lmnt1	netrin G1	protein-coding	0.004399	0.512445
chr3-109994996-109995915	chr3	109994996	109995915	+	Ntng1	0.0362305	intron (NM_001163348, intron 2 of 6)	intron (NM_001163348, intron 2 of 6)	148017	NM_001163349	80883	Mm.39262	NM_030699	ENSMUSG00000059857	Ntng1	A930010C08Rik|AI853992|Lmnt1	netrin G1	protein-coding	0.009793	0.478261	549(TAAGTACACA,+,0.00)
chr11-68313005-68313974	chr11	68313005	68313974	+	Ntn1	0.0438938	intron (NM_008744, intron 2 of 6)	intron (NM_008744, intron 2 of 6)	73337	NM_008744	18208	Mm.39095	NM_008744	ENSMUSG00000020902	Ntn1	AI561871|BC019633|Netrin-1	netrin 1	protein-coding	0.014448	0.541237
chr9-29223079-29223518	chr9	29223079	29223518	+	Ntm	0.0329115	intron (NM_001357601, intron 1 of 7)	intron (NM_001357601, intron 1 of 7)	189387	NM_001357602	235106	Mm.283138	NM_172290	ENSMUSG00000059974	Ntm	6230410L23Rik|B230210G24Rik|Hnt|Igdcc2|R75390	neurotrimin	protein-coding	0.018223	0.540909
chr17-24634732-24635092	chr17	24634732	24635092	+	Nthl1	0.00184516	intron (NM_001357615, intron 3 of 5)	intron (NM_001357615, intron 3 of 5)	2230	NM_001357615	18207	Mm.148315	NM_008743	ENSMUSG00000041429	Nthl1	Nth1|Octs3	nth (endonuclease III)-like 1 (E.coli)	protein-coding	0.022222	0.573407
chr19-47013571-47016967	chr19	47013571	47016967	+	Nt5c2	0.0281628	promoter-TSS (NM_001164363)	promoter-TSS (NM_001164363)	-80	NM_001164363	76952	Mm.40965	NM_029810	ENSMUSG00000025041	Nt5c2	2010002I23Rik|CnII|Gm9751|Gmp|Nt5b|Pnt5|cN-II	5'-nucleotidase, cytosolic II	protein-coding	0.065371	0.566382
chr11-103906403-103907315	chr11	103906403	103907315	+	Nsf	0.0487862	intron (NM_008740, intron 8 of 20)	intron (NM_008740, intron 8 of 20)	47197	NM_008740	18195	Mm.260117	NM_008740	ENSMUSG00000034187	Nsf	AI316878|AU020090|AU067812|SKD2	N-ethylmaleimide sensitive fusion protein	protein-coding	0.016447	0.498357
chr12-89481608-89482549	chr12	89481608	89482549	+	Nrxn3	0.0173783	intron (NM_001198587, intron 9 of 19)	intron (NM_001198587, intron 9 of 19)	-330405	NM_001252074	18191	Mm.425766	NM_172544	ENSMUSG00000066392	Nrxn3	-	neurexin III	protein-coding	0.010627	0.469214
chr17-90390259-90390914	chr17	90390259	90390914	+	Nrxn1	0.0211313	intron (NM_001346957, intron 14 of 18)	intron (NM_001346957, intron 14 of 18)	65294	NM_001346961	18189	Mm.478418	NM_020252	ENSMUSG00000024109	Nrxn1	1700062G21Rik|9330127H16Rik|A230068P09Rik|mKIAA0578	neurexin I	protein-coding	0.007634	0.435976
chr13-25451579-25452026	chr13	25451579	25452026	+	Nrsn1	0.0325686	Intergenic	Intergenic	-181806	NM_009513	22360	Mm.4766	NM_009513	ENSMUSG00000048978	Nrsn1	Neurensin-1|Neuro-p24|Vmp	neurensin 1	protein-coding	0.022371	0.453125
chr13-25268889-25270469	chr13	25268889	25270469	+	Nrsn1	0.0464537	intron (NM_009513, intron 1 of 3)	(TG)n|Simple_repeat|Simple_repeat	317	NM_009513	22360	Mm.4766	NM_009513	ENSMUSG00000048978	Nrsn1	Neurensin-1|Neuro-p24|Vmp	neurensin 1	protein-coding	0.029747	0.504744
chr13-36733542-36737041	chr13	36733542	36737041	+	Nrn1	0.0144428	promoter-TSS (NM_153529)	promoter-TSS (NM_153529)	-814	NM_153529	68404	Mm.232930	NM_153529	ENSMUSG00000039114	Nrn1	0710008J23Rik|Cpg15|Nrn	neuritin 1	protein-coding	0.042012	0.532
chr7-109782998-109783464	chr7	109782998	109783464	+	Nrip3	0.0407757	Intergenic	Intergenic	-1686	NM_020610	78593	Mm.275374	NM_020610	ENSMUSG00000034825	Nrip3	A330103B05Rik|D7H11orf14|ICRFP703B1614Q5.2	nuclear receptor interacting protein 3	protein-coding	0.01073	0.507495	273(TAAGAAAACA,+,0.00)
chr16-76321627-76322012	chr16	76321627	76322012	+	Nrip1	0.0132671	intron (NM_001358238, intron 3 of 3)	intron (NM_001358238, intron 3 of 3)	51230	NM_173440	268903	Mm.74711	NM_173440	ENSMUSG00000048490	Nrip1	6030458L20Rik|8430438I05Rik|9630050P12|AA959574|AW456757|RIP140	nuclear receptor interacting protein 1	protein-coding	0.020779	0.487047
chr6-30151134-30151560	chr6	30151134	30151560	+	Nrf1	0.0252595	intron (NM_001361695, intron 11 of 11)	PB1D11|SINE|Alu	14645	NR_029569	387177		NR_029569	ENSMUSG00000076361	Mir182	Mirn182|mir-182|mmu-mir-182	microRNA 182	ncRNA	0.018779	0.564403
chr4-109045342-109045741	chr4	109045342	109045741	+	Nrd1	0.000148945	intron (NM_146150, intron 16 of 30)	MTD|LTR|ERVL-MaLR	27886	NR_030432	791075		NR_030432	ENSMUSG00000076444	Mir761	Mirn761|mir-761|mmu-mir-761	microRNA 761	ncRNA	0.005013	0.465
chr2-25172923-25173293	chr2	25172923	25173293	+	Nrarp	0.0140869	Intergenic	Intergenic	-7650	NM_025980	67122	Mm.46539	NM_025980	ENSMUSG00000078202	Nrarp	2700054M22Rik	Notch-regulated ankyrin repeat protein	protein-coding	0.008108	0.576819
chr1-136789162-136789553	chr1	136789162	136789553	+	Nr5a2	0.0158443	Intergenic	CpG	93146	NR_037986	100503474	Mm.428276	NR_037986		Platr22	Gm16880	pluripotency associated transcript 22	ncRNA	0.074169	0.619898
chr1-137323016-137324579	chr1	137323016	137324579	+	Nr5a2	0.000511377	Intergenic	Intergenic	-363349	NM_030676	26424	Mm.16794	NM_030676	ENSMUSG00000026398	Nr5a2	AU020803|D1Ertd308e|Ftf|LRH-1|UF2-H3B	nuclear receptor subfamily 5, group A, member 2	protein-coding	0.006398	0.504476	1487(TAAGTAAATA,+,0.00)
chr13-78183785-78188856	chr13	78183785	78188856	+	Nr2f1	0.0354135	Intergenic	Intergenic	10129	NM_001347539	13865	Mm.439653	NM_010151	ENSMUSG00000069171	Nr2f1	COUP-TF1|COUP-TFI|COUPTFA|EAR-3|EAR3|Erbal3|SVP44|Tcfcoup1	nuclear receptor subfamily 2, group F, member 1	protein-coding	0.013212	0.468651	1740(TAAGCAAACA,+,0.00)
chr9-107544436-107546066	chr9	107544436	107546066	+	Nprl2	0.0201787	exon (NM_018879, exon 10 of 11)	exon (NM_018879, exon 10 of 11)	-2059	NM_053253	114602	Mm.28331	NM_053253	ENSMUSG00000010044	Zmynd10	Blu	zinc finger, MYND domain containing 10	protein-coding	0.022699	0.529123
chr1-153535644-153535958	chr1	153535644	153535958	+	Npl	0.0242717	intron (NM_028749, intron 4 of 11)	intron (NM_028749, intron 4 of 11)	13913	NM_028749	74091	Mm.24887	NM_028749	ENSMUSG00000042684	Npl	0610033B02Rik	N-acetylneuraminate pyruvate lyase	protein-coding	0.025478	0.593651
chr9-104079340-104079877	chr9	104079340	104079877	+	Nphp3	0.0340478	intron (NM_175324, intron 5 of 19)	B3|SINE|B2	15905	NM_175324	102632	Mm.41274	NM_175324	ENSMUSG00000090150	Acad11	5730439E10Rik|AI987948	acyl-Coenzyme A dehydrogenase family, member 11	protein-coding	0.013035	0.494424
chr12-54002565-54002849	chr12	54002565	54002849	+	Npas3	0.0373589	intron (NM_013780, intron 6 of 11)	B3A|SINE|B2	201167	NM_028133	112407	Mm.133037	NM_028133	ENSMUSG00000035105	Egln3	2610021G09Rik|AI505553|AI648162|Hif-p4h-3|Phd3|SM-20	egl-9 family hypoxia-inducible factor 3	protein-coding	0.014085	0.45614
chr2-26546340-26548092	chr2	26546340	26548092	+	Notch1	0.040774	Intergenic	Intergenic	-33840	NM_178444	353156	Mm.268933	NM_178444	ENSMUSG00000026921	Egfl7	VE-statin|Zneu1	EGF-like domain 7	protein-coding	0.011416	0.551626
chr1-170521241-170522124	chr1	170521241	170522124	+	Nos1ap	0.0429729	intron (NM_001109985, intron 1 of 9)	intron (NM_001109985, intron 1 of 9)	35428	NR_154593	70729	Mm.409310	NM_027528	ENSMUSG00000038473	Nos1ap	6330408P19Rik|Capon	nitric oxide synthase 1 (neuronal) adaptor protein	protein-coding	0.007928	0.519231
chr5-117955939-117956472	chr5	117955939	117956472	+	Nos1	0.0491208	3' UTR (NM_008712, exon 28 of 28)	3' UTR (NM_008712, exon 28 of 28)	-20565	NM_145564	231670	Mm.21912	NM_145564	ENSMUSG00000032898	Fbxo21	2810425J22Rik|AU016673	F-box protein 21	protein-coding	0.011257	0.486891
chr5-117836866-117838104	chr5	117836866	117838104	+	Nos1	0.00337108	Intergenic	Intergenic	-29354	NM_008712	18125	Mm.44249	NM_008712	ENSMUSG00000029361	Nos1	2310005C01Rik|N-NOS|NC-NOS|NO|NOS|NOS-I|Nos-1|bNOS|nNOS	nitric oxide synthase 1, neuronal	protein-coding	0.015347	0.503632
chr5-117900892-117901652	chr5	117900892	117901652	+	Nos1	0.0468829	intron (NM_008712, intron 7 of 27)	intron (NM_008712, intron 7 of 27)	34433	NM_008712	18125	Mm.44249	NM_008712	ENSMUSG00000029361	Nos1	2310005C01Rik|N-NOS|NC-NOS|NO|NOS|NOS-I|Nos-1|bNOS|nNOS	nitric oxide synthase 1, neuronal	protein-coding	0.017105	0.522996
chr13-43397969-43399146	chr13	43397969	43399146	+	Nol7	0.0126066	exon (NM_023554, exon 1 of 8)	exon (NM_023554, exon 1 of 8)	181	NM_023554	70078	Mm.439927	NM_023554	ENSMUSG00000063200	Nol7	2210008F15Rik|5730556I21Rik|NOP27|RARG-1	nucleolar protein 7	protein-coding	0.073917	0.573005
chr13-19644254-19644594	chr13	19644254	19644594	+	Nme8	0.0488847	TTS (NM_181591)	TTS (NM_181591)	21249	NM_016687	20379	Mm.42095	NM_016687	ENSMUSG00000021319	Sfrp4	-	secreted frizzled-related protein 4	protein-coding	0.002941	0.42522
chr5-101646111-101646573	chr5	101646111	101646573	+	Nkx6-1	0.0446757	Intergenic	Intergenic	18369	NM_144955	18096	Mm.193072	NM_144955	ENSMUSG00000035187	Nkx6-1	NKX6A|Nkx6.1	NK6 homeobox 1	protein-coding	0.015152	0.516199
chr14-69186504-69187133	chr14	69186504	69187133	+	Nkx3-1	0.0359669	Intergenic	Intergenic	-3874	NM_010921	18095	Mm.3520	NM_010921	ENSMUSG00000022061	Nkx3-1	Bax|NKX3.1|NKX3A|Nkx-3.1|bagpipe	NK3 homeobox 1	protein-coding	0.019078	0.509524
chr13-21467844-21469063	chr13	21467844	21469063	+	Nkapl	0.0206903	promoter-TSS (NM_025719)	promoter-TSS (NM_025719)	48	NM_025719	66707	Mm.116869	NM_025719	ENSMUSG00000059395	Nkapl	4921504I05Rik	NFKB activating protein-like	protein-coding	0.04676	0.52377
chr11-46164398-46164810	chr11	46164398	46164810	+	Nipal4	0.00239117	intron (NM_172524, intron 1 of 5)	intron (NM_172524, intron 1 of 5)	1755	NM_172524	214112	Mm.225253	NM_172524	ENSMUSG00000020411	Nipal4	9530066K23Rik	NIPA-like domain containing 4	protein-coding	0.01699	0.527845
chr13-47017219-47018063	chr13	47017219	47018063	+	Nhlrc1	0.0234056	Intergenic	ID_B1|SINE|B4	-2791	NM_175340	105193	Mm.25593	NM_175340	ENSMUSG00000044231	Nhlrc1	AI505271|B230309E09Rik|EPM2B	NHL repeat containing 1	protein-coding	0.010664	0.493491
chr11-95581711-95582007	chr11	95581711	95582007	+	Ngfr	0.00430947	intron (NM_033217, intron 1 of 5)	intron (NM_033217, intron 1 of 5)	5839	NM_033217	18053	Mm.283893	NM_033217	ENSMUSG00000000120	Ngfr	LNGFR|Tnfrsf16|p75|p75NGFR|p75NTR	nerve growth factor receptor (TNFR superfamily, member 16)	protein-coding	0.016892	0.572391
chr17-35217834-35218068	chr17	35217834	35218068	+	Nfkbil1	0.00553067	Intergenic	Intergenic	-12600	NM_010735	16992	Mm.87787	NM_010735	ENSMUSG00000024402	Lta	LT|LT-[a]|LT-alpha|LT[a]|LTalpha|Ltx|TNF-beta|TNFSF1|Tnfb|Tnfsf1b|Tnlg1e|hlb382	lymphotoxin A	protein-coding	0.017094	0.561702
chr19-46308244-46309852	chr19	46308244	46309852	+	Nfkb2	0.0346469	exon (NM_001177369, exon 13 of 23)	exon (NM_001177369, exon 13 of 23)	3118	NM_001177370	18034	Mm.102365	NM_019408	ENSMUSG00000025225	Nfkb2	NF-kappaB2|lyt|p49|p49/p100|p50B|p52	nuclear factor of kappa light polypeptide gene enhancer in B cells 2, p49/p100	protein-coding	0.046642	0.584835
chr3-135673626-135673766	chr3	135673626	135673766	+	Nfkb1	0.00124949	intron (NM_008689, intron 1 of 24)	intron (NM_008689, intron 1 of 24)	17851	NM_008689	18033	Mm.256765	NM_008689	ENSMUSG00000028163	Nfkb1	NF-KB1|NF-kappaB|NF-kappaB1|p105|p50|p50/p105	nuclear factor of kappa light polypeptide gene enhancer in B cells 1, p105	protein-coding	0	0.524823
chr4-82531928-82533646	chr4	82531928	82533646	+	Nfib	0.0365463	intron (NR_137202, intron 1 of 1)	intron (NR_137202, intron 1 of 1)	24798	NR_137202	102635783	Mm.41666	NR_137202		Gm11266	-	predicted gene 11266	ncRNA	0.012224	0.517743
chr4-82621886-82622854	chr4	82621886	82622854	+	Nfib	0.0104699	Intergenic	Intergenic	114381	NR_137202	102635783	Mm.41666	NR_137202		Gm11266	-	predicted gene 11266	ncRNA	0.012397	0.47678
chr2-168472714-168473824	chr2	168472714	168473824	+	Nfatc2	0.0291637	Intergenic	Intergenic	117096	NM_001291178	18019	Mm.116802	NM_010899	ENSMUSG00000027544	Nfatc2	AI607462|NF-ATc2|NF-ATp|NFAT1|NFAT1-D|Nfatp	nuclear factor of activated T cells, cytoplasmic, calcineurin dependent 2	protein-coding	0.025225	0.553555
chr2-168531918-168533060	chr2	168531918	168533060	+	Nfatc2	0.0116801	intron (NM_001037177, intron 5 of 6)	intron (NM_001037177, intron 5 of 6)	57876	NM_001291178	18019	Mm.116802	NM_010899	ENSMUSG00000027544	Nfatc2	AI607462|NF-ATc2|NF-ATp|NFAT1|NFAT1-D|Nfatp	nuclear factor of activated T cells, cytoplasmic, calcineurin dependent 2	protein-coding	0.02014	0.516185
chr8-107324070-107324591	chr8	107324070	107324591	+	Nfat5	0.0385854	intron (NM_018823, intron 2 of 14)	intron (NM_018823, intron 2 of 14)	30860	NM_001286260	54446	Mm.390057	NM_018823	ENSMUSG00000003847	Nfat5	AI225870|B130038B15Rik|CAG-8|CAG80|NFATL1|OREBP|TonEBP|mKIAA0827|nfatz	nuclear factor of activated T cells 5	protein-coding	0.001919	0.40613
chr1-132562032-132563024	chr1	132562032	132563024	+	Nfasc	0.0271963	Intergenic	Intergenic	-19588	NM_177129	21367	Mm.260861	NM_011531	ENSMUSG00000053024	Cntn2	D130012K04Rik|TAG-1|TAG1|Tax	contactin 2	protein-coding	0.016129	0.498489
chr11-98325639-98326170	chr11	98325639	98326170	+	Neurod2	0.00367854	3' UTR (NM_010895, exon 2 of 2)	3' UTR (NM_010895, exon 2 of 2)	3741	NM_010895	18013	Mm.4814	NM_010895	ENSMUSG00000038255	Neurod2	Ndrf|bHLHa1	neurogenic differentiation 2	protein-coding	0.041431	0.548872
chr17-26368290-26368962	chr17	26368290	26368962	+	Neurl1b	0.0163381	Intergenic	L1ME1|LINE|L1	-46339	NM_001081656	240055	Mm.133211	NM_001081656	ENSMUSG00000034413	Neurl1b	C230078M08Rik|EG240055	neuralized E3 ubiquitin protein ligase 1B	protein-coding	0.016369	0.521545
chr7-99798219-99798865	chr7	99798219	99798865	+	Neu3	0.0133748	Intergenic	Intergenic	29875	NM_016720	50877	Mm.103703	NM_016720	ENSMUSG00000035239	Neu3	-	neuraminidase 3	protein-coding	0.006192	0.406491
chr1-87608360-87608847	chr1	87608360	87608847	+	Neu2	0.0170779	Intergenic	Intergenic	-11709	NM_010566	16331	Mm.15105	NM_010566	ENSMUSG00000026288	Inpp5d	SHIP|SHIP-1|SHIP1|SIP-145|p150Ship|s-SHIP	inositol polyphosphate-5-phosphatase D	protein-coding	0.014374	0.512295
chr1-87580480-87581580	chr1	87580480	87581580	+	Neu2	0.0466932	intron (NM_001160163, intron 2 of 3)	intron (NM_001160163, intron 2 of 3)	-2992	NM_001160165	23956	Mm.143717	NM_015750	ENSMUSG00000079434	Neu2	MBS|MSS|MTS	neuraminidase 2	protein-coding	0.008182	0.467757
chr17-34930670-34932366	chr17	34930670	34932366	+	Neu1	0.0498753	exon (NM_010893, exon 1 of 6)	exon (NM_010893, exon 1 of 6)	265	NM_010893	18010	Mm.8856	NM_010893	ENSMUSG00000007038	Neu1	AA407268|AA407316|Aglp|Apl|Bat-7|Bat7|G9|Map-2|Neu|Neu-1	neuraminidase 1	protein-coding	0.039505	0.582204
chr1-191303877-191304216	chr1	191303877	191304216	+	Nenf	0.0184586	Intergenic	Intergenic	14072	NM_025424	66208	Mm.46444	NM_025424	ENSMUSG00000037499	Nenf	1110060M21Rik|SCIRP10|Spuf	neuron derived neurotrophic factor	protein-coding	0.00885	0.561765
chr12-85305314-85306162	chr12	85305314	85306162	+	Nek9	0.0142612	intron (NM_145138, intron 19 of 21)	intron (NM_145138, intron 19 of 21)	17147	NM_172414	72350	Mm.158810	NM_172414	ENSMUSG00000045064	Zc2hc1c	2810002I04Rik|AV046379|Fam164c	zinc finger, C2HC-type containing 1C	protein-coding	0.021226	0.525324
chr11-78171791-78172758	chr11	78171791	78172758	+	Nek8	0.0306209	intron (NM_080849, intron 3 of 14)	intron (NM_080849, intron 3 of 14)	4392	NM_080849	140859	Mm.23788	NM_080849	ENSMUSG00000017405	Nek8	4632401F23Rik|b2b1449Clo|jck	NIMA (never in mitosis gene a)-related expressed kinase 8	protein-coding	0.019648	0.554752
chr8-53612261-53612644	chr8	53612261	53612644	+	Neil3	0.0309716	intron (NM_146208, intron 2 of 9)	intron (NM_146208, intron 2 of 9)	26613	NM_146208	234258	Mm.281749	NM_146208	ENSMUSG00000039396	Neil3	AI449477|BC034753|C85903	nei like 3 (E. coli)	protein-coding	0.018277	0.486979
chr14-68197137-68197853	chr14	68197137	68197853	+	Nefm	0.00404712	Intergenic	B4A|SINE|B4	-72491	NM_008691	18040	Mm.242832	NM_008691	ENSMUSG00000022054	Nefm	NF-M|NF160|NF165|Nef3|Nfm	neurofilament, medium polypeptide	protein-coding	0.02514	0.517434
chr14-55671293-55672811	chr14	55671293	55672811	+	Nedd8	0.0379057	promoter-TSS (NM_177992)	promoter-TSS (NM_177992)	-146	NM_008683	18002	Mm.296566	NM_008683	ENSMUSG00000010376	Nedd8	NEDD-8|Rub1	neural precursor cell expressed, developmentally down-regulated gene 8	protein-coding	0.035573	0.527321
chr18-64933085-64933817	chr18	64933085	64933817	+	Nedd4l	0.0496641	intron (NM_001114386, intron 1 of 30)	intron (NM_001114386, intron 1 of 30)	45695	NM_001114386	83814	Mm.98668	NM_031881	ENSMUSG00000024589	Nedd4l	1300012C07Rik|Nedd4-2|Nedd4b	neural precursor cell expressed, developmentally down-regulated gene 4-like	protein-coding	0.01776	0.515689
chr9-72751917-72754209	chr9	72751917	72754209	+	Nedd4	0.0227789	Intergenic	ORR1C2|LTR|ERVL-MaLR	-54211	NM_175485	235472	Mm.31696	NM_175485	ENSMUSG00000036030	Prtg	A230098A12Rik|Igdcc5	protogenin	protein-coding	0.015271	0.509376
chr19-5822382-5823802	chr19	5822382	5823802	+	Neat1	0.0272981	Intergenic	RLTR14|LTR|ERV1	-20420	NR_002847	72289	Mm.298256	NR_002847	ENSMUSG00000092341	Malat1	2210401K01Rik|9430072K23Rik|AI647968|Neat2	metastasis associated lung adenocarcinoma transcript 1 (non-coding RNA)	ncRNA	0.016197	0.520056
chr1-171241984-171242309	chr1	171241984	171242309	+	Ndufs2	0.0175101	intron (NM_153064, intron 2 of 12)	RLTR9E|LTR|ERVK	4976	NM_153064	226646	Mm.21669	NM_153064	ENSMUSG00000013593	Ndufs2	CI-49kD	NADH:ubiquinone oxidoreductase core subunit S2	protein-coding	0.024615	0.527607
chr2-36045137-36045445	chr2	36045137	36045445	+	Ndufa8	0.0188697	intron (NM_026703, intron 1 of 3)	intron (NM_026703, intron 1 of 3)	4001	NM_026703	68375	Mm.19834	NM_026703	ENSMUSG00000026895	Ndufa8	0610033L03Rik|AW261656|CI-19kD|CI-PGIV	NADH:ubiquinone oxidoreductase subunit A8	protein-coding	0.006494	0.449838
chr8-95696609-95698633	chr8	95696609	95698633	+	Ndrg4	0.0079481	Intergenic	Intergenic	-5416	NM_145602	234593	Mm.29846	NM_145602	ENSMUSG00000036564	Ndrg4	D8Bwg1337e|Ndr1-rs|Ndr4|R74996|SMAP-8	N-myc downstream regulated gene 4	protein-coding	0.020751	0.534815
chr11-68825785-68825967	chr11	68825785	68825967	+	Ndel1	0.0177345	intron (NM_023668, intron 8 of 8)	PB1|SINE|Alu	27255	NM_023668	83431	Mm.31979	NM_023668	ENSMUSG00000018736	Ndel1	2600006O07Rik|MITAP1|NUDEL|mNudE-L|mNudel	nudE neurodevelopment protein 1 like 1	protein-coding	0.005495	0.568306
chr5-125014292-125015516	chr5	125014292	125015516	+	Ncor2	0.0199061	Intergenic	Intergenic	11429	NM_028443	73121	Mm.296138	NM_028443	ENSMUSG00000037962	Rflna	3110032G18Rik|Fam101a|cfm|cfm2	refilin A	protein-coding	0.013072	0.561633
chr1-13360635-13361104	chr1	13360635	13361104	+	Ncoa2	0.0435695	intron (NM_008678, intron 1 of 22)	RLTR12BD_Mm|LTR|ERVK	11560	NM_001302702	17978	Mm.2537	NM_008678	ENSMUSG00000005886	Ncoa2	D1Ertd433e|GRIP-1|Grip1|KAT13C|NCoA-2|SRC-2|TIF2|bHLHe75	nuclear receptor coactivator 2	protein-coding	0.008529	0.480851
chr10-81493662-81494092	chr10	81493662	81494092	+	Ncln	0.0243691	intron (NM_134009, intron 1 of 13)	intron (NM_134009, intron 1 of 13)	2486	NM_134009	103425	Mm.302791	NM_134009	ENSMUSG00000020238	Ncln	3100002P13Rik|AW120537	nicalin	protein-coding	0.011628	0.568445
chr15-99416207-99416995	chr15	99416207	99416995	+	Nckap5l	0.019487	Intergenic	Intergenic	23382	NM_001171035	110213	Mm.16769	NM_026669	ENSMUSG00000023010	Tmbim6	5031406P05Rik|Bi1|Tegt	transmembrane BAX inhibitor motif containing 6	protein-coding	0.021574	0.484157
chr1-43378823-43379216	chr1	43378823	43379216	+	Nck2	0.0290213	Intergenic	RMER13B|LTR|ERVK	-66732	NM_010879	17974	Mm.389903	NM_010879	ENSMUSG00000066877	Nck2	4833426I10Rik|Grb4|NCKbeta|Nck-2	non-catalytic region of tyrosine kinase adaptor protein 2	protein-coding	0.007634	0.540609
chr15-78239252-78239853	chr15	78239252	78239853	+	Ncf4	0.0430241	Intergenic	Intergenic	-5259	NM_008677	17972	Mm.2068	NM_008677	ENSMUSG00000071715	Ncf4	AI451400|p40phox	neutrophil cytosolic factor 4	protein-coding	0.021631	0.506645
chr1-152789956-152791913	chr1	152789956	152791913	+	Ncf2	0.00222347	Intergenic	Intergenic	-9219	NM_010877	17970	Mm.270307	NM_010877	ENSMUSG00000026480	Ncf2	NOXA2|Ncf-2|p67phox	neutrophil cytosolic factor 2	protein-coding	0.019417	0.48621
chr5-134226458-134228958	chr5	134226458	134228958	+	Ncf1	0.0296079	intron (NM_010876, intron 2 of 10)	ID_B1|SINE|B4	1917	NR_104383	17969	Mm.425296	NM_010876	ENSMUSG00000015950	Ncf1	NCF-47K|NOXO2|Ncf-1|p47-phox|p47<phox>|p47phox	neutrophil cytosolic factor 1	protein-coding	0.0168	0.548581
chr3-27228450-27229336	chr3	27228450	27229336	+	Nceh1	0.0459817	intron (NM_178772, intron 3 of 4)	intron (NM_178772, intron 3 of 4)	45889	NM_178772	320024	Mm.24576	NM_178772	ENSMUSG00000027698	Nceh1	Aadacl1|B230106I24Rik|CPO-BP|Nceh	neutral cholesterol ester hydrolase 1	protein-coding	0.012415	0.506201
chr15-37779926-37780737	chr15	37779926	37780737	+	Ncald	0.0463209	intron (NM_001359844, intron 1 of 7)	intron (NM_001359844, intron 1 of 7)	11669	NM_001170866	52589	Mm.283370	NM_134094	ENSMUSG00000051359	Ncald	AI848120|D030020D09Rik|D15Ertd412e	neurocalcin delta	protein-coding	0.017263	0.470443
chr7-49566997-49568089	chr7	49566997	49568089	+	Nav2	0.0145727	intron (NM_175272, intron 22 of 37)	intron (NM_175272, intron 22 of 37)	69292	NM_001005232	13172	Mm.307176	NM_001005232	ENSMUSG00000030507	Dbx1	AI426026|Dbx	developing brain homeobox 1	protein-coding	0.014652	0.500457
chr7-49342882-49343849	chr7	49342882	49343849	+	Nav2	0.0291919	intron (NM_175272, intron 1 of 37)	intron (NM_175272, intron 1 of 37)	97176	NM_175272	78286	Mm.333881	NM_175272	ENSMUSG00000052512	Nav2	5330421F07Rik|AU067780|BQ960892|HELAD1|POMFIL2|RAINB1|RAINB2|Unc53H2|mKIAA3015	neuron navigator 2	protein-coding	0.031024	0.542355
chr7-49427775-49429454	chr7	49427775	49429454	+	Nav2	0.0328208	intron (NM_175272, intron 6 of 37)	intron (NM_175272, intron 6 of 37)	182425	NM_175272	78286	Mm.333881	NM_175272	ENSMUSG00000052512	Nav2	5330421F07Rik|AU067780|BQ960892|HELAD1|POMFIL2|RAINB1|RAINB2|Unc53H2|mKIAA3015	neuron navigator 2	protein-coding	0.017272	0.497024
chr7-49325968-49326574	chr7	49325968	49326574	+	Nav2	0.0100111	intron (NM_175272, intron 1 of 37)	intron (NM_175272, intron 1 of 37)	80082	NM_175272	78286	Mm.333881	NM_175272	ENSMUSG00000052512	Nav2	5330421F07Rik|AU067780|BQ960892|HELAD1|POMFIL2|RAINB1|RAINB2|Unc53H2|mKIAA3015	neuron navigator 2	protein-coding	0.008251	0.517298
chr1-135580058-135581349	chr1	135580058	135581349	+	Nav1	0.00449853	intron (NM_173437, intron 1 of 28)	intron (NM_173437, intron 1 of 28)	4652	NM_173437	215690	Mm.34977	NM_173437	ENSMUSG00000009418	Nav1	9530089B19|9930003A20Rik|C230080M11Rik|Gm38399|Pomfil3|Unc53h1|mKIAA1151|steerin-1	neuron navigator 1	protein-coding	0.015492	0.537152
chr6-83794114-83795986	chr6	83794114	83795986	+	Nagk	0.00874296	promoter-TSS (NM_019542)	promoter-TSS (NM_019542)	-7	NM_019542	56174	Mm.190650	NM_019542	ENSMUSG00000034744	Nagk	Gnk	N-acetylglucosamine kinase	protein-coding	0.042735	0.558996
chr14-49153756-49154448	chr14	49153756	49154448	+	Naa30	0.0253703	Intergenic	Intergenic	-18144	NM_027492	70646	Mm.275688	NM_027492	ENSMUSG00000036282	Naa30	4930487N19Rik|5730533P17Rik|AI447922|AW322455|Nat12	N(alpha)-acetyltransferase 30, NatC catalytic subunit	protein-coding	0.015896	0.47619
chr2-145902880-145904441	chr2	145902880	145904441	+	Naa20	0.0356539	intron (NM_026425, intron 1 of 5)	intron (NM_026425, intron 1 of 5)	419	NM_001141965	67877	Mm.151168	NM_026425	ENSMUSG00000002728	Naa20	1500004D14Rik|2900026I01Rik|AU041458|D2Ertd186e|Nat5	N(alpha)-acetyltransferase 20, NatB catalytic subunit	protein-coding	0.053171	0.510883
chr16-87249716-87250353	chr16	87249716	87250353	+	N6amt1	0.0170996	Intergenic	Intergenic	-104151	NM_026366	67768	Mm.296532	NM_026366	ENSMUSG00000044442	N6amt1	5830445C04Rik|Hemk2|Pred28	N-6 adenine-specific DNA methyltransferase 1 (putative)	protein-coding	0.015699	0.443574
chr12-29367698-29368784	chr12	29367698	29368784	+	Myt1l	0.0110917	Intergenic	Intergenic	-160143	NM_001093778	17933	Mm.253067	NM_008666	ENSMUSG00000061911	Myt1l	2900046C06Rik|2900093J19Rik|C630034G21Rik|Nztf1|Pmng1|Png-1|mKIAA1106	myelin transcription factor 1-like	protein-coding	0.020258	0.527139
chr18-74729223-74729543	chr18	74729223	74729543	+	Myo5b	0.000946616	intron (NM_201600, intron 29 of 38)	intron (NM_201600, intron 29 of 38)	49072	NR_028560	100217466		NR_028560		Scarna17	MBII-119	small Cajal body-specific RNA 17	ncRNA	0.009375	0.501558
chr8-10405410-10405910	chr8	10405410	10405910	+	Myo16	0.00457414	intron (NM_001319151, intron 15 of 34)	intron (NM_001319151, intron 15 of 34)	251749	NM_001319151	244281	Mm.422761	NM_001081397	ENSMUSG00000039057	Myo16	BM140241|C230040D10Rik|Gm1105|NYAP3|mKIAA0865	myosin XVI	protein-coding	0.016	0.500998
chr11-115891251-115893221	chr11	115891251	115893221	+	Myo15b	0.0294188	TTS (NM_130454)	TTS (NM_130454)	-7903	NM_183259	66528	Mm.275740	NM_183259	ENSMUSG00000048442	Smim5	2210020M01Rik	small integral membrane protein 5	protein-coding	0.016244	0.578387
chr13-45442542-45443288	chr13	45442542	45443288	+	Mylip	0.0206603	Intergenic	Intergenic	53173	NM_153789	218203	Mm.212855	NM_153789	ENSMUSG00000038175	Mylip	9430057C20Rik|Mir	myosin regulatory light chain interacting protein	protein-coding	0.012064	0.47925
chr13-45363473-45364219	chr13	45363473	45364219	+	Mylip	0.00896108	Intergenic	Intergenic	-25896	NM_153789	218203	Mm.212855	NM_153789	ENSMUSG00000038175	Mylip	9430057C20Rik|Mir	myosin regulatory light chain interacting protein	protein-coding	0.010724	0.449799	439(TAATTAAACA,+,0.00)
chr11-104571150-104572523	chr11	104571150	104572523	+	Myl4	0.0368923	intron (NM_010858, intron 2 of 8)	(CA)n|Simple_repeat|Simple_repeat	-5149	NM_001355754	17896	Mm.390355	NM_010858	ENSMUSG00000061086	Myl4	ALC1|AMLC|ELC|ELC1a|GT1|MLC1EMB|MLC1a|Myla	myosin, light polypeptide 4	protein-coding	0.03059	0.49345	953(TAAATAAACA,+,0.00)
chr5-122102094-122103335	chr5	122102094	122103335	+	Myl2	0.00539007	exon (NM_010861, exon 3 of 7)	exon (NM_010861, exon 3 of 7)	1763	NM_010861	17906	Mm.1529	NM_010861	ENSMUSG00000013936	Myl2	MLC-2|MLC-2s/v|MLC-2v|Mlc2v|Mylpc	myosin, light polypeptide 2, regulatory, cardiac, slow	protein-coding	0.023368	0.533816
chr11-68681258-68682574	chr11	68681258	68682574	+	Myh10	0.00787368	Intergenic	RMER1A|Other|Other	-9999	NM_175260	77579	Mm.218233	NM_175260	ENSMUSG00000020900	Myh10	5730504C04Rik|9330167F11Rik|Fltn|Myhn-2|Myhn2|NMHC II-B|NMHC-B|NMHCII-B|NMMHC II-b|NMMHC-B|NMMHC-IIB|SMemb|mKIAA3005	myosin, heavy polypeptide 10, non-muscle	protein-coding	0.004559	0.567957
chr10-107485579-107486391	chr10	107485579	107486391	+	Myf5	0.0382338	5' UTR (NM_008656, exon 1 of 3)	5' UTR (NM_008656, exon 1 of 3)	149	NM_008656	17877	Mm.4984	NM_008656	ENSMUSG00000000435	Myf5	B130010J22Rik|Myf-5|bHLHc2	myogenic factor 5	protein-coding	0.029557	0.551046
chr5-114456182-114456768	chr5	114456182	114456768	+	Mvk	0.0109319	intron (NM_001306205, intron 9 of 10)	intron (NM_001306205, intron 9 of 10)	12206	NM_023556	17855	Mm.28088	NM_023556	ENSMUSG00000041939	Mvk	2310010A05Rik|AI256848|AI414037|MK	mevalonate kinase	protein-coding	0.025597	0.594549
chr15-91969312-91969813	chr15	91969312	91969813	+	Muc19	0.0436039	Intergenic	Intergenic	-81603	NM_001358051	12805	Mm.4911	NM_007727	ENSMUSG00000055022	Cntn1	AW495098|CNTN|F3cam|usl	contactin 1	protein-coding	0.02994	0.448207	407(TTTTTACTTA,-,0.00)
chr14-79420338-79420607	chr14	79420338	79420607	+	Mtrf1	0.000928744	intron (NM_145960, intron 10 of 10)	intron (NM_145960, intron 10 of 10)	-6039	NM_001024135	211255	Mm.284526	NM_001024135	ENSMUSG00000043881	Kbtbd7	1110008P08Rik|AU045792|Gm295	kelch repeat and BTB (POZ) domain containing 7	protein-coding	0.048327	0.588889
chr17-29330736-29331732	chr17	29330736	29331732	+	Mtch1	0.0284609	TTS (NM_019880)	TTS (NM_019880)	12352	NM_023734	74116	Mm.30950	NM_023734	ENSMUSG00000024011	Pi16	1200009H11Rik|Cripi|PI-16	peptidase inhibitor 16	protein-coding	0.01004	0.542628
chr12-113102261-113103097	chr12	113102261	113103097	+	Mta1	0.043082	intron (NM_001346696, intron 1 of 19)	intron (NM_001346696, intron 1 of 19)	4401	NM_001346696	116870	Mm.212577	NM_054081	ENSMUSG00000021144	Mta1	-	metastasis associated 1	protein-coding	0.014354	0.530466
chr12-113097155-113099868	chr12	113097155	113099868	+	Mta1	0.0164713	intron (NM_001346696, intron 1 of 19)	C-rich|Low_complexity|Low_complexity	233	NM_001346696	116870	Mm.212577	NM_054081	ENSMUSG00000021144	Mta1	-	metastasis associated 1	protein-coding	0.066347	0.677598
chr8-94171348-94173729	chr8	94171348	94173729	+	Mt2	0.0362964	promoter-TSS (NM_008630)	promoter-TSS (NM_008630)	-80	NM_008630	17750	Mm.147226	NM_008630	ENSMUSG00000031762	Mt2	AA409533|MT-II|Mt-2	metallothionein 2	protein-coding	0.047039	0.562552
chr5-37816762-37833099	chr5	37816762	37833099	+	Msx1	5.43e-05	promoter-TSS (NM_010835)	promoter-TSS (NM_010835)	-345	NM_010835	17701	Mm.256509	NM_010835	ENSMUSG00000048450	Msx1	AA675338|AI324650|Hox-7|Hox7|Hox7.1|msh	msh homeobox 1	protein-coding	0.034951	0.524116
chr9-107917717-107918441	chr9	107917717	107918441	+	Mst1r	0.00930888	intron (NM_001287261, intron 8 of 8)	intron (NM_001287261, intron 8 of 8)	3076	NM_001287261	19882	Mm.3901	NM_009074	ENSMUSG00000032584	Mst1r	CD136|CDw136|Fv-2|Fv2|PTK8|Ron|STK	macrophage stimulating 1 receptor (c-met-related tyrosine kinase)	protein-coding	0.024862	0.548966
chr10-120821731-120822178	chr10	120821731	120822178	+	Msrb3	0.0195332	intron (NM_177092, intron 5 of 6)	intron (NM_177092, intron 5 of 6)	-35675	NR_038023	100504616	Mm.451174	NR_038023	ENSMUSG00000087480	Gm15910	-	predicted gene 15910	ncRNA	0.020134	0.455357
chr11-88661402-88662100	chr11	88661402	88662100	+	Msi2	0.0104408	intron (NM_054043, intron 5 of 13)	intron (NM_054043, intron 5 of 13)	42500	NR_131025	68397	Mm.426889	NR_131025		0610039H22Rik	-	RIKEN cDNA 0610039H22 gene	ncRNA	0.012894	0.529328
chr7-78782447-78783889	chr7	78782447	78783889	+	Mrpl46	0.0193961	promoter-TSS (NM_026498)	promoter-TSS (NM_026498)	37	NM_026498	67994	Mm.297033	NM_026498	ENSMUSG00000030611	Mrps11	0710005I03Rik|C79873|MRP-S11|S11mt	mitochondrial ribosomal protein S11	protein-coding	0.038835	0.520444
chr9-21008035-21008366	chr9	21008035	21008366	+	Mrpl4	0.00165298	intron (NM_001357899, intron 8 of 8)	intron (NM_001357899, intron 8 of 8)	5463	NM_001357899	66163	Mm.427576	NM_023167	ENSMUSG00000003299	Mrpl4	1110017G11Rik	mitochondrial ribosomal protein L4	protein-coding	0.021148	0.533133
chr7-142525559-142526087	chr7	142525559	142526087	+	Mrpl23	0.0408993	Intergenic	L1MEc|LINE|L1	-7294	NM_011288	19935	Mm.12144	NM_011288	ENSMUSG00000037772	Mrpl23	L23mrp|Rpl23|Rpl23l	mitochondrial ribosomal protein L23	protein-coding	0.018939	0.57656
chr6-81986905-81988018	chr6	81986905	81988018	+	Mrpl19	0.0154975	Intergenic	Intergenic	-21512	NM_026490	56284	Mm.276293	NM_026490	ENSMUSG00000030045	Mrpl19	9030416F12Rik|9130412E02Rik|D6Ertd157e|MRP-L15|RLX1|Rpml15	mitochondrial ribosomal protein L19	protein-coding	0.012579	0.505386
chr17-45703268-45703700	chr17	45703268	45703700	+	Mrpl14	0.0467942	Intergenic	Intergenic	17135	NM_026732	68463	Mm.379158	NM_026732	ENSMUSG00000023939	Mrpl14	1110006I11Rik|AI846816|MRP-L32|Rpml32	mitochondrial ribosomal protein L14	protein-coding	0.023148	0.56582
chr15-73786906-73787575	chr15	73786906	73787575	+	Mroh5	0.0445378	3' UTR (NM_001033365, exon 11 of 11)	3' UTR (NM_001033365, exon 11 of 11)	22693	NM_001362047	100041273	Mm.379154	NM_001362047		Ndufb4c	Gm3244	NADH:ubiquinone oxidoreductase subunit B4C	protein-coding	0.005979	0.502985
chr1-165629508-165630531	chr1	165629508	165630531	+	Mpzl1	0.026337	intron (NM_001083897, intron 1 of 5)	intron (NM_001083897, intron 1 of 5)	4522	NM_001083897	68481	Mm.46438	NM_001001880	ENSMUSG00000026566	Mpzl1	1110007A10Rik|PZR	myelin protein zero-like 1	protein-coding	0.014663	0.541016
chr1-165616987-165618547	chr1	165616987	165618547	+	Mpzl1	0.046229	intron (NM_001083897, intron 1 of 5)	intron (NM_001083897, intron 1 of 5)	16774	NM_001083897	68481	Mm.46438	NM_001001880	ENSMUSG00000026566	Mpzl1	1110007A10Rik|PZR	myelin protein zero-like 1	protein-coding	0.019231	0.482383	465(TGAGTAAACA,+,0.00)
chr2-106841172-106841414	chr2	106841172	106841414	+	Mpped2	0.000289481	intron (NM_001356554, intron 4 of 6)	MER5A1|DNA|hAT-Charlie	129098	NM_173750	212772	Mm.381231	NM_173750	ENSMUSG00000027122	Arl14ep	2700007P21Rik|4930448O08Rik|ARF7EP	ADP-ribosylation factor-like 14 effector protein	protein-coding	0.016529	0.497942
chr4-154886914-154887332	chr4	154886914	154887332	+	Mmel1	0.0263219	intron (NM_013783, intron 9 of 23)	intron (NM_013783, intron 9 of 23)	11920	NM_025582	66469	Mm.41868	NM_025582	ENSMUSG00000029059	Prxl2b	2810405K02Rik|AI836168|Fam213b|PM/PGFS	peroxiredoxin like 2B	protein-coding	0.019139	0.565632
chr5-135106453-135108939	chr5	135106453	135108939	+	Mlxipl	0.0238895	intron (NR_152882, intron 1 of 16)	intron (NR_152882, intron 1 of 16)	805	NR_152880	58805	Mm.34213	NM_021455	ENSMUSG00000005373	Mlxipl	ChREBP|Mlx|WS-bHLH|Wbscr14|bHLHd14	MLX interacting protein-like	protein-coding	0.045455	0.572175
chr4-87707070-87707953	chr4	87707070	87707953	+	Mllt3	0.0215818	Intergenic	Intergenic	98812	NM_001286158	70122	Mm.288898	NM_027326	ENSMUSG00000028496	Mllt3	2210011H10Rik|2610012I03Rik|3830408D16Rik|Af9|D4Ertd321e	myeloid/lymphoid or mixed-lineage leukemia; translocated to, 3	protein-coding	0.006795	0.515837
chr19-29683829-29684570	chr19	29683829	29684570	+	Mlana	0.01048	Intergenic	Intergenic	-13742	NM_029993	77836	Mm.138437	NM_029993	ENSMUSG00000024806	Mlana	A930034P04Rik|Mart1	melan-A	protein-coding	0.021592	0.504043
chr1-180694659-180694955	chr1	180694659	180694955	+	Mixl1	0.0208841	exon (NM_013729, exon 2 of 2)	exon (NM_013729, exon 2 of 2)	2227	NM_013729	27217	Mm.103647	NM_013729	ENSMUSG00000026497	Mixl1	Mm1|Mml	Mix1 homeobox-like 1 (Xenopus laevis)	protein-coding	0.030405	0.538721
chr6-97806638-97808389	chr6	97806638	97808389	+	Mitf	0.000211992	intron (NM_001113198, intron 1 of 9)	intron (NM_001113198, intron 1 of 9)	455	NM_001113198	17342	Mm.333284	NM_008601	ENSMUSG00000035158	Mitf	BCC2|Bhlhe32|Gsfbcc2|Vitiligo|Wh|bw|mi|vit	melanogenesis associated transcription factor	protein-coding	0.035408	0.546233
chr12-109747130-109748285	chr12	109747130	109748285	+	Mirg	0.0470866	promoter-TSS (NR_037233)	promoter-TSS (NR_037233)	-171	NR_037233	100499517		NR_037233	ENSMUSG00000093351	Mir3072	mir-3072|mmu-mir-3072	microRNA 3072	ncRNA	0.01645	0.512976
chrX-169844159-169844521	chrX	169844159	169844521	+	Mid1	0.0152735	intron (NM_001290504, intron 1 of 9)	intron (NM_001290504, intron 1 of 9)	16181	NM_001290504	17318	Mm.34441	NM_010797	ENSMUSG00000035299	Mid1	61B3-R|DXHXS1141|Fxy|Trim18	midline 1	protein-coding	0.008287	0.471074
chr6-88776519-88776920	chr6	88776519	88776920	+	Mgll	0.0248225	intron (NM_001166249, intron 3 of 7)	intron (NM_001166249, intron 3 of 7)	52015	NM_001166251	23945	Mm.272197	NM_011844	ENSMUSG00000033174	Mgll	AA589436|Magl|Mgl	monoglyceride lipase	protein-coding	0.027431	0.549751
chr6-88758473-88758986	chr6	88758473	88758986	+	Mgll	0.0397462	intron (NM_001166250, intron 2 of 3)	intron (NM_001166250, intron 2 of 3)	34025	NM_001166251	23945	Mm.272197	NM_011844	ENSMUSG00000033174	Mgll	AA589436|Magl|Mgl	monoglyceride lipase	protein-coding	0.009747	0.564202
chr2-121473575-121474532	chr2	121473575	121474532	+	Mfap1b	0.0427135	promoter-TSS (NM_001081975)	promoter-TSS (NM_001081975)	-30	NM_001081975	100034361	Mm.270393	NM_001081975	ENSMUSG00000048222	Mfap1b	Mfap1a	microfibrillar-associated protein 1B	protein-coding	0.045977	0.5
chr7-82938301-82938710	chr7	82938301	82938710	+	Mex3b	0.0189622	intron (NR_045855, intron 3 of 3)	intron (NR_045855, intron 3 of 3)	32886	NR_045855	71285	Mm.76818	NR_045855	ENSMUSG00000109106	4933430H16Rik	-	RIKEN cDNA 4933430H16 gene	ncRNA	0.007335	0.473171
chr1-44198263-44199212	chr1	44198263	44199212	+	Mettl21e	0.0167579	Intergenic	FordPrefect|DNA|hAT-Tip100	20194	NM_207281	403183	Mm.336176	NM_207281	ENSMUSG00000046828	Mettl21e	4832428D23Rik|Gm991	methyltransferase like 21E	protein-coding	0.05058	0.542105
chr1-162547665-162550470	chr1	162547665	162550470	+	Mettl13	0.0212916	promoter-TSS (NM_144877)	promoter-TSS (NM_144877)	-722	NM_144877	71449	Mm.270569	NM_144877	ENSMUSG00000026694	Eef1aknmt	5630401D24Rik|Mettl13	EEF1A lysine and N-terminal methyltransferase	protein-coding	0.027807	0.449751
chr2-71451759-71453982	chr2	71451759	71453982	+	Metap1d	0.0259166	promoter-TSS (NM_025633)	promoter-TSS (NM_025633)	-468	NM_025633	66559	Mm.152796	NM_025633	ENSMUSG00000041921	Metap1d	2310066F24Rik|3110033D18Rik|AV117938|MAP 1D|Map1d|MetAP 1D|Metapl1	methionyl aminopeptidase type 1D (mitochondrial)	protein-coding	0.039136	0.481115
chr11-101920859-101921434	chr11	101920859	101921434	+	Meox1	0.0289831	Intergenic	Intergenic	-26792	NM_010791	17285	Mm.3404	NM_010791	ENSMUSG00000001493	Meox1	AI385561|D330041M02Rik|Mox-1|Mox1	mesenchyme homeobox 1	protein-coding	0.006957	0.510417
chr11-19025914-19028020	chr11	19025914	19028020	+	Meis1	0.0137391	Intergenic	Intergenic	-7998	NM_001193271	17268	Mm.356578	NM_010789	ENSMUSG00000020160	Meis1	C530044H18Rik|Evi8	Meis homeobox 1	protein-coding	0.038936	0.520171
chr4-154272723-154273631	chr4	154272723	154273631	+	Megf6	0.00509837	intron (NM_001162977, intron 36 of 36)	intron (NM_001162977, intron 36 of 36)	26718	NM_001112744	230972	Mm.38481	NM_001112744	ENSMUSG00000029032	Arhgef16	-	Rho guanine nucleotide exchange factor (GEF) 16	protein-coding	0.009912	0.540154
chr4-154169187-154172348	chr4	154169187	154172348	+	Megf6	0.0480737	promoter-TSS (NM_001162977)	promoter-TSS (NM_001162977)	54	NM_001162977	230971	Mm.275216	NM_172273	ENSMUSG00000057751	Megf6	2600001P17Rik|Egfl3	multiple EGF-like-domains 6	protein-coding	0.04429	0.599304
chr9-64671229-64673210	chr9	64671229	64673210	+	Megf11	0.0499841	intron (NM_001134399, intron 10 of 24)	intron (NM_001134399, intron 10 of 24)	65537	NM_017382	53869	Mm.1387	NM_017382	ENSMUSG00000004771	Rab11a	-	RAB11A, member RAS oncogene family	protein-coding	0.010601	0.55449
chr12-109517875-109520853	chr12	109517875	109520853	+	Meg3	0.017483	Intergenic	L1MEc|LINE|L1	-21632	NR_027651	17263	Mm.289645	NM_144513	ENSMUSG00000021268	Meg3	2900016C05Rik|3110050O07Rik|6330408G06Rik|AI425946|AW108224|D12Bwg1266e|Gtl2|R74756|R75394	maternally expressed 3	ncRNA	0.010745	0.462571
chr12-81607839-81608143	chr12	81607839	81608143	+	Med6	0.000286923	Intergenic	ORR1E|LTR|ERVL-MaLR	-12983	NM_001347386	69792	Mm.279993	NM_027213	ENSMUSG00000002679	Med6	1500012F11Rik|AU019660|AV213303	mediator complex subunit 6	protein-coding	0.006579	0.498361
chr7-89856226-89857239	chr7	89856226	89857239	+	Me3	0.0409644	Intergenic	Intergenic	46897	NM_001162979	70884	Mm.252823	NM_001162979	ENSMUSG00000039391	Ccdc81	4921513D09Rik	coiled-coil domain containing 81	protein-coding	0.020731	0.52071
chr17-29920138-29920431	chr17	29920138	29920431	+	Mdga1	0.0122681	Intergenic	Intergenic	-32402	NM_001081160	74762	Mm.40901	NM_001081160	ENSMUSG00000043557	Mdga1	1200011I03Rik|GPIM|Mamdc3	MAM domain containing glycosylphosphatidylinositol anchor 1	protein-coding	0.013652	0.537415
chr8-75108263-75110685	chr8	75108263	75110685	+	Mcm5	0.00325117	promoter-TSS (NM_008566)	promoter-TSS (NM_008566)	-35	NM_008566	17218	Mm.5048	NM_008566	ENSMUSG00000005410	Mcm5	AA617332|AI324988|AL033333|Cdc46|Mcmd5|P1-CDC46	minichromosome maintenance complex component 5	protein-coding	0.034682	0.512588
chr15-81272500-81273790	chr15	81272500	81273790	+	Mchr1	0.0129906	Intergenic	ORR1F|LTR|ERVL-MaLR	-21283	NR_077230	78102	Mm.296832	NR_077229	ENSMUSG00000115970	8430426J06Rik	-	RIKEN cDNA 8430426J06 gene	ncRNA	0.010078	0.522851
chr8-13010234-13010744	chr8	13010234	13010744	+	Mcf2l	0.0443798	exon (NM_178076, exon 21 of 31)	exon (NM_178076, exon 21 of 31)	-15545	NM_010172	14068	Mm.4827	NM_010172	ENSMUSG00000031443	F7	AI132620|Cf7|FVII	coagulation factor VII	protein-coding	0.007843	0.53229
chr3-35972965-35973994	chr3	35972965	35973994	+	Mccc1	0.033158	intron (NM_023644, intron 13 of 18)	intron (NM_023644, intron 13 of 18)	-26434	NR_029456	654424	Mm.425130	NM_001039096	ENSMUSG00000086392	Mccc1os	A330050B17Rik	methylcrotonoyl-Coenzyme A carboxylase 1 (alpha), opposite strand	ncRNA	0.013605	0.432039
chr8-119515334-119516804	chr8	119515334	119516804	+	Mbtps1	0.0413603	intron (NM_001167910, intron 19 of 22)	BGLII_B|LTR|ERVK	-14371	NM_001009950	234788	Mm.302096	NM_001009950	ENSMUSG00000034224	Slc38a8	Gm587	solute carrier family 38, member 8	protein-coding	0.014286	0.532291	1139(TGTTCACTTA,-,0.00)
chr18-82521445-82522089	chr18	82521445	82522089	+	Mbp	0.00466055	intron (NM_001025245, intron 2 of 3)	intron (NM_001025245, intron 2 of 3)	-32696	NM_001025258	17196	Mm.252063	NM_010777	ENSMUSG00000041607	Mbp	C76307|Hmbpr|R75289|golli-mbp|jve|mld|shi	myelin basic protein	protein-coding	0.009317	0.483721
chr13-81760305-81760827	chr13	81760305	81760827	+	Mblac2	0.0168926	Intergenic	Intergenic	-22681	NM_007684	12626	Mm.12481	NM_007684	ENSMUSG00000021537	Cetn3	MmCEN3	centrin 3	protein-coding	0.005747	0.42065
chr12-76931779-76932276	chr12	76931779	76932276	+	Max	0.0207918	Intergenic	Intergenic	30221	NM_001146176	17187	Mm.268548	NM_008558	ENSMUSG00000059436	Max	AA960152|AI875693|bHLHd4|bHLHd5|bHLHd6|bHLHd7|bHLHd8	Max protein	protein-coding	0.014085	0.516064
chr15-34295751-34296476	chr15	34295751	34296476	+	Matn2	0.0313958	Intergenic	RLTR26B_MM|LTR|ERVK	-10568	NM_001358780	17181	Mm.396856	NM_016762	ENSMUSG00000022324	Matn2	Crtm2|matrilin-2	matrilin 2	protein-coding	0.008276	0.495868
chr1-55235195-55235601	chr1	55235195	55235601	+	Mars2	0.0013452	Intergenic	RLTR9F|LTR|ERVK	-1779	NM_175439	212679	Mm.19223	NM_175439	ENSMUSG00000046994	Mars2	C730026E21Rik|MetRS	methionine-tRNA synthetase 2 (mitochondrial)	protein-coding	0.03202	0.570025
chr1-120466532-120467313	chr1	120466532	120467313	+	Marco	0.035538	Intergenic	Intergenic	38102	NM_010766	17167	Mm.1856	NM_010766	ENSMUSG00000026390	Marco	AI323439|Ly112|Scara2	macrophage receptor with collagenous structure	protein-coding	0.019206	0.534527
chr4-129508779-129509761	chr4	129508779	129509761	+	Marcksl1	0.00109351	Intergenic	Intergenic	-4311	NM_010807	17357	Mm.424974	NM_010807	ENSMUSG00000047945	Marcksl1	AL022768|AW215397|AW536807|D4Bc1|F52|MacMARCKS|Macs2|Macs3|Mlp|Mrp	MARCKS-like 1	protein-coding	0.01833	0.535097
chr9-107278081-107280661	chr9	107278081	107280661	+	Mapkapk3	0.0304276	intron (NM_001316691, intron 1 of 7)	intron (NM_001316691, intron 1 of 7)	10025	NM_001316691	102626	Mm.222612	NM_178907	ENSMUSG00000032577	Mapkapk3	3PK|AI874665|MAPKAP-K3|MAPKAP3|MK-3|MK3|MapkKapk3	mitogen-activated protein kinase-activated protein kinase 3	protein-coding	0.014341	0.5432
chr15-89442413-89443263	chr15	89442413	89443263	+	Mapk8ip2	0.0235817	Intergenic	RLTR26C_MM|LTR|ERVK	-11073	NM_021921	60597	Mm.173337	NM_021921	ENSMUSG00000022619	Mapk8ip2	3230402N03Rik|AI847694|AW049958|IB2|Jip2|R75148	mitogen-activated protein kinase 8 interacting protein 2	protein-coding	0.012941	0.507638
chr7-138746385-138746906	chr7	138746385	138746906	+	Mapk1ip1	0.0174328	Intergenic	Intergenic	99622	NM_027115	69546	Mm.31598	NM_027115	ENSMUSG00000041775	Mapk1ip1	2310009E07Rik|AU043776|MISS	mitogen-activated protein kinase 1 interacting protein 1	protein-coding	0.013436	0.501916
chr1-39911458-39911942	chr1	39911458	39911942	+	Map4k4	0.0256972	intron (NM_001252202, intron 2 of 29)	intron (NM_001252202, intron 2 of 29)	10787	NM_001252202	26921	Mm.491139	NM_008696	ENSMUSG00000026074	Map4k4	9430080K19Rik|AU043147|AU045934|AW046177|HGK|Nik	mitogen-activated protein kinase kinase kinase kinase 4	protein-coding	0.006198	0.430928
chr9-110001726-110002289	chr9	110001726	110002289	+	Map4	0.0325155	intron (NM_001205332, intron 3 of 17)	intron (NM_001205332, intron 3 of 17)	-50014	NM_001311163	17758	Mm.217318	NM_008633	ENSMUSG00000032479	Map4	AA407148|MAP-4|Mtap-4|Mtap4	microtubule-associated protein 4	protein-coding	0.017762	0.484043
chr9-109930962-109933395	chr9	109930962	109933395	+	Map4	0.0290945	intron (NM_001205332, intron 1 of 17)	CpG	404	NM_001205332	17758	Mm.217318	NM_008633	ENSMUSG00000032479	Map4	AA407148|MAP-4|Mtap-4|Mtap4	microtubule-associated protein 4	protein-coding	0.059597	0.591619
chr9-110052012-110054279	chr9	110052012	110054279	+	Map4	0.0360232	exon (NM_001311164, exon 1 of 10)	exon (NM_001311164, exon 1 of 10)	1124	NM_001311164	17758	Mm.217318	NM_008633	ENSMUSG00000032479	Map4	AA407148|MAP-4|Mtap-4|Mtap4	microtubule-associated protein 4	protein-coding	0.016321	0.513228
chr17-12223264-12224268	chr17	12223264	12224268	+	Map3k4	0.0396981	Intergenic	Intergenic	94894	NM_011948	26407	Mm.28587	NM_011948	ENSMUSG00000014426	Map3k4	D17Rp17|D17Rp17e|MAPKKK4|MEKK 4|MTK1|Mek4b|Mekk4|RP17|Rp17a|Tas|mKIAA0213	mitogen-activated protein kinase kinase kinase 4	protein-coding	0.015936	0.552239
chr9-63341794-63342120	chr9	63341794	63342120	+	Map2k5	0.0407929	intron (NM_011840, intron 4 of 21)	intron (NM_011840, intron 4 of 21)	35895	NM_011840	23938	Mm.325746	NM_011840	ENSMUSG00000058444	Map2k5	AI324775|AI428457|MEK5|Mapkk5|Prkmk5	mitogen-activated protein kinase kinase 5	protein-coding	0.006135	0.492355
chr9-64188986-64189159	chr9	64188986	64189159	+	Map2k1	0.031471	intron (NM_008927, intron 8 of 10)	intron (NM_008927, intron 8 of 10)	9775	NM_183316	330959	Mm.24082	NM_183316	ENSMUSG00000032398	Snapc5	2010103A03Rik	small nuclear RNA activating complex, polypeptide 5	protein-coding	0.011561	0.568966
chr4-134575328-134575910	chr4	134575328	134575910	+	Man1c1	0.0378448	intron (NM_207237, intron 8 of 11)	intron (NM_207237, intron 8 of 11)	-7768	NR_105829	102465216		NR_105829	ENSMUSG00000099289	Mir6403	Gm27992|mmu-mir-6403	microRNA 6403	ncRNA	0.024055	0.598628
chr4-134592935-134593218	chr4	134592935	134593218	+	Man1c1	0.0152335	intron (NM_207237, intron 3 of 11)	intron (NM_207237, intron 3 of 11)	-25225	NR_105829	102465216		NR_105829	ENSMUSG00000099289	Mir6403	Gm27992|mmu-mir-6403	microRNA 6403	ncRNA	0.014134	0.588028
chr5-19225342-19228677	chr5	19225342	19228677	+	Magi2	0.0478467	promoter-TSS (NM_001170746)	promoter-TSS (NM_001170746)	-37	NM_001170746	50791	Mm.332231	NM_015823	ENSMUSG00000040003	Magi2	AIP-1|Acvri1|Acvrinp1|Acvrip1|Magi-2|S-SCAM|mKIAA0705	membrane associated guanylate kinase, WW and PDZ domain containing 2	protein-coding	0.038681	0.565647
chr6-94169545-94169871	chr6	94169545	94169871	+	Magi1	0.0274055	intron (NR_130996, intron 1 of 1)	intron (NR_130996, intron 1 of 1)	67734	NR_130996	78178	Mm.452749	NR_130996	ENSMUSG00000045095	4930511A08Rik	-	RIKEN cDNA 4930511A08 gene	ncRNA	0.018405	0.428135
chr10-79666421-79666861	chr10	79666421	79666861	+	Madcam1	0.0131406	exon (NM_013591, exon 4 of 5)	exon (NM_013591, exon 4 of 5)	2082	NM_013591	17123	Mm.391556	NM_013591	ENSMUSG00000020310	Madcam1	AV211525|MAdCAM-1	mucosal vascular addressin cell adhesion molecule 1	protein-coding	0.020455	0.612245
chr6-66414797-66415234	chr6	66414797	66415234	+	Mad2l1	0.0164371	Intergenic	Intergenic	-120206	NM_001355624	56150	Mm.489653	NM_019499	ENSMUSG00000029910	Mad2l1	AA673185|MAD2	MAD2 mitotic arrest deficient-like 1	protein-coding	0.011442	0.490868
chr5-140282096-140282803	chr5	140282096	140282803	+	Mad1l1	0.00783145	intron (NR_152617, intron 9 of 16)	intron (NR_152617, intron 9 of 16)	39103	NR_152617	17120	Mm.27250	NM_010752	ENSMUSG00000029554	Mad1l1	AI173502|AW550425|Mad1	MAD1 mitotic arrest deficient 1-like 1	protein-coding	0.029703	0.567797
chr2-142334109-142336126	chr2	142334109	142336126	+	Macrod2	0.0495895	intron (NM_001013802, intron 16 of 18)	intron (NM_001013802, intron 16 of 18)	566347	NM_001081133	16558	Mm.251934	NM_001081133	ENSMUSG00000038844	Kif16b	8430434E15Rik|AA623607|AI789011|C80253|C80902|mKIAA1590	kinesin family member 16B	protein-coding	0.011899	0.4445
chr19-7159702-7161204	chr19	7159702	7161204	+	Macrod1	0.0445976	intron (NM_134147, intron 3 of 10)	intron (NM_134147, intron 3 of 10)	45831	NM_134150	107260	Mm.203921	NM_134150	ENSMUSG00000024767	Otub1	AI850305	OTU domain, ubiquitin aldehyde binding 1	protein-coding	0.013981	0.552229
chr11-78807444-78808173	chr11	78807444	78808173	+	Lyrm9	0.0374127	Intergenic	Intergenic	-18787	NM_001076681	66274	Mm.258932	NM_001076681	ENSMUSG00000072640	Lyrm9	1810012P15Rik	LYR motif containing 9	protein-coding	0.00823	0.50274
chr11-54859271-54861217	chr11	54859271	54861217	+	Lyrm7	0.00586019	intron (NM_029327, intron 1 of 4)	intron (NM_029327, intron 1 of 4)	347	NM_029327	75530	Mm.83578	NM_029327	ENSMUSG00000020268	Lyrm7	1700024C24Rik|9330147L21Rik	LYR motif containing 7	protein-coding	0.030319	0.486389	394(TTTTTACTTA,-,0.00),1709(TAAGCAAACA,+,0.00)
chr13-37311328-37313123	chr13	37311328	37313123	+	Ly86	0.0147952	Intergenic	Intergenic	-33120	NM_010745	17084	Mm.2639	NM_010745	ENSMUSG00000021423	Ly86	MD-1|MD1|ly86_tv2	lymphocyte antigen 86	protein-coding	0.033426	0.545657
chr9-111015635-111015966	chr9	111015635	111015966	+	Ltf	0.0406892	Intergenic	B3|SINE|B2	-3492	NM_008522	17002	Mm.282359	NM_008522	ENSMUSG00000032496	Ltf	Csp82|Lf|MMS10R|Ms10r	lactotransferrin	protein-coding	0.012085	0.466867
chr6-18848003-18849320	chr6	18848003	18849320	+	Lsm8	0.0271305	promoter-TSS (NM_133939)	promoter-TSS (NM_133939)	26	NM_133939	76522	Mm.275158	NM_133939	ENSMUSG00000044155	Lsm8	2010003I05Rik|AW214405|Naa38	LSM8 homolog, U6 small nuclear RNA associated	protein-coding	0.052392	0.522762
chr6-56704058-56705030	chr6	56704058	56705030	+	Lsm5	0.0404795	intron (NM_025520, intron 1 of 4)	CpG	155	NM_025520	66373	Mm.25642	NM_025520	ENSMUSG00000091625	Lsm5	2010208O10Rik|2310034K10Rik	LSM5 homolog, U6 small nuclear RNA and mRNA degradation associated	protein-coding	0.05144	0.516958
chr2-180006031-180007000	chr2	180006031	180007000	+	Lsm14b	0.0458804	Intergenic	Intergenic	-18472	NM_177727	241846	Mm.21577	NM_177727	ENSMUSG00000039108	Lsm14b	9430078B04|BC040823	LSM family member 14B	protein-coding	0.011352	0.547423
chr1-132853358-132853711	chr1	132853358	132853711	+	Lrrn2	0.0397394	Intergenic	Intergenic	-26821	NM_010732	16980	Mm.39640	NM_010732	ENSMUSG00000026443	Lrrn2	5730406J09Rik|NLRR-2	leucine rich repeat protein 2, neuronal	protein-coding	0.022663	0.596045
chr3-155234862-155235336	chr3	155234862	155235336	+	Lrriq3	0.00666159	Intergenic	Intergenic	141665	NM_028938	74435	Mm.195711	NM_028938	ENSMUSG00000028182	Lrriq3	4930438B07Rik|4930511J15Rik|4933403H06Rik|BB020367|Lrrc44	leucine-rich repeats and IQ motif containing 3	protein-coding	0.00211	0.353684	30(TAAGTCAACA,+,0.00)
chr6-48552794-48553350	chr6	48552794	48553350	+	Lrrc61	0.0439009	Intergenic	RMER21A|LTR|ERV1	-1727	NM_001110160	243371	Mm.290764	NM_177736	ENSMUSG00000073096	Lrrc61	BC027309	leucine rich repeat containing 61	protein-coding	0.010791	0.482944
chr2-85160491-85162229	chr2	85160491	85162229	+	Lrrc55	0.0016751	Intergenic	Intergenic	25000	NM_011784	23796	Mm.29368	NM_011784	ENSMUSG00000044338	Aplnr	APJ|Agtrl1|msr/apj	apelin receptor	protein-coding	0.004603	0.461185
chr7-44460682-44465739	chr7	44460682	44465739	+	Lrrc4b	0.012728	3' UTR (NM_198250, exon 3 of 3)	3' UTR (NM_198250, exon 3 of 3)	-2225	NM_026690	68352	Mm.88478	NM_026690	ENSMUSG00000038704	Aspdh	0610012D14Rik	aspartate dehydrogenase domain containing	protein-coding	0.03856	0.586398
chr11-60384676-60385904	chr11	60384676	60385904	+	Lrrc48	0.0317757	intron (NM_029044, intron 10 of 13)	intron (NM_029044, intron 10 of 13)	31809	NM_145427	246782	Mm.41651	NM_145427	ENSMUSG00000042709	Atpaf2	ATP12|ATP12p	ATP synthase mitochondrial F1 complex assembly factor 2	protein-coding	0.021987	0.52319
chr11-60366185-60367656	chr11	60366185	60367656	+	Lrrc48	0.0378153	intron (NM_029044, intron 5 of 13)	intron (NM_029044, intron 5 of 13)	13540	NM_029044	74665	Mm.133570	NM_029044	ENSMUSG00000056598	Drc3	4930449E07Rik|Lrrc48|m6Bei	dynein regulatory complex subunit 3	protein-coding	0.013596	0.51087
chr8-105454167-105454382	chr8	105454167	105454382	+	Lrrc36	0.00103892	intron (NM_001033371, intron 6 of 10)	intron (NM_001033371, intron 6 of 10)	17148	NM_026481	67971	Mm.29358	NM_026481	ENSMUSG00000014846	Tppp3	2700055K07Rik|CGI-38|Ceacam9|mmCGM8	tubulin polymerization-promoting protein family member 3	protein-coding	0.013953	0.462963
chr7-67514838-67515242	chr7	67514838	67515242	+	Lrrc28	0.0152411	non-coding (NR_028143, exon 10 of 10)	non-coding (NR_028143, exon 10 of 10)	130196	NR_028144	67867	Mm.31247	NM_027413	ENSMUSG00000030556	Lrrc28	1300004K21Rik|2210012C09Rik|2310058O11Rik	leucine rich repeat containing 28	protein-coding	0.027228	0.553086
chr7-139241804-139241970	chr7	139241804	139241970	+	Lrrc27	0.0112679	intron (NM_027164, intron 10 of 10)	intron (NM_027164, intron 10 of 10)	-6595	NM_001033206	101631	Mm.334300	NM_001033206	ENSMUSG00000060260	Pwwp2b	AI594893|D7Ertd517e|D930023J19Rik|Pwwp2	PWWP domain containing 2B	protein-coding	0.006024	0.598802
chr7-35213751-35215965	chr7	35213751	35215965	+	Lrp3	0.0254843	exon (NM_001024707, exon 1 of 8)	exon (NM_001024707, exon 1 of 8)	487	NM_001024707	435965	Mm.333783	NM_001024707	ENSMUSG00000001802	Lrp3	-	low density lipoprotein receptor-related protein 3	protein-coding	0.065041	0.641986
chr3-104561106-104561780	chr3	104561106	104561780	+	Lrig2	0.0428349	Intergenic	Intergenic	-49525	NM_001025067	269473	Mm.34855	NM_001025067	ENSMUSG00000032913	Lrig2	4632419I10Rik|BB096938|LIG-2	leucine-rich repeats and immunoglobulin-like domains 2	protein-coding	0.008902	0.444444
chr3-106684622-106685406	chr3	106684622	106685406	+	Lrif1	0.0229633	promoter-TSS (NM_001039478)	promoter-TSS (NM_001039478)	27	NM_001039478	321000	Mm.259638	NM_028081	ENSMUSG00000056260	Lrif1	2010012G17Rik|4933421E11Rik|AI450568	ligand dependent nuclear receptor interacting factor 1	protein-coding	0.028061	0.456051
chr12-61928729-61929078	chr12	61928729	61929078	+	Lrfn5	0.013376	Intergenic	Intergenic	405736	NM_178714	238205	Mm.28802	NM_178714	ENSMUSG00000035653	Lrfn5	AI427653|AI604817|C130061B21|Salm5|mKIAA4208	leucine rich repeat and fibronectin type III domain containing 5	protein-coding	0	0.46
chr14-74764101-74764806	chr14	74764101	74764806	+	Lrch1	0.00554886	intron (NM_001033439, intron 19 of 19)	intron (NM_001033439, intron 19 of 19)	32156	NM_016903	13885	Mm.38055	NM_016903	ENSMUSG00000021996	Esd	Es-10|Es10|FGH|sid478	esterase D/formylglutathione hydrolase	protein-coding	0.009929	0.487252
chr3-86538633-86540016	chr3	86538633	86540016	+	Lrba	0.0401282	intron (NM_001077687, intron 38 of 50)	intron (NM_001077687, intron 38 of 50)	8959	NM_011839	23937	Mm.389466	NM_011839	ENSMUSG00000057777	Mab21l2	-	mab-21-like 2	protein-coding	0.015184	0.486272	1010(TAAGTAAATA,+,0.00)
chr4-49149709-49150173	chr4	49149709	49150173	+	Lppr1	0.0490135	intron (NM_178756, intron 1 of 7)	intron (NM_178756, intron 1 of 7)	90479	NM_178756	272031	Mm.299460	NM_178756	ENSMUSG00000063446	Plppr1	E130309F12Rik|Lppr1|PRG-3|mKIAA4247	phospholipid phosphatase related 1	protein-coding	0.002155	0.475269
chr3-148662839-148663495	chr3	148662839	148663495	+	Lphn2	0.0208374	Intergenic	Intergenic	291468	NM_001081298	99633	Mm.9776	NM_001081298	ENSMUSG00000028184	Adgrl2	AI450192|CIRL-2|Gm619|Lec1|Lphh1|Lphn2|mKIAA0786	adhesion G protein-coupled receptor L2	protein-coding	0.009146	0.453577
chr3-148942579-148944509	chr3	148942579	148944509	+	Lphn2	0.00938627	intron (NM_001081298, intron 1 of 23)	intron (NM_001081298, intron 1 of 23)	11091	NM_001081298	99633	Mm.9776	NM_001081298	ENSMUSG00000028184	Adgrl2	AI450192|CIRL-2|Gm619|Lec1|Lphh1|Lphn2|mKIAA0786	adhesion G protein-coupled receptor L2	protein-coding	0.012953	0.411704
chr1-167932144-167932545	chr1	167932144	167932545	+	Lmx1a	0.0273877	Intergenic	URR1B|DNA|hAT-Charlie	242786	NM_033652	110648	Mm.330081	NM_033652	ENSMUSG00000026686	Lmx1a	Lmx1.1|dr|dreher|sst	LIM homeobox transcription factor 1 alpha	protein-coding	0.009975	0.460199
chr1-167754270-167755153	chr1	167754270	167755153	+	Lmx1a	0.0127061	intron (NM_033652, intron 2 of 7)	intron (NM_033652, intron 2 of 7)	65153	NM_033652	110648	Mm.330081	NM_033652	ENSMUSG00000026686	Lmx1a	Lmx1.1|dr|dreher|sst	LIM homeobox transcription factor 1 alpha	protein-coding	0.012458	0.501131
chr1-167733191-167734861	chr1	167733191	167734861	+	Lmx1a	0.00385493	intron (NM_033652, intron 2 of 7)	intron (NM_033652, intron 2 of 7)	44468	NM_033652	110648	Mm.330081	NM_033652	ENSMUSG00000026686	Lmx1a	Lmx1.1|dr|dreher|sst	LIM homeobox transcription factor 1 alpha	protein-coding	0.013174	0.472172	779(TGTTTACTTT,-,0.00)
chr1-135348930-135349495	chr1	135348930	135349495	+	Lmod1	0.0324437	intron (NM_053106, intron 1 of 2)	intron (NM_053106, intron 1 of 2)	24399	NM_053106	93689	Mm.180124	NM_053106	ENSMUSG00000048096	Lmod1	9530015K06Rik|SM-Lmod	leiomodin 1 (smooth muscle)	protein-coding	0.00708	0.5
chr3-144098361-144098707	chr3	144098361	144098707	+	Lmo4	0.00975549	Intergenic	(CAG)n|Simple_repeat|Simple_repeat	103798	NM_001161770	16911	Mm.29187	NM_010723	ENSMUSG00000028266	Lmo4	A730077C12Rik|Crp3|Etohi4	LIM domain only 4	protein-coding	0.008671	0.527378
chr6-145441657-145442148	chr6	145441657	145442148	+	Lmntd1	0.0389571	Intergenic	Intergenic	-6977	NM_028742	74071	Mm.441497	NM_028742	ENSMUSG00000054966	Lmntd1	4933403M22Rik|AI482300|Ifltd1|Lmna-rs1|Lmna1	lamin tail domain containing 1	protein-coding	0.014257	0.489837
chr3-88505751-88506260	chr3	88505751	88506260	+	Lmna	0.0463645	Intergenic	Intergenic	-2653	NM_001002011	16905	Mm.243014	NM_019390	ENSMUSG00000028063	Lmna	Dhe	lamin A	protein-coding	0.019646	0.545098
chr16-10936302-10938233	chr16	10936302	10938233	+	Litaf	0.00847154	Intergenic	Intergenic	-22470	NR_131135	545180	Mm.373756	NR_131135	ENSMUSG00000095369	Gm21859	-	predicted gene, 21859	ncRNA	0.013982	0.507764
chr16-75446862-75447729	chr16	75446862	75447729	+	Lipi	0.0279073	Intergenic	Intergenic	138766	NM_001252513	320355	Mm.99517	NM_177142	ENSMUSG00000032948	Lipi	D930038D03Rik|lpd1	lipase, member I	protein-coding	0.020761	0.483871
chr9-70863231-70863732	chr9	70863231	70863732	+	Lipc	0.0498921	intron (NM_001324473, intron 1 of 8)	Lx8|LINE|L1	71327	NM_008280	15450	Mm.390187	NM_008280	ENSMUSG00000032207	Lipc	AI256194|HL|Hpl	lipase, hepatic	protein-coding	0.01996	0.527888
chr3-94403155-94405225	chr3	94403155	94405225	+	Lingo4	0.0359867	3' UTR (NM_177250, exon 2 of 2)	3' UTR (NM_177250, exon 2 of 2)	4971	NM_177250	320747	Mm.213001	NM_177250	ENSMUSG00000044505	Lingo4	A530050P17Rik|LERN4|Lrrn6d	leucine rich repeat and Ig domain containing 4	protein-coding	0.010628	0.53887
chr9-56731445-56731790	chr9	56731445	56731790	+	Lingo1	0.0101023	intron (NM_181074, intron 2 of 6)	intron (NM_181074, intron 2 of 6)	64693	NM_001361120	235402	Mm.246605	NM_181074	ENSMUSG00000049556	Lingo1	4930471K13Rik|AV148400|LERN1|LINGO-1|Lrrn6a|UNQ201	leucine rich repeat and Ig domain containing 1	protein-coding	0.02029	0.531792
chr13-97434102-97436873	chr13	97434102	97436873	+	Lincenc1	0.0160871	intron (NR_110432, intron 1 of 1)	intron (NR_110432, intron 1 of 1)	517	NR_110432	100039691	Mm.219358	NR_110430	ENSMUSG00000078952	Lncenc1	Gm11019|Gm2373|Lincenc1|Platr18|linc-Enc1	long non-coding RNA, embryonic stem cells expressed 1	ncRNA	0.02057	0.488817
chr5-120397840-120398600	chr5	120397840	120398600	+	Lhx5	0.0461484	Intergenic	Intergenic	-33666	NM_008499	16873	Mm.5151	NM_008499	ENSMUSG00000029595	Lhx5	Lim2	LIM homeobox protein 5	protein-coding	0.026316	0.56636
chr11-84562764-84563700	chr11	84562764	84563700	+	Lhx1os	0.0186986	Intergenic	Intergenic	37572	NR_038057	78365	Mm.260345	NR_038057	ENSMUSG00000087211	Lhx1os	1500016L03Rik|Lhx1as	LIM homeobox 1, opposite strand	ncRNA	0.016026	0.57524
chr3-53031576-53032692	chr3	53031576	53032692	+	Lhfp	0.00151263	Intergenic	RMER15|LTR|ERVL	-9413	NM_175386	108927	Mm.118617	NM_175386	ENSMUSG00000048332	Lhfp	2810489O06Rik|AI194968|Lhfpl6	lipoma HMGIC fusion partner	protein-coding	0.011649	0.478066
chr16-25945114-25945843	chr16	25945114	25945843	+	Leprel1	0.000174535	Intergenic	Intergenic	143562	NM_001127264	22061	Mm.20894	NM_011641	ENSMUSG00000022510	Trp63	AI462811|Ket|P51/P63|P63|P73l|Tp63|Trp53rp1	transformation related protein 63	protein-coding	0.015089	0.505479
chr3-131143150-131144439	chr3	131143150	131144439	+	Lef1	0.0180681	intron (NM_001276403, intron 3 of 11)	intron (NM_001276403, intron 3 of 11)	31003	NM_001276403	16842	Mm.255219	NM_010703	ENSMUSG00000027985	Lef1	3000002B05|AI451430|Lef-1	lymphoid enhancer binding factor 1	protein-coding	0.01474	0.497674
chr4-134784705-134785126	chr4	134784705	134785126	+	Ldlrap1	0.0337556	Intergenic	B3|SINE|B2	-16911	NM_145554	100017	Mm.27486	NM_145554	ENSMUSG00000037295	Ldlrap1	AA691260|ARH2|Arh|Arh1|FHCB1|FHCB2	low density lipoprotein receptor adaptor protein 1	protein-coding	0.011876	0.469194
chr18-68218257-68219835	chr18	68218257	68219835	+	Ldlrad4	0.0133725	intron (NM_172631, intron 3 of 5)	intron (NM_172631, intron 3 of 5)	-8900	NM_001357444	52662	Mm.440183	NM_172631	ENSMUSG00000024544	Ldlrad4	8230401C20Rik|A430083H02|A430108L08Rik|C18orf1|D18Ertd653e|D330030L18Rik	low density lipoprotein receptor class A domain containing 4	protein-coding	0.007605	0.507283
chr5-44654403-44654873	chr5	44654403	44654873	+	Ldb2	0.0024602	intron (NM_001359071, intron 2 of 7)	intron (NM_001359071, intron 2 of 7)	145108	NM_001286348	16826	Mm.25785	NM_010698	ENSMUSG00000039706	Ldb2	AI035351|AW146358|CLIM1|CLP-36|Ldb3	LIM domain binding 2	protein-coding	0.021277	0.441614
chr14-75197062-75198063	chr14	75197062	75198063	+	Lcp1	0.0344136	intron (NM_008879, intron 2 of 16)	intron (NM_008879, intron 2 of 16)	-44725	NM_019775	56373	Mm.24242	NM_019775	ENSMUSG00000021999	Cpb2	1110032P04Rik|4930405E17Rik|AI255929|CPR|Cpu|TAFI	carboxypeptidase B2 (plasma)	protein-coding	0.011988	0.424152
chr2-25828522-25828719	chr2	25828522	25828719	+	Lcn9	0.00139098	Intergenic	Intergenic	5467	NM_029959	77704	Mm.159974	NM_029959	ENSMUSG00000023210	Lcn9	9230102I19Rik	lipocalin 9	protein-coding	0.005076	0.550505
chr17-73217192-73217719	chr17	73217192	73217719	+	Lclat1	0.0466487	intron (NM_001081071, intron 5 of 5)	RLTR9B2|LTR|ERVK	109470	NM_001177967	225010	Mm.329194	NM_001081071	ENSMUSG00000054469	Lclat1	AI181996|Agpat8|Alcat1|Gm91|Lycat	lysocardiolipin acyltransferase 1	protein-coding	0.011385	0.520833
chr17-73072443-73072636	chr17	73072443	73072636	+	Lclat1	0.0180372	Intergenic	Intergenic	-35446	NM_001081071	225010	Mm.329194	NM_001081071	ENSMUSG00000054469	Lclat1	AI181996|Agpat8|Alcat1|Gm91|Lycat	lysocardiolipin acyltransferase 1	protein-coding	0.015544	0.505155
chr9-83447008-83448349	chr9	83447008	83448349	+	Lca5	0.0334308	intron (NR_102437, intron 2 of 2)	intron (NR_102437, intron 2 of 2)	-6551	NM_029434	75782	Mm.199698	NM_027448	ENSMUSG00000032258	Lca5	4930431B11Rik|5730406O13Rik|AV274874|ORF64	Leber congenital amaurosis 5 (human)	protein-coding	0.032066	0.476155
chr15-34234163-34235663	chr15	34234163	34235663	+	Laptm4b	0.00882887	Intergenic	Intergenic	-3113	NM_033521	114128	Mm.197518	NM_033521	ENSMUSG00000022257	Laptm4b	C330023P13Rik|LAPTM4beta	lysosomal-associated protein transmembrane 4B	protein-coding	0.007333	0.413724
chrX-38455727-38456737	chrX	38455727	38456737	+	Lamp2	0.019419	intron (NR_152733, intron 1 of 9)	intron (NR_152733, intron 1 of 9)	228	NM_010685	16784	Mm.486	NM_010685	ENSMUSG00000016534	Lamp2	CD107b|LGP-B|Lamp II|Lamp-2|Lamp-2a|Lamp-2b|Lamp-2c|Mac3	lysosomal-associated membrane protein 2	protein-coding	0.052475	0.568744
chr1-193329869-193330724	chr1	193329869	193330724	+	Lamb3	0.0273243	intron (NM_008484, intron 11 of 22)	intron (NM_008484, intron 11 of 22)	28053	NM_001277928	16780	Mm.435441	NM_008484	ENSMUSG00000026639	Lamb3	-	laminin, beta 3	protein-coding	0.023392	0.588785
chr2-180188217-180188491	chr2	180188217	180188491	+	Lama5	0.010687	exon (NM_001081171, exon 43 of 79)	exon (NM_001081171, exon 43 of 79)	-8531	NR_105972	102466785		NR_105972	ENSMUSG00000098735	Mir7005	Gm27835|mmu-mir-7005	microRNA 7005	ncRNA	0.007299	0.592727
chr18-12384728-12385156	chr18	12384728	12385156	+	Lama3	0.0248648	intron (NM_010680, intron 2 of 74)	intron (NM_010680, intron 2 of 74)	50918	NM_010680	16774	Mm.42012	NM_010680	ENSMUSG00000024421	Lama3	Lama3B|[a]3B	laminin, alpha 3	protein-coding	0.004673	0.536131
chr6-124909183-124912059	chr6	124909183	124912059	+	Lag3	1.4e-05	intron (NM_008479, intron 2 of 7)	intron (NM_008479, intron 2 of 7)	1084	NM_008479	16768	Mm.4528	NM_008479	ENSMUSG00000030124	Lag3	CD223|LAG-3|Ly66	lymphocyte-activation gene 3	protein-coding	0.023992	0.551964	2623(TGTTTACTTC,-,0.00)
chr9-102543746-102545980	chr9	102543746	102545980	+	Ky	0.00679458	3' UTR (NM_024291, exon 11 of 11)	3' UTR (NM_024291, exon 11 of 11)	38725	NM_024291	16716	Mm.101692	NM_024291	ENSMUSG00000035606	Ky	CD1|D9Mgc44e|ky	kyphoscoliosis peptidase	protein-coding	0.025515	0.525727
chr14-47646208-47646550	chr14	47646208	47646550	+	Ktn1	0.0236364	Intergenic	Intergenic	-2932	NM_001347526	16709	Mm.3110	NM_008477	ENSMUSG00000021843	Ktn1	-	kinectin 1	protein-coding	0.017544	0.492711
chr15-101341725-101342199	chr15	101341725	101342199	+	Krt80	0.0343804	Intergenic	Intergenic	-27390	NR_035462	100316694		NR_035462	ENSMUSG00000088459	Mir1941	mmu-mir-1941	microRNA 1941	ncRNA	0.010549	0.532632
chr11-100144717-100146497	chr11	100144717	100146497	+	Krt19	0.0200507	exon (NM_008471, exon 1 of 6)	exon (NM_008471, exon 1 of 6)	319	NM_008471	16669	Mm.439699	NM_008471	ENSMUSG00000020911	Krt19	AI663979|CK-19|EndoC|K19|Krt-1.19|Krt1-19	keratin 19	protein-coding	0.03427	0.567659
chr11-100136713-100137257	chr11	100136713	100137257	+	Krt15	0.0112953	Intergenic	Intergenic	-1036	NM_008469	16665	Mm.440010	NM_008469	ENSMUSG00000054146	Krt15	AI528832|K15|Krt1-15	keratin 15	protein-coding	0.018382	0.537615
chr11-97159429-97159589	chr11	97159429	97159589	+	Kpnb1	0.00457468	TTS (NM_008379)	TTS (NM_008379)	-9797	NM_198100	73174	Mm.27882	NM_198100	ENSMUSG00000038517	Tbkbp1	3110043L15Rik|ProSAPiP2|SINTBAD	TBK1 binding protein 1	protein-coding	0.0125	0.496894
chr11-107014517-107016078	chr11	107014517	107016078	+	Kpna2	0.0466813	Intergenic	B1_Mur1|SINE|Alu	-12926	NM_001163473	69066	Mm.40679	NM_001163473	ENSMUSG00000078607	1810010H24Rik	-	RIKEN cDNA 1810010H24 gene	protein-coding	0.017297	0.488476
chr7-139905266-139907089	chr7	139905266	139907089	+	Kndc1	0.00230723	intron (NM_177261, intron 3 of 30)	intron (NM_177261, intron 3 of 30)	11481	NM_177261	76484	Mm.44442	NM_177261	ENSMUSG00000066129	Kndc1	2410012C07Rik|B830014K08Rik|VKIND|v-KIND|very-kind	kinase non-catalytic C-lobe domain (KIND) containing 1	protein-coding	0.012617	0.51261	557(TGTTTACTTA,-,0.00)
chr5-103885884-103886070	chr5	103885884	103886070	+	Klhl8	0.00665319	exon (NM_001359986, exon 3 of 11)	exon (NM_001359986, exon 3 of 11)	25282	NM_178741	246293	Mm.179871	NM_178741	ENSMUSG00000029312	Klhl8	2310001P09Rik|D5Ertd431e	kelch-like 8	protein-coding	0.048387	0.566845
chr8-119855675-119856190	chr8	119855675	119856190	+	Klhl36	0.0432097	Intergenic	Intergenic	-6373	NM_146219	234796	Mm.86446	NM_146219	ENSMUSG00000031828	Klhl36	-	kelch-like 36	protein-coding	0.01165	0.527132	128(TAAGTAACCA,+,0.00)
chr13-58112529-58113969	chr13	58112529	58113969	+	Klhl3	0.0165451	5' UTR (NM_001362415, exon 1 of 15)	5' UTR (NM_001362415, exon 1 of 15)	398	NM_001362415	100503085	Mm.379256	NM_001195075	ENSMUSG00000014164	Klhl3	7530408C15Rik|AI430941|EG627648	kelch-like 3	protein-coding	0.035417	0.554476	564(TGTTTTCTTA,-,0.00)
chr12-111769283-111770133	chr12	111769283	111770133	+	Klc1	0.0121375	intron (NM_001361610, intron 1 of 14)	L3|LINE|CR1	10840	NM_001025362	16593	Mm.278357	NM_008450	ENSMUSG00000021288	Klc1	AI874768|Kns2	kinesin light chain 1	protein-coding	0.017647	0.495887	31(TGTTTAGTTA,-,0.00)
chr9-34983425-34983915	chr9	34983425	34983915	+	Kirrel3	0.0175345	intron (NM_001190912, intron 3 of 15)	intron (NM_001190912, intron 3 of 15)	-133058	NR_029475	78934	Mm.391688	NR_029475	ENSMUSG00000070315	4930581F22Rik	-	RIKEN cDNA 4930581F22 gene	ncRNA	0.016327	0.435845
chr2-49748675-49749057	chr2	49748675	49749057	+	Kif5c	0.0471532	intron (NM_008449, intron 21 of 25)	intron (NM_008449, intron 21 of 25)	-38820	NM_027990	71897	Mm.41381	NM_027990	ENSMUSG00000026765	Lypd6b	2310010M24Rik|AW049525	LY6/PLAUR domain containing 6B	protein-coding	0.007853	0.464752
chr1-178644980-178645613	chr1	178644980	178645613	+	Kif26b	0.0223515	intron (NM_001161665, intron 2 of 14)	intron (NM_001161665, intron 2 of 14)	116171	NM_001161665	269152	Mm.129727	NM_177724	ENSMUSG00000026494	Kif26b	4832420M10|BC056349|D230039L06Rik	kinesin family member 26B	protein-coding	0.007899	0.496845
chr12-112153676-112154054	chr12	112153676	112154054	+	Kif26a	0.00868866	intron (NM_001097621, intron 2 of 15)	intron (NM_001097621, intron 2 of 15)	7657	NM_001097621	668303	Mm.313104	NM_001097621	ENSMUSG00000021294	Kif26a	mKIAA1236	kinesin family member 26A	protein-coding	0.018519	0.577836
chr12-112277103-112277737	chr12	112277103	112277737	+	Kif26a	0.0116225	Intergenic	Intergenic	131212	NM_001097621	668303	Mm.313104	NM_001097621	ENSMUSG00000021294	Kif26a	mKIAA1236	kinesin family member 26A	protein-coding	0.018927	0.573228
chr2-142859346-142860010	chr2	142859346	142860010	+	Kif16b	0.0264281	intron (NM_001355123, intron 3 of 26)	intron (NM_001355123, intron 3 of 26)	41786	NM_001081133	16558	Mm.251934	NM_001081133	ENSMUSG00000038844	Kif16b	8430434E15Rik|AA623607|AI789011|C80253|C80902|mKIAA1590	kinesin family member 16B	protein-coding	0.009036	0.464662
chr1-136491587-136492375	chr1	136491587	136492375	+	Kif14	0.0273871	intron (NM_001287179, intron 13 of 28)	L3|LINE|CR1	24133	NM_001287179	381293	Mm.458468	NM_001081258	ENSMUSG00000041498	Kif14	D1Ertd367e|E130203M01	kinesin family member 14	protein-coding	0.011421	0.490494	95(AAAGTAAACA,+,0.00)
chr5-75897245-75897493	chr5	75897245	75897493	+	Kdr	0.0209213	Intergenic	Intergenic	81059	NM_010612	16542	Mm.285	NM_010612	ENSMUSG00000062960	Kdr	6130401C07|Flk-1|Flk1|Krd-1|Ly73|VEGFR-2|VEGFR2|orv|sVEGFR-2	kinase insert domain protein receptor	protein-coding	0.012097	0.477912
chr1-134577605-134577961	chr1	134577605	134577961	+	Kdm5b	0.0320907	intron (NM_152895, intron 1 of 26)	Lx8b|LINE|L1	17605	NM_152895	75605	Mm.28995	NM_152895	ENSMUSG00000042207	Kdm5b	2010009J12Rik|2210016I17Rik|AW556288|D1Ertd202e|Jarid1b|PLU-1|PUT1|Plu1|RBBP2H1A|Rb-Bp2|mKIAA4034	lysine (K)-specific demethylase 5B	protein-coding	0.011236	0.490196
chr5-122994010-122995394	chr5	122994010	122995394	+	Kdm2b	0.0129312	intron (NR_045820, intron 2 of 2)	intron (NR_045820, intron 2 of 2)	5348	NR_045820	109202	Mm.30769	NM_175405	ENSMUSG00000056735	A930024E05Rik	-	RIKEN cDNA A930024E05 gene	ncRNA	0.007225	0.441155
chr5-122928330-122928689	chr5	122928330	122928689	+	Kdm2b	0.00957194	intron (NM_001003953, intron 11 of 22)	intron (NM_001003953, intron 11 of 22)	-28159	NM_013910	30841	Mm.86406	NM_013910	ENSMUSG00000029475	Kdm2b	Cxxc2|Fbl10|Fbxl10|Jhdm1b|PCCX2	lysine (K)-specific demethylase 2B	protein-coding	0.008357	0.505556
chr14-8206999-8207856	chr14	8206999	8207856	+	Kctd6	0.000585992	Intergenic	Intergenic	-6654	NM_027782	71393	Mm.292712	NM_027782	ENSMUSG00000021752	Kctd6	5430433B02Rik|AU044285	potassium channel tetramerisation domain containing 6	protein-coding	0.011669	0.525641	140(TGAGTAAACA,+,0.00)
chr7-34606042-34606378	chr7	34606042	34606378	+	Kctd15	0.0126354	Intergenic	Intergenic	46722	NM_146188	233107	Mm.76761	NM_146188	ENSMUSG00000030499	Kctd15	BC031749	potassium channel tetramerisation domain containing 15	protein-coding	0.044643	0.596439
chr12-11177232-11179235	chr12	11177232	11179235	+	Kcns3	0.00334415	Intergenic	Intergenic	26269	NR_131084	77442	Mm.159922	NR_131083	ENSMUSG00000112041	9530020I12Rik	-	RIKEN cDNA 9530020I12 gene	ncRNA	0.009985	0.490519	753(TGTTAACTTA,-,0.00)
chr3-89622739-89624137	chr3	89622739	89624137	+	Kcnn3	0.0394306	intron (NM_080466, intron 3 of 7)	B2_Mm2|SINE|B2	-91584	NM_001038587	56417	Mm.316628	NM_019655	ENSMUSG00000027951	Adar	AV242451|Adar1|Adar1p110|Adar1p150|DRADA|mZaADAR	adenosine deaminase, RNA-specific	protein-coding	0.011445	0.489635
chr17-87762922-87763243	chr17	87762922	87763243	+	Kcnk12	0.00264777	intron (NM_199251, intron 1 of 1)	intron (NM_199251, intron 1 of 1)	34912	NM_199251	210741	Mm.312046	NM_199251	ENSMUSG00000050138	Kcnk12	mntk1	potassium channel, subfamily K, member 12	protein-coding	0.012461	0.531056
chr7-46099634-46101126	chr7	46099634	46101126	+	Kcnj11	0.0369783	promoter-TSS (NM_010602)	promoter-TSS (NM_010602)	-143	NM_010602	16514	Mm.333863	NM_010602	ENSMUSG00000096146	Kcnj11	Kir6.2|mBIR	potassium inwardly rectifying channel, subfamily J, member 11	protein-coding	0.050268	0.629605
chr11-33680020-33680799	chr11	33680020	33680799	+	Kcnip1	0.0278741	intron (NM_001190885, intron 1 of 8)	intron (NM_001190885, intron 1 of 8)	-101452	NM_146017	216643	Mm.99989	NM_146017	ENSMUSG00000020159	Gabrp	-	gamma-aminobutyric acid (GABA) A receptor, pi	protein-coding	0.033376	0.491026
chr15-99240132-99240785	chr15	99240132	99240785	+	Kcnh3	0.0250727	intron (NM_010601, intron 12 of 14)	RLTR16|LTR|ERVK	-11330	NR_045627	73600	Mm.475134	NR_045627	ENSMUSG00000100599	1700120C14Rik	-	RIKEN cDNA 1700120C14 gene	ncRNA	0.007657	0.486239
chr17-83666512-83667019	chr17	83666512	83667019	+	Kcng3	0.0219589	Intergenic	Intergenic	-34870	NM_153512	225030	Mm.223506	NM_153512	ENSMUSG00000045053	Kcng3	KV6.3|Kv10.1a|Kv10.1b	potassium voltage-gated channel, subfamily G, member 3	protein-coding	0.017751	0.517717
chr3-105487126-105487644	chr3	105487126	105487644	+	Kcnd3	0.0204863	intron (NM_001039347, intron 2 of 6)	L2b|LINE|L2	28569	NM_019931	56543	Mm.44530	NM_019931	ENSMUSG00000040896	Kcnd3	AW045978|Kncd3|Kv4.3	potassium voltage-gated channel, Shal-related family, member 3	protein-coding	0.015444	0.500963
chr11-69331352-69333333	chr11	69331352	69333333	+	Kcnab3	0.0116347	3' UTR (NM_010599, exon 14 of 14)	3' UTR (NM_010599, exon 14 of 14)	6084	NM_010599	16499	Mm.232472	NM_010599	ENSMUSG00000018470	Kcnab3	C330022D06Rik|Kcnab4|mKv(beta)4	potassium voltage-gated channel, shaker-related subfamily, beta member 3	protein-coding	0.023221	0.513623
chr3-65302718-65302879	chr3	65302718	65302879	+	Kcnab1	0.021454	promoter-TSS (NR_126080)	promoter-TSS (NR_126080)	-113	NR_126080	102637797	Mm.446731	NR_126080	ENSMUSG00000104093	A330015K06Rik	-	RIKEN cDNA A330015K06 gene	ncRNA	0.018634	0.462963	150(TAAGAAAACA,+,0.00)
chr6-88627112-88628062	chr6	88627112	88628062	+	Kbtbd12	0.00411399	promoter-TSS (NM_001278671)	promoter-TSS (NM_001278671)	-139	NM_001278671	74589	Mm.196226	NM_029013	ENSMUSG00000033182	Kbtbd12	4833415F11Rik|4933428M03Rik|Klhdc6	kelch repeat and BTB (POZ) domain containing 12	protein-coding	0.070526	0.55836
chr4-142149160-142149825	chr4	142149160	142149825	+	Kazn	0.0490667	intron (NM_001109684, intron 4 of 6)	intron (NM_001109684, intron 4 of 6)	60716	NM_001109684	71529	Mm.255986	NM_144531	ENSMUSG00000040606	Kazn	2310007B04Rik|9030409G11Rik|AI256607|AI666764|AW061099|Kaz|Kazrin	kazrin, periplakin interacting protein	protein-coding	0.018045	0.524024
chr6-133812359-133812758	chr6	133812359	133812758	+	Kap	0.0409369	Intergenic	Intergenic	41109	NM_010594	16483	Mm.13052	NM_010594	ENSMUSG00000032758	Kap	AW146435|FKSG22	kidney androgen regulated protein	protein-coding	0.002506	0.465
chr19-25358487-25358881	chr19	25358487	25358881	+	Kank1	0.0107805	intron (NM_181404, intron 3 of 13)	intron (NM_181404, intron 3 of 13)	121709	NM_181404	107351	Mm.260722	NM_181404	ENSMUSG00000032702	Kank1	A930031B09Rik|AU015049|AW121052|Ankrd15|D330024H06Rik|mKIAA0172	KN motif and ankyrin repeat domains 1	protein-coding	0.01269	0.524051
chr16-34324313-34324665	chr16	34324313	34324665	+	Kalrn	0.0161551	intron (NM_177357, intron 6 of 59)	intron (NM_177357, intron 6 of 59)	189538	NM_177357	545156	Mm.82274	NM_177357	ENSMUSG00000061751	Kalrn	2210407G14Rik|AV235988|DUET|E530005C20Rik|Gm539|Hapip|TRAD	kalirin, RhoGEF kinase	protein-coding	0.002841	0.492918
chr16-34087418-34088785	chr16	34087418	34088785	+	Kalrn	0.0106871	intron (NM_177357, intron 34 of 59)	intron (NM_177357, intron 34 of 59)	-121063	NM_001348087	22247	Mm.13145	NM_009471	ENSMUSG00000022814	Umps	1700095D23Rik|AA408257|AL033308|BB164745	uridine monophosphate synthetase	protein-coding	0.010241	0.513889
chr16-84817451-84817835	chr16	84817451	84817835	+	Jam2	0.0342018	intron (NM_023844, intron 7 of 9)	intron (NM_023844, intron 7 of 9)	17333	NM_001358499	11957	Mm.353	NM_016755	ENSMUSG00000022890	Atp5j	Atp5pf|CF6	ATP synthase, H+ transporting, mitochondrial F0 complex, subunit F	protein-coding	0.018229	0.41039
chr7-139010942-139011604	chr7	139010942	139011604	+	Jakmip3	0.0100755	intron (NM_028708, intron 3 of 19)	intron (NM_028708, intron 3 of 19)	70543	NM_028708	74004	Mm.334298	NM_028708		Jakmip3	6330417G02Rik|AI593226|mKIAA4091	janus kinase and microtubule interacting protein 3	protein-coding	0.006042	0.500754
chr8-71675403-71677234	chr8	71675403	71677234	+	Jak3	0.0223404	promoter-TSS (NM_010589)	promoter-TSS (NM_010589)	-65	NM_010589	16453	Mm.249645	NM_010589	ENSMUSG00000031805	Jak3	fae|wil	Janus kinase 3	protein-coding	0.033315	0.542031
chr12-112922518-112923645	chr12	112922518	112923645	+	Jag2	0.0308751	intron (NM_010588, intron 2 of 25)	intron (NM_010588, intron 2 of 25)	-2540	NR_105906	102465567		NR_105906	ENSMUSG00000098338	Mir6941	Gm27923|mmu-mir-6941	microRNA 6941	ncRNA	0.00976	0.546099
chr11-51875739-51876259	chr11	51875739	51876259	+	Jade2	0.00791158	Intergenic	ORR1B2|LTR|ERVL-MaLR	-18369	NM_001357588	76901	Mm.259996	NM_199299	ENSMUSG00000020387	Jade2	1200017K05Rik|AI480685|Phf15|mKIAA0239	jade family PHD finger 2	protein-coding	0.009615	0.504798
chr3-41583571-41583981	chr3	41583571	41583981	+	Jade1	0.0267753	intron (NM_001130184, intron 2 of 10)	intron (NM_001130184, intron 2 of 10)	18896	NM_001130186	269424	Mm.286285	NM_172303	ENSMUSG00000025764	Jade1	AU041499|D530048A03Rik|Phf17|mKIAA1807	jade family PHD finger 1	protein-coding	0.014634	0.579075
chr6-146342594-146343863	chr6	146342594	146343863	+	Itpr2	0.0210309	intron (NM_019923, intron 26 of 56)	intron (NM_019923, intron 26 of 56)	158995	NM_010586	16439	Mm.7800	NM_010586	ENSMUSG00000030287	Itpr2	AI649341|InsP3R-2|InsP3R-5|Ip3r2|Itpr5|insP3R2	inositol 1,4,5-triphosphate receptor 2	protein-coding	0.014184	0.492126
chr6-108248959-108249551	chr6	108248959	108249551	+	Itpr1	0.0390272	intron (NM_010585, intron 4 of 61)	intron (NM_010585, intron 4 of 61)	36159	NM_010585	16438	Mm.227912	NM_010585	ENSMUSG00000030102	Itpr1	D6Pas2|Gm10429|IP3R 1|IP3R1|InsP3R|Ip3r|Itpr-1|P400|Pcp-1|Pcp1|insP3R1|opt|wblo	inositol 1,4,5-trisphosphate receptor 1	protein-coding	0.010135	0.467116
chr6-108235545-108236026	chr6	108235545	108236026	+	Itpr1	0.0193611	intron (NM_010585, intron 2 of 61)	intron (NM_010585, intron 2 of 61)	22689	NM_010585	16438	Mm.227912	NM_010585	ENSMUSG00000030102	Itpr1	D6Pas2|Gm10429|IP3R 1|IP3R1|InsP3R|Ip3r|Itpr-1|P400|Pcp-1|Pcp1|insP3R1|opt|wblo	inositol 1,4,5-trisphosphate receptor 1	protein-coding	0.022869	0.524896
chr6-108330481-108330879	chr6	108330481	108330879	+	Itpr1	0.0319338	intron (NM_010585, intron 4 of 61)	intron (NM_010585, intron 4 of 61)	117584	NM_010585	16438	Mm.227912	NM_010585	ENSMUSG00000030102	Itpr1	D6Pas2|Gm10429|IP3R 1|IP3R1|InsP3R|Ip3r|Itpr-1|P400|Pcp-1|Pcp1|insP3R1|opt|wblo	inositol 1,4,5-trisphosphate receptor 1	protein-coding	0.020101	0.521303
chr12-102661245-102662064	chr12	102661245	102662064	+	Itpk1	0.0233255	intron (NM_172584, intron 2 of 9)	intron (NM_172584, intron 2 of 9)	23366	NR_035457	100316812		NR_035457	ENSMUSG00000089324	Mir1936	mir-1936|mmu-mir-1936	microRNA 1936	ncRNA	0.009768	0.528049
chr2-10216515-10216916	chr2	10216515	10216916	+	Itih5	0.0302322	intron (NM_172471, intron 7 of 13)	intron (NM_172471, intron 7 of 13)	63172	NM_172471	209378	Mm.313876	NM_172471	ENSMUSG00000025780	Itih5	4631408O11Rik|5430408M01Rik|E130106B02	inter-alpha (globulin) inhibitor H5	protein-coding	0.012469	0.472637
chr16-33916870-33917642	chr16	33916870	33917642	+	Itgb5	0.000498036	intron (NM_001145884, intron 9 of 14)	intron (NM_001145884, intron 9 of 14)	49782	NM_009471	22247	Mm.13145	NM_009471	ENSMUSG00000022814	Umps	1700095D23Rik|AA408257|AL033308|BB164745	uridine monophosphate synthetase	protein-coding	0.015544	0.544631
chr2-12292401-12292768	chr2	12292401	12292768	+	Itga8	0.0431832	intron (NM_001001309, intron 2 of 29)	intron (NM_001001309, intron 2 of 29)	-8662	NR_040353	338535	Mm.483275	NR_040353	ENSMUSG00000086843	E030013I19Rik	-	RIKEN cDNA E030013I19 gene	ncRNA	0.016349	0.467391
chr2-12300584-12302467	chr2	12300584	12302467	+	Itga8	0.00272049	non-coding (NR_040353, exon 1 of 2)	non-coding (NR_040353, exon 1 of 2)	279	NR_040353	338535	Mm.483275	NR_040353	ENSMUSG00000086843	E030013I19Rik	-	RIKEN cDNA E030013I19 gene	ncRNA	0.040892	0.538217
chr13-72166202-72166634	chr13	72166202	72166634	+	Irx1	0.0464056	Intergenic	Intergenic	-202695	NM_010573	16371	Mm.316056	NM_010573	ENSMUSG00000060969	Irx1	-	Iroquois homeobox 1	protein-coding	0.00463	0.487298
chr1-82112416-82113007	chr1	82112416	82113007	+	Irs1	0.0260926	Intergenic	Intergenic	-19205	NR_105762	102466629		NR_105762	ENSMUSG00000098797	Mir6344	Gm27840|mmu-mir-6344	microRNA 6344	ncRNA	0.011844	0.459459
chr6-29523580-29524585	chr6	29523580	29524585	+	Irf5	0.0261063	Intergenic	Intergenic	-2543	NM_012057	27056	Mm.6479	NM_012057	ENSMUSG00000029771	Irf5	AW491843|mirf5	interferon regulatory factor 5	protein-coding	0.01194	0.529821
chr12-86867381-86868058	chr12	86867381	86868058	+	Irf2bpl	0.0397672	Intergenic	Intergenic	17095	NM_145836	238330	Mm.248358	NM_145836	ENSMUSG00000034168	Irf2bpl	6430527G18Rik|Eap1	interferon regulatory factor 2 binding protein-like	protein-coding	0.017725	0.554572
chr8-126536066-126537528	chr8	126536066	126537528	+	Irf2bp2	0.0318067	Intergenic	Intergenic	56639	NM_001164598	270110	Mm.334918	NM_001164598	ENSMUSG00000051495	Irf2bp2	E130305N23Rik|IRF-2BP2	interferon regulatory factor 2 binding protein 2	protein-coding	0.011628	0.49419
chr9-54897130-54897478	chr9	54897130	54897478	+	Ireb2	0.00162242	intron (NM_022655, intron 12 of 21)	B2_Mm2|SINE|B2	-19986	NM_177351	235386	Mm.259334	NM_177351	ENSMUSG00000035878	Hykk	Agphd1|C630028N24Rik	hydroxylysine kinase 1	protein-coding	0.008621	0.383954
chr9-54857367-54857977	chr9	54857367	54857977	+	Ireb2	0.0321815	Intergenic	Intergenic	-6083	NM_022655	64602	Mm.208991	NM_022655	ENSMUSG00000032293	Ireb2	D9Ertd85e|Irp2	iron responsive element binding protein 2	protein-coding	0.004918	0.453355
chr6-113637951-113639034	chr6	113637951	113639034	+	Irak2	0.0445944	promoter-TSS (NM_172161)	promoter-TSS (NM_172161)	25	NM_172161	108960	Mm.152142	NM_172161	ENSMUSG00000060477	Irak2	6330415L08Rik|AI649099|IRAK-2	interleukin-1 receptor-associated kinase 2	protein-coding	0.042475	0.54797
chr5-139764212-139764762	chr5	139764212	139764762	+	Ints1	0.0139252	intron (NM_026748, intron 19 of 46)	intron (NM_026748, intron 19 of 46)	3456	NR_106004	102465628		NR_106004	ENSMUSG00000098574	Mir7037	Gm27447|mmu-mir-7037	microRNA 7037	ncRNA	0.032727	0.611615
chr13-15931530-15932134	chr13	15931530	15932134	+	Inhba	0.0114987	intron (NR_155430, intron 1 of 3)	RMER13A2|LTR|ERVK	-80019	NM_008380	16323	Mm.8042	NM_008380	ENSMUSG00000041324	Inhba	-	inhibin beta-A	protein-coding	0.008278	0.479339
chr4-98394098-98394494	chr4	98394098	98394494	+	Inadl	0.01057	Intergenic	MTC|LTR|ERVL-MaLR	-1530	NM_172696	12695	Mm.90218	NM_007704	ENSMUSG00000061859	Patj	Cipp|Inadl	PATJ, crumbs cell polarity complex component	protein-coding	0.007576	0.460957
chr12-41314799-41315404	chr12	41314799	41315404	+	Immp2l	0.0166666	intron (NM_053122, intron 4 of 6)	intron (NM_053122, intron 4 of 6)	170956	NM_001271708	16981	Mm.404786	NM_010733	ENSMUSG00000036295	Lrrn3	NLRR-3	leucine rich repeat protein 3, neuronal	protein-coding	0.018182	0.508251
chr3-90474510-90475093	chr3	90474510	90475093	+	Ilf2	0.00925126	Intergenic	A-rich|Low_complexity|Low_complexity	-1400	NM_026374	67781	Mm.227258	NM_026374	ENSMUSG00000001016	Ilf2	6230405A16Rik|TEG-267|Tex261|Tex267	interleukin enhancer binding factor 2	protein-coding	0.005146	0.409247
chr1-166279703-166281271	chr1	166279703	166281271	+	Ildr2	0.0286978	intron (NM_001357429, intron 3 of 6)	intron (NM_001357429, intron 3 of 6)	26348	NM_001357432	100039795	Mm.101743	NM_001164528	ENSMUSG00000040612	Ildr2	2810478N18Rik|3110063L10Rik|AI852300|D1Ertd471e|Dbsm1|Ll	immunoglobulin-like domain containing receptor 2	protein-coding	0.008291	0.49267
chr1-166308536-166309859	chr1	166308536	166309859	+	Ildr2	0.00787498	exon (NM_001164528, exon 9 of 10)	exon (NM_001164528, exon 9 of 10)	55058	NM_001357432	100039795	Mm.101743	NM_001164528	ENSMUSG00000040612	Ildr2	2810478N18Rik|3110063L10Rik|AI852300|D1Ertd471e|Dbsm1|Ll	immunoglobulin-like domain containing receptor 2	protein-coding	0.077098	0.611782
chr16-36722233-36723177	chr16	36722233	36723177	+	Ildr1	0.037771	intron (NM_001285788, intron 7 of 7)	intron (NM_001285788, intron 7 of 7)	28727	NM_001285791	106347	Mm.17807	NM_134109	ENSMUSG00000022900	Ildr1	AU041483|AU044638	immunoglobulin-like domain containing receptor 1	protein-coding	0.029661	0.591534
chr11-44424044-44424376	chr11	44424044	44424376	+	Il12b	0.0285201	Intergenic	Intergenic	24147	NM_001303244	16160	Mm.239707	NM_008352	ENSMUSG00000004296	Il12b	Il-12b|Il-12p40|Il12p40|p40	interleukin 12b	protein-coding	0.01506	0.51952
chr16-96469426-96469994	chr16	96469426	96469994	+	Igsf5	0.00687826	intron (NM_008791, intron 1 of 2)	intron (NM_008791, intron 1 of 2)	2104	NM_008791	18546	Mm.5023	NM_008791	ENSMUSG00000090223	Pcp4	P16Rimb19|Pcp-4|Pep19	Purkinje cell protein 4	protein-coding	0.010563	0.507909
chr3-59343727-59344810	chr3	59343727	59344810	+	Igsf10	0.0422134	promoter-TSS (NM_001162884)	promoter-TSS (NM_001162884)	-12	NM_001162884	242050	Mm.228086	NM_001162884	ENSMUSG00000036334	Igsf10	6530405F15Rik|9030224D03|AA409708|AA536958|AI414626|Adlican2|CMF608	immunoglobulin superfamily, member 10	protein-coding	0.026777	0.534133
chrX-49797046-49798228	chrX	49797046	49798228	+	Igsf1	0.00253533	intron (NM_177915, intron 1 of 4)	intron (NM_177915, intron 1 of 4)	108	NM_177591	209268	Mm.110505	NM_177591	ENSMUSG00000031111	Igsf1	5330413N23|5530402E03|AI747649|InhBP/p120|mKIAA0364	immunoglobulin superfamily, member 1	protein-coding	0.027919	0.531699
chr6-68668435-68668866	chr6	68668435	68668866	+	Igkv13-87	0.0401117	Intergenic	RLTR46A|LTR|ERVK	658524	NR_004434	19783		NR_004434	ENSMUSG00000106222	Rprl1	Rmrp2|Rpr|Rprh2	ribonuclease P RNA-like 1	ncRNA	0.027842	0.467593
chr5-77803500-77804472	chr5	77803500	77804472	+	Igfbp7	0.032753	Intergenic	Intergenic	338498	NR_131050	69370	Mm.426881	NR_131050	ENSMUSG00000107232	1700017L05Rik	-	RIKEN cDNA 1700017L05 gene	ncRNA	0.016461	0.488181
chr11-99055162-99056493	chr11	99055162	99056493	+	Igfbp4	0.0402417	Intergenic	Intergenic	14583	NM_010517	16010	Mm.233799	NM_010517	ENSMUSG00000017493	Igfbp4	AI875747|Deb2|IBP-4|IGFBP-4	insulin-like growth factor binding protein 4	protein-coding	0.008264	0.521021
chr11-7210254-7210806	chr11	7210254	7210806	+	Igfbp3	0.0305799	intron (NM_008343, intron 1 of 4)	intron (NM_008343, intron 1 of 4)	3393	NM_008343	16009	Mm.29254	NM_008343	ENSMUSG00000020427	Igfbp3	AI649005|IGFBP-3|IGgfbp3	insulin-like growth factor binding protein 3	protein-coding	0.01087	0.482821
chr7-68093551-68093795	chr7	68093551	68093795	+	Igf1r	0.0116716	intron (NM_010513, intron 2 of 20)	intron (NM_010513, intron 2 of 20)	141416	NM_010513	16001	Mm.275742	NM_010513	ENSMUSG00000005533	Igf1r	A330103N21Rik|CD221|D930020L01|IGF-1R|hyft	insulin-like growth factor I receptor	protein-coding	0.016393	0.461224
chr7-67961245-67962355	chr7	67961245	67962355	+	Igf1r	0.0062039	intron (NM_010513, intron 1 of 20)	ID_B1|SINE|B4	9543	NM_010513	16001	Mm.275742	NM_010513	ENSMUSG00000005533	Igf1r	A330103N21Rik|CD221|D930020L01|IGF-1R|hyft	insulin-like growth factor I receptor	protein-coding	0.022523	0.50315
chr7-68228408-68228896	chr7	68228408	68228896	+	Igf1r	0.00497893	3' UTR (NM_010513, exon 21 of 21)	3' UTR (NM_010513, exon 21 of 21)	35581	NM_030101	78444	Mm.425468	NM_030101	ENSMUSG00000030553	Pgpep1l	C330024D12Rik	pyroglutamyl-peptidase I-like	protein-coding	0.012295	0.546012
chr11-78535256-78537064	chr11	78535256	78537064	+	Ift20	0.0121457	promoter-TSS (NM_001159392)	promoter-TSS (NM_001159392)	100	NM_001159392	21927	Mm.386774	NM_009395	ENSMUSG00000017615	Tnfaip1	Bacurd2|Edp-1|Edp1|Tnfip1	tumor necrosis factor, alpha-induced protein 1 (endothelial)	protein-coding	0.051438	0.549475
chr10-19591258-19592747	chr10	19591258	19592747	+	Ifngr1	0.0348123	promoter-TSS (NM_010511)	promoter-TSS (NM_010511)	53	NM_010511	15979	Mm.549	NM_010511	ENSMUSG00000020009	Ifngr1	CD119|IFN-gammaR|Ifgr|Ifngr|Nktar	interferon gamma receptor 1	protein-coding	0.04231	0.540268
chr2-62654461-62655163	chr2	62654461	62655163	+	Ifih1	0.0191105	Intergenic	Intergenic	-8557	NM_027835	71586	Mm.136224	NM_027835	ENSMUSG00000026896	Ifih1	9130009C22Rik|Helicard|Hlcd|MDA5|RLR-2	interferon induced with helicase C domain 1	protein-coding	0.008547	0.4367
chr1-155108488-155108739	chr1	155108488	155108739	+	Ier5	0.0306588	Intergenic	Intergenic	-8977	NM_010500	15939	Mm.12246	NM_010500	ENSMUSG00000056708	Ier5	-	immediate early response 5	protein-coding	0.007968	0.5
chr5-108668563-108669912	chr5	108668563	108669912	+	Idua	0.000933901	TTS (NM_174870)	TTS (NM_174870)	5559	NM_001310691	231583	Mm.440571	NM_174870	ENSMUSG00000046959	Slc26a1	Sat1	solute carrier family 26 (sulfate transporter), member 1	protein-coding	0.036323	0.521481
chr7-80113856-80116055	chr7	80113856	80116055	+	Idh2	0.0260451	intron (NM_173011, intron 1 of 10)	intron (NM_173011, intron 1 of 10)	395	NM_173011	269951	Mm.246432	NM_173011	ENSMUSG00000030541	Idh2	E430004F23|IDPm|Idh-2	isocitrate dehydrogenase 2 (NADP+), mitochondrial	protein-coding	0.050477	0.600455
chr13-70610846-70611492	chr13	70610846	70611492	+	Ice1	0.011139	intron (NM_144837, intron 10 of 18)	intron (NM_144837, intron 10 of 18)	26465	NM_144837	218333	Mm.139738	NM_144837	ENSMUSG00000034525	Ice1	C77245|mKIAA0947	interactor of little elongation complex ELL subunit 1	protein-coding	0.004644	0.454405
chr8-110478570-110479826	chr8	110478570	110479826	+	Hydin	0.043455	intron (NM_172916, intron 24 of 86)	intron (NM_172916, intron 24 of 86)	23158	NR_105058	100861869	Mm.84499	NR_105058		Gm21283	-	predicted gene, 21283	ncRNA	0.021497	0.50358
chr18-35026842-35027894	chr18	35026842	35027894	+	Hspa9	0.00795157	Intergenic	Intergenic	-73017	NM_010481	15526	Mm.209419	NM_010481	ENSMUSG00000024359	Hspa9	74kDa|Csa|Grp75|Hsc74|Hsp74|Hsp74a|Hspa9a|Mortalin|Mot-2|Mot2|Mthsp70|Pbp74	heat shock protein 9	protein-coding	0.010456	0.553656
chr3-40744122-40746328	chr3	40744122	40746328	+	Hspa4l	0.0177028	promoter-TSS (NM_011020)	promoter-TSS (NM_011020)	-388	NM_011020	18415	Mm.39330	NM_011020	ENSMUSG00000025757	Hspa4l	94kDa|AI461691|APG-1|Osp94	heat shock protein 4 like	protein-coding	0.06301	0.597644
chr18-50184620-50185104	chr18	50184620	50185104	+	Hsd17b4	0.00028853	intron (NM_008292, intron 22 of 23)	intron (NM_008292, intron 22 of 23)	56661	NM_008292	15488	Mm.277857	NM_008292	ENSMUSG00000024507	Hsd17b4	17-beta-HSD|17[b]-HSD|DBP|MFE-2|MFP2|MPF-2|Mfp-2|perMFE-2	hydroxysteroid (17-beta) dehydrogenase 4	protein-coding	0.018595	0.482474
chr2-94024762-94025116	chr2	94024762	94025116	+	Hsd17b12	0.0108027	Intergenic	Intergenic	-14209	NM_026944	69113	Mm.272498	NM_026944	ENSMUSG00000040174	Alkbh3	1700108H04Rik|1810020C19Rik|Abh3|mABH3	alkB homolog 3, alpha-ketoglutarate-dependent dioxygenase	protein-coding	0.011299	0.557746
chrX-51679521-51681874	chrX	51679521	51681874	+	Hs6st2	0.00192864	promoter-TSS (NM_015819)	promoter-TSS (NM_015819)	-220	NM_001290468	50786	Mm.252561	NM_015819	ENSMUSG00000062184	Hs6st2	6OST2	heparan sulfate 6-O-sulfotransferase 2	protein-coding	0.070973	0.637213
chr13-54225652-54225935	chr13	54225652	54225935	+	Hrh2	0.000779215	intron (NR_153432, intron 3 of 3)	ORR1G|LTR|ERVL-MaLR	33660	NR_153432	15466	Mm.57243	NM_008286	ENSMUSG00000034987	Hrh2	H2R|HH2R	histamine receptor H2	protein-coding	0	0.535211
chr14-70551244-70555952	chr14	70551244	70555952	+	Hr	0.0467222	promoter-TSS (NM_021877)	promoter-TSS (NM_021877)	-458	NM_021877	15460	Mm.7598	NM_021877	ENSMUSG00000022096	Hr	ALUNC|AU|N|ba|bldy|hr|rh|rh-bmh|rhino	lysine demethylase and nuclear receptor corepressor	protein-coding	0.034197	0.611595
chr19-43384218-43388867	chr19	43384218	43388867	+	Hpse2	0.0178502	intron (NM_001081257, intron 1 of 11)	CpG	1813	NM_001081257	545291	Mm.442200	NM_001081257	ENSMUSG00000074852	Hpse2	Gm968|Hpa2	heparanase 2	protein-coding	0.03205	0.496344
chr19-42811489-42812215	chr19	42811489	42812215	+	Hpse2	3.42e-05	intron (NM_001081257, intron 10 of 11)	intron (NM_001081257, intron 10 of 11)	-31874	NM_001346703	192236	Mm.218381	NM_019424	ENSMUSG00000025188	Hps1	6030422N11Rik|BB405864|Gm21361|Hps|ep	HPS1, biogenesis of lysosomal organelles complex 3 subunit 1	protein-coding	0.008264	0.484182
chr11-96328985-96330735	chr11	96328985	96330735	+	Hoxb3	0.00950107	intron (NM_001079869, intron 1 of 3)	intron (NM_001079869, intron 1 of 3)	6734	NM_001079869	15410	Mm.342481	NM_010458	ENSMUSG00000048763	Hoxb3	Hox-2.7	homeobox B3	protein-coding	0.010286	0.486008
chr11-96347902-96348789	chr11	96347902	96348789	+	Hoxb3	0.0443173	TTS (NM_010458)	TTS (NM_010458)	-3287	NM_134032	103889	Mm.281153	NM_134032	ENSMUSG00000075588	Hoxb2	AI894218|Hox-2.8|Hoxbes2	homeobox B2	protein-coding	0.018038	0.481982
chr11-96198354-96201261	chr11	96198354	96201261	+	Hoxb13	0.0451776	Intergenic	Intergenic	-3647	NR_108029	432593	Mm.342467	NR_108029		Gm11538	-	predicted gene 11538	ncRNA	0.023048	0.493466
chrX-134612103-134613146	chrX	134612103	134613146	+	Hnrnph2	0.0371151	Intergenic	Intergenic	11445	NM_001313716	56258	Mm.315909	NM_019868	ENSMUSG00000045427	Hnrnph2	DXHXS1271E|Ftp-3|Ftp3|H'|HNRNP|Hnrph2	heterogeneous nuclear ribonucleoprotein H2	protein-coding	0.019175	0.525862
chr5-100031196-100033138	chr5	100031196	100033138	+	Hnrnpdl	0.0365854	Intergenic	Intergenic	7055	NR_152866	50926	Mm.389579	NM_016690	ENSMUSG00000029328	Hnrnpdl	AA407431|AA959857|D5Ertd650e|D5Wsu145e|Hnrnpdl1|Hnrpdl|JKTBP|hnRNP DL|hnRNP-DL	heterogeneous nuclear ribonucleoprotein D-like	protein-coding	0.004634	0.438497
chr5-99899865-99900688	chr5	99899865	99900688	+	Hnrnpd	0.048421	Intergenic	Intergenic	78662	NM_001077265	11991	Mm.150231	NM_007516	ENSMUSG00000000568	Hnrnpd	Auf1|Hnrpd	heterogeneous nuclear ribonucleoprotein D	protein-coding	0.010936	0.479369
chr5-35447650-35448734	chr5	35447650	35448734	+	Hmx1	0.00989314	Intergenic	Intergenic	59075	NM_010445	15371	Mm.358606	NM_010445	ENSMUSG00000067438	Hmx1	Nkx5-3	H6 homeobox 1	protein-coding	0.024908	0.567742
chr16-4763178-4763726	chr16	4763178	4763726	+	Hmox2	0.0286162	intron (NM_001357050, intron 2 of 5)	intron (NM_001357050, intron 2 of 5)	6506	NM_001357050	15369	Mm.272866	NM_010443	ENSMUSG00000004070	Hmox2	HO-2|HO2	heme oxygenase 2	protein-coding	0.00365	0.471767
chr13-21709837-21711796	chr13	21709837	21711796	+	Hist1h2bl	0.0074427	Intergenic	Intergenic	5327	NM_178199	319185		NM_178199	ENSMUSG00000094338	Hist1h2bl	H2b-291a	histone cluster 1, H2bl	protein-coding	0.034712	0.417857
chr13-23597917-23598421	chr13	23597917	23598421	+	Hist1h2be	0.00045746	intron (NM_001177653, intron 1 of 1)	intron (NM_001177653, intron 1 of 1)	-12199	NM_001290530	319179	Mm.440391	NM_178194	ENSMUSG00000047246	Hist1h2be	Gm11398	histone cluster 1, H2be	protein-coding	0.017857	0.384158
chr16-17262266-17262667	chr16	17262266	17262667	+	Hic2	0.0115582	3' UTR (NM_178922, exon 3 of 3)	3' UTR (NM_178922, exon 3 of 3)	-13834	NM_177473	224019	Mm.246388	NM_177473	ENSMUSG00000055692	Tmem191c	4933405M22Rik|D16Bwg1494e|MNCb-4137	transmembrane protein 191C	protein-coding	0.01995	0.547264
chr12-108327214-108329391	chr12	108327214	108329391	+	Hhipl1	0.0176783	TTS (NM_001044380)	TTS (NM_001044380)	-6014	NM_010010	13116	Mm.41911	NM_010010	ENSMUSG00000021259	Cyp46a1	CH24H|Cyp46	cytochrome P450, family 46, subfamily a, polypeptide 1	protein-coding	0.054662	0.604683
chr14-27000292-27000962	chr14	27000292	27000962	+	Hesx1	0.0130359	5' UTR (NM_010420, exon 1 of 4)	5' UTR (NM_010420, exon 1 of 4)	265	NM_010420	15209	Mm.4802	NM_010420	ENSMUSG00000040726	Hesx1	HES-1|Rpx	homeobox gene expressed in ES cells	protein-coding	0.023881	0.451565
chr4-154956448-154962610	chr4	154956448	154962610	+	Hes5	0.00752071	Intergenic	Intergenic	-1394	NM_010419	15208	Mm.137268	NM_010419	ENSMUSG00000048001	Hes5	bHLHb38	hes family bHLH transcription factor 5	protein-coding	0.036676	0.575045
chr11-107617686-107618113	chr11	107617686	107618113	+	Helz	0.00354455	intron (NM_198298, intron 12 of 31)	intron (NM_198298, intron 12 of 31)	-19823	NR_105897	102465562		NR_105897	ENSMUSG00000098497	Mir6932	Gm27691|mmu-mir-6932	microRNA 6932	ncRNA	0.007026	0.469626
chr11-107573149-107574273	chr11	107573149	107574273	+	Helz	0.0016947	intron (NM_198298, intron 2 of 31)	intron (NM_198298, intron 2 of 31)	25751	NM_198298	78455	Mm.272047	NM_198298	ENSMUSG00000020721	Helz	3110078M01Rik|9430093I07Rik|9630002H22Rik|AI851979|DRHC	helicase with zinc finger domain	protein-coding	0.016904	0.500444
chr19-38981989-38982331	chr19	38981989	38982331	+	Hells	0.0282938	Intergenic	Intergenic	-24859	NM_028089	72082	Mm.142581	NM_028089	ENSMUSG00000025002	Cyp2c55	2010318C06Rik	cytochrome P450, family 2, subfamily c, polypeptide 55	protein-coding	0.002924	0.355685
chr13-14521771-14523427	chr13	14521771	14523427	+	Hecw1	0.00392046	intron (NM_001081348, intron 1 of 28)	intron (NM_001081348, intron 1 of 28)	627	NM_001081348	94253	Mm.125298	NM_153130	ENSMUSG00000021301	Hecw1	9330116H24Rik|AV273951|E130207I19Rik|Nedl1	HECT, C2 and WW domain containing E3 ubiquitin protein ligase 1	protein-coding	0.036836	0.566083
chr1-92211891-92212922	chr1	92211891	92212922	+	Hdac4	0.0129092	Intergenic	Intergenic	-32065	NM_207225	208727	Mm.318567	NM_207225	ENSMUSG00000026313	Hdac4	4932408F19Rik|HD4	histone deacetylase 4	protein-coding	0.019399	0.553295
chr14-54553460-54555136	chr14	54553460	54555136	+	Haus4	0.00764195	promoter-TSS (NM_145462)	promoter-TSS (NM_145462)	63	NM_145462	219072	Mm.202152	NM_145462	ENSMUSG00000022177	Haus4	9430093H08Rik|AU016300|D14Ertd500e	HAUS augmin-like complex, subunit 4	protein-coding	0.062649	0.547406
chr15-56856020-56856484	chr15	56856020	56856484	+	Has2os	0.00575731	Intergenic	Intergenic	-161706	NM_008216	15117	Mm.5148	NM_008216	ENSMUSG00000022367	Has2	-	hyaluronan synthase 2	protein-coding	0.012931	0.397849
chr3-88030529-88031745	chr3	88030529	88031745	+	Hapln2	0.0155716	Intergenic	Intergenic	-3626	NM_022031	73940	Mm.294467	NM_022031	ENSMUSG00000004894	Hapln2	4930401E20Rik|Bral1	hyaluronan and proteoglycan link protein 2	protein-coding	0.022204	0.541495
chr11-100354029-100357807	chr11	100354029	100357807	+	Hap1	0.0328124	exon (NM_177981, exon 1 of 13)	exon (NM_177981, exon 1 of 13)	210	NM_001359052	15114	Mm.281700	NM_010404	ENSMUSG00000006930	Hap1	HAP-1	huntingtin-associated protein 1	protein-coding	0.038909	0.544589
chr11-57885806-57886529	chr11	57885806	57886529	+	Hand1	0.012757	Intergenic	Intergenic	-54020	NM_008213	15110	Mm.4746	NM_008213	ENSMUSG00000037335	Hand1	Ehand1|Hxt|Th1|Thing1|bHLHa27|eHAND	heart and neural crest derivatives expressed 1	protein-coding	0.02213	0.470994
chr6-52105150-52106584	chr6	52105150	52106584	+	Halr1	0.0415369	intron (NR_110440, intron 1 of 2)	intron (NR_110440, intron 1 of 2)	2918	NR_110440	102635415	Mm.333063	NR_110440	ENSMUSG00000085412	Halr1	Gm15055|Haunt|Linchoxa1|linc-Evx1|linc-Hoxa1|linc1547	Hoxa adjacent long noncoding RNA 1	ncRNA	0.013947	0.425784
chr5-30154308-30155940	chr5	30154308	30155940	+	Hadha	0.0167444	promoter-TSS (NM_178878)	promoter-TSS (NM_178878)	-129	NM_145558	231086	Mm.291463	NM_145558	ENSMUSG00000059447	Hadhb	4930479F15Rik|Mtpb|TP-beta	hydroxyacyl-Coenzyme A dehydrogenase/3-ketoacyl-Coenzyme A thiolase/enoyl-Coenzyme A hydratase (trifunctional protein), beta subunit	protein-coding	0.055147	0.557257
chr14-56177575-56178025	chr14	56177575	56178025	+	Gzmn	0.032597	Intergenic	Intergenic	-3201	NM_001305808	245839	Mm.207063	NM_153052	ENSMUSG00000015443	Gzmn	GrN	granzyme N	protein-coding	0.02	0.543237
chr3-82073282-82075053	chr3	82073282	82075053	+	Gucy1b3	0.000906746	intron (NM_001161796, intron 1 of 13)	intron (NM_001161796, intron 1 of 13)	544	NM_017469	54195	Mm.9445	NM_017469	ENSMUSG00000028005	Gucy1b1	GC-S-beta-1|GCbeta1|Gucy1b3	guanylate cyclase 1, soluble, beta 1	protein-coding	0.040655	0.559819	705(TGTTCACTTA,-,0.00)
chr1-54384215-54384611	chr1	54384215	54384611	+	Gtf3c3	0.0180136	Intergenic	Intergenic	54613	NM_001033194	98488	Mm.25856	NM_001033194	ENSMUSG00000041303	Gtf3c3	TF3C-gamma|TFIIIC102	general transcription factor IIIC, polypeptide 3	protein-coding	0.002525	0.458438
chr17-57010517-57013017	chr17	57010517	57013017	+	Gtf2f1	0.000790501	promoter-TSS (NM_133801)	promoter-TSS (NM_133801)	-479	NM_133801	98053	Mm.24632	NM_133801	ENSMUSG00000002658	Gtf2f1	2810405L04Rik|C76800|RAP74	general transcription factor IIF, polypeptide 1	protein-coding	0.0364	0.546581
chr2-44524222-44527027	chr2	44524222	44527027	+	Gtdc1	0.00523382	Intergenic	Intergenic	335998	NM_172662	227835	Mm.314312	NM_172662	ENSMUSG00000036890	Gtdc1	E330008O22Rik	glycosyltransferase-like domain containing 1	protein-coding	0.0082	0.425517
chr5-147204788-147205560	chr5	147204788	147205560	+	Gsx1	0.0373974	Intergenic	Intergenic	16478	NM_008178	14842	Mm.4797	NM_008178	ENSMUSG00000053129	Gsx1	Gsh-1|Gsh1	GS homeobox 1	protein-coding	0.016839	0.489004
chr8-33698080-33698569	chr8	33698080	33698569	+	Gsr	0.0116554	TTS (NM_010344)	TTS (NM_010344)	-33590	NM_001167921	68153	Mm.286104	NM_026584	ENSMUSG00000031585	Gtf2e2	34kDa|AI462509|C330006J08Rik	general transcription factor II E, polypeptide 2 (beta subunit)	protein-coding	0.006135	0.422449
chr16-38246111-38246874	chr16	38246111	38246874	+	Gsk3b	0.0453569	TTS (NM_019827)	TTS (NM_019827)	48332	NM_010936	18171	Mm.8509	NM_010936	ENSMUSG00000022809	Nr1i2	PXR|PXR.1|PXR.2|PXR1|SXR|mPXR	nuclear receptor subfamily 1, group I, member 2	protein-coding	0.002621	0.502618
chr16-38112044-38112219	chr16	38112044	38112219	+	Gsk3b	0.00142358	intron (NM_001347232, intron 1 of 11)	B1_Mur3|SINE|Alu	-22871	NR_033221	414072	Mm.483602	NR_033221		BC031361	-	cDNA sequence BC031361	ncRNA	0.011429	0.590909
chr7-126089580-126090766	chr7	126089580	126090766	+	Gsg1l	0.0133278	Intergenic	Intergenic	-7762	NM_001101488	269994	Mm.39599	NM_001101488	ENSMUSG00000046182	Gsg1l	AI852434|C230098I05Rik|G630023A01Rik|Gm637|g1l	GSG1-like	protein-coding	0.010118	0.497051	694(TAAGCAAACA,+,0.00)
chr5-21185557-21186877	chr5	21185557	21186877	+	Gsap	0.00535811	promoter-TSS (NM_175437)	promoter-TSS (NM_175437)	-50	NM_175437	212167	Mm.121705	NM_175437	ENSMUSG00000039934	Gsap	A530088I07Rik|Pion	gamma-secretase activating protein	protein-coding	0.039394	0.551855
chrX-7794903-7795459	chrX	7794903	7795459	+	Gripap1	0.0104341	intron (NM_001359291, intron 5 of 23)	intron (NM_001359291, intron 5 of 23)	5188	NM_001290455	54645	Mm.194811	NM_207670	ENSMUSG00000031153	Gripap1	AI854681|DXImx47e|GRASP-1|Sfc10|mKIAA1167	GRIP1 associated protein 1	protein-coding	0.014388	0.495512
chr10-120077859-120078275	chr10	120077859	120078275	+	Grip1	0.0387274	TTS (NM_133442)	TTS (NM_133442)	34898	NM_080446	117599	Mm.214703	NM_080446	ENSMUSG00000020228	Helb	AI447783|D10Ertd664e	helicase (DNA) B	protein-coding	0.009615	0.448441
chr9-42673643-42674325	chr9	42673643	42674325	+	Grik4	0.0156806	intron (NM_175481, intron 5 of 20)	intron (NM_175481, intron 5 of 20)	-201726	NM_173038	272589	Mm.34483	NM_173038	ENSMUSG00000037287	Tbcel	D330014K23|E130107N23Rik|Lrrc35	tubulin folding cofactor E-like	protein-coding	0.016129	0.538799
chr16-88042712-88042933	chr16	88042712	88042933	+	Grik1	0.0211429	intron (NM_146072, intron 3 of 16)	intron (NM_146072, intron 3 of 16)	133551	NR_155304	105246151	Mm.449986	NR_155304		4930590A17Rik	-	RIKEN cDNA 4930590A17 gene	ncRNA	0.00905	0.463964
chr14-34810675-34811568	chr14	34810675	34811568	+	Grid1	0.0424753	Intergenic	Intergenic	-9015	NM_008166	14803	Mm.121569	NM_008166	ENSMUSG00000041078	Grid1	GluD1|GluRdelta1	glutamate receptor, ionotropic, delta 1	protein-coding	0.026876	0.522371
chr18-10503015-10503798	chr18	10503015	10503798	+	Greb1l	0.0467214	intron (NM_001083628, intron 11 of 32)	intron (NM_001083628, intron 11 of 32)	106946	NM_001081222	77805	Mm.210996	NM_144542	ENSMUSG00000024293	Esco1	A930014I12Rik	establishment of sister chromatid cohesion N-acetyltransferase 1	protein-coding	0.003831	0.4375
chr11-11923927-11924219	chr11	11923927	11924219	+	Grb10	0.0231709	Intergenic	B1_Mus1|SINE|Alu	-25929	NM_001190448	13195	Mm.12906	NM_016672	ENSMUSG00000020182	Ddc	Aadc	dopa decarboxylase	protein-coding	0.006849	0.532423
chr15-86056539-86060518	chr15	86056539	86060518	+	Gramd4	0.00696546	promoter-TSS (NM_001205353)	promoter-TSS (NM_001205353)	-199	NM_001205353	223752	Mm.24442	NM_172611	ENSMUSG00000035900	Gramd4	9930016O13	GRAM domain containing 4	protein-coding	0.040211	0.577889
chr10-80043981-80044542	chr10	80043981	80044542	+	Gpx4	0.0373199	intron (NR_038088, intron 1 of 4)	intron (NR_038088, intron 1 of 4)	-2905	NR_110342	625249	Mm.332810	NM_008162	ENSMUSG00000075706	Gpx4	GPx-4|GSHPx-4|PHGPx|mtPHGPx|snGPx	glutathione peroxidase 4	protein-coding	0.00713	0.52847
chr12-76792463-76792979	chr12	76792463	76792979	+	Gpx2	0.0111117	exon (NM_030677, exon 2 of 2)	exon (NM_030677, exon 2 of 2)	2833	NM_030677	14776	Mm.441856	NM_030677	ENSMUSG00000042808	Gpx2	GI-GPx|GPx-GI|GSHPx-2|GSHPx-GI	glutathione peroxidase 2	protein-coding	0.032946	0.555126
chr9-108338097-108340683	chr9	108338097	108340683	+	Gpx1	0.0112866	exon (NM_001329527, exon 1 of 2)	exon (NM_001329527, exon 1 of 2)	310	NM_001329528	14775	Mm.1090	NM_008160	ENSMUSG00000063856	Gpx1	AI195024|AL033363|CGPx|GPx-1|GSHPx-1|Gpx	glutathione peroxidase 1	protein-coding	0.036736	0.519134	738(TAATTAAACA,+,0.00)
chr7-19217845-19218568	chr7	19217845	19218568	+	Gpr4	0.00450557	intron (NM_175668, intron 1 of 1)	intron (NM_175668, intron 1 of 1)	5668	NM_175668	319197	Mm.135984	NM_175668	ENSMUSG00000044317	Gpr4	-	G protein-coupled receptor 4	protein-coding	0.006916	0.529006
chr2-37516081-37517498	chr2	37516081	37517498	+	Gpr21	0.0183068	intron (NM_177383, intron 1 of 1)	intron (NM_177383, intron 1 of 1)	163	NM_177383	338346	Mm.445325	NM_177383	ENSMUSG00000053164	Gpr21	C230004C13Rik	G protein-coupled receptor 21	protein-coding	0.011291	0.477433
chr2-21963440-21964543	chr2	21963440	21964543	+	Gpr158	0.0224316	Intergenic	Intergenic	-263512	NM_148413	667663	Mm.330033	NM_148413	ENSMUSG00000025716	Myo3a	9030416P08Rik	myosin IIIA	protein-coding	0.015413	0.442935
chr12-112868633-112871254	chr12	112868633	112871254	+	Gpr132	0.0336966	Intergenic	L1M|LINE|L1	-9027	NM_019925	56696	Mm.20455	NM_019925	ENSMUSG00000021298	Gpr132	G2a	G protein-coupled receptor 132	protein-coding	0.027852	0.520214	488(TATTTACTTA,-,0.00)
chr2-31191247-31191802	chr2	31191247	31191802	+	Gpr107	0.00523855	intron (NM_178760, intron 13 of 17)	intron (NM_178760, intron 13 of 17)	39208	NM_178760	277463	Mm.236074	NM_178760	ENSMUSG00000000194	Gpr107	9930033D15Rik|AI790205|C530034M11|mKIAA1624	G protein-coupled receptor 107	protein-coding	0.009009	0.535971
chr12-78350673-78351357	chr12	78350673	78351357	+	Gphn	0.0371419	intron (NM_172952, intron 2 of 23)	LSU-rRNA_Hsa|rRNA|rRNA	124360	NM_145965	268566	Mm.341742	NM_145965	ENSMUSG00000047454	Gphn	5730552E08Rik|AI662856|BC027112|C230040D23|GPH|GPHRYN|geph	gephyrin	protein-coding	0.02193	0.416058
chr13-111488503-111491493	chr13	111488503	111491493	+	Gpbp1	0.0105031	5' UTR (NM_001122963, exon 1 of 12)	5' UTR (NM_001122963, exon 1 of 12)	129	NM_001361923	73274	Mm.57286	NM_028487	ENSMUSG00000032745	Gpbp1	1700034P14Rik|AU019836|D230035M11Rik|Gpbp|mGPBP	GC-rich promoter binding protein 1	protein-coding	0.090301	0.623537	531(TAAGCAAACA,+,0.00)
chr1-187233024-187233696	chr1	187233024	187233696	+	Gpatch2	0.0174116	intron (NM_001357646, intron 4 of 7)	intron (NM_001357646, intron 4 of 7)	17617	NM_001357645	67769	Mm.138321	NM_026367	ENSMUSG00000039210	Gpatch2	5830433G22Rik|5830436K05Rik|AI427714|AI447508|AW107440|AW491060|Gpatc2	G patch domain containing 2	protein-coding	0.011905	0.521545
chr7-119355997-119356742	chr7	119355997	119356742	+	Gp2	0.0366687	Intergenic	ID_B1|SINE|B4	102903	NM_025989	67133	Mm.46403	NM_025989	ENSMUSG00000030954	Gp2	2310037I18Rik|AV060639	glycoprotein 2 (zymogen granule membrane)	protein-coding	0.006711	0.475871
chr16-18610578-18613608	chr16	18610578	18613608	+	Gp1bb	0.0219933	Intergenic	Intergenic	10310	NM_010327	14724	Mm.475622	NM_010327	ENSMUSG00000050761	Gp1bb	-	glycoprotein Ib, beta polypeptide	protein-coding	0.013201	0.569119
chr8-23242690-23243160	chr8	23242690	23243160	+	Golga7	0.0288768	intron (NM_020585, intron 4 of 4)	B3|SINE|B2	-5257	NM_024240	109145	Mm.27945	NM_024240	ENSMUSG00000031546	Gins4	2810037C03Rik|4933405K01Rik|Sld5	GINS complex subunit 4 (Sld5 homolog)	protein-coding	0.019149	0.464968
chr10-121364387-121366347	chr10	121364387	121366347	+	Gns	0.012165	intron (NM_029364, intron 1 of 13)	CpG	277	NM_029364	75612	Mm.207683	NM_029364	ENSMUSG00000034707	Gns	2610016K11Rik|AU042285|C87209|G6S|N28088	glucosamine (N-acetyl)-6-sulfatase	protein-coding	0.054592	0.571647
chr2-174259110-174262166	chr2	174259110	174262166	+	Gnas	0.0444712	Intergenic	(GA)n|Simple_repeat|Simple_repeat	6487	NR_029646	723906		NR_029646	ENSMUSG00000065521	Mir296	Mirn296|mir-296|mmu-mir-296	microRNA 296	ncRNA	0.00949	0.465162
chr8-93912663-93913089	chr8	93912663	93913089	+	Gnao1	0.0262737	intron (NM_001113384, intron 3 of 7)	intron (NM_001113384, intron 3 of 7)	-99321	NR_026888	75809	Mm.443272	NM_029449		4930488L21Rik	4930452J22Rik	RIKEN cDNA 4930488L21 gene	ncRNA	0.018779	0.576112
chr8-93854551-93854901	chr8	93854551	93854901	+	Gnao1	0.0258613	intron (NM_001113384, intron 2 of 7)	intron (NM_001113384, intron 2 of 7)	-41171	NR_026888	75809	Mm.443272	NM_029449		4930488L21Rik	4930452J22Rik	RIKEN cDNA 4930488L21 gene	ncRNA	0.008571	0.498575
chr13-40708285-40712856	chr13	40708285	40712856	+	Gm9979	0.00533942	Intergenic	Intergenic	-17238	NR_125899	102633805		NR_125899	ENSMUSG00000097752	Gm26688	Tfap2a-as1	predicted gene, 26688	ncRNA	0.021002	0.472878
chr11-79307098-79307252	chr11	79307098	79307252	+	Gm9964	0.00385056	Intergenic	Intergenic	-32717	NM_010897	18015	Mm.255596	NM_010897	ENSMUSG00000020716	Nf1	AW494271|Dsk9|E030030H24Rik|Mhdadsk9|Nf-1	neurofibromin 1	protein-coding	0.038961	0.619355
chr7-121033772-121035747	chr7	121033772	121035747	+	Gm9905	0.0350777	5' UTR (NM_021554, exon 1 of 5)	5' UTR (NM_021554, exon 1 of 5)	314	NM_021554	59052	Mm.29122	NM_021554	ENSMUSG00000030876	Mettl9	0610012D09Rik|AA517660|Drev|MNCb-5680	methyltransferase like 9	protein-coding	0.071899	0.611336
chr7-78620232-78620578	chr7	78620232	78620578	+	Gm9885	0.0446733	intron (NR_015542, intron 8 of 10)	intron (NR_015542, intron 8 of 10)	-42567	NM_008746	18213	Mm.33496	NM_008746	ENSMUSG00000059146	Ntrk3	AW125844|Ntrk3_tv3|TrkC	neurotrophic tyrosine kinase, receptor, type 3	protein-coding	0.008671	0.582133
chr12-86216267-86217637	chr12	86216267	86217637	+	Gm805	0.0490063	Intergenic	Intergenic	-24906	NM_027405	70373	Mm.252967	NM_027405	ENSMUSG00000021254	Gpatch2l	1700020O03Rik|4732487G21Rik|A630090I05Rik|Kiaa1152	G patch domain containing 2 like	protein-coding	0.021168	0.508388
chr17-17345460-17346517	chr17	17345460	17346517	+	Gm6712	0.0128182	Intergenic	Intergenic	-28344	NM_025934	67045	Mm.35117	NM_025934	ENSMUSG00000116564	Riok2	2010110K24Rik|2410085M17Rik	RIO kinase 2	protein-coding	0.045412	0.539698
chr8-89169255-89169960	chr8	89169255	89169960	+	Gm6625	0.0265799	Intergenic	Intergenic	-125445	NM_021390	58198	Mm.214361	NM_021390	ENSMUSG00000031665	Sall1	Msal-3	spalt like transcription factor 1	protein-coding	0.015603	0.548159
chr8-19702996-19703736	chr8	19702996	19703736	+	Gm6483	0.0409285	Intergenic	Intergenic	-26210	NM_001270553	100861668	Mm.491087	NM_001270553	ENSMUSG00000095294	Gm21119	-	predicted gene, 21119	protein-coding	0.017568	0.497976
chr7-25855031-25855566	chr7	25855031	25855566	+	Gm6434	0.00432636	Intergenic	Intergenic	-38768	NM_028775	74134	Mm.275188	NM_028775	ENSMUSG00000040703	Cyp2s1	1200011C15Rik|AU041727|C79779|CYPIIS1	cytochrome P450, family 2, subfamily s, polypeptide 1	protein-coding	0.016822	0.516791
chr3-97928818-97929555	chr3	97928818	97929555	+	Gm5544	0.00243857	promoter-TSS (NM_001033779)	promoter-TSS (NM_001033779)	-987	NM_001033779	433632	Mm.212421	NM_001033779		Gm5544	EG433632	predicted gene 5544	protein-coding	0.010855	0.45393
chr12-82497756-82498674	chr12	82497756	82498674	+	Gm5435	0.0199751	Intergenic	RSINE1|SINE|B4	-118710	NM_001310478	50779	Mm.126176	NM_015812	ENSMUSG00000021219	Rgs6	-	regulator of G-protein signaling 6	protein-coding	0.013072	0.470076
chr3-16024940-16025466	chr3	16024940	16025466	+	Gm5150	0.0116809	Intergenic	IAPEY4_LTR|LTR|ERVK	-18871	NM_001081687	381484	Mm.217376	NM_001081687	ENSMUSG00000078780	Gm5150	-	predicted gene 5150	protein-coding	0.013308	0.440228
chr5-29735353-29736692	chr5	29735353	29736692	+	Gm5129	0.0261459	promoter-TSS (NR_028426)	promoter-TSS (NR_028426)	-86	NR_028426	332993	Mm.473746	NR_028426		Gm5129	EG332993	predicted gene 5129	ncRNA	0.072442	0.592537
chr13-44121889-44122504	chr13	44121889	44122504	+	Gm5083	0.0139655	non-coding (NR_045285, exon 2 of 5)	non-coding (NR_045285, exon 2 of 5)	1029	NR_045285	328235	Mm.188356	NR_045285	ENSMUSG00000089815	Gm5083	A730030A06	predicted gene 5083	ncRNA	0.014634	0.452922
chrX-11591366-11592274	chrX	11591366	11592274	+	Gm4906	0.00385602	Intergenic	Intergenic	263998	NM_001114529	236663	Mm.473680	NM_001114529	ENSMUSG00000069038	H2al1j	EG236663|Gm4906	H2A histone family member L1J	protein-coding	0.012115	0.508251
chr8-34280292-34282309	chr8	34280292	34282309	+	Gm4889	0.0130455	Intergenic	RMER4B|LTR|ERVK	-114588	NR_105820	102465211		NR_105820	ENSMUSG00000098785	Mir6395	Gm27561|mmu-mir-6395	microRNA 6395	ncRNA	0.015369	0.493558
chr10-94294885-94295612	chr10	94294885	94295612	+	Gm4792	0.0226087	non-coding (NR_033209, exon 2 of 3)	non-coding (NR_033209, exon 2 of 3)	3455	NR_033209	215472	Mm.255656	NM_174999	ENSMUSG00000053420	Gm4792	E130012K09|EG215472	predicted gene 4792	ncRNA	0.008253	0.476648
chr3-94260567-94261048	chr3	94260567	94261048	+	Gm4778	0.0180535	Intergenic	Intergenic	-49325	NM_029431	75778	Mm.45092	NM_029431	ENSMUSG00000028145	Them4	2700077M13Rik|4921507I02Rik	thioesterase superfamily member 4	protein-coding	0.018711	0.475104
chr12-22156438-22156998	chr12	22156438	22156998	+	Gm4425	0.000516151	promoter-TSS (NR_136920)	promoter-TSS (NR_136920)	-72	NR_136920	100043416		NM_001004167	ENSMUSG00000093846	Gm4425	EG432637|Gm5433	KRAB-domain protein pseudogene	pseudo	0.091071	0.69697
chr1-62827885-62828562	chr1	62827885	62828562	+	Gm4208	0.0269532	Intergenic	Intergenic	-33491	NR_040601	74992	Mm.401979	NR_040601		4930487H11Rik	-	RIKEN cDNA 4930487H11 gene	ncRNA	0.007386	0.530973
chr9-43878834-43880838	chr9	43878834	43880838	+	Gm3898	0.0304418	Intergenic	Intergenic	135260	NM_021424	58235	Mm.335096	NM_021424	ENSMUSG00000032012	Nectin1	AI835281|AW549174|Cd111|HIgR|HveC|PRR|PRR1|Pvrl1|nectin-1	nectin cell adhesion molecule 1	protein-coding	0.037425	0.55611
chr3-88212026-88212631	chr3	88212026	88212631	+	Gm3764	0.0379586	Intergenic	Intergenic	-2843	NR_037276	100526540		NR_037276	ENSMUSG00000092988	Mir3093	mir-3093|mmu-mir-3093	microRNA 3093	ncRNA	0.001653	0.506601
chr3-88230379-88234076	chr3	88230379	88234076	+	Gm3764	0.0352098	Intergenic	MIR3|SINE|MIR	16629	NR_029817	387133		NR_029817	ENSMUSG00000106493	Mir9-1	Mirn9|Mirn9-1|mir-9-1|mmu-mir-9-1	microRNA 9-1	ncRNA	0.011361	0.535425
chr19-45304509-45304942	chr19	45304509	45304942	+	Gm29595	0.0155278	Intergenic	Intergenic	-59009	NM_001360120	12234	Mm.119717	NM_009771	ENSMUSG00000025217	Btrc	Beta-Trcp1|E3RS-IkappaB|E3RSIkappaB|FWD1|Fbw1a|HOS|SCF b-TRCP|Slimb|b-TrCP|beta-TrCP	beta-transducin repeat containing protein	protein-coding	0.018476	0.543779
chr1-92696710-92697344	chr1	92696710	92697344	+	Gm29483	0.0136105	Intergenic	Intergenic	-48186	NM_153114	260301	Mm.219545	NM_153114	ENSMUSG00000044055	Otos	OTOSP	otospiralin	protein-coding	0.007886	0.525984
chr1-88611239-88611502	chr1	88611239	88611502	+	Gm29336	0.047618	Intergenic	Intergenic	59853	NR_037971	100503197	Mm.99352	NR_037971	ENSMUSG00000100798	Gm19589	-	predicted gene, 19589	ncRNA	0.019011	0.560606
chr1-155029026-155031447	chr1	155029026	155031447	+	Gm29282	0.0173238	Intergenic	MTE2a|LTR|ERVL-MaLR	53028	NR_151545	671336	Mm.393476	NR_151545	ENSMUSG00000096950	Gm9530	-	predicted gene 9530	ncRNA	0.019827	0.544178
chr1-131994865-131995498	chr1	131994865	131995498	+	Gm29103	0.0170358	Intergenic	Intergenic	-12424	NM_007923	13714	Mm.254233	NM_007923	ENSMUSG00000026436	Elk4	2310011G17Rik|A130026I01Rik|BB162516|SAP-1|Sap1	ELK4, member of ETS oncogene family	protein-coding	0.009479	0.474763
chr4-54637110-54637457	chr4	54637110	54637457	+	Gm29067	0.0110803	Intergenic	Intergenic	-310662	NM_172867	242466	Mm.102904	NM_172867	ENSMUSG00000060206	Zfp462	6030417H05|9430078C22Rik|Gt4-2|Zfpip|Znf462	zinc finger protein 462	protein-coding	0.005764	0.531609
chr17-83064014-83065338	chr17	83064014	83065338	+	Gm29052	0.0236112	intron (NR_045094, intron 2 of 3)	RSINE1|SINE|B4	13549	NR_045094	100503434	Mm.187281	NR_045094	ENSMUSG00000117399	Gm19689	-	predicted gene, 19689	ncRNA	0.021148	0.46566
chr15-82965734-82965905	chr15	82965734	82965905	+	Gm29019	0.00179922	Intergenic	Intergenic	-6523	NR_037241	100526477		NR_037241	ENSMUSG00000092751	Mir3080	mmu-mir-3080	microRNA 3080	ncRNA	0	0.552326
chr15-103077649-103077996	chr15	103077649	103077996	+	Gm28876	0.0117324	Intergenic	Intergenic	43427	NM_013553	15423	Mm.1351	NM_013553	ENSMUSG00000075394	Hoxc4	Hox-3.5	homeobox C4	protein-coding	0.002882	0.511494
chr12-104900968-104901947	chr12	104900968	104901947	+	Gm28875	0.042683	Intergenic	Intergenic	-36381	NM_053155	94040	Mm.244078	NM_053155	ENSMUSG00000021097	Clmn	9330188N17Rik|AI428889|AI788815|mKIAA1188	calmin	protein-coding	0.019408	0.54898
chr7-73145093-73145900	chr7	73145093	73145900	+	Gm28746	0.0368083	Intergenic	Intergenic	-43428	NR_046024	625243	Mm.261798	NR_046024	ENSMUSG00000108383	Gm6567	-	predicted gene 6567	ncRNA	0.012392	0.47896
chr3-128669863-128670087	chr3	128669863	128670087	+	Gm28543	0.0231471	Intergenic	Intergenic	-438370	NR_045704	402774	Mm.209170	NR_045704	ENSMUSG00000105816	D030025E07Rik	-	RIKEN cDNA D030025E07 gene	ncRNA	0	0.533333
chr8-91865254-91866012	chr8	91865254	91866012	+	Gm28511	0.0488274	Intergenic	Intergenic	-63979	NM_001253822	16373	Mm.238044	NM_008393	ENSMUSG00000031734	Irx3	AI894186	Iroquois related homeobox 3	protein-coding	0.015831	0.554677
chr1-77597713-77598171	chr1	77597713	77598171	+	Gm28386	0.0208293	Intergenic	Intergenic	-82854	NM_007936	13838	Mm.400747	NM_007936	ENSMUSG00000026235	Epha4	2900005C20Rik|AI385584|Cek8|Hek8|Sek|Sek1|Tyro1|rb	Eph receptor A4	protein-coding	0.008734	0.470588
chr1-89344481-89345106	chr1	89344481	89345106	+	Gm28342	0.0294334	Intergenic	Intergenic	61340	NR_040482	77331	Mm.374962	NR_040482	ENSMUSG00000099938	C030007H22Rik	-	RIKEN cDNA C030007H22 gene	ncRNA	0.0112	0.515974
chr7-40868060-40868727	chr7	40868060	40868727	+	Gm28307	0.0320714	intron (NR_040329, intron 4 of 4)	intron (NR_040329, intron 4 of 4)	29931	NR_040329	320210	Mm.126237	NR_040329	ENSMUSG00000100600	A230077H06Rik	-	RIKEN cDNA A230077H06 gene	ncRNA	0.005997	0.495509
chr15-25026980-25027572	chr15	25026980	25027572	+	Gm2824	0.0466742	Intergenic	Intergenic	386488	NM_027395	70350	Mm.29586	NM_027395	ENSMUSG00000045763	Basp1	2610024P12Rik|CAP-23|CAP23|Ckap3|NAP-22|NAP22	brain abundant, membrane attached signal protein 1	protein-coding	0.018581	0.473862
chr9-100453933-100454939	chr9	100453933	100454939	+	Gm28166	0.00748964	Intergenic	Intergenic	32037	NM_001033543	213208	Mm.242896	NM_001033543	ENSMUSG00000044244	Il20rb	AV228068|Fndc6|Gm186|Il20R2	interleukin 20 receptor beta	protein-coding	0.032803	0.515392
chr12-102729920-102731605	chr12	102729920	102731605	+	Gm28051	0.0481219	Intergenic	MLT1O|LTR|ERVL-MaLR	12899	NM_001142937	64113	Mm.291222	NM_022323	ENSMUSG00000096458	Moap1	AA987038|Map-1|Pnma4	modulator of apoptosis 1	protein-coding	0.023145	0.498221
chr11-62744020-62744729	chr11	62744020	62744729	+	Gm27194	0.02028	Intergenic	Intergenic	-15281	NM_133208	170740	Mm.339982	NM_133208	ENSMUSG00000005267	Zfp287	B230333C16Rik|SKAT-2|Skat2|Znf287|mszf16|mszf74|zfp-287	zinc finger protein 287	protein-coding	0.009873	0.446479
chr8-86961202-86961635	chr8	86961202	86961635	+	Gm27168	0.0247181	Intergenic	Intergenic	-76160	NM_030563	80750	Mm.25117	NM_030563	ENSMUSG00000031652	N4bp1	AI481586|C81621	NEDD4 binding protein 1	protein-coding	0.016166	0.483871
chrX-103447319-103448400	chrX	103447319	103448400	+	Gm26992	0.0101228	non-coding (NR_002844, exon 2 of 4)	non-coding (NR_002844, exon 2 of 4)	16342	NR_002844	22097	Mm.472939	NR_002844	ENSMUSG00000085715	Tsix	-	X (inactive)-specific transcript, opposite strand	ncRNA	0.043478	0.569316
chrX-103481130-103482478	chrX	103481130	103482478	+	Gm26992	0.00526352	non-coding (NR_001570, exon 1 of 8)	non-coding (NR_001570, exon 1 of 8)	1429	NR_001570	213742	Mm.274770	NR_001463	ENSMUSG00000086503	Xist	A430022B11|AI314753	inactive X specific transcripts	ncRNA	0.045252	0.500371
chr17-46609707-46610197	chr17	46609707	46610197	+	Gm26904	0.0458774	intron (NM_175168, intron 1 of 19)	intron (NM_175168, intron 1 of 19)	19552	NM_175168	71461	Mm.181833	NM_175168	ENSMUSG00000023972	Ptk7	8430404F20Rik|chz|mPTK7/CCK4	PTK7 protein tyrosine kinase 7	protein-coding	0.02449	0.543788
chr1-7313500-7313735	chr1	7313500	7313735	+	Gm26901	0.0191433	Intergenic	Intergenic	224697	NM_183028	319263	Mm.21539	NM_183028	ENSMUSG00000051285	Pcmtd1	8430411F12Rik|A030012M09Rik	protein-L-isoaspartate (D-aspartate) O-methyltransferase domain containing 1	protein-coding	0.008511	0.461864
chr5-111682864-111684218	chr5	111682864	111684218	+	Gm26897	0.00815721	Intergenic	Intergenic	78187	NR_045834	269683	Mm.136946	NM_207252	ENSMUSG00000085271	E130006D01Rik	Gm16018|Gm681	RIKEN cDNA E130006D01 gene	ncRNA	0.012555	0.526199
chr8-84191563-84193964	chr8	84191563	84193964	+	Gm26887	0.0282688	Intergenic	CpG	-13802	NR_029821	723819		NR_029821	ENSMUSG00000065483	Mir181c	Mirn181c|mir-181c	microRNA 181c	ncRNA	0.027489	0.536636
chr17-29467048-29468287	chr17	29467048	29468287	+	Gm26885	0.00804616	Intergenic	Intergenic	-23378	NM_008842	18712	Mm.328931	NM_008842	ENSMUSG00000024014	Pim1	Pim-1	proviral integration site 1	protein-coding	0.032284	0.51129
chr5-106471916-106472650	chr5	106471916	106472650	+	Gm26872	0.0281466	Intergenic	Intergenic	-14117	NM_001005477	104382	Mm.271593	NM_001005477	ENSMUSG00000034384	Barhl2	E130309B19Rik|MBH1	BarH like homeobox 2	protein-coding	0.020436	0.442177
chr9-56574350-56575472	chr9	56574350	56575472	+	Gm26868	0.0285838	Intergenic	Intergenic	60737	NM_001311076	235402	Mm.246605	NM_181074	ENSMUSG00000049556	Lingo1	4930471K13Rik|AV148400|LERN1|LINGO-1|Lrrn6a|UNQ201	leucine rich repeat and Ig domain containing 1	protein-coding	0.008913	0.532502
chr8-106280863-106281524	chr8	106280863	106281524	+	Gm26786	0.019651	intron (NM_021491, intron 2 of 8)	intron (NM_021491, intron 2 of 8)	-1036	NR_126091	75044	Mm.445896	NR_126090		4930506A18Rik	-	RIKEN cDNA 4930506A18 gene	ncRNA	0.012103	0.55287
chr2-5161070-5161501	chr2	5161070	5161501	+	Gm26776	0.0392472	intron (NM_028804, intron 2 of 2)	intron (NM_028804, intron 2 of 2)	23509	NM_028804	74186	Mm.274715	NM_028804	ENSMUSG00000026676	Ccdc3	2310045O21Rik	coiled-coil domain containing 3	protein-coding	0.020882	0.5625
chr12-100241923-100243282	chr12	100241923	100243282	+	Gm26723	0.0375342	Intergenic	Intergenic	-34007	NR_045741	100038713	Mm.470751	NR_045741	ENSMUSG00000113679	Gm10432	-	predicted gene 10432	ncRNA	0.023547	0.516176
chr6-51379409-51380233	chr6	51379409	51380233	+	Gm26677	0.032571	non-coding (NR_110455, exon 1 of 3)	non-coding (NR_110455, exon 1 of 3)	111	NR_110455	625167	Mm.389772	NR_110455	ENSMUSG00000107660	Gm6559	EG625167	predicted gene 6559	ncRNA	0.046117	0.512727
chr14-25304208-25305193	chr14	25304208	25305193	+	Gm26660	0.0163345	Intergenic	Intergenic	-154485	NM_183208	328365	Mm.227484	NM_183208	ENSMUSG00000007817	Zmiz1	BC065120|E330020C23|Gm10397|I920194n01|Rai17|Zimp10	zinc finger, MIZ-type containing 1	protein-coding	0.017259	0.55071
chr1-171435234-171435867	chr1	171435234	171435867	+	Gm26641	0.00680176	intron (NR_151523, intron 1 of 1)	RLTR49|LTR|ERVK	1772	NR_151523	102638632	Mm.101512	NR_151523	ENSMUSG00000097045	Gm26641	-	predicted gene, 26641	ncRNA	0.011058	0.460568
chr6-72926537-72927747	chr6	72926537	72927747	+	Gm26640	0.0106895	Intergenic	Intergenic	-27163	NM_019715	74287	Mm.29194	NM_019715	ENSMUSG00000055239	Kcmf1	1700094M07Rik|Debt91|Pmcf	potassium channel modulatory factor 1	protein-coding	0.008264	0.492981
chr1-170889155-170889909	chr1	170889155	170889909	+	Gm26620	0.0224353	Intergenic	Intergenic	-3992	NM_001356485	80915	Mm.34365	NM_023173	ENSMUSG00000026659	Dusp12	1190004O14Rik|AA027408|AW049275|ESTM36|LMW-DSP4|T-DSP4|VH1|mVH1	dual specificity phosphatase 12	protein-coding	0.009284	0.487417
chrX-21360674-21361836	chrX	21360674	21361836	+	Gm26593	0.0209922	non-coding (NR_045668, exon 1 of 2)	non-coding (NR_045668, exon 1 of 2)	390	NR_045668	331392	Mm.23126	NM_198633	ENSMUSG00000051537	Gm5124	EG331392	nucleolar and coiled-body phosphoprotein 1 pseudogene	pseudo	0.041308	0.528805
chr8-32284513-32284912	chr8	32284513	32284912	+	Gm26578	0.0119405	Intergenic	Intergenic	132817	NR_046039	666589	Mm.367675	NR_046039		Gm8179	EG666589	predicted gene 8179	ncRNA	0.007519	0.5225
chr8-32288300-32288812	chr8	32288300	32288812	+	Gm26578	0.0377593	Intergenic	Intergenic	136661	NR_046039	666589	Mm.367675	NR_046039		Gm8179	EG666589	predicted gene 8179	ncRNA	0.005859	0.469786
chr11-51951894-51952504	chr11	51951894	51952504	+	Gm26551	0.0351625	Intergenic	RMER5|LTR|ERV1	-15432	NM_029976	52626	Mm.289456	NM_029976	ENSMUSG00000020392	Cdkn2aipnl	A430101B06Rik|AA409260|D11Ertd497e|MNCb-1520	CDKN2A interacting protein N-terminal like	protein-coding	0.009836	0.472995
chr11-52143636-52144103	chr11	52143636	52144103	+	Gm26551	0.00657081	TTS (NM_207227)	TTS (NM_207227)	1659	NM_207227	211472	Mm.377235	NM_207227	ENSMUSG00000062204	Olfr1373	GA_x6K02T2QP88-3283154-3284089	olfactory receptor 1373	protein-coding	0.010707	0.465812
chr12-85970260-85971108	chr12	85970260	85971108	+	Gm26531	0.0469127	intron (NM_001347395, intron 29 of 32)	intron (NM_001347395, intron 29 of 32)	108357	NM_009368	21809	Mm.3992	NM_009368	ENSMUSG00000021253	Tgfb3	TGF-beta-3|Tgfb-3	transforming growth factor, beta 3	protein-coding	0.007075	0.507656	580(TGTTTATTTA,-,0.00)
chr6-89244940-89245662	chr6	89244940	89245662	+	Gm25961	0.0033103	Intergenic	Intergenic	-29122	NR_033190	330379	Mm.297741	NM_201356		Gm839	-	predicted gene 839	ncRNA	0.00831	0.556017
chr11-86412676-86413134	chr11	86412676	86413134	+	Gm23667	0.0426192	Intergenic	Intergenic	-55380	NM_001080931	327987	Mm.341886	NM_001080931	ENSMUSG00000034297	Med13	1110067M05Rik|D030023K18|Thrap1|Trap240	mediator complex subunit 13	protein-coding	0.026201	0.544662
chr12-29015622-29015814	chr12	29015622	29015814	+	Gm23342	0.00651367	intron (NR_154989, intron 1 of 2)	intron (NR_154989, intron 1 of 2)	105489	NR_154989	102633758	Mm.110243	NR_154989		Gm31508	-	predicted gene, 31508	ncRNA	0.026042	0.523316
chr12-29095112-29096804	chr12	29095112	29096804	+	Gm23342	0.0232853	Intergenic	Intergenic	-45971	NR_154987	102633526	Mm.134217	NR_154987		Gm31333	-	predicted gene, 31333	ncRNA	0.011229	0.500295
chr10-92246752-92247656	chr10	92246752	92247656	+	Gm20757	0.0477017	intron (NR_046027, intron 7 of 8)	intron (NR_046027, intron 7 of 8)	-82026	NR_028262	110333	Mm.429764	NR_028262	ENSMUSG00000112117	Rmst	100041799|AI853140|C230053E11Rik|D930049J19Rik|Dmt2|Gm3515|M2|Ncrms	rhabdomyosarcoma 2 associated transcript (non-coding RNA)	ncRNA	0.013274	0.478453
chr10-92400779-92401025	chr10	92400779	92401025	+	Gm20757	0.0111795	Intergenic	RLTR17|LTR|ERVK	-25529	NR_046027	627800	Mm.391417	NR_046027	ENSMUSG00000098040	Gm20757	-	predicted gene, 20757	ncRNA	0.012195	0.497976
chr14-54632181-54632572	chr14	54632181	54632572	+	Gm20726	0.0452018	exon (NM_199470, exon 12 of 12)	exon (NM_199470, exon 12 of 12)	7066	NM_175204	73902	Mm.32009	NM_175204	ENSMUSG00000072423	Psmb11	5830406J20Rik|beta5t	proteasome (prosome, macropain) subunit, beta type, 11	protein-coding	0.107417	0.704082
chr2-26623058-26623237	chr2	26623058	26623237	+	Gm20532	0.0022418	Intergenic	Intergenic	-5310	NM_019833	56279	Mm.279863	NM_019833	ENSMUSG00000036186	Dipk1b	AB030186|AW209000|B230317C12Rik|Fam69b|PIP49	divergent protein kinase domain 1B	protein-coding	0.022346	0.544444
chr8-122167295-122167696	chr8	122167295	122167696	+	Gm20388	0.0275927	Intergenic	Intergenic	-114646	NM_009569	22761	Mm.3105	NM_009569	ENSMUSG00000049577	Zfpm1	FOG|Fog1	zinc finger protein, multitype 1	protein-coding	0.024938	0.559701
chr8-122287958-122288785	chr8	122287958	122288785	+	Gm20388	0.0122626	intron (NM_009569, intron 1 of 9)	intron (NM_009569, intron 1 of 9)	6230	NM_009569	22761	Mm.3105	NM_009569	ENSMUSG00000049577	Zfpm1	FOG|Fog1	zinc finger protein, multitype 1	protein-coding	0.006046	0.562802
chr8-120821121-120823771	chr8	120821121	120823771	+	Gm20388	0.00737145	Intergenic	B4A|SINE|B4	83807	NM_001301811	15900	Mm.334861	NM_008320	ENSMUSG00000041515	Irf8	AI893568|ICSBP|IRF-8|Icsbp1|Myls	interferon regulatory factor 8	protein-coding	0.010189	0.511882
chr8-120071485-120072338	chr8	120071485	120072338	+	Gm20388	0.0347005	Intergenic	Intergenic	29561	NM_133967	102193	Mm.240076	NM_133967	ENSMUSG00000031823	Zdhhc7	AL024087|Gramp2	zinc finger, DHHC domain containing 7	protein-coding	0.010551	0.533958
chr8-122739062-122739842	chr8	122739062	122739842	+	Gm20388	0.0181969	Intergenic	Intergenic	23309	NR_151739	382036	Mm.132367	NR_151739		A530010L16Rik	BC032935|Gm1908|Gm45801	RIKEN cDNA A530010L16 gene	ncRNA	0.020513	0.583867
chr8-123181385-123181915	chr8	123181385	123181915	+	Gm20388	0.0386138	Intergenic	Intergenic	-4585	NM_007876	13479	Mm.20388	NM_007876	ENSMUSG00000019278	Dpep1	AI327012|MBD	dipeptidase 1	protein-coding	0.00566	0.553672
chr8-122719487-122721309	chr8	122719487	122721309	+	Gm20388	0.0120263	Intergenic	Intergenic	-21289	NM_009824	12398	Mm.194339	NM_009824	ENSMUSG00000006362	Cbfa2t3	A630044F12Rik|AI465270|AW229127|Cbfa2t3h|ETO-2|Eto2|MTGR2	CBFA2/RUNX1 translocation partner 3	protein-coding	0.025247	0.565003
chr8-122174034-122175091	chr8	122174034	122175091	+	Gm20388	0.0109614	Intergenic	Intergenic	-107579	NM_009569	22761	Mm.3105	NM_009569	ENSMUSG00000049577	Zfpm1	FOG|Fog1	zinc finger protein, multitype 1	protein-coding	0.014191	0.534026
chr8-120860369-120861715	chr8	120860369	120861715	+	Gm20388	0.0164114	Intergenic	Intergenic	122403	NM_001301811	15900	Mm.334861	NM_008320	ENSMUSG00000041515	Irf8	AI893568|ICSBP|IRF-8|Icsbp1|Myls	interferon regulatory factor 8	protein-coding	0.026003	0.564959
chr8-122419759-122420657	chr8	122419759	122420657	+	Gm20388	0.0451972	Intergenic	Intergenic	-1812	NM_145834	234836	Mm.222808	NM_145834	ENSMUSG00000046108	Il17c	IL-17C	interleukin 17C	protein-coding	0.011136	0.542825
chr8-122362301-122363575	chr8	122362301	122363575	+	Gm20388	0.0278784	promoter-TSS (NM_133202)	promoter-TSS (NM_133202)	-110	NM_133202	170732	Mm.154808	NM_133202	ENSMUSG00000039079	Trhr2	TRH-R2	thyrotropin releasing hormone receptor 2	protein-coding	0.010989	0.566275
chr17-52084312-52084900	chr17	52084312	52084900	+	Gm19585	0.0137255	Intergenic	Intergenic	-64683	NR_155494	100503190	Mm.170588	NR_155494		Gm19585	-	predicted gene, 19585	ncRNA	0.008503	0.500849
chr13-84059001-84060366	chr13	84059001	84060366	+	Gm17750	0.0182633	intron (NR_131220, intron 1 of 1)	intron (NR_131220, intron 1 of 1)	5091	NR_131220	553095	Mm.39702	NR_131220	ENSMUSG00000098087	Gm17750	-	predicted gene, 17750	ncRNA	0.010989	0.479502
chr12-58824261-58824514	chr12	58824261	58824514	+	Gm17529	0.045516	Intergenic	RMER1A|Other|Other	187630	NM_001361956	20334	Mm.491137	NM_009147	ENSMUSG00000020986	Sec23a	Msec23|Sec23r	SEC23 homolog A, COPII coat complex component	protein-coding	0.003953	0.582677
chr9-118284635-118285010	chr9	118284635	118285010	+	Gm17399	0.0258478	Intergenic	Lx9|LINE|L1	134591	NR_155294	100502695	Mm.100991	NR_155294	ENSMUSG00000097402	Gm17399	-	predicted gene, 17399	ncRNA	0.016	0.521277
chr12-12796731-12797484	chr12	12796731	12797484	+	Gm17337	0.00612851	Intergenic	Intergenic	-127190	NR_136889	102637952	Mm.421393	NR_136889		Gm34637	-	predicted gene, 34637	ncRNA	0.010624	0.529178
chr9-78447467-78448951	chr9	78447467	78448951	+	Gm17324	0.00221328	promoter-TSS (NM_026658)	promoter-TSS (NM_026658)	-1	NM_026658	68291	Mm.291779	NM_026658	ENSMUSG00000032342	Mto1	2310039H01Rik|5730419A02Rik	mitochondrial tRNA translation optimization 1	protein-coding	0.072102	0.534007
chr16-21320965-21321654	chr16	21320965	21321654	+	Gm16863	0.00989473	Intergenic	Intergenic	12047	NR_131983	76222	Mm.86031	NR_131983	ENSMUSG00000116632	Magef1	6430590I03Rik	melanoma antigen family F, 1	pseudo	0.023222	0.550725
chr14-119103262-119103609	chr14	119103262	119103609	+	Gm16835	0.00963968	intron (NR_153786, intron 3 of 6)	RMER6A|LTR|ERVK	-4001	NM_001081252	66435	Mm.213406	NM_025561	ENSMUSG00000042104	Uggt2	1810064L21Rik|3110001A05Rik|3110027P15Rik|A230065J02Rik|AW047562|Ugcgl2	UDP-glucose glycoprotein glucosyltransferase 2	protein-coding	0.002882	0.416667
chr4-139871685-139873179	chr4	139871685	139873179	+	Gm1667	0.010045	Intergenic	Intergenic	-39464	NM_011039	18509	Mm.218760	NM_011039	ENSMUSG00000028736	Pax7	Pax-7	paired box 7	protein-coding	0.02075	0.553846
chr1-74846306-74846734	chr1	74846306	74846734	+	Gm16582	0.0209083	Intergenic	Intergenic	-4375	NR_151618	102634844	Mm.288703	NR_151618		Gm16582	-	predicted gene 16582	ncRNA	0.021028	0.545455
chr13-3406114-3407102	chr13	3406114	3407102	+	Gm16505	0.041818	Intergenic	Intergenic	-71695	NR_015522	76937	Mm.487240	NR_015522	ENSMUSG00000097709	2810429I04Rik	AI256682	RIKEN cDNA 2810429I04 gene	ncRNA	0.009109	0.411527
chr8-41223816-41225284	chr8	41223816	41225284	+	Gm16348	0.043553	Intergenic	Intergenic	-9394	NM_145594	234199	Mm.277955	NM_145594	ENSMUSG00000031594	Fgl1	Mfire1	fibrinogen-like protein 1	protein-coding	0.009537	0.402995
chr2-71718957-71719875	chr2	71718957	71719875	+	Gm1631	0.017995	promoter-TSS (NR_037979)	promoter-TSS (NR_037979)	-1	NR_037979	381371	Mm.330284	NM_201366	ENSMUSG00000064263	Platr26	Gm1631	pluripotency associated transcript 26	ncRNA	0.014161	0.529924
chr9-14846449-14846879	chr9	14846449	14846879	+	Gm16302	0.0109349	Intergenic	B3A|SINE|B2	-13546	NM_010287	14608	Mm.4672	NM_010287	ENSMUSG00000031932	Gpr83	AW045253|Gir|Gpr72|RP105|RP39|RP82	G protein-coupled receptor 83	protein-coding	0.011628	0.406032
chr3-96576211-96577476	chr3	96576211	96577476	+	Gm16253	0.0401557	Intergenic	Intergenic	-10042	NR_040409	100038464	Mm.475126	NR_040409	ENSMUSG00000074398	Gm15441	-	predicted gene 15441	ncRNA	0.023715	0.511848
chr17-8051185-8051591	chr17	8051185	8051591	+	Gm1604A	0.0256137	intron (NM_001033442, intron 2 of 3).2	intron (NM_001033442, intron 2 of 3).2	49840	NM_001033442	381059	Mm.490353	NM_001033442	ENSMUSG00000094083	Gm1604b	Gm1604	predicted gene 1604b	protein-coding	0.007389	0.479115
chr6-8373926-8374023	chr6	8373926	8374023	+	Gm16039	0.00989823	intron (NM_001302354, intron 3 of 3)	intron (NM_001302354, intron 3 of 3)	114686	NM_001302353	100036521	Mm.446106	NM_001302353	ENSMUSG00000089862	Umad1	Gm16039	UMAP1-MVP12 associated (UMA) domain containing 1	protein-coding	0.041237	0.540816
chr5-77146825-77146915	chr5	77146825	77146915	+	Gm15831	0.00290513	Intergenic	Intergenic	-31747	NM_175606	74318	Mm.181852	NM_175606	ENSMUSG00000059325	Hopx	1110018K11Rik|1200015P04Rik|2300002F06Rik|AI848177|AW490897|Cameo|Hdop|Hod|Hop|Ob1|Obl|Toto	HOP homeobox	protein-coding	0	0.450549
chr3-141457449-141457875	chr3	141457449	141457875	+	Gm15688	0.00176314	Intergenic	Intergenic	-7902	NM_001293561	22253	Mm.24430	NM_009472	ENSMUSG00000059921	Unc5c	B130051O18Rik|Unc5h3|rcm	unc-5 netrin receptor C	protein-coding	0.004695	0.451991
chr7-44991554-44991816	chr7	44991554	44991816	+	Gm15545	0.0308833	intron (NM_029410, intron 6 of 6)	intron (NM_029410, intron 6 of 6)	4785	NR_045266	100502630	Mm.490013	NR_045266	ENSMUSG00000087138	Gm15545	-	predicted gene 15545	ncRNA	0.026718	0.558935
chr8-12720311-12721392	chr8	12720311	12721392	+	Gm15348	0.0228257	Intergenic	Intergenic	-1724	NR_033546	100038554	Mm.367723	NR_033546	ENSMUSG00000074469	Gm15348	-	predicted gene 15348	ncRNA	0.012026	0.491682	727(TGTTTACTTA,-,0.00)
chrX-12285931-12288761	chrX	12285931	12288761	+	Gm14635	0.0340818	Intergenic	Intergenic	67650	NR_045321	100043946	Mm.211985	NR_045321	ENSMUSG00000087591	Gm14635	-	predicted gene 14635	ncRNA	0.022615	0.548569	2013(TGTTTACTGA,-,0.00)
chrX-12251844-12253045	chrX	12251844	12253045	+	Gm14635	0.0376266	Intergenic	CpG	-92089	NM_001168321	71458	Mm.196328	NM_029510	ENSMUSG00000040363	Bcor	2900008C10Rik|5830466J11Rik|8430401K06Rik|BcorR|D930024N20Rik|mKIAA1575	BCL6 interacting corepressor	protein-coding	0.039967	0.552413
chr2-174833616-174833878	chr2	174833616	174833878	+	Gm14617	0.00606454	Intergenic	Intergenic	73128	NM_007903	13616	Mm.9478	NM_007903	ENSMUSG00000027524	Edn3	ET-3|PPET3|ls|tmgc48	endothelin 3	protein-coding	0.01145	0.51711
chr2-30743374-30744505	chr2	30743374	30744505	+	Gm14488	0.0215136	Intergenic	Intergenic	22729	NR_037272	100526499		NR_037272	ENSMUSG00000093091	Mir3089	mir-3089|mmu-mir-3089	microRNA 3089	ncRNA	0.015031	0.521201
chr2-171492489-171492846	chr2	171492489	171492846	+	Gm14266	0.000260914	Intergenic	Intergenic	470132	NR_040509	75655	Mm.396203	NR_040509	ENSMUSG00000086823	1700028P15Rik	-	RIKEN cDNA 1700028P15 gene	ncRNA	0.022409	0.51676
chr2-162718205-162718840	chr2	162718205	162718840	+	Gm14246	0.0272152	Intergenic	Intergenic	57359	NR_033569	77288	Mm.376571	NR_033569		9430021M05Rik	-	RIKEN cDNA 9430021M05 gene	ncRNA	0.018898	0.512579
chr2-161177051-161178385	chr2	161177051	161178385	+	Gm14243	0.0447321	Intergenic	Intergenic	-68632	NR_126509	71389	Mm.122738	NM_173368	ENSMUSG00000057133	Chd6	5430439G14Rik|6330406J24Rik|CHD-6	chromodomain helicase DNA binding protein 6	protein-coding	0.024738	0.468165
chr2-154773964-154774385	chr2	154773964	154774385	+	Gm14214	0.0142433	Intergenic	B3|SINE|B2	-16936	NM_001139511	19383	Mm.221440	NM_023130	ENSMUSG00000027593	Raly	AI663842|Merc	hnRNP-associated with lethal yellow	protein-coding	0	0.419431
chr2-158606132-158607653	chr2	158606132	158607653	+	Gm14204	0.032179	intron (NR_040358, intron 1 of 2)	intron (NR_040358, intron 1 of 2)	3831	NR_040358	100045469	Mm.143404	NR_040358	ENSMUSG00000086496	Gm14204	-	predicted gene 14204	ncRNA	0.011177	0.498686
chr2-149775672-149776010	chr2	149775672	149776010	+	Gm14133	0.0120695	Intergenic	RLTR26_Mus|LTR|ERVK	-54942	NM_001085521	433485	Mm.330649	NM_001085521	ENSMUSG00000074736	Syndig1	AW123113|DSPC2|Gm14134|H2C20orf39|Tmem90b	synapse differentiation inducing 1	protein-coding	0.011834	0.466077
chr2-133158173-133158706	chr2	133158173	133158706	+	Gm14102	0.00226306	Intergenic	Intergenic	-212403	NM_198029	241639	Mm.209784	NM_198029	ENSMUSG00000027356	Fermt1	5830467P10Rik|Kindlin-1	fermitin family member 1	protein-coding	0.015009	0.485019
chr2-138975121-138975277	chr2	138975121	138975277	+	Gm14066	0.0101266	Intergenic	Intergenic	155270	NR_035477	100316816		NR_035477	ENSMUSG00000088983	Mir1952	mmu-mir-1952	microRNA 1952	ncRNA	0.019231	0.573248
chr5-114836839-114837214	chr5	114836839	114837214	+	Gm13821	0.0152903	Intergenic	Intergenic	-13558	NM_181075	330173	Mm.482205	NM_181075	ENSMUSG00000072694	2610524H06Rik	-	RIKEN cDNA 2610524H06 gene	protein-coding	0.032	0.56383
chr2-85284555-85285112	chr2	85284555	85285112	+	Gm13715	0.0371518	Intergenic	Intergenic	47063	NM_001011785	257951	Mm.389304	NM_001011785	ENSMUSG00000075223	Olfr987	GA_x5J8B7TRSBM-251-3|GA_x5J8B7W531T-1241080-1240524|MOR203-7P	olfactory receptor 987	protein-coding	0.012567	0.455197
chr2-77841597-77842015	chr2	77841597	77842015	+	Gm13661	0.0138272	Intergenic	Intergenic	-24990	NM_178723	241494	Mm.490320	NM_178723	ENSMUSG00000027016	Zfp385b	B830010L13Rik|C130013B13Rik|Zfp533|Znf385b	zinc finger protein 385B	protein-coding	0.021531	0.46778
chr2-38417897-38418576	chr2	38417897	38418576	+	Gm13589	0.0210475	Intergenic	Intergenic	66928	NM_010710	16870	Mm.142856	NM_010710	ENSMUSG00000000247	Lhx2	LH2A|Lh-2|Lim2|ap|apterous	LIM homeobox protein 2	protein-coding	0.008837	0.447059
chr2-64325691-64325841	chr2	64325691	64325841	+	Gm13575	0.00585021	Intergenic	Intergenic	-227728	NM_001267847	60344	Mm.130769	NM_021716	ENSMUSG00000075324	Fign	Fgn|fi|fidget	fidgetin	protein-coding	0.006667	0.443709
chr2-33489497-33489995	chr2	33489497	33489995	+	Gm13530	0.039043	Intergenic	Intergenic	-21214	NM_001355610	71834	Mm.44186	NM_027947	ENSMUSG00000026788	Zbtb43	1700010E06Rik|Zfp297b|mKIAA0414	zinc finger and BTB domain containing 43	protein-coding	0.028112	0.517034
chr2-51268502-51268952	chr2	51268502	51268952	+	Gm13497	0.00143808	intron (NR_040636, intron 1 of 2)	intron (NR_040636, intron 1 of 2)	26896	NR_040636	329404	Mm.417725	NR_040636	ENSMUSG00000086349	Gm13497	A730015I17	predicted gene 13497	ncRNA	0.004444	0.463415
chr2-48423837-48425486	chr2	48423837	48425486	+	Gm13481	0.00267864	Intergenic	Intergenic	-389448	NM_007396	11480	Mm.314338	NM_007396	ENSMUSG00000052155	Acvr2a	ActrIIa|Acvr2|TactrII	activin receptor IIA	protein-coding	0.012735	0.426061	790(TAAGTAATCA,+,0.00)
chr4-148365729-148366409	chr4	148365729	148366409	+	Gm13200	0.0359137	Intergenic	MLT1J2|LTR|ERVL-MaLR	-78104	NR_154985	242748	Mm.33873	NM_001083342	ENSMUSG00000041544	Disp3	G630052C06Rik|Ptchd2|RNDEu-2	dispatched RND transporter family member 3	protein-coding	0.011765	0.493392
chr4-153798692-153798936	chr4	153798692	153798936	+	Gm13115	0.0407647	Intergenic	Intergenic	151662	NR_040670	407793	Mm.260950	NR_040670		BC039966	-	cDNA sequence BC039966	ncRNA	0.016393	0.555102
chr4-154838950-154840162	chr4	154838950	154840162	+	Gm13113	0.0367165	Intergenic	Intergenic	-16644	NM_172878	242800	Mm.72944	NM_172878	ENSMUSG00000046637	Ttc34	4932418L02|B230396O12Rik	tetratricopeptide repeat domain 34	protein-coding	0.024752	0.583677
chr4-106161469-106161958	chr4	106161469	106161958	+	Gm12729	0.0178164	Intergenic	MTD|LTR|ERVL-MaLR	-79500	NR_151521	105244641	Mm.404914	NR_151521		Gm12724	-	predicted gene 12724	ncRNA	0.010225	0.502041
chr4-97750705-97755653	chr4	97750705	97755653	+	Gm12676	0.011306	intron (NM_001122952, intron 1 of 10)	intron (NM_001122952, intron 1 of 10)	-24447	NM_001122953	18027	Mm.31274	NM_010905	ENSMUSG00000028565	Nfia	1110047K16Rik|9430022M17Rik|CTF|NF1-A|NF1A	nuclear factor I/A	protein-coding	0.021221	0.48232	1693(TAAATAAACA,+,0.00)
chr4-90170922-90171265	chr4	90170922	90171265	+	Gm12629	0.0254901	Intergenic	Intergenic	-47727	NM_153102	236537	Mm.214642	NM_153102	ENSMUSG00000070902	Zfp352	2czf48	zinc finger protein 352	protein-coding	0.002915	0.392442	119(TGTTTATTTA,-,0.00)
chr4-89508475-89508852	chr4	89508475	89508852	+	Gm12610	0.00302323	intron (NR_132431, intron 7 of 9)	intron (NR_132431, intron 7 of 9)	-179535	NM_175647	242523	Mm.130167	NM_175647	ENSMUSG00000043753	Dmrta1	Dmrt4	doublesex and mab-3 related transcription factor like family A1	protein-coding	0.013263	0.465608
chr4-87362144-87362694	chr4	87362144	87362694	+	Gm12600	0.0299804	Intergenic	Intergenic	-131879	NM_172426	76376	Mm.490487	NM_172426	ENSMUSG00000037996	Slc24a2	2810021B17Rik|6330417K15Rik|AI847460|Nckx2	solute carrier family 24 (sodium/potassium/calcium exchanger), member 2	protein-coding	0.016364	0.417423
chr4-55276200-55277136	chr4	55276200	55277136	+	Gm12514	0.0268826	Intergenic	Intergenic	-73374	NM_009011	19359	Mm.196846	NM_009011	ENSMUSG00000028426	Rad23b	0610007D13Rik|AV001138|HR23B|mHR23B|p58	RAD23 homolog B, nucleotide excision repair protein	protein-coding	0.010684	0.473853
chr4-55459541-55459858	chr4	55459541	55459858	+	Gm12510	0.00164623	Intergenic	Lx5b|LINE|L1	-40857	NR_040674	100415914	Mm.261765	NR_040674	ENSMUSG00000087070	Gm12505	-	predicted gene 12505	ncRNA	0.006309	0.474843
chr4-55711871-55712166	chr4	55711871	55712166	+	Gm12506	0.0388996	Intergenic	Intergenic	-179543	NM_010637	16600	Mm.4325	NM_010637	ENSMUSG00000003032	Klf4	EZF|Gklf|Zie	Kruppel-like factor 4 (gut)	protein-coding	0.023729	0.52027
chr4-45755922-45756254	chr4	45755922	45756254	+	Gm12409	0.0322896	Intergenic	Intergenic	8135	NR_046068	100040567	Mm.490816	NR_046068	ENSMUSG00000085876	Gm12409	-	predicted gene 12409	ncRNA	0.045181	0.576577
chr4-37261276-37261727	chr4	37261276	37261727	+	Gm12374	0.0164465	intron (NR_151605, intron 1 of 7)	MurERV4_19-int|LTR|ERVK	12098	NR_151605	102636890	Mm.109154	NR_151605	ENSMUSG00000086026	Gm12374	-	predicted gene 12374	ncRNA	0.004435	0.261062
chr11-24689894-24690381	chr11	24689894	24690381	+	Gm12068	0.0341982	Intergenic	Intergenic	40585	NR_033491	100038617	Mm.387376	NR_033491	ENSMUSG00000073103	Gm10466	-	predicted gene 10466	ncRNA	0.014374	0.52459
chr11-24212199-24212571	chr11	24212199	24212571	+	Gm12066	0.0379209	Intergenic	Intergenic	131690	NM_001159290	14025	Mm.53687	NM_016707	ENSMUSG00000000861	Bcl11a	2810047E18Rik|BCL-11A|Ctip1|D930021L15Rik|Evi9|Evi9a|Evi9b|Evi9c|mKIAA1809	B cell CLL/lymphoma 11A (zinc finger protein)	protein-coding	0.005376	0.450402
chr11-20955471-20955872	chr11	20955471	20955872	+	Gm12037	0.0285537	Intergenic	Intergenic	-124563	NM_173752	216551	Mm.76694	NM_173752	ENSMUSG00000042363	Lgalsl	1110067D22Rik|A530071M23|Grpa|Hspc159|Lgalsla	lectin, galactoside binding-like	protein-coding	0.012469	0.487562
chr11-111843208-111844941	chr11	111843208	111844941	+	Gm11674	0.0322699	Intergenic	Intergenic	777910	NM_008425	16518	Mm.4951	NM_008425	ENSMUSG00000041695	Kcnj2	IRK1|Kcnf1|Kir2.1	potassium inwardly-rectifying channel, subfamily J, member 2	protein-coding	0.014426	0.464821
chr11-89113784-89114274	chr11	89113784	89114274	+	Gm11497	0.0314926	Intergenic	L3b|LINE|CR1	40188	NM_001033266	217071	Mm.342127	NM_001033266	ENSMUSG00000072553	Gm525	-	predicted gene 525	protein-coding	0.012245	0.523422
chr2-165982387-165982994	chr2	165982387	165982994	+	Gm11464	0.0312793	Intergenic	Intergenic	-9947	NM_008679	17979	Mm.469663	NM_008679	ENSMUSG00000027678	Ncoa3	2010305B15Rik|AW321064|Actr|Aib1|KAT13B|Rac3|Src3|Tram-1|Tram1|bHLHe42|p/Cip|pCip	nuclear receptor coactivator 3	protein-coding	0.014827	0.508224
chr11-82637426-82637966	chr11	82637426	82637966	+	Gm11426	0.00413535	Intergenic	Intergenic	4343	NR_033582	791422	Mm.341562	NR_033582	ENSMUSG00000069796	Gm11426	-	predicted gene 11426	ncRNA	0.014815	0.532348
chr4-78569670-78570182	chr4	78569670	78570182	+	Gm11261	0.00482375	Intergenic	RLTR41A2|LTR|ERV1	-24121	NR_131142	623726		NR_131142		A430085M09Rik	EG623726	RIKEN cDNA A430085M09 gene	ncRNA	0.005859	0.479532
chr2-73023684-73024241	chr2	73023684	73024241	+	Gm11084	0.0221839	Intergenic	Intergenic	-43516	NM_001018042	20687	Mm.124328	NM_011450	ENSMUSG00000027109	Sp3	D130027J01Rik	trans-acting transcription factor 3	protein-coding	0.010772	0.460573
chr8-72215053-72215429	chr8	72215053	72215429	+	Gm11034	0.0460605	Intergenic	Intergenic	-2404	NM_001080812	234421	Mm.211247	NM_001080812	ENSMUSG00000074240	Cib3	C730014M21Rik|Gm1107|KIP3	calcium and integrin binding family member 3	protein-coding	0.005319	0.509284	63(TGCTTACTTA,-,0.00)
chr2-93567834-93567937	chr2	93567834	93567937	+	Gm10803	0.00225144	Intergenic	Intergenic	-74549	NM_007442	11695	Mm.389389	NM_007442	ENSMUSG00000040310	Alx4	lst	aristaless-like homeobox 4	protein-coding	0.038835	0.663462
chr13-56372758-56373074	chr13	56372758	56373074	+	Gm10782	0.00160849	Intergenic	B3|SINE|B2	10016	NR_046061	100038494	Mm.370447	NR_046061	ENSMUSG00000074885	Gm10782	-	predicted gene 10782	ncRNA	0.015823	0.438486
chr14-25108285-25109677	chr14	25108285	25109677	+	Gm10398	0.0148058	promoter-TSS (NR_153781)	promoter-TSS (NR_153781)	-280	NR_153781	102634576	Mm.317855	NR_153781		Gm32123	-	predicted gene, 32123	ncRNA	0.01796	0.508256
chr5-134675482-134677211	chr5	134675482	134677211	+	Gm10369	0.0273797	intron (NM_010717, intron 2 of 15)	intron (NM_010717, intron 2 of 15)	1902	NR_131247	16885	Mm.15409	NM_010717	ENSMUSG00000029674	Limk1	KIZ-1|LIMK-1|Limk	LIM-domain containing, protein kinase	protein-coding	0.014459	0.560116
chr3-149251806-149252592	chr3	149251806	149252592	+	Gm10287	0.00334156	Intergenic	Intergenic	-22538	NR_040591	381482	Mm.393866	NR_040591		Gm1653	-	predicted gene 1653	ncRNA	0.015267	0.443456
chr3-149518644-149520087	chr3	149518644	149520087	+	Gm10287	0.019676	Intergenic	Intergenic	244628	NR_040591	381482	Mm.393866	NR_040591		Gm1653	-	predicted gene 1653	ncRNA	0.035343	0.461911
chr17-89557377-89557714	chr17	89557377	89557714	+	Gm10184	0.0326673	Intergenic	Intergenic	178304	NR_045952	100043904	Mm.396198	NR_045952	ENSMUSG00000117524	Gm4719	-	predicted gene 4719	ncRNA	0.005935	0.455621
chr2-150362275-150363223	chr2	150362275	150363223	+	Gm10130	0.0375078	promoter-TSS (NM_027017)	promoter-TSS (NM_027017)	16	NM_027017	69277	Mm.272470	NM_027017	ENSMUSG00000063364	3300002I08Rik	2900016H11Rik	RIKEN cDNA 3300002I08 gene	protein-coding	0.020042	0.515279
chr10-77729191-77729667	chr10	77729191	77729667	+	Gm10100	0.0203062	intron (NM_001287074, intron 1 of 11)	intron (NM_001287074, intron 1 of 11)	2943	NM_001205033	100502953		NM_001205033	ENSMUSG00000096421	Gm10100	-	predicted gene 10100	protein-coding	0.008403	0.496855
chr19-24885310-24886005	chr19	24885310	24886005	+	Gm10053	0.0220542	Intergenic	Intergenic	15652	NM_008022	14237	Mm.377080	NM_008022	ENSMUSG00000051490	Foxd4	FREAC5|Fkh2	forkhead box D4	protein-coding	0.014388	0.502874
chr18-16037827-16038870	chr18	16037827	16038870	+	Gm10036	0.0359082	Intergenic	Intergenic	-320302	NM_199055	71367	Mm.329304	NM_199055	ENSMUSG00000047161	Chst9	5430438D01Rik|GalNAc4ST-2|galNAc-4-ST2	carbohydrate (N-acetylgalactosamine 4-0) sulfotransferase 9	protein-coding	0.013423	0.480843	295(TATGTAAACA,+,0.00),688(TGCTTACTTA,-,0.00)
chr1-143738804-143740490	chr1	143738804	143740490	+	Glrx2	0.0374365	promoter-TSS (NM_023505)	promoter-TSS (NM_023505)	32	NM_023505	69367	Mm.272727	NM_023505	ENSMUSG00000018196	Glrx2	1700010P22Rik|AI645710|Grx2	glutaredoxin 2 (thioltransferase)	protein-coding	0.053381	0.5246
chr1-118877964-118879691	chr1	118877964	118879691	+	Gli2	0.0261657	intron (NM_001081125, intron 3 of 13)	ID_B1|SINE|B4	-75393	NR_105764	102465176		NR_105764	ENSMUSG00000098273	Mir6346	Gm27829|mmu-mir-6346	microRNA 6346	ncRNA	0.011002	0.506944	433(TAAGTAAACA,+,0.00)
chr1-118759478-118760040	chr1	118759478	118760040	+	Gli2	0.013037	Intergenic	Intergenic	131814	NM_023755	81879	Mm.24621	NM_023755	ENSMUSG00000026380	Tfcp2l1	1810030F05Rik|4932442M07Rik|AA575098|Cp2l1|Crtr-1|D930018N21Rik|LBP-9|Tcfcp2l1	transcription factor CP2-like 1	protein-coding	0.010676	0.461812
chr9-96127825-96128442	chr9	96127825	96128442	+	Gk5	0.0486448	intron (NM_177352, intron 1 of 16)	PB1D10|SINE|Alu	8704	NM_177352	235533	Mm.213651	NM_177352	ENSMUSG00000041440	Gk5	AV095337|C330018K18Rik|G630067D24Rik	glycerol kinase 5 (putative)	protein-coding	0.009724	0.456311	214(TGTTTACTTA,-,0.00)
chr4-127313100-127314893	chr4	127313100	127314893	+	Gja4	0.0162091	promoter-TSS (NM_008120)	promoter-TSS (NM_008120)	43	NM_008120	14612	Mm.24615	NM_008120	ENSMUSG00000050234	Gja4	AU020209|AW558810|Cnx37|Cx37|Gja-4	gap junction protein, alpha 4	protein-coding	0.027886	0.554069
chr11-77496936-77498565	chr11	77496936	77498565	+	Git1	0.0472582	intron (NM_001004144, intron 1 of 19)	intron (NM_001004144, intron 1 of 19)	4338	NM_001004144	216963	Mm.290182	NM_001004144	ENSMUSG00000011877	Git1	Cat-1|p95Cat	GIT ArfGAP 1	protein-coding	0.008594	0.553374
chr3-152114698-152115239	chr3	152114698	152115239	+	Gipc2	0.00107716	intron (NM_016867, intron 3 of 5)	intron (NM_016867, intron 3 of 5)	50932	NM_016867	54120	Mm.97	NM_016867	ENSMUSG00000039131	Gipc2	2200002N01Rik|AU021850|Semcap2	GIPC PDZ domain containing family, member 2	protein-coding	0.020333	0.498155
chr14-37134519-37135942	chr14	37134519	37135942	+	Ghitm	0.0454038	promoter-TSS (NM_001199122)	promoter-TSS (NM_001199122)	24	NM_001359902	66092	Mm.182912	NM_078478	ENSMUSG00000041028	Ghitm	1010001P14Rik|C77840|MICS1|PTD010|Tmbim5	growth hormone inducible transmembrane protein	protein-coding	0.060436	0.523174
chr15-78896002-78896659	chr15	78896002	78896659	+	Gga1	0.00832197	Intergenic	Intergenic	-3438	NM_001316685	20401	Mm.4462	NM_009164	ENSMUSG00000022436	Sh3bp1	3BP-1	SH3-domain binding protein 1	protein-coding	0.009132	0.568389
chr11-49827306-49827457	chr11	49827306	49827457	+	Gfpt2	0.00825588	intron (NM_013529, intron 15 of 18)	intron (NM_013529, intron 15 of 18)	-19370	NM_001163671	26420	Mm.68933	NM_016961	ENSMUSG00000020366	Mapk9	AI851083|JNK2|Prkm9|p54aSAPK	mitogen-activated protein kinase 9	protein-coding	0.006623	0.473684
chr8-105750490-105751802	chr8	105750490	105751802	+	Gfod2	0.0319475	intron (NM_027469, intron 1 of 2)	intron (NM_027469, intron 1 of 2)	7461	NM_027469	70575	Mm.40954	NM_027469	ENSMUSG00000013150	Gfod2	5730466C23Rik	glucose-fructose oxidoreductase domain containing 2	protein-coding	0.014482	0.520183	641(TCTTTACTTA,-,0.00)
chr5-107717167-107718256	chr5	107717167	107718256	+	Gfi1	0.0357643	3' UTR (NM_010278, exon 6 of 6)	3' UTR (NM_010278, exon 6 of 6)	6632	NM_010278	14581	Mm.2078	NM_010278	ENSMUSG00000029275	Gfi1	AW495828|Gfi-1|Pal-1|Pal1	growth factor independent 1 transcription repressor	protein-coding	0.019284	0.537615
chr7-99450444-99451179	chr7	99450444	99451179	+	Gdpd5	0.0373328	intron (NM_201352, intron 10 of 17)	intron (NM_201352, intron 10 of 17)	-15193	NM_028145	72184	Mm.153585	NM_028145	ENSMUSG00000035298	Klhl35	2810406K13Rik	kelch-like 35	protein-coding	0.008163	0.47962
chr14-33834509-33834876	chr14	33834509	33834876	+	Gdf10	0.027155	Intergenic	Intergenic	-23409	NR_131113	218902	Mm.107791	NR_131113	ENSMUSG00000115751	4930503F20Rik	4930453C15	RIKEN cDNA 4930503F20 gene	ncRNA	0.008174	0.538043
chr1-17145092-17145977	chr1	17145092	17145977	+	Gdap1	0.00162313	exon (NM_010267, exon 1 of 6)	exon (NM_010267, exon 1 of 6)	161	NM_010267	14545	Mm.18218	NM_010267	ENSMUSG00000025777	Gdap1	-	ganglioside-induced differentiation-associated-protein 1	protein-coding	0.031638	0.521445	18(TAAGTAAAAA,+,0.00)
chr5-115572574-115573720	chr5	115572574	115573720	+	Gcn1l1	0.0490877	intron (NM_172719, intron 2 of 57)	intron (NM_172719, intron 2 of 57)	-7802	NR_105996	102466790		NR_105996	ENSMUSG00000099047	Mir7029	Gm27293|mmu-mir-7029	microRNA 7029	ncRNA	0.015707	0.523976	595(TGTTTCCTTA,-,0.00)
chr3-122242825-122244334	chr3	122242825	122244334	+	Gclm	0.00504504	Intergenic	Intergenic	-1978	NM_008129	14630	Mm.292676	NM_008129	ENSMUSG00000028124	Gclm	AI649393|Gcmc|Glclr	glutamate-cysteine ligase, modifier subunit	protein-coding	0.015905	0.451656
chr5-105109681-105110483	chr5	105109681	105110483	+	Gbp9	0.00311552	intron (NM_172777, intron 1 of 10)	intron (NM_172777, intron 1 of 10)	210	NM_172777	236573	Mm.425261	NM_172777	ENSMUSG00000029298	Gbp9	-	guanylate-binding protein 9	protein-coding	0.003741	0.485679
chr5-134054382-134054951	chr5	134054382	134054951	+	Gatsl2	0.0177371	Intergenic	Intergenic	-45082	NM_030719	80909	Mm.45218	NM_030719	ENSMUSG00000015944	Castor2	7530428J21Rik|AW742413|Gats|Gatsl1|Gatsl2	cytosolic arginine sensor for mTORC1 subunit 2	protein-coding	0.010545	0.480702	18(TAAATAAACA,+,0.00)
chr5-133585138-133585613	chr5	133585138	133585613	+	Gatsl2	0.0154448	Intergenic	Intergenic	-514373	NM_030719	80909	Mm.45218	NM_030719	ENSMUSG00000015944	Castor2	7530428J21Rik|AW742413|Gats|Gatsl1|Gatsl2	cytosolic arginine sensor for mTORC1 subunit 2	protein-coding	0.006316	0.468487
chr18-82286480-82287003	chr18	82286480	82287003	+	Galr1	0.0384988	Intergenic	Intergenic	120036	NM_008082	14427	Mm.6219	NM_008082	ENSMUSG00000024553	Galr1	Galnr1	galanin receptor 1	protein-coding	0.017208	0.534351
chr8-57888791-57889201	chr8	57888791	57889201	+	Galntl6	0.0480208	intron (NM_175032, intron 6 of 11)	intron (NM_175032, intron 6 of 11)	-235941	NM_144731	108150	Mm.62886	NM_144731	ENSMUSG00000031608	Galnt7	AI225872	polypeptide N-acetylgalactosaminyltransferase 7	protein-coding	0.004878	0.481752
chr8-57651380-57654075	chr8	57651380	57654075	+	Galnt7	0.0117826	intron (NR_040698, intron 1 of 3)	CpG	328	NM_001167981	108150	Mm.62886	NM_144731	ENSMUSG00000031608	Galnt7	AI225872	polypeptide N-acetylgalactosaminyltransferase 7	protein-coding	0.081262	0.639837
chr8-124282893-124284751	chr8	124282893	124284751	+	Galnt2	0.0248332	intron (NM_139272, intron 1 of 15)	intron (NM_139272, intron 1 of 15)	52428	NM_139272	108148	Mm.33808	NM_139272	ENSMUSG00000089704	Galnt2	AI480629	polypeptide N-acetylgalactosaminyltransferase 2	protein-coding	0.01507	0.53362
chr11-3989722-3990203	chr11	3989722	3990203	+	Gal3st1	0.0301859	promoter-TSS (NM_001177691)	promoter-TSS (NM_001177691)	29	NM_001177691	53897	Mm.103414	NM_016922	ENSMUSG00000049721	Gal3st1	Cst|Gcst	galactose-3-O-sulfotransferase 1	protein-coding	0.006237	0.562241
chr10-99452215-99452387	chr10	99452215	99452387	+	Gad1-ps	0.00533367	Intergenic	Intergenic	-156870	NR_038019	100504202	Mm.403801	NR_038019	ENSMUSG00000111962	Gm20110	-	predicted gene, 20110	ncRNA	0.005814	0.491329
chr4-155382157-155383292	chr4	155382157	155383292	+	Gabrd	0.0279498	Intergenic	Intergenic	15345	NM_008072	14403	Mm.388925	NM_008072	ENSMUSG00000029054	Gabrd	AI853201	gamma-aminobutyric acid (GABA) A receptor, subunit delta	protein-coding	0.010573	0.537852
chr7-57474124-57474595	chr7	57474124	57474595	+	Gabra5	0.0453342	intron (NM_001362161, intron 5 of 9)	intron (NM_001362161, intron 5 of 9)	35650	NM_001362162	110886	Mm.273114	NM_176942	ENSMUSG00000055078	Gabra5	A230018I05Rik	gamma-aminobutyric acid (GABA) A receptor, subunit alpha 5	protein-coding	0.002123	0.463983
chr4-46824887-46825885	chr4	46824887	46825885	+	Gabbr2	0.0210274	intron (NM_001081141, intron 3 of 18)	intron (NM_001081141, intron 3 of 18)	166328	NM_001081141	242425	Mm.101909	NM_001081141	ENSMUSG00000039809	Gabbr2	GABABR2|Gb2|Gm425|Gpr51	gamma-aminobutyric acid (GABA) B receptor, 2	protein-coding	0.011022	0.53954
chr4-46818416-46819284	chr4	46818416	46819284	+	Gabbr2	0.0211513	intron (NM_001081141, intron 3 of 18)	intron (NM_001081141, intron 3 of 18)	-168651	NM_198664	381605	Mm.331595	NM_198664	ENSMUSG00000039813	Tbc1d2	A630005A06Rik|BC022630|Gm1037|PARIS-1|PARIS1	TBC1 domain family, member 2	protein-coding	0.006912	0.536249
chr10-39369066-39371250	chr10	39369066	39371250	+	Fyn	0.00877914	5' UTR (NM_001122892, exon 1 of 13)	5' UTR (NM_001122892, exon 1 of 13)	359	NM_008054	14360	Mm.4848	NM_008054	ENSMUSG00000019843	Fyn	AI448320|AW552119	Fyn proto-oncogene	protein-coding	0.059982	0.611899
chr11-69632159-69633847	chr11	69632159	69633847	+	Fxr2	0.0376897	promoter-TSS (NM_011814)	promoter-TSS (NM_011814)	32	NM_011814	23879	Mm.41930	NM_011814	ENSMUSG00000018765	Fxr2	Fxr2h	fragile X mental retardation, autosomal homolog 2	protein-coding	0.067536	0.595619
chr8-91488016-91488562	chr8	91488016	91488562	+	Fto	0.0207733	intron (NM_011936, intron 7 of 8)	intron (NM_011936, intron 7 of 8)	174764	NM_011936	26383	Mm.4375	NM_011936	ENSMUSG00000055932	Fto	AW743446|mKIAA1752	fat mass and obesity associated	protein-coding	0.014652	0.414991
chr8-91679121-91679649	chr8	91679121	91679649	+	Fto	0.0207844	Intergenic	Intergenic	122269	NM_008393	16373	Mm.238044	NM_008393	ENSMUSG00000031734	Irx3	AI894186	Iroquois related homeobox 3	protein-coding	0.026515	0.466919
chr16-37753040-37755029	chr16	37753040	37755029	+	Fstl1	0.0306729	Intergenic	RLTR16|LTR|ERVK	-23021	NM_008047	14314	Mm.182434	NM_008047	ENSMUSG00000022816	Fstl1	AI316791|AW107808|Fstl|TSC-36	follistatin-like 1	protein-coding	0.006033	0.473367
chr5-150259187-150260381	chr5	150259187	150260381	+	Fry	0.0456281	promoter-TSS (NM_172887)	promoter-TSS (NM_172887)	-146	NM_172887	320365	Mm.216590	NM_172887	ENSMUSG00000056602	Fry	13CDNA73|9330186A19Rik|AF346502|AI462658|C87180|D930046M03|cg003|mKIAA4143	FRY microtubule binding protein	protein-coding	0.031826	0.560669
chrX-140375532-140376053	chrX	140375532	140376053	+	Frmpd3	0.0123025	intron (NM_001320946, intron 4 of 14)	intron (NM_001320946, intron 4 of 14)	33529	NM_001320946	245643	Mm.208683	NM_177750	ENSMUSG00000042425	Frmpd3	B930041G04|EG245643|Gm29750	FERM and PDZ domain containing 3	protein-coding	0.007678	0.477011
chr19-5874634-5875854	chr19	5874634	5875854	+	Frmd8	0.0450979	promoter-TSS (NM_026169)	promoter-TSS (NM_026169)	-36	NM_026169	67457	Mm.202092	NM_026169	ENSMUSG00000024816	Frmd8	1200004M23Rik|2310035N23Rik|4931429L16Rik|AU018809|iTAP	FERM domain containing 8	protein-coding	0.044262	0.570844
chr6-97321207-97321501	chr6	97321207	97321501	+	Frmd4b	0.0232315	intron (NM_145148, intron 12 of 23)	intron (NM_145148, intron 12 of 23)	-68574	NM_001081157	320502	Mm.68163	NM_001081157	ENSMUSG00000044086	Lmod3	5430424A14Rik	leiomodin 3 (fetal)	protein-coding	0.027211	0.528814
chr6-97276323-97277147	chr6	97276323	97277147	+	Frmd4b	0.0256953	Intergenic	Intergenic	-23955	NM_001081157	320502	Mm.68163	NM_001081157	ENSMUSG00000044086	Lmod3	5430424A14Rik	leiomodin 3 (fetal)	protein-coding	0.008495	0.518788
chr3-53559046-53559508	chr3	53559046	53559508	+	Frem2	0.0302034	intron (NM_172862, intron 6 of 23)	intron (NM_172862, intron 6 of 23)	70484	NM_153156	229277	Mm.222810	NM_153156	ENSMUSG00000027744	Stoml3	Epb7.2l|SLP3|sro	stomatin (Epb7.2)-like 3	protein-coding	0.012987	0.488121
chr17-47930607-47931174	chr17	47930607	47931174	+	Foxp4	0.034214	Intergenic	Intergenic	-6258	NM_001110824	74123	Mm.240062	NM_028767	ENSMUSG00000023991	Foxp4	1200010K03Rik|2310007G05Rik|mFKHLA	forkhead box P4	protein-coding	0.012346	0.517606
chr6-99376657-99377472	chr6	99376657	99377472	+	Foxp1	0.0208527	intron (NM_053202, intron 1 of 18)	intron (NM_053202, intron 1 of 18)	58281	NM_053202	108655	Mm.234965	NM_053202	ENSMUSG00000030067	Foxp1	3110052D19Rik|4932443N09Rik|AI461938|AW494214	forkhead box P1	protein-coding	0.013497	0.476716
chr6-98971827-98972247	chr6	98971827	98972247	+	Foxp1	0.00315596	intron (NM_001197321, intron 9 of 17)	intron (NM_001197321, intron 9 of 17)	56261	NM_001197322	108655	Mm.234965	NM_053202	ENSMUSG00000030067	Foxp1	3110052D19Rik|4932443N09Rik|AI461938|AW494214	forkhead box P1	protein-coding	0.009524	0.410926
chr4-120225194-120227537	chr4	120225194	120227537	+	Foxo6	0.0199387	Intergenic	Intergenic	60896	NM_194060	329934	Mm.277090	NM_194060	ENSMUSG00000052135	Foxo6	-	forkhead box O6	protein-coding	0.009816	0.537543
chr3-52412491-52414359	chr3	52412491	52414359	+	Foxo1	0.011448	Intergenic	Intergenic	-103539	NR_153344	102631981	Mm.394225	NR_153344		Gm30173	-	predicted gene, 30173	ncRNA	0.016595	0.484216
chr3-52262353-52263041	chr3	52262353	52263041	+	Foxo1	0.0440885	Intergenic	Intergenic	-5640	NM_019739	56458	Mm.29891	NM_019739	ENSMUSG00000044167	Foxo1	AI876417|Afxh|FKHR|Fkhr1|Foxo1a	forkhead box O1	protein-coding	0.018895	0.468795
chr13-31797643-31798743	chr13	31797643	31798743	+	Foxc1	0.0221883	Intergenic	Intergenic	-8453	NM_008592	17300	Mm.12949	NM_008592	ENSMUSG00000050295	Foxc1	FREAC3|Fkh1|Mf1|Mf4|ch|fkh-1|frkhda	forkhead box C1	protein-coding	0.028182	0.540418
chr12-57534168-57537568	chr12	57534168	57537568	+	Foxa1	0.0397421	Intergenic	Intergenic	10243	NM_008259	15375	Mm.4578	NM_008259	ENSMUSG00000035451	Foxa1	Hnf-3a|Hnf3a|Tcf-3a|Tcf3a	forkhead box A1	protein-coding	0.028235	0.514849
chr2-31135627-31135992	chr2	31135627	31135992	+	Fnbp1	0.00165638	intron (NM_001355105, intron 1 of 15)	intron (NM_001355105, intron 1 of 15)	6199	NM_019406	14269	Mm.52297	NM_019406	ENSMUSG00000075415	Fnbp1	1110057E06Rik|2210010H06Rik|FBP1|Fbp17	formin binding protein 1	protein-coding	0.024658	0.546448
chr2-113364204-113364653	chr2	113364204	113364653	+	Fmn1	0.0157319	exon (NM_001285458, exon 2 of 17)	exon (NM_001285458, exon 2 of 17)	36692	NM_001285458	14260	Mm.4938	NM_010230	ENSMUSG00000044042	Fmn1	Fmn|formin-1|ld	formin 1	protein-coding	0.028953	0.551111
chr2-113648128-113648611	chr2	113648128	113648611	+	Fmn1	0.0128054	intron (NM_001285459, intron 13 of 16)	intron (NM_001285459, intron 13 of 16)	-36721	NM_001287817	14260	Mm.4938	NM_010230	ENSMUSG00000044042	Fmn1	Fmn|formin-1|ld	formin 1	protein-coding	0.006211	0.376033
chr11-49633516-49634906	chr11	49633516	49634906	+	Flt4	0.0391043	exon (NM_008029, exon 13 of 30)	exon (NM_008029, exon 13 of 30)	24532	NM_008029	14257	Mm.3291	NM_008029	ENSMUSG00000020357	Flt4	AI323512|Chy|Flt-4|VEGFR-3|VEGFR3	FMS-like tyrosine kinase 4	protein-coding	0.042446	0.563623
chr5-147722616-147723160	chr5	147722616	147723160	+	Flt1	0.0242493	intron (NM_010228, intron 1 of 29)	intron (NM_010228, intron 1 of 29)	3100	NM_010228	14254	Mm.389712	NM_010228	ENSMUSG00000029648	Flt1	AI323757|Flt-1|VEGFR-1|VEGFR1|sFlt1	FMS-like tyrosine kinase 1	protein-coding	0.009191	0.456881
chr16-57398372-57399221	chr16	57398372	57399221	+	Filip1l	0.00834997	intron (NM_001040397, intron 1 of 4)	intron (NM_001040397, intron 1 of 4)	45519	NM_001040397	78749	Mm.328360	NM_001040397	ENSMUSG00000043336	Filip1l	4631422O05Rik|Doc1	filamin A interacting protein 1-like	protein-coding	0.021201	0.444706
chr6-86028381-86029597	chr6	86028381	86029597	+	Figla	0.0373259	intron (NM_001271858, intron 1 of 15)	CpG	308	NM_001271858	11519	Mm.104155	NM_013458	ENSMUSG00000030000	Add2	2900072M03Rik|add97	adducin 2 (beta)	protein-coding	0.052632	0.608053
chr10-41302561-41304454	chr10	41302561	41304454	+	Fig4	0.0371751	promoter-TSS (NM_133999)	promoter-TSS (NM_133999)	-266	NM_133999	103199	Mm.277242	NM_133999	ENSMUSG00000038417	Fig4	A530089I17Rik|AI326867|Sac3	FIG4 phosphoinositide 5-phosphatase	protein-coding	0.037507	0.499472
chr18-25099673-25099903	chr18	25099673	25099903	+	Fhod3	0.00535356	intron (NM_001289654, intron 16 of 24)	intron (NM_001289654, intron 16 of 24)	66177	NM_001142697	66648	Mm.263189	NM_001004361	ENSMUSG00000024269	Tpgs2	5730437P09Rik|5730494M16Rik|AI666318|Pgs2	tubulin polyglutamylase complex subunit 2	protein-coding	0	0.5671
chr3-84438437-84439010	chr3	84438437	84439010	+	Fhdc1	0.0105265	Intergenic	Intergenic	40768	NM_001205355	229474	Mm.331107	NM_001033301	ENSMUSG00000041842	Fhdc1	6330505N24Rik|Gm126	FH2 domain containing 1	protein-coding	0.022688	0.560976
chr7-130047675-130048945	chr7	130047675	130048945	+	Fgfr2	0.0211592	Intergenic	Intergenic	86145	NR_046077	100043150	Mm.334264	NR_046077	ENSMUSG00000108504	Gm4265	-	predicted gene 4265	ncRNA	0.010236	0.486231
chr7-130335262-130336018	chr7	130335262	130336018	+	Fgfr2	0.0374268	Intergenic	Intergenic	-68832	NM_201601	14183	Mm.16340	NM_010207	ENSMUSG00000030849	Fgfr2	AU043015|AW556123|Bek|Fgfr-2|Fgfr-7|Fgfr7|KGFR|KGFRTr|svs	fibroblast growth factor receptor 2	protein-coding	0.005291	0.495376
chr8-25429963-25430927	chr8	25429963	25430927	+	Fgfr1	0.0456125	Intergenic	Intergenic	-88314	NM_001079909	14182	Mm.265716	NM_010206	ENSMUSG00000031565	Fgfr1	AW208770|Eask|FGFR-I|FLG|Fgfr-1|Flt-2|Fr1|Hspy|MFR|bFGF-R-1|c-fgr	fibroblast growth factor receptor 1	protein-coding	0.020747	0.53886
chr8-25392045-25393322	chr8	25392045	25393322	+	Fgfr1	0.0173081	Intergenic	Intergenic	-86413	NR_040352	74489	Mm.256468	NR_040352	ENSMUSG00000110140	5430421F17Rik	-	RIKEN cDNA 5430421F17 gene	ncRNA	0.012529	0.479656	1155(TAAATAAACA,+,0.00)
chr8-25370999-25371926	chr8	25370999	25371926	+	Fgfr1	0.00966552	Intergenic	Intergenic	-65192	NR_040352	74489	Mm.256468	NR_040352	ENSMUSG00000110140	5430421F17Rik	-	RIKEN cDNA 5430421F17 gene	ncRNA	0.015102	0.512931
chr8-71728000-71729837	chr8	71728000	71729837	+	Fcho1	0.0203231	Intergenic	B2_Mm2|SINE|B2	-3237	NM_028715	74015	Mm.22025	NM_028715	ENSMUSG00000070000	Fcho1	3322402E17Rik|N28152	FCH domain only 1	protein-coding	0.023408	0.524483
chr7-45111443-45112305	chr7	45111443	45112305	+	Fcgrt	0.0386879	Intergenic	Intergenic	-8052	NM_001357117	14132	Mm.3303	NM_010189	ENSMUSG00000003420	Fcgrt	FcRn	Fc receptor, IgG, alpha chain transporter	protein-coding	0.010441	0.485516
chr6-85469283-85473437	chr6	85469283	85473437	+	Fbxo41	0.00661579	3' UTR (NM_001289674, exon 13 of 13)	3' UTR (NM_001289674, exon 13 of 13)	-19390	NR_028081	73327	Mm.379221	NM_028505	ENSMUSG00000030008	Pradc1	1700040I03Rik|Pap21	protease-associated domain containing 1	protein-coding	0.011796	0.537906
chr15-58194397-58194798	chr15	58194397	58194798	+	Fbxo32	0.0375255	intron (NM_026346, intron 4 of 8)	intron (NM_026346, intron 4 of 8)	20295	NM_026346	67731	Mm.25683	NM_026346	ENSMUSG00000022358	Fbxo32	4833442G10Rik|AI430017|ATROGIN1|Gm20361|MAFbx	F-box protein 32	protein-coding	0.014963	0.507463
chr4-148198941-148199365	chr4	148198941	148199365	+	Fbxo2	0.0323099	Intergenic	Intergenic	38485	NM_176848	230904	Mm.262287	NM_176848	ENSMUSG00000041556	Fbxo2	FBG1|FBX2|Fbs1|Fbs2|NFB42|Prpl4	F-box protein 2	protein-coding	0.016509	0.552941
chr14-65331695-65332636	chr14	65331695	65332636	+	Fbxo16	0.0477472	Intergenic	Intergenic	-26511	NM_199029	380912	Mm.270087	NM_199029	ENSMUSG00000034522	Zfp395	BC053701|Gm910	zinc finger protein 395	protein-coding	0.046759	0.61465
chr9-66510263-66514685	chr9	66510263	66514685	+	Fbxl22	0.0181326	intron (NM_175206, intron 1 of 1)	intron (NM_175206, intron 1 of 1)	2119	NM_175206	74165	Mm.297998	NM_175206	ENSMUSG00000050503	Fbxl22	1110004B15Rik	F-box and leucine-rich repeat protein 22	protein-coding	0.030755	0.537192
chr11-98088181-98088558	chr11	98088181	98088558	+	Fbxl20	0.0295197	3' UTR (NM_028149, exon 15 of 15)	3' UTR (NM_028149, exon 15 of 15)	-34907	NM_146028	217154	Mm.181008	NM_146028	ENSMUSG00000017400	Stac2	24b2|24b2/STAC2|AW240854	SH3 and cysteine rich domain 2	protein-coding	0.015915	0.571429
chr9-113989268-113989529	chr9	113989268	113989529	+	Fbxl2	0.00121868	exon (NM_178624, exon 8 of 15)	exon (NM_178624, exon 8 of 15)	37353	NM_178624	72179	Mm.386808	NM_178624	ENSMUSG00000032507	Fbxl2	2810423A21Rik|Fbl3	F-box and leucine-rich repeat protein 2	protein-coding	0.019157	0.553435
chr17-63145733-63146306	chr17	63145733	63146306	+	Fbxl17	0.0215006	intron (NM_015794, intron 7 of 8)	intron (NM_015794, intron 7 of 8)	166954	NR_130176	414079	Mm.444282	NR_130176	ENSMUSG00000090565	4930405O22Rik	-	RIKEN cDNA 4930405O22 gene	ncRNA	0.019197	0.482578
chr7-28178727-28180728	chr7	28178727	28180728	+	Fbl	0.00427693	promoter-TSS (NM_001271370)	promoter-TSS (NM_001271370)	244	NM_001037957	13549	Mm.57249	NM_010092	ENSMUSG00000002409	Dyrk1b	Mirk	dual-specificity tyrosine-(Y)-phosphorylation regulated kinase 1b	protein-coding	0.054973	0.608891
chr6-113600247-113600942	chr6	113600247	113600942	+	Fancd2os	0.0267632	intron (NM_027633, intron 1 of 3)	intron (NM_027633, intron 1 of 3)	121	NM_027633	70979	Mm.72959	NM_027633	ENSMUSG00000033963	Fancd2os	4931417G12Rik	Fancd2 opposite strand	protein-coding	0.033094	0.576149
chr11-61683427-61685361	chr11	61683427	61685361	+	Fam83g	0.0352724	promoter-TSS (NM_178618)	promoter-TSS (NM_178618)	-16	NM_178618	69640	Mm.458559	NM_178618	ENSMUSG00000042377	Fam83g	2310040C09Rik|AI506990|wly	family with sequence similarity 83, member G	protein-coding	0.063082	0.631008
chr2-158767323-158769430	chr2	158767323	158769430	+	Fam83d	0.0229618	exon (NM_027975, exon 1 of 4)	exon (NM_027975, exon 1 of 4)	277	NM_027975	71878	Mm.85162	NM_027975	ENSMUSG00000027654	Fam83d	2310007D09Rik|BB104611	family with sequence similarity 83, member D	protein-coding	0.046512	0.546964
chr1-167065201-167066448	chr1	167065201	167066448	+	Fam78b	0.0344452	intron (NM_001160261, intron 1 of 2)	intron (NM_001160261, intron 1 of 2)	64407	NM_175461	226610	Mm.389217	NM_175461	ENSMUSG00000060568	Fam78b	C030014K22Rik|C030020L09Rik	family with sequence similarity 78, member B	protein-coding	0.014435	0.520833	729(TGGTTACTTA,-,0.00)
chr16-30769068-30769874	chr16	30769068	30769874	+	Fam43a	0.043222	Intergenic	Intergenic	169748	NM_177632	224093	Mm.28244	NM_177632	ENSMUSG00000046546	Fam43a	Tuf1	family with sequence similarity 43, member A	protein-coding	0.01861	0.488228
chr16-30641238-30642102	chr16	30641238	30642102	+	Fam43a	0.0309498	Intergenic	Intergenic	41947	NM_177632	224093	Mm.28244	NM_177632	ENSMUSG00000046546	Fam43a	Tuf1	family with sequence similarity 43, member A	protein-coding	0.008102	0.490173
chr14-34302972-34303804	chr14	34302972	34303804	+	Fam35a	0.0400637	intron (NR_153399, intron 2 of 11)	intron (NR_153399, intron 2 of 11)	7129	NM_029389	75698	Mm.45406	NM_029389	ENSMUSG00000041471	Shld2	3110001K24Rik|Fam35a	shieldin complex subunit 2	protein-coding	0.010817	0.484994
chr13-34909323-34909755	chr13	34909323	34909755	+	Fam217a	0.0214981	TTS (NM_027967)	TTS (NM_027967)	10453	NM_027967	71864	Mm.380836	NM_027967	ENSMUSG00000021414	Fam217a	1700026J04Rik	family with sequence similarity 217, member A	protein-coding	0.009259	0.498845
chr2-172476771-172478667	chr2	172476771	172478667	+	Fam209	0.0269841	Intergenic	Intergenic	5165	NM_029608	76426	Mm.46148	NM_029608	ENSMUSG00000027505	Fam209	1700029J11Rik	family with sequence similarity 209	protein-coding	0.012658	0.526621	1819(TAAGTAAATA,+,0.00)
chr19-60226116-60227180	chr19	60226116	60227180	+	Fam204a	0.00594228	promoter-TSS (NM_001358271)	promoter-TSS (NM_001358271)	53	NR_152390	76539	Mm.290183	NM_029648	ENSMUSG00000057858	Fam204a	2310065H12Rik|2610015K05Rik|D19Ertd737e	family with sequence similarity 204, member A	protein-coding	0.069549	0.562441
chr15-87656474-87657069	chr15	87656474	87657069	+	Fam19a5	0.0305499	intron (NM_134096, intron 1 of 3)	intron (NM_134096, intron 1 of 3)	31541	NM_134096	106014	Mm.244319	NM_134096	ENSMUSG00000054863	Tafa5	Fam19a5|Tafa-5|Tara-5	TAFA chemokine like family member 5	protein-coding	0.033613	0.515101
chr15-88072596-88073173	chr15	88072596	88073173	+	Fam19a5	0.0169849	Intergenic	Intergenic	-241990	NR_045281	328579	Mm.146839	NR_045281	ENSMUSG00000116331	B230214G05Rik	B230214G05	RIKEN cDNA B230214G05 gene	ncRNA	0.006932	0.508651
chr15-88146046-88146549	chr15	88146046	88146549	+	Fam19a5	0.0109368	Intergenic	Intergenic	-168577	NR_045281	328579	Mm.146839	NR_045281	ENSMUSG00000116331	B230214G05Rik	B230214G05	RIKEN cDNA B230214G05 gene	ncRNA	0.013917	0.450397
chr10-123678209-123678996	chr10	123678209	123678996	+	Fam19a2	0.0451731	intron (NR_153334, intron 3 of 6)	intron (NR_153334, intron 3 of 6)	414526	NR_153334	268354	Mm.51939	NM_182807	ENSMUSG00000044071	Tafa2	6330575M02|FAM19A2 TAFA-2|Fam19a2|Sam2|Tafa-2	TAFA chemokine like family member 2	protein-coding	0.011436	0.456853
chr6-55311954-55312290	chr6	55311954	55312290	+	Fam188b	0.00955342	intron (NM_001142781, intron 17 of 17)	intron (NM_001142781, intron 17 of 17)	-24177	NM_007472	11826	Mm.18625	NM_007472	ENSMUSG00000004655	Aqp1	CHIP28	aquaporin 1	protein-coding	0.014881	0.495549
chr1-36586085-36587348	chr1	36586085	36587348	+	Fam178b	0.035207	intron (NM_001126046, intron 10 of 14)	intron (NM_001126046, intron 10 of 14)	6616	NM_027957	381337	Mm.17413	NM_027957	ENSMUSG00000046337	Fam178b	1700024G10Rik|Gm990	family with sequence similarity 178, member B	protein-coding	0.010293	0.514241
chr2-27112382-27112694	chr2	27112382	27112694	+	Fam163b	0.0315694	exon (NM_175427, exon 3 of 3)	exon (NM_175427, exon 3 of 3)	29939	NM_175427	109349	Mm.314080	NM_175427	ENSMUSG00000009216	Fam163b	C630035N08Rik	family with sequence similarity 163, member B	protein-coding	0.054487	0.635783
chr1-156076459-156076846	chr1	156076459	156076846	+	Fam163a	0.0157476	3' UTR (NM_177838, exon 5 of 5)	3' UTR (NM_177838, exon 5 of 5)	35791	NM_001160181	240832	Mm.253335	NM_022329	ENSMUSG00000050565	Tor1aip2	1110020D10Rik|15kDa|A130072J07|AA103493|AW060462|AW610675|C77739|Ifrg15|Lull1	torsin A interacting protein 2	protein-coding	0.010336	0.546392
chr8-8986161-8986500	chr8	8986161	8986500	+	Fam155a	0.0442971	Intergenic	Intergenic	145958	NR_045854	71249	Mm.158635	NR_045854	ENSMUSG00000108848	4933430N04Rik	-	RIKEN cDNA 4933430N04 gene	ncRNA	0.032448	0.520588
chr1-6410038-6410515	chr1	6410038	6410515	+	Fam150a	0.0266797	Intergenic	B3|SINE|B2	50945	NM_001195732	620393	Mm.388992	NM_001195732	ENSMUSG00000087247	Alkal1	EG620393|Fam150a	ALK and LTK ligand 1	protein-coding	0.010482	0.464435	166(TGTTTATTTA,-,0.00)
chr10-70540385-70541073	chr10	70540385	70541073	+	Fam13c	0.0401454	intron (NM_001359551, intron 9 of 14)	intron (NM_001359551, intron 9 of 14)	52083	NM_001162846	70911	Mm.19825	NM_178621	ENSMUSG00000037747	Phyhipl	4921522K17Rik|AI267048	phytanoyl-CoA hydroxylase interacting protein-like	protein-coding	0.013081	0.487663
chr1-91368822-91370440	chr1	91368822	91370440	+	Fam132b	0.00948537	intron (NM_173395, intron 3 of 7)	intron (NM_173395, intron 3 of 7)	3201	NM_173395	227358	Mm.389157	NM_173395	ENSMUSG00000047443	Erfe	4832406C22|Fam132b|myonectin	erythroferrone	protein-coding	0.023486	0.573811
chr4-141373798-141374416	chr4	141373798	141374416	+	Fam131c	0.0420883	intron (NM_001085513, intron 1 of 6)	intron (NM_001085513, intron 1 of 6)	5915	NM_001085513	277743	Mm.294614	NM_001085513	ENSMUSG00000006218	Fam131c	Gm693	family with sequence similarity 131, member C	protein-coding	0.011327	0.576737
chr5-23889489-23889869	chr5	23889489	23889869	+	Fam126a	0.0240331	Intergenic	Intergenic	37446	NR_028536	100217436		NR_028536		Snord93	Gm22397|MBII-336	small nucleolar RNA, C/D box 93	snoRNA	0.010526	0.574803
chr17-15439778-15441645	chr17	15439778	15441645	+	Fam120b	0.0216374	Intergenic	Intergenic	44465	NM_024203	67544	Mm.35039	NM_024203	ENSMUSG00000014763	Fam120b	4932442K08Rik|AW049283|AW413338|CCPG|Pgcc1|mKIAA1838	family with sequence similarity 120, member B	protein-coding	0.011784	0.510707
chr14-8314569-8314980	chr14	8314569	8314980	+	Fam107a	0.0165455	intron (NM_001360339, intron 1 of 3)	intron (NM_001360339, intron 1 of 3)	2833	NM_001360339	268709	Mm.256058	NM_183187	ENSMUSG00000021750	Fam107a	DRR1	family with sequence similarity 107, member A	protein-coding	0.007299	0.444175
chr19-10040817-10042543	chr19	10040817	10042543	+	Fads3	0.0131061	5' UTR (NM_021890, exon 1 of 12)	5' UTR (NM_021890, exon 1 of 12)	132	NM_021890	60527	Mm.253875	NM_021890	ENSMUSG00000024664	Fads3	AI464531	fatty acid desaturase 3	protein-coding	0.054461	0.62652
chr10-57783507-57785187	chr10	57783507	57785187	+	Fabp7	0.0295276	promoter-TSS (NM_021272)	promoter-TSS (NM_021272)	-576	NM_021272	12140	Mm.3644	NM_021272	ENSMUSG00000019874	Fabp7	B-FABP|BFABP|Blbp|MRG	fatty acid binding protein 7, brain	protein-coding	0.015476	0.465199
chr12-33109493-33110002	chr12	33109493	33110002	+	F730043M19Rik	0.0418385	Intergenic	Intergenic	-16872	NM_001024478	68764	Mm.60083	NM_001024478	ENSMUSG00000035860	Cdhr3	1110049B09Rik|BB172694|Cdh28	cadherin-related family member 3	protein-coding	0	0.468627
chr2-91626390-91626736	chr2	91626390	91626736	+	F2	0.00329911	intron (NM_010168, intron 12 of 13)	ID_B1|SINE|B4	9894	NM_010168	14061	Mm.89048	NM_010168	ENSMUSG00000027249	F2	Cf-2|Cf2|FII	coagulation factor II	protein-coding	0.020231	0.489914
chr6-33415587-33416140	chr6	33415587	33416140	+	Exoc4	0.0352921	intron (NM_001347089, intron 7 of 9)	ERVB7_1-LTR_MM|LTR|ERVK	166735	NM_001347089	20336	Mm.265512	NM_009148	ENSMUSG00000029763	Exoc4	C78892|Sec8|Sec8l1	exocyst complex component 4	protein-coding	0.028933	0.521661
chr11-101790743-101791144	chr11	101790743	101791144	+	Etv4	0.00197684	Intergenic	Intergenic	-5633	NM_001316366	18612	Mm.5025	NM_008815	ENSMUSG00000017724	Etv4	AW414408|Pea-3|Pea3	ets variant 4	protein-coding	0.017456	0.49005
chr2-20671565-20672294	chr2	20671565	20672294	+	Etl4	0.0294063	intron (NM_001177630, intron 3 of 17)	intron (NM_001177630, intron 3 of 17)	152416	NM_001177631	208618	Mm.237935	NM_029895	ENSMUSG00000036617	Etl4	6620402G01Rik|9430077C05Rik|BC026657|E330027G05Rik|Etl-4|Skt	enhancer trap locus 4	protein-coding	0.017833	0.493151
chr18-34919198-34919502	chr18	34919198	34919502	+	Etf1	0.0285738	intron (NM_144866, intron 2 of 10)	PB1D9|SINE|Alu	12653	NM_144866	225363	Mm.329353	NM_144866	ENSMUSG00000024360	Etf1	AI463371|D6Ertd109e|ERF|ERF1|SUP45L1|TB3-1	eukaryotic translation termination factor 1	protein-coding	0.013158	0.432787	34(CAAGTAAACA,+,0.00)
chr12-76152335-76153041	chr12	76152335	76153041	+	Esr2	0.048189	intron (NM_010157, intron 4 of 8)	CpG	24571	NR_104386	13983	Mm.2561	NM_010157	ENSMUSG00000021055	Esr2	ER[b]|ERbeta|Estrb	estrogen receptor 2 (beta)	protein-coding	0.048159	0.541726
chr2-140125743-140125943	chr2	140125743	140125943	+	Esf1	0.0206146	intron (NM_001081090, intron 11 of 13)	B3|SINE|B2	44715	NM_001081090	66580	Mm.21228	NM_001081090	ENSMUSG00000045624	Esf1	2610101J03Rik|ABTAP|AW545818|C79684	ESF1 nucleolar pre-rRNA processing protein homolog	protein-coding	0	0.422886
chr19-44042526-44042947	chr19	44042526	44042947	+	Erlin1	0.0445511	intron (NM_145502, intron 8 of 10)	intron (NM_145502, intron 8 of 10)	-13489	NM_001167905	226143	Mm.329866	NM_001001446	ENSMUSG00000025197	Cyp2c23	AW107714|BC034834|Cyp2c44|b2b386Clo	cytochrome P450, family 2, subfamily c, polypeptide 23	protein-coding	0.021378	0.433649
chr13-63719510-63720165	chr13	63719510	63720165	+	Ercc6l2	0.00273642	intron (NR_126476, intron 4 of 4)	intron (NR_126476, intron 4 of 4)	14461	NR_126476	75522	Mm.54259	NR_126476	ENSMUSG00000113825	1700024I08Rik	-	RIKEN cDNA 1700024I08 gene	ncRNA	0.012214	0.503049
chr13-63814600-63816120	chr13	63814600	63816120	+	Ercc6l2	0.0401545	5' UTR (NM_023507, exon 1 of 14)	5' UTR (NM_023507, exon 1 of 14)	120	NM_023507	76251	Mm.186610	NM_023507	ENSMUSG00000021470	Ercc6l2	0610007P08Rik|1700019D06Rik|9330134C04Rik|Rad26l|Sr278	excision repair cross-complementing rodent repair deficiency, complementation group 6 like 2	protein-coding	0.061842	0.535832
chr14-28332458-28332941	chr14	28332458	28332941	+	Erc2	0.00892235	intron (NM_001347497, intron 19 of 19)	intron (NM_001347497, intron 19 of 19)	-172774	NM_009524	22418	Mm.287544	NM_009524	ENSMUSG00000021994	Wnt5a	8030457G12Rik|Wnt-5a	wingless-type MMTV integration site family, member 5A	protein-coding	0.004141	0.479339
chr14-28450619-28451330	chr14	28450619	28451330	+	Erc2	0.00158815	intron (NM_001347497, intron 19 of 19)	intron (NM_001347497, intron 19 of 19)	-54499	NM_009524	22418	Mm.287544	NM_009524	ENSMUSG00000021994	Wnt5a	8030457G12Rik|Wnt-5a	wingless-type MMTV integration site family, member 5A	protein-coding	0.014065	0.516854
chr9-102089603-102090271	chr9	102089603	102090271	+	Ephb1	0.0313193	intron (NM_173447, intron 3 of 15)	intron (NM_173447, intron 3 of 15)	215038	NR_106163	102466241		NR_106163	ENSMUSG00000098521	Mir7243	Gm27363|mmu-mir-7243	microRNA 7243	ncRNA	0.004491	0.490284
chr15-81554629-81555344	chr15	81554629	81555344	+	Ep300	0.0190317	Intergenic	Intergenic	-31228	NM_177821	328572	Mm.258397	NM_177821	ENSMUSG00000055024	Ep300	A430090G16|A730011L11|KAT3B|p300|p300 HAT	E1A binding protein p300	protein-coding	0.026573	0.527933
chr6-97147594-97149554	chr6	97147594	97149554	+	Eogt	0.0315163	intron (NM_175313, intron 1 of 17)	CpG	309	NM_175313	101351	Mm.251789	NM_175313	ENSMUSG00000035245	Eogt	A130022J15Rik|AI447490|AW214473|AW259391|Aer61	EGF domain-specific O-linked N-acetylglucosamine (GlcNAc) transferase	protein-coding	0.039796	0.556859	1622(TGTTTACATA,-,0.00)
chr9-120547022-120547697	chr9	120547022	120547697	+	Entpd3	0.0439969	intron (NM_178676, intron 3 of 10)	intron (NM_178676, intron 3 of 10)	7541	NM_178676	215446	Mm.76648	NM_178676	ENSMUSG00000041608	Entpd3	Cd39l3|HB6|NTPDase-3	ectonucleoside triphosphate diphosphohydrolase 3	protein-coding	0.025185	0.531065
chr14-77704962-77705340	chr14	77704962	77705340	+	Enox1	0.0264084	intron (NM_001253759, intron 18 of 19)	intron (NM_001253759, intron 18 of 19)	93817	NM_001033440	380920	Mm.297771	NM_001033440		Gm1587	-	predicted gene 1587	ncRNA	0.013228	0.501319
chr4-150257014-150258037	chr4	150257014	150258037	+	Eno1	0.043787	Intergenic	Intergenic	20201	NM_001025388	433182	Mm.70666	NM_001025388	ENSMUSG00000059040	Eno1b	EG433182|Eno-1|Eno1|Gm5506|NNE	enolase 1B, retrotransposed	protein-coding	0.016618	0.516602
chr12-108529148-108529818	chr12	108529148	108529818	+	Eml1	0.0165648	intron (NM_001043335, intron 16 of 21)	intron (NM_001043335, intron 16 of 21)	-25237	NM_007965	14026	Mm.238841	NM_007965	ENSMUSG00000021262	Evl	AI528774|b2b2600Clo	Ena-vasodilator stimulated phosphoprotein	protein-coding	0.01791	0.482861
chr17-71309806-71312281	chr17	71309806	71312281	+	Emilin2	0.00780524	promoter-TSS (NM_145158)	promoter-TSS (NM_145158)	-32	NM_001357338	246707	Mm.23462	NM_145158	ENSMUSG00000024053	Emilin2	FOAP-10	elastin microfibril interfacer 2	protein-coding	0.04404	0.563005
chr8-70543364-70544804	chr8	70543364	70544804	+	Ell	0.0103761	intron (NM_007924, intron 1 of 11)	intron (NM_007924, intron 1 of 11)	4409	NM_007924	13716	Mm.271973	NM_007924	ENSMUSG00000070002	Ell	Ell1|Men	elongation factor RNA polymerase II	protein-coding	0.009028	0.537821
chr5-139951116-139951353	chr5	139951116	139951353	+	Elfn1	0.00666229	intron (NM_175522, intron 1 of 1)	intron (NM_175522, intron 1 of 1)	43291	NM_175522	243312	Mm.237102	NM_175522	ENSMUSG00000048988	Elfn1	A930017N06Rik|AI197272|Ppp1r28	leucine rich repeat and fibronectin type III, extracellular 1	protein-coding	0.021097	0.592437	32(TGTTTACGTA,-,0.00)
chr5-139906597-139913912	chr5	139906597	139913912	+	Elfn1	0.0159432	intron (NM_175522, intron 1 of 1)	intron (NM_175522, intron 1 of 1)	2311	NM_175522	243312	Mm.237102	NM_175522	ENSMUSG00000048988	Elfn1	A930017N06Rik|AI197272|Ppp1r28	leucine rich repeat and fibronectin type III, extracellular 1	protein-coding	0.050171	0.609076
chrX-48409193-48410761	chrX	48409193	48410761	+	Elf4	0.0229263	Intergenic	CpG	53155	NM_019680	56501	Mm.36808	NM_019680	ENSMUSG00000031103	Elf4	AV314029|BC042423|Gm9907|Mef	E74-like factor 4 (ets domain transcription factor)	protein-coding	0.03125	0.550669
chr6-70823984-70825165	chr6	70823984	70825165	+	Eif2ak3	0.00568334	Intergenic	Intergenic	-19941	NM_010121	13666	Mm.247167	NM_010121	ENSMUSG00000031668	Eif2ak3	Pek|Perk	eukaryotic translation initiation factor 2 alpha kinase 3	protein-coding	0.022015	0.511844
chr19-5724458-5726836	chr19	5724458	5726836	+	Ehbp1l1	0.0234014	intron (NM_001114595, intron 1 of 17)	intron (NM_001114595, intron 1 of 17)	670	NM_001114596	114601	Mm.210447	NM_053252	ENSMUSG00000024937	Ehbp1l1	G430002G23Rik	EH domain binding protein 1-like 1	protein-coding	0.031539	0.576713
chr17-62458882-62459336	chr17	62458882	62459336	+	Efna5	0.00408722	Intergenic	Intergenic	422208	NM_207654	13640	Mm.7978	NM_010109	ENSMUSG00000048915	Efna5	AL-1|AV158822|EFL-5|Ephrin-A5|Epl7|LERK-7|RAGS	ephrin A5	protein-coding	0.019824	0.47033
chr17-62600125-62600415	chr17	62600125	62600415	+	Efna5	0.0263512	Intergenic	Intergenic	281047	NM_207654	13640	Mm.7978	NM_010109	ENSMUSG00000048915	Efna5	AL-1|AV158822|EFL-5|Ephrin-A5|Epl7|LERK-7|RAGS	ephrin A5	protein-coding	0.013793	0.443299
chr3-89308032-89308846	chr3	89308032	89308846	+	Efna3	0.0103623	Intergenic	(CTGGGG)n|Simple_repeat|Simple_repeat	14440	NM_010108	13638	Mm.331159	NM_010108	ENSMUSG00000028039	Efna3	AW494418|EFL-2|Ehk1-L|Epl3|LERK-3	ephrin A3	protein-coding	0.015971	0.530061
chr10-80207175-80208284	chr10	80207175	80208284	+	Efna2	0.0285147	intron (NR_038088, intron 1 of 4)	intron (NR_038088, intron 1 of 4)	-18869	NM_023431	68114	Mm.273418	NM_023431	ENSMUSG00000020156	Pwwp3a	2610019J09|9430059D04Rik|Mum1|UBE-1C2	PWWP domain containing 3A, DNA repair factor	protein-coding	0.010821	0.518919
chr1-20980477-20980785	chr1	20980477	20980785	+	Efhc1	0.00173437	intron (NM_027974, intron 9 of 10)	L2|LINE|L2	29005	NM_027974	71877	Mm.29178	NM_027974	ENSMUSG00000041809	Efhc1	1700029F22Rik|mRib72-1|myoclonin1	EF-hand domain (C-terminal) containing 1	protein-coding	0	0.466019
chr2-153778629-153779798	chr2	153778629	153779798	+	Efcab8	0.00311705	Intergenic	CpG	-1666	NR_036629	100504221	Mm.246778	NM_177849	ENSMUSG00000044083	Efcab8	A630008I04|EG329541|Gm38434	EF-hand calcium binding domain 8	protein-coding	0.030796	0.54359
chr7-120830202-120831871	chr7	120830202	120831871	+	Eef2k	0.00402107	Intergenic	CpG	-11795	NM_007908	13631	Mm.25997	NM_007908	ENSMUSG00000035064	Eef2k	C86191|eEF-2K	eukaryotic elongation factor-2 kinase	protein-coding	0.037148	0.537725
chr7-133632409-133632878	chr7	133632409	133632878	+	Edrf1	0.0191671	Intergenic	Intergenic	-5032	NM_178115	214764	Mm.174044	NM_145995	ENSMUSG00000039990	Edrf1	2700050L05Rik|AU022667|AW558805	erythroid differentiation regulatory factor 1	protein-coding	0.006397	0.440426
chr10-18197097-18197920	chr10	18197097	18197920	+	Ect2l	0.00786153	intron (NM_001195036, intron 3 of 20)	AmnSINE1|SINE|Deu	13382	NM_001195036	100045792	Mm.380617	NM_001195036	ENSMUSG00000071392	Ect2l	C330021H03Rik|Gm10331	epithelial cell transforming sequence 2 oncogene-like	protein-coding	0.020656	0.473301
chr14-61359893-61361210	chr14	61359893	61361210	+	Ebpl	0.00699803	promoter-TSS (NM_026598)	promoter-TSS (NM_026598)	-106	NM_026598	68177	Mm.22758	NM_026598	ENSMUSG00000021928	Ebpl	5730442K12Rik|EBRP	emopamil binding protein-like	protein-coding	0.034169	0.521244
chr7-137268774-137268923	chr7	137268774	137268923	+	Ebf3	0.00718969	intron (NM_001113415, intron 6 of 15)	intron (NM_001113415, intron 6 of 15)	34165	NR_045885	100038555	Mm.444788	NR_045885	ENSMUSG00000109722	Gm10578	-	predicted gene 10578	ncRNA	0.006711	0.526667
chr7-137255234-137256248	chr7	137255234	137256248	+	Ebf3	0.0205191	intron (NM_001113415, intron 6 of 15)	intron (NM_001113415, intron 6 of 15)	21058	NR_045885	100038555	Mm.444788	NR_045885	ENSMUSG00000109722	Gm10578	-	predicted gene 10578	ncRNA	0.025641	0.487685
chr14-67271884-67272675	chr14	67271884	67272675	+	Ebf2	0.0266949	intron (NM_001360202, intron 6 of 15)	intron (NM_001360202, intron 6 of 15)	37635	NM_001360202	13592	Mm.319947	NM_010095	ENSMUSG00000022053	Ebf2	D14Ggc1e|EBF-2|Mmot1|O/E-3|OE-3	early B cell factor 2	protein-coding	0.017699	0.483586
chr14-67242058-67242459	chr14	67242058	67242459	+	Ebf2	0.0407485	intron (NM_001360202, intron 5 of 15)	intron (NM_001360202, intron 5 of 15)	7614	NM_001360202	13592	Mm.319947	NM_010095	ENSMUSG00000022053	Ebf2	D14Ggc1e|EBF-2|Mmot1|O/E-3|OE-3	early B cell factor 2	protein-coding	0.01995	0.462687
chr11-44774448-44774741	chr11	44774448	44774741	+	Ebf1	0.049216	intron (NM_001290709, intron 6 of 15)	intron (NM_001290709, intron 6 of 15)	156494	NM_007897	13591	Mm.439662	NM_007897	ENSMUSG00000057098	Ebf1	Ebf|O/E-1|OE-1|Olf-1|Olf1	early B cell factor 1	protein-coding	0.006826	0.452381
chr11-45008020-45008570	chr11	45008020	45008570	+	Ebf1	0.0433177	TTS (NM_007897)	TTS (NM_007897)	108633	NR_045100	100504255	Mm.123608	NR_045100	ENSMUSG00000084773	Gm12159	-	predicted gene 12159	ncRNA	0.018182	0.479129
chr8-11481764-11482941	chr8	11481764	11482941	+	E230013L22Rik	0.00853413	Intergenic	Intergenic	-3853	NM_011227	19332	Mm.37632	NM_011227	ENSMUSG00000031504	Rab20	AA536966|D8Ertd350e	RAB20, member RAS oncogene family	protein-coding	0.014444	0.474533
chr4-45896225-45897124	chr4	45896225	45897124	+	E230008N13Rik	0.00310907	intron (NM_198660, intron 4 of 37)	intron (NM_198660, intron 4 of 37)	6371	NM_198660	381522	Mm.54220	NM_198660	ENSMUSG00000035539	Ccdc180	E230008N13Rik|Gm1025	coiled-coil domain containing 180	protein-coding	0.020022	0.552222
chr5-25222453-25223399	chr5	25222453	25223399	+	E130116L18Rik	0.0185783	promoter-TSS (NM_144908)	promoter-TSS (NM_144908)	54	NM_144908	231050	Mm.246718	NM_144908	ENSMUSG00000038072	Galnt11	A430075I06Rik|AI648252|E430002F06Rik	polypeptide N-acetylgalactosaminyltransferase 11	protein-coding	0.075053	0.550158
chr5-111772084-111773741	chr5	111772084	111773741	+	E130006D01Rik	0.0152087	Intergenic	Intergenic	-11184	NR_045833	269683	Mm.136946	NM_207252	ENSMUSG00000085271	E130006D01Rik	Gm16018|Gm681	RIKEN cDNA E130006D01 gene	ncRNA	0.015691	0.531966
chr10-22142156-22143240	chr10	22142156	22143240	+	E030030I06Rik	0.0290706	intron (NM_001254744, intron 1 of 1)	B1_Mus1|SINE|Alu	6572	NM_001254745	319887	Mm.177746	NM_001254744	ENSMUSG00000097327	E030030I06Rik	-	RIKEN cDNA E030030I06 gene	protein-coding	0.009225	0.432258	295(TCTTTACTTA,-,0.00)
chr6-84191623-84192091	chr6	84191623	84192091	+	Dysf	0.0076318	intron (NM_001077694, intron 46 of 54)	intron (NM_001077694, intron 46 of 54)	172471	NM_001310152	26903	Mm.220982	NM_021469	ENSMUSG00000033788	Dysf	2310004N10Rik|AI604795|D6Pas3	dysferlin	protein-coding	0.012821	0.558635
chr6-84015252-84015696	chr6	84015252	84015696	+	Dysf	0.0252338	intron (NM_001077694, intron 1 of 54)	intron (NM_001077694, intron 1 of 54)	-3912	NM_021469	26903	Mm.220982	NM_021469	ENSMUSG00000033788	Dysf	2310004N10Rik|AI604795|D6Pas3	dysferlin	protein-coding	0.006757	0.503371
chr17-84644423-84645915	chr17	84644423	84645915	+	Dync2li1	0.0196097	intron (NM_172256, intron 8 of 12)	MIR|SINE|MIR	18670	NM_172256	213575	Mm.246119	NM_172256	ENSMUSG00000024253	Dync2li1	4933404O11Rik|CGI-60|D2lic|LIC3|mD2LIC	dynein cytoplasmic 2 light intermediate chain 1	protein-coding	0.018097	0.464166
chr6-6024000-6024389	chr6	6024000	6024389	+	Dync1i1	0.0144902	intron (NM_010063, intron 16 of 16)	intron (NM_010063, intron 16 of 16)	-46801	NR_040255	72249	Mm.443268	NR_040255	ENSMUSG00000085416	1700019G24Rik	-	RIKEN cDNA 1700019G24 gene	ncRNA	0.015424	0.484615
chr18-75304211-75305471	chr18	75304211	75305471	+	Dym	0.0415151	Intergenic	Intergenic	-7512	NR_045393	100503117	Mm.250517	NR_045393	ENSMUSG00000102047	2010010A06Rik	5033420E22Rik	RIKEN cDNA 2010010A06 gene	ncRNA	0.010317	0.528945	81(TGAGTAAACA,+,0.00)
chr14-41072451-41073322	chr14	41072451	41073322	+	Dydc1	0.0276122	promoter-TSS (NM_027094)	promoter-TSS (NM_027094)	-25	NM_027094	69496	Mm.55734	NM_027094	ENSMUSG00000021790	Dydc1	1700029M23Rik	DPY30 domain containing 1	protein-coding	0.033295	0.524083
chr19-53547539-53548247	chr19	53547539	53548247	+	Dusp5	0.00632212	Intergenic	Intergenic	18575	NM_001085390	240672	Mm.482424	NM_001085390	ENSMUSG00000034765	Dusp5	Gm337	dual specificity phosphatase 5	protein-coding	0.016949	0.504937
chr1-92909019-92909477	chr1	92909019	92909477	+	Dusp28	0.0312123	TTS (NM_175118)	TTS (NM_175118)	1441	NR_138577	75995	Mm.46179	NR_138577	ENSMUSG00000097251	5033417F24Rik	6330419D11Rik	RIKEN cDNA 5033417F24 gene	ncRNA	0.008734	0.477124
chr5-136027562-136028639	chr5	136027562	136028639	+	Dtx2	0.00170773	intron (NM_023742, intron 6 of 10)	intron (NM_023742, intron 6 of 10)	-10396	NM_175309	100647	Mm.3089	NM_175309	ENSMUSG00000042985	Upk3b	AI447729|AI957187|P35|PMS2L14|UpIIIb	uroplakin 3B	protein-coding	0.017642	0.572356
chr1-34067571-34068843	chr1	34067571	34068843	+	Dst	0.00138854	intron (NM_134448, intron 1 of 97)	Lx2B2|LINE|L1	-49152	NR_105861	102466987		NR_105861	ENSMUSG00000105982	Mir6896	mmu-mir-6896	microRNA 6896	ncRNA	0.007862	0.512176	1209(TAAGTGAACA,+,0.00)
chr1-34010718-34012328	chr1	34010718	34012328	+	Dst	0.027859	promoter-TSS (NM_133833)	promoter-TSS (NM_133833)	-302	NM_133833	13518	Mm.336625	NM_010081	ENSMUSG00000026131	Dst	2310001O04Rik|A830042E19Rik|AW554249|BP230|BPAG1-n|Bpag|Bpag1|Macf2|ah|athetoid|dt|mKIAA0728|nmf203|nmf339	dystonin	protein-coding	0.054037	0.603352	1287(CAAGTAAACA,+,0.00)
chr1-112379755-112380391	chr1	112379755	112380391	+	Dsel	0.017704	Intergenic	Intergenic	-515155	NM_001081316	319901	Mm.103468	NM_001081316	ENSMUSG00000038702	Dsel	9330132E09Rik|DS-epi2	dermatan sulfate epimerase-like	protein-coding	0.003145	0.44427
chr5-30795744-30796697	chr5	30795744	30796697	+	Dpysl5	0.0469347	intron (NM_023047, intron 12 of 12)	intron (NM_023047, intron 12 of 12)	-18421	NM_133350	100732	Mm.332295	NM_133350	ENSMUSG00000029166	Mapre3	AI790651|EB2|EB3|EBF3|RP3	microtubule-associated protein, RP/EB family, member 3	protein-coding	0.023085	0.572327
chr5-35055665-35058546	chr5	35055665	35058546	+	Dok7	0.0306515	exon (NM_001348478, exon 2 of 10)	exon (NM_001348478, exon 2 of 10)	339	NM_001348275	231134	Mm.205483	NM_172708	ENSMUSG00000044716	Dok7	A930013K19Rik|AW049091|Dok-7|EF-12|Oit5	docking protein 7	protein-coding	0.033669	0.595767
chr2-170720280-170721043	chr2	170720280	170721043	+	Dok5	0.0321573	Intergenic	Intergenic	-11146	NM_029761	76829	Mm.41633	NM_029761	ENSMUSG00000027560	Dok5	2700055C10Rik	docking protein 5	protein-coding	0.011796	0.522251
chr12-40680609-40680893	chr12	40680609	40680893	+	Dock4	0.0480532	intron (NM_172803, intron 12 of 52)	B3|SINE|B2	234698	NM_172803	238130	Mm.341423	NM_172803	ENSMUSG00000035954	Dock4	5330406C03|6330411N01Rik|AF263288|C030023J22|mKIAA0716	dedicator of cytokinesis 4	protein-coding	0	0.407018
chr12-40797220-40797696	chr12	40797220	40797696	+	Dock4	0.0400636	intron (NM_172803, intron 35 of 52)	intron (NM_172803, intron 35 of 52)	-226632	NM_053122	93757	Mm.363813	NM_053122	ENSMUSG00000056899	Immp2l	AI853880|IMP2|Tg(HLA-A/H2-D)2Enge	IMP2 inner mitochondrial membrane peptidase-like (S. cerevisiae)	protein-coding	0.010504	0.467505
chr7-134716391-134716920	chr7	134716391	134716920	+	Dock1	0.0259818	intron (NM_001033420, intron 1 of 51)	L1MB5|LINE|L1	45968	NM_001033420	330662	Mm.436572	NM_001033420	ENSMUSG00000058325	Dock1	9130006G06Rik|AI854900|D630004B07Rik|b2b3190Clo	dedicator of cytokinesis 1	protein-coding	0.007561	0.454717
chr1-84621251-84621785	chr1	84621251	84621785	+	Dner	0.0162531	intron (NM_152915, intron 1 of 12)	intron (NM_152915, intron 1 of 12)	-74321	NR_039588	100628595		NR_039588	ENSMUSG00000093254	Mir5126	mir-5126|mmu-mir-5126|mu-mir-5126	microRNA 5126	ncRNA	0.011236	0.499065
chr14-7997102-7997900	chr14	7997102	7997900	+	Dnase1l3	0.0307006	Intergenic	Intergenic	-3319	NM_007870	13421	Mm.272258	NM_007870	ENSMUSG00000025279	Dnase1l3	DNasegamma|Dhp2|Lsd	deoxyribonuclease 1-like 3	protein-coding	0.022556	0.439299
chr2-181522783-181523114	chr2	181522783	181523114	+	Dnajc5	0.0138524	intron (NM_001271584, intron 2 of 5)	B2_Mm2|SINE|B2	2463	NM_001271585	13002	Mm.140761	NM_016775	ENSMUSG00000000826	Dnajc5	2610314I24Rik|AU018536|Csp	DnaJ heat shock protein family (Hsp40) member C5	protein-coding	0.012085	0.403614
chr17-30635203-30635922	chr17	30635203	30635922	+	Dnah8	0.00601774	exon (NM_013811, exon 2 of 93)	exon (NM_013811, exon 2 of 93)	8626	NM_013811	13417	Mm.426017	NM_013811	ENSMUSG00000033826	Dnah8	ATPase|Dnahc8|Hst6.7b|P1-Loop	dynein, axonemal, heavy chain 8	protein-coding	0.030598	0.543056
[truncated: 466 more rows]

## Sheet: Sheet2
Sig_E7.5NCCPrecursors_vs_AllE_7.5Cells_DAP_UpPeaks_Sox9.motifs_1_Mismatch
[truncated: 1,901 more rows]

## Sheet: Sheet3
Sig_E7.5NCCPrecursors_vs_AllE_7.5Cells_DAP_UpPeaks_Tfap2a.motifs_1_Mismatch
[truncated: 1,901 more rows]

## Sheet: Sheet4
Sig_E7.5NCCPrecursors_vs_AllE_7.5Cells_DAP_UpPeaks_Znf740.motifs_1_Mismatch
[truncated: 1,901 more rows]

[truncated: 16 more sheets: Sheet5, Sheet6, Sheet7, Sheet8, Sheet9, Sheet10, Sheet11, Sheet12, Sheet13, Sheet14, Sheet15, Sheet16, Sheet17, Sheet18, Sheet19, Sheet20]
