# Supplementary material for: Post-transcriptional regulation in cranial neural crest cells expands developmental potential
Source: Proc Natl Acad Sci U S A. 2023 Feb 1;120(6):e2212578120. doi: 10.1073/pnas.2212578120 (PMC9963983; doi:10.1073/pnas.2212578120)
Supplement: Supplementary file 6 — Dataset S05 (XLSX) [file pnas.2212578120.sd05.xlsx]

## Sheet: compareto E7.5 preNCCvAE - sig 
Comparing DAP and Motifs of each NCC-associated population
Comparing DAP of each NCC-associated population	Number of Shared DAP	Number of DAP unique to NCC-associated population	Number of DAP unique to E7.5 NCC Progenitors		Sum NCC associated peaks	% of neural crest assoicated peaks shared with E7.5 NCC Progenitors	% of peaks not shared
E7.5 NCC Progenitors vs. E7.5AE COMPARED TO E7.5 Anterior Ectoderm cells vs all cells	86	1629	273	AE	1715	5.01458	94.9854
E8.25 pmNCC pops vs. all other E8.25 cells COMPARED TO E7.5 NCC Progenitors vs.E7.5 Anterior Ectoderm cells	8	62	1707		70	11.4286	88.5714
E8.5 pmNCC pops vs. all other E8.5 cells COMPARED TO E7.5 NCC Progenitors vs. E7.5 Anterior Ectoderm cells	116	556	1599		672	17.2619	82.7381
E8.5 mNCC pops vs. all other E8.5 cells COMPARED TO E7.5 NCC Progenitors vs.E7.5 Anterior Ectoderm cells	15	51	1700		66	22.7273	77.2727
Comparing Motifs in DAP of each NCC-associated population	Number of Shared Motifs	Number of Motifs unique to NCC-associated population	Number of Motifs unique to E7.5 NCC Progenitors		Sum NCC associated motifs	% of neural crest assoicated motifs shared with E7.5 NCC Progenitors	% of motifs not shared
E7.5 NCC Progenitors vs. E7.5AE COMPARED TO E7.5 Anterior Ectoderm cells vs all cells	289	49	282	AE	338	85.503	14.497
E8.25 pmNCC pops vs. all other E8.25 cells COMPARED TO E7.5 NCC Progenitors vs. E7.5 Anterior Ectoderm cells	94	72	244		166	56.6265	43.3735
E8.5 pmNCC pops vs. all other E8.5 cells COMPARED TO E7.5 NCC Progenitors vs. E7.5 Anterior Ectoderm cells	274	260	64		534	51.3109	48.6891
E8.5 mNCC pops vs. all other E8.5 cells COMPARED TO E7.5 NCC Progenitors vs. E7.5 Anterior Ectoderm cells	244	91	264		335	72.8358	27.1642

## Sheet: compareto E7.5 preNCCvall- sig 
Comparing DAP and Motifs of each NCC-associated population
Comparing DAP of each NCC-associated population	Number of Shared DAP	Number of DAP unique to NCC-associated population	Number of DAP unique to E7.5 NCC Progenitors		Sum NCC associated peaks	% of neural crest assoicated peaks shared with E7.5 NCC Progenitors	% of peaks not shared
E7.5 NCC Progenitors vs. all other E7.5 cells COMPARED TO E7.5 Anterior Ectoderm cells vs all cells	359	0	0	AE	359	100	0
E8.25 pmNCC pops vs. all other E8.25 cells COMPARED TO E7.5 NCC Progenitors vs. E7.5 all cells	5	65	354		70	7.14286	92.8571
E8.5 pmNCC pops vs. all other E8.5 cells COMPARED TO E7.5 NCC Progenitors vs. E7.5 all cells	30	642	329		672	4.46429	95.5357
E8.5 mNCC pops vs. all other E8.5 cells COMPARED TO E7.5 NCC Progenitors vs. E7.5 all cells	6	60	353		66	9.09091	90.9091
Comparing Motifs in DAP of each NCC-associated population	Number of Shared Motifs	Number of Motifs unique to NCC-associated population	Number of Motifs unique to E7.5 NCC Progenitors		Sum NCC associated motifs	% of neural crest assoicated motifs shared with E7.5 NCC Progenitors	% of motifs not shared
E7.5 NCC Progenitors vs. all other E7.5 cells COMPARED TO E7.5 Anterior Ectoderm cells vs all cells	566	5	5	AE	571	99.1243	0.875657
E8.25 pmNCC pops vs. all other E8.25 cells COMPARED TO E7.5 NCC Progenitors vs. E7.5 all cells	152	14	419		166	91.5663	8.43373
E8.5 pmNCC pops vs. all other E8.5 cells COMPARED TO E7.5 NCC Progenitors vs. E7.5 all cells	425	109	146		534	79.588	20.412
E8.5 mNCC pops vs. all other E8.5 cells COMPARED TO E7.5 NCC Progenitors vs. E7.5 all cells	115	50	456		165	69.697	30.303

## Sheet: Sequential Comparisons - sig 
Comparing DAP and Motifs of each NCC-associated population
Comparing DAP of each NCC-associated population	Number of Shared DAP	Number of DAP unique to older NCC-associated population	Number of DAP unique to younger NCC-associated population		Sum NCC associated peaks	% of neural crest assoicated peaks shared with E7.5 NCC Progenitors	% of peaks not shared
comparison between Sig_E7.5NCCPrecursors_vs_E7.5AE__DAP_UpPeaks and Sig_E8.25pmNCC_vs_E7.5NCCPrecursors_DAP_UpPeaks	391	1889	1324		3604	10.8491	89.1509
comparison between Sig_E8.25pmNCC_vs_E7.5NCCPrecursors__DAP_UpPeaks and Sig_E8.5pmNCC_vs_E8.25pmNCC_DAP_UpPeaks	739	2749	1541		5029	14.6948	85.3052
comparison between Sig_E8.5pmNCC_vs_E8.25pmNC__DAP_UpPeaks and Sig_E8.5mNCC_vs_E8.5pmNCC_DAP_UpPeaks	275	754	3213		4242	6.48279	93.5172
Comparing Motifs in DAP of each NCC-associated population	Number of Shared Motifs	Number of Motifs unique to older NCC-associated population	Number of Motifs unique to younger NCC-associated population			% of neural crest assoicated motifs shared with E7.5 NCC Progenitors	% of motifs not shared
comparison between Sig_E7.5NCCPrecursors_vs_E7.5AE__Enriched Motifs and Sig_E8.25pmNCC_vs_E7.5NCCPrecursors_Enriched Motifs	338	408	0		746	45.3083	54.6917
comparison between Sig_E8.25pmNCC_vs_E7.5NCCPrecursors__DAP_Enriched Motifs and Sig_E8.5pmNCC_vs_E8.25pmNCC_DAP_Enriched Motifs	278	0	468		746	37.2654	62.7346
comparison between Sig_E8.5pmNCC_vs_E8.25pmNC__DAP_Enriched Motifs and Sig_E8.5mNCC_vs_E8.5pmNCC_DAP_Enriched Motifs	278	460	0		738	37.6694	62.3306

## Sheet: Sequentialcomparison_vall sig
Comparing DAP and Motifs of each NCC-associated population
Comparing DAP of each NCC-associated population	Number of Shared DAP	Number of DAP unique to older NCC-associated population	Number of DAP unique to younger NCC-associated population	Sum	Sum NCC associated peaks	% of neural crest assoicated peaks shared with E7.5 NCC Progenitors	% of peaks not shared
	Shared DAP	DAP enriched in E7.5 NCC Progenitors	DAP enriched in E8.25 pmNCC		3218	7.92418	92.0758
comparison between E7.5 NCC progenitors and E8.25 pmNCC DAP	255	938	2025	3218	4135	4.74002	95.26
					3810	6.11549	93.8845
	Shared DAP	DAP enriched in E8.25 pmNCC	DAP enriched in E8.5 pmNCC
comparison between E8.25 pmNCC and E8.5 pmNCC	196	647	3292	4135
	Shared DAP	DAP enriched in E8.5 pmNCC	DAP enriched in E8.5 mNCC
comparison between E8.5 pmNCC and E8.5 mNCC	233	2781	796	3810
Comparing Motifs in DAP of each NCC-associated population	Number of Shared Motifs	Number of Motifs unique to older NCC-associated population	Number of Motifs unique to younger NCC-associated population	Sum		% of neural crest assoicated motifs shared with E7.5 NCC Progenitors	% of motifs not shared
	Shared Motifs	Motifs enriched in E7.5 NCC Progenitors	Motifs enriched in E8.25 pmNCC		746	100	0
comparison between E7.5 NCC progenitors and E8.25 pmNCC Motifs	746	0	0	746	743	37.2813	62.7187
					742	91.3747	8.62534
	Shared Motifs	Motifs enriched in E8.25 pmNCC	Motifs enriched in E8.5 pmNCC
comparison between E8.25 pmNCC and E8.5 pmNCC Motifs	277	465	1	743
	Shared Motifs	Motifs enriched in E8.5 pmNCC	Motifs enriched in E8.5 mNCC
comparison between E8.5 pmNCC and E8.5 mNCC Motifs	678	4	60	742

## Sheet: ComparetoE7.5AE-regardlessofsig
Comparing DAP and Motifs of each NCC-associated population
Comparing DAP of each NCC-associated population	Number of Shared DAP	Number of DAP unique to NCC-associated population	Number of DAP unique to E7.5 Anrerior Ectoderm		Sum NCC associated peaks	% of neural crest assoicated peaks shared with E7.5AE
E7.5 NCC Progenitors vs. all other cells of AE COMPARED TO E7.5 Anterior Ectoderm vs. all other E7.5 cells	166	3933	193		4099	4.04977
E8.25 pmNCC pops vs. all other E8.25 cells COMPARED TO E7.5 Anterior Ectoderm vs. all other E7.5 cells	28	551	331		579	4.83592
E8.5 pmNCC pops vs. all other E8.5 cells COMPARED TO E7.5 Anterior Ectoderm vs. all other E7.5 cells	253	8742	106		8995	2.81267
E8.5 mNCC pops vs. all other E8.5 cells COMPARED TO E7.5 Anterior Ectoderm vs. all other E7.5 cells	89	1959	270		2048	4.3457
Comparing Motifs in DAP of each NCC-associated population	Number of Shared Motifs	Number of Motifs unique to NCC-associated population	Number of Motifs unique to E7.5 Anrerior Ectoderm		Sum NCC associated motifs	% of neural crest assoicated motifs shared with E7.5AE
E7.5 NCC Progenitors vs. all other cells of AE COMPARED TO E7.5 Anterior Ectoderm vs. all other E7.5 cells	571	175	0		746	76.5416
E8.25 pmNCC pops vs. all other E8.25 cells COMPARED TO E7.5 Anterior Ectoderm vs. all other E7.5 cells	152	14	419		166	91.5663
E8.5 pmNCC pops vs. all other E8.5 cells COMPARED TO E7.5 Anterior Ectoderm vs. all other E7.5 cells	425	109	146		534	79.588
E8.5 mNCC pops vs. all other E8.5 cells COMPARED TO E7.5 Anterior Ectoderm vs. all other E7.5 cells	115	50	456		165	69.697

## Sheet: ComparetoNCprog-regardlessofsig
Comparing DAP and Motifs of each NCC-associated population
Comparing DAP of each NCC-associated population	Number of Shared DAP	Number of DAP unique to NCC-associated population	Number of DAP unique to E7.5 NCC Progenitors		Sum NCC associated peaks	% of neural crest assoicated peaks shared with E7.5 NCC Progenitors	% of peaks not shared
E7.5 NCC Progenitors vs. E7.5AE cells COMPARED TO E7.5 Anterior Ectoderm cells vs all cells	166	3933	193	AE	4099	4.04977	95.9502
E8.25 pmNCC pops vs. all other E8.25 cells COMPARED TO E7.5 NCC Progenitors vs. E7.5 Anterior Ectoderm cells	200	379	3899		579	34.5423	65.4577
E8.5 pmNCC pops vs. all other E8.5 cells COMPARED TO E7.5 NCC Progenitors vs. E7.5 Anterior Ectoderm cells	579	1482	3520		2061	28.0932	71.9068
E8.5 mNCC pops vs. all other E8.5 cells COMPARED TO E7.5 NCC Progenitors vs. E7.5 Anterior Ectoderm cells	799	1249	3300		2048	39.0137	60.9863
Comparing Motifs in DAP of each NCC-associated population	Number of Shared Motifs	Number of Motifs unique to NCC-associated population	Number of Motifs unique to E7.5 NCC Progenitors		Sum NCC associated motifs	% of neural crest assoicated motifs shared with E7.5 NCC Progenitors	% of motifs not shared
E7.5 NCC Progenitors vs. all other E7.5 cells COMPARED TO E7.5 Anterior Ectoderm cells vs all cells	571	175	0	AE	746	76.5416	23.4584
E8.25 pmNCC pops vs. all other E8.25 cells COMPARED TO E7.5 NCC Progenitors vs. E7.5 Anterior Ectoderm cells	746	0	0		746	100	0
E8.5 pmNCC pops vs. all other E8.5 cells COMPARED TO E7.5 NCC Progenitors vs. E7.5 Anterior Ectoderm cells	746	0	0		746	100	0
E8.5 mNCC pops vs. all other E8.5 cells COMPARED TO E7.5 NCC Progenitors vs. E7.5 Anterior Ectoderm cells	746	0	0		746	100	0
