# Supplementary material for: Post-transcriptional regulation in cranial neural crest cells expands developmental potential
Source: Proc Natl Acad Sci U S A. 2023 Feb 1;120(6):e2212578120. doi: 10.1073/pnas.2212578120 (PMC9963983; doi:10.1073/pnas.2212578120)
Supplement: Supplementary file 7 — Dataset S06 (XLSX) [file pnas.2212578120.sd06.xlsx]

## Sheet: DAP_vAll_comparedtoAE
comparison between Sig_E7.5NCCProgenitors_vs_AllOtherE7.5Cells__DAP_UpPeaks and Sig_E7.5AE_vs_AllOtherE7.5Cells_DAP_UpPeaks
Names	total	elements
E7.5AE_v_allothercells_DAP E7.5NCCProg_v_allcells_DAP	359	Catsperd
		Ncor2
		Foxd3
		Snd1
		Atg5
		Tmem202
		Pde4dip
		Mmp2
		Fut10
		Foxp1
		Pvrl1
		Prkca
		Smc1a
		Med27
		Lrrc20
		1700014D04Rik
		Gm13049
		9030622O22Rik
		Tmem57
		Eya1
		Dysf
		Nucks1
		A730020M07Rik
		Rgs9bp
		Gm11528
		Zfp64
		Shank1
		Abcg4
		Pgr15l
		Gli3
		Smad4
		Smarcd2
		Ggcx
		Ndfip1
		Mul1
		Pde10a
		Hcn4
		Gm29483
		Lrrn2
		Stra6
		Creb3l1
		Ssb
		Cyyr1
		Gm11627
		Baz2b
		Iffo1
		Pianp
		BC034090
		Thsd4
		Ppm1l
		Atp1a1
		Bnip2
		Eya2
		Otx2os1
		Lrp1
		Sdk2
		Synpo
		Prr7
		Cep89
		Tdrd5
		Epha2
		Spint2
		Zfp36l1
		Stard8
		Gm14120
		Gm13791
		Gm3294
		Gm28386
		Aldh1a2
		Gm12514
		Pou6f2
		Trim62
		Coro1a
		Trpc7
		Utrn
		Jmy
		Nusap1
		Nrcam
		Galnt16
		Ltbp4
		Rrp1
		Eefsec
		Tbx15
		Btbd9
		Twist1
		Tmem174
		Mbd5
		Bco2
		Celsr2
		Metrnl
		Fxyd1
		Gabbr2
		Cdon
		Foxs1
		Gm15323
		Atf6b
		Hexb
		H2afb1
		Srrm3
		Nkrf
		2610307P16Rik
		Meis1
		Camta1
		Gm17337
		Tmem63b
		Gm7873
		Sufu
		Klf10
		Gm12688
		Chd9
		Lonrf1
		Trak1
		Gm14616
		Grid1
		Dhx15
		Mxra7
		Armcx2
		Gm9979
		Lpar3
		Stag1
		Syt3
		Gm5435
		Calcoco1
		Tmem144
		Galns
		Pak4
		Gm29174
		Fscn1
		Ccdc34
		Sult4a1
		Ccnjl
		Tex21
		Gm22527
		Zfp652
		Tnfaip2
		Chchd3
		A430093F15Rik
		Anxa2
		Ctnnbl1
		Gm9881
		Tex35
		D130052B06Rik
		Gm28563
		C330021F23Rik
		Nkd1
		Ncoa1
		Dnah2
		Gm26815
		Src
		Tmem132c
		Sh3pxd2a
		Vwa5b1
		Bambi
		Rnls
		Polg2
		Arid3b
		2510009E07Rik
		Taf2
		Lrig1
		Anapc4
		Igf2bp3
		Col6a2
		Ralgps2
		Gm29418
		Zic3
		Odf1
		Idh3b
		Bfsp1
		Greb1l
		Mrps18a
		Cacnb4
		1700083H02Rik
		Tenm4
		Srrm4
		Map3k13
		Vrk3
		Dock5
		Clca6
		Xpnpep1
		R3hcc1
		Arhgap22
		Lpin3
		Gm12968
		Pias1
		Scyl1
		Slit1
		Ptprs
		Arc
		Gramd2
		Hmcn2
		Grip1
		Igfbp2
		Pde2a
		Gpr68
		Kcnip1
		Tfap2b
		Lhfp
		Mtx2
		Il13
		Clip2
		Agr2
		Fndc3b
		Macrod1
		Parn
		Nod1
		Cbx5
		Cntn2
		Adcyap1r1
		Auh
		Syf2
		Gm11110
		Gm6116
		Jph4
		Tmem132b
		6430628N08Rik
		Gm26651
		Eaf1
		Dtna
		Gpc4
		Fam13c
		Gm20546
		Plekho2
		Ptpn1
		Tgfbr2
		2610028E06Rik
		Clybl
		Sez6
		Rimbp2
		Tspyl1
		Dab2ip
		Smad1
		Asb2
		2022-09-09
		Ror1
		Frmd4a
		Eif2ak3
		Dock9
		Flnb
		Kif1a
		Auts2
		Gm2990
		5031425E22Rik
		Kif26a
		Prodh
		E330023G01Rik
		Gm17106
		Mvb12b
		Rcsd1
		Micall2
		Fktn
		Vldlr
		Angptl6
		Rmi1
		Rbm47
		Gm17305
		Dkk4
		Gsdma
		Cep135
		Grm1
		Itm2b
		Sez6l
		Macrod2
		Mir124-2hg
		Myl10
		Tbx5
		Rhcg
		Aspg
		Arl15
		Prkcb
		Alox5
		Il12rb2
		Efr3b
		Vps8
		Emx1
		Apol7a
		Ndufa8
		Wscd2
		Wipf1
		Pknox2
		Rad51b
		Tbr1
		Dtnb
		Slc3a2
		Cd247
		Tnfrsf1b
		Atl2
		Fbn1
		Ebf2
		Zbtb34
		Elfn1
		Osbpl7
		Foxo1
		Efcab6
		Gm29630
		Gm17546
		Gli2
		Cxcl14
		Tulp1
		Snx18
		Porcn
		Six2
		Jph2
		Rab15
		Dnmt3a
		Htr3a
		Gdf10
		Ccdc61
		Gpr6
		Prdm1
		Gm11529
		Gabpb1
		Meox1
		Lincpint
		Rplp1
		Ebpl
		Stxbp2
		Begain
		2510039O18Rik
		Zfhx3
		Erich6
		Gdpd5
		Gm26677
		Tbx1
		Sspo
		Anxa3
		Ubc
		Tubg2
		Fam124a
		Ntm
		Farp1
		Gm3898
		Maml3
		Poc1b
		Cacna1b
		Samd4
		Snx10
		Sfxn5
		Dlx2
		Tmem63c
		6030442E23Rik
		Igf1
		Sh3pxd2b
		Tex37
		Foxc1
		Col2a1
		Nav1
		Obscn
		Cds1
		Gjb5
		Got1
		Bcor
		Slc5a10
		Ap3b1
		Gtsf1l
		Gm5627
		Hfm1
		Hoxa1
		Zfp536
		Tspan9

## Sheet: Motif_vAll_comparedtoAE
comparison between Sig_E7.5NCCProgenitors_vs_AllOtherE7.5Cells_EnrichedMotifsinDAP and Sig_E7.5AE_vs_AllOtherE7.5Cells_EnrichedMotifsinDAP
Names	total	elements
E7.5AE_v_allothercells_Motifs E7.5NCCProg_v_allcells_Motifs	566	VDR
		CLOCK
		Ptf1a
		CREB3L1
		Bhlha15
		Foxd3
		IRF4
		PAX7
		E2F8
		PKNOX2
		Foxl2
		ZNF684
		SPIB
		TAL1::TCF3
		MEF2D
		EGR4
		HES2
		BHLHA15(var.2)
		FOXD2
		ZNF140
		NR1H4::RXRA
		VEZF1
		FOSL2
		EHF
		SREBF1(var.2)
		TCF7L1
		HOXD8
		Twist2
		Stat2
		HNF1A
		HIC2
		FOXP2
		ZBTB12
		MSC
		TGIF2LY
		POU4F2
		RFX5
		RARA
		ZEB1
		PROP1
		HOXC13
		TFAP2A(var.3)
		ERG
		HLTF
		ZNF528
		MIXL1
		GSC
		KLF11
		USF2
		UNCX
		Klf1
		ESX1
		TBX4
		ZIC5
		IRF1
		Wt1
		MAX
		SOX4
		HOXA1
		NR4A2
		FOSL1::JUND
		RORA
		PAX4
		NFIA
		TEAD1
		NR2F1
		Prdm15
		HES5
		NEUROG2(var.2)
		LBX1
		Foxj3
		Dlx3
		ONECUT1
		Dmrt1
		INSM1
		FOXC2
		EWSR1-FLI1
		RUNX3
		NFIX(var.2)
		NEUROD2
		NFATC4
		POU3F4
		POU3F1
		Rarg(var.2)
		LIN54
		MEIS1(var.2)
		Hic1
		ETV3
		HOXA2
		GSX2
		FEV
		FOXK2
		FOXO4
		NFATC1
		HES1
		NKX2-3
		OTX2
		MEOX1
		ZNF16
		FIGLA
		NFIX
		SMAD3
		TBX5
		FOXP3
		SPI1
		NFIB
		POU1F1
		POU4F3
		HOXB4
		DUX4
		THAP11
		RREB1
		Rarg
		FOXE1
		NRL
		SP1
		ZNF148
		KLF16
		RAX2
		IKZF1
		MGA
		TFAP4
		MXI1
		Arid3b
		RBPJ
		Zfx
		ZNF317
		LBX2
		GATA6
		Hmx1
		NR4A1
		FOXA1
		NOTO
		Dlx4
		CREB1
		PDX1
		HOXC4
		FOXA2
		GSX1
		Zic2
		OSR1
		FOXC1
		DMRT3
		FOS
		PLAG1
		REST
		ZKSCAN5
		RFX3
		TFAP2B(var.2)
		SOHLH2
		Msx3
		MEIS2(var.2)
		Nkx2-5(var.2)
		VAX2
		MEIS2
		RARA::RXRG
		POU6F2
		ZNF449
		NFKB2
		HESX1
		TEAD3
		HOXC10
		NKX6-1
		MEOX2
		Nr2f6(var.2)
		MAFK
		TLX2
		IRF5
		FOSL1::JUNB
		TFAP2C(var.3)
		ATF2
		TFAP2C
		MSX1
		JUN::JUNB(var.2)
		ELF3
		ZNF460
		EMX2
		ZSCAN4
		MYF6
		KLF17
		PAX9
		VENTX
		KLF5
		MEF2A
		EN1
		BARX2
		Klf12
		TBX2
		FOXI1
		NFIC(var.2)
		GSC2
		HSF2
		ZNF24
		Ascl2
		ESRRA
		IRF3
		RARA(var.2)
		FOXB1
		HOXB3
		PPARA::RXRA
		LHX6
		Tcf21
		THAP1
		Plagl1
		Alx1
		SP2
		DLX5
		PLAGL2
		TBX3
		NFE2L1
		ZBTB18
		HES7
		ETS1
		GLIS2
		POU4F1
		THRB(var.3)
		POU6F1
		MYCN
		Znf423
		TBX18
		Foxj2
		HOXB13
		NKX6-2
		Hmx3
		HOXB6
		PPARG
		NFIL3
		Shox2
		NFIC::TLX1
		ASCL1(var.2)
		TFAP2B
		HNF4A
		PRDM4
		ISL2
		CEBPG(var.2)
		NR1H2::RXRA
		RAX
		NEUROG2
		Ebf2
		HIF1A
		LHX5
		RELA
		TP73
		MAFA
		HOXA4
		HLF
		Crx
		Ptf1a(var.2)
		FOSL1::JUND(var.2)
		OSR2
		RUNX1
		Dlx1
		HOXD4
		ALX3
		TCF4
		NR2C2
		ATOH1(var.2)
		FOXO6
		BARX1
		MZF1
		VSX1
		KLF14
		TBX20
		EGR1
		HSF1
		TFAP2B(var.3)
		NFATC2
		EN2
		NFYA
		ZNF410
		Nr2e3
		GRHL2
		Hand1::Tcf3
		HEY1
		GFI1
		CEBPA
		ZIC4
		MSX2
		TFAP2A
		ETV2
		PBX1
		USF1
		Dlx2
		PHOX2B
		RUNX2
		Znf281
		Stat6
		ERF
		Lhx3
		RORA(var.2)
		BATF3
		Sox3
		KLF6
		NR1I3
		NR5A1
		KLF4
		BHLHE22(var.2)
		PRRX1
		DLX6
		ISX
		MYOD1
		BHLHE22
		Hmx2
		Nr1h3::Rxra
		ZNF143
		TFEC
		MAF::NFE2
		HOXD3
		ATF6
		ZNF263
		SP3
		NFYC
		TCF3
		Pparg::Rxra
		NR2C1
		NEUROG1
		SNAI1
		LEF1
		POU2F3
		BACH1
		HOXB5
		ARGFX
		GLI2
		RORB
		Foxf1
		TGIF2LX
		TGIF1
		TP53
		PITX1
		NR2C2(var.2)
		REL
		CEBPD
		TEAD2
		MAFG
		MNT
		MZF1(var.2)
		FOXL1
		HOXB8
		MAX::MYC
		Smad4
		ZIC1
		MYF5
		ZNF354C
		MEIS1
		RELB
		EGR2
		HNF1B
		NHLH2
		STAT1::STAT2
		ZNF384
		NR2F6(var.3)
		Mafb
		KLF2
		KLF15
		SIX2
		TCF7L2
		TFE3
		RFX1
		Nobox
		HEY2
		ETV5
		PHOX2A
		VSX2
		MYOG
		SOX10
		IRF7
		CENPB
		GATA2
		HAND2
		NKX2-8
		MAF
		ETV4
		STAT3
		Alx4
		FOXP1
		Dux
		MSGN1
		Foxq1
		RARA::RXRA
		MSANTD3
		HNF4A(var.2)
		Lhx4
		FOXH1
		NFYB
		Zic1::Zic2
		E2F6
		RORC
		Isl1
		HSF4
		VAX1
		Stat5b
		Sox17
		ZNF135
		Lhx8
		PAX3
		EBF3
		POU5F1
		Rbpjl
		TFEB
		LMX1B
		Pou5f1::Sox2
		HOXA5
		SCRT2
		SHOX
		NFKB1
		IRF8
		GCM1
		TCFL5
		ELF1
		SIX1
		TGIF2
		BCL6B
		ZBTB26
		NHLH1
		TBX1
		SP8
		EBF1
		Gfi1b
		HNF4G
		HOXC8
		ZNF282
		SCRT1
		ZNF740
		NKX6-3
		ZNF136
		ZBTB7A
		ESR1
		TCF7
		Stat4
		RFX4
		NR6A1
		PKNOX1
		OLIG1
		NFAT5
		Npas2
		NEUROD1
		OLIG3
		TCF12(var.2)
		DUXA
		KLF13
		FLI1
		HOXA6
		SREBF1
		HMBOX1
		FOXF2
		NFATC3
		NR1I2
		Sox6
		NR4A2::RXRA
		ZKSCAN1
		NR1D2
		TFAP4(var.2)
		BSX
		KLF10
		Six3
		MEF2B
		POU3F3
		ASCL1
		CTCFL
		POU2F1
		NKX2-2
		BCL6
		Mecom
		SREBF2
		DRGX
		Mlxip
		GLI3
		RFX7
		Spz1
		ZIC3
		TBX6
		ZNF341
		HOXB7
		MYC
		Nkx3-1
		FERD3L
		LHX2
		ETV1
		MEIS3
		Arnt
		IRF9
		LMX1A
		EVX1
		ATOH7
		SOX15
		mix-a
		POU3F2
		SPIC
		SNAI2
		BHLHE23
		ZFP42
		HOXB2
		KLF9
		ZFP57
		Tcf12
		SP9
		ESR2
		HOXA7
		TFAP2A(var.2)
		OLIG2
		BHLHE41
		Atoh1
		GBX2
		E2F3
		SP4
		TWIST1
		Stat5a::Stat5b
		LHX9
		Rarb
		ZNF682
		POU2F2
		EGR3
		MAFF
		ATF4
		PBX2
		TBX15
		CTCF
		ZBTB6
		Arx
		Foxo1
		Nr5a2
		Ptf1a(var.3)
		SRF
		TCF21(var.2)
		MAZ
		STAT1
		Stat5a
		FOXA3
		NR1D1
		TFAP2C(var.2)
		Arid3a
		GABPA
		PBX3
		SNAI3
		ZNF75D
		ONECUT3
		EVX2
		BATF
		GATA4
		POU5F1B
		MNX1
		Nkx3-2
		PRRX2
		POU6F1(var.2)
		ELK4
		FOXK1
		SMAD5
		TFAP2E
		BATF::JUN
		NR2F2
		PRDM1
		EMX1
		TEAD4
		GBX1
		ZBTB14
		SMAD2::SMAD3::SMAD4
		RFX2
		Ahr::Arnt
		FOXG1
		MEF2C
		ZNF652
		ARNT2
		LHX1
		SRY
		MYB
		KLF3
E7.5NCCProg_v_allcells_Motifs	5	SPDEF
		Bach1::Mafk
		CEBPB
		CEBPE
		RXRB
E7.5AE_v_allothercells_Motifs	5	GLIS1
		NKX2-5
		HOXA13
		ZNF382
		PROX1

## Sheet: DAP_vAll_comparedtoE8.25pmNCC
comparison between Sig_E7.5NCCProgenitors_vs_AllOtherE7.5Cells_DAP_UpPeaks and Sig_E8.25PremigratoryNCC_vs_AllOtherE8.25Cells_DAP_UpPeaks
Names	total	elements
E7.5NCCProg_v_allcells_DAP E8.25pmNCC_v_allothercells_DAP	5	Zfp36l1
		Ltbp4
		Gm9979
		Zfp652
		Cacna1b
E7.5NCCProg_v_allcells_DAP	354	Catsperd
		Ncor2
		Foxd3
		Snd1
		Atg5
		Tmem202
		Pde4dip
		Mmp2
		Fut10
		Foxp1
		Prkca
		Pvrl1
		Smc1a
		Med27
		Lrrc20
		1700014D04Rik
		Gm13049
		9030622O22Rik
		Tmem57
		Dysf
		Eya1
		Nucks1
		A730020M07Rik
		Rgs9bp
		Gm11528
		Zfp64
		Abcg4
		Shank1
		Pgr15l
		Gli3
		Smad4
		Smarcd2
		Ggcx
		Mul1
		Ndfip1
		Pde10a
		Hcn4
		Gm29483
		Lrrn2
		Stra6
		Creb3l1
		Ssb
		Cyyr1
		Gm11627
		Baz2b
		Iffo1
		BC034090
		Pianp
		Thsd4
		Ppm1l
		Atp1a1
		Bnip2
		Eya2
		Otx2os1
		Lrp1
		Sdk2
		Prr7
		Cep89
		Synpo
		Tdrd5
		Epha2
		Spint2
		Gm13791
		Stard8
		Gm14120
		Gm3294
		Gm28386
		Aldh1a2
		Gm12514
		Pou6f2
		Trim62
		Coro1a
		Trpc7
		Utrn
		Jmy
		Nusap1
		Nrcam
		Galnt16
		Rrp1
		Eefsec
		Tbx15
		Btbd9
		Twist1
		Tmem174
		Mbd5
		Bco2
		Celsr2
		Metrnl
		Fxyd1
		Gabbr2
		Cdon
		Foxs1
		Atf6b
		Gm15323
		H2afb1
		Hexb
		2610307P16Rik
		Nkrf
		Srrm3
		Camta1
		Meis1
		Gm17337
		Tmem63b
		Gm7873
		Gm12688
		Klf10
		Sufu
		Chd9
		Lonrf1
		Trak1
		Gm14616
		Grid1
		Dhx15
		Mxra7
		Armcx2
		Lpar3
		Stag1
		Syt3
		Calcoco1
		Gm5435
		Tmem144
		Galns
		Pak4
		Gm29174
		Fscn1
		Ccdc34
		Ccnjl
		Sult4a1
		Tex21
		Gm22527
		A430093F15Rik
		Tnfaip2
		Chchd3
		Anxa2
		Ctnnbl1
		Gm9881
		D130052B06Rik
		Tex35
		Gm28563
		C330021F23Rik
		Nkd1
		Dnah2
		Ncoa1
		Gm26815
		Src
		Tmem132c
		Sh3pxd2a
		Vwa5b1
		Bambi
		Rnls
		Polg2
		Arid3b
		2510009E07Rik
		Taf2
		Anapc4
		Lrig1
		Igf2bp3
		Col6a2
		Ralgps2
		Gm29418
		Zic3
		Idh3b
		Odf1
		Bfsp1
		Greb1l
		Cacnb4
		Mrps18a
		1700083H02Rik
		Tenm4
		Map3k13
		Srrm4
		Vrk3
		Dock5
		Clca6
		Arhgap22
		Xpnpep1
		R3hcc1
		Lpin3
		Gm12968
		Pias1
		Scyl1
		Slit1
		Ptprs
		Arc
		Gramd2
		Hmcn2
		Grip1
		Igfbp2
		Pde2a
		Gpr68
		Kcnip1
		Tfap2b
		Mtx2
		Lhfp
		Il13
		Clip2
		Fndc3b
		Agr2
		Parn
		Macrod1
		Nod1
		Cntn2
		Cbx5
		Adcyap1r1
		Auh
		Syf2
		Gm11110
		Gm6116
		Jph4
		6430628N08Rik
		Gm26651
		Tmem132b
		Eaf1
		Dtna
		Gpc4
		Fam13c
		Gm20546
		Plekho2
		Ptpn1
		Tgfbr2
		2610028E06Rik
		Clybl
		Sez6
		Rimbp2
		Tspyl1
		Dab2ip
		Smad1
		Asb2
		2022-09-09
		Ror1
		Frmd4a
		Eif2ak3
		Dock9
		Flnb
		Kif1a
		Gm2990
		Auts2
		5031425E22Rik
		Kif26a
		Prodh
		E330023G01Rik
		Gm17106
		Mvb12b
		Rcsd1
		Micall2
		Fktn
		Vldlr
		Angptl6
		Rmi1
		Rbm47
		Gm17305
		Gsdma
		Dkk4
		Cep135
		Grm1
		Itm2b
		Mir124-2hg
		Myl10
		Macrod2
		Sez6l
		Tbx5
		Rhcg
		Aspg
		Arl15
		Alox5
		Il12rb2
		Prkcb
		Efr3b
		Vps8
		Emx1
		Apol7a
		Ndufa8
		Wscd2
		Wipf1
		Pknox2
		Rad51b
		Tbr1
		Dtnb
		Slc3a2
		Cd247
		Tnfrsf1b
		Atl2
		Fbn1
		Ebf2
		Osbpl7
		Zbtb34
		Elfn1
		Foxo1
		Efcab6
		Gm29630
		Gm17546
		Gli2
		Cxcl14
		Tulp1
		Porcn
		Snx18
		Six2
		Jph2
		Dnmt3a
		Rab15
		Htr3a
		Gdf10
		Ccdc61
		Gpr6
		Prdm1
		Gabpb1
		Meox1
		Gm11529
		Lincpint
		Rplp1
		Ebpl
		Stxbp2
		Begain
		2510039O18Rik
		Erich6
		Zfhx3
		Gdpd5
		Gm26677
		Tbx1
		Sspo
		Anxa3
		Tubg2
		Ubc
		Fam124a
		Ntm
		Gm3898
		Farp1
		Maml3
		Poc1b
		Samd4
		Snx10
		Dlx2
		Sfxn5
		Tmem63c
		6030442E23Rik
		Igf1
		Sh3pxd2b
		Foxc1
		Tex37
		Col2a1
		Nav1
		Obscn
		Cds1
		Got1
		Gjb5
		Bcor
		Ap3b1
		Slc5a10
		Gtsf1l
		Gm5627
		Hfm1
		Hoxa1
		Zfp536
		Tspan9
E8.25pmNCC_v_allothercells_DAP	65	Cldn7
		Bcam
		Gm29004
		Dpcd
		Shb
		Atp8b1
		1700044K03Rik
		Kazald1
		Rab11fip1
		Gm26640
		Lmx1b
		Chd7
		F2rl1
		Bzrap1
		Gpr142
		Msx2
		Lmntd1
		Gm14225
		Kifc3
		Sema3f
		Nbea
		Fam129c
		Nipal3
		Cfc1
		Gm13648
		F11r
		Gm13465
		Atoh8
		Dnmbp
		Wibg
		Sox14
		Cep170b
		Dnmt1
		Tc2n
		9330159N05Rik
		Elmo3
		Rtn4rl1
		Mad2l2
		Cldn9
		Id1
		Adamtsl4
		Gm16619
		Stard10
		Meis2
		Espn
		Ckmt1
		Gyltl1b
		Lipg
		Esrp1
		Gm2310
		Myh9
		Foxi3
		Gm12784
		Sptbn2
		Prss36
		Dnajc22
		Slc27a1
		Wnt6
		Grhl2
		Ppl
		Evx1
		Trim2
		Bmf
		Lrrn4
		Aim1l

## Sheet: Motifs_vAll_comparedtoE8.25pmNC
comparison between Sig_E7.5NCCProgenitors_vs_AllOtherE7.5Cells_EnrichedMotifsinDAP and Sig_E8.25PremigratoryNCC_vs_AllOtherE8.25Cells_EnrichedMotifsinDAP
Names	total	elements
E7.5NCCProg_v_allcells_Motif E8.25pmNCC_v_allcells_Motifs	152	E2F8
		EGR4
		VEZF1
		SREBF1(var.2)
		HOXD8
		FOXP2
		ZEB1
		TFAP2A(var.3)
		KLF11
		Klf1
		Wt1
		HOXA1
		TEAD1
		INSM1
		EWSR1-FLI1
		NFIX(var.2)
		HOXA2
		GSX2
		HES1
		FIGLA
		NFIB
		RREB1
		Rarg
		ZNF148
		SP1
		KLF16
		IKZF1
		RBPJ
		Zfx
		PDX1
		Zic2
		PLAG1
		REST
		TFAP2B(var.2)
		VAX2
		ZNF449
		NFKB2
		TEAD3
		MAFK
		TFAP2C(var.3)
		TFAP2C
		ZNF460
		KLF17
		KLF5
		Klf12
		NFIC(var.2)
		PPARA::RXRA
		THAP1
		Plagl1
		SP2
		DLX5
		PLAGL2
		TBX3
		GLIS2
		MYCN
		Znf423
		TBX18
		NFIC::TLX1
		ASCL1(var.2)
		TFAP2B
		Ebf2
		Dlx1
		TCF4
		NR2C2
		VSX1
		KLF14
		EGR1
		TFAP2B(var.3)
		EN2
		GRHL2
		ZIC4
		TFAP2A
		Znf281
		KLF6
		KLF4
		BHLHE22(var.2)
		DLX6
		MYOD1
		HOXD3
		ZNF263
		SP3
		TCF3
		Pparg::Rxra
		NR2C1
		SNAI1
		HOXB5
		GLI2
		TEAD2
		HOXB8
		EGR2
		NHLH2
		KLF2
		KLF15
		SIX2
		TCF7L2
		VSX2
		ETV4
		Zic1::Zic2
		E2F6
		VAX1
		ZNF135
		EBF3
		Rbpjl
		HOXA5
		SCRT2
		NFKB1
		ELF1
		SIX1
		NHLH1
		SP8
		EBF1
		SCRT1
		ZNF740
		ESR1
		TCF7
		TCF12(var.2)
		KLF13
		HOXA6
		KLF10
		ASCL1
		CTCFL
		DRGX
		GLI3
		ZIC3
		HOXB7
		Nkx3-1
		EVX1
		SNAI2
		HOXB2
		KLF9
		Tcf12
		SP9
		ESR2
		HOXA7
		TFAP2A(var.2)
		SP4
		ZNF682
		EGR3
		ZBTB6
		Ptf1a(var.3)
		MAZ
		TFAP2C(var.2)
		SNAI3
		EVX2
		PRRX2
		TFAP2E
		PRDM1
		EMX1
		TEAD4
		ZBTB14
		LHX1
		KLF3
E7.5NCCProg_v_allcells_Motif	419	VDR
		CLOCK
		Ptf1a
		CREB3L1
		Bhlha15
		Foxd3
		IRF4
		PAX7
		PKNOX2
		Foxl2
		ZNF684
		SPIB
		TAL1::TCF3
		MEF2D
		GLIS1
		HES2
		BHLHA15(var.2)
		FOXD2
		ZNF140
		NR1H4::RXRA
		FOSL2
		EHF
		TCF7L1
		Twist2
		Stat2
		NKX2-5
		HNF1A
		HIC2
		ZBTB12
		MSC
		TGIF2LY
		POU4F2
		RFX5
		RARA
		PROP1
		HOXC13
		ERG
		HLTF
		ZNF528
		MIXL1
		GSC
		USF2
		UNCX
		ESX1
		TBX4
		ZIC5
		IRF1
		MAX
		SOX4
		NR4A2
		FOSL1::JUND
		RORA
		PAX4
		HOXA13
		NFIA
		NR2F1
		Prdm15
		HES5
		NEUROG2(var.2)
		LBX1
		Foxj3
		Dlx3
		ONECUT1
		Dmrt1
		FOXC2
		RUNX3
		NEUROD2
		NFATC4
		POU3F4
		POU3F1
		Rarg(var.2)
		LIN54
		MEIS1(var.2)
		Hic1
		ETV3
		FEV
		FOXK2
		FOXO4
		NFATC1
		NKX2-3
		OTX2
		MEOX1
		ZNF16
		NFIX
		SMAD3
		TBX5
		FOXP3
		SPI1
		POU1F1
		POU4F3
		HOXB4
		DUX4
		THAP11
		FOXE1
		NRL
		RAX2
		MGA
		TFAP4
		MXI1
		Arid3b
		ZNF317
		LBX2
		GATA6
		Hmx1
		NR4A1
		FOXA1
		NOTO
		Dlx4
		CREB1
		HOXC4
		FOXA2
		GSX1
		OSR1
		FOXC1
		DMRT3
		FOS
		ZKSCAN5
		RFX3
		SOHLH2
		Msx3
		MEIS2(var.2)
		Nkx2-5(var.2)
		MEIS2
		RARA::RXRG
		POU6F2
		HESX1
		HOXC10
		NKX6-1
		MEOX2
		Nr2f6(var.2)
		TLX2
		IRF5
		FOSL1::JUNB
		ATF2
		MSX1
		JUN::JUNB(var.2)
		ELF3
		EMX2
		ZSCAN4
		MYF6
		PAX9
		VENTX
		MEF2A
		EN1
		BARX2
		TBX2
		FOXI1
		GSC2
		HSF2
		ZNF24
		Ascl2
		ESRRA
		IRF3
		RARA(var.2)
		FOXB1
		HOXB3
		LHX6
		Tcf21
		Alx1
		NFE2L1
		ZNF382
		ZBTB18
		HES7
		ETS1
		POU4F1
		THRB(var.3)
		POU6F1
		Foxj2
		HOXB13
		NKX6-2
		Hmx3
		HOXB6
		PPARG
		NFIL3
		Shox2
		HNF4A
		PRDM4
		ISL2
		CEBPG(var.2)
		NR1H2::RXRA
		RAX
		NEUROG2
		HIF1A
		LHX5
		RELA
		TP73
		MAFA
		HOXA4
		HLF
		Crx
		Ptf1a(var.2)
		FOSL1::JUND(var.2)
		OSR2
		RUNX1
		HOXD4
		ALX3
		ATOH1(var.2)
		FOXO6
		BARX1
		MZF1
		TBX20
		HSF1
		NFATC2
		NFYA
		ZNF410
		Nr2e3
		Hand1::Tcf3
		HEY1
		GFI1
		CEBPA
		MSX2
		ETV2
		PBX1
		USF1
		Dlx2
		PHOX2B
		RUNX2
		Stat6
		ERF
		Lhx3
		RORA(var.2)
		BATF3
		Sox3
		NR1I3
		NR5A1
		PRRX1
		ISX
		BHLHE22
		Hmx2
		Nr1h3::Rxra
		ZNF143
		TFEC
		MAF::NFE2
		PROX1
		ATF6
		NFYC
		NEUROG1
		LEF1
		POU2F3
		BACH1
		ARGFX
		RORB
		Foxf1
		TGIF2LX
		TGIF1
		TP53
		PITX1
		NR2C2(var.2)
		REL
		CEBPD
		MAFG
		MNT
		MZF1(var.2)
		FOXL1
		MAX::MYC
		Smad4
		ZIC1
		MYF5
		ZNF354C
		RELB
		MEIS1
		HNF1B
		STAT1::STAT2
		ZNF384
		NR2F6(var.3)
		Mafb
		TFE3
		RFX1
		Nobox
		HEY2
		ETV5
		PHOX2A
		SOX10
		MYOG
		IRF7
		CENPB
		GATA2
		HAND2
		NKX2-8
		MAF
		STAT3
		Alx4
		FOXP1
		Dux
		MSGN1
		Foxq1
		RARA::RXRA
		MSANTD3
		HNF4A(var.2)
		Lhx4
		FOXH1
		NFYB
		RORC
		Isl1
		HSF4
		Stat5b
		Sox17
		Lhx8
		PAX3
		POU5F1
		TFEB
		LMX1B
		Pou5f1::Sox2
		SHOX
		IRF8
		GCM1
		TCFL5
		TGIF2
		BCL6B
		ZBTB26
		TBX1
		Gfi1b
		HNF4G
		HOXC8
		ZNF282
		NKX6-3
		ZNF136
		ZBTB7A
		Stat4
		RFX4
		NR6A1
		PKNOX1
		OLIG1
		NFAT5
		Npas2
		NEUROD1
		OLIG3
		DUXA
		FLI1
		SREBF1
		HMBOX1
		FOXF2
		NFATC3
		NR1I2
		Sox6
		NR4A2::RXRA
		ZKSCAN1
		NR1D2
		TFAP4(var.2)
		BSX
		Six3
		POU3F3
		MEF2B
		POU2F1
		NKX2-2
		BCL6
		Mecom
		SREBF2
		Mlxip
		RFX7
		Spz1
		TBX6
		ZNF341
		MYC
		FERD3L
		LHX2
		ETV1
		MEIS3
		Arnt
		IRF9
		LMX1A
		ATOH7
		SOX15
		mix-a
		POU3F2
		SPIC
		BHLHE23
		ZFP42
		ZFP57
		OLIG2
		BHLHE41
		GBX2
		Atoh1
		E2F3
		TWIST1
		Stat5a::Stat5b
		LHX9
		Rarb
		POU2F2
		MAFF
		ATF4
		PBX2
		TBX15
		CTCF
		Arx
		Foxo1
		Nr5a2
		SRF
		TCF21(var.2)
		STAT1
		Stat5a
		FOXA3
		NR1D1
		Arid3a
		GABPA
		PBX3
		ZNF75D
		ONECUT3
		BATF
		GATA4
		POU5F1B
		MNX1
		Nkx3-2
		POU6F1(var.2)
		ELK4
		FOXK1
		SMAD5
		BATF::JUN
		NR2F2
		GBX1
		SMAD2::SMAD3::SMAD4
		RFX2
		Ahr::Arnt
		FOXG1
		MEF2C
		ZNF652
		ARNT2
		SRY
		MYB
E8.25pmNCC_v_allcells_Motifs	14	PPARD
		NR2F1(var.2)
		TFDP1
		THRB
		THRB(var.2)
		Rxra
		NRF1
		RXRG(var.2)
		GRHL1
		HINFP
		TFCP2
		Nr2f6
		PAX5
		RXRB

## Sheet: DAP_vAll_comparedtoE8.5pmNCC
comparison between Sig_E7.5NCCProgenitors_vs_AllOtherE7.5Cells_DAP_UpPeaks and Sig_E8.5PremigratoryNCC_vs_AllOtherE8.5Cells_DAP_UpPeaks
Names	total	elements
E7.5NCCProg_v_allcells_DAP E8.5pmNCC_v_allothercells_DAP	30	9030622O22Rik
		Synpo
		Gm15323
		2610307P16Rik
		Ccnjl
		Gm22527
		Sh3pxd2a
		Arid3b
		Greb1l
		6430628N08Rik
		Flnb
		Got1
		Ncor2
		Thsd4
		Camta1
		Calcoco1
		Tmem132c
		Polg2
		Anapc4
		Pde2a
		Fndc3b
		Macrod1
		Eaf1
		Tgfbr2
		2022-09-09
		Eif2ak3
		Rad51b
		Ccdc61
		Nav1
		Bcor
E7.5NCCProg_v_allcells_DAP	329	Foxd3
		Snd1
		Atg5
		Mmp2
		Foxp1
		Med27
		Gm13049
		Dysf
		Eya1
		Rgs9bp
		Gm11528
		Abcg4
		Pgr15l
		Mul1
		Pde10a
		Gm29483
		Stra6
		Gm11627
		Baz2b
		Iffo1
		BC034090
		Ppm1l
		Atp1a1
		Bnip2
		Otx2os1
		Lrp1
		Sdk2
		Prr7
		Zfp36l1
		Stard8
		Gm14120
		Gm3294
		Gm28386
		Coro1a
		Trpc7
		Utrn
		Jmy
		Nrcam
		Ltbp4
		Tbx15
		Twist1
		Tmem174
		Mbd5
		Bco2
		Metrnl
		Cdon
		Meis1
		Tmem63b
		Gm7873
		Klf10
		Sufu
		Chd9
		Grid1
		Mxra7
		Armcx2
		Gm9979
		Lpar3
		Syt3
		Gm5435
		Tmem144
		Galns
		Fscn1
		Sult4a1
		Tex21
		Tnfaip2
		Gm9881
		Tex35
		Gm28563
		C330021F23Rik
		Ncoa1
		Bambi
		2510009E07Rik
		Taf2
		Col6a2
		Idh3b
		Odf1
		1700083H02Rik
		Tenm4
		Map3k13
		Vrk3
		Dock5
		Lpin3
		Gm12968
		Slit1
		Ptprs
		Arc
		Hmcn2
		Kcnip1
		Tfap2b
		Mtx2
		Il13
		Agr2
		Nod1
		Adcyap1r1
		Auh
		Syf2
		Gm6116
		Jph4
		Tmem132b
		Dtna
		Fam13c
		Plekho2
		Sez6
		Rimbp2
		Tspyl1
		Dab2ip
		Asb2
		Ror1
		Frmd4a
		5031425E22Rik
		Kif26a
		Prodh
		Mvb12b
		Micall2
		Fktn
		Vldlr
		Angptl6
		Gsdma
		Itm2b
		Mir124-2hg
		Myl10
		Tbx5
		Rhcg
		Aspg
		Arl15
		Prkcb
		Efr3b
		Vps8
		Ndufa8
		Wscd2
		Wipf1
		Pknox2
		Dtnb
		Slc3a2
		Cd247
		Tnfrsf1b
		Fbn1
		Ebf2
		Gm17546
		Gli2
		Cxcl14
		Tulp1
		Porcn
		Snx18
		Htr3a
		Prdm1
		Gm11529
		Lincpint
		Rplp1
		Begain
		Erich6
		Zfhx3
		Gm26677
		Poc1b
		Cacna1b
		Samd4
		Dlx2
		6030442E23Rik
		Sh3pxd2b
		Foxc1
		Col2a1
		Cds1
		Ap3b1
		Slc5a10
		Gm5627
		Tspan9
		Catsperd
		Tmem202
		Pde4dip
		Fut10
		Pvrl1
		Prkca
		Smc1a
		Lrrc20
		1700014D04Rik
		Tmem57
		Nucks1
		A730020M07Rik
		Zfp64
		Shank1
		Gli3
		Smad4
		Ggcx
		Smarcd2
		Ndfip1
		Hcn4
		Lrrn2
		Creb3l1
		Cyyr1
		Ssb
		Pianp
		Eya2
		Cep89
		Epha2
		Tdrd5
		Spint2
		Gm13791
		Aldh1a2
		Gm12514
		Pou6f2
		Trim62
		Nusap1
		Galnt16
		Rrp1
		Eefsec
		Btbd9
		Celsr2
		Fxyd1
		Gabbr2
		Foxs1
		Atf6b
		Hexb
		H2afb1
		Srrm3
		Nkrf
		Gm17337
		Gm12688
		Lonrf1
		Trak1
		Gm14616
		Dhx15
		Stag1
		Gm29174
		Pak4
		Ccdc34
		Zfp652
		Chchd3
		A430093F15Rik
		Ctnnbl1
		Anxa2
		D130052B06Rik
		Dnah2
		Nkd1
		Gm26815
		Src
		Vwa5b1
		Rnls
		Lrig1
		Igf2bp3
		Ralgps2
		Gm29418
		Zic3
		Bfsp1
		Mrps18a
		Cacnb4
		Srrm4
		Clca6
		R3hcc1
		Xpnpep1
		Arhgap22
		Pias1
		Scyl1
		Gramd2
		Grip1
		Igfbp2
		Gpr68
		Lhfp
		Clip2
		Parn
		Cbx5
		Cntn2
		Gm11110
		Gm26651
		Gpc4
		Gm20546
		Ptpn1
		2610028E06Rik
		Clybl
		Smad1
		Dock9
		Kif1a
		Auts2
		Gm2990
		E330023G01Rik
		Gm17106
		Rcsd1
		Rmi1
		Gm17305
		Rbm47
		Dkk4
		Cep135
		Grm1
		Sez6l
		Macrod2
		Il12rb2
		Alox5
		Emx1
		Apol7a
		Tbr1
		Atl2
		Elfn1
		Zbtb34
		Osbpl7
		Efcab6
		Foxo1
		Gm29630
		Six2
		Jph2
		Rab15
		Dnmt3a
		Gdf10
		Gpr6
		Meox1
		Gabpb1
		Ebpl
		Stxbp2
		2510039O18Rik
		Gdpd5
		Tbx1
		Sspo
		Anxa3
		Fam124a
		Ubc
		Tubg2
		Ntm
		Maml3
		Farp1
		Gm3898
		Snx10
		Sfxn5
		Tmem63c
		Igf1
		Tex37
		Obscn
		Gjb5
		Gtsf1l
		Hfm1
		Hoxa1
		Zfp536
E8.5pmNCC_v_allothercells_DAP	642	Cradd
		4933406P04Rik
		Wnt11
		Gm28083
		Nkx2-6
		Pcbp3
		Pxn
		Ccdc39
		Dlgap2
		Kif14
		Med12l
		Cbx7
		Pabpc1
		Rdh8
		Gm14266
		Slc2a12
		Ptchd1
		Prrt2
		Rybp
		Pcdh1
		Syt2
		1700128A07Rik
		Inpp5a
		Nmnat2
		Fendrr
		Dgki
		Gpn3
		Mapt
		Ptger4
		Iqsec3
		Daglb
		Fzd2
		Fam117a
		n-R5s172
		Adamts15
		Slc11a1
		Nip7
		Mycn
		F2rl1
		Rhebl1
		A530054K11Rik
		Gm26745
		Gm14216
		Mff
		Ftx
		9330159M07Rik
		Fbxo2
		Ipo13
		Megf10
		Tango2
		Hoxb1
		A930002H24Rik
		Rad9b
		Gm13481
		Yaf2
		Tchp
		Neurod2
		Rdm1
		Ptprb
		Gm9869
		Mkl2
		Grik4
		Pnma3
		Dlx3
		Tmcc2
		Filip1l
		Slc2a5
		Gm12916
		Sdc1
		Arhgap29
		Car4
		Hus1
		Dnah17
		Vps37b
		Tcfl5
		Cerk
		Camk1d
		Gm11476
		Ier2
		Zmat4
		Cct2
		Plekha6
		Fam178b
		Megf6
		Noc3l
		Lbh
		1700088E04Rik
		Irx4
		Akap1
		Cog5
		Nedd4
		Dock11
		Npr2
		Cds2
		Myzap
		2610001J05Rik
		Pde3b
		Ccdc163
		Gm933
		Etohi1
		Adamts8
		Ppm1k
		Scd3
		Gm12746
		Zfyve19
		Zscan22
		Mnx1
		Ticam1
		Tcerg1
		Ssc4d
		Tmtc1
		Mpnd
		Oxgr1
		Gli1
		Gm12022
		Zbtb46
		Anxa11
		1700112E06Rik
		Nt5dc1
		Skor1
		Ctnnbip1
		Rnf214
		Abcb9
		Slc23a3
		Rnf220
		Nrg2
		Clint1
		Il20ra
		Gm8439
		Gm26887
		Nid2
		Mon1a
		Stx8
		Iqck
		4930448E22Rik
		Pi16
		Pqlc3
		Gm13582
		Moap1
		6330419J24Rik
		Gm15800
		Zfyve16
		Malat1
		Kctd1
		Cct8
		Olfml3
		Gm4944
		Gse1
		Macf1
		Sord
		Mtf1
		RP24-559D1.1
		Noto
		Isg20l2
		4921536K21Rik
		Fads3
		Dab2
		Magi3
		Nos2
		Eif5a
		Zfp677
		Rragb
		Xrcc5
		Trip4
		Abhd2
		Vsx1
		Sema3g
		Rabif
		Gm16401
		Pax7
		Celsr3
		Kcnip4
		Myo1d
		Gm17767
		Fam186a
		Elp6
		Sox1
		Neurod1
		Ccdc65
		Zfp938
		Zfp277
		Derl2
		Tlr1
		Bnc2
		Ptma
		Rtn4rl1
		1700001D01Rik
		Thnsl2
		Fshr
		Cdc6
		Gpx7
		Gipc2
		Nmral1
		Ptpn21
		Srgap3
		Esco2
		Lin52
		Mecr
		Cspg5
		Zfp472
		Rpl21
		Ildr1
		Rab6a
		Eif2s3x
		Epb4.1l3
		B4galt1
		Abca4
		Rit1
		Pla2g7
		Tcf20
		Cdrt4
		Hook2
		Eif2b5
		Krtcap2
		Fam118a
		Igsf21
		Dnase2a
		Swap70
		Robo1
		Tns3
		Gatsl2
		Dnajb11
		Scarb1
		Otud7a
		Zfp874b
		Tmem98
		Limch1
		Rabep1
		Rp2h
		Kif6
		Aplnr
		Ifngr1
		Fgfr2
		E2f6
		Plagl1
		Dtx1
		Ncf2
		Smug1
		Zswim4
		Mthfsd
		Kctd14
		Hdac10
		Col27a1
		Ccdc171
		Olfr1513
		Tjp2
		Gnpat
		Emc2
		Dnajc12
		Llgl1
		Tead1
		Fstl5
		Psmc4
		0610030E20Rik
		Agap1
		Zfp629
		Dennd2a
		Prpf6
		D130040H23Rik
		Reep3
		Sall1
		Itpkc
		Msx1
		Slc17a9
		Gnas
		Avpi1
		Fam173b
		Atg16l1
		C330027C09Rik
		Crtac1
		Vav2
		Ceacam9
		Rufy1
		Lef1
		Plekhg5
		Setmar
		Plcb2
		Klk4
		Cep112
		Nrxn3
		5730455P16Rik
		Col4a4
		Nos1ap
		Gm3764
		Trappc6b
		Zfp36l2
		A230083G16Rik
		Pcdh18
		Gm8378
		Hapln3
		Heca
		1110037F02Rik
		Mrpl37
		Tnrc6b
		Arhgap24
		Cd82
		Kcnk12
		Ankle1
		Rnf157
		Fam222a
		St7
		Cfap46
		Dhx32
		Srp9
		Fam89b
		Ttc7
		Ptpn14
		Actb
		6030471H07Rik
		Cpne8
		Lhx3
		Rps27
		Gm9581
		2022-03-01
		Cgnl1
		Knstrn
		BC052040
		Snrnp48
		Sipa1l3
		Tal2
		Cog4
		Gm10320
		Actr10
		Hmx2
		Cdkn2a
		Mrps17
		Npl
		Ylpm1
		Kcnf1
		Palld
		Sla2
		Dusp1
		Gm13174
		Gramd4
		Rhog
		Sorcs2
		Slit3
		3110057O12Rik
		Pold1
		Mir143hg
		Cntrl
		Tmem120a
		Kank3
		Adam9
		Foxp4
		Bdh1
		Nkx2-4
		Brd3
		Nkx2-9
		Lrrc1
		Frmpd1
		Nfkbie
		Mthfd2l
		Sh2d5
		Selo
		Atp8a2
		Dffa
		Dapk1
		Apbb2
		Ebf1
		Prex1
		Dph1
		Map7
		Papd7
		Lysmd4
		Ccdc107
		Kank1
		Mmel1
		Zfhx2
		Gnb2l1
		Tnfsf12
		Cacna1a
		C130074G19Rik
		Rbfox2
		Cnot1
		Yes1
		Gm27027
		Laptm5
		Jarid2
		Rapgef2
		Dedd
		4930554G24Rik
		Birc3
		Hsd17b11
		Phc2
		Cope
		Zmynd8
		Zfp54
		Hsd17b3
		Unc5c
		Slc35c1
		2900026A02Rik
		Ttc28
		Zfp574
		Sema4b
		Tbc1d14
		Lmf1
		Ak6
		Tmem242
		Epha3
		Cyba
		Gpd2
		Emc8
		Pgpep1l
		1600020E01Rik
		Ccdc112
		Wdr38
		Vrk1
		Neu3
		Tenm3
		Usp27x
		Pdlim7
		Arhgef40
		Nprl2
		Ptprf
		Kcnq1
		Cux1
		Gm13115
		Insc
		Plxnd1
		Sestd1
		P2rx6
		Hdac5
		Cdkn2b
		Stim1
		3110040N11Rik
		Gm26804
		Sptbn4
		E530001K10Rik
		Sox17
		Ccm2
		Trit1
		Tjap1
		Lhx8
		Rnf7
		Hip1r
		Msi2
		Mrpl53
		Gm10382
		Slc25a1
		Srp19
		Atoh8
		Ankrd63
		Drd1a
		Tll2
		Msantd2
		Gm5141
		Wibg
		Ostm1
		Katnb1
		Nfam1
		Gm20388
		4933406J08Rik
		Rbpms2
		Polr2d
		Tmem163
		Zbed5
		Spns3
		Mfsd2a
		Ccdc17
		Mrpl43
		Wfdc1
		Trim33
		Faim2
		Tnrc6a
		Apoa1bp
		Rilpl1
		Aplp2
		Cep170b
		2010107G23Rik
		Brwd1
		Trappc9
		Lrrc43
		Amigo1
		Morc4
		Tnfrsf18
		Rabac1
		Lbx1
		Shpk
		Cdkl5
		Pvrl4
		4931429I11Rik
		Oaf
		Syk
		Sdpr
		Eml1
		Noc2l
		Exoc3l2
		Shbg
		G2e3
		Htra3
		Rap1gap2
		Fam89a
		Sema3b
		Mgat5
		Myo3b
		Notch1
		Fdft1
		Prtg
		Cyp26b1
		Galnt14
		Dnaja3
		Ckap4
		Zfp354a
		Ispd
		Gm26705
		Mctp2
		Nol7
		Zfp65
		Mb21d2
		Haus5
		Calm3
		Six3
		D630011A20Rik
		Ern1
		Zscan26
		Slc27a4
		Ccdc64
		Nme4
		Rnd3
		Slc15a4
		1700067P10Rik
		Clstn1
		Vgll3
		9330198N18Rik
		Pak1
		Mmp9
		Ltc4s
		Dok5
		Gm26834
		Gm9776
		Wdr12
		Ttpa
		Mpc1
		Iqgap2
		Syndig1
		Nbn
		Tnfaip8l3
		Ccdc12
		Ifnlr1
		Gnl3l
		D030028A08Rik
		St6galnac2
		Mbd2
		2810405F17Rik
		Dph7
		Msl1
		Brcc3
		Ttc3
		Zfp324
		Tbce
		Eif1a
		AU041133
		Osbp2
		Dlg2
		Tubb2b
		Sox13
		Cdk12
		Zfp608
		Nom1
		Lrrc42
		Cpsf6
		Ncstn
		Dnajb9
		Htr1b
		Amer1
		6430531B16Rik
		Chd1
		Nifk
		Gm26548
		Cycs
		Rpl3l
		D230017M19Rik
		Npas3
		F630040K05Rik
		Scaf8
		Smarcd3
		Ctla4
		Fam196a
		Gm20484
		Syp
		C330019F10Rik
		Rarb
		Slc16a14
		Dhcr24
		Fgfbp3
		2010308F09Rik
		Ints8
		G930045G22Rik
		Pmvk
		5530401A14Rik
		Susd4
		Cdc14b
		Lcor
		Ptpn2
		Id2
		Pak2
		Adcy1
		Atp5a1
		A330074K22Rik
		Gab3
		Rnf130
		Gm29458
		Yif1b
		Elovl6
		Mastl
		Ipo7
		Ncald
		Zhx2
		Grm3
		Wwtr1
		Chst14
		Rps27a
		Ascl1
		Cntn4
		Flt3
		Gng4
		Nr4a2
		2010111I01Rik
		Slc43a3
		Fbxo9
		Col15a1
		Slc11a2
		Ttc38
		Ypel2
		Arih2
		Clk3
		Trib3
		Ajap1
		Tubb2a
		Rin2
		Nt5c3b
		1700003M07Rik
		Fam160b1
		Fam222b
		Rpl19
		A230072I06Rik
		Slc38a4
		Best2
		Fstl1
		1600002H07Rik
		Reg4

## Sheet: Motifs_vAll_comparedtoE8.5pmNCC
comparison between Sig_E7.5NCCProgenitors_vs_AllOtherE7.5Cells_EnrichedMotifsinDAP and Sig_E8.5PremigratoryNCC_vs_AllOtherE8.5Cells_EnrichedMotifsinDAP
Names	total	elements
E7.5NCCProg_v_allcells_Motif E8.5pmNCC_v_allcells_Motifs	425	VDR
		Ptf1a
		Bhlha15
		Foxd3
		PAX7
		E2F8
		PKNOX2
		Foxl2
		ZNF684
		SPIB
		MEF2D
		EGR4
		BHLHA15(var.2)
		FOXD2
		ZNF140
		VEZF1
		FOSL2
		EHF
		SREBF1(var.2)
		Twist2
		Stat2
		NKX2-5
		HNF1A
		HIC2
		FOXP2
		ZBTB12
		TGIF2LY
		POU4F2
		RFX5
		ZEB1
		PROP1
		HOXC13
		TFAP2A(var.3)
		ERG
		HLTF
		ZNF528
		MIXL1
		KLF11
		USF2
		UNCX
		Klf1
		ESX1
		TBX4
		ZIC5
		IRF1
		Wt1
		MAX
		SOX4
		NR4A2
		FOSL1::JUND
		PAX4
		HOXA13
		TEAD1
		NR2F1
		Prdm15
		HES5
		LBX1
		Foxj3
		Dlx3
		ONECUT1
		Dmrt1
		INSM1
		FOXC2
		EWSR1-FLI1
		NFATC4
		POU3F4
		POU3F1
		Rarg(var.2)
		LIN54
		MEIS1(var.2)
		Hic1
		ETV3
		GSX2
		FOXK2
		FOXO4
		NFATC1
		HES1
		NKX2-3
		MEOX1
		NFIX
		TBX5
		FOXP3
		SPI1
		NFIB
		POU1F1
		POU4F3
		HOXB4
		THAP11
		RREB1
		Rarg
		FOXE1
		ZNF148
		SP1
		KLF16
		RAX2
		IKZF1
		MGA
		TFAP4
		MXI1
		Arid3b
		Zfx
		ZNF317
		LBX2
		Hmx1
		FOXA1
		NOTO
		Dlx4
		CREB1
		PDX1
		HOXC4
		FOXA2
		GSX1
		Zic2
		FOXC1
		FOS
		PLAG1
		REST
		ZKSCAN5
		RFX3
		TFAP2B(var.2)
		SOHLH2
		Msx3
		MEIS2(var.2)
		Nkx2-5(var.2)
		MEIS2
		RARA::RXRG
		NFKB2
		HESX1
		TEAD3
		NKX6-1
		Nr2f6(var.2)
		FOSL1::JUNB
		TFAP2C(var.3)
		ATF2
		ELF3
		ZNF460
		ZSCAN4
		MYF6
		KLF17
		VENTX
		KLF5
		MEF2A
		BARX2
		Klf12
		FOXI1
		GSC2
		Ascl2
		IRF3
		RARA(var.2)
		FOXB1
		HOXB3
		PPARA::RXRA
		LHX6
		THAP1
		Plagl1
		Alx1
		SP2
		DLX5
		PLAGL2
		TBX3
		ZBTB18
		HES7
		ETS1
		GLIS2
		POU4F1
		THRB(var.3)
		MYCN
		Znf423
		TBX18
		Foxj2
		HOXB13
		NKX6-2
		Hmx3
		PPARG
		Shox2
		ASCL1(var.2)
		HNF4A
		ISL2
		CEBPG(var.2)
		NR1H2::RXRA
		RAX
		NEUROG2
		Ebf2
		HIF1A
		LHX5
		RELA
		HOXA4
		HLF
		Crx
		Ptf1a(var.2)
		FOSL1::JUND(var.2)
		OSR2
		Dlx1
		HOXD4
		ALX3
		TCF4
		NR2C2
		ATOH1(var.2)
		FOXO6
		BARX1
		MZF1
		VSX1
		KLF14
		TBX20
		EGR1
		HSF1
		TFAP2B(var.3)
		EN2
		GRHL2
		Hand1::Tcf3
		GFI1
		CEBPA
		ZIC4
		TFAP2A
		ETV2
		PBX1
		USF1
		Dlx2
		PHOX2B
		Znf281
		Stat6
		ERF
		Lhx3
		RORA(var.2)
		BATF3
		Sox3
		KLF6
		NR5A1
		KLF4
		BHLHE22(var.2)
		PRRX1
		ISX
		MYOD1
		BHLHE22
		Hmx2
		Nr1h3::Rxra
		HOXD3
		ATF6
		ZNF263
		SP3
		TCF3
		Pparg::Rxra
		NR2C1
		NEUROG1
		SNAI1
		LEF1
		POU2F3
		ARGFX
		GLI2
		RORB
		Foxf1
		TGIF2LX
		TGIF1
		TP53
		NR2C2(var.2)
		REL
		MAFG
		TEAD2
		MNT
		MZF1(var.2)
		FOXL1
		MAX::MYC
		ZIC1
		MYF5
		ZNF354C
		RELB
		MEIS1
		EGR2
		HNF1B
		NHLH2
		STAT1::STAT2
		ZNF384
		KLF2
		KLF15
		SIX2
		TCF7L2
		RFX1
		Nobox
		ETV5
		PHOX2A
		VSX2
		SOX10
		MYOG
		IRF7
		CENPB
		HAND2
		NKX2-8
		ETV4
		STAT3
		Alx4
		FOXP1
		Dux
		RARA::RXRA
		MSANTD3
		HNF4A(var.2)
		Lhx4
		Zic1::Zic2
		E2F6
		RORC
		HSF4
		VAX1
		Stat5b
		ZNF135
		Lhx8
		PAX3
		EBF3
		Rbpjl
		LMX1B
		SHOX
		NFKB1
		TCFL5
		ELF1
		SIX1
		TGIF2
		BCL6B
		ZBTB26
		NHLH1
		SP8
		EBF1
		Gfi1b
		ZNF282
		ZNF740
		ZNF136
		ZBTB7A
		Stat4
		RFX4
		NR6A1
		PKNOX1
		OLIG1
		NFAT5
		OLIG3
		TCF12(var.2)
		DUXA
		HMBOX1
		FOXF2
		NFATC3
		NR1I2
		Sox6
		NR4A2::RXRA
		NR1D2
		KLF10
		POU3F3
		MEF2B
		ASCL1
		CTCFL
		POU2F1
		NKX2-2
		BCL6
		Mecom
		SREBF2
		Mlxip
		GLI3
		Spz1
		ZIC3
		TBX6
		ZNF341
		MYC
		Nkx3-1
		FERD3L
		ETV1
		MEIS3
		Arnt
		LMX1A
		SOX15
		mix-a
		POU3F2
		SPIC
		SNAI2
		BHLHE23
		ZFP42
		KLF9
		Tcf12
		SP9
		TFAP2A(var.2)
		OLIG2
		GBX2
		Atoh1
		E2F3
		TWIST1
		SP4
		Stat5a::Stat5b
		LHX9
		Rarb
		ZNF682
		POU2F2
		EGR3
		MAFF
		ATF4
		PBX2
		TBX15
		CTCF
		ZBTB6
		Foxo1
		Nr5a2
		Ptf1a(var.3)
		MAZ
		STAT1
		Stat5a
		FOXA3
		NR1D1
		TFAP2C(var.2)
		Arid3a
		GABPA
		PBX3
		SNAI3
		ZNF75D
		ONECUT3
		MNX1
		Nkx3-2
		PRRX2
		ELK4
		FOXK1
		TFAP2E
		PRDM1
		TEAD4
		GBX1
		ZBTB14
		SMAD2::SMAD3::SMAD4
		RFX2
		Ahr::Arnt
		FOXG1
		MEF2C
		ZNF652
		SRY
		KLF3
E7.5NCCProg_v_allcells_Motif	146	CLOCK
		CREB3L1
		IRF4
		TAL1::TCF3
		GLIS1
		HES2
		NR1H4::RXRA
		TCF7L1
		HOXD8
		MSC
		RARA
		GSC
		HOXA1
		RORA
		NFIA
		NEUROG2(var.2)
		RUNX3
		NFIX(var.2)
		NEUROD2
		HOXA2
		FEV
		OTX2
		ZNF16
		FIGLA
		SMAD3
		DUX4
		NRL
		RBPJ
		GATA6
		NR4A1
		OSR1
		DMRT3
		VAX2
		POU6F2
		ZNF449
		HOXC10
		MEOX2
		MAFK
		TLX2
		IRF5
		TFAP2C
		MSX1
		JUN::JUNB(var.2)
		EMX2
		PAX9
		EN1
		TBX2
		NFIC(var.2)
		HSF2
		ZNF24
		ESRRA
		Tcf21
		NFE2L1
		ZNF382
		POU6F1
		HOXB6
		NFIL3
		NFIC::TLX1
		TFAP2B
		PRDM4
		TP73
		MAFA
		RUNX1
		NFATC2
		NFYA
		ZNF410
		Nr2e3
		HEY1
		MSX2
		RUNX2
		NR1I3
		DLX6
		ZNF143
		TFEC
		MAF::NFE2
		PROX1
		NFYC
		BACH1
		HOXB5
		PITX1
		CEBPD
		HOXB8
		Smad4
		NR2F6(var.3)
		Mafb
		TFE3
		HEY2
		GATA2
		MAF
		MSGN1
		Foxq1
		FOXH1
		NFYB
		Isl1
		Sox17
		POU5F1
		TFEB
		Pou5f1::Sox2
		HOXA5
		SCRT2
		IRF8
		GCM1
		TBX1
		HNF4G
		HOXC8
		SCRT1
		NKX6-3
		ESR1
		TCF7
		Npas2
		NEUROD1
		KLF13
		FLI1
		HOXA6
		SREBF1
		ZKSCAN1
		TFAP4(var.2)
		BSX
		Six3
		DRGX
		RFX7
		HOXB7
		LHX2
		IRF9
		EVX1
		ATOH7
		HOXB2
		ZFP57
		ESR2
		HOXA7
		BHLHE41
		Arx
		SRF
		TCF21(var.2)
		EVX2
		BATF
		GATA4
		POU5F1B
		POU6F1(var.2)
		SMAD5
		BATF::JUN
		NR2F2
		EMX1
		ARNT2
		LHX1
		MYB
E8.5pmNCC_v_allcells_Motifs	109	PPARD
		MYBL1
		RXRG
		DBP
		RARB(var.3)
		HOXD11
		ARNT::HIF1A
		NR2F1(var.2)
		Rhox11
		ELK1
		SOX21
		FOXN3
		FOS::JUN(var.2)
		HOXD12
		ZNF274
		PAX6
		TBXT
		HOXC12
		TFDP1
		RARG(var.3)
		ZBTB33
		HOXD10
		HOXC9
		TBR1
		JUNB
		Sox1
		SPDEF
		GLIS3
		THRB
		Pax2
		E2F1
		Ddit3::Cebpa
		ZBED1
		ETS2
		JDP2(var.2)
		ATF7
		GATA5
		CDX2
		FOSB::JUNB
		FOSL2::JUN
		Rxra
		Sox11
		ELF2
		JUND(var.2)
		FOSB::JUN
		FOS::JUN
		FOSL1::JUN(var.2)
		IRF2
		FOSL2::JUND(var.2)
		NRF1
		NR2F1(var.3)
		E2F2
		YY1
		FOS::JUNB
		Arid5a
		JUND
		FOSL2::JUNB
		RXRG(var.2)
		GRHL1
		PAX1
		JUN(var.2)
		ELF5
		HOXB9
		HOXA10
		Bach1::Mafk
		HOXC11
		HINFP
		CUX1
		FOSL2::JUND
		ELF4
		JUN::JUNB
		FOXD1
		E2F4
		ZBTB7B
		Smad2::Smad3
		RXRB(var.2)
		ESRRB
		Nr2e1
		FOXO3
		JDP2
		FOS::JUND
		ELK3
		TBP
		ZBTB7C
		ETV6
		Esrrg
		NFIC
		Hoxa11
		FOSL1::JUN
		JUN
		Creb5
		Nr2f6
		ONECUT2
		CUX2
		CEBPE
		Dmbx1
		E2F7
		ZBTB32
		YY2
		PAX5
		FOSL1
		CREB3L4
		FOSB::JUNB(var.2)
		CREM
		GMEB2
		TEF
		Rarb(var.2)
		CDX1
		RXRB

## Sheet: DAP_vAll_comparedtoE8.5mNCC
comparison between Sig_E7.5NCCProgenitors_vs_AllOtherE7.5Cells_DAP_UpPeaks and Sig_E8.5MigratoryNCC_vs_AllOtherE8.5Cells_DAP_UpPeaks
Names	total	elements
E7.5NCCProg_v_allcells_DAP E8.5mNCC_v_allothercells_DAP	6	Gm11528
		Sufu
		Ctnnbl1
		Gm28563
		Pknox2
		Rad51b
E7.5NCCProg_v_allcells_DAP	353	Catsperd
		Ncor2
		Foxd3
		Snd1
		Atg5
		Tmem202
		Pde4dip
		Mmp2
		Fut10
		Foxp1
		Prkca
		Pvrl1
		Smc1a
		Med27
		Lrrc20
		1700014D04Rik
		Gm13049
		9030622O22Rik
		Tmem57
		Dysf
		Eya1
		Nucks1
		A730020M07Rik
		Rgs9bp
		Zfp64
		Abcg4
		Shank1
		Pgr15l
		Gli3
		Smad4
		Smarcd2
		Ggcx
		Mul1
		Ndfip1
		Pde10a
		Hcn4
		Gm29483
		Lrrn2
		Stra6
		Creb3l1
		Ssb
		Cyyr1
		Gm11627
		Baz2b
		Iffo1
		BC034090
		Pianp
		Thsd4
		Ppm1l
		Atp1a1
		Bnip2
		Eya2
		Otx2os1
		Lrp1
		Sdk2
		Prr7
		Cep89
		Synpo
		Tdrd5
		Epha2
		Spint2
		Zfp36l1
		Gm13791
		Stard8
		Gm14120
		Gm3294
		Gm28386
		Aldh1a2
		Gm12514
		Pou6f2
		Trim62
		Coro1a
		Trpc7
		Utrn
		Jmy
		Nusap1
		Nrcam
		Galnt16
		Ltbp4
		Rrp1
		Eefsec
		Tbx15
		Btbd9
		Twist1
		Tmem174
		Mbd5
		Bco2
		Celsr2
		Metrnl
		Fxyd1
		Gabbr2
		Cdon
		Foxs1
		Atf6b
		Gm15323
		H2afb1
		Hexb
		2610307P16Rik
		Nkrf
		Srrm3
		Camta1
		Meis1
		Gm17337
		Tmem63b
		Gm7873
		Gm12688
		Klf10
		Chd9
		Lonrf1
		Trak1
		Gm14616
		Grid1
		Dhx15
		Mxra7
		Armcx2
		Gm9979
		Lpar3
		Stag1
		Syt3
		Calcoco1
		Gm5435
		Tmem144
		Galns
		Pak4
		Gm29174
		Fscn1
		Ccdc34
		Ccnjl
		Sult4a1
		Tex21
		Gm22527
		Zfp652
		A430093F15Rik
		Tnfaip2
		Chchd3
		Anxa2
		Gm9881
		D130052B06Rik
		Tex35
		C330021F23Rik
		Nkd1
		Dnah2
		Ncoa1
		Gm26815
		Src
		Tmem132c
		Sh3pxd2a
		Vwa5b1
		Bambi
		Rnls
		Polg2
		Arid3b
		2510009E07Rik
		Taf2
		Anapc4
		Lrig1
		Igf2bp3
		Col6a2
		Ralgps2
		Gm29418
		Zic3
		Idh3b
		Odf1
		Bfsp1
		Greb1l
		Cacnb4
		Mrps18a
		1700083H02Rik
		Tenm4
		Map3k13
		Srrm4
		Vrk3
		Dock5
		Clca6
		Arhgap22
		Xpnpep1
		R3hcc1
		Lpin3
		Gm12968
		Pias1
		Scyl1
		Slit1
		Ptprs
		Arc
		Gramd2
		Hmcn2
		Grip1
		Igfbp2
		Pde2a
		Gpr68
		Kcnip1
		Tfap2b
		Mtx2
		Lhfp
		Il13
		Clip2
		Fndc3b
		Agr2
		Parn
		Macrod1
		Nod1
		Cntn2
		Cbx5
		Adcyap1r1
		Auh
		Syf2
		Gm11110
		Gm6116
		Jph4
		6430628N08Rik
		Gm26651
		Tmem132b
		Eaf1
		Dtna
		Gpc4
		Fam13c
		Gm20546
		Plekho2
		Ptpn1
		Tgfbr2
		2610028E06Rik
		Clybl
		Sez6
		Rimbp2
		Tspyl1
		Dab2ip
		Smad1
		Asb2
		2022-09-09
		Ror1
		Frmd4a
		Eif2ak3
		Dock9
		Flnb
		Kif1a
		Gm2990
		Auts2
		5031425E22Rik
		Kif26a
		Prodh
		E330023G01Rik
		Gm17106
		Mvb12b
		Rcsd1
		Micall2
		Fktn
		Vldlr
		Angptl6
		Rmi1
		Rbm47
		Gm17305
		Gsdma
		Dkk4
		Cep135
		Grm1
		Itm2b
		Mir124-2hg
		Myl10
		Macrod2
		Sez6l
		Tbx5
		Rhcg
		Aspg
		Arl15
		Alox5
		Il12rb2
		Prkcb
		Efr3b
		Vps8
		Emx1
		Apol7a
		Ndufa8
		Wscd2
		Wipf1
		Tbr1
		Dtnb
		Slc3a2
		Cd247
		Tnfrsf1b
		Atl2
		Fbn1
		Ebf2
		Osbpl7
		Zbtb34
		Elfn1
		Foxo1
		Efcab6
		Gm29630
		Gm17546
		Gli2
		Cxcl14
		Tulp1
		Porcn
		Snx18
		Six2
		Jph2
		Dnmt3a
		Rab15
		Htr3a
		Gdf10
		Ccdc61
		Gpr6
		Prdm1
		Gabpb1
		Meox1
		Gm11529
		Lincpint
		Rplp1
		Ebpl
		Stxbp2
		Begain
		2510039O18Rik
		Erich6
		Zfhx3
		Gdpd5
		Gm26677
		Tbx1
		Sspo
		Anxa3
		Tubg2
		Ubc
		Fam124a
		Ntm
		Gm3898
		Farp1
		Maml3
		Poc1b
		Cacna1b
		Samd4
		Snx10
		Dlx2
		Sfxn5
		Tmem63c
		6030442E23Rik
		Igf1
		Sh3pxd2b
		Foxc1
		Tex37
		Col2a1
		Nav1
		Obscn
		Cds1
		Got1
		Gjb5
		Bcor
		Ap3b1
		Slc5a10
		Gtsf1l
		Gm5627
		Hfm1
		Hoxa1
		Zfp536
		Tspan9
E8.5mNCC_v_allothercells_DAP	60	Gpr133
		Pxn
		Amotl2
		Cecr5
		Tmc6
		Dlgap1
		Sox10
		Tbc1d1
		Tomm20
		S1pr2
		Laptm5
		Emilin1
		Gmpr
		Gpr142
		Cep68
		Gm28635
		Agrn
		Dnm1
		Sap30bp
		Snai1
		Chchd6
		Slc27a6
		Taf13
		Mn1
		Gramd1b
		Gm2822
		Gm20388
		Vgll4
		Smad2
		Rasa3
		Socs7
		Erbb3
		Mtss1l
		Gfra2
		Gm14243
		Adamtsl4
		Robo1
		Ptpru
		Cd300e
		Gm12690
		2610035D17Rik
		Nr4a1
		Tle3
		BC024139
		Ncf2
		Secisbp2l
		Adcy5
		Tnik
		Ttc7b
		Polr2f
		Fam102a
		Gm20661
		Tldc1
		Tgfbi
		Pkhd1
		Gm16063
		Plekho1
		Zfp532
		2010320O07Rik
		Ets1

## Sheet: Motifs_vAll_comparedtoE8.5mNCC
comparison between Sig_E7.5NCCProgenitors_vs_AllOtherE7.5Cells_EnrichedMotifsinDAP and Sig_E8.5MigratoryNCC_vs_AllOtherE8.5Cells_EnrichedMotifsinDAP
Names	total	elements
E7.5NCCProg_v_allcells_Motif E8.5mNCC_v_allcells_Motifs	115	ZNF684
		SPIB
		BHLHA15(var.2)
		FOSL2
		EHF
		Twist2
		Stat2
		TFAP2A(var.3)
		ERG
		ZNF528
		SOX4
		NR4A2
		FOSL1::JUND
		NR2F1
		INSM1
		EWSR1-FLI1
		NEUROD2
		Rarg(var.2)
		SPI1
		NFIB
		Rarg
		IKZF1
		Zfx
		ZNF317
		NR4A1
		CREB1
		OSR1
		FOS
		PLAG1
		TFAP2B(var.2)
		MEIS2
		RARA::RXRG
		Nr2f6(var.2)
		FOSL1::JUNB
		TFAP2C(var.3)
		ATF2
		TFAP2C
		ELF3
		ZNF24
		ESRRA
		Plagl1
		DLX5
		ZBTB18
		ETS1
		PPARG
		TFAP2B
		PRDM4
		NR1H2::RXRA
		NEUROG2
		Ebf2
		Ptf1a(var.2)
		RUNX1
		NR2C2
		BARX1
		TFAP2B(var.3)
		Hand1::Tcf3
		TFAP2A
		ETV2
		Znf281
		Stat6
		ERF
		BATF3
		Sox3
		BHLHE22
		Nr1h3::Rxra
		MAF::NFE2
		Pparg::Rxra
		NR2C1
		LEF1
		BACH1
		NR2C2(var.2)
		Smad4
		MEIS1
		NR2F6(var.3)
		TCF7L2
		SOX10
		ETV4
		MSGN1
		RARA::RXRA
		HNF4A(var.2)
		Sox17
		EBF3
		ELF1
		EBF1
		ZNF282
		ZNF136
		OLIG3
		SREBF1
		Sox6
		NR1D2
		SREBF2
		GLI3
		ETV1
		ATOH7
		SOX15
		SPIC
		BHLHE23
		Tcf12
		ESR2
		TFAP2A(var.2)
		OLIG2
		Rarb
		ZBTB6
		NR1D1
		TFAP2C(var.2)
		GABPA
		PBX3
		BATF
		FOXK1
		TFAP2E
		BATF::JUN
		NR2F2
		PRDM1
		SMAD2::SMAD3::SMAD4
		SRY
E7.5NCCProg_v_allcells_Motif	456	VDR
		CLOCK
		Ptf1a
		CREB3L1
		Bhlha15
		Foxd3
		IRF4
		PAX7
		E2F8
		PKNOX2
		Foxl2
		TAL1::TCF3
		MEF2D
		GLIS1
		EGR4
		HES2
		FOXD2
		ZNF140
		NR1H4::RXRA
		VEZF1
		SREBF1(var.2)
		TCF7L1
		HOXD8
		NKX2-5
		HNF1A
		HIC2
		FOXP2
		ZBTB12
		MSC
		TGIF2LY
		POU4F2
		RFX5
		RARA
		ZEB1
		PROP1
		HOXC13
		HLTF
		MIXL1
		GSC
		KLF11
		USF2
		UNCX
		Klf1
		ESX1
		TBX4
		ZIC5
		IRF1
		Wt1
		MAX
		HOXA1
		RORA
		PAX4
		HOXA13
		NFIA
		TEAD1
		Prdm15
		HES5
		NEUROG2(var.2)
		LBX1
		Foxj3
		Dlx3
		ONECUT1
		Dmrt1
		FOXC2
		RUNX3
		NFIX(var.2)
		NFATC4
		POU3F4
		POU3F1
		LIN54
		MEIS1(var.2)
		Hic1
		ETV3
		HOXA2
		GSX2
		FEV
		FOXK2
		FOXO4
		NFATC1
		HES1
		NKX2-3
		OTX2
		MEOX1
		ZNF16
		FIGLA
		NFIX
		SMAD3
		TBX5
		FOXP3
		POU1F1
		POU4F3
		HOXB4
		DUX4
		THAP11
		RREB1
		FOXE1
		NRL
		ZNF148
		SP1
		KLF16
		RAX2
		MGA
		TFAP4
		MXI1
		Arid3b
		RBPJ
		LBX2
		GATA6
		Hmx1
		FOXA1
		NOTO
		Dlx4
		PDX1
		HOXC4
		FOXA2
		GSX1
		Zic2
		FOXC1
		DMRT3
		REST
		ZKSCAN5
		RFX3
		SOHLH2
		Msx3
		MEIS2(var.2)
		Nkx2-5(var.2)
		VAX2
		POU6F2
		ZNF449
		NFKB2
		HESX1
		TEAD3
		HOXC10
		NKX6-1
		MEOX2
		MAFK
		TLX2
		IRF5
		MSX1
		JUN::JUNB(var.2)
		ZNF460
		EMX2
		ZSCAN4
		MYF6
		KLF17
		PAX9
		VENTX
		KLF5
		MEF2A
		EN1
		BARX2
		Klf12
		TBX2
		FOXI1
		NFIC(var.2)
		GSC2
		HSF2
		Ascl2
		IRF3
		RARA(var.2)
		FOXB1
		HOXB3
		PPARA::RXRA
		LHX6
		Tcf21
		THAP1
		Alx1
		SP2
		PLAGL2
		TBX3
		NFE2L1
		ZNF382
		HES7
		GLIS2
		POU4F1
		THRB(var.3)
		POU6F1
		MYCN
		Znf423
		TBX18
		Foxj2
		HOXB13
		NKX6-2
		Hmx3
		HOXB6
		NFIL3
		Shox2
		NFIC::TLX1
		ASCL1(var.2)
		HNF4A
		ISL2
		CEBPG(var.2)
		RAX
		HIF1A
		LHX5
		RELA
		TP73
		MAFA
		HOXA4
		HLF
		Crx
		FOSL1::JUND(var.2)
		OSR2
		Dlx1
		HOXD4
		ALX3
		TCF4
		ATOH1(var.2)
		FOXO6
		MZF1
		VSX1
		KLF14
		TBX20
		EGR1
		HSF1
		NFATC2
		EN2
		NFYA
		ZNF410
		Nr2e3
		GRHL2
		HEY1
		GFI1
		CEBPA
		ZIC4
		MSX2
		PBX1
		USF1
		Dlx2
		PHOX2B
		RUNX2
		Lhx3
		RORA(var.2)
		KLF6
		NR1I3
		NR5A1
		KLF4
		BHLHE22(var.2)
		PRRX1
		DLX6
		ISX
		MYOD1
		Hmx2
		ZNF143
		TFEC
		PROX1
		HOXD3
		ATF6
		ZNF263
		SP3
		NFYC
		TCF3
		NEUROG1
		SNAI1
		POU2F3
		HOXB5
		ARGFX
		GLI2
		RORB
		Foxf1
		TGIF2LX
		TGIF1
		TP53
		PITX1
		REL
		CEBPD
		MAFG
		TEAD2
		MNT
		MZF1(var.2)
		FOXL1
		HOXB8
		MAX::MYC
		ZIC1
		MYF5
		ZNF354C
		RELB
		EGR2
		HNF1B
		NHLH2
		STAT1::STAT2
		ZNF384
		Mafb
		KLF2
		KLF15
		SIX2
		TFE3
		RFX1
		Nobox
		HEY2
		ETV5
		PHOX2A
		VSX2
		MYOG
		IRF7
		CENPB
		GATA2
		HAND2
		NKX2-8
		MAF
		STAT3
		Alx4
		FOXP1
		Dux
		Foxq1
		MSANTD3
		Lhx4
		FOXH1
		NFYB
		Zic1::Zic2
		E2F6
		RORC
		Isl1
		HSF4
		VAX1
		Stat5b
		ZNF135
		Lhx8
		PAX3
		POU5F1
		Rbpjl
		TFEB
		LMX1B
		Pou5f1::Sox2
		HOXA5
		SCRT2
		SHOX
		NFKB1
		IRF8
		GCM1
		TCFL5
		SIX1
		TGIF2
		BCL6B
		ZBTB26
		NHLH1
		TBX1
		SP8
		Gfi1b
		HNF4G
		HOXC8
		SCRT1
		ZNF740
		NKX6-3
		ZBTB7A
		ESR1
		TCF7
		Stat4
		RFX4
		NR6A1
		PKNOX1
		OLIG1
		NFAT5
		Npas2
		NEUROD1
		TCF12(var.2)
		DUXA
		KLF13
		FLI1
		HOXA6
		HMBOX1
		FOXF2
		NFATC3
		NR1I2
		NR4A2::RXRA
		ZKSCAN1
		TFAP4(var.2)
		BSX
		KLF10
		Six3
		POU3F3
		MEF2B
		ASCL1
		CTCFL
		POU2F1
		NKX2-2
		BCL6
		Mecom
		DRGX
		Mlxip
		RFX7
		Spz1
		ZIC3
		TBX6
		ZNF341
		HOXB7
		MYC
		Nkx3-1
		FERD3L
		LHX2
		MEIS3
		Arnt
		IRF9
		LMX1A
		EVX1
		mix-a
		POU3F2
		SNAI2
		ZFP42
		HOXB2
		KLF9
		ZFP57
		SP9
		HOXA7
		BHLHE41
		GBX2
		Atoh1
		E2F3
		TWIST1
		SP4
		Stat5a::Stat5b
		LHX9
		ZNF682
		POU2F2
		EGR3
		MAFF
		ATF4
		PBX2
		TBX15
		CTCF
		Arx
		Foxo1
		Nr5a2
		Ptf1a(var.3)
		SRF
		TCF21(var.2)
		MAZ
		STAT1
		Stat5a
		FOXA3
		Arid3a
		SNAI3
		ZNF75D
		ONECUT3
		EVX2
		GATA4
		POU5F1B
		MNX1
		Nkx3-2
		PRRX2
		POU6F1(var.2)
		ELK4
		SMAD5
		EMX1
		TEAD4
		GBX1
		ZBTB14
		RFX2
		Ahr::Arnt
		FOXG1
		MEF2C
		ZNF652
		ARNT2
		LHX1
		MYB
		KLF3
E8.5mNCC_v_allcells_Motifs	50	PPARD
		NR3C2
		RXRG
		NFE2
		RARB(var.3)
		SOX13
		NR2F1(var.2)
		SOX21
		FOXN3
		RARG(var.3)
		JUNB
		Sox1
		THRB
		SOX8
		FOSB::JUNB
		FOSL2::JUN
		Rxra
		SOX14
		Sox11
		HOXD13
		FOS::JUN
		NR1H4
		NR3C1
		FOS::JUNB
		SOX9
		JUND
		FOSL2::JUNB
		RXRG(var.2)
		SOX12
		JUN(var.2)
		ELF5
		FOSL2::JUND
		JUN::JUNB
		Smad2::Smad3
		RXRB(var.2)
		ESRRB
		JDP2
		FOS::JUND
		ETV6
		Esrrg
		FOSL1::JUN
		JUN
		Nr2f6
		BACH2
		ZBTB32
		FOSL1
		SOX18
		SOX2
		Nfe2l2
		RXRB

## Sheet: DAP_vAE_comparedtoAEvall
comparison between Sig_E7.5NCCProgenitors_vs_E7.5AE_DAP_UpPeaks and Sig_E7.5AnteriorEctoderm_vs_AllOtherCells_DAP_UpPeaks
Names	total	elements
Sig_E7.5AE_vs_All Sig_E7.5NCCProg_vs_E7.5AE	86	Foxp1
		Dysf
		Gm28386
		Cdon
		Meis1
		Grid1
		2510009E07Rik
		Greb1l
		Vrk3
		Tmem132b
		Fam13c
		Dab2ip
		Kif26a
		Pknox2
		Zfhx3
		Ap3b1
		Tspan9
		Ncor2
		Lrrn2
		Ssb
		Gm12514
		Rrp1
		Gabbr2
		Camta1
		Gm17337
		Dhx15
		Calcoco1
		Ctnnbl1
		Src
		Tmem132c
		Grip1
		2022-09-09
		Eif2ak3
		Auts2
		Macrod2
		Elfn1
		Gdpd5
		Sspo
		Gm3898
		Snd1
		Atg5
		Gm29483
		Sdk2
		Zfp36l1
		2610307P16Rik
		Chd9
		Gm9979
		Gm5435
		Tex35
		Taf2
		Kcnip1
		Adcyap1r1
		Auh
		Rimbp2
		Asb2
		Rhcg
		Tbx5
		Ndufa8
		Ebf2
		Gli2
		Gm26677
		6030442E23Rik
		Sh3pxd2b
		Foxc1
		Pde4dip
		Aldh1a2
		Btbd9
		Atf6b
		Trak1
		Zfp652
		Zic3
		Lhfp
		Clip2
		Macrod1
		Smad1
		Apol7a
		Rad51b
		Foxo1
		Ccdc61
		Gdf10
		Meox1
		Ebpl
		Ntm
		Nav1
		Bcor
		Zfp536
Sig_E7.5NCCProg_vs_E7.5AE	1629	Rab4a
		Tnfrsf13b
		Lyrm7
		Tacc1
		Nrarp
		Gm15348
		E130116L18Rik
		Lingo1
		Fam120b
		Hecw1
		Cabp2
		Gm2824
		Zfp706
		Acadm
		Fam19a5
		Mettl13
		Kcnd3
		Hoxb3
		Btbd11
		Fmn1
		Cbx7
		BC027231
		Nrsn1
		Gphn
		Ccdc37
		Dennd5b
		Nagk
		Tmem19
		Pkp2
		Rybp
		Cachd1
		Bcas3
		Lrig2
		Syt2
		Pwwp2b
		Ppfibp1
		Bscl2
		Ret
		Lsm14b
		Ttll11
		Spty2d1
		Crbn
		Jade2
		Cabp1
		Gm12676
		Parp1
		Hsd17b4
		Lipi
		Cdc27
		Gm11497
		Kcns3
		Sh3kbp1
		Madcam1
		Prkar2b
		Cd24a
		Rapgef5
		Irf5
		Max
		Stpg2
		Trim56
		Casz1
		Plcxd2
		Slc41a3
		Glrx2
		Zfp248
		Fbxo2
		Aftph
		Tom1l2
		Gm16582
		Tsen15
		Arl6
		Snrpe
		Rnf115
		2310008N11Rik
		Gm13481
		Slc25a53
		Gm14133
		Ebf3
		Rnf112
		Prkch
		Slc39a13
		Ssbp3
		Mex3b
		Gm6434
		Gpx2
		Amy2a5
		Esf1
		Qsox2
		Rtkn
		Tbc1d9b
		Arf2
		Tcf4
		Zfp148
		Pmm1
		Neurod2
		Igsf10
		Ppp1r12b
		Ppp4r2
		2300002M23Rik
		Slc4a5
		Bbx
		Nt5c2
		Slc39a8
		Immp2l
		Gm27168
		Prkag2
		Filip1l
		Samd10
		Accsl
		Tgm7
		Bbc3
		C1qa
		Pbx4
		Mpzl1
		Nos1
		Cdk6
		Plekha6
		Jam2
		Dlgap3
		Mad1l1
		Col8a2
		Fam131c
		Rtn4ip1
		Fancd2os
		Srsf6
		Cog5
		Rftn2
		Cbfa2t3
		Tnpo1
		Vangl2
		Ttc32
		Ppp1r37
		Dapl1
		Tff2
		Aaed1
		Gm29595
		Podnl1
		Olfr279
		Tcerg1
		Itpr1
		Ubr7
		Itpk1
		Ccdc13
		Efcab8
		Zcchc24
		Ppap2b
		C130026L21Rik
		Anks1
		Gm16863
		Mst1r
		Rho
		Klhl8
		Dmrta2
		Gm11674
		Ntng1
		Ppp2r2b
		Ctsh
		1700084C01Rik
		Abcb9
		Sipa1l1
		Mccc1
		Gm12066
		Rnf220
		Agpat9
		Vcan
		Vgll4
		Wbscr17
		Gm805
		Sgms2
		Stx8
		Slc7a2
		Idua
		Gm12510
		Cbln2
		Smtn
		Gm28342
		Rrp1b
		Rab20
		Cx3cr1
		Gm17324
		Gm28511
		Phospho1
		A430110L20Rik
		Tmem260
		Dmgdh
		Olfml3
		Psme1
		Ntn1
		Slc37a3
		Gm26593
		Dlx4
		Magi1
		Csmd2
		Wls
		Dag1
		RP24-559D1.1
		4921536K21Rik
		Zfp930
		Gbp9
		Wdtc1
		Fads3
		Slco3a1
		Rhobtb2
		Fam163b
		Ppig
		Zfp677
		Nedd8
		Oit1
		Trip4
		Hist1h2be
		A930031H19Rik
		1700019N19Rik
		Tmc2
		Gm4425
		Rbbp8
		Pax7
		Ulk4
		Rfk
		Sox1
		Gm16039
		1700006H21Rik
		B3gnt7
		Cggbp1
		Spata4
		Atp6v0d2
		Pde1b
		D630033O11Rik
		Ky
		Paxip1
		Rgl1
		Gm6625
		Rassf6
		Zeb2
		Gm13530
		Gm14102
		Cryl1
		1600010M07Rik
		Dnajc5
		Cetn3
		Usp46
		Lrba
		Ep300
		Clec14a
		Litaf
		Ocrl
		4930469K13Rik
		Ildr1
		Gm11426
		Pink1
		Pla2g7
		Zfp182
		Gm15831
		Adora3
		Fbxl22
		Gpbp1
		Tmem196
		Gm29052
		Diras2
		Lrrc48
		Myl4
		Smad6
		Pebp4
		Aipl1
		Sp8
		Mta1
		Gja4
		Swap70
		Tacc3
		Gatsl2
		Trp53rk
		Akt3
		Tmtc4
		Coil
		Rxrb
		Rpap3
		Aaas
		Pdlim2
		Tmem135
		Gm26641
		Nthl1
		Otx2
		Eogt
		Upf3b
		Nme8
		6030407O03Rik
		4930445N18Rik
		Cnot2
		Tmem235
		Wdr31
		Pla2g12a
		Galr1
		Pth1r
		Dchs2
		Hells
		RP23-152I6.3
		Ncf2
		Plxdc1
		Stk38
		Pm20d1
		5730522E02Rik
		Tns4
		Nrip1
		Dst
		Mrpl4
		Gm4906
		Lphn2
		Prr5l
		2300009A05Rik
		Tmem150c
		Grik1
		Ndel1
		Ppm1h
		Gclm
		Cadm1
		Nsf
		Riiad1
		Fbxo16
		Naa20
		Ttc22
		Mrpl14
		Rgmb
		4632428C04Rik
		Gm28876
		Msx1
		Daam1
		Ttc7b
		Map2k5
		E130006D01Rik
		Rnf26
		Rfwd2
		Crtac1
		Hrh2
		Abca12
		Slco2b1
		Abca3
		Ntsr1
		S100a9
		Hr
		Gm17750
		Slc25a13
		Rspo1
		Lef1
		Laptm4b
		Sardh
		Spink2
		Fam78b
		Zbtb14
		Nrxn3
		Tmem184b
		Dlc1
		Cdk16
		Nos1ap
		BC030870
		Haus4
		Upf2
		Nek8
		Figla
		Skap2
		Cdk5rap2
		Prss55
		Zfp36l2
		Efhc1
		Prss36
		Snx33
		3110004A20Rik
		Tapt1
		Smg6
		Kctd15
		Cd82
		Kcnk12
		Gm5083
		Gm13200
		St8sia5
		Lmod1
		Gm12409
		Igfbp4
		Psmd7
		Rfx3
		Idh2
		Kif16b
		Pdzd7
		Kdm2b
		Ptpn14
		Gm4792
		Pax3
		Eno1
		Muc19
		Tdrd3
		Ankrd35
		A630031M04Rik
		Trim38
		Ldlrad4
		Sipa1l3
		Gm10369
		Gm16253
		Tbxa2r
		Dner
		Mtch1
		Stard13
		Crispld2
		Rsu1
		Slc4a8
		AI838599
		Ltf
		Gm28166
		D030018L15Rik
		Top1mt
		Chrm2
		Gm28543
		Slc9a9
		Cdh12
		Npl
		RP23-399N18.3
		Meg3
		Nfat5
		Afap1l2
		Traf5
		Gm25961
		Sorcs2
		Gm1667
		Pstpip2
		Rapgefl1
		Gtf3c3
		Kcng3
		Foxa1
		Wnt5b
		Gm13589
		Gm10100
		Piwil4
		Socs5
		Gm10803
		Itih5
		Ktn1
		Mylip
		Lrriq3
		Pmaip1
		Mchr1
		Ehbp1l1
		Wdr37
		Prkci
		Marco
		D10Bwg1379e
		Camk2n1
		Dok7
		Ccr3
		Tmem106a
		Zfp956
		Osbpl10
		3632454L22Rik
		Dock1
		Erlin1
		Adrbk2
		Atp9b
		C77080
		Ebf1
		Ubiad1
		4931406C07Rik
		Tbc1d1
		Rxfp2
		Ank2
		1700095A13Rik
		Pou2f2
		Dync2li1
		Ung
		Sh3bp2
		Tspo
		Adamts6
		Mmel1
		Enox1
		Rnf180
		Lamp2
		Pp2d1
		Clec18a
		Ccnd1
		Tnk2
		Kctd6
		Xrcc6
		Ccrn4l
		Spin1
		Klc1
		Nav2
		Mitf
		Neu1
		Pcnx
		Scrt2
		Sox8
		Myt1l
		Dtx2
		Pum2
		Gm29067
		Tbc1d14
		Fam155a
		Sde2
		Spats2l
		Rnase4
		Gfod2
		Dctn2
		Gm28307
		Scgb3a1
		1700048O20Rik
		Siah3
		Lmntd1
		1600020E01Rik
		Ndufs2
		Ghitm
		Slc5a5
		Fam43a
		Gm12374
		Krt15
		Spry2
		Gm27194
		Gm10398
		Zfand6
		Zpbp
		Psmd12
		Slc35f2
		Ncf4
		Inadl
		St3gal3
		Tmem232
		Chaf1b
		Cuedc1
		Asgr2
		Ppp1r9b
		Gm16348
		Ovol2
		Agfg2
		Gm13115
		Opcml
		Slain1
		Igfbp3
		Lrch1
		Olfr1329
		Smyd3
		Gabra5
		Gm4778
		F2
		3425401B19Rik
		Fabp7
		Gpx4
		Cdca2
		Osbpl5
		Rph3al
		Syne1
		Spp1
		Ate1
		Ubr4
		Nfatc2
		Ap1s3
		Gm28051
		Gpr132
		Ctcfl
		Whsc1l1
		Hsd17b12
		Ccdc57
		Kcnn3
		Scgn
		Dpysl5
		Zfp35
		Tgfbr1
		2810408M09Rik
		Gucy1b3
		Gm26872
		Mt2
		Crebl2
		Gdap1
		Rpgrip1
		Cdh2
		Gm12610
		Atp5g2
		Aldh1a3
		Apba2
		Sema4c
		Gm23667
		Fam35a
		Pdzrn3
		Pik3ca
		Upk3bl
		4933406J08Rik
		A730018C14Rik
		Phf2
		Fcgrt
		Pde4d
		Cga
		Efna2
		Chsy1
		Rxrg
		RP23-352D14.1
		Nhlrc1
		Lama5
		Hap1
		4930564D02Rik
		Trim33
		Ctnna1
		BC089597
		Krt19
		Sumo2
		Slc46a1
		Smad2
		Vwa8
		C2cd4a
		Ccdc108
		Rps21
		Metap1d
		Slc10a4
		Gm28746
		Ints1
		Rpp21
		Itga8
		Galnt7
		A430105I19Rik
		Hnrnpd
		Tcte2
		Atp10d
		Arid1b
		1110008E08Rik
		RP23-172L16.3
		Eml1
		Lrrc61
		Leprel1
		Ccnd3
		Pxt1
		Ldlrap1
		Depdc7
		Exoc4
		Etl4
		Mpped2
		Slc7a7
		Sema3b
		Wisp3
		Nkapl
		Gm12506
		Alpl
		Lca5
		Parva
		Dgkk
		Sox5
		Colec12
		Neu2
		Plch2
		Zpld1
		Nedd4l
		Nol7
		Odf3l1
		Adarb2
		Zcchc2
		Gm17399
		Irs1
		D630011A20Rik
		Mrpl23
		Myo16
		Cenpj
		Gpatch2
		Gm23342
		Lhx1os
		St8sia1
		1700123O20Rik
		Fam126a
		6330416G13Rik
		Zfp664
		RP24-147G10.4
		Nphp3
		Flt4
		Shank2
		1700055N04Rik
		Cyfip2
		Gm26660
		Dok5
		1110002J07Rik
		Ddx56
		Jag2
		Bcl6
		Tsc22d4
		Nfasc
		Cldn26
		Ccdc12
		Tob1
		Fam163a
		Wwc2
		Stra8
		Gm26723
		Bik
		Gm4208
		Nrd1
		Fyn
		Mettl21e
		Kirrel3
		Atg7
		Mbp
		Gm11261
		Neurl1b
		Gm26620
		Ankrd11
		Wbp11
		4930548K13Rik
		Sox13
		Zfp787
		2310069B03Rik
		Gripap1
		Ppard
		Slc6a2
		9430020K01Rik
		Oca2
		Jade1
		Amer1
		Hs6st2
		Igsf5
		Ercc6l2
		Umodl1
		Slc35d2
		Tnik
		Npas3
		Oacyl
		Lcn9
		Gfpt2
		Ephb1
		Lrrc36
		Tmcc3
		Kdr
		Phlpp1
		Lrfn5
		Gns
		Gm16505
		Slc6a12
		D030068K23Rik
		Usp25
		Tle1
		Fam83d
		Trp73
		2210406O10Rik
		Calm2
		Me3
		Gm29019
		Pcsk2
		Wdr89
		Spata18
		Susd4
		6430573F11Rik
		Ect2l
		Nr5a2
		Cxadr
		Ypel1
		Crb1
		Fam132b
		Cog8
		Cenpc1
		Gm13113
		Trabd2b
		Arhgef38
		Cox17
		Gm20757
		Aven
		Lama3
		Rbfox3
		C430039J16Rik
		Ano1
		Gm26578
		Pantr2
		Spryd3
		Lcp1
		Cda
		B3galt1
		Rgs7
		Lsm5
		Barhl2
		B4galt5
		Ccdc178
		Dusp28
		RP23-167H24.1
		Cdh26
		Frmd8
		Samd12
		Map2k1
		4930552P12Rik
		Gm10184
		Emilin2
		Tbkbp1
		Ascl1
		Rgs16
		Zfp609
		Gm13575
		Pde6d
		Bend4
		Mvk
		AI661453
		Hoxb13
		Hnrnpdl
		Ccdc36
		Zfp940
		Ythdf3
		Dgkh
		Gm12729
		Myh10
		Actn1
		Rfx4
		Fam107a
		Gm14635
		Frmpd3
		Ptpre
		Trem2
		Gm10287
		Gm14214
		Ndrg4
		Dbx1
		Gm29282
		Pla2g10
		Celf3
		Fstl1
		Efna5
		Gfi1
		Gm14488
		2022-03-10
		Man1c1
		Ppt1
		Xylt1
		Cradd
		Cand1
		1520401A03Rik
		Rfc5
		Pard6b
		Pxn
		Kif14
		B230323A14Rik
		Stxbp6
		Ccdc40
		Tnni3k
		Map4k4
		Gm14266
		1700025G04Rik
		Clrn3
		Ptpn20
		Them7
		Gpr107
		Pdk3
		Gm29336
		Tomm70a
		Ralgds
		Gm11034
		Acbd3
		C230062I16Rik
		Myo15b
		Sh3gl2
		Daam2
		Gm10053
		Gabrd
		Igfbp7
		Slc4a9
		Zbtb7c
		Cndp2
		Acpp
		Rere
		Megf11
		Scn8a
		Tshz3
		Gcn1l1
		Gm26640
		Arl4c
		Runx1
		Map3k4
		a
		Otof
		Bai1
		Txnrd1
		Rragd
		Gp1bb
		Zkscan17
		Serp1
		Asb4
		Dclk1
		Lrrc28
		Cd2ap
		Ly86
		Sema5b
		Bst1
		Tmem26
		Olfml2a
		1700017G19Rik
		Gm13715
		Cd244
		1700080O16Rik
		Wash
		Spred2
		Etf1
		Fam19a2
		Zbtb48
		Vwa3a
		Cyb561
		Nenf
		Astl
		Lrrc4b
		Gm26897
		Plekha7
		Kap
		Med6
		Nudt16
		Spin4
		Pgm5
		Grik4
		Gm14617
		Pomgnt2
		Rbms3
		E230013L22Rik
		Sparcl1
		Cidea
		Lag3
		Celf4
		Pik3ap1
		B4galnt3
		Hic2
		Set
		Ptprr
		Ankrd33b
		Vps37b
		Dhrs1
		Agbl4
		1700122O11Rik
		Top2b
		Fam178b
		Megf6
		Abcd3
		Spsb4
		Dagla
		Rab6b
		Hydin
		Vps4a
		Ldb2
		Paqr6
		Nedd4
		Ttyh1
		Rusc2
		Mrpl19
		1700108F19Rik
		Nfkb1
		Arhgef10
		Cbr3
		Acot9
		Akr1d1
		Ppfibp2
		Dnah8
		Gm12037
		Tbk1
		Myo5b
		A930003A15Rik
		Gpr158
		Cplx3
		Gsr
		Tra2a
		5930412G12Rik
		Trib1
		1700112E06Rik
		Nup98
		Fcho1
		Lclat1
		Slc38a2
		Hspa4l
		Hpse2
		Sall3
		Gm15545
		4930479D17Rik
		Syngap1
		AW822073
		Gm26887
		Stpg1
		Kpna2
		Ces4a
		Ugt2b5
		B630019K06Rik
		Nfib
		Lrrc55
		Usp3
		Gm13821
		Pgbd5
		Rras2
		Qsox1
		Neat1
		Tubgcp4
		Chl1
		Olfr926
		Igkv13-87
		Tmem121
		Pcdh9
		1200007C13Rik
		Sec14l2
		Hmx1
		Sema6a
		Park2
		9430024E24Rik
		Rhbdl3
		Wdr5
		Lrp3
		2700089I24Rik
		Susd1
		Urah
		Trim39
		Ugcg
		Sdr39u1
		Tmem28
		Arhgap42
		n-R5s175
		Mid1
		Ogdhl
		Tgm3
		5033430I15Rik
		Pnpla2
		8030451A03Rik
		Gm10782
		Ireb2
		Cdsn
		Abhd2
		Fam83g
		Etv4
		Klhl3
		Dgkz
		Mdga1
		Vav3
		Fgfr1
		Dnase1l3
		Trim27
		Gm6483
		Irf2bpl
		Traf3
		Gm1604A
		Wasf2
		Cfap57
		Frem2
		Arhgap25
		Hadha
		P2rx1
		Rtn4rl1
		Cabyr
		Gm26885
		RP23-19M24.1
		Gtdc1
		Tex33
		Gipc2
		Gsg1l
		Sox9
		Mirg
		Ppp1r36
		Cacng8
		5430416N02Rik
		Rhoj
		Sh3tc2
		Ap3d1
		Pkn2
		Dock4
		Abca4
		Pole2
		Vps13d
		Gsk3b
		Tcf20
		Rdh11
		Zfp263
		D630003M21Rik
		Ucn2
		2410088K16Rik
		Atf7ip
		Atp2b2
		Map4
		Slain2
		Cdkal1
		Gm14066
		Gm28875
		Zfp217
		Gm26901
		Tmem178b
		Pax2
		Chrna7
		Bcl11a
		Gm9885
		Cacna1c
		RP23-433P9.4
		Cmip
		Ctbs
		Marcksl1
		Fbxl2
		Orc5
		Fig4
		Pvrl2
		Ifngr1
		Fgfr2
		Sh3glb2
		Hes5
		Tle3
		Gm14246
		Pigu
		Lipc
		Arrb1
		Ralgps1
		Ociad1
		Fxr2
		Ppp1r3b
		Klhl36
		Ptprt
		Mapk8ip2
		Zswim2
		Elf4
		Ptdss2
		Nudt14
		9430008C03Rik
		Nudt12
		AI118078
		Pde1c
		Wdr70
		Rhobtb3
		Pcdh12
		Aqp1
		Ppox
		Trim17
		Tmem201
		Bod1l
		Ccdc102a
		Zfp13
		Jakmip3
		Gnas
		Dync1i1
		Slc8a1
		Gga1
		Rbm20
		Usp47
		Tmem106c
		Lmo4
		A430048G15Rik
		Gm11464
		RP23-445K23.6
		Rbx1
		Dsel
		Rap1b
		Ankar
		Parm1
		Rbbp7
		Gm9905
		Foxo6
		Gm10036
		Tmem51
		Ubash3b
		Atp8a1
		Kcnh3
		Syt1
		Wfdc12
		Celf2
		Gm5544
		Fam150a
		Aqp3
		Gm3764
		Nek9
		Frmd4b
		Rpl38
		Nr2f1
		Prkar2a
		Tgfbi
		Ang4
		Simc1
		Lincenc1
		2700062C07Rik
		Ildr2
		Adap1
		Rgs6
		D630002J18Rik
		Dusp5
		Gal3st1
		Gm26531
		1700054A03Rik
		Pkn3
		Gpr21
		Brinp2
		Cttnbp2
		Tmem92
		Oxr1
		Nfkbil1
		Hmox2
		Dlg5
		Gpx1
		Apold1
		Mcf2l
		Hhipl1
		Ola1
		Tbc1d16
		Hand1
		Mblac2
		Shroom3
		Trim66
		Bmp1
		1700041M05Rik
		Coa7
		Sec11c
		Gm11084
		Tex2
		1700017N19Rik
		Tshr
		Gm14204
		Gm13661
		Hnrnph2
		Ncf1
		Krt80
		Kif26b
		Bmpr1b
		Gm12629
		Kpnb1
		Mlana
		Palld
		Nup160
		Tgm2
		Dhx35
		Pkd1l1
		Rem1
		Hdac4
		Gramd4
		Slc2a3
		Igsf1
		Atp5o
		Sike1
		Tmem41b
		Pold1
		Mgll
		Prim2
		Rai14
		Pomk
		Cmpk1
		Lrif1
		Amph
		4932435O22Rik
		Foxp4
		Gm5129
		Rabgap1l
		Tshz1
		Atxn2
		Ankrd33
		Ccdc8
		Kif5c
		Fhdc1
		D430001F17Rik
		Nck2
		Hspa9
		Wnt7a
		Akap6
		Cfap54
		3110009E18Rik
		Dbx2
		Arap1
		Mfap1b
		RP23-247J17.2
		F730043M19Rik
		Chd7
		Gzmn
		Galntl6
		Fbxl20
		Sirt6
		Tcf7l2
		Zfp458
		Dym
		Kank1
		Ajuba
		Dydc1
		E030030I06Rik
		Calhm3
		Zfp704
		Lamb3
		Cntrob
		Aass
		Irak2
		Mlxipl
		AW551984
		Ctu2
		Gm16835
		Abr
		Hapln2
		Gm1631
		Trpv2
		Matn2
		D10Jhu81e
		Chrd
		Dcbld1
		Prickle1
		Peg3
		Wdr91
		Cnot1
		Tdrd12
		Avpr1b
		Dlk1
		Trp53cor1
		Ptprn
		Tmem9b
		Lsm8
		Sybu
		Fam217a
		Adam11
		Gm4889
		Efna3
		Syt6
		Fbxo41
		Ice1
		Kcnab1
		Acvr1
		Slc25a26
		Zmynd8
		Tnip1
		1700061J23Rik
		Arpc4
		Slc44a1
		Edrf1
		Fam188b
		Ankef1
		Padi4
		Sgca
		Naa30
		Kndc1
		Sh3gl3
		Ilf2
		Has2os
		A530013C23Rik
		Nrip3
		RP23-431C3.3
		Sesn3
		Flt1
		Rims4
		Fnbp1
		Mroh5
		Cpne5
		Nrxn1
		Rorc
		3010026O09Rik
		Vrk1
		Sptbn1
		RP23-204C6.1
		Neu3
		Igf1r
		Tenm3
		Xpnpep3
		4930412C18Rik
		Cdk9
		Zcchc8
		Grb10
		Mbtps1
		Pik3cg
		Slc1a4
		Redrum
		Nprl2
		Ptprf
		Pex13
		Trpm4
		Slmap
		Wbp2
		Plxnc1
		Myf5
		Phgdh
		Tnfrsf8
		Rsph14
		Tnfrsf21
		Tnr
		Gm12600
		Mixl1
		Fry
		Fam204a
		Itgb5
		Gtf2f1
		Stim1
		Hesx1
		St6galnac5
		1600014C23Rik
		St8sia2
		Gpr4
		Spesp1
		Ank3
		Armc6
		Entpd3
		Gm26786
		Atg10
		Chrna1
		Magi2
		Ngfr
		Gm26904
		Rac2
		Msi2
		Slc6a7
		Arhgap36
		Tm6sf1
		Dcdc2b
		Gm26992
		Ell
		Nucb2
		Setd7
		Brd2
		Itpr2
		Tanc1
		Nceh1
		RP24-468O23.2
		Fbl
		Chn2
		Apoo-ps
		Fto
		Atcay
		Gm20388
		Gnao1
		Mtrf1
		Gm6712
		5730508B09Rik
		Tiam2
		Slc24a2
		Myl2
		2210420H20Rik
		Trmt11
		Gm16302
		Safb2
		Ptp4a2
		Zbtb41
		Rasa3
		Thumpd1
		Gm12068
		Satb1
		Taok1
		Cdh9
		Cldn25
		Siae
		Tm9sf3
		BC048403
		Kcnab3
		Halr1
		Helz
		2610203C20Rik
		Reep1
		Gsx1
		Ace
		Ccne1
		Slc25a37
		Prps2
		Esr2
		Nkx6-1
		1110007C09Rik
		Mars2
		Phf6
		Oaf
		Gm29103
		Cbln3
		Irx1
		Nipal4
		Pdpk1
		Eef2k
		Dgat2
		Mapk1ip1
		Rap1gap2
		Phactr3
		Slc25a27
		Cd47
		Lyrm9
		2022-09-15
		Lppr1
		Pum1
		Gm19585
		Notch1
		Zfp871
		Uggt2
		Rasal1
		Msrb3
		Arsb
		Actr6
		Cacna1g
		Inhba
		Nefm
		Siah2
		1700030F04Rik
		Tmco5
		Lhx5
		Nrn1
		A930038B10Rik
		Nfkb2
		Gm15688
		Cd9
		Smim11
		Erc2
		Neil3
		Stc1
		Pawr
		Soat2
		Fam209
		Serinc5
		Gm14243
		Kbtbd12
		Gm5150
		Coro1c
		Wnt1
		Cntn5
		Nckap5l
		Phyhd1
		Scg2
		Blk
		Plekhg6
		Tubg1
		Twsg1
		Camkmt
		Gm20532
		Sema6c
		Wbscr28
		5830454E08Rik
		Gad1-ps
		Git1
		Dnah1
		Slc37a2
		Parp11
		Zfp618
		Opa1
		Tunar
		Mcm5
		9530059O14Rik
		Sumo1
		Gm10130
		4933434M16Rik
		Shisa3
		Nkx3-1
		Ryr1
		Kdm5b
		Brcc3
		Ncoa2
		Arpp19
		Gp2
		Ptprd
		4921513I03Rik
		Gm17529
		Psd3
		Cmtm1
		Kazn
		Fhod3
		1700012E03Rik
		Pnp
		A330008L17Rik
		Ier5
		Bbs10
		Cpsf6
		Ahnak
		Pid1
		Col6a5
		Banf2
		RP23-103B18.8
		Gk5
		4930500J02Rik
		Ahi1
		Cdh13
		Lingo4
		Aff3
		Snx22
		Xkr8
		Cacng5
		Dlg1
		Zfp454
		Scaf8
		Vstm2b
		Lmx1a
		Vstm2a
		AA386476
		Ift20
		Arsi
		Rarb
		Fbxl17
		Mrpl46
		Mllt3
		Pmvk
		Rpl11
		Zfp710
		Gm26868
		B3glct
		Runx1t1
		Rbpms
		Lmna
		Cdc14b
		Zc3h12d
		Arrdc1
		3110082J24Rik
		Stat3
		Adrbk1
		Chrdl1
		Bgn
		Irf2bp2
		Sgtb
		Capn2
		Col22a1
		Cbx6
		Hist1h2bl
		Ifih1
		Nudt7
		Mad2l1
		Ncald
		Gsap
		Yae1d1
		Mapkapk3
		Nrf1
		Rps6ka5
		Phf21b
		Fbxo32
		Qrfp
		Galnt2
		Gm9964
		Kcnj11
		Camsap3
		Golga7
		Bbs1
		Gm20726
		Pitpnc1
		Zfp42
		Sugct
		Gm26551
		Sox7
		C9
		N6amt1
		Tln2
		Tox3
		Gm13497
		Adam6a
		Kalrn
		Rad54b
		Slc26a10
		Ripk4
		Arih2
		Jak3
		Raf1
		Bcar1
		Pxk
		Tph2
		Otog
		Cacna2d2
		Scml4
		Tmem120b
		Armc4
		Rapgef1
		Gm26776
		E230008N13Rik
		Ncln
		5730405O15Rik
		Lrrc27
		Il12b
Sig_E7.5AE_vs_All	273	Mmp2
		Eya1
		Pde10a
		Gm11627
		Iffo1
		Bnip2
		Ppm1l
		Atp1a1
		Otx2os1
		Lrp1
		Synpo
		Stard8
		Gm14120
		Gm3294
		Coro1a
		Utrn
		Nrcam
		Ltbp4
		Tbx15
		Tmem174
		Mbd5
		Metrnl
		Gm15323
		Sufu
		Klf10
		Mxra7
		Armcx2
		Tmem144
		Gm22527
		Tenm4
		Lpin3
		Ptprs
		Arc
		Hmcn2
		Tfap2b
		Il13
		Jph4
		Ror1
		Frmd4a
		Flnb
		5031425E22Rik
		Prodh
		Mvb12b
		Angptl6
		Mir124-2hg
		Aspg
		Efr3b
		Dtnb
		Slc3a2
		Cd247
		Tnfrsf1b
		Fbn1
		Gm17546
		Porcn
		Snx18
		Prdm1
		Gm11529
		Begain
		Erich6
		Poc1b
		Cacna1b
		Samd4
		Dlx2
		Got1
		Slc5a10
		Gm5627
		Tmem202
		Fut10
		Pvrl1
		Lrrc20
		Nucks1
		Zfp64
		Gli3
		Smad4
		Ggcx
		Ndfip1
		Cyyr1
		Pianp
		Cep89
		Tdrd5
		Spint2
		Nusap1
		Celsr2
		Foxs1
		Hexb
		Nkrf
		Gm29174
		Ccdc34
		Anxa2
		Nkd1
		Dnah2
		Gm26815
		Vwa5b1
		Anapc4
		Igf2bp3
		Gm29418
		Cacnb4
		Mrps18a
		Srrm4
		Clca6
		Xpnpep1
		Arhgap22
		Scyl1
		Parn
		Cbx5
		Gm11110
		Gpc4
		2610028E06Rik
		Kif1a
		Gm2990
		E330023G01Rik
		Gm17106
		Rcsd1
		Rmi1
		Gm17305
		Grm1
		Sez6l
		Osbpl7
		Efcab6
		Gm29630
		Rab15
		Gabpb1
		Stxbp2
		2510039O18Rik
		Tbx1
		Ubc
		Tubg2
		Maml3
		Snx10
		Igf1
		Tex37
		Gjb5
		Gtsf1l
		Hfm1
		Foxd3
		Med27
		Gm13049
		9030622O22Rik
		Rgs9bp
		Gm11528
		Abcg4
		Pgr15l
		Mul1
		Stra6
		Baz2b
		BC034090
		Prr7
		Trpc7
		Jmy
		Twist1
		Bco2
		Tmem63b
		Gm7873
		Lpar3
		Syt3
		Galns
		Fscn1
		Sult4a1
		Ccnjl
		Tex21
		Tnfaip2
		Gm9881
		C330021F23Rik
		Gm28563
		Ncoa1
		Sh3pxd2a
		Bambi
		Arid3b
		Col6a2
		Idh3b
		Odf1
		1700083H02Rik
		Map3k13
		Dock5
		Gm12968
		Slit1
		Mtx2
		Agr2
		Nod1
		Syf2
		Gm6116
		6430628N08Rik
		Dtna
		Plekho2
		Sez6
		Tspyl1
		Micall2
		Fktn
		Vldlr
		Gsdma
		Itm2b
		Myl10
		Arl15
		Prkcb
		Vps8
		Wscd2
		Wipf1
		Cxcl14
		Tulp1
		Htr3a
		Lincpint
		Rplp1
		Col2a1
		Cds1
		Catsperd
		Prkca
		Smc1a
		1700014D04Rik
		Tmem57
		A730020M07Rik
		Shank1
		Smarcd2
		Hcn4
		Creb3l1
		Thsd4
		Eya2
		Epha2
		Gm13791
		Pou6f2
		Trim62
		Galnt16
		Eefsec
		Fxyd1
		H2afb1
		Srrm3
		Gm12688
		Lonrf1
		Gm14616
		Stag1
		Pak4
		Chchd3
		A430093F15Rik
		D130052B06Rik
		Rnls
		Polg2
		Lrig1
		Ralgps2
		Bfsp1
		R3hcc1
		Pias1
		Gramd2
		Igfbp2
		Pde2a
		Gpr68
		Fndc3b
		Cntn2
		Gm26651
		Eaf1
		Gm20546
		Ptpn1
		Tgfbr2
		Clybl
		Dock9
		Rbm47
		Dkk4
		Cep135
		Il12rb2
		Alox5
		Emx1
		Tbr1
		Atl2
		Zbtb34
		Six2
		Jph2
		Dnmt3a
		Gpr6
		Anxa3
		Fam124a
		Farp1
		Sfxn5
		Tmem63c
		Obscn
		Hoxa1

## Sheet: GOSharedDAP_NCCprogvAE
GO_SharedPeaks_from_comparison between Sig_E7.5NCCProgenitors_vs_E7.5AE_DAP_UpPeaks and Sig_E7.5AnteriorEctoderm_vs_AllOtherCells_DAP_UpPeaks
Term	Overlap	P-value	Adjusted P-value	Old P-value	Old Adjusted P-value	Odds Ratio	Combined Score	Genes
protein de-ADP-ribosylation (GO:0051725)	2022-02-05	0.000181222	0.056359	0	0	158.024	1361.5	MACROD1;MACROD2
circulatory system development (GO:0072359)	5/126	0.000212246	0.056359	0	0	10.0974	85.4018	FOXC1;SH3PXD2B;BCOR;TBX5;GLI2
cellular response to epidermal growth factor stimulus (GO:0071364)	2022-03-28	0.000232658	0.056359	0	0	28.7552	240.564	FOXC1;DAB2IP;ZFP36L1
cellular response to cold (GO:0070417)	2022-02-06	0.000271074	0.056359	0	0	118.512	973.353	EIF2AK3;FOXO1
purine-containing compound metabolic process (GO:0072521)	2022-02-07	0.000378443	0.056359	0	0	94.8048	747.009	MACROD1;MACROD2
positive regulation of transcription by RNA polymerase II (GO:0045944)	12/908	0.000493507	0.056359	0	0	3.44196	26.207	SMAD1;CALCOCO1;FOXC1;ZFHX3;MEIS1;ATF6B;AUTS2;ZIC3;DAB2IP;TBX5;FOXO1;GLI2
odontogenesis (GO:0042476)	1939-03-01	0.000627275	0.056359	0	0	19.9578	147.172	FOXC1;BCOR;GLI2
bone cell development (GO:0098751)	2022-02-09	0.000645139	0.056359	0	0	67.7109	497.407	SRC;FOXP1
heart development (GO:0007507)	5/164	0.000711261	0.056359	0	0	7.66946	55.5919	FOXC1;SH3PXD2B;BCOR;TBX5;GLI2
visual system development (GO:0150063)	1941-03-01	0.000727153	0.056359	0	0	18.9055	136.618	FOXC1;MEIS1;SH3PXD2B
nucleoside metabolic process (GO:0009116)	2022-02-10	0.000804172	0.056359	0	0	59.244	422.155	MACROD1;MACROD2
monocyte activation (GO:0042117)	2022-02-10	0.000804172	0.056359	0	0	59.244	422.155	DYSF;FOXP1
regulation of transcription by RNA polymerase II (GO:0006357)	20/2206	0.000906446	0.0586401	0	0	2.45751	17.2173	SMAD1;CALCOCO1;FOXC1;ZFHX3;ATF6B;AUTS2;DAB2IP;EBF2;TRAK1;TBX5;MEOX1;FOXO1;GLI2;FOXP1;NCOR2;MEIS1;ZIC3;CAMTA1;BCOR;PKNOX2
negative regulation of cell differentiation (GO:0045596)	5/191	0.00140461	0.077109	0	0	6.54719	43.002	GDF10;MEIS1;DAB2IP;TBX5;FOXO1
cellular response to transforming growth factor beta stimulus (GO:0071560)	4/114	0.0014841	0.077109	0	0	8.78226	57.1984	GDF10;SMAD1;SRC;ZFP36L1
positive regulation of transcription, DNA-templated (GO:0045893)	13/1183	0.00157074	0.077109	0	0	2.85297	18.4194	SMAD1;CALCOCO1;FOXC1;ZFHX3;ATF6B;AUTS2;DAB2IP;EIF2AK3;TBX5;FOXO1;GLI2;MEIS1;ZIC3
sensory organ development (GO:0007423)	1956-03-01	0.00180514	0.077109	0	0	13.5447	85.5632	FOXC1;MEIS1;SH3PXD2B
negative regulation of androgen receptor signaling pathway (GO:0060766)	2022-02-15	0.00185037	0.077109	0	0	36.4487	229.349	NCOR2;FOXP1
renal system development (GO:0072001)	1957-03-01	0.00189955	0.077109	0	0	13.2932	83.2968	FOXC1;GREB1L;GLI2
epithelium development (GO:0060429)	4/122	0.00190339	0.077109	0	0	8.18355	51.2627	ALDH1A2;RHCG;TBX5;MEOX1
eye development (GO:0001654)	1958-03-01	0.00199699	0.077109	0	0	13.0508	81.1254	FOXC1;MEIS1;SH3PXD2B
odontogenesis of dentin-containing tooth (GO:0042475)	2022-02-16	0.00210881	0.077109	0	0	33.8435	208.531	FOXC1;GLI2
regulation of monocyte differentiation (GO:0045655)	2022-02-16	0.00210881	0.077109	0	0	33.8435	208.531	ZFP36L1;FOXP1
positive regulation of stem cell differentiation (GO:2000738)	2022-02-17	0.00238332	0.0835156	0	0	31.5857	190.754	FOXC1;TBX5
regulation of transcription, DNA-templated (GO:0006355)	19/2244	0.00276733	0.0930928	0	0	2.25451	13.2788	SMAD1;CALCOCO1;FOXC1;ZFHX3;ATF6B;DAB2IP;EBF2;TRAK1;TBX5;MEOX1;FOXO1;GLI2;FOXP1;NCOR2;MEIS1;ZIC3;CAMTA1;BCOR;PKNOX2
regulation of histone H3-K4 methylation (GO:0051569)	2022-02-19	0.00298	0.0963916	0	0	27.8669	162.069	AUTS2;BCOR
myeloid cell development (GO:0061515)	2022-02-20	0.00330189	0.102542	0	0	26.3175	150.358	SRC;FOXP1
kidney development (GO:0001822)	1970-03-01	0.003414	0.102542	0	0	10.7069	60.8137	FOXC1;GREB1L;GLI2
negative regulation of myeloid cell differentiation (GO:0045638)	2022-02-22	0.00399209	0.111912	0	0	23.6833	130.813	MEIS1;ZFP36L1
osteoclast differentiation (GO:0030316)	2022-02-22	0.00399209	0.111912	0	0	23.6833	130.813	SRC;FOXP1
regulation of epithelial to mesenchymal transition (GO:0010717)	1976-03-01	0.00430417	0.116768	0	0	9.8239	53.5223	FOXC1;DAB2IP;TBX5
skeletal system development (GO:0001501)	4/158	0.0048197	0.126668	0	0	6.25911	33.3926	GDF10;SH3PXD2B;EIF2AK3;GLI2
positive regulation of nucleic acid-templated transcription (GO:1903508)	7/511	0.00645553	0.160748	0	0	3.41245	17.2084	CALCOCO1;FOXC1;ZFHX3;ZIC3;TBX5;FOXO1;GLI2
transforming growth factor beta receptor signaling pathway (GO:0007179)	1989-03-01	0.00668063	0.160748	0	0	8.33343	41.7383	GDF10;SMAD1;SRC
negative regulation of epithelial to mesenchymal transition (GO:0010719)	2029-02-01	0.00688102	0.160748	0	0	17.537	87.3167	DAB2IP;TBX5
positive regulation of dephosphorylation (GO:0035306)	2029-02-01	0.00688102	0.160748	0	0	17.537	87.3167	SRC;CAMTA1
respiratory tube development (GO:0030323)	1930-02-01	0.00735205	0.16711	0	0	16.9099	83.0744	ZIC3;GLI2
negative regulation of intracellular steroid hormone receptor signaling pathway (GO:0033144)	1932-02-01	0.00833657	0.179771	0	0	15.781	75.545	NCOR2;FOXP1
positive regulation of lamellipodium organization (GO:1902745)	1932-02-01	0.00833657	0.179771	0	0	15.781	75.545	AUTS2;SRC
cellular response to vascular endothelial growth factor stimulus (GO:0035924)	1934-02-01	0.00937685	0.189561	0	0	14.7932	69.0768	FOXC1;DAB2IP
regulation of keratinocyte differentiation (GO:0045616)	1934-02-01	0.00937685	0.189561	0	0	14.7932	69.0768	FOXC1;ZFP36L1
regulation of trans-synaptic signaling (GO:0099177)	1935-02-01	0.00991758	0.189561	0	0	14.3442	66.176	GRID1;BTBD9
respiratory system development (GO:0060541)	1935-02-01	0.00991758	0.189561	0	0	14.3442	66.176	ZIC3;GLI2
lung development (GO:0030324)	1935-02-01	0.00991758	0.189561	0	0	14.3442	66.176	ZIC3;GLI2
regulation of androgen receptor signaling pathway (GO:0060765)	1936-02-01	0.0104719	0.191453	0	0	13.9216	63.4693	NCOR2;FOXP1
macrophage activation (GO:0042116)	1936-02-01	0.0104719	0.191453	0	0	13.9216	63.4693	DYSF;FOXP1
cellular response to peptide hormone stimulus (GO:0071375)	3/106	0.0107726	0.19276	0	0	6.95204	31.498	SRC;FOXO1;ZFP36L1
anterograde axonal transport (GO:0008089)	1937-02-01	0.0110396	0.193423	0	0	13.5231	60.9388	AP3B1;TRAK1
response to endoplasmic reticulum stress (GO:0034976)	3/110	0.0119047	0.199266	0	0	6.6908	29.6458	ATF6B;DAB2IP;EIF2AK3
digestive tract development (GO:0048565)	1940-02-01	0.0128222	0.199266	0	0	12.4536	54.2552	ZIC3;GLI2
intracellular steroid hormone receptor signaling pathway (GO:0030518)	1944-02-01	0.0153797	0.199266	0	0	11.2653	47.0293	CALCOCO1;SRC
cellular response to DNA damage stimulus (GO:0006974)	5/350	0.0175301	0.199266	0	0	3.50134	14.1588	RAD51B;MACROD1;MACROD2;FOXO1;FOXP1
negative regulation of mitotic cell cycle (GO:0045930)	1948-02-01	0.0181369	0.199266	0	0	10.2836	41.2354	FOXC1;ZFP36L1
regulation of stress-activated MAPK cascade (GO:0032872)	1949-02-01	0.0188565	0.199266	0	0	10.0643	39.9644	DAB2IP;FOXO1
neuron migration (GO:0001764)	1950-02-01	0.0195881	0.199266	0	0	9.85417	38.7548	AUTS2;NAV1
transmembrane receptor protein serine/threonine kinase signaling pathway (GO:0007178)	3/133	0.0197101	0.199266	0	0	5.50065	21.599	GDF10;SMAD1;SRC
regulation of epithelial cell migration (GO:0010632)	1951-02-01	0.0203314	0.199266	0	0	9.65258	37.6025	SRC;DAB2IP
regulation of intrinsic apoptotic signaling pathway (GO:2001242)	1952-02-01	0.0210863	0.199266	0	0	9.45905	36.5037	SRC;EIF2AK3
response to peptide hormone (GO:0043434)	1952-02-01	0.0210863	0.199266	0	0	9.45905	36.5037	SRC;ZFP36L1
negative regulation of cardiac muscle cell proliferation (GO:0060044)	2022-01-05	0.0213179	0.199266	0	0	58.5588	225.347	TBX5
amine transport (GO:0015837)	2022-01-05	0.0213179	0.199266	0	0	58.5588	225.347	RHCG
regulation of cardioblast differentiation (GO:0051890)	2022-01-05	0.0213179	0.199266	0	0	58.5588	225.347	TBX5
regulation of caveolin-mediated endocytosis (GO:2001286)	2022-01-05	0.0213179	0.199266	0	0	58.5588	225.347	SRC
C-terminal protein lipidation (GO:0006501)	2022-01-05	0.0213179	0.199266	0	0	58.5588	225.347	ATG5
camera-type eye photoreceptor cell differentiation (GO:0060219)	2022-01-05	0.0213179	0.199266	0	0	58.5588	225.347	SDK2
negative regulation of myelination (GO:0031642)	2022-01-05	0.0213179	0.199266	0	0	58.5588	225.347	EIF2AK3
regulation of core promoter binding (GO:1904796)	2022-01-05	0.0213179	0.199266	0	0	58.5588	225.347	FOXC1
regulation of endothelial tube morphogenesis (GO:1901509)	2022-01-05	0.0213179	0.199266	0	0	58.5588	225.347	FOXP1
cellular response to salt stress (GO:0071472)	2022-01-05	0.0213179	0.199266	0	0	58.5588	225.347	ZFP36L1
regulation of histone H4-K16 acetylation (GO:2000618)	2022-01-05	0.0213179	0.199266	0	0	58.5588	225.347	AUTS2
centriole assembly (GO:0098534)	2022-01-05	0.0213179	0.199266	0	0	58.5588	225.347	CCDC61
determination of pancreatic left/right asymmetry (GO:0035469)	2022-01-05	0.0213179	0.199266	0	0	58.5588	225.347	ZIC3
p38MAPK cascade (GO:0038066)	2022-01-05	0.0213179	0.199266	0	0	58.5588	225.347	ZFP36L1
endothelial cell apoptotic process (GO:0072577)	2022-01-05	0.0213179	0.199266	0	0	58.5588	225.347	DAB2IP
positive regulation of cardioblast differentiation (GO:0051891)	2022-01-05	0.0213179	0.199266	0	0	58.5588	225.347	TBX5
His-Purkinje system development (GO:0003164)	2022-01-05	0.0213179	0.199266	0	0	58.5588	225.347	TBX5
response to salt stress (GO:0009651)	2022-01-05	0.0213179	0.199266	0	0	58.5588	225.347	ZFP36L1
vascular endothelial growth factor receptor-2 signaling pathway (GO:0036324)	2022-01-05	0.0213179	0.199266	0	0	58.5588	225.347	DAB2IP
modulation by symbiont of host autophagy (GO:0075071)	2022-01-05	0.0213179	0.199266	0	0	58.5588	225.347	ATG5
cellular macromolecule catabolic process (GO:0044265)	1953-02-01	0.0218529	0.199266	0	0	9.27311	35.455	DAB2IP;SND1
transcription initiation from RNA polymerase II promoter (GO:0006367)	3/140	0.0225301	0.199266	0	0	5.21775	19.7904	NCOR2;TBX5;TAF2
regulation of potassium ion transmembrane transport (GO:1901379)	1954-02-01	0.0226308	0.199266	0	0	9.09432	34.4533	GABBR2;KCNIP1
cellular response to peptide (GO:1901653)	1957-02-01	0.0250324	0.199266	0	0	8.59697	31.702	SRC;ZFP36L1
negative regulation of cardiac muscle tissue growth (GO:0055022)	2022-01-06	0.0255272	0.199266	0	0	46.8447	171.827	TBX5
negative regulation of erythrocyte differentiation (GO:0045647)	2022-01-06	0.0255272	0.199266	0	0	46.8447	171.827	ZFP36L1
regulation of cardiac muscle hypertrophy in response to stress (GO:1903242)	2022-01-06	0.0255272	0.199266	0	0	46.8447	171.827	FOXO1
cardiac ventricle formation (GO:0003211)	2022-01-06	0.0255272	0.199266	0	0	46.8447	171.827	TBX5
chondrocyte development (GO:0002063)	2022-01-06	0.0255272	0.199266	0	0	46.8447	171.827	EIF2AK3
regulation of keratinocyte apoptotic process (GO:1902172)	2022-01-06	0.0255272	0.199266	0	0	46.8447	171.827	ZFP36L1
neurotransmitter receptor transport, endosome to postsynaptic membrane (GO:0098887)	2022-01-06	0.0255272	0.199266	0	0	46.8447	171.827	GRIP1
dendrite extension (GO:0097484)	2022-01-06	0.0255272	0.199266	0	0	46.8447	171.827	AUTS2
determination of liver left/right asymmetry (GO:0071910)	2022-01-06	0.0255272	0.199266	0	0	46.8447	171.827	ZIC3
regulation of tooth mineralization (GO:0070170)	2022-01-06	0.0255272	0.199266	0	0	46.8447	171.827	BCOR
positive regulation of gap junction assembly (GO:1903598)	2022-01-06	0.0255272	0.199266	0	0	46.8447	171.827	TBX5
signal complex assembly (GO:0007172)	2022-01-06	0.0255272	0.199266	0	0	46.8447	171.827	SRC
positive regulation of non-membrane spanning protein tyrosine kinase activity (GO:1903997)	2022-01-06	0.0255272	0.199266	0	0	46.8447	171.827	SRC
spinal cord dorsal/ventral patterning (GO:0021513)	2022-01-06	0.0255272	0.199266	0	0	46.8447	171.827	GLI2
T-tubule organization (GO:0033292)	2022-01-06	0.0255272	0.199266	0	0	46.8447	171.827	DYSF
positive regulation of T cell differentiation in thymus (GO:0033089)	2022-01-06	0.0255272	0.199266	0	0	46.8447	171.827	GLI2
tRNA 3'-end processing (GO:0042780)	2022-01-06	0.0255272	0.199266	0	0	46.8447	171.827	SSB
negative regulation of transcription by RNA polymerase II (GO:0000122)	7/684	0.0278377	0.199266	0	0	2.51779	9.01712	NCOR2;FOXC1;ZFHX3;DAB2IP;BCOR;GLI2;FOXP1
negative regulation of cell cycle phase transition (GO:1901988)	2022-01-07	0.0297187	0.199266	0	0	39.0353	137.247	ZFP36L1
ammonium transport (GO:0015696)	2022-01-07	0.0297187	0.199266	0	0	39.0353	137.247	RHCG
angiotensin-activated signaling pathway (GO:0038166)	2022-01-07	0.0297187	0.199266	0	0	39.0353	137.247	SRC
regulation of atrial cardiac muscle cell membrane depolarization (GO:0060371)	2022-01-07	0.0297187	0.199266	0	0	39.0353	137.247	TBX5
cardiac pacemaker cell development (GO:0060926)	2022-01-07	0.0297187	0.199266	0	0	39.0353	137.247	TBX5
negative regulation of nervous system process (GO:0031645)	2022-01-07	0.0297187	0.199266	0	0	39.0353	137.247	EIF2AK3
regulation of defense response to bacterium (GO:1900424)	2022-01-07	0.0297187	0.199266	0	0	39.0353	137.247	FOXP1
cellular ion homeostasis (GO:0006873)	2022-01-07	0.0297187	0.199266	0	0	39.0353	137.247	RHCG
negative regulation of stress-activated protein kinase signaling cascade (GO:0070303)	2022-01-07	0.0297187	0.199266	0	0	39.0353	137.247	FOXO1
neurotransmitter receptor transport, endosome to plasma membrane (GO:0099639)	2022-01-07	0.0297187	0.199266	0	0	39.0353	137.247	GRIP1
nuclear-transcribed mRNA catabolic process, deadenylation-independent decay (GO:0031086)	2022-01-07	0.0297187	0.199266	0	0	39.0353	137.247	ZFP36L1
regulation of morphogenesis of an epithelium (GO:1905330)	2022-01-07	0.0297187	0.199266	0	0	39.0353	137.247	FOXP1
determination of digestive tract left/right asymmetry (GO:0071907)	2022-01-07	0.0297187	0.199266	0	0	39.0353	137.247	ZIC3
regulation of non-membrane spanning protein tyrosine kinase activity (GO:1903995)	2022-01-07	0.0297187	0.199266	0	0	39.0353	137.247	SRC
pituitary gland development (GO:0021983)	2022-01-07	0.0297187	0.199266	0	0	39.0353	137.247	GLI2
positive regulation by symbiont of host autophagy (GO:0075044)	2022-01-07	0.0297187	0.199266	0	0	39.0353	137.247	ATG5
positive regulation of B cell receptor signaling pathway (GO:0050861)	2022-01-07	0.0297187	0.199266	0	0	39.0353	137.247	FOXP1
positive regulation of histone H4 acetylation (GO:0090240)	2022-01-07	0.0297187	0.199266	0	0	39.0353	137.247	AUTS2
positive regulation of IRE1-mediated unfolded protein response (GO:1903896)	2022-01-07	0.0297187	0.199266	0	0	39.0353	137.247	DAB2IP
positive regulation of lamellipodium morphogenesis (GO:2000394)	2022-01-07	0.0297187	0.199266	0	0	39.0353	137.247	SRC
SMAD protein complex assembly (GO:0007183)	2022-01-07	0.0297187	0.199266	0	0	39.0353	137.247	SMAD1
miRNA catabolic process (GO:0010587)	2022-01-07	0.0297187	0.199266	0	0	39.0353	137.247	SND1
vitamin A metabolic process (GO:0006776)	2022-01-07	0.0297187	0.199266	0	0	39.0353	137.247	ALDH1A2
protein localization to cytoplasmic stress granule (GO:1903608)	2022-01-07	0.0297187	0.199266	0	0	39.0353	137.247	SSB
negative regulation of cellular macromolecule biosynthetic process (GO:2000113)	6/547	0.0304689	0.199266	0	0	2.68572	9.37598	NCOR2;DAB2IP;EIF2AK3;BCOR;FOXO1;FOXP1
cellular response to growth factor stimulus (GO:0071363)	3/158	0.0307394	0.199266	0	0	4.60762	16.0447	FOXC1;DAB2IP;ZFP36L1
cellular response to starvation (GO:0009267)	3/158	0.0307394	0.199266	0	0	4.60762	16.0447	EIF2AK3;FOXO1;ATG5
positive regulation of catabolic process (GO:0009896)	1967-02-01	0.0337375	0.199266	0	0	7.2707	24.6414	DAB2IP;FOXO1
vascular endothelial growth factor receptor signaling pathway (GO:0048010)	1967-02-01	0.0337375	0.199266	0	0	7.2707	24.6414	SRC;DAB2IP
negative regulation of B cell apoptotic process (GO:0002903)	2022-01-08	0.0338924	0.199266	0	0	33.4571	113.238	FOXP1
proximal/distal pattern formation (GO:0009954)	2022-01-08	0.0338924	0.199266	0	0	33.4571	113.238	GLI2
ammonium transmembrane transport (GO:0072488)	2022-01-08	0.0338924	0.199266	0	0	33.4571	113.238	RHCG
negative regulation of lipid kinase activity (GO:0090219)	2022-01-08	0.0338924	0.199266	0	0	33.4571	113.238	DAB2IP
cell migration involved in heart development (GO:0060973)	2022-01-08	0.0338924	0.199266	0	0	33.4571	113.238	TBX5
regulation of myeloid leukocyte differentiation (GO:0002761)	2022-01-08	0.0338924	0.199266	0	0	33.4571	113.238	FOXP1
osteoblast development (GO:0002076)	2022-01-08	0.0338924	0.199266	0	0	33.4571	113.238	GLI2
entry of bacterium into host cell (GO:0035635)	2022-01-08	0.0338924	0.199266	0	0	33.4571	113.238	SRC
ER overload response (GO:0006983)	2022-01-08	0.0338924	0.199266	0	0	33.4571	113.238	EIF2AK3
positive regulation of neuron projection arborization (GO:0150012)	2022-01-08	0.0338924	0.199266	0	0	33.4571	113.238	GRIP1
progesterone receptor signaling pathway (GO:0050847)	2022-01-08	0.0338924	0.199266	0	0	33.4571	113.238	SRC
negative regulation of cellular process (GO:0048523)	6/566	0.035125	0.199266	0	0	2.59205	8.68038	ALDH1A2;DYSF;DAB2IP;EIF2AK3;TBX5;ATG5
cellular protein-containing complex assembly (GO:0034622)	3/168	0.0358925	0.199266	0	0	4.32618	14.3942	SMAD1;SRC;PDE4DIP
DNA-templated transcription, initiation (GO:0006352)	3/168	0.0358925	0.199266	0	0	4.32618	14.3942	NCOR2;TBX5;TAF2
ATF6-mediated unfolded protein response (GO:0036500)	2022-01-09	0.0380483	0.199266	0	0	29.2735	95.6922	ATF6B
bone resorption (GO:0045453)	2022-01-09	0.0380483	0.199266	0	0	29.2735	95.6922	SRC
bundle of His cell to Purkinje myocyte communication (GO:0086069)	2022-01-09	0.0380483	0.199266	0	0	29.2735	95.6922	TBX5
regulation of gap junction assembly (GO:1903596)	2022-01-09	0.0380483	0.199266	0	0	29.2735	95.6922	TBX5
cellular response to nitric oxide (GO:0071732)	2022-01-09	0.0380483	0.199266	0	0	29.2735	95.6922	FOXO1
cellular response to reactive nitrogen species (GO:1902170)	2022-01-09	0.0380483	0.199266	0	0	29.2735	95.6922	FOXO1
neurotransmitter receptor transport to postsynaptic membrane (GO:0098969)	2022-01-09	0.0380483	0.199266	0	0	29.2735	95.6922	GRIP1
pericardium development (GO:0060039)	2022-01-09	0.0380483	0.199266	0	0	29.2735	95.6922	TBX5
embryonic forelimb morphogenesis (GO:0035115)	2022-01-09	0.0380483	0.199266	0	0	29.2735	95.6922	TBX5
endochondral ossification (GO:0001958)	2022-01-09	0.0380483	0.199266	0	0	29.2735	95.6922	FOXC1
epithelial cell apoptotic process (GO:1904019)	2022-01-09	0.0380483	0.199266	0	0	29.2735	95.6922	DAB2IP
regulation of tumor necrosis factor superfamily cytokine production (GO:1903555)	2022-01-09	0.0380483	0.199266	0	0	29.2735	95.6922	FOXP1
intestinal epithelial cell differentiation (GO:0060575)	2022-01-09	0.0380483	0.199266	0	0	29.2735	95.6922	SRC
positive regulation of synapse maturation (GO:0090129)	2022-01-09	0.0380483	0.199266	0	0	29.2735	95.6922	DAB2IP
cell junction organization (GO:0034330)	1972-02-01	0.0384705	0.199266	0	0	6.74966	21.9895	ELFN1;SDK2
positive regulation of developmental process (GO:0051094)	3/177	0.0408871	0.199266	0	0	4.10054	13.1092	GRIP1;SRC;DAB2IP
negative regulation of cellular protein catabolic process (GO:1903363)	2022-01-10	0.0421865	0.199266	0	0	26.0196	82.3691	DAB2IP
negative regulation of lymphocyte apoptotic process (GO:0070229)	2022-01-10	0.0421865	0.199266	0	0	26.0196	82.3691	FOXP1
negative regulation of phosphatidylinositol 3-kinase signaling (GO:0014067)	2022-01-10	0.0421865	0.199266	0	0	26.0196	82.3691	DAB2IP
regulation of epithelial cell apoptotic process (GO:1904035)	2022-01-10	0.0421865	0.199266	0	0	26.0196	82.3691	ZFP36L1
negative regulation of telomerase activity (GO:0051974)	2022-01-10	0.0421865	0.199266	0	0	26.0196	82.3691	SRC
negative regulation of toll-like receptor 4 signaling pathway (GO:0034144)	2022-01-10	0.0421865	0.199266	0	0	26.0196	82.3691	DAB2IP
negative regulation of vascular endothelial growth factor signaling pathway (GO:1900747)	2022-01-10	0.0421865	0.199266	0	0	26.0196	82.3691	DAB2IP
forelimb morphogenesis (GO:0035136)	2022-01-10	0.0421865	0.199266	0	0	26.0196	82.3691	TBX5
regulation of type B pancreatic cell development (GO:2000074)	2022-01-10	0.0421865	0.199266	0	0	26.0196	82.3691	FOXO1
hematopoietic stem cell differentiation (GO:0060218)	2022-01-10	0.0421865	0.199266	0	0	26.0196	82.3691	MEOX1
I-kappaB phosphorylation (GO:0007252)	2022-01-10	0.0421865	0.199266	0	0	26.0196	82.3691	DAB2IP
positive regulation of monocyte differentiation (GO:0045657)	2022-01-10	0.0421865	0.199266	0	0	26.0196	82.3691	ZFP36L1
primary miRNA processing (GO:0031053)	2022-01-10	0.0421865	0.199266	0	0	26.0196	82.3691	SMAD1
cellular response to hormone stimulus (GO:0032870)	1976-02-01	0.0424281	0.199266	0	0	6.38353	20.1716	SRC;ZFP36L1
nervous system development (GO:0007399)	5/447	0.0435804	0.199266	0	0	2.7194	8.52029	ZIC3;ALDH1A2;NAV1;TRAK1;SDK2
negative regulation of blood vessel morphogenesis (GO:2000181)	1978-02-01	0.0444618	0.199266	0	0	6.21491	19.3478	FOXC1;DAB2IP
axonal transport of mitochondrion (GO:0019896)	2022-01-11	0.0463072	0.199266	0	0	23.4165	71.9461	TRAK1
regulation of cytoplasmic transport (GO:1903649)	2022-01-11	0.0463072	0.199266	0	0	23.4165	71.9461	SRC
cellular response to increased oxygen levels (GO:0036295)	2022-01-11	0.0463072	0.199266	0	0	23.4165	71.9461	FOXO1
regulation of lamellipodium morphogenesis (GO:2000392)	2022-01-11	0.0463072	0.199266	0	0	23.4165	71.9461	SRC
regulation of mitochondrial depolarization (GO:0051900)	2022-01-11	0.0463072	0.199266	0	0	23.4165	71.9461	SRC
regulation of mRNA 3'-end processing (GO:0031440)	2022-01-11	0.0463072	0.199266	0	0	23.4165	71.9461	ZFP36L1
PERK-mediated unfolded protein response (GO:0036499)	2022-01-11	0.0463072	0.199266	0	0	23.4165	71.9461	EIF2AK3
enteric nervous system development (GO:0048484)	2022-01-11	0.0463072	0.199266	0	0	23.4165	71.9461	KIF26A
regulation of synapse maturation (GO:0090128)	2022-01-11	0.0463072	0.199266	0	0	23.4165	71.9461	DAB2IP
positive regulation of dendrite development (GO:1900006)	2022-01-11	0.0463072	0.199266	0	0	23.4165	71.9461	DAB2IP
positive regulation of integrin activation (GO:0033625)	2022-01-11	0.0463072	0.199266	0	0	23.4165	71.9461	SRC
insulin-like growth factor receptor signaling pathway (GO:0048009)	2022-01-11	0.0463072	0.199266	0	0	23.4165	71.9461	EIF2AK3
somite development (GO:0061053)	2022-01-11	0.0463072	0.199266	0	0	23.4165	71.9461	MEOX1
positive regulation of transcription from RNA polymerase II promoter in response to endoplasmic reticulum stress (GO:1990440)	2022-01-11	0.0463072	0.199266	0	0	23.4165	71.9461	ATF6B
negative regulation of cellular response to growth factor stimulus (GO:0090288)	1980-02-01	0.0465311	0.199266	0	0	6.05495	18.5744	SMAD1;DAB2IP
regulation of fat cell differentiation (GO:0045598)	1980-02-01	0.0465311	0.199266	0	0	6.05495	18.5744	FOXO1;ZFP36L1
negative regulation of nucleic acid-templated transcription (GO:1903507)	5/464	0.0497256	0.199266	0	0	2.6164	7.85242	NCOR2;DAB2IP;BCOR;FOXO1;FOXP1
negative regulation of cardiac muscle hypertrophy (GO:0010614)	2022-01-12	0.0504103	0.199266	0	0	21.2866	63.5951	FOXO1
adipose tissue development (GO:0060612)	2022-01-12	0.0504103	0.199266	0	0	21.2866	63.5951	SH3PXD2B
negative regulation of cellular response to vascular endothelial growth factor stimulus (GO:1902548)	2022-01-12	0.0504103	0.199266	0	0	21.2866	63.5951	DAB2IP
negative regulation of gene silencing by miRNA (GO:0060965)	2022-01-12	0.0504103	0.199266	0	0	21.2866	63.5951	NCOR2
regulation of B cell apoptotic process (GO:0002902)	2022-01-12	0.0504103	0.199266	0	0	21.2866	63.5951	FOXP1
regulation of cell communication by electrical coupling involved in cardiac conduction (GO:1901844)	2022-01-12	0.0504103	0.199266	0	0	21.2866	63.5951	TBX5
C-terminal protein amino acid modification (GO:0018410)	2022-01-12	0.0504103	0.199266	0	0	21.2866	63.5951	ATG5
negative regulation of production of miRNAs involved in gene silencing by miRNA (GO:1903799)	2022-01-12	0.0504103	0.199266	0	0	21.2866	63.5951	NCOR2
cellular response to nitrogen levels (GO:0043562)	2022-01-12	0.0504103	0.199266	0	0	21.2866	63.5951	ATG5
cellular response to nitrogen starvation (GO:0006995)	2022-01-12	0.0504103	0.199266	0	0	21.2866	63.5951	ATG5
positive regulation of cardiocyte differentiation (GO:1905209)	2022-01-12	0.0504103	0.199266	0	0	21.2866	63.5951	TBX5
eye photoreceptor cell differentiation (GO:0001754)	2022-01-12	0.0504103	0.199266	0	0	21.2866	63.5951	SDK2
positive regulation of endoplasmic reticulum unfolded protein response (GO:1900103)	2022-01-12	0.0504103	0.199266	0	0	21.2866	63.5951	DAB2IP
mitochondrion distribution (GO:0048311)	2022-01-12	0.0504103	0.199266	0	0	21.2866	63.5951	TRAK1
response to insulin (GO:0032868)	1984-02-01	0.0507735	0.199266	0	0	5.75842	17.1623	FOXO1;ZFP36L1
negative regulation of transcription, DNA-templated (GO:0045892)	8/948	0.0509863	0.199266	0	0	2.07027	6.16153	NCOR2;FOXC1;ZFHX3;DAB2IP;BCOR;FOXO1;GLI2;FOXP1
positive regulation of protein catabolic process (GO:0045732)	1985-02-01	0.0518553	0.199266	0	0	5.68876	16.8347	DAB2IP;FOXO1
response to interleukin-1 (GO:0070555)	1986-02-01	0.0529452	0.199266	0	0	5.62075	16.5166	SRC;DAB2IP
negative regulation of angiogenesis (GO:0016525)	1987-02-01	0.0540434	0.199266	0	0	5.55434	16.2074	FOXC1;DAB2IP
negative regulation of endoplasmic reticulum unfolded protein response (GO:1900102)	2022-01-13	0.054496	0.199266	0	0	19.5118	56.772	ATF6B
negative regulation of histone methylation (GO:0031061)	2022-01-13	0.054496	0.199266	0	0	19.5118	56.772	BCOR
regulation of chemokine (C-X-C motif) ligand 2 production (GO:2000341)	2022-01-13	0.054496	0.199266	0	0	19.5118	56.772	FOXP1
negative regulation of vascular endothelial growth factor receptor signaling pathway (GO:0030948)	2022-01-13	0.054496	0.199266	0	0	19.5118	56.772	DAB2IP
central nervous system projection neuron axonogenesis (GO:0021952)	2022-01-13	0.054496	0.199266	0	0	19.5118	56.772	GLI2
embryonic appendage morphogenesis (GO:0035113)	2022-01-13	0.054496	0.199266	0	0	19.5118	56.772	TBX5
endochondral bone morphogenesis (GO:0060350)	2022-01-13	0.054496	0.199266	0	0	19.5118	56.772	FOXC1
plasma membrane repair (GO:0001778)	2022-01-13	0.054496	0.199266	0	0	19.5118	56.772	DYSF
entry into host (GO:0044409)	2022-01-13	0.054496	0.199266	0	0	19.5118	56.772	SRC
positive regulation of calcineurin-mediated signaling (GO:0106058)	2022-01-13	0.054496	0.199266	0	0	19.5118	56.772	CAMTA1
positive regulation of calcineurin-NFAT signaling cascade (GO:0070886)	2022-01-13	0.054496	0.199266	0	0	19.5118	56.772	CAMTA1
regulation of T cell differentiation in thymus (GO:0033081)	2022-01-13	0.054496	0.199266	0	0	19.5118	56.772	GLI2
response to nitric oxide (GO:0071731)	2022-01-13	0.054496	0.199266	0	0	19.5118	56.772	FOXO1
positive regulation of neuron migration (GO:2001224)	2022-01-13	0.054496	0.199266	0	0	19.5118	56.772	DAB2IP
spinal cord development (GO:0021510)	2022-01-13	0.054496	0.199266	0	0	19.5118	56.772	GLI2
macrophage activation involved in immune response (GO:0002281)	2022-01-13	0.054496	0.199266	0	0	19.5118	56.772	DYSF
tRNA 5'-leader removal (GO:0001682)	2022-01-13	0.054496	0.199266	0	0	19.5118	56.772	SSB
negative regulation of adenylate cyclase activity (GO:0007194)	2022-01-13	0.054496	0.199266	0	0	19.5118	56.772	GABBR2
ncRNA processing (GO:0034470)	3/201	0.0558166	0.200226	0	0	3.59912	10.3859	SMAD1;SSB;RRP1
regulation of endothelial cell migration (GO:0010594)	1989-02-01	0.0562639	0.200226	0	0	5.42611	15.6147	DAB2IP;FOXP1
negative regulation of bone mineralization (GO:0030502)	2022-01-14	0.0585643	0.200226	0	0	18.01	51.1056	BCOR
negative regulation of cyclase activity (GO:0031280)	2022-01-14	0.0585643	0.200226	0	0	18.01	51.1056	GABBR2
cardiac left ventricle morphogenesis (GO:0003214)	2022-01-14	0.0585643	0.200226	0	0	18.01	51.1056	TBX5
regulation of IRE1-mediated unfolded protein response (GO:1903894)	2022-01-14	0.0585643	0.200226	0	0	18.01	51.1056	DAB2IP
pancreas development (GO:0031016)	2022-01-14	0.0585643	0.200226	0	0	18.01	51.1056	ZIC3
regulation of response to endoplasmic reticulum stress (GO:1905897)	2022-01-14	0.0585643	0.200226	0	0	18.01	51.1056	EIF2AK3
response to chemokine (GO:1990868)	2022-01-14	0.0585643	0.200226	0	0	18.01	51.1056	FOXC1
T cell differentiation in thymus (GO:0033077)	2022-01-14	0.0585643	0.200226	0	0	18.01	51.1056	ZFP36L1
T-helper cell differentiation (GO:0042093)	2022-01-14	0.0585643	0.200226	0	0	18.01	51.1056	FOXP1
vascular endothelial growth factor signaling pathway (GO:0038084)	2022-01-14	0.0585643	0.200226	0	0	18.01	51.1056	FOXC1
regulation of lipid metabolic process (GO:0019216)	1992-02-01	0.0596537	0.200226	0	0	5.24444	14.7851	NCOR2;CHD9
regulation of epithelial cell proliferation (GO:0050678)	1993-02-01	0.060799	0.200226	0	0	5.18655	14.5233	DAB2IP;ZFP36L1
negative regulation of cellular protein metabolic process (GO:0032269)	1994-02-01	0.0619519	0.200226	0	0	5.12992	14.2683	DAB2IP;EIF2AK3
negative regulation of MAPK cascade (GO:0043409)	1994-02-01	0.0619519	0.200226	0	0	5.12992	14.2683	DAB2IP;FOXO1
positive regulation of epithelial cell migration (GO:0010634)	1994-02-01	0.0619519	0.200226	0	0	5.12992	14.2683	SRC;FOXP1
anterograde synaptic vesicle transport (GO:0048490)	2022-01-15	0.0626153	0.200226	0	0	16.7227	46.3343	AP3B1
regulation of dephosphorylation (GO:0035303)	2022-01-15	0.0626153	0.200226	0	0	16.7227	46.3343	SRC
regulation of integrin activation (GO:0033623)	2022-01-15	0.0626153	0.200226	0	0	16.7227	46.3343	SRC
contractile actin filament bundle assembly (GO:0030038)	2022-01-15	0.0626153	0.200226	0	0	16.7227	46.3343	SRC
regulation of neuron projection arborization (GO:0150011)	2022-01-15	0.0626153	0.200226	0	0	16.7227	46.3343	GRIP1
regulation of nuclear-transcribed mRNA catabolic process, deadenylation-dependent decay (GO:1900151)	2022-01-15	0.0626153	0.200226	0	0	16.7227	46.3343	ZFP36L1
positive regulation of histone H3-K4 methylation (GO:0051571)	2022-01-15	0.0626153	0.200226	0	0	16.7227	46.3343	AUTS2
histone mRNA catabolic process (GO:0071044)	2022-01-15	0.0626153	0.200226	0	0	16.7227	46.3343	SSB
positive regulation of keratinocyte differentiation (GO:0045618)	2022-01-15	0.0626153	0.200226	0	0	16.7227	46.3343	FOXC1
integrated stress response signaling (GO:0140467)	2022-01-15	0.0626153	0.200226	0	0	16.7227	46.3343	EIF2AK3
positive regulation of nuclear-transcribed mRNA catabolic process, deadenylation-dependent decay (GO:1900153)	2022-01-15	0.0626153	0.200226	0	0	16.7227	46.3343	ZFP36L1
steroid hormone mediated signaling pathway (GO:0043401)	2022-01-15	0.0626153	0.200226	0	0	16.7227	46.3343	CALCOCO1
stress fiber assembly (GO:0043149)	2022-01-15	0.0626153	0.200226	0	0	16.7227	46.3343	SRC
synaptic vesicle transport along microtubule (GO:0099517)	2022-01-15	0.0626153	0.200226	0	0	16.7227	46.3343	AP3B1
positive regulation of sprouting angiogenesis (GO:1903672)	2022-01-15	0.0626153	0.200226	0	0	16.7227	46.3343	SMAD1
tRNA 5'-end processing (GO:0099116)	2022-01-15	0.0626153	0.200226	0	0	16.7227	46.3343	SSB
mRNA metabolic process (GO:0016071)	1995-02-01	0.0631123	0.201051	0	0	5.0745	14.02	SSB;DHX15
negative regulation of anoikis (GO:2000811)	2022-01-16	0.066649	0.203086	0	0	15.6071	42.2688	SRC
3'-UTR-mediated mRNA destabilization (GO:0061158)	2022-01-16	0.066649	0.203086	0	0	15.6071	42.2688	ZFP36L1
negative regulation of cell-substrate junction organization (GO:0150118)	2022-01-16	0.066649	0.203086	0	0	15.6071	42.2688	SRC
negative regulation of focal adhesion assembly (GO:0051895)	2022-01-16	0.066649	0.203086	0	0	15.6071	42.2688	SRC
autophagy of nucleus (GO:0044804)	2022-01-16	0.066649	0.203086	0	0	15.6071	42.2688	ATG5
negative regulation of lyase activity (GO:0051350)	2022-01-16	0.066649	0.203086	0	0	15.6071	42.2688	GABBR2
cellular response to corticosteroid stimulus (GO:0071384)	2022-01-16	0.066649	0.203086	0	0	15.6071	42.2688	ZFP36L1
regulation of interleukin-1 production (GO:0032652)	2022-01-16	0.066649	0.203086	0	0	15.6071	42.2688	FOXP1
neural tube development (GO:0021915)	2022-01-16	0.066649	0.203086	0	0	15.6071	42.2688	ALDH1A2
regulation of Rac protein signal transduction (GO:0035020)	2022-01-16	0.066649	0.203086	0	0	15.6071	42.2688	AUTS2
mesenchyme development (GO:0060485)	2022-01-16	0.066649	0.203086	0	0	15.6071	42.2688	MEOX1
transepithelial transport (GO:0070633)	2022-01-16	0.066649	0.203086	0	0	15.6071	42.2688	RHCG
cell communication by electrical coupling involved in cardiac conduction (GO:0086064)	2022-01-17	0.0706656	0.20926	0	0	14.6309	38.7688	TBX5
negative regulation of phagocytosis (GO:0050765)	2022-01-17	0.0706656	0.20926	0	0	14.6309	38.7688	DYSF
regulation of Golgi organization (GO:1903358)	2022-01-17	0.0706656	0.20926	0	0	14.6309	38.7688	PDE4DIP
regulation of stem cell proliferation (GO:0072091)	2022-01-17	0.0706656	0.20926	0	0	14.6309	38.7688	ZFP36L1
positive regulation of DNA replication (GO:0045740)	2022-01-17	0.0706656	0.20926	0	0	14.6309	38.7688	GLI2
histone H2A monoubiquitination (GO:0035518)	2022-01-17	0.0706656	0.20926	0	0	14.6309	38.7688	BCOR
histone H2A ubiquitination (GO:0033522)	2022-01-17	0.0706656	0.20926	0	0	14.6309	38.7688	BCOR
mesonephric tubule development (GO:0072164)	2022-01-17	0.0706656	0.20926	0	0	14.6309	38.7688	FOXC1
regulation of protein catabolic process (GO:0042176)	2/102	0.0714375	0.210803	0	0	4.71762	12.4495	DAB2IP;FOXO1
negative regulation of fibroblast proliferation (GO:0048147)	2022-01-18	0.0746652	0.21214	0	0	13.7696	35.7284	DAB2IP
regulation of B cell differentiation (GO:0045577)	2022-01-18	0.0746652	0.21214	0	0	13.7696	35.7284	ZFP36L1
regulation of cellular protein catabolic process (GO:1903362)	2022-01-18	0.0746652	0.21214	0	0	13.7696	35.7284	DAB2IP
regulation of early endosome to late endosome transport (GO:2000641)	2022-01-18	0.0746652	0.21214	0	0	13.7696	35.7284	SRC
cellular response to glucocorticoid stimulus (GO:0071385)	2022-01-18	0.0746652	0.21214	0	0	13.7696	35.7284	ZFP36L1
regulation of membrane depolarization (GO:0003254)	2022-01-18	0.0746652	0.21214	0	0	13.7696	35.7284	TBX5
regulation of production of miRNAs involved in gene silencing by miRNA (GO:1903798)	2022-01-18	0.0746652	0.21214	0	0	13.7696	35.7284	NCOR2
regulation of transcription by RNA polymerase I (GO:0006356)	2022-01-18	0.0746652	0.21214	0	0	13.7696	35.7284	EIF2AK3
interleukin-6-mediated signaling pathway (GO:0070102)	2022-01-18	0.0746652	0.21214	0	0	13.7696	35.7284	SRC
synaptic transmission, glutamatergic (GO:0035249)	2022-01-18	0.0746652	0.21214	0	0	13.7696	35.7284	GRID1
tRNA metabolic process (GO:0006399)	2022-01-18	0.0746652	0.21214	0	0	13.7696	35.7284	SSB
regulation of phosphatidylinositol 3-kinase signaling (GO:0014066)	2/106	0.0763466	0.215461	0	0	4.53526	11.6668	SRC;DAB2IP
positive regulation of protein serine/threonine kinase activity (GO:0071902)	2/106	0.0763466	0.215461	0	0	4.53526	11.6668	SRC;DAB2IP
negative regulation of RNA metabolic process (GO:0051253)	2022-01-19	0.0786477	0.216861	0	0	13.0039	33.0661	NCOR2
regulation of vascular endothelial growth factor signaling pathway (GO:1900746)	2022-01-19	0.0786477	0.216861	0	0	13.0039	33.0661	DAB2IP
response to fatty acid (GO:0070542)	2022-01-19	0.0786477	0.216861	0	0	13.0039	33.0661	FOXO1
mesenchymal cell development (GO:0014031)	2022-01-19	0.0786477	0.216861	0	0	13.0039	33.0661	FOXC1
ureteric bud development (GO:0001657)	2022-01-19	0.0786477	0.216861	0	0	13.0039	33.0661	FOXC1
mitochondrion localization (GO:0051646)	2022-01-19	0.0786477	0.216861	0	0	13.0039	33.0661	TRAK1
myeloid cell activation involved in immune response (GO:0002275)	2022-01-19	0.0786477	0.216861	0	0	13.0039	33.0661	DYSF
modulation of chemical synaptic transmission (GO:0050804)	2/109	0.0800971	0.218525	0	0	4.40743	11.1266	GRID1;BTBD9
response to tumor necrosis factor (GO:0034612)	2/110	0.0813599	0.218525	0	0	4.3664	10.9547	DAB2IP;ZFP36L1
branched-chain amino acid catabolic process (GO:0009083)	2022-01-20	0.0826133	0.218525	0	0	12.3189	30.7182	AUH
branched-chain amino acid metabolic process (GO:0009081)	2022-01-20	0.0826133	0.218525	0	0	12.3189	30.7182	AUH
cardiac ventricle development (GO:0003231)	2022-01-20	0.0826133	0.218525	0	0	12.3189	30.7182	TBX5
negative regulation of telomere maintenance via telomerase (GO:0032211)	2022-01-20	0.0826133	0.218525	0	0	12.3189	30.7182	SRC
neuromuscular synaptic transmission (GO:0007274)	2022-01-20	0.0826133	0.218525	0	0	12.3189	30.7182	RIMBP2
regulation of lymphocyte differentiation (GO:0045619)	2022-01-20	0.0826133	0.218525	0	0	12.3189	30.7182	ZFP36L1
embryonic digestive tract development (GO:0048566)	2022-01-20	0.0826133	0.218525	0	0	12.3189	30.7182	GLI2
positive regulation of epidermal cell differentiation (GO:0045606)	2022-01-20	0.0826133	0.218525	0	0	12.3189	30.7182	FOXC1
positive regulation of G2/M transition of mitotic cell cycle (GO:0010971)	2022-01-20	0.0826133	0.218525	0	0	12.3189	30.7182	RAD51B
miRNA metabolic process (GO:0010586)	2022-01-20	0.0826133	0.218525	0	0	12.3189	30.7182	SND1
regulation of protein serine/threonine kinase activity (GO:0071900)	2/111	0.082629	0.218525	0	0	4.32612	10.7867	SRC;DAB2IP
axonogenesis (GO:0007409)	3/240	0.0847665	0.219273	0	0	3.00092	7.40582	AUTS2;SRC;GLI2
response to lipid (GO:0033993)	2/114	0.0864725	0.219273	0	0	4.20961	10.3048	FOXO1;FOXP1
negative regulation of cell communication (GO:0010648)	2022-01-21	0.086562	0.219273	0	0	11.7024	28.6344	KIF26A
regulation of anoikis (GO:2000209)	2022-01-21	0.086562	0.219273	0	0	11.7024	28.6344	SRC
autonomic nervous system development (GO:0048483)	2022-01-21	0.086562	0.219273	0	0	11.7024	28.6344	KIF26A
regulation of cardiac muscle cell proliferation (GO:0060043)	2022-01-21	0.086562	0.219273	0	0	11.7024	28.6344	TBX5
cellular response to inorganic substance (GO:0071241)	2022-01-21	0.086562	0.219273	0	0	11.7024	28.6344	FOXO1
negative regulation of small GTPase mediated signal transduction (GO:0051058)	2022-01-21	0.086562	0.219273	0	0	11.7024	28.6344	DAB2IP
cellular response to steroid hormone stimulus (GO:0071383)	2022-01-21	0.086562	0.219273	0	0	11.7024	28.6344	SRC
positive regulation of antigen receptor-mediated signaling pathway (GO:0050857)	2022-01-21	0.086562	0.219273	0	0	11.7024	28.6344	FOXP1
focal adhesion assembly (GO:0048041)	2022-01-21	0.086562	0.219273	0	0	11.7024	28.6344	SRC
response to progesterone (GO:0032570)	2022-01-21	0.086562	0.219273	0	0	11.7024	28.6344	SRC
positive regulation of transcription from RNA polymerase II promoter involved in cellular response to chemical stimulus (GO:1901522)	2022-01-21	0.086562	0.219273	0	0	11.7024	28.6344	SMAD1
positive regulation of transcription regulatory region DNA binding (GO:2000679)	2022-01-21	0.086562	0.219273	0	0	11.7024	28.6344	FOXC1
positive regulation of protein metabolic process (GO:0051247)	2/115	0.0877656	0.221654	0	0	4.17214	10.1512	DAB2IP;FOXO1
regulation of protein-containing complex assembly (GO:0043254)	2/116	0.0890645	0.223839	0	0	4.13534	10.0009	SRC;DAB2IP
positive regulation of cell projection organization (GO:0031346)	2/117	0.0903692	0.223839	0	0	4.09917	9.8538	GRIP1;DAB2IP
negative regulation of biomineral tissue development (GO:0070168)	2022-01-22	0.0904939	0.223839	0	0	11.1445	26.7745	BCOR
regulation of adenylate cyclase activity (GO:0045761)	2022-01-22	0.0904939	0.223839	0	0	11.1445	26.7745	GABBR2
regulation of endoplasmic reticulum stress-induced intrinsic apoptotic signaling pathway (GO:1902235)	2022-01-22	0.0904939	0.223839	0	0	11.1445	26.7745	EIF2AK3
cellular response to osmotic stress (GO:0071470)	2022-01-22	0.0904939	0.223839	0	0	11.1445	26.7745	ZFP36L1
limb morphogenesis (GO:0035108)	2022-01-22	0.0904939	0.223839	0	0	11.1445	26.7745	TBX5
positive regulation of protein-containing complex assembly (GO:0031334)	2/118	0.0916796	0.226107	0	0	4.06363	9.70986	SRC;DAB2IP
macroautophagy (GO:0016236)	2/120	0.0943171	0.226851	0	0	3.99435	9.43103	SRC;ATG5
regulation of B cell receptor signaling pathway (GO:0050855)	2022-01-23	0.0944091	0.226851	0	0	10.6374	25.1056	FOXP1
negative regulation of GTPase activity (GO:0034260)	2022-01-23	0.0944091	0.226851	0	0	10.6374	25.1056	DAB2IP
ERK1 and ERK2 cascade (GO:0070371)	2022-01-23	0.0944091	0.226851	0	0	10.6374	25.1056	ZFP36L1
positive regulation of cell cycle G2/M phase transition (GO:1902751)	2022-01-23	0.0944091	0.226851	0	0	10.6374	25.1056	RAD51B
regulation of toll-like receptor 4 signaling pathway (GO:0034143)	2022-01-23	0.0944091	0.226851	0	0	10.6374	25.1056	DAB2IP
positive regulation of JUN kinase activity (GO:0043507)	2022-01-23	0.0944091	0.226851	0	0	10.6374	25.1056	DAB2IP
positive regulation of transcription by RNA polymerase I (GO:0045943)	2022-01-23	0.0944091	0.226851	0	0	10.6374	25.1056	EIF2AK3
vesicle transport along microtubule (GO:0047496)	2022-01-23	0.0944091	0.226851	0	0	10.6374	25.1056	TRAK1
transmembrane receptor protein tyrosine kinase signaling pathway (GO:0007169)	4/404	0.0964153	0.227759	0	0	2.37976	5.56646	FOXC1;SRC;EIF2AK3;FOXO1
axon extension (GO:0048675)	2022-01-24	0.0983076	0.227759	0	0	10.1744	23.6011	AUTS2
negative regulation of ossification (GO:0030279)	2022-01-24	0.0983076	0.227759	0	0	10.1744	23.6011	BCOR
regulation of keratinocyte proliferation (GO:0010837)	2022-01-24	0.0983076	0.227759	0	0	10.1744	23.6011	ZFP36L1
dorsal/ventral pattern formation (GO:0009953)	2022-01-24	0.0983076	0.227759	0	0	10.1744	23.6011	GLI2
endocrine system development (GO:0035270)	2022-01-24	0.0983076	0.227759	0	0	10.1744	23.6011	GLI2
regulation of vascular endothelial growth factor receptor signaling pathway (GO:0030947)	2022-01-24	0.0983076	0.227759	0	0	10.1744	23.6011	DAB2IP
histone monoubiquitination (GO:0010390)	2022-01-24	0.0983076	0.227759	0	0	10.1744	23.6011	BCOR
positive regulation of lamellipodium assembly (GO:0010592)	2022-01-24	0.0983076	0.227759	0	0	10.1744	23.6011	AUTS2
mammary gland development (GO:0030879)	2022-01-24	0.0983076	0.227759	0	0	10.1744	23.6011	GLI2
positive regulation of transcription from RNA polymerase II promoter in response to stress (GO:0036003)	2022-01-24	0.0983076	0.227759	0	0	10.1744	23.6011	ATF6B
protein kinase B signaling (GO:0043491)	2022-01-24	0.0983076	0.227759	0	0	10.1744	23.6011	ZFP36L1
ncRNA 3'-end processing (GO:0043628)	2022-01-24	0.0983076	0.227759	0	0	10.1744	23.6011	SSB
positive regulation of cell differentiation (GO:0045597)	3/258	0.0999086	0.230833	0	0	2.78653	6.41878	FOXC1;CDON;ZFP36L1
negative regulation of cell junction assembly (GO:1901889)	2022-01-25	0.10219	0.231408	0	0	9.75	22.239	SRC
cardiac conduction system development (GO:0003161)	2022-01-25	0.10219	0.231408	0	0	9.75	22.239	SMAD1
regulation of epidermal cell differentiation (GO:0045604)	2022-01-25	0.10219	0.231408	0	0	9.75	22.239	ZFP36L1
negative regulation of signaling (GO:0023057)	2022-01-25	0.10219	0.231408	0	0	9.75	22.239	KIF26A
fat-soluble vitamin metabolic process (GO:0006775)	2022-01-25	0.10219	0.231408	0	0	9.75	22.239	ALDH1A2
positive regulation of vascular endothelial growth factor production (GO:0010575)	2022-01-25	0.10219	0.231408	0	0	9.75	22.239	EIF2AK3
ventricular cardiac muscle tissue development (GO:0003229)	2022-01-25	0.10219	0.231408	0	0	9.75	22.239	TBX5
synapse organization (GO:0050808)	2/126	0.102359	0.231408	0	0	3.79992	8.66105	ELFN1;SDK2
negative regulation of telomere maintenance via telomere lengthening (GO:1904357)	2022-01-26	0.106055	0.237213	0	0	9.35953	21.0009	SRC
regulation of myelination (GO:0031641)	2022-01-26	0.106055	0.237213	0	0	9.35953	21.0009	EIF2AK3
positive regulation of histone methylation (GO:0031062)	2022-01-26	0.106055	0.237213	0	0	9.35953	21.0009	AUTS2
retinoic acid metabolic process (GO:0042573)	2022-01-26	0.106055	0.237213	0	0	9.35953	21.0009	ALDH1A2
cellular response to insulin stimulus (GO:0032869)	2/129	0.106449	0.237463	0	0	3.7096	8.30983	FOXO1;ZFP36L1
regulation of primary metabolic process (GO:0080090)	2/130	0.107822	0.23989	0	0	3.68043	8.19732	NCOR2;CHD9
central nervous system development (GO:0007417)	3/268	0.108761	0.240701	0	0	2.68002	5.94589	ZFHX3;MEIS1;ZIC3
cellular response to unfolded protein (GO:0034620)	2022-01-27	0.109904	0.240701	0	0	8.9991	19.8713	DAB2IP
regulation of vascular endothelial growth factor production (GO:0010574)	2022-01-27	0.109904	0.240701	0	0	8.9991	19.8713	EIF2AK3
response to glucocorticoid (GO:0051384)	2022-01-27	0.109904	0.240701	0	0	8.9991	19.8713	ZFP36L1
positive regulation of muscle cell differentiation (GO:0051149)	2022-01-27	0.109904	0.240701	0	0	8.9991	19.8713	CDON
melanosome organization (GO:0032438)	2022-01-27	0.109904	0.240701	0	0	8.9991	19.8713	AP3B1
regulation of cell adhesion (GO:0030155)	2/133	0.11197	0.244589	0	0	3.5956	7.87265	ZFHX3;SRC
regulation of B cell activation (GO:0050864)	2022-01-28	0.113736	0.244635	0	0	8.66536	18.8374	ZFP36L1
regulation of calcineurin-NFAT signaling cascade (GO:0070884)	2022-01-28	0.113736	0.244635	0	0	8.66536	18.8374	CAMTA1
cellular response to interleukin-6 (GO:0071354)	2022-01-28	0.113736	0.244635	0	0	8.66536	18.8374	SRC
regulation of neuron migration (GO:2001222)	2022-01-28	0.113736	0.244635	0	0	8.66536	18.8374	DAB2IP
regulation of small molecule metabolic process (GO:0062012)	2022-01-28	0.113736	0.244635	0	0	8.66536	18.8374	NCOR2
histone mRNA metabolic process (GO:0008334)	2022-01-28	0.113736	0.244635	0	0	8.66536	18.8374	SSB
negative regulation of inflammatory response to antigenic stimulus (GO:0002862)	2/136	0.11616	0.2478	0	0	3.51457	7.56613	ADCYAP1R1;SRC
aggrephagy (GO:0035973)	2022-01-29	0.117553	0.2478	0	0	8.35546	17.8879	ATG5
negative regulation of transferase activity (GO:0051348)	2022-01-29	0.117553	0.2478	0	0	8.35546	17.8879	SRC
determination of bilateral symmetry (GO:0009855)	2022-01-29	0.117553	0.2478	0	0	8.35546	17.8879	ZIC3
regulation of response to biotic stimulus (GO:0002831)	2022-01-29	0.117553	0.2478	0	0	8.35546	17.8879	FOXP1
intrinsic apoptotic signaling pathway in response to endoplasmic reticulum stress (GO:0070059)	2022-01-29	0.117553	0.2478	0	0	8.35546	17.8879	DAB2IP
production of miRNAs involved in gene silencing by miRNA (GO:0035196)	2022-01-29	0.117553	0.2478	0	0	8.35546	17.8879	SMAD1
regulation of inflammatory response to antigenic stimulus (GO:0002861)	2/137	0.117565	0.2478	0	0	3.48836	7.46775	ADCYAP1R1;SRC
regulation of cation transmembrane transport (GO:1904062)	2022-01-30	0.121353	0.251994	0	0	8.06694	17.0136	KCNIP1
extrinsic apoptotic signaling pathway via death domain receptors (GO:0008625)	2022-01-30	0.121353	0.251994	0	0	8.06694	17.0136	DAB2IP
ion homeostasis (GO:0050801)	2022-01-30	0.121353	0.251994	0	0	8.06694	17.0136	RHCG
positive regulation of phosphate metabolic process (GO:0045937)	2022-01-30	0.121353	0.251994	0	0	8.06694	17.0136	SRC
positive regulation of small GTPase mediated signal transduction (GO:0051057)	2022-01-30	0.121353	0.251994	0	0	8.06694	17.0136	SRC
ncRNA catabolic process (GO:0034661)	2022-01-30	0.121353	0.251994	0	0	8.06694	17.0136	SND1
negative regulation of osteoblast differentiation (GO:0045668)	2022-01-31	0.125137	0.256032	0	0	7.79765	16.2062	GDF10
cellular response to cAMP (GO:0071320)	2022-01-31	0.125137	0.256032	0	0	7.79765	16.2062	ZFP36L1
organelle transport along microtubule (GO:0072384)	2022-01-31	0.125137	0.256032	0	0	7.79765	16.2062	TRAK1
regulation of potassium ion transport (GO:0043266)	2022-01-31	0.125137	0.256032	0	0	7.79765	16.2062	KCNIP1
positive regulation of proteolysis involved in cellular protein catabolic process (GO:1903052)	2022-01-31	0.125137	0.256032	0	0	7.79765	16.2062	DAB2IP
protein acetylation (GO:0006473)	2022-01-31	0.125137	0.256032	0	0	7.79765	16.2062	FOXO1
positive regulation of programmed cell death (GO:0043068)	3/286	0.125428	0.256032	0	0	2.50726	5.20512	DAB2IP;CTNNBL1;FOXO1
negative regulation of cell migration (GO:0030336)	2/144	0.127521	0.257503	0	0	3.31522	6.82762	DAB2IP;TBX5
negative regulation of cell-matrix adhesion (GO:0001953)	1932-01-01	0.128904	0.257503	0	0	7.54573	15.4588	SRC
negative regulation of DNA biosynthetic process (GO:2000279)	1932-01-01	0.128904	0.257503	0	0	7.54573	15.4588	SRC
cellular response to topologically incorrect protein (GO:0035967)	1932-01-01	0.128904	0.257503	0	0	7.54573	15.4588	DAB2IP
chondrocyte differentiation (GO:0002062)	1932-01-01	0.128904	0.257503	0	0	7.54573	15.4588	EIF2AK3
ERBB2 signaling pathway (GO:0038128)	1932-01-01	0.128904	0.257503	0	0	7.54573	15.4588	SRC
hematopoietic progenitor cell differentiation (GO:0002244)	1932-01-01	0.128904	0.257503	0	0	7.54573	15.4588	MEOX1
liver development (GO:0001889)	1932-01-01	0.128904	0.257503	0	0	7.54573	15.4588	ZIC3
superoxide metabolic process (GO:0006801)	1932-01-01	0.128904	0.257503	0	0	7.54573	15.4588	SH3PXD2B
neuron projection extension (GO:1990138)	1933-01-01	0.132656	0.263122	0	0	7.30956	14.7653	AUTS2
regulation of sprouting angiogenesis (GO:1903670)	1933-01-01	0.132656	0.263122	0	0	7.30956	14.7653	SMAD1
muscle cell development (GO:0055001)	1933-01-01	0.132656	0.263122	0	0	7.30956	14.7653	DYSF
brain development (GO:0007420)	2/150	0.136208	0.263691	0	0	3.17986	6.33927	ZFHX3;MEIS1
response to cytokine (GO:0034097)	2/150	0.136208	0.263691	0	0	3.17986	6.33927	SRC;ALDH1A2
cell-substrate junction assembly (GO:0007044)	1934-01-01	0.136392	0.263691	0	0	7.0877	14.1203	SRC
regulation of lamellipodium assembly (GO:0010591)	1934-01-01	0.136392	0.263691	0	0	7.0877	14.1203	AUTS2
regulation of myoblast differentiation (GO:0045661)	1934-01-01	0.136392	0.263691	0	0	7.0877	14.1203	ZFP36L1
phosphatidylinositol 3-kinase signaling (GO:0014065)	1934-01-01	0.136392	0.263691	0	0	7.0877	14.1203	ZFP36L1
epithelial tube morphogenesis (GO:0060562)	1934-01-01	0.136392	0.263691	0	0	7.0877	14.1203	GLI2
positive regulation of DNA binding (GO:0043388)	1934-01-01	0.136392	0.263691	0	0	7.0877	14.1203	FOXC1
positive regulation of protein dephosphorylation (GO:0035307)	1934-01-01	0.136392	0.263691	0	0	7.0877	14.1203	CAMTA1
tRNA export from nucleus (GO:0006409)	1934-01-01	0.136392	0.263691	0	0	7.0877	14.1203	SSB
tRNA-containing ribonucleoprotein complex export from nucleus (GO:0071431)	1934-01-01	0.136392	0.263691	0	0	7.0877	14.1203	SSB
negative regulation of epithelial cell migration (GO:0010633)	1935-01-01	0.140112	0.267197	0	0	6.87889	13.5192	DAB2IP
negative regulation of Ras protein signal transduction (GO:0046580)	1935-01-01	0.140112	0.267197	0	0	6.87889	13.5192	DAB2IP
regulation of JUN kinase activity (GO:0043506)	1935-01-01	0.140112	0.267197	0	0	6.87889	13.5192	DAB2IP
regulation of muscle cell differentiation (GO:0051147)	1935-01-01	0.140112	0.267197	0	0	6.87889	13.5192	CDON
regulation of phosphatidylinositol 3-kinase activity (GO:0043551)	1935-01-01	0.140112	0.267197	0	0	6.87889	13.5192	DAB2IP
smoothened signaling pathway (GO:0007224)	1935-01-01	0.140112	0.267197	0	0	6.87889	13.5192	GLI2
positive regulation of protein kinase activity (GO:0045860)	2/154	0.142072	0.268775	0	0	3.09555	6.04072	SRC;DAB2IP
negative regulation of fat cell differentiation (GO:0045599)	1936-01-01	0.143816	0.268775	0	0	6.68202	12.9579	FOXO1
axonal transport (GO:0098930)	1936-01-01	0.143816	0.268775	0	0	6.68202	12.9579	AP3B1
negative regulation of toll-like receptor signaling pathway (GO:0034122)	1936-01-01	0.143816	0.268775	0	0	6.68202	12.9579	DAB2IP
regulation of mRNA processing (GO:0050684)	1936-01-01	0.143816	0.268775	0	0	6.68202	12.9579	ZFP36L1
embryonic limb morphogenesis (GO:0030326)	1936-01-01	0.143816	0.268775	0	0	6.68202	12.9579	TBX5
positive regulation of myeloid leukocyte differentiation (GO:0002763)	1936-01-01	0.143816	0.268775	0	0	6.68202	12.9579	ZFP36L1
membrane fusion (GO:0061025)	1936-01-01	0.143816	0.268775	0	0	6.68202	12.9579	DYSF
mitochondrion disassembly (GO:0061726)	1936-01-01	0.143816	0.268775	0	0	6.68202	12.9579	ATG5
chemical synaptic transmission (GO:0007268)	3/306	0.144954	0.26924	0	0	2.33938	4.51813	GABBR2;GRID1;RIMBP2
regulation of cell differentiation (GO:0045595)	2/156	0.145025	0.26924	0	0	3.05504	5.89883	ZFHX3;ZFP36L1
peptidyl-serine phosphorylation (GO:0018105)	2/156	0.145025	0.26924	0	0	3.05504	5.89883	EIF2AK3;VRK3
regulation of erythrocyte differentiation (GO:0045646)	1937-01-01	0.147504	0.270509	0	0	6.49608	12.4329	ZFP36L1
negative regulation of stress-activated MAPK cascade (GO:0032873)	1937-01-01	0.147504	0.270509	0	0	6.49608	12.4329	FOXO1
regulation of p38MAPK cascade (GO:1900744)	1937-01-01	0.147504	0.270509	0	0	6.49608	12.4329	DAB2IP
tRNA transport (GO:0051031)	1937-01-01	0.147504	0.270509	0	0	6.49608	12.4329	SSB
positive regulation of apoptotic process (GO:0043065)	3/310	0.148975	0.270509	0	0	2.30843	4.39518	DAB2IP;CTNNBL1;FOXO1
response to lipopolysaccharide (GO:0032496)	2/159	0.149477	0.270509	0	0	2.99621	5.69463	DAB2IP;FOXP1
protein autophosphorylation (GO:0046777)	2/159	0.149477	0.270509	0	0	2.99621	5.69463	SRC;EIF2AK3
negative regulation of endothelial cell migration (GO:0010596)	1938-01-01	0.151176	0.270509	0	0	6.32019	11.9408	DAB2IP
regulation of apoptotic signaling pathway (GO:2001233)	1938-01-01	0.151176	0.270509	0	0	6.32019	11.9408	DAB2IP
negative regulation of G0 to G1 transition (GO:0070317)	1938-01-01	0.151176	0.270509	0	0	6.32019	11.9408	DAB2IP
connective tissue development (GO:0061448)	1938-01-01	0.151176	0.270509	0	0	6.32019	11.9408	SH3PXD2B
response to cAMP (GO:0051591)	1938-01-01	0.151176	0.270509	0	0	6.32019	11.9408	ZFP36L1
positive regulation of potassium ion transport (GO:0043268)	1938-01-01	0.151176	0.270509	0	0	6.32019	11.9408	GABBR2
positive regulation of signaling (GO:0023056)	1938-01-01	0.151176	0.270509	0	0	6.32019	11.9408	TBX5
ventricular septum development (GO:0003281)	1938-01-01	0.151176	0.270509	0	0	6.32019	11.9408	TBX5
mRNA destabilization (GO:0061157)	1938-01-01	0.151176	0.270509	0	0	6.32019	11.9408	ZFP36L1
ncRNA export from nucleus (GO:0097064)	1938-01-01	0.151176	0.270509	0	0	6.32019	11.9408	SSB
cellular response to cytokine stimulus (GO:0071345)	4/482	0.153689	0.272416	0	0	1.98347	3.71469	FOXC1;DAB2IP;FOXO1;ZFP36L1
regulation of cellular component biogenesis (GO:0044087)	1939-01-01	0.154833	0.272416	0	0	6.15356	11.4789	DAB2IP
regulation of dendrite development (GO:0050773)	1939-01-01	0.154833	0.272416	0	0	6.15356	11.4789	DAB2IP
cellular response to ketone (GO:1901655)	1939-01-01	0.154833	0.272416	0	0	6.15356	11.4789	SRC
DNA recombination (GO:0006310)	1939-01-01	0.154833	0.272416	0	0	6.15356	11.4789	RAD51B
mitochondrial electron transport, NADH to ubiquinone (GO:0006120)	1939-01-01	0.154833	0.272416	0	0	6.15356	11.4789	NDUFA8
vesicle cytoskeletal trafficking (GO:0099518)	1939-01-01	0.154833	0.272416	0	0	6.15356	11.4789	TRAK1
protein acylation (GO:0043543)	1939-01-01	0.154833	0.272416	0	0	6.15356	11.4789	FOXO1
negative regulation of ERBB signaling pathway (GO:1901185)	1940-01-01	0.158475	0.275936	0	0	5.99548	11.0446	DAB2IP
autophagy of mitochondrion (GO:0000422)	1940-01-01	0.158475	0.275936	0	0	5.99548	11.0446	ATG5
negative regulation of I-kappaB kinase/NF-kappaB signaling (GO:0043124)	1940-01-01	0.158475	0.275936	0	0	5.99548	11.0446	DAB2IP
bone development (GO:0060348)	1940-01-01	0.158475	0.275936	0	0	5.99548	11.0446	SH3PXD2B
stem cell differentiation (GO:0048863)	1940-01-01	0.158475	0.275936	0	0	5.99548	11.0446	MEOX1
transcription by RNA polymerase II (GO:0006366)	3/320	0.159186	0.276602	0	0	2.23446	4.10624	NCOR2;TBX5;TAF2
negative regulation of gene expression (GO:0010629)	3/322	0.161254	0.277411	0	0	2.22023	4.05142	NCOR2;EIF2AK3;FOXP1
regulation of cell development (GO:0060284)	1941-01-01	0.1621	0.277411	0	0	5.84529	10.6357	FOXO1
regulation of G0 to G1 transition (GO:0070316)	1941-01-01	0.1621	0.277411	0	0	5.84529	10.6357	DAB2IP
nucleobase-containing compound catabolic process (GO:0034655)	1941-01-01	0.1621	0.277411	0	0	5.84529	10.6357	SND1
regulation of protein dephosphorylation (GO:0035304)	1941-01-01	0.1621	0.277411	0	0	5.84529	10.6357	CAMTA1
positive regulation of cation transmembrane transport (GO:1904064)	1941-01-01	0.1621	0.277411	0	0	5.84529	10.6357	GABBR2
T cell differentiation (GO:0030217)	1941-01-01	0.1621	0.277411	0	0	5.84529	10.6357	ZFP36L1
cellular response to oxygen-containing compound (GO:1901701)	3/323	0.162291	0.277411	0	0	2.21318	4.02437	DAB2IP;FOXO1;ZFP36L1
peptidyl-serine modification (GO:0018209)	2/169	0.164511	0.279284	0	0	2.81537	5.08112	EIF2AK3;VRK3
protein phosphorylation (GO:0006468)	4/496	0.165118	0.279284	0	0	1.92564	3.46826	SRC;DAB2IP;EIF2AK3;VRK3
regulation of chemokine production (GO:0032642)	1942-01-01	0.165711	0.279284	0	0	5.70244	10.2502	FOXP1
negative regulation of protein catabolic process (GO:0042177)	1942-01-01	0.165711	0.279284	0	0	5.70244	10.2502	DAB2IP
determination of left/right symmetry (GO:0007368)	1942-01-01	0.165711	0.279284	0	0	5.70244	10.2502	ZIC3
positive regulation of epithelial to mesenchymal transition (GO:0010718)	1942-01-01	0.165711	0.279284	0	0	5.70244	10.2502	FOXC1
positive regulation of protein tyrosine kinase activity (GO:0061098)	1942-01-01	0.165711	0.279284	0	0	5.70244	10.2502	SRC
regulation of cell-cell adhesion (GO:0022407)	1943-01-01	0.169306	0.282512	0	0	5.56639	9.88618	SRC
cellular glucose homeostasis (GO:0001678)	1943-01-01	0.169306	0.282512	0	0	5.56639	9.88618	FOXO1
cellular response to glucose starvation (GO:0042149)	1943-01-01	0.169306	0.282512	0	0	5.56639	9.88618	EIF2AK3
heart looping (GO:0001947)	1943-01-01	0.169306	0.282512	0	0	5.56639	9.88618	ZIC3
positive regulation of T cell differentiation (GO:0045582)	1943-01-01	0.169306	0.282512	0	0	5.56639	9.88618	GLI2
negative regulation of epidermal growth factor receptor signaling pathway (GO:0042059)	1944-01-01	0.172885	0.285091	0	0	5.43666	9.54203	DAB2IP
branching morphogenesis of an epithelial tube (GO:0048754)	1944-01-01	0.172885	0.285091	0	0	5.43666	9.54203	GLI2
neurogenesis (GO:0022008)	1944-01-01	0.172885	0.285091	0	0	5.43666	9.54203	TRAK1
positive regulation of mRNA catabolic process (GO:0061014)	1944-01-01	0.172885	0.285091	0	0	5.43666	9.54203	ZFP36L1
positive regulation of potassium ion transmembrane transport (GO:1901381)	1944-01-01	0.172885	0.285091	0	0	5.43666	9.54203	GABBR2
mitotic spindle assembly (GO:0090307)	1944-01-01	0.172885	0.285091	0	0	5.43666	9.54203	CCDC61
positive regulation of Notch signaling pathway (GO:0045747)	1945-01-01	0.17645	0.289833	0	0	5.31283	9.21627	SRC
microtubule bundle formation (GO:0001578)	1945-01-01	0.17645	0.289833	0	0	5.31283	9.21627	NAV1
negative regulation of immune response (GO:0050777)	2/178	0.178262	0.292238	0	0	2.67018	4.60474	ADCYAP1R1;SRC
regulation of fibroblast proliferation (GO:0048145)	1946-01-01	0.179999	0.293371	0	0	5.19451	8.90756	DAB2IP
regulation of telomerase activity (GO:0051972)	1946-01-01	0.179999	0.293371	0	0	5.19451	8.90756	SRC
positive regulation of smooth muscle cell proliferation (GO:0048661)	1946-01-01	0.179999	0.293371	0	0	5.19451	8.90756	FOXP1
regulation of gene expression (GO:0010468)	7/1079	0.181699	0.294564	0	0	1.55741	2.65601	SMAD1;CALCOCO1;FOXC1;ZFHX3;EIF2AK3;FOXP1;ZFP36L1
regulation of cellular metabolic process (GO:0031323)	1947-01-01	0.183533	0.294564	0	0	5.08133	8.61468	NCOR2
regulation of DNA binding (GO:0051101)	1947-01-01	0.183533	0.294564	0	0	5.08133	8.61468	FOXC1
determination of heart left/right asymmetry (GO:0061371)	1947-01-01	0.183533	0.294564	0	0	5.08133	8.61468	ZIC3
embryonic heart tube morphogenesis (GO:0003143)	1947-01-01	0.183533	0.294564	0	0	5.08133	8.61468	ZIC3
regulation of protein localization to nucleus (GO:1900180)	1947-01-01	0.183533	0.294564	0	0	5.08133	8.61468	EIF2AK3
epidermal growth factor receptor signaling pathway (GO:0007173)	1947-01-01	0.183533	0.294564	0	0	5.08133	8.61468	SRC
positive regulation of pathway-restricted SMAD protein phosphorylation (GO:0010862)	1947-01-01	0.183533	0.294564	0	0	5.08133	8.61468	GDF10
positive regulation of multicellular organismal process (GO:0051240)	3/345	0.185598	0.297311	0	0	2.06848	3.48368	FOXC1;EBF2;TBX5
negative regulation of MAP kinase activity (GO:0043407)	1948-01-01	0.187052	0.29907	0	0	4.97297	8.33652	DAB2IP
regulation of smooth muscle cell proliferation (GO:0048660)	1949-01-01	0.190556	0.302945	0	0	4.86912	8.07206	FOXP1
response to unfolded protein (GO:0006986)	1949-01-01	0.190556	0.302945	0	0	4.86912	8.07206	DAB2IP
RNA catabolic process (GO:0006401)	1949-01-01	0.190556	0.302945	0	0	4.86912	8.07206	SND1
negative regulation of ERK1 and ERK2 cascade (GO:0070373)	1950-01-01	0.194046	0.30791	0	0	4.76951	7.82038	DAB2IP
negative regulation of transport (GO:0051051)	1951-01-01	0.19752	0.311075	0	0	4.67388	7.58065	DYSF
regulation of interleukin-12 production (GO:0032655)	1951-01-01	0.19752	0.311075	0	0	4.67388	7.58065	FOXP1
positive regulation of fat cell differentiation (GO:0045600)	1951-01-01	0.19752	0.311075	0	0	4.67388	7.58065	ZFP36L1
mesenchymal cell differentiation (GO:0048762)	1951-01-01	0.19752	0.311075	0	0	4.67388	7.58065	FOXC1
negative regulation of BMP signaling pathway (GO:0030514)	1952-01-01	0.200979	0.313007	0	0	4.58201	7.35208	SMAD1
negative regulation of protein-containing complex assembly (GO:0031333)	1952-01-01	0.200979	0.313007	0	0	4.58201	7.35208	SRC
plasma membrane bounded cell projection morphogenesis (GO:0120039)	1952-01-01	0.200979	0.313007	0	0	4.58201	7.35208	DAB2IP
fatty acid beta-oxidation (GO:0006635)	1952-01-01	0.200979	0.313007	0	0	4.58201	7.35208	AUH
regulation of telomere maintenance via telomerase (GO:0032210)	1952-01-01	0.200979	0.313007	0	0	4.58201	7.35208	SRC
protein homotetramerization (GO:0051289)	1952-01-01	0.200979	0.313007	0	0	4.58201	7.35208	ALDH1A2
cellular response to tumor necrosis factor (GO:0071356)	2/194	0.203115	0.315748	0	0	2.44568	3.89838	DAB2IP;ZFP36L1
negative regulation of cysteine-type endopeptidase activity (GO:2000117)	1953-01-01	0.204424	0.316031	0	0	4.49367	7.13396	SRC
cardiac muscle tissue development (GO:0048738)	1953-01-01	0.204424	0.316031	0	0	4.49367	7.13396	SMAD1
regulation of DNA replication (GO:0006275)	1953-01-01	0.204424	0.316031	0	0	4.49367	7.13396	GLI2
regulation of focal adhesion assembly (GO:0051893)	1954-01-01	0.207854	0.319571	0	0	4.40866	6.92564	SRC
cytoplasmic microtubule organization (GO:0031122)	1954-01-01	0.207854	0.319571	0	0	4.40866	6.92564	CLIP2
regulation of proteasomal protein catabolic process (GO:0061136)	1954-01-01	0.207854	0.319571	0	0	4.40866	6.92564	DAB2IP
negative regulation of intracellular signal transduction (GO:1902532)	2/198	0.209392	0.320763	0	0	2.39529	3.74514	SRC;DAB2IP
regulation of signal transduction (GO:0009966)	2/198	0.209392	0.320763	0	0	2.39529	3.74514	SRC;KIF26A
endomembrane system organization (GO:0010256)	2/199	0.210965	0.32188	0	0	2.38301	3.70811	DYSF;EIF2AK3
negative regulation of cysteine-type endopeptidase activity involved in apoptotic process (GO:0043154)	1955-01-01	0.21127	0.32188	0	0	4.3268	6.72653	SRC
regulation of cardiac conduction (GO:1903779)	1955-01-01	0.21127	0.32188	0	0	4.3268	6.72653	TBX5
regulation of macromolecule metabolic process (GO:0060255)	2/200	0.212539	0.323228	0	0	2.37085	3.67157	FOXP1;ZFP36L1
autophagosome organization (GO:1905037)	1956-01-01	0.21467	0.324708	0	0	4.24791	6.53606	ATG5
chemokine-mediated signaling pathway (GO:0070098)	1956-01-01	0.21467	0.324708	0	0	4.24791	6.53606	FOXC1
peptidyl-tyrosine modification (GO:0018212)	1956-01-01	0.21467	0.324708	0	0	4.24791	6.53606	SRC
generation of neurons (GO:0048699)	2/202	0.21569	0.325665	0	0	2.3469	3.59995	AUTS2;NAV1
regulation of angiogenesis (GO:0045765)	2/203	0.217268	0.326132	0	0	2.33511	3.56484	FOXC1;DAB2IP
axon guidance (GO:0007411)	2/203	0.217268	0.326132	0	0	2.33511	3.56484	SRC;GLI2
regulation of bone mineralization (GO:0030500)	1957-01-01	0.218057	0.326132	0	0	4.17185	6.35372	BCOR
positive regulation of cell junction assembly (GO:1901890)	1957-01-01	0.218057	0.326132	0	0	4.17185	6.35372	TBX5
autophagosome assembly (GO:0000045)	1958-01-01	0.221429	0.326132	0	0	4.09845	6.17905	ATG5
negative regulation of hydrolase activity (GO:0051346)	1958-01-01	0.221429	0.326132	0	0	4.09845	6.17905	DAB2IP
chordate embryonic development (GO:0043009)	1958-01-01	0.221429	0.326132	0	0	4.09845	6.17905	ALDH1A2
regulation of pathway-restricted SMAD protein phosphorylation (GO:0060393)	1958-01-01	0.221429	0.326132	0	0	4.09845	6.17905	GDF10
regulation of phagocytosis (GO:0050764)	1958-01-01	0.221429	0.326132	0	0	4.09845	6.17905	DYSF
fat cell differentiation (GO:0045444)	1958-01-01	0.221429	0.326132	0	0	4.09845	6.17905	FOXO1
RNA modification (GO:0009451)	1958-01-01	0.221429	0.326132	0	0	4.09845	6.17905	SSB
positive regulation of mitotic cell cycle phase transition (GO:1901992)	1958-01-01	0.221429	0.326132	0	0	4.09845	6.17905	RAD51B
mitochondrial respiratory chain complex I assembly (GO:0032981)	1958-01-01	0.221429	0.326132	0	0	4.09845	6.17905	NDUFA8
NADH dehydrogenase complex assembly (GO:0010257)	1958-01-01	0.221429	0.326132	0	0	4.09845	6.17905	NDUFA8
negative regulation of cell population proliferation (GO:0008285)	3/379	0.223187	0.328148	0	0	1.87817	2.81678	ALDH1A2;DAB2IP;TBX5
positive regulation of apoptotic signaling pathway (GO:2001235)	1959-01-01	0.224786	0.328774	0	0	4.02759	6.01159	DAB2IP
fatty acid oxidation (GO:0019395)	1959-01-01	0.224786	0.328774	0	0	4.02759	6.01159	AUH
selective autophagy (GO:0061912)	1959-01-01	0.224786	0.328774	0	0	4.02759	6.01159	ATG5
cellular protein catabolic process (GO:0044257)	1960-01-01	0.22813	0.331933	0	0	3.95912	5.85095	DAB2IP
cellular response to chemokine (GO:1990869)	1960-01-01	0.22813	0.331933	0	0	3.95912	5.85095	FOXC1
homophilic cell adhesion via plasma membrane adhesion molecules (GO:0007156)	1960-01-01	0.22813	0.331933	0	0	3.95912	5.85095	SDK2
positive regulation of macromolecule metabolic process (GO:0010604)	3/384	0.228845	0.332398	0	0	1.85305	2.73271	SMAD1;CALCOCO1;EIF2AK3
regulation of endocytosis (GO:0030100)	1961-01-01	0.231459	0.333861	0	0	3.89294	5.69675	SRC
negative regulation of response to stimulus (GO:0048585)	1961-01-01	0.231459	0.333861	0	0	3.89294	5.69675	KIF26A
protein lipidation (GO:0006497)	1961-01-01	0.231459	0.333861	0	0	3.89294	5.69675	ATG5
negative regulation of inflammatory response (GO:0050728)	2/212	0.231508	0.333861	0	0	2.23401	3.26867	ADCYAP1R1;SRC
regulation of cell population proliferation (GO:0042127)	5/764	0.231837	0.333861	0	0	1.55785	2.27714	MEIS1;ALDH1A2;DAB2IP;TBX5;ZFP36L1
negative regulation of multicellular organismal process (GO:0051241)	2/214	0.234682	0.336362	0	0	2.21271	3.20738	DAB2IP;TBX5
I-kappaB kinase/NF-kappaB signaling (GO:0007249)	1962-01-01	0.234773	0.336362	0	0	3.82893	5.54863	DAB2IP
stress-activated MAPK cascade (GO:0051403)	1962-01-01	0.234773	0.336362	0	0	3.82893	5.54863	ZFP36L1
actin cytoskeleton reorganization (GO:0031532)	1963-01-01	0.238074	0.339357	0	0	3.76698	5.40627	AUTS2
positive regulation of Ras protein signal transduction (GO:0046579)	1963-01-01	0.238074	0.339357	0	0	3.76698	5.40627	AUTS2
monocarboxylic acid biosynthetic process (GO:0072330)	1963-01-01	0.238074	0.339357	0	0	3.76698	5.40627	ALDH1A2
negative regulation of cell cycle process (GO:0010948)	1964-01-01	0.241361	0.339439	0	0	3.707	5.26936	DAB2IP
negative regulation of intrinsic apoptotic signaling pathway (GO:2001243)	1964-01-01	0.241361	0.339439	0	0	3.707	5.26936	SRC
regulation of cellular ketone metabolic process (GO:0010565)	1964-01-01	0.241361	0.339439	0	0	3.707	5.26936	NCOR2
regulation of cilium assembly (GO:1902017)	1964-01-01	0.241361	0.339439	0	0	3.707	5.26936	ATG5
regulation of extrinsic apoptotic signaling pathway (GO:2001236)	1964-01-01	0.241361	0.339439	0	0	3.707	5.26936	SRC
plasma membrane organization (GO:0007009)	1964-01-01	0.241361	0.339439	0	0	3.707	5.26936	DYSF
tRNA processing (GO:0008033)	1964-01-01	0.241361	0.339439	0	0	3.707	5.26936	SSB
protein catabolic process (GO:0030163)	1964-01-01	0.241361	0.339439	0	0	3.707	5.26936	DAB2IP
BMP signaling pathway (GO:0030509)	1965-01-01	0.244633	0.342895	0	0	3.6489	5.13763	SMAD1
tRNA modification (GO:0006400)	1965-01-01	0.244633	0.342895	0	0	3.6489	5.13763	SSB
cellular component disassembly (GO:0022411)	1966-01-01	0.247892	0.344591	0	0	3.59258	5.01079	SH3PXD2B
cellular response to nutrient levels (GO:0031669)	1966-01-01	0.247892	0.344591	0	0	3.59258	5.01079	FOXO1
embryonic organ development (GO:0048568)	1966-01-01	0.247892	0.344591	0	0	3.59258	5.01079	GLI2
ERBB signaling pathway (GO:0038127)	1966-01-01	0.247892	0.344591	0	0	3.59258	5.01079	SRC
extracellular matrix disassembly (GO:0022617)	1966-01-01	0.247892	0.344591	0	0	3.59258	5.01079	SH3PXD2B
regulation of epidermal growth factor receptor signaling pathway (GO:0042058)	1967-01-01	0.251137	0.348525	0	0	3.53797	4.88861	DAB2IP
regulation of myeloid cell differentiation (GO:0045637)	1968-01-01	0.254368	0.35127	0	0	3.48499	4.77086	MEIS1
regulation of translational initiation (GO:0006446)	1968-01-01	0.254368	0.35127	0	0	3.48499	4.77086	EIF2AK3
positive regulation of protein localization to nucleus (GO:1900182)	1968-01-01	0.254368	0.35127	0	0	3.48499	4.77086	EIF2AK3
negative regulation of cellular catabolic process (GO:0031330)	1969-01-01	0.257585	0.352816	0	0	3.43356	4.65731	DAB2IP
cellular response to decreased oxygen levels (GO:0036294)	1969-01-01	0.257585	0.352816	0	0	3.43356	4.65731	ZFP36L1
peptidyl-tyrosine phosphorylation (GO:0018108)	1969-01-01	0.257585	0.352816	0	0	3.43356	4.65731	SRC
positive regulation of MAP kinase activity (GO:0043406)	1969-01-01	0.257585	0.352816	0	0	3.43356	4.65731	DAB2IP
synapse assembly (GO:0007416)	1969-01-01	0.257585	0.352816	0	0	3.43356	4.65731	SDK2
aerobic electron transport chain (GO:0019646)	1970-01-01	0.260788	0.354076	0	0	3.38363	4.54776	NDUFA8
regulation of plasma membrane bounded cell projection assembly (GO:0120032)	1970-01-01	0.260788	0.354076	0	0	3.38363	4.54776	ATG5
fatty acid catabolic process (GO:0009062)	1970-01-01	0.260788	0.354076	0	0	3.38363	4.54776	AUH
wound healing (GO:0042060)	1970-01-01	0.260788	0.354076	0	0	3.38363	4.54776	DYSF
protein tetramerization (GO:0051262)	1971-01-01	0.263978	0.354076	0	0	3.33513	4.44202	ALDH1A2
cellular response to BMP stimulus (GO:0071773)	1971-01-01	0.263978	0.354076	0	0	3.33513	4.44202	SMAD1
regulation of hematopoietic stem cell differentiation (GO:1902036)	1971-01-01	0.263978	0.354076	0	0	3.33513	4.44202	FOXC1
phosphatidylinositol-mediated signaling (GO:0048015)	1971-01-01	0.263978	0.354076	0	0	3.33513	4.44202	ZFP36L1
Fc-gamma receptor signaling pathway involved in phagocytosis (GO:0038096)	1971-01-01	0.263978	0.354076	0	0	3.33513	4.44202	SRC
positive regulation of cellular protein localization (GO:1903829)	1971-01-01	0.263978	0.354076	0	0	3.33513	4.44202	EIF2AK3
gland development (GO:0048732)	1971-01-01	0.263978	0.354076	0	0	3.33513	4.44202	GLI2
mitochondrial ATP synthesis coupled electron transport (GO:0042775)	1971-01-01	0.263978	0.354076	0	0	3.33513	4.44202	NDUFA8
myeloid leukocyte differentiation (GO:0002573)	1971-01-01	0.263978	0.354076	0	0	3.33513	4.44202	FOXP1
negative regulation of epithelial cell proliferation (GO:0050680)	1972-01-01	0.267154	0.35663	0	0	3.28799	4.33991	DAB2IP
extrinsic apoptotic signaling pathway (GO:0097191)	1972-01-01	0.267154	0.35663	0	0	3.28799	4.33991	DAB2IP
Fc-gamma receptor signaling pathway (GO:0038094)	1972-01-01	0.267154	0.35663	0	0	3.28799	4.33991	SRC
regulation of hydrolase activity (GO:0051336)	1973-01-01	0.270317	0.35801	0	0	3.24216	4.24126	DAB2IP
endoplasmic reticulum organization (GO:0007029)	1973-01-01	0.270317	0.35801	0	0	3.24216	4.24126	EIF2AK3
response to molecule of bacterial origin (GO:0002237)	1973-01-01	0.270317	0.35801	0	0	3.24216	4.24126	FOXP1
positive regulation of JNK cascade (GO:0046330)	1973-01-01	0.270317	0.35801	0	0	3.24216	4.24126	DAB2IP
insulin receptor signaling pathway (GO:0008286)	1973-01-01	0.270317	0.35801	0	0	3.24216	4.24126	FOXO1
cellular response to amino acid starvation (GO:0034198)	1974-01-01	0.273466	0.360478	0	0	3.19758	4.14591	EIF2AK3
Fc receptor mediated stimulatory signaling pathway (GO:0002431)	1974-01-01	0.273466	0.360478	0	0	3.19758	4.14591	SRC
mitotic nuclear division (GO:0140014)	1974-01-01	0.273466	0.360478	0	0	3.19758	4.14591	CCDC61
organelle assembly (GO:0070925)	3/425	0.276128	0.36234	0	0	1.6695	2.14847	SH3PXD2B;CCDC61;ATG5
regulation of hematopoietic progenitor cell differentiation (GO:1901532)	1975-01-01	0.276602	0.36234	0	0	3.15421	4.05372	FOXC1
response to amino acid starvation (GO:1990928)	1975-01-01	0.276602	0.36234	0	0	3.15421	4.05372	EIF2AK3
integrin-mediated signaling pathway (GO:0007229)	1975-01-01	0.276602	0.36234	0	0	3.15421	4.05372	SRC
actomyosin structure organization (GO:0031032)	1976-01-01	0.279724	0.364725	0	0	3.112	3.96454	SRC
regulation of BMP signaling pathway (GO:0030510)	1976-01-01	0.279724	0.364725	0	0	3.112	3.96454	SMAD1
RNA transport (GO:0050658)	1976-01-01	0.279724	0.364725	0	0	3.112	3.96454	ZFP36L1
negative regulation of developmental process (GO:0051093)	1977-01-01	0.282833	0.367072	0	0	3.0709	3.87823	FOXC1
regulation of organelle assembly (GO:1902115)	1977-01-01	0.282833	0.367072	0	0	3.0709	3.87823	ATG5
positive regulation of phosphatidylinositol 3-kinase signaling (GO:0014068)	1977-01-01	0.282833	0.367072	0	0	3.0709	3.87823	SRC
negative regulation of apoptotic signaling pathway (GO:2001234)	1978-01-01	0.285929	0.369948	0	0	3.03086	3.79468	SRC
negative regulation of protein serine/threonine kinase activity (GO:0071901)	1978-01-01	0.285929	0.369948	0	0	3.03086	3.79468	DAB2IP
recombinational repair (GO:0000725)	1979-01-01	0.289011	0.372218	0	0	2.99186	3.71376	RAD51B
negative regulation of NF-kappaB transcription factor activity (GO:0032088)	1979-01-01	0.289011	0.372218	0	0	2.99186	3.71376	DAB2IP
regulation of neuron differentiation (GO:0045664)	1979-01-01	0.289011	0.372218	0	0	2.99186	3.71376	ZFHX3
negative regulation of cell cycle (GO:0045786)	1980-01-01	0.292081	0.373313	0	0	2.95383	3.63536	FOXC1
negative regulation of cellular component organization (GO:0051129)	1980-01-01	0.292081	0.373313	0	0	2.95383	3.63536	SRC
negative regulation of extrinsic apoptotic signaling pathway (GO:2001237)	1980-01-01	0.292081	0.373313	0	0	2.95383	3.63536	SRC
regulation of organelle organization (GO:0033043)	1980-01-01	0.292081	0.373313	0	0	2.95383	3.63536	PDE4DIP
positive regulation of cell adhesion (GO:0045785)	1980-01-01	0.292081	0.373313	0	0	2.95383	3.63536	ZFHX3
RNA splicing, via transesterification reactions with bulged adenosine as nucleophile (GO:0000377)	2/251	0.293616	0.374706	0	0	1.88038	2.30437	DHX15;CTNNBL1
activation of cysteine-type endopeptidase activity involved in apoptotic process (GO:0006919)	1981-01-01	0.295137	0.375029	0	0	2.91676	3.55937	EIF2AK3
negative regulation of protein modification process (GO:0031400)	1981-01-01	0.295137	0.375029	0	0	2.91676	3.55937	DAB2IP
positive regulation of signal transduction (GO:0009967)	2/252	0.295207	0.375029	0	0	1.87276	2.28492	SRC;DAB2IP
cell-cell junction organization (GO:0045216)	1982-01-01	0.29818	0.377665	0	0	2.88061	3.4857	SDK2
ephrin receptor signaling pathway (GO:0048013)	1982-01-01	0.29818	0.377665	0	0	2.88061	3.4857	SRC
regulation of defense response (GO:0031347)	1983-01-01	0.30121	0.378652	0	0	2.84534	3.41425	FOXP1
regulation of interleukin-1 beta production (GO:0032651)	1983-01-01	0.30121	0.378652	0	0	2.84534	3.41425	FOXP1
regulation of Notch signaling pathway (GO:0008593)	1983-01-01	0.30121	0.378652	0	0	2.84534	3.41425	SRC
regulation of osteoblast differentiation (GO:0045667)	1983-01-01	0.30121	0.378652	0	0	2.84534	3.41425	GDF10
positive regulation of plasma membrane bounded cell projection assembly (GO:0120034)	1983-01-01	0.30121	0.378652	0	0	2.84534	3.41425	AUTS2
spindle assembly (GO:0051225)	1984-01-01	0.304228	0.381874	0	0	2.81091	3.34493	CCDC61
retrograde vesicle-mediated transport, Golgi to endoplasmic reticulum (GO:0006890)	1985-01-01	0.307232	0.38507	0	0	2.77731	3.27765	KIF26A
negative regulation of cellular amide metabolic process (GO:0034249)	1986-01-01	0.310224	0.385374	0	0	2.7445	3.21233	EIF2AK3
negative regulation of phosphorylation (GO:0042326)	1986-01-01	0.310224	0.385374	0	0	2.7445	3.21233	DAB2IP
regulation of Ras protein signal transduction (GO:0046578)	1986-01-01	0.310224	0.385374	0	0	2.7445	3.21233	DAB2IP
glucose homeostasis (GO:0042593)	1986-01-01	0.310224	0.385374	0	0	2.7445	3.21233	FOXO1
positive regulation of endothelial cell migration (GO:0010595)	1986-01-01	0.310224	0.385374	0	0	2.7445	3.21233	FOXP1
positive regulation of proteasomal protein catabolic process (GO:1901800)	1986-01-01	0.310224	0.385374	0	0	2.7445	3.21233	DAB2IP
positive regulation of neuron projection development (GO:0010976)	1988-01-01	0.316169	0.39218	0	0	2.68114	3.08727	DAB2IP
regulation of protein phosphorylation (GO:0001932)	2/266	0.317422	0.392667	0	0	1.77219	2.03363	DAB2IP;EIF2AK3
protein-containing complex assembly (GO:0065003)	2/267	0.319003	0.392667	0	0	1.76541	2.01707	SH3PXD2B;PDE4DIP
negative regulation of signal transduction (GO:0009968)	2/267	0.319003	0.392667	0	0	1.76541	2.01707	KIF26A;DAB2IP
regulation of cysteine-type endopeptidase activity involved in apoptotic process (GO:0043281)	1989-01-01	0.319122	0.392667	0	0	2.65053	3.02739	SRC
second-messenger-mediated signaling (GO:0019932)	1989-01-01	0.319122	0.392667	0	0	2.65053	3.02739	EIF2AK3
cellular amino acid catabolic process (GO:0009063)	1990-01-01	0.322063	0.392667	0	0	2.62062	2.96918	AUH
negative regulation of protein kinase activity (GO:0006469)	1990-01-01	0.322063	0.392667	0	0	2.62062	2.96918	DAB2IP
negative regulation of translation (GO:0017148)	1990-01-01	0.322063	0.392667	0	0	2.62062	2.96918	EIF2AK3
positive regulation of autophagy (GO:0010508)	1990-01-01	0.322063	0.392667	0	0	2.62062	2.96918	FOXO1
positive regulation of binding (GO:0051099)	1990-01-01	0.322063	0.392667	0	0	2.62062	2.96918	FOXC1
mitochondrial respiratory chain complex assembly (GO:0033108)	1990-01-01	0.322063	0.392667	0	0	2.62062	2.96918	NDUFA8
positive regulation of cell migration (GO:0030335)	2/269	0.322164	0.392667	0	0	1.75201	1.98449	SRC;DAB2IP
negative regulation of mitotic cell cycle phase transition (GO:1901991)	1992-01-01	0.327907	0.396221	0	0	2.56277	2.85755	ZFP36L1
cellular response to fibroblast growth factor stimulus (GO:0044344)	1992-01-01	0.327907	0.396221	0	0	2.56277	2.85755	ZFP36L1
regulation of peptidyl-tyrosine phosphorylation (GO:0050730)	1992-01-01	0.327907	0.396221	0	0	2.56277	2.85755	SRC
positive regulation of cellular component biogenesis (GO:0044089)	1992-01-01	0.327907	0.396221	0	0	2.56277	2.85755	DAB2IP
retinoid metabolic process (GO:0001523)	1992-01-01	0.327907	0.396221	0	0	2.56277	2.85755	ALDH1A2
positive regulation of transmembrane receptor protein serine/threonine kinase signaling pathway (GO:0090100)	1992-01-01	0.327907	0.396221	0	0	2.56277	2.85755	GDF10
mRNA splicing, via spliceosome (GO:0000398)	2/274	0.33005	0.398239	0	0	1.71936	1.90593	DHX15;CTNNBL1
negative regulation of cell death (GO:0060548)	1994-01-01	0.333701	0.401492	0	0	2.5074	2.75189	ATG5
hemopoiesis (GO:0030097)	1994-01-01	0.333701	0.401492	0	0	2.5074	2.75189	MEIS1
regulation of vesicle-mediated transport (GO:0060627)	1996-01-01	0.339446	0.407821	0	0	2.45437	2.65179	SRC
regulation of MAP kinase activity (GO:0043405)	1997-01-01	0.3423	0.409495	0	0	2.42868	2.6037	DAB2IP
double-strand break repair via homologous recombination (GO:0000724)	1997-01-01	0.3423	0.409495	0	0	2.42868	2.6037	RAD51B
positive regulation of cold-induced thermogenesis (GO:0120162)	1997-01-01	0.3423	0.409495	0	0	2.42868	2.6037	EBF2
positive regulation of gene expression (GO:0010628)	3/482	0.343221	0.410013	0	0	1.46653	1.56828	SMAD1;CALCOCO1;EIF2AK3
antigen processing and presentation of exogenous peptide antigen via MHC class II (GO:0019886)	1998-01-01	0.345142	0.41114	0	0	2.40352	2.55686	KIF26A
RNA splicing (GO:0008380)	1998-01-01	0.345142	0.41114	0	0	2.40352	2.55686	DHX15
positive regulation of stress-activated MAPK cascade (GO:0032874)	1999-01-01	0.347972	0.413924	0	0	2.37887	2.51122	DAB2IP
antigen processing and presentation of peptide antigen via MHC class II (GO:0002495)	1/100	0.35079	0.416099	0	0	2.35472	2.46673	KIF26A
cell-matrix adhesion (GO:0007160)	1/100	0.35079	0.416099	0	0	2.35472	2.46673	SRC
cellular response to chemical stress (GO:0062197)	1/101	0.353595	0.418247	0	0	2.33106	2.42337	FOXO1
epithelial cell differentiation (GO:0030855)	1/101	0.353595	0.418247	0	0	2.33106	2.42337	RHCG
protein O-linked glycosylation (GO:0006493)	1/102	0.356389	0.418608	0	0	2.30786	2.3811	TRAK1
regulation of cell death (GO:0010941)	1/102	0.356389	0.418608	0	0	2.30786	2.3811	ATG5
calcium-mediated signaling (GO:0019722)	1/102	0.356389	0.418608	0	0	2.30786	2.3811	EIF2AK3
cell junction assembly (GO:0034329)	1/102	0.356389	0.418608	0	0	2.30786	2.3811	SDK2
intrinsic apoptotic signaling pathway (GO:0097193)	1/102	0.356389	0.418608	0	0	2.30786	2.3811	DAB2IP
antigen processing and presentation of exogenous peptide antigen (GO:0002478)	1/103	0.359171	0.4207	0	0	2.28512	2.33987	KIF26A
cellular response to organonitrogen compound (GO:0071417)	1/103	0.359171	0.4207	0	0	2.28512	2.33987	ZFP36L1
mRNA transport (GO:0051028)	1/104	0.361941	0.423355	0	0	2.26282	2.29965	ZFP36L1
regulation of cell cycle (GO:0051726)	2/296	0.364432	0.425397	0	0	1.58892	1.60388	DAB2IP;SND1
regulation of JNK cascade (GO:0046328)	1/105	0.364699	0.425397	0	0	2.24095	2.26041	DAB2IP
regulation of cell cycle process (GO:0010564)	1/106	0.367445	0.428007	0	0	2.2195	2.22212	SND1
mRNA processing (GO:0006397)	2/300	0.370617	0.431105	0	0	1.56727	1.55566	DHX15;CTNNBL1
negative regulation of transmembrane receptor protein serine/threonine kinase signaling pathway (GO:0090101)	1/108	0.372902	0.433164	0	0	2.17779	2.14826	SMAD1
MAPK cascade (GO:0000165)	2/303	0.37524	0.435279	0	0	1.55142	1.52068	DAB2IP;ZFP36L1
positive regulation of metabolic process (GO:0009893)	1/113	0.386342	0.44754	0	0	2.08004	1.97818	EBF2
negative regulation of cell motility (GO:2000146)	1/114	0.388996	0.449376	0	0	2.06153	1.94647	TBX5
positive regulation of cellular component organization (GO:0051130)	1/114	0.388996	0.449376	0	0	2.06153	1.94647	DAB2IP
cellular response to lectin (GO:1990858)	1/115	0.391639	0.450572	0	0	2.04334	1.91546	SRC
cellular response to molecule of bacterial origin (GO:0071219)	1/115	0.391639	0.450572	0	0	2.04334	1.91546	DAB2IP
stimulatory C-type lectin receptor signaling pathway (GO:0002223)	1/115	0.391639	0.450572	0	0	2.04334	1.91546	SRC
positive regulation of angiogenesis (GO:0045766)	1/116	0.39427	0.452979	0	0	2.02547	1.88515	SMAD1
regulation of apoptotic process (GO:0042981)	4/742	0.396246	0.454629	0	0	1.2675	1.17335	SRC;DAB2IP;CTNNBL1;FOXO1
positive regulation of cysteine-type endopeptidase activity involved in apoptotic process (GO:0043280)	1/119	0.402096	0.460085	0	0	1.97368	1.79815	EIF2AK3
innate immune response activating cell surface receptor signaling pathway (GO:0002220)	1/119	0.402096	0.460085	0	0	1.97368	1.79815	SRC
cellular response to lipopolysaccharide (GO:0071222)	1/120	0.404682	0.462415	0	0	1.95699	1.7704	DAB2IP
protein homooligomerization (GO:0051260)	1/121	0.407257	0.464726	0	0	1.94059	1.74325	ALDH1A2
regulation of mRNA catabolic process (GO:0061013)	1/122	0.409822	0.467019	0	0	1.92445	1.71668	ZFP36L1
cellular protein localization (GO:0034613)	2/329	0.414709	0.471548	0	0	1.42617	1.25528	SH3PXD2B;AP3B1
regulation of tumor necrosis factor production (GO:0032680)	1/124	0.414917	0.471548	0	0	1.89297	1.6652	FOXP1
protein targeting (GO:0006605)	1/125	0.417449	0.473146	0	0	1.87761	1.64027	TRAK1
cellular response to oxidative stress (GO:0034599)	1/125	0.417449	0.473146	0	0	1.87761	1.64027	FOXO1
positive regulation of cytokine production (GO:0001819)	2/335	0.423648	0.479526	0	0	1.40004	1.20243	EIF2AK3;FOXP1
intracellular protein transport (GO:0006886)	2/336	0.425131	0.480558	0	0	1.39578	1.19389	AP3B1;TRAK1
positive regulation of macromolecule biosynthetic process (GO:0010557)	1/129	0.427467	0.481903	0	0	1.81857	1.54556	GLI2
muscle contraction (GO:0006936)	1/129	0.427467	0.481903	0	0	1.81857	1.54556	DYSF
regulation of response to external stimulus (GO:0032101)	1/130	0.429945	0.482755	0	0	1.80438	1.52307	FOXP1
G2/M transition of mitotic cell cycle (GO:0000086)	1/130	0.429945	0.482755	0	0	1.80438	1.52307	TAF2
protein glycosylation (GO:0006486)	1/130	0.429945	0.482755	0	0	1.80438	1.52307	TRAK1
cell cycle G2/M phase transition (GO:0044839)	1/131	0.432412	0.484233	0	0	1.79041	1.50103	TAF2
cellular response to hypoxia (GO:0071456)	1/131	0.432412	0.484233	0	0	1.79041	1.50103	ZFP36L1
RNA metabolic process (GO:0016070)	1/133	0.437315	0.489072	0	0	1.7631	1.45826	SND1
post-translational protein modification (GO:0043687)	2/345	0.438392	0.489625	0	0	1.35853	1.1203	ASB2;ATG5
positive regulation of peptidyl-tyrosine phosphorylation (GO:0050731)	1/134	0.439751	0.490492	0	0	1.74976	1.43751	SRC
organic substance transport (GO:0071702)	1/136	0.444591	0.495233	0	0	1.72366	1.3972	RHCG
regulation of cellular component organization (GO:0051128)	1/139	0.451774	0.502569	0	0	1.68593	1.3396	DAB2IP
cellular protein modification process (GO:0006464)	5/1025	0.452443	0.502648	0	0	1.14343	0.906846	MACROD1;EIF2AK3;MACROD2;ASB2;ATG5
neuron projection morphogenesis (GO:0048812)	1/140	0.454148	0.503213	0	0	1.67372	1.32112	DAB2IP
enzyme linked receptor protein signaling pathway (GO:0007167)	1/140	0.454148	0.503213	0	0	1.67372	1.32112	SRC
regulation of small GTPase mediated signal transduction (GO:0051056)	1/141	0.456512	0.504503	0	0	1.66168	1.30299	SRC
positive regulation of cellular catabolic process (GO:0031331)	1/141	0.456512	0.504503	0	0	1.66168	1.30299	FOXO1
protein localization to organelle (GO:0033365)	1/142	0.458865	0.506366	0	0	1.64981	1.2852	SSB
negative regulation of DNA-binding transcription factor activity (GO:0043433)	1/143	0.461209	0.506366	0	0	1.63811	1.26774	DAB2IP
neuron development (GO:0048666)	1/143	0.461209	0.506366	0	0	1.63811	1.26774	GLI2
nitrogen compound transport (GO:0071705)	1/143	0.461209	0.506366	0	0	1.63811	1.26774	RHCG
monocarboxylic acid metabolic process (GO:0032787)	1/143	0.461209	0.506366	0	0	1.63811	1.26774	ALDH1A2
regulation of mRNA stability (GO:0043488)	1/146	0.468179	0.513349	0	0	1.60398	1.21726	ZFP36L1
regulation of G2/M transition of mitotic cell cycle (GO:0010389)	1/149	0.475061	0.520216	0	0	1.57122	1.16948	RAD51B
positive regulation of protein phosphorylation (GO:0001934)	2/371	0.475758	0.520302	0	0	1.26113	0.936825	GDF10;SRC
regulation of cytokine production (GO:0001817)	1/150	0.477335	0.520673	0	0	1.5606	1.15412	FOXP1
cellular response to organic cyclic compound (GO:0071407)	1/150	0.477335	0.520673	0	0	1.5606	1.15412	ZFP36L1
negative regulation of protein phosphorylation (GO:0001933)	1/152	0.481854	0.524921	0	0	1.53977	1.12421	DAB2IP
cellular response to interleukin-1 (GO:0071347)	1/155	0.488561	0.531539	0	0	1.50955	1.08128	DAB2IP
negative regulation of programmed cell death (GO:0043069)	2/381	0.489734	0.532127	0	0	1.22723	0.876108	SRC;FOXO1
regulation of signal transduction by p53 class mediator (GO:1901796)	1/156	0.490777	0.532572	0	0	1.49973	1.06746	TAF2
mitotic spindle organization (GO:0007052)	1/157	0.492984	0.534278	0	0	1.49005	1.05388	CCDC61
positive regulation of protein kinase B signaling (GO:0051897)	1/161	0.501717	0.542679	0	0	1.4525	1.00182	SRC
cytokine-mediated signaling pathway (GO:0019221)	3/621	0.502026	0.542679	0	0	1.12855	0.777689	FOXC1;SRC;FOXO1
rRNA metabolic process (GO:0016072)	1/162	0.503877	0.54398	0	0	1.44341	0.989343	RRP1
positive regulation of cellular process (GO:0048522)	3/625	0.506343	0.545942	0	0	1.12106	0.762928	ZFHX3;MEIS1;ZFP36L1
double-strand break repair (GO:0006302)	1/164	0.508169	0.547209	0	0	1.42555	0.965012	RAD51B
negative regulation of canonical Wnt signaling pathway (GO:0090090)	1/165	0.510302	0.547403	0	0	1.41679	0.953147	DAB2IP
adenylate cyclase-modulating G protein-coupled receptor signaling pathway (GO:0007188)	1/165	0.510302	0.547403	0	0	1.41679	0.953147	ADCYAP1R1
regulation of neuron projection development (GO:0010975)	1/165	0.510302	0.547403	0	0	1.41679	0.953147	DAB2IP
regulation of MAPK cascade (GO:0043408)	1/166	0.512425	0.54898	0	0	1.40813	0.941476	DAB2IP
cell-cell adhesion via plasma-membrane adhesion molecules (GO:0098742)	1/170	0.520827	0.557272	0	0	1.37452	0.896651	SDK2
neuron projection development (GO:0031175)	1/171	0.522905	0.558075	0	0	1.36637	0.88589	DAB2IP
nuclear-transcribed mRNA catabolic process (GO:0000956)	1/171	0.522905	0.558075	0	0	1.36637	0.88589	ZFP36L1
regulation of cell migration (GO:0030334)	2/408	0.526303	0.56099	0	0	1.14403	0.734328	SRC;TBX5
rRNA processing (GO:0006364)	1/173	0.527035	0.561059	0	0	1.35034	0.864879	RRP1
cation transport (GO:0006812)	1/174	0.529086	0.56182	0	0	1.34247	0.85462	RHCG
neuron differentiation (GO:0030182)	1/174	0.529086	0.56182	0	0	1.34247	0.85462	GLI2
mitochondrion organization (GO:0007005)	1/175	0.531129	0.563278	0	0	1.33469	0.844523	TRAK1
regulation of mitotic cell cycle (GO:0007346)	1/178	0.537205	0.568288	0	0	1.31186	0.815161	FOXC1
regulation of translation (GO:0006417)	1/178	0.537205	0.568288	0	0	1.31186	0.815161	EIF2AK3
regulation of immune response (GO:0050776)	1/179	0.539213	0.568981	0	0	1.30443	0.805674	FOXP1
RNA processing (GO:0006396)	1/179	0.539213	0.568981	0	0	1.30443	0.805674	DHX15
positive regulation of cellular biosynthetic process (GO:0031328)	1/180	0.541212	0.570375	0	0	1.29708	0.796332	GLI2
regulation of nucleic acid-templated transcription (GO:1903506)	2/430	0.554793	0.583956	0	0	1.084	0.638651	FOXC1;ZFHX3
regulation of mitotic cell cycle phase transition (GO:1901990)	1/188	0.5569	0.585442	0	0	1.24108	0.726491	ZFP36L1
regulation of GTPase activity (GO:0043087)	1/189	0.558824	0.58673	0	0	1.23442	0.718334	DAB2IP
negative regulation of Wnt signaling pathway (GO:0030178)	1/191	0.562646	0.590007	0	0	1.2213	0.702376	DAB2IP
regulation of intracellular signal transduction (GO:1902531)	2/437	0.563605	0.590276	0	0	1.06617	0.611346	DAB2IP;TAF2
ribosome biogenesis (GO:0042254)	1/192	0.564545	0.590525	0	0	1.21484	0.69457	RRP1
negative regulation of macromolecule metabolic process (GO:0010605)	1/194	0.568318	0.593733	0	0	1.20213	0.679295	FOXP1
protein localization to membrane (GO:0072657)	1/195	0.570192	0.594952	0	0	1.19588	0.671821	SH3PXD2B
modification-dependent protein catabolic process (GO:0019941)	1/201	0.581271	0.605761	0	0	1.15965	0.629153	ASB2
regulation of inflammatory response (GO:0050727)	1/206	0.590287	0.614395	0	0	1.13108	0.596242	FOXP1
regulation of protein kinase B signaling (GO:0051896)	1/207	0.592067	0.615487	0	0	1.12553	0.589929	SRC
mitotic cell cycle phase transition (GO:0044772)	1/209	0.595605	0.618399	0	0	1.11459	0.577558	TAF2
regulation of cellular macromolecule biosynthetic process (GO:2000112)	2/468	0.601143	0.62338	0	0	0.993664	0.505698	FOXC1;ZFHX3
positive regulation of protein modification process (GO:0031401)	1/214	0.604316	0.625898	0	0	1.08815	0.548057	CAMTA1
positive regulation of cell population proliferation (GO:0008284)	2/474	0.608127	0.629071	0	0	0.98073	0.487788	MEIS1;FOXP1
regulation of cell growth (GO:0001558)	1/217	0.609453	0.629668	0	0	1.07288	0.531281	KIF26A
cellular response to lipid (GO:0071396)	1/219	0.612841	0.632392	0	0	1.06292	0.52046	DAB2IP
transcription, DNA-templated (GO:0006351)	1/221	0.616201	0.635079	0	0	1.05316	0.50992	TAF2
negative regulation of apoptotic process (GO:0043066)	2/485	0.620692	0.638651	0	0	0.957853	0.456819	SRC;FOXO1
regulation of I-kappaB kinase/NF-kappaB signaling (GO:0043122)	1/224	0.621185	0.638651	0	0	1.03883	0.494613	DAB2IP
apoptotic process (GO:0006915)	1/231	0.632569	0.648769	0	0	1.00685	0.461105	FOXO1
regulation of autophagy (GO:0010506)	1/231	0.632569	0.648769	0	0	1.00685	0.461105	FOXO1
regulation of ERK1 and ERK2 cascade (GO:0070372)	1/238	0.643615	0.659294	0	0	0.976768	0.430418	DAB2IP
membrane organization (GO:0061024)	1/242	0.649778	0.664798	0	0	0.960361	0.414035	DYSF
anterograde trans-synaptic signaling (GO:0098916)	1/244	0.652821	0.667099	0	0	0.95236	0.406137	GABBR2
regulation of canonical Wnt signaling pathway (GO:0060828)	1/253	0.666191	0.679935	0	0	0.917927	0.372843	DAB2IP
positive regulation of intracellular signal transduction (GO:1902533)	2/546	0.684845	0.698127	0	0	0.847777	0.320937	SRC;DAB2IP
protein deubiquitination (GO:0016579)	1/267	0.685983	0.698441	0	0	0.868996	0.327526	SMAD1
positive regulation of MAPK cascade (GO:0043410)	1/274	0.69544	0.706359	0	0	0.846412	0.307426	DAB2IP
inorganic cation transmembrane transport (GO:0098662)	1/274	0.69544	0.706359	0	0	0.846412	0.307426	RHCG
protein modification by small protein removal (GO:0070646)	1/276	0.69809	0.708195	0	0	0.840171	0.301963	SMAD1
DNA metabolic process (GO:0006259)	1/277	0.699406	0.708676	0	0	0.837084	0.299277	RAD51B
DNA repair (GO:0006281)	1/298	0.725776	0.73451	0	0	0.777065	0.24906	RAD51B
extracellular matrix organization (GO:0030198)	1/300	0.728165	0.736042	0	0	0.771788	0.244832	SH3PXD2B
innate immune response (GO:0045087)	1/302	0.730533	0.737549	0	0	0.766582	0.240692	SRC
supramolecular fiber organization (GO:0097435)	1/351	0.78259	0.789158	0	0	0.657613	0.161212	CLIP2
ubiquitin-dependent protein catabolic process (GO:0006511)	1/354	0.785432	0.791076	0	0	0.651925	0.157454	ASB2
protein transport (GO:0015031)	1/369	0.799102	0.803882	0	0	0.624872	0.140138	AP3B1
phosphorylation (GO:0016310)	1/400	0.824684	0.828625	0	0	0.575409	0.110913	EIF2AK3
protein modification by small protein conjugation (GO:0032446)	1/409	0.831488	0.834465	0	0	0.562457	0.103795	ASB2
cellular protein metabolic process (GO:0044267)	1/417	0.837317	0.839313	0	0	0.551414	0.0979049	DAB2IP
organelle organization (GO:0006996)	1/420	0.839451	0.84045	0	0	0.547382	0.0957957	EIF2AK3
protein ubiquitination (GO:0016567)	1/525	0.898995	0.898995	0	0	0.435339	0.0463539	ASB2

[truncated: 30 more sheets: GONCCProgDAP_NCCprogvAE, GOAEDAP_NCCprogvAE, Motifs_vAE_comparedtoAEvall, GOSharedMotifs_NCCprogvAE, GONCCProgMotifs_NCCprogvAE, GOAEMotifs_NCCprogvAE, DAP_vAE_comparedtoE8.25pmNCCval, GOSharedDAP_NCCprogvE8.25pmNCC, GONCCProgDAP_NCCprogvE8.25pmNCC, GOE8.25pmNCCDAP_NCCprogvE8.25pm, Motif_vAE_comparedtoE8.25pmNCC, GOSharedMotif_NCCprogvE8.25pmNC, GOE8.25pmNCCMotif_NCCprogvE8.25, GONCCprogMotif_NCCprogvE8.25pm, DAP_vAE_comparedtoE8.5pmNCCvall, GOSharedDAP_NCCprogvE8.5pmNCC, GONCCProgDAP_NCCprogvE8.5pmNCC, GOE8.5pmNCDAP_NCCprogvE8.5pmNCC, Motif_vAEcomparedtoE8.5pmNCCval, GOSharedMotif_NCCprogvE8.5pmNCC …]
