# Supplementary material for: Post-transcriptional regulation in cranial neural crest cells expands developmental potential
Source: Proc Natl Acad Sci U S A. 2023 Feb 1;120(6):e2212578120. doi: 10.1073/pnas.2212578120 (PMC9963983; doi:10.1073/pnas.2212578120)
Supplement: Supplementary file 8 — Dataset S07 (XLSX) [file pnas.2212578120.sd07.xlsx]

## Sheet: Sheet1
comparison between Sig_E7.5NCCProgenitors_vs_E7.5AE__DAP_UpPeaks and Sig_E8.25pmNCC_vs_E7.5NCCPrecursors_DAP_UpPeaks
Names	total	elements
E7.5NCCProg_v_E7.5AE_DAP E8.25pmNCC_v_E7.5NCCProg_DAP	391	Nrarp
		Lingo1
		Rybp
		Cachd1
		Bscl2
		Ret
		2310008N11Rik
		Gm13481
		Ebf3
		Mex3b
		Ppp4r2
		Slc39a8
		Immp2l
		Prkag2
		Cdk6
		Mad1l1
		Cdon
		Grid1
		Dmrta2
		Vcan
		Vgll4
		Gm28342
		Cx3cr1
		Magi1
		Wls
		RP24-559D1.1
		A930031H19Rik
		Gm6625
		Gm14102
		Cryl1
		Usp46
		Gm29052
		5730522E02Rik
		Dst
		Mrpl4
		Ppm1h
		Cadm1
		Msx1
		Ntsr1
		Nrxn3
		Zfp36l2
		Zfhx3
		Kctd15
		Cd82
		Rfx3
		Kdm2b
		Ptpn14
		Tdrd3
		Sipa1l3
		Stard13
		Meg3
		Afap1l2
		Sorcs2
		Socs5
		Mylip
		Mchr1
		Camk2n1
		Adrbk2
		C77080
		1700095A13Rik
		Enox1
		Nav2
		Myt1l
		Lmntd1
		Spry2
		Cuedc1
		Camta1
		Ovol2
		Gpx4
		Ubr4
		Gpr132
		Atp5g2
		Gm23667
		A730018C14Rik
		Lama5
		Gm28746
		RP23-172L16.3
		Mpped2
		Alpl
		Lca5
		Nedd4l
		Shank2
		Fyn
		Kirrel3
		Auts2
		2310069B03Rik
		Macrod2
		Npas3
		Lrfn5
		Gns
		Tle1
		Elfn1
		Ect2l
		Trabd2b
		Aven
		Rbfox3
		B4galt5
		Ccdc178
		Frmd8
		Rfx4
		Gm10287
		Dbx1
		Efna5
		Man1c1
		Snd1
		Atg5
		1520401A03Rik
		Pxn
		Clrn3
		Them7
		Gm29336
		Zbtb7c
		Cndp2
		Rere
		Tshz3
		Runx1
		Gm29483
		Bai1
		Olfml2a
		Zfp36l1
		Lrrc4b
		Fam178b
		1700108F19Rik
		Nfkb1
		5930412G12Rik
		1700112E06Rik
		Lclat1
		1200007C13Rik
		Rhbdl3
		n-R5s175
		Mid1
		Fgfr1
		Kcnip1
		Wasf2
		Rimbp2
		Pax2
		Cmip
		Sh3glb2
		Arrb1
		Pcdh12
		Ccdc102a
		Gnas
		Ebf2
		Gli2
		Nr2f1
		Rgs6
		Gal3st1
		Dlg5
		Tex2
		Gm13661
		Krt80
		Kif26b
		Kpnb1
		Slc2a3
		Nck2
		Dym
		Ajuba
		Irak2
		Zmynd8
		Btbd9
		RP23-204C6.1
		Igf1r
		Plxnc1
		Tnr
		Atg10
		Msi2
		Ell
		Setd7
		Tanc1
		Chn2
		Fto
		Tiam2
		Cdh9
		Irx1
		Eef2k
		Pum1
		Notch1
		Lhx5
		Macrod1
		Cd9
		Pawr
		Fam209
		5830454E08Rik
		Git1
		Parp11
		Ryr1
		Ncoa2
		Banf2
		Aff3
		Lmx1a
		Vstm2a
		Rarb
		Rad51b
		Pmvk
		B3glct
		Rbpms
		Irf2bp2
		Sgtb
		Sugct
		Kalrn
		Rapgef1
		Il12b
		Kcnd3
		Btbd11
		Foxp1
		Bcas3
		Pwwp2b
		Rapgef5
		Casz1
		Ssbp3
		Gm28386
		Nt5c2
		Bbc3
		Jam2
		Dapl1
		Itpr1
		Ccdc13
		Ppap2b
		Ntng1
		Abcb9
		Wbscr17
		Smtn
		Rab20
		Tmem260
		Greb1l
		Slc37a3
		Rbbp8
		Pax7
		B3gnt7
		1600010M07Rik
		Pebp4
		Smad6
		Tmem135
		Ncf2
		Nrip1
		Tmem150c
		4632428C04Rik
		Daam1
		Slc25a13
		Nos1ap
		Nek8
		Psmd7
		Kif16b
		Ankrd35
		Ap3b1
		Ncor2
		Slc9a9
		Foxa1
		Wnt5b
		Itih5
		Tbc1d1
		Ank2
		Spin1
		Ccrn4l
		Fam155a
		Fam43a
		Gm10398
		Gabbr2
		Inadl
		Gm17337
		Slain1
		Lrch1
		Rph3al
		Whsc1l1
		Ccdc57
		Kcnn3
		Sema4c
		Ctnnbl1
		Apba2
		Pdzrn3
		Src
		4930564D02Rik
		Krt19
		Ctnna1
		Ccdc108
		Arid1b
		Slc7a7
		Etl4
		Sox5
		Irs1
		Myo16
		Dok5
		Jag2
		Bcl6
		2022-09-09
		Mbp
		Gm11261
		Tmcc3
		Susd4
		Cxadr
		C430039J16Rik
		Spryd3
		Barhl2
		Cdh26
		Gdpd5
		Sspo
		Gm13575
		AI661453
		Gm14488
		Xylt1
		Zkscan17
		Ly86
		1700017G19Rik
		Sdk2
		Plekha7
		Grik4
		Megf6
		2610307P16Rik
		Arhgef10
		Ppfibp2
		Myo5b
		Trib1
		Gm26887
		Sema6a
		Hmx1
		Park2
		Ireb2
		Mdga1
		Trim27
		Frem2
		Arhgap25
		Auh
		Gsg1l
		Abca4
		Dock4
		Tcf20
		Cdkal1
		Bcl11a
		Fgfr2
		Tle3
		Ralgps1
		Rbm20
		Rbx1
		Rap1b
		Parm1
		Ubash3b
		Gm5544
		Oxr1
		Apold1
		Hand1
		Shroom3
		Palld
		Gramd4
		Rabgap1l
		Kif5c
		Fhdc1
		Akap6
		Kank1
		Gm1631
		Peg3
		Ice1
		Acvr1
		Kndc1
		A530013C23Rik
		Has2os
		Flt1
		Vrk1
		Ptprf
		Phgdh
		Trak1
		Fry
		Ank3
		Entpd3
		Ngfr
		Rac2
		Zfp652
		Gm20388
		Gsx1
		Dgat2
		Erc2
		Stc1
		Plekhg6
		Zfp618
		9530059O14Rik
		Ptprd
		Gm17529
		Kazn
		Vstm2b
		Fbxl17
		Rpl11
		Runx1t1
		Arrdc1
		Gsap
		Nrf1
		Gm26551
		Tln2
		Tox3
		Rad54b
		Nav1
		Bcar1
		Bcor
E7.5NCCProg_v_E7.5AE_DAP	1324	Rab4a
		Tnfrsf13b
		Fam120b
		Cabp2
		Gm2824
		Mettl13
		BC027231
		Nrsn1
		Gphn
		Tmem19
		Lrig2
		Syt2
		Dysf
		Ppfibp1
		Ttll11
		Spty2d1
		Cabp1
		Parp1
		Hsd17b4
		Cdc27
		Kcns3
		Madcam1
		Irf5
		Max
		Trim56
		Plcxd2
		Slc41a3
		Glrx2
		Zfp248
		Aftph
		Tom1l2
		Tsen15
		Arl6
		Rnf115
		Slc25a53
		Rnf112
		Slc39a13
		Gm6434
		Gpx2
		Qsox2
		Rtkn
		Arf2
		Pmm1
		Ppp1r12b
		2300002M23Rik
		Slc4a5
		Bbx
		Samd10
		Accsl
		Tgm7
		C1qa
		Pbx4
		Mpzl1
		Nos1
		Dlgap3
		Col8a2
		Fancd2os
		Cog5
		Cbfa2t3
		Tnpo1
		Vangl2
		Meis1
		Ppp1r37
		Tff2
		Gm29595
		Olfr279
		Itpk1
		Efcab8
		Zcchc24
		Gm16863
		Mst1r
		Rho
		Agpat9
		Stx8
		Gm12510
		Cbln2
		Rrp1b
		Gm17324
		Gm28511
		Phospho1
		A430110L20Rik
		Dmgdh
		Ntn1
		Gm26593
		Dag1
		Rhobtb2
		Ppig
		Zfp677
		Nedd8
		Trip4
		Tmc2
		1700006H21Rik
		Cggbp1
		D630033O11Rik
		Rgl1
		Rassf6
		Zeb2
		Gm13530
		Lrba
		Ep300
		Clec14a
		Ocrl
		Ildr1
		Gm11426
		Tmem132b
		Pink1
		Pla2g7
		Zfp182
		Adora3
		Gpbp1
		Tmem196
		Lrrc48
		Sp8
		Mta1
		Gja4
		Dab2ip
		Tacc3
		Gatsl2
		Akt3
		Tmtc4
		Coil
		Aaas
		Pdlim2
		Gm26641
		Nthl1
		Kif26a
		Eogt
		Tmem235
		Pla2g12a
		Galr1
		Dchs2
		Pm20d1
		Tns4
		Lphn2
		2300009A05Rik
		Grik1
		Ndel1
		Gclm
		Naa20
		Ttc22
		Mrpl14
		Rgmb
		Gm28876
		Ttc7b
		Map2k5
		Rfwd2
		Crtac1
		Hrh2
		Abca12
		Abca3
		Hr
		Gm17750
		Sardh
		Spink2
		Cdk16
		BC030870
		Upf2
		Efhc1
		Prss36
		Kcnk12
		Gm5083
		Lmod1
		Igfbp4
		Idh2
		Gm4792
		A630031M04Rik
		Ldlrad4
		Gm10369
		Dner
		Crispld2
		AI838599
		Ltf
		Gm28166
		D030018L15Rik
		Top1mt
		Npl
		Gm1667
		Rapgefl1
		Gm13589
		Gm10100
		Piwil4
		Gm10803
		Lrriq3
		Ehbp1l1
		Prkci
		D10Bwg1379e
		Dok7
		Tmem106a
		Zfp956
		3632454L22Rik
		Ubiad1
		4931406C07Rik
		Lrrn2
		Pou2f2
		Mmel1
		Pp2d1
		Ccnd1
		Tnk2
		Xrcc6
		Pcnx
		Sox8
		Gm12514
		Gm29067
		Tbc1d14
		Sde2
		Dctn2
		Rrp1
		Scgb3a1
		1700048O20Rik
		Siah3
		1600020E01Rik
		Ndufs2
		Ghitm
		Slc5a5
		Krt15
		Zpbp
		Tmem232
		Chaf1b
		Asgr2
		Gm13115
		Opcml
		Igfbp3
		Smyd3
		Gabra5
		Gm4778
		F2
		Cdca2
		Syne1
		Nfatc2
		Calcoco1
		Ctcfl
		Dpysl5
		Gucy1b3
		Cdh2
		Fam35a
		Pik3ca
		4933406J08Rik
		Phf2
		Fcgrt
		Pde4d
		Cga
		Efna2
		Chsy1
		RP23-352D14.1
		Nhlrc1
		Slc10a4
		Ints1
		Galnt7
		A430105I19Rik
		Tcte2
		Atp10d
		1110008E08Rik
		Eml1
		Pxt1
		Gm12506
		Parva
		Dgkk
		Neu2
		Odf3l1
		Zcchc2
		Gpatch2
		Gm23342
		1700123O20Rik
		RP24-147G10.4
		Nphp3
		Cyfip2
		Gm26660
		1110002J07Rik
		Ddx56
		Tsc22d4
		Tob1
		Wwc2
		Nrd1
		Mettl21e
		Neurl1b
		Gm26620
		Wbp11
		4930548K13Rik
		Sox13
		Zfp787
		Ppard
		Slc6a2
		9430020K01Rik
		Jade1
		Lrrc36
		Kdr
		Gm16505
		Slc6a12
		Fam83d
		Trp73
		2210406O10Rik
		Calm2
		Me3
		Gm29019
		6430573F11Rik
		Nr5a2
		Ypel1
		Crb1
		Cog8
		Cenpc1
		Gm20757
		Ano1
		Gm26578
		Lcp1
		Cda
		B3galt1
		RP23-167H24.1
		Map2k1
		Emilin2
		Tbkbp1
		Gm3898
		Ascl1
		Rgs16
		Zfp609
		Pde6d
		Mvk
		Hnrnpdl
		Ccdc36
		Actn1
		Gm14635
		Trem2
		Gm14214
		Ndrg4
		Gm29282
		2022-03-10
		Cradd
		Cand1
		Kif14
		Gm14266
		Ptpn20
		Pdk3
		Ralgds
		Gm11034
		C230062I16Rik
		Sh3gl2
		Slc4a9
		Acpp
		Megf11
		a
		Txnrd1
		Gp1bb
		Serp1
		Dclk1
		Lrrc28
		Cd2ap
		Bst1
		Gm13715
		Cd244
		Zbtb48
		Vwa3a
		Cyb561
		Nenf
		Astl
		Gm26897
		Pgm5
		Gm14617
		Pomgnt2
		Rbms3
		Cidea
		Lag3
		B4galnt3
		Hic2
		Top2b
		Dagla
		Rab6b
		Vps4a
		Paqr6
		Nedd4
		Rusc2
		Mrpl19
		Chd9
		Cbr3
		Acot9
		Gm9979
		Gm5435
		Gpr158
		Cplx3
		Gsr
		Tra2a
		Slc38a2
		Sall3
		Gm15545
		AW822073
		Kpna2
		Ugt2b5
		B630019K06Rik
		Usp3
		Pgbd5
		Qsox1
		Tubgcp4
		Olfr926
		Igkv13-87
		Pcdh9
		9430024E24Rik
		Susd1
		Tmem28
		Tgm3
		Pnpla2
		8030451A03Rik
		Etv4
		Gm6483
		Traf3
		P2rx1
		Rtn4rl1
		Cabyr
		Gm26885
		Tex33
		Sox9
		Ppp1r36
		Cacng8
		Rhoj
		Pkn2
		Vps13d
		D630003M21Rik
		Atf7ip
		Atp2b2
		Map4
		Slain2
		Gm14066
		Gm28875
		Asb2
		Zfp217
		Tmem178b
		Chrna7
		Gm9885
		Cacna1c
		RP23-433P9.4
		Ctbs
		Fbxl2
		Fig4
		Pvrl2
		Gm14246
		Ociad1
		Ppp1r3b
		Klhl36
		Ptprt
		Zswim2
		Elf4
		Ptdss2
		Nudt14
		Wdr70
		Rhobtb3
		Ppox
		Trim17
		Bod1l
		Zfp13
		Jakmip3
		Usp47
		Tmem106c
		Dsel
		Rbbp7
		Gm9905
		Foxo6
		Gm10036
		Tmem51
		Wfdc12
		Celf2
		Frmd4b
		Prkar2a
		Tgfbi
		Ang4
		Gm26677
		Simc1
		Ildr2
		Adap1
		Gm26531
		1700054A03Rik
		Pkn3
		Gpr21
		Tmem92
		Sh3pxd2b
		Hhipl1
		Tbc1d16
		Coa7
		Gm11084
		Gm14204
		Hnrnph2
		Gm12629
		Mlana
		Tgm2
		Pkd1l1
		Rem1
		Igsf1
		Tmem41b
		Rai14
		Pomk
		Cmpk1
		Lrif1
		Amph
		Foxp4
		Gm5129
		Tshz1
		Atxn2
		Hspa9
		Wnt7a
		3110009E18Rik
		Arap1
		Mfap1b
		Chd7
		Galntl6
		Zfp458
		Zfp704
		Cntrob
		Aass
		Mlxipl
		AW551984
		Ctu2
		Gm16835
		Abr
		Trpv2
		Matn2
		Chrd
		Dcbld1
		Cnot1
		Dlk1
		Tmem9b
		Sybu
		Fam217a
		Adam11
		Gm4889
		Efna3
		Syt6
		Fbxo41
		Slc25a26
		Tnip1
		1700061J23Rik
		Slc44a1
		Edrf1
		Ankef1
		Sgca
		Ilf2
		Nrip3
		Sesn3
		Mroh5
		Tenm3
		4930412C18Rik
		Cdk9
		Zcchc8
		Mbtps1
		Pik3cg
		Redrum
		Nprl2
		Slmap
		Wbp2
		Myf5
		Tnfrsf8
		Rsph14
		Mixl1
		Fam204a
		Stim1
		St6galnac5
		1600014C23Rik
		St8sia2
		Gpr4
		Chrna1
		Dcdc2b
		Fbl
		Apoo-ps
		Gm6712
		2210420H20Rik
		Trmt11
		Zbtb41
		Gm12068
		Taok1
		Cldn25
		Tm9sf3
		Kcnab3
		2610203C20Rik
		Reep1
		Ace
		Nkx6-1
		1110007C09Rik
		Phf6
		Gm29103
		Nipal4
		Pdpk1
		Mapk1ip1
		Rap1gap2
		Phactr3
		Slc25a27
		Cd47
		Lyrm9
		Lppr1
		Gm19585
		Cacna1g
		Inhba
		Nefm
		1700030F04Rik
		Clip2
		Nfkb2
		Gm15688
		Smim11
		Neil3
		Soat2
		Serinc5
		Kbtbd12
		Nckap5l
		Phyhd1
		Tubg1
		Camkmt
		Gm20532
		Sema6c
		Wbscr28
		Gad1-ps
		Slc37a2
		Opa1
		Tunar
		Smad1
		Mcm5
		Sumo1
		4933434M16Rik
		Shisa3
		Cmtm1
		Fhod3
		Pnp
		A330008L17Rik
		Ier5
		Cpsf6
		Col6a5
		Gk5
		Ahi1
		Lingo4
		Xkr8
		Dlg1
		Zfp454
		AA386476
		Arsi
		Mllt3
		Zfp710
		Lmna
		Cdc14b
		Zc3h12d
		3110082J24Rik
		Adrbk1
		Bgn
		Gdf10
		Capn2
		Col22a1
		Cbx6
		Ifih1
		Nudt7
		Mad2l1
		Ebpl
		Mapkapk3
		Galnt2
		Kcnj11
		Golga7
		Gm20726
		Pitpnc1
		C9
		N6amt1
		Gm13497
		Adam6a
		Ripk4
		Raf1
		Pxk
		Otog
		Cacna2d2
		Tmem120b
		Armc4
		Gm26776
		E230008N13Rik
		Ncln
		5730405O15Rik
		Lrrc27
		Lyrm7
		Tacc1
		Gm15348
		E130116L18Rik
		Hecw1
		Zfp706
		Fam19a5
		Acadm
		Hoxb3
		Cbx7
		Fmn1
		Dennd5b
		Ccdc37
		Nagk
		Pkp2
		Lsm14b
		Jade2
		Crbn
		Gm12676
		Lipi
		Gm11497
		Sh3kbp1
		Cd24a
		Prkar2b
		Stpg2
		Fbxo2
		Gm16582
		Snrpe
		Gm14133
		Prkch
		Esf1
		Amy2a5
		Tbc1d9b
		Neurod2
		Zfp148
		Tcf4
		Igsf10
		Filip1l
		Gm27168
		Plekha6
		Rtn4ip1
		Fam131c
		Rftn2
		Srsf6
		Ttc32
		Aaed1
		Podnl1
		Tcerg1
		Ubr7
		Anks1
		C130026L21Rik
		Klhl8
		Gm11674
		Ppp2r2b
		1700084C01Rik
		Ctsh
		Sipa1l1
		Gm12066
		Mccc1
		Rnf220
		Gm805
		Sgms2
		Slc7a2
		2510009E07Rik
		Idua
		Psme1
		Olfml3
		Dlx4
		Csmd2
		Vrk3
		4921536K21Rik
		Wdtc1
		Gbp9
		Zfp930
		Fads3
		Slco3a1
		Fam163b
		Oit1
		Hist1h2be
		1700019N19Rik
		Gm4425
		Ulk4
		Rfk
		Sox1
		Gm16039
		Atp6v0d2
		Spata4
		Pde1b
		Ky
		Paxip1
		Dnajc5
		Cetn3
		Litaf
		4930469K13Rik
		Fam13c
		Gm15831
		Fbxl22
		Myl4
		Diras2
		Aipl1
		Swap70
		Trp53rk
		Rxrb
		Rpap3
		Otx2
		Upf3b
		Nme8
		6030407O03Rik
		4930445N18Rik
		Cnot2
		Wdr31
		Pth1r
		RP23-152I6.3
		Hells
		Plxdc1
		Stk38
		Gm4906
		Prr5l
		Nsf
		Riiad1
		Fbxo16
		Pknox2
		E130006D01Rik
		Rnf26
		Slco2b1
		S100a9
		Rspo1
		Lef1
		Laptm4b
		Fam78b
		Zbtb14
		Tmem184b
		Dlc1
		Haus4
		Prss55
		Cdk5rap2
		Skap2
		Figla
		Snx33
		3110004A20Rik
		Smg6
		Tapt1
		St8sia5
		Gm13200
		Gm12409
		Pdzd7
		Pax3
		Eno1
		Muc19
		Trim38
		Tbxa2r
		Gm16253
		Mtch1
		Rsu1
		Tspan9
		Slc4a8
		Chrm2
		Gm28543
		RP23-399N18.3
		Cdh12
		Nfat5
		Traf5
		Gm25961
		Pstpip2
		Gtf3c3
		Kcng3
		Ktn1
		Pmaip1
		Wdr37
		Marco
		Ccr3
		Osbpl10
		Erlin1
		Dock1
		Atp9b
		Ebf1
		Rxfp2
		Dync2li1
		Ung
		Sh3bp2
		Adamts6
		Tspo
		Ssb
		Rnf180
		Lamp2
		Clec18a
		Kctd6
		Klc1
		Neu1
		Mitf
		Scrt2
		Dtx2
		Pum2
		Rnase4
		Spats2l
		Gfod2
		Gm28307
		Gm12374
		Gm27194
		Zfand6
		Psmd12
		Ncf4
		Slc35f2
		St3gal3
		Ppp1r9b
		Gm16348
		Agfg2
		Olfr1329
		3425401B19Rik
		Fabp7
		Dhx15
		Osbpl5
		Spp1
		Ate1
		Gm28051
		Ap1s3
		Hsd17b12
		Scgn
		Zfp35
		2810408M09Rik
		Tgfbr1
		Gm26872
		Rpgrip1
		Gdap1
		Crebl2
		Mt2
		Gm12610
		Aldh1a3
		Upk3bl
		Tmem132c
		Rxrg
		Hap1
		Trim33
		Slc46a1
		Sumo2
		BC089597
		Vwa8
		Smad2
		C2cd4a
		Rps21
		Metap1d
		Rpp21
		Itga8
		Hnrnpd
		Leprel1
		Lrrc61
		Ccnd3
		Depdc7
		Ldlrap1
		Grip1
		Exoc4
		Wisp3
		Sema3b
		Nkapl
		Colec12
		Plch2
		Zpld1
		Nol7
		Adarb2
		Gm17399
		D630011A20Rik
		Mrpl23
		Cenpj
		Lhx1os
		St8sia1
		6330416G13Rik
		Fam126a
		Zfp664
		Flt4
		1700055N04Rik
		Nfasc
		Cldn26
		Ccdc12
		Fam163a
		Gm26723
		Stra8
		Gm4208
		Bik
		Eif2ak3
		Atg7
		Ankrd11
		Gripap1
		Oca2
		Amer1
		Hs6st2
		Ercc6l2
		Igsf5
		Umodl1
		Slc35d2
		Tnik
		Oacyl
		Gfpt2
		Lcn9
		Ephb1
		Phlpp1
		Usp25
		D030068K23Rik
		Pcsk2
		Wdr89
		Spata18
		Fam132b
		Cox17
		Arhgef38
		Gm13113
		Lama3
		Pantr2
		Rgs7
		Lsm5
		Dusp28
		Samd12
		4930552P12Rik
		Gm10184
		Bend4
		Hoxb13
		Ythdf3
		Zfp940
		Dgkh
		Gm12729
		Myh10
		Fam107a
		Ptpre
		Frmpd3
		Pla2g10
		Fstl1
		Celf3
		Gfi1
		Ppt1
		Pard6b
		Rfc5
		Stxbp6
		B230323A14Rik
		Tnni3k
		Ccdc40
		Map4k4
		1700025G04Rik
		Gpr107
		Tomm70a
		Acbd3
		Myo15b
		Daam2
		Gm10053
		Gabrd
		Igfbp7
		Scn8a
		Gcn1l1
		Gm26640
		Arl4c
		Map3k4
		Otof
		Rragd
		Asb4
		Sema5b
		Tmem26
		Wash
		1700080O16Rik
		Etf1
		Spred2
		Fam19a2
		Med6
		Kap
		Nudt16
		Spin4
		Sparcl1
		E230013L22Rik
		Pik3ap1
		Celf4
		Set
		Ankrd33b
		Ptprr
		Dhrs1
		Vps37b
		1700122O11Rik
		Agbl4
		Abcd3
		Spsb4
		Hydin
		Ldb2
		Ttyh1
		Akr1d1
		Dnah8
		Gm12037
		Tbk1
		A930003A15Rik
		Nup98
		Fcho1
		Hpse2
		Hspa4l
		Syngap1
		4930479D17Rik
		Tex35
		Stpg1
		Ces4a
		Lrrc55
		Nfib
		Gm13821
		Taf2
		Rras2
		Neat1
		Chl1
		Tmem121
		Sec14l2
		Wdr5
		2700089I24Rik
		Lrp3
		Urah
		Trim39
		Ugcg
		Sdr39u1
		Arhgap42
		Ogdhl
		5033430I15Rik
		Gm10782
		Cdsn
		Fam83g
		Abhd2
		Dgkz
		Klhl3
		Vav3
		Dnase1l3
		Irf2bpl
		Gm1604A
		Cfap57
		Hadha
		RP23-19M24.1
		Gtdc1
		Gipc2
		Adcyap1r1
		Mirg
		Sh3tc2
		5430416N02Rik
		Ap3d1
		Pole2
		Gsk3b
		Zfp263
		Rdh11
		2410088K16Rik
		Ucn2
		Gm26901
		Marcksl1
		Orc5
		Ifngr1
		Hes5
		Pigu
		Lipc
		Fxr2
		Mapk8ip2
		Tbx5
		Rhcg
		9430008C03Rik
		Nudt12
		Pde1c
		AI118078
		Ndufa8
		Aqp1
		Tmem201
		Dync1i1
		Slc8a1
		Gga1
		Lmo4
		Gm11464
		A430048G15Rik
		RP23-445K23.6
		Ankar
		Atp8a1
		Kcnh3
		Syt1
		Fam150a
		Gm3764
		Aqp3
		Nek9
		Rpl38
		2700062C07Rik
		Lincenc1
		D630002J18Rik
		Dusp5
		Brinp2
		Cttnbp2
		Nfkbil1
		Hmox2
		6030442E23Rik
		Foxc1
		Gpx1
		Mcf2l
		Ola1
		Mblac2
		Bmp1
		Trim66
		1700041M05Rik
		Sec11c
		Tshr
		1700017N19Rik
		Ncf1
		Bmpr1b
		Nup160
		Dhx35
		Hdac4
		Pde4dip
		Sike1
		Atp5o
		Prim2
		Mgll
		Pold1
		4932435O22Rik
		Ankrd33
		Ccdc8
		D430001F17Rik
		Cfap54
		Dbx2
		RP23-247J17.2
		F730043M19Rik
		Gzmn
		Tcf7l2
		Sirt6
		Fbxl20
		Dydc1
		Calhm3
		E030030I06Rik
		Lamb3
		Hapln2
		D10Jhu81e
		Prickle1
		Wdr91
		Tdrd12
		Avpr1b
		Trp53cor1
		Ptprn
		Lsm8
		Kcnab1
		Aldh1a2
		Arpc4
		Fam188b
		Padi4
		Naa30
		Sh3gl3
		RP23-431C3.3
		Fnbp1
		Rims4
		Nrxn1
		Cpne5
		3010026O09Rik
		Rorc
		Sptbn1
		Neu3
		Xpnpep3
		Grb10
		Atf6b
		Slc1a4
		Pex13
		Trpm4
		Tnfrsf21
		Gm12600
		Gtf2f1
		Itgb5
		Hesx1
		Spesp1
		Armc6
		Gm26786
		Magi2
		Gm26904
		Slc6a7
		Tm6sf1
		Arhgap36
		Nucb2
		Gm26992
		Brd2
		Itpr2
		Nceh1
		RP24-468O23.2
		Atcay
		Mtrf1
		Gnao1
		5730508B09Rik
		Slc24a2
		Myl2
		Gm16302
		Safb2
		Ptp4a2
		Zic3
		Thumpd1
		Rasa3
		Satb1
		Siae
		BC048403
		Halr1
		Helz
		Slc25a37
		Ccne1
		Prps2
		Esr2
		Mars2
		Oaf
		Cbln3
		2022-09-15
		Zfp871
		Uggt2
		Msrb3
		Rasal1
		Actr6
		Arsb
		Lhfp
		Siah2
		Tmco5
		Nrn1
		A930038B10Rik
		Gm14243
		Gm5150
		Coro1c
		Wnt1
		Cntn5
		Blk
		Scg2
		Twsg1
		Dnah1
		Gm10130
		Nkx3-1
		Kdm5b
		Brcc3
		Gp2
		Arpp19
		4921513I03Rik
		Psd3
		1700012E03Rik
		Bbs10
		Ahnak
		Pid1
		RP23-103B18.8
		4930500J02Rik
		Cdh13
		Snx22
		Cacng5
		Scaf8
		Apol7a
		Ift20
		Mrpl46
		Gm26868
		Foxo1
		Stat3
		Chrdl1
		Ccdc61
		Hist1h2bl
		Meox1
		Ncald
		Yae1d1
		Rps6ka5
		Phf21b
		Fbxo32
		Qrfp
		Gm9964
		Camsap3
		Bbs1
		Ntm
		Zfp42
		Sox7
		Slc26a10
		Jak3
		Arih2
		Tph2
		Scml4
		Zfp536
E8.25pmNCC_v_E7.5NCCPrec_DAP	1889	Ptf1a
		Wnt11
		Mtmr10
		Sorbs3
		Fam109a
		Scn5a
		Ruvbl2
		1700028D13Rik
		Srrm1
		Nt5dc3
		Cd3eap
		Tmod1
		Plekhg2
		Gm16998
		Arrdc4
		Gstm2
		Nudt11
		Pex19
		Tle2
		Bcl7a
		Nek11
		Elf5
		Shc2
		Bbs9
		Pcdh1
		Slc35g1
		Cyb5r3
		Gpr137b
		Zfp853
		Gm14207
		Nova1
		Sall4
		Hmgn3
		Mbnl1
		Astn1
		Adamtsl3
		Dhrs2
		1700044K03Rik
		Stk11ip
		Rhbdd1
		Myrip
		Adrb1
		Tchh
		Ermp1
		Dusp6
		Tmem158
		Ntrk2
		Gm16170
		Grm4
		Ano2
		Gm28321
		Gpa33
		Nek6
		Dctn6
		Hoxb1
		Gad1
		Gm13660
		Fzd5
		Atp1a1
		1700019D03Rik
		Lin28a
		Otx2os1
		Zfpm1
		Gm21859
		Maf
		Gpr142
		Tmem104
		Zfp423
		A930011G23Rik
		Usp2
		Uri1
		Stk24
		Clpb
		Nrep
		Kcnj2
		Mlip
		Egfr
		Rpia
		Utrn
		Rbbp8nl
		Arhgap29
		Necab2
		4930448N21Rik
		Gpr111
		Dnah17
		Ccdc106
		Gm11232
		Garem
		Ier2
		Nol4l
		4930517O19Rik
		Sh3rf1
		Ctdspl
		Rab37
		Sgk1
		A330048O09Rik
		Gm24222
		Grifin
		Sufu
		Ptprk
		Kit
		Trps1
		Lrrc8d
		Pitx2
		Oxgr1
		1700019O17Rik
		Gm12022
		Asmt
		Gm9966
		Gm26695
		Vwa3b
		En2
		Tnfsf12Tnfsf13
		Rpsa-ps10
		Mpp2
		Rarg
		Jag1
		Il3ra
		Ust
		Nid2
		Rpl28-ps4
		Capns1
		Tor3a
		Gnaq
		Unc13a
		Itga6
		Cacng4
		Zfp703
		Myc
		Dpp6
		Gse1
		Ctbp2
		Btg2
		Fsbp
		Fat1
		Gip
		Mnt
		Gm17359
		Ptprs
		Fam49b
		Rab11fip3
		Nr6a1
		Dnah11
		Rusc1
		Eif3h
		Ptprg
		Ppp1r9a
		Gm17767
		Ptpn6
		Setbp1
		Mbl2
		Tfap2b
		Szrd1
		Bcas1
		Slc9a2
		Gm9742
		Cldn23
		Cd33
		Sh3bp4
		B130024G19Rik
		1700064J06Rik
		Wrap53
		Trp53bp2
		1700039E15Rik
		Tktl2
		Mir17hg
		Nrg1
		Lamc2
		Tns3
		Mustn1
		Ptpru
		Gbx2
		Sytl1
		Gm11906
		Gm13470
		Scarb1
		Dot1l
		Pim3
		Gyltl1b
		Ppfia3
		Efna1
		Rnf168
		Cables1
		Tpst1
		Pon2
		Tfap4
		Cartpt
		Parp8
		Bicd2
		Tgif2
		Tead1
		1700025O08Rik
		Gm14223
		Acbd6
		Cdh6
		Grik3
		Sdk1
		6030452D12Rik
		Stxbp5
		Arrb2
		4933435F18Rik
		Ccdc68
		Mt1
		Fos
		Mark2
		9430041J12Rik
		Hsd17b14
		Fxyd3
		Zfp521
		Col12a1
		RP24-75E15.3
		Znrf3
		Runx2
		Prdm1
		Hand2
		Megf8
		Sptbn2
		Lemd1
		AI593442
		Ykt6
		Dlgap4
		Sh3glb1
		Vps18
		Fancl
		Rab17
		Eif4g2
		Fam222a
		Ccl22
		Pak6
		Stac3
		Dlx2
		C8b
		Gm5148
		Fam171a2
		4930435H24Rik
		Mertk
		Gm13420
		Ubald1
		Pou2f3
		Ahdc1
		Ccser1
		Nab2
		Mob3b
		Atxn1
		4933440J02Rik
		Srp68
		Six1
		Gm26644
		Cacnb3
		Mr1
		Pvrl1
		Cd97
		Vegfa
		Lrrc20
		Pla2g4a
		Rpusd4
		Rnf222
		Ccdc162
		Sh3tc1
		Ccser2
		Osbpl1a
		Crip2
		Lpcat4
		Flrt2
		Wfikkn2
		Atp8a2
		Sash1
		Enpp3
		Smad4
		Bnipl
		RP24-485M14.1
		Slc15a2
		Gas2l1
		2810410L24Rik
		Elmo1
		Hmcn1
		F2r
		Rb1
		Asb17
		5930403N24Rik
		Yes1
		Tox2
		Cyr61
[truncated: 1,606 more rows]

## Sheet: Sheet2
comparison between Sig_E8.25pmNCC_vs_E7.5NCCProgenitors__DAP_UpPeaks and Sig_E8.5pmNCC_vs_E8.25pmNCC_DAP_UpPeaks
Names	total	elements
E8.5pmNCC_v_E8.25pmNCC_DAP Sig_E8.25pmNCC_vs_E7.5NCCProg_DAP_UpPeaks	739	Wnt11
		Mtmr10
		Bcl7a
		Shc2
		Bbs9
		Rybp
		Cachd1
		Pcdh1
		Cyb5r3
		Adrb1
		Ano2
		Dctn6
		Gm13481
		Otx2os1
		Stk24
		Nrep
		Immp2l
		Utrn
		Prkag2
		Rbbp8nl
		Arhgap29
		Dnah17
		4930517O19Rik
		Mad1l1
		Grifin
		Gm12022
		Tnfsf12Tnfsf13
		Rpsa-ps10
		Nid2
		Cx3cr1
		Cacng4
		Zfp703
		Magi1
		Wls
		Ptprs
		Rab11fip3
		Dnah11
		Rusc1
		Eif3h
		Mbl2
		Bcas1
		Gm6625
		1700064J06Rik
		Tns3
		Ptpru
		Pim3
		Ppm1h
		Cadm1
		Grik3
		Stxbp5
		Zfp521
		Znrf3
		Runx2
		Zfp36l2
		Zfhx3
		Rfx3
		Gm5148
		4930435H24Rik
		Ccser1
		Sipa1l3
		Six1
		Meg3
		Vegfa
		Lrrc20
		Enpp3
		1700095A13Rik
		Atrnl1
		Elavl2
		Eif4g3
		Camta1
		Kcnq1
		Cux1
		Cacna2d3
		Kcnk1
		Sp4
		Pdgfa
		Rbpj
		Ece1
		Dnah2
		Gm29418
		Gm28746
		Kcnt2
		Dtx4
		Shank2
		Fhad1
		Arhgef2
		Rell1
		Meis2
		Pard3b
		Cldn10
		Cacna1h
		Tcf12
		Chst8
		Npas3
		1700049E22Rik
		Dtd1
		Trabd2b
		Prkcz
		Lima1
		Nr4a2
		Prdm16
		Gm10287
		A230072I06Rik
		Wwc1
		Efna5
		Man1c1
		Snd1
		Hes1
		Ptger4
		Zbtb7c
		Rere
		Tshz3
		Gm14342
		Skor2
		Midn
		Fam178b
		Clmn
		Slc10a7
		Zmym2
		Arrdc3
		1700112E06Rik
		Plekhg3
		n-R5s175
		Celsr3
		Mbip
		Glrx3
		Epb4.1l3
		Fam118a
		Cmip
		Lamb1
		Elk3
		Arrb1
		Slc6a11
		Ebf2
		Gli2
		Ntng2
		Tmem178
		Sema3d
		Dlg5
		Ptprm
		Hivep3
		Rad21
		Prep
		Prex1
		Zmynd8
		Hsd17b3
		Sipa1l2
		Fhit
		Bmper
		Negr1
		Tanc1
		Gm5819
		Spns3
		Nrros
		Fndc3b
		Cdh1
		5830454E08Rik
		Gm19589
		Parp11
		Arglu1
		Gap43
		RP24-295G1.1
		Ncoa2
		Sult2b1
		Pax5
		Dip2b
		Zfp608
		Ptk2
		Mki67
		Lmx1a
		Rarb
		Rad51b
		B3glct
		Degs2
		Psat1
		St6gal1
		Dscaml1
		Pcsk6
		Dlec1
		Rapgef1
		Abcg1
		Osbp
		Gm13016
		Foxp1
		1700028P14Rik
		Bcas3
		L3mbtl1
		Gm26686
		Rapgef5
		Lgalsl
		Tab1
		Synpo
		Ssbp3
		A630001G21Rik
		Med13l
		Polr1d
		Itpr1
		Fbxw11
		Tcf7l1
		Glce
		Cacna1d
		Abcb9
		Rffl
		Hspg2
		Iqck
		Slit2
		Tmem260
		Por
		Rbbp8
		Hmcn2
		Gcgr
		Thnsl2
		Pebp4
		Sox2
		Anks1b
		Murc
		Adra1b
		Ror1
		Frmd4a
		Pex26
		Tmem135
		Limch1
		Ncf2
		Agap1
		9130024F11Rik
		Spata13
		Gm4221
		Sap130
		Ankrd35
		Atp2c2
		Ncor2
		Fzd10
		Slit3
		Gm9008
		Ptbp2
		Dennd1a
		Mthfd2l
		9430015G10Rik
		Ank2
		Col19a1
		Fars2
		Tssc1
		Ski
		Gm10398
		Gabbr2
		Gm17337
		Slain1
		Lrch1
		Eya4
		Nkx2-3
		Fam65c
		Synj2
		Src
		Tmem163
		Hif1an
		Greb1
		Trappc9
		H1f0
		Pdzd2
		Gpr39
		Slc39a11
		Sgip1
		Scn10a
		Myo16
		Mecom
		Otx1
		Dok5
		Edn3
		Ptch1
		Mbp
		Gm11261
		Eif1a
		Pdgfd
		Fut8
		Tmcc3
		Egflam
		Tnfaip3
		Antxr1
		Barhl2
		Maml3
		Fmnl2
		Mbnl3
		E130018O15Rik
		Trerf1
		Fndc3a
		Alpk1
		Slc38a4
		Xylt1
		Lphn1
		Pald1
		Nmnat2
		1500009L16Rik
		Klhl29
		Foxn3
		1700017G19Rik
		Cd83
		Plekha7
		Grik4
		Arhgef10
		Mnx1
		Arfgef2
		A630091E08Rik
		1700041M19Rik
		Cd177
		Slc2a10
		Sema6a
		Wdr11
		Fstl4
		Myo10
		Slit1
		Cdh23
		Lhx2
		Nos2
		Ikzf2
		Asic2
		Agbl1
		Plekhh3
		Frem2
		Ergic1
		Tcf20
		Il17rd
		Sulf1
		Plxna4
		Fgfr2
		Ubr2
		Gm20125
		Arhgap26
		Ralgps1
		Rbm20
		Rplp1
		A230083G16Rik
		Pkdcc
		Ncam1
		Rnf219
		Ccdc6
		Col2a1
		Gpd1l
		Gm12027
		Prkca
		4930449E01Rik
		Lrrc1
		Fhdc1
		Akap6
		Elp4
		Gm20554
		Kank1
		Nxph1
		Gm1631
		Gm11734
		Eya2
		Gmds
		Fam65b
		Smad3
		4930591A17Rik
		Vrk1
		Slc39a14
		Trak1
		Schip1
		Scube1
		Ank3
		Pak4
		Ror2
		Sertad4
		Ccdc80
		Sorbs1
		Tspan18
		Ifitm10
		Fam196b
		Erc2
		Klhdc8a
		9330198N18Rik
		Zfp618
		Kazn
		Rmst
		Lrrk1
		Ptpn3
		Hunk
		Nav1
		Bcar1
		Bcor
		1700028D13Rik
		Ret
		Hoxb1
		2310008N11Rik
		Zfpm1
		A930011G23Rik
		Zfp423
		Clpb
		Egfr
		Slc39a8
		Grid1
		Lrrc8d
		Oxgr1
		Gm9966
		Dpp6
		Gse1
		RP24-559D1.1
		A930031H19Rik
		Ptprg
		Ppp1r9a
		Ptpn6
		Cldn23
		Gm29052
		Dot1l
		Efna1
		Tead1
		Cdh6
		Ntsr1
		Nrxn3
		Prdm1
		Lemd1
		Cd82
		Kdm2b
		Dlx2
		Ahdc1
		Pou2f3
		Mob3b
		Atxn1
		Stard13
		4933440J02Rik
		Afap1l2
		Sorcs2
		Lpcat4
		Flrt2
		Sash1
		Atp8a2
		Hmcn1
		Tox2
		Myt1l
		Ptp4a3
		Lmntd1
		Fam53b
		Col18a1
		Cuedc1
		Gna11
		Nmbr
		Ninj2
		Ppp3ca
		Ubr4
		8030423J24Rik
		Phactr1
		Sbno2
		Lingo2
		Gm13849
		Nkd1
		Lama5
		Ano6
		Mpped2
		Cyp26b1
		Nedd4l
		Ttpa
		Fyn
		Kirrel3
		Rnf165
		Capn15
		Auts2
		Tgfa
		Macrod2
		Lrfn5
		Rcan1
		Kcnma1
		Id2
		Rbfox3
		Grb14
		Foxi3
		Ccdc178
		B4galt5
		Gm23905
		Arhgef16
		Naf1
		Htr1d
		Pxn
		Gm29295
		Slc2a12
		Casp7
		Sertad2
		Col16a1
		Cpvl
		Abcc4
		Zfp36l1
		Zmiz1
		Adamts18
		Trpc7
		Dmrt1
		Rfx8
		Nrp2
		Gm10108
		Ube2cbp
		Lclat1
		Disc1
		Arid3b
		9430016H08Rik
		Efnb2
		Kcnip1
		Zfand5
		Gm9866
		Ptpn21
		Ptpn13
		Csmd1
		Tspan8
		Ntf3
		Smug1
		Ass1
		Fbxw4
		Vps8
		Slc22a15
		Gnas
		Myh9
		Plcb2
		Lfng
		Klf13
		Gm12436
		Hpcal1
		Cgnl1
		Kif26b
		Gpr133
		Prr30
		Dnah5
		Dym
		Slc6a17
		Jarid2
		Ttc28
		Nubpl
		Gpd2
		A330102I10Rik
		Btbd9
		Lifr
		RP23-204C6.1
		Car10
		Cacnb2
		Alx4
		Msi2
		Dnajc1
		Mpdz
		Mtss1
		Tpst2
		Igf2r
		Irx1
		Epb4.1l4b
		Mgat5
		Notch1
		Mctp2
		Lhx5
		Macrod1
		Epha4
		Pcdh15
		Rnd3
		Zswim6
		Hsp90aa1
		Aff3
		Fam102a
		Pmvk
		Foxn4
		Plch1
		Rbpms
		3100002H09Rik
		Elovl6
		Zhx2
		Mlec
		Farp1
		Pitpnm2
		Copz2
		Kalrn
		Adk
		Kcnd3
		1700128A07Rik
		Gm28514
		Nmrk1
		Adamts9
		Zfp462
		Gm12718
		Casz1
		Dph6
		Mkl2
		Tbl1xr1
		n-R5s92
		Snx9
		Irx4
		Ppap2b
		Tiam1
		Cdh4
		Kctd1
		Greb1l
		Rap1gap
		Pax7
		Triobp
		Axin2
		Pard3
		Plcb1
		Smad6
		RP23-37D15.1
		Robo1
		Lad1
		C1d
		Tjp2
		Upp2
		Sall1
		1810063I02Rik
		Sox11
		Rgs3
		D8Ertd82e
		Nos1ap
		Bcl11b
		Pten
		Psmd7
		Kif16b
		Pik3c2g
		Actb
		Acot7
		Uaca
		Tle4
		Slc9a9
		Sla2
		Wnt5b
		Bdh1
		Shb
		Lrfn2
		Ndufa4
		Mgmt
		Tns1
		Aff1
		Frs2
		Fam155a
		Fam43a
		Zwint
		Galnt10
		Ctif
		Pde4b
		B3gat1
		Synpo2
		Mylk
		Pdzrn3
		Zdhhc25
		Unc5b
		Arid1b
		Csnk1a1
		Hhip
		Lypd6
		Etl4
		Sox5
		Irs1
		Palm2Akap2
		Gm9776
		Jag2
		2022-09-09
		Susd4
		Cxadr
		Gpr98
		Cdh26
		Sspo
		Zfp516
		Mapkap1
		Tprg
		Prkce
		Taf4b
		Fdx1
		Onecut2
		Zfand3
		Csmd3
		Ksr1
		Tgfbr3
		Tmem167
		A930002H24Rik
		Bcar3
		Gm11476
		Megf6
		2610307P16Rik
		Pou3f2
		Park2
		Pitx1
		Gm11468
		Tubb5
		Abca4
		Dock4
		5031415H12Rik
		Cdkal1
		Arhgap10
		Tle3
		Cdh3
		Dennd2a
		Wscd2
		Fgf8
		Rxra
		Faf1
		Ubash3b
		Acaa2
		Gm13003
		Rara
		Enpp6
		Gm8378
		Ttc7
		Oxr1
		Palld
		Gramd4
		Hdac7
		Gm29099
		Cited2
		Ppp1r16b
		Peg3
		1700081H04Rik
		Ice1
		Trim62
		A530013C23Rik
		Has2os
		Bmp7
		Ptprf
		Phgdh
		2022-03-08
		Stk39
		Gramd1b
		Arhgef9
		Gm20388
		Lmo7
		Slc2a1
		Sncaip
		Stk32b
		Cep170b
		Gm26862
		Rbfox1
		Dio3os
		Gm29177
		Sptbn5
		Plekhg6
		Iqgap2
		Esrrg
		Plekhm3
		9530059O14Rik
		Ptprd
		Otol1
		BC024139
		Fbxl17
		Barx2
		Thap1
		Plekhg1
		n-R5s42
		Tceanc2
		Gsap
		Tln2
		Reg4
E8.5pmNCC_v_E8.25pmNCC_DAP	2749	Sergef
		Pkia
		Stxbp5l
		Bnip3l
		Capzb
		Zfp90
		Lrig2
		Lnx2
		Syt2
		Spock2
		Tmem38b
		A330050F15Rik
		Gpn3
		4930510E17Rik
		Ttll11
		Zfp772
		2022-09-11
		Myo7b
		Serinc2
		Lrrn4cl
		Max
		Rhebl1
		Slc41a3
		Triqk
		Loxl1
		Myo1b
		Tango2
		Spon1
		Gm29243
		Chst12
		Sowahc
		Sycp2l
		Tmed8
		Gm29290
		Grk5
		Cend1
		Dnajc11
		Ptprb
		Gm11782
		A230056P14Rik
		Eltd1
		Bbx
		Sox4
		Ncoa4
		Pnma3
		Gm5420
		Slc47a1
		Tcfl5
		Cerk
		Vangl2
		D430042O09Rik
		Myzap
		Gm26819
		Iltifb
		Sorl1
		Melk
		Pcbd2
		Zbtb16
		Ptger3
		Gm11032
		Gm12496
		Spata19
		Nt5dc1
		Skor1
		Pfkl
		1700025H01Rik
		Tmcc1
		Pcdhga2
		Stx8
		Xxylt1
		Oma1
		Moap1
		Sppl2b
		Wdr93
		Popdc2
		Malat1
		Khdrbs3
		Ntn1
		Kat6b
		Larp7
		Macf1
		Gm29341
		Hs3st1
		Ankmy1
		Zfp677
		Rragb
		Arap3
		1700006H21Rik
		Fbp1
		Zfp277
		Rgl1
		Muc16
		Klhl31
		Gpsm1
		Il10
		Zfp472
		Eif2s3x
		Fh1
		Fgd6
		Dab2ip
		4930428N03Rik
		Gatsl2
		Ldb3
		Mrpl1
		Xrcc3
		Trim24
		D130020L05Rik
		Gm11535
		Mdm1
		Tmem116
		Tecpr1
		Lphn2
		Tex22
		1700013G24Rik
		Mir124-2hg
		Tshz2
		Gclm
		Nup210l
		Rgmb
		Fam173b
		Crtac1
		Hr
		Rufy1
		Lars2
		5730455P16Rik
		Sfrp1
		Rdh10
		Ptprz1
		Begain
		Gm14461
		Pcdh18
		Mab21l3
		Gm5083
		Spats1
		Cacna1b
		Gm12811
		Plekhh1
		Cfap46
		6030471H07Rik
		Spred1
		Zcchc13
		Lrrc32
		Kcna5
		Gm23536
		Gm4858
		Zfp688
		Edem1
		B3galnt2
		Grin2b
		Fkbp15
		Gprin3
		1110065P20Rik
		SCHIP1
		Cmas
		Ext1
		Ppp4r1
		Npl
		Bpifc
		Dusp7
		Cdyl
		Atp7a
		1700052I22Rik
		Qrsl1
		Asph
		Mir143hg
		Ndufa9
		Stam
		Reln
		Wdr78
		Pag1
		Lrriq3
		Mrps27
		RP24-549O22.4
		Alas1
		D10Bwg1379e
		Dok7
		Tmem106a
		B230208H11Rik
		Mipol1
		Cers6
		Morn1
		Mmp16
		A430010J10Rik
		Lrpprc
		B4galnt4
		1700028N14Rik
		Dedd
		Mcm10
		Stk32a
		Nsun2
		Cope
		Dpyd
		Otor
		Bicc1
		Ceacam18
		Tbc1d14
		Cdca7
		Ptpn23
		Atp1a2
		Siah3
		Gm13173
		Bmp2k
		Eif3g
		Tnp2
		Tmem232
		Nkrf
		Opcml
		Mkks
		Rnf43
		Smyd3
		Gm5160
		Erg
		Cdca2
		Rptor
		Extl1
		Stk38l
		Nfatc2
		Tjap1
		Traf3ip1
		Gm1818
		Avil
		Zfp513
		Ubxn6
		Katnb1
		Ndn
		Cdh2
		Vdac2
		Dhdds
		Man1a2
		Cpn2
		Pde4d
		Slc25a25
		Tbc1d22a
		Tmem236
		Sel1l
		Zbtb10
		Anapc4
		Apoa1bp
		Dupd1
		Wdr41
		Ints1
		Arsg
		Gm9934
		Smarca1
		Tspan31
		Shpk
		Jph3
		Il12rb1
		4932411K12Rik
		Gm28380
		Syk
		Fam178a
		RP24-253I2.1
		Barx1
		Gm29387
		Dnaja3
		Htatip2
		H2afy
		Atp11a
		Itga1
		Cyfip2
		Gm26660
		Mpc1
		Epdr1
		Hoxa4
		Kcne2
		Ifnlr1
		Wwc2
		Slc7a10
		Cmtm4
		Zbtb40
		Ttc30a2
		Higd1c
		Cacna2d1
		Frmpd4
		Gm17571
		Ppard
		9430020K01Rik
		Nom1
		1110059E24Rik
		Pik3r1
		Tbc1d30
		Crtc3
		Urad
		Pde8a
		Kdr
		Fam160a1
		Acrbp
		Foxb1
		Tmem179
		Gm27246
		Ints8
		Gm26704
		Trp73
		Slc38a10
		6430573F11Rik
		Adcy1
		Gm20757
		Uprt
		St3gal1
		5730412P04Rik
		4932438A13Rik
		Epha5
		Rnf130
		Gm13431
		Klhdc1
		Plekhm2
		Gm29006
		Piezo1
		Emilin2
		Eps8
		Rps27a
		Rgs16
		Zfp609
		Slc35f4
		Polr3b
		Pde6d
		Gm27166
		Lix1
		Mapkbp1
		A930011O12Rik
		Defb36
		Gm11630
		RP24-272N10.3
		Gm14635
		Osmr
		1700065J18Rik
		Pkp3
		Appl2
		4930519A11Rik
		Gm26518
		Arhgap28
		Tead3
		Dapp1
		Ryr2
		Klhl13
		Sall2
		Larp1
		Ly75
		Gm14266
		Sdc3
		Plat
		Prpf38b
		Prrt2
		1700116B05Rik
		Bhlhe40
		B020004J07Rik
		Mybbp1a
		Fibcd1
		Crim1
		Fzd2
		Gm16596
		Pcna
		Dhtkd1
		Rps2-ps6
		A530054K11Rik
		Tmem39b
		5330413P13Rik
		Pcsk5
		Il11
		Mff
		Lrrc28
		Cluh
		Mtor
		Arl11
		Naa25
		Gm13715
		Eri3
		Nek5
		Zbtb48
		Gm26897
		Gm9869
		Plxna2
		Zscan18
		Ihh
		Pxylp1
		Kcnh6
		Golm1
		Hic2
		Tekt4
		Cybrd1
		Stk35
		Lsm3
		Mmp13
		Polr3d
		Trim44
		Ccdc163
		Ppm1k
		Myo7a
		Pgf
		Fgfr4
		Rexo1
		Morc1
		Vegfc
		Dennd3
		Pld5
		Syt3
		Pla2g3
		Efcab10
		Gm9920
		Smad5
		Sqle
		Rnf214
		Ccdc62
		Mettl4
		BC026585
		Carkd
		Sh3pxd2a
		Nt5dc2
		Whrn
		Ldlrad2
		Sf3b1
		Usp3
		Igsf11
		Kcnmb3
		Tjp1
		Gm6563
		Cct8
		Ly96
		Rpain
		Gm17032
		Ndufb4
		Grin2a
		Nt5e
		Camk2a
		8030451A03Rik
		Rabif
		Cln8
		Fam136a
		Ncoa3
		Rtn4rl1
		Ttll5
		Hist1h2br
		Carhsp1
		Kcnj5
		Dennd1b
		Slc36a4
		Cln3
		Hook2
		Mapre2
		Fam71f2
		Brd1
		Gm5082
		Ip6k1
		Fbxl2
		Rap2b
		E2f6
		Plagl1
		Dcaf11
		RP24-249K4.1
		Epha8
		Mthfsd
		Kctd14
		Eif3b
		Ace3
		Doc2g
		Ppp2r2c
		Vip
		Ptprt
		E2f7
		Afap1
		Zfp629
		Tbc1d13
		Shox2
		n-R5s68
		Stard9
		Spt1
		Tmem106c
		Gm28046
		Zdhhc12
		A330033J07Rik
		Limk1
		Foxo6
		2900052N01Rik
		Mrc1
		Ppp2r5c
		Nr1i2
		Cd180
		Spock1
		Rp1l1
		Prkar2a
		Gm26677
		1110037F02Rik
		Adap1
		Gm11077
		Pax1
		Lcorl
		9130011E15Rik
		Rps27
		Xrcc4
		Knstrn
		Serhl
		Plin4
		Dicer1
		Gm29208
		Dnm3
		Gm11211
		Usp37
		Cdkn2a
		4921508D12Rik
		Mlana
		Gm13174
		Dscam
		Ets2
		Pkm
		Rai14
		Tmem5
		Gucy1b2
		Foxp4
		Tmem45a
		Lrp12
		Arap1
		Ephb2
		Clic4
		Chd7
		Rnf34
		Lysmd4
		Zfp704
		Gata4
		Aqp6
		Cntrob
		Chrd
		Frzb
		Cnot1
		Shc3
		Gm15966
		Olfr224
		Dlk1
		Ptchd2
		Sybu
		Thbs2
		Gnpda2
		Stx18
		Pou6f2
		Crocc
		Mef2c
		Slc5a9
		Mfn2
		Zfp318
		Ptges3
		Gm28497
		Srrm3
		Nprl2
		4930594M17Rik
		Kbtbd3
		Kdm1a
		Sestd1
		Pex5l
		Stim1
		Gm572
		Samd8
		Tbc1d10c
		Gm26804
		Tpbg
		Trit1
		Uchl5
		Myom3
		Babam1
		Sema3a
		Zcchc7
		Kif1b
		Gm5141
		Acvrl1
		Il5
		Polr2d
		Rap2a
		Gm12714
		Fbxo34
		Zfp874a
		Ralbp1
		2210013O21Rik
		Tnrc6a
		6330403K07Rik
		Foxl2os
		Gm26668
		Ppara
		Kif13a
		2610203C20Rik
		Stat4
		0610009B22Rik
		Zic5
		Brinp1
		Cerkl
		Uso1
		Abca16
		Arhgap33
		Phactr3
		Fundc1
		Gnat3
		Clk1
		Zfp65
		Pbx1
		Itga11
		Cul4a
		Fign
		Neil3
		Nme4
		Serinc5
		Nkain3
		Cadps2
		Pxdc1
		Chadl
		Eaf1
		Vtcn1
		Camkmt
		Kctd3
		8030474K03Rik
		Smim20
		Syndig1
		Nbn
		Ehd2
		Slc35f3
		4933434M16Rik
		Pou4f1
		Cfap61
		Mbd2
		Tex36
		Tbce
		Reck
		Clcf1
		Fhod3
		Fanci
		Cux2
		Mcph1
		Nalcn
		2310014F06Rik
		Cpsf6
		Nsmce1
		Gm26548
		Rpl3l
		Pcdh11x
		Arsi
		Slc16a14
		Adamts3
		Nphs1
		Cdc14b
		Pak2
		Amd1
		A330074K22Rik
		Il16
		Ywhab
		Col22a1
		Capn2
		Rdh5
		Atg9b
		Map2k6
		Galnt6
		Rpl10-ps3
		Grm3
		Arl4a
		Myo18b
		Sec31a
		Tmem245
		Rsl24d1
		Gm16063
		Tspan11
		Acvr1b
		Ptov1
		Csnk1e
		Sprr4
		Eif4e
		Gpr125
		Trib3
		Cep350
		Cacna1i
		Gm12100
		Gm7325
		Krt10
		Zfp706
		Cnnm2
		Ccdc39
		Siglech
		Gm1976
		Cbx7
		Pycr1
		Pabpc1
		Dis3l2
		Rprd1b
		Ssr1
		Micu1
		Rassf2
		Inpp5a
		Car3
		Dgki
		BC051077
		Iqsec3
		Twist2
		Chmp6
		Gm17608
		Tha1
		Rnf152
		Sh3kbp1
		Unc13c
		Rps12
		Prkar2b
		Pde10a
		Rbp7
		Zmiz1os1
		A430005L14Rik
		Ggct
		9530052C20Rik
		Pla2g16
		Ube4b
		Myo5c
		Cntnap5a
		Ccdc154
		Hnf1b
		Caap1
		Gm14120
		1810041L15Rik
		Ophn1
		Filip1l
		Syne3
		Gm12916
		Srcin1
		Ppa1
		Tfcp2l1
		Plekha6
		Tmem170b
		Nmnat3
		Col4a2
		Papd5
		Pde3b
		Synrg
		Gm933
		Tmem200c
		Lrrc30
		Gm12162
		Dclk2
		Tcerg1
		Gm27253
		Skiv2l
		Brox
		Zbtb20
		Gm6614
		Dnal4
		Rnf122
		Clca4
		Atxn10
		Pnpla5
		Ppp2r2b
		Ctsh
		Dchs1
		Vill
		Ankrd29
		Gm29296
		Pldi
		Gm8439
		Nat10
		Gm29521
		Slc12a7
		Atp9a
		Prcc
		Senp6
		Ncs1
		RP23-68L13.1
		Olfml3
		Tspan5
		Slc20a1
		Tenm4
		Gm4944
		Tcl1
		Prmt1
		Nt5m
		Fam163b
		Cdk20
		Irgm2
		Gm15669
		Bcl7c
		Sox1
		Fgf16
		Gm16039
		Mndal
		Bnc2
		Gabrr2
		Rhobtb1
		Car5a
		Gm26829
		Srgap3
		4930469K13Rik
		Cspg5
		Reps1
		B4galt1
		Rit1
		Igsf8
		Calcrl
		Suds3
		Ivd
		Aipl1
		Dnase2a
		Swap70
		Igfbp6
		1700030O20Rik
		Fsip2
		Xpo6
		Flnb
		Hpgds
		Col1a2
		Vim
		Mvb12b
		6030407O03Rik
		Pdcd6ip
		Cnot2
		Calca
		Gm53
		Ccdc171
		Slc4a3
		Prr5l
		Fstl5
		0610030E20Rik
		Nsf
		Cpm
		Cd247
		Iyd
		C330027C09Rik
		Gucy2d
		Mgat5b
		Il17rc
		Lgmn
		Pdia5
		Mkrn3
		Fam78b
		Tmprss5
		Skap2
		Cdk5rap2
		Sgsm3
		Bpifa2
		Herc1
		Nog
		Gm4868
		Slc22a23
		Gna14
		Pkhd1
		Dgat1
		Rab23
		Gm13200
		Tpo
		Abhd12
		Fam46a
		Pinc
		Hdac11
		Lmnb1
		Fam133b
		D730045B01Rik
		Pam
		Pax3
		Themis3
		Ano4
		Tbc1d32
		Gm5627
		Gm13631
		Actr10
		Wdsub1
		P2rx7
		C330002G04Rik
		Nostrin
		RP23-399N18.3
		Ylpm1
		Kcnf1
		Ebna1bp2
		Traf5
		3110057O12Rik
		Nrk
		Myo18a
		Slc28a1
		Cntnap2
		Fgr
		Nell1
		Tfap2d
		Adprhl1
		Glt1d1
		Atp9b
		Spc24
		Rxfp2
		Ptprn2
		Adamts6
		Gm29478
		Plcg1
		Gnb2l1
		Rnf180
		n-R5s46
		Gm27032
		Galnt18
		Gm13052
		Ddr2
		Hsbp1l1
		RP23-415L22.2
		Pum2
		Igdcc4
		Dab1
		Prkcd
		Epha3
		Zfyve28
		Mast2
		Gm14095
		Gm13684
		Ahsg
		Slc7a12
		Rasgef1c
		Napa
		Ptges
		C530008M17Rik
		Pdcd5
		Ndst2
		Smim12
		Atp2b4
		Tmem230
		Glipr1l1
		Rufy3
		Zfyve21
		Gm29174
		Syt7
		Gm29230
		Gm17388
		Naglu
		Sfmbt2
		Gm6657
		Gm15704
		Gnptab
		Rasgef1a
		Vwa8
		Gm28285
		Morc4
		Foxr2
		Lrrc4
		Srrm4
		Elavl4
		Fbn2
		Leprel1
		Npffr2
		Tmem200a
		Gtf2f2
		Exoc4
		Myo3b
		Kcnab2
		2410002F23Rik
		Mak
		C330018D20Rik
		Parn
		Gm17399
		Mapkapk2
		D630011A20Rik
		Lhx1os
		Dnm2
		Ablim2
		Pitpnb
		Wdr12
		Gm26834
		Serac1
		Morn3
		Nfasc
		Ccdc12
		Arhgef10l
		C230088H06Rik
		Osbp2
		Urm1
		Cd36
		Gm11234
		Tmem126b
		Thra
		Zmynd11
		Amer1
		Tra2b
		Slc25a21
		Btbd10
		Cryba4
		Gm8883
		Cog3
		Wdfy3
		Kcnk3
		Gorasp2
		Stx1a
		Rsbn1
		Zan
		Efcab6
		Fndc7
		Myb
		Gab3
		Mtch2
		Rgs7
		Ipo7
		Crybb3
		Ankrd55
		M5C1000I18Rik
		Eps15
		Cyth2
		Strn
		D830026I12Rik
		Unc5cl
		Gng4
		4930542C16Rik
		Col4a1
		Nipsnap1
		Dgkh
		Gtf2a1
		Fam107a
		Nt5c3b
		Fam222b
		Fam160b1
		0610040J01Rik
		Ehf
		Zcchc4
		Zpr1
		Gm13499
		Znrf4
		Alox5ap
		2410017I17Rik
		Rab29
		Olfm4
		9030622O22Rik
		Myo15b
		Syn3
		Uvrag
		Atp8b1
		Igfbp7
		Actrt2
		Gcn1l1
		Col4a3
		Myo15
		n-R5s172
		Gm26840
		Otof
		Fam161b
		Igsf9b
		4930513N10Rik
		Slc11a1
		Mycn
		Specc1
		Gm5428
		Olfr161
		1700061F12Rik
		Gm26745
		9330159M07Rik
		Mprip
		Fam213a
		BC034090
		Rad9b
		Stac2
		Uckl1
		Plcb4
		Gm26400
		Rasal2
		Fbxo15
		Slc2a5
		Celf4
		4931428L18Rik
		Dnm1
		Ptprr
		Zfp280d
		Ifnb1
		Zmat4
		Spsb4
		2700046A07Rik
		Anxa1
		Unc13d
		Rapgef6
		Rpl7a-ps3
		Bach2
		Gm12708
		Rab3d
		Lmo1
		Ssc4d
		Cd101
		4930507D05Rik
		Pak7
		Gm28826
		Gm11217
		Anxa11
		St18
		Tmc5
		Ift122
		Ctnnbip1
		Fam101a
		Xkr6
		Kctd20
		Il20ra
		4930479D17Rik
		Cntnap5b
		Gm9881
		Mon1a
		Nfib
		Pqlc3
		Tead4
		Aif1l
		Chl1
		Gm15800
		Pcca
		Uimc1
		Mtf1
		Adamts20
		Isg20l2
		Ppp1r15b
		Arhgap42
		Pglyrp3
		Prkcq
		Dach1
		Stmn4
		Abhd2
		Atp6ap1l
		Klhl3
		Dgkz
		Ccdc82
		Vav3
		Fam186a
		Fam214a
		Ccdc65
		Bpifb3
		Gucy2e
		Kmt2d
		Slc35b4
		Cp
		Arhgap15
		Mtf2
		Nudt9
		Gm14268
		Agr2
		Ccr1l1
		3110043O21Rik
		Cdh20
		Neto1
		Mecr
		Gm13218
		A430078G23Rik
		Fam212b
		Gm20610
		Egf
		Igsf21
		Itfg3
		AI413582
		Myh15
		Sgms1
		Gm28723
		Gm17644
		Klhl41
		Vti1a
		Ifngr1
		Gm28703
		Clasp2
		Secisbp2l
		Zswim4
		Hdac10
		Mroh1
		Gnpat
		Dnajc12
		Prkcb
		Rec8
		Angptl2
		Naaa
		Gm12299
		Acsl1
		Plin1
		Chst11
		Gm5432
		Slc8a1
		Ankar
		Otub2
		Rnf123
		1700007F19Rik
		4930405D11Rik
		Sobp
		Gm14074
		Gm15294
		Hapln3
		Slc4a4
		Mapk4
		Crabp1
		Zc3hc1
		Gm26756
		Nbas
		Apbb1
		Gm28181
		Nudt4
		Brinp2
		Prkacb
		Olfr875
		1700066B17Rik
		Mcf2l
		Sox3
		Trim66
		Hormad2
		Olfr76
		Dynlrb2
		Sgcg
		Vash1
		Crhr1
		Snx19
		Ppfia1
		Ttbk1
		Gpld1
		Atf1
		Dhx35
		I0C0044D17Rik
		Rhog
		Gm11769
		Smoc1
		Mgll
		Lrsam1
		D930015E06Rik
		Slc35f1
		4932435O22Rik
		Gm12367
		Dnajc19
		Gm13219
		Vps45
		A830012C17Rik
		Xpot
		Dlgap1
		RP24-192L21.1
		Rab14
		Gpr160
		Lat2
		1700021L23Rik
		Dapk1
		Apbb2
		Dkk2
		Celsr1
		Papd7
		Hc
		Chst9
		Tnnt3
		n-R5s168
		Ino80c
		H13
		C1ql4
		Snap25
		Abcc12
		2900079G21Rik
		Hsd17b11
		Plg
		Gm13791
		Nhsl1
		Lmf1
		Kynu
		Gm13415
		Zc3hav1
		Rims4
		Nrxn1
		Sptbn1
		Serpine2
		Lgals3bp
		Trp53i11
		Olfr1340
		RP24-532K6.1
		Asb8
		P2rx6
		Tnfrsf21
		Cmtr1
		Gm29327
		Gm12724
		Il6ra
		Rbms1
		Ccm2
		E530001K10Rik
		Ptbp1
		Apip
		Slc6a7
		Arhgef3
		Gng12
		Arl14
[truncated: 3,031 more rows]

## Sheet: Sheet3
comparison between Sig_E8.5pmNCC_vs_E8.25pmNC__DAP_UpPeaks and Sig_E8.5mNCC_vs_E8.5pmNCC_DAP_UpPeaks
Names	total	elements
E8.5mNCC_v_E8.5pmNCC_DAP E8.5pmNCC_v_E8.25pmNCC_DAP	275	Utrn
		Prkag2
		Rbbp8nl
		Mad1l1
		D430042O09Rik
		1700025H01Rik
		Tmcc1
		Stx8
		Magi1
		Gpsm1
		Dab2ip
		Tns3
		Ppm1h
		Rgmb
		Lrrc32
		Lrrc20
		Mrps27
		Enpp3
		1700095A13Rik
		Tbc1d14
		Kcnk1
		Extl1
		Cdh2
		Man1a2
		Slc25a25
		Il12rb1
		Fam178a
		Itga1
		Cyfip2
		Slc7a10
		Prkcz
		Eps8
		Polr3b
		Nr4a2
		Lix1
		Prdm16
		Efna5
		Snd1
		Smad5
		Carkd
		Nt5e
		Hist1h2br
		Glrx3
		Lamb1
		Slc6a11
		Ptprt
		Gli2
		Tmem5
		Prex1
		Mef2c
		Srrm3
		Acvrl1
		Phactr3
		Itga11
		Cadps2
		Zfp608
		Cux2
		Nsmce1
		Gm26548
		Rad51b
		Gpr125
		Gm1976
		Cbx7
		Bcas3
		Ssr1
		Inpp5a
		Rps12
		Med13l
		Ncs1
		4930469K13Rik
		Pebp4
		Sox2
		Frmd4a
		Pex26
		6030407O03Rik
		Pdia5
		Pkhd1
		Dgat1
		Slit3
		Myo18a
		Dennd1a
		Galnt18
		Gm10398
		Lrch1
		Atp2b4
		Src
		Ablim2
		Arhgef10l
		Wdfy3
		Maml3
		0610040J01Rik
		Specc1
		Grik4
		Slc2a5
		Bach2
		Nfib
		Gm15800
		Slit1
		Lhx2
		Dgkz
		Fam214a
		Arhgap15
		Nudt9
		Cdh20
		Fam212b
		Il17rd
		Plxna4
		Secisbp2l
		Plin1
		Chst11
		Rbm20
		Rplp1
		Crhr1
		Rhog
		Fhdc1
		Dlgap1
		Eya2
		Abcc12
		Trak1
		Gm12724
		Ror2
		Rasa3
		Pappa
		Satb1
		Tspan18
		Sh3bgrl2
		9330198N18Rik
		Pin1
		Gm12690
		Hunk
		Nsmaf
		Ahcyl2
		Ppfibp1
		Cpz
		Txnrd2
		Hs1bp3
		Itpk1
		Lrrc8d
		Zcchc24
		Gm16863
		Gse1
		Ppp1r9a
		D130051D11Rik
		Gm29052
		Gm15407
		Tead1
		Coro2b
		Atxn1
		Stard13
		4930427A07Rik
		Nrxn2
		Sash1
		Prrc2b
		Pou2f2
		Tox2
		Pcnx
		Ptp4a3
		Gm13115
		Sbno2
		Col5a3
		Tsc22d4
		Auts2
		Tgfa
		Gm23905
		Ltbp1
		Emilin1
		Dagla
		Kpna2
		Arid3b
		1700083H02Rik
		Plekhb1
		Msi1
		Ntf3
		Ppp1r3b
		Fbxw4
		Vps8
		Gnas
		Myh9
		Ctnna3
		Ets1
		Prr30
		Dym
		Sod1
		Lama4
		9530036O11Rik
		Utp23
		Thsd7a
		Cacnb2
		Sorcs3
		Cdh22
		Ccdc158
		Dock2
		Atoh8
		Hif3a
		Irx1
		Slc16a2
		Farp1
		Kalrn
		Tcf4
		Zfhx4
		C130026L21Rik
		Gpx5
		Myo1d
		Axin2
		Litaf
		C1d
		Kif6
		Pth1r
		D130040H23Rik
		Pknox2
		Lef1
		Csf1
		Ccdc150
		Bdh1
		Nhej1
		Ndufa4
		Mgmt
		Rbfox2
		Car6
		Laptm5
		Rps15a
		Aff1
		Fam155a
		Insc
		Tmem41a
		Hip1r
		Pdzrn3
		Gm26748
		Gm28616
		Gm11755
		Sox5
		Sox6
		2022-09-09
		4930555F03Rik
		Lrrfip1
		Usp25
		Stom
		Bcar3
		Adcy8
		Fggy
		Gm11476
		Pkd1
		Pou3f2
		Gsdmc
		Ywhaz
		Twf1
		Denr
		2410131K14Rik
		Ankrd50
		Tle3
		Adcy5
		Wwp2
		Rxra
		Ppil1
		Tbca
		Fam172a
		Otud4
		Card10
		Cited2
		Rpl3
		Ice1
		Pigm
		Unc5c
		Gm13421
		Scrg1
		Gm20388
		Slc2a1
		Caln1
		Nxn
		Them6
		Ptprd
		n-R5s42
		Rpl12
		Tln2
		Rin2
E8.5pmNCC_v_E8.25pmNCC_DAP	3213	Wnt11
		Mtmr10
		Sergef
		Bcl7a
		Pkia
		Stxbp5l
		Bnip3l
		Capzb
		Shc2
		Bbs9
		Zfp90
		Rybp
		Cachd1
		Pcdh1
		Cyb5r3
		Lrig2
		Lnx2
		Syt2
		Spock2
		Tmem38b
		A330050F15Rik
		Gpn3
		4930510E17Rik
		Ttll11
		Zfp772
		2022-09-11
		Adrb1
		Myo7b
		Serinc2
		Lrrn4cl
		Max
		Rhebl1
		Slc41a3
		Triqk
		Loxl1
		Ano2
		Myo1b
		Dctn6
		Tango2
		Spon1
		Gm29243
		Chst12
		Gm13481
		Otx2os1
		Sowahc
		Sycp2l
		Tmed8
		Gm29290
		Grk5
		Cend1
		Dnajc11
		Stk24
		Ptprb
		Gm11782
		A230056P14Rik
		Eltd1
		Nrep
		Bbx
		Sox4
		Ncoa4
		Pnma3
		Immp2l
		Gm5420
		Arhgap29
		Dnah17
		Slc47a1
		Tcfl5
		Cerk
		4930517O19Rik
		Vangl2
		Myzap
		Gm26819
		Grifin
		Iltifb
		Sorl1
		Melk
		Pcbd2
		Zbtb16
		Ptger3
		Gm11032
		Gm12022
		Gm12496
		Spata19
		Nt5dc1
		Skor1
		Pfkl
		Tnfsf12Tnfsf13
		Rpsa-ps10
		Nid2
		Pcdhga2
		Xxylt1
		Oma1
		Moap1
		Sppl2b
		Wdr93
		Cx3cr1
		Cacng4
		Popdc2
		Malat1
		Khdrbs3
		Ntn1
		Kat6b
		Zfp703
		Wls
		Larp7
		Macf1
		Gm29341
		Hs3st1
		Ankmy1
		Ptprs
		Zfp677
		Rragb
		Rab11fip3
		Dnah11
		Rusc1
		Eif3h
		Arap3
		Mbl2
		1700006H21Rik
		Fbp1
		Zfp277
		Bcas1
		Rgl1
		Gm6625
		Muc16
		1700064J06Rik
		Klhl31
		Il10
		Zfp472
		Eif2s3x
		Fh1
		Fgd6
		4930428N03Rik
		Gatsl2
		Ldb3
		Ptpru
		Mrpl1
		Pim3
		Xrcc3
		Trim24
		D130020L05Rik
		Gm11535
		Mdm1
		Tmem116
		Tecpr1
		Lphn2
		Tex22
		1700013G24Rik
		Mir124-2hg
		Tshz2
		Gclm
		Cadm1
		Nup210l
		Grik3
		Fam173b
		Stxbp5
		Crtac1
		Hr
		Rufy1
		Lars2
		Zfp521
		5730455P16Rik
		Znrf3
		Sfrp1
		Runx2
		Rdh10
		Ptprz1
		Begain
		Zfp36l2
		Gm14461
		Zfhx3
		Pcdh18
		Mab21l3
		Gm5083
		Spats1
		Rfx3
		Cacna1b
		Gm12811
		Plekhh1
		Cfap46
		6030471H07Rik
		Spred1
		Zcchc13
		Gm5148
		4930435H24Rik
		Kcna5
		Ccser1
		Gm23536
		Gm4858
		Zfp688
		Sipa1l3
		Edem1
		B3galnt2
		Grin2b
		Fkbp15
		Gprin3
		1110065P20Rik
		SCHIP1
		Cmas
		Six1
		Ext1
		Ppp4r1
		Meg3
		Npl
		Bpifc
		Dusp7
		Cdyl
		Atp7a
		1700052I22Rik
		Vegfa
		Qrsl1
		Asph
		Mir143hg
		Ndufa9
		Stam
		Reln
		Wdr78
		Pag1
		Lrriq3
		RP24-549O22.4
		Alas1
		D10Bwg1379e
		Dok7
		Tmem106a
		B230208H11Rik
		Mipol1
		Cers6
		Morn1
		Mmp16
		A430010J10Rik
		Lrpprc
		B4galnt4
		1700028N14Rik
		Dedd
		Mcm10
		Stk32a
		Nsun2
		Cope
		Dpyd
		Otor
		Bicc1
		Ceacam18
		Cdca7
		Ptpn23
		Atrnl1
		Atp1a2
		Siah3
		Gm13173
		Bmp2k
		Eif3g
		Tnp2
		Elavl2
		Tmem232
		Eif4g3
		Nkrf
		Camta1
		Kcnq1
		Cux1
		Cacna2d3
		Opcml
		Mkks
		Rnf43
		Smyd3
		Gm5160
		Erg
		Cdca2
		Sp4
		Rptor
		Stk38l
		Nfatc2
		Tjap1
		Traf3ip1
		Pdgfa
		Gm1818
		Rbpj
		Avil
		Zfp513
		Ubxn6
		Katnb1
		Ndn
		Vdac2
		Ece1
		Dhdds
		Cpn2
		Dnah2
		Pde4d
		Tbc1d22a
		Tmem236
		Sel1l
		Zbtb10
		Anapc4
		Apoa1bp
		Gm29418
		Dupd1
		Gm28746
		Wdr41
		Ints1
		Arsg
		Gm9934
		Smarca1
		Tspan31
		Shpk
		Jph3
		Kcnt2
		4932411K12Rik
		Gm28380
		Syk
		RP24-253I2.1
		Barx1
		Gm29387
		Dnaja3
		Htatip2
		H2afy
		Dtx4
		Atp11a
		Shank2
		Fhad1
		Arhgef2
		Gm26660
		Rell1
		Mpc1
		Epdr1
		Hoxa4
		Kcne2
		Meis2
		Ifnlr1
		Wwc2
		Cmtm4
		Zbtb40
		Ttc30a2
		Higd1c
		Cacna2d1
		Pard3b
		Cldn10
		Frmpd4
		Gm17571
		Ppard
		9430020K01Rik
		Cacna1h
		Nom1
		Tcf12
		1110059E24Rik
		Pik3r1
		Tbc1d30
		Crtc3
		Chst8
		Npas3
		1700049E22Rik
		Urad
		Dtd1
		Pde8a
		Kdr
		Fam160a1
		Acrbp
		Foxb1
		Tmem179
		Gm27246
		Ints8
		Gm26704
		Trp73
		Slc38a10
		6430573F11Rik
		Adcy1
		Trabd2b
		Gm20757
		Uprt
		St3gal1
		5730412P04Rik
		4932438A13Rik
		Epha5
		Rnf130
		Gm13431
		Klhdc1
		Lima1
		Plekhm2
		Gm29006
		Piezo1
		Emilin2
		Rps27a
		Rgs16
		Zfp609
		Slc35f4
		Pde6d
		Gm27166
		Mapkbp1
		A930011O12Rik
		Defb36
		Gm11630
		RP24-272N10.3
		Gm14635
		Osmr
		1700065J18Rik
		Pkp3
		Gm10287
		Appl2
		A230072I06Rik
		Wwc1
		4930519A11Rik
		Gm26518
		Man1c1
		Arhgap28
		Tead3
		Dapp1
		Ryr2
		Klhl13
		Sall2
		Larp1
		Ly75
		Gm14266
		Sdc3
		Plat
		Prpf38b
		Prrt2
		1700116B05Rik
		Bhlhe40
		B020004J07Rik
		Mybbp1a
		Hes1
		Fibcd1
		Ptger4
		Zbtb7c
		Rere
		Crim1
		Fzd2
		Gm16596
		Tshz3
		Pcna
		Dhtkd1
		Rps2-ps6
		Gm14342
		A530054K11Rik
		Tmem39b
		5330413P13Rik
		Pcsk5
		Il11
		Mff
		Lrrc28
		Cluh
		Mtor
		Arl11
		Naa25
		Gm13715
		Eri3
		Skor2
		Nek5
		Zbtb48
		Gm26897
		Gm9869
		Midn
		Plxna2
		Zscan18
		Ihh
		Pxylp1
		Kcnh6
		Golm1
		Hic2
		Tekt4
		Fam178b
		Cybrd1
		Stk35
		Lsm3
		Mmp13
		Clmn
		Polr3d
		Trim44
		Ccdc163
		Ppm1k
		Slc10a7
		Myo7a
		Pgf
		Fgfr4
		Rexo1
		Zmym2
		Morc1
		Arrdc3
		Vegfc
		Dennd3
		Pld5
		Syt3
		Pla2g3
		Efcab10
		Gm9920
		1700112E06Rik
		Sqle
		Rnf214
		Ccdc62
		Mettl4
		BC026585
		Sh3pxd2a
		Nt5dc2
		Whrn
		Ldlrad2
		Sf3b1
		Usp3
		Igsf11
		Kcnmb3
		Tjp1
		Gm6563
		Cct8
		Ly96
		Rpain
		Gm17032
		Plekhg3
		Ndufb4
		n-R5s175
		Grin2a
		Camk2a
		8030451A03Rik
		Rabif
		Celsr3
		Cln8
		Fam136a
		Ncoa3
		Mbip
		Rtn4rl1
		Ttll5
		Carhsp1
		Kcnj5
		Dennd1b
		Epb4.1l3
		Slc36a4
		Cln3
		Hook2
		Mapre2
		Fam118a
		Fam71f2
		Brd1
		Gm5082
		Ip6k1
		Cmip
		Fbxl2
		Rap2b
		E2f6
		Plagl1
		Dcaf11
		RP24-249K4.1
		Elk3
		Arrb1
		Epha8
		Mthfsd
		Kctd14
		Eif3b
		Ace3
		Doc2g
		Ppp2r2c
		Vip
		E2f7
		Afap1
		Zfp629
		Tbc1d13
		Shox2
		n-R5s68
		Stard9
		Spt1
		Tmem106c
		Ebf2
		Gm28046
		Zdhhc12
		A330033J07Rik
		Limk1
		Foxo6
		2900052N01Rik
		Mrc1
		Ppp2r5c
		Nr1i2
		Cd180
		Ntng2
		Spock1
		Tmem178
		Rp1l1
		Prkar2a
		Gm26677
		1110037F02Rik
		Adap1
		Gm11077
		Sema3d
		Pax1
		Lcorl
		9130011E15Rik
		Dlg5
		Rps27
		Xrcc4
		Knstrn
		Serhl
		Plin4
		Dicer1
		Gm29208
		Ptprm
		Dnm3
		Gm11211
		Usp37
		Cdkn2a
		4921508D12Rik
		Mlana
		Gm13174
		Dscam
		Ets2
		Pkm
		Hivep3
		Rai14
		Gucy1b2
		Foxp4
		Tmem45a
		Lrp12
		Arap1
		Ephb2
		Clic4
		Chd7
		Rad21
		Prep
		Rnf34
		Lysmd4
		Zfp704
		Gata4
		Aqp6
		Cntrob
		Chrd
		Frzb
		Cnot1
		Shc3
		Gm15966
		Olfr224
		Dlk1
		Ptchd2
		Sybu
		Thbs2
		Zmynd8
		Hsd17b3
		Gnpda2
		Stx18
		Pou6f2
		Crocc
		Sipa1l2
		Slc5a9
		Mfn2
		Zfp318
		Ptges3
		Fhit
		Gm28497
		Bmper
		Nprl2
		4930594M17Rik
		Kbtbd3
		Kdm1a
		Sestd1
		Pex5l
		Negr1
		Stim1
		Gm572
		Samd8
		Tbc1d10c
		Gm26804
		Tpbg
		Trit1
		Uchl5
		Myom3
		Babam1
		Sema3a
		Zcchc7
		Tanc1
		Kif1b
		Gm5141
		Il5
		Polr2d
		Rap2a
		Gm5819
		Spns3
		Gm12714
		Fbxo34
		Zfp874a
		Ralbp1
		2210013O21Rik
		Tnrc6a
		6330403K07Rik
		Foxl2os
		Gm26668
		Ppara
		Kif13a
		2610203C20Rik
		Stat4
		0610009B22Rik
		Zic5
		Nrros
		Brinp1
		Cerkl
		Uso1
		Abca16
		Arhgap33
		Fundc1
		Gnat3
		Clk1
		Zfp65
		Fndc3b
		Pbx1
		Cul4a
		Fign
		Neil3
		Nme4
		Serinc5
		Nkain3
		Pxdc1
		Cdh1
		Chadl
		Eaf1
		Vtcn1
		Camkmt
		Kctd3
		5830454E08Rik
		Gm19589
		8030474K03Rik
		Smim20
		Syndig1
		Parp11
		Nbn
		Ehd2
		Arglu1
		Slc35f3
		Gap43
		4933434M16Rik
		Pou4f1
		Cfap61
		Mbd2
		RP24-295G1.1
		Tex36
		Ncoa2
		Tbce
		Sult2b1
		Reck
		Clcf1
		Pax5
		Fhod3
		Dip2b
		Fanci
		Ptk2
		Mcph1
		Nalcn
		2310014F06Rik
		Cpsf6
		Rpl3l
		Mki67
		Lmx1a
		Pcdh11x
		Arsi
		Rarb
		Slc16a14
		Adamts3
		Nphs1
		B3glct
		Degs2
		Cdc14b
		Pak2
		Amd1
		A330074K22Rik
		Psat1
		Il16
		Ywhab
		Col22a1
		Capn2
		Rdh5
		Atg9b
		Map2k6
		Galnt6
		St6gal1
		Rpl10-ps3
		Grm3
		Arl4a
		Myo18b
		Sec31a
		Tmem245
		Rsl24d1
		Gm16063
		Tspan11
		Acvr1b
		Ptov1
		Csnk1e
		Dscaml1
		Sprr4
		Pcsk6
		Eif4e
		Trib3
		Cep350
		Dlec1
		Cacna1i
		Rapgef1
		Abcg1
		Gm12100
		Gm7325
		Krt10
		Osbp
		Zfp706
		Cnnm2
		Ccdc39
		Siglech
		Gm13016
		Foxp1
		Pycr1
		Pabpc1
		Dis3l2
		1700028P14Rik
		Rprd1b
		Micu1
		Rassf2
		Car3
		Dgki
		BC051077
		Iqsec3
		Twist2
		L3mbtl1
		Chmp6
		Gm26686
		Gm17608
		Tha1
		Rnf152
		Sh3kbp1
		Unc13c
		Prkar2b
		Rapgef5
		Pde10a
		Rbp7
		Lgalsl
		Zmiz1os1
		A430005L14Rik
		Ggct
		9530052C20Rik
		Tab1
		Pla2g16
		Ube4b
		Myo5c
		Cntnap5a
		Ccdc154
		Hnf1b
		Caap1
		Synpo
		Ssbp3
		Gm14120
		1810041L15Rik
		A630001G21Rik
		Ophn1
		Filip1l
		Syne3
		Gm12916
		Srcin1
		Ppa1
		Tfcp2l1
		Plekha6
		Tmem170b
		Nmnat3
		Col4a2
		Polr1d
		Papd5
		Pde3b
		Synrg
		Gm933
		Tmem200c
		Lrrc30
		Gm12162
		Dclk2
		Tcerg1
		Itpr1
		Gm27253
		Skiv2l
		Fbxw11
		Brox
		Zbtb20
		Gm6614
		Dnal4
		Rnf122
		Clca4
		Atxn10
		Tcf7l1
		Glce
		Pnpla5
		Ppp2r2b
		Ctsh
		Cacna1d
		Dchs1
		Abcb9
		Vill
		Ankrd29
		Gm29296
		Pldi
		Rffl
		Hspg2
		Gm8439
		Nat10
		Gm29521
		Iqck
		Slc12a7
		Atp9a
		Slit2
		Prcc
		Senp6
		Tmem260
		RP23-68L13.1
		Olfml3
		Tspan5
		Slc20a1
		Tenm4
		Gm4944
		Tcl1
		Prmt1
		Por
		Nt5m
		Fam163b
		Rbbp8
		Hmcn2
		Cdk20
		Irgm2
		Gm15669
		Bcl7c
		Sox1
		Fgf16
		Gm16039
		Mndal
		Bnc2
		Gabrr2
		Gcgr
		Rhobtb1
		Car5a
		Thnsl2
		Gm26829
		Srgap3
		Cspg5
		Reps1
		B4galt1
		Rit1
		Igsf8
		Calcrl
		Suds3
		Ivd
		Aipl1
		Dnase2a
		Swap70
		Anks1b
		Igfbp6
		Murc
		1700030O20Rik
		Fsip2
		Adra1b
		Ror1
		Xpo6
		Flnb
		Tmem135
		Hpgds
		Col1a2
		Limch1
		Vim
		Mvb12b
		Pdcd6ip
		Cnot2
		Calca
		Ncf2
		Gm53
		Ccdc171
		Slc4a3
		Prr5l
		Fstl5
		0610030E20Rik
		Agap1
		Nsf
		Cpm
		9130024F11Rik
		Spata13
		Cd247
		Iyd
		C330027C09Rik
		Gucy2d
		Mgat5b
		Il17rc
		Lgmn
		Gm4221
		Mkrn3
		Fam78b
		Tmprss5
		Skap2
		Cdk5rap2
		Sgsm3
		Bpifa2
		Herc1
		Nog
		Gm4868
		Slc22a23
		Gna14
		Rab23
		Gm13200
		Tpo
		Abhd12
		Fam46a
		Sap130
		Pinc
		Hdac11
		Lmnb1
		Fam133b
		D730045B01Rik
		Pam
		Pax3
		Themis3
		Ano4
		Tbc1d32
		Ankrd35
		Atp2c2
		Gm5627
		Gm13631
		Actr10
		Ncor2
		Wdsub1
		P2rx7
		C330002G04Rik
		Nostrin
		RP23-399N18.3
		Ylpm1
		Kcnf1
		Ebna1bp2
		Traf5
		Fzd10
		3110057O12Rik
		Nrk
		Slc28a1
		Gm9008
		Cntnap2
		Fgr
		Ptbp2
		Nell1
		Tfap2d
		Mthfd2l
		9430015G10Rik
		Adprhl1
		Glt1d1
		Atp9b
		Spc24
		Rxfp2
		Ank2
		Ptprn2
		Adamts6
		Gm29478
		Plcg1
		Col19a1
		Gnb2l1
		Rnf180
		n-R5s46
		Fars2
		Gm27032
		Gm13052
		Ddr2
		Hsbp1l1
		RP23-415L22.2
		Pum2
		Igdcc4
		Dab1
		Prkcd
		Tssc1
		Epha3
		Zfyve28
		Ski
		Mast2
		Gm14095
		Gm13684
		Ahsg
		Slc7a12
		Gabbr2
		Rasgef1c
		Napa
		Ptges
		Gm17337
		Slain1
		C530008M17Rik
		Pdcd5
		Ndst2
		Smim12
		Eya4
		Tmem230
		Glipr1l1
		Rufy3
		Zfyve21
		Gm29174
		Syt7
		Gm29230
		Gm17388
		Naglu
		Nkx2-3
		Fam65c
		Sfmbt2
		Synj2
		Gm6657
		Gm15704
		Tmem163
		Gnptab
		Hif1an
		Rasgef1a
		Vwa8
		Greb1
		Gm28285
		Trappc9
		H1f0
		Pdzd2
		Morc4
		Gpr39
		Foxr2
		Lrrc4
		Srrm4
		Elavl4
		Fbn2
		Slc39a11
		Sgip1
		Leprel1
		Scn10a
		Npffr2
		Tmem200a
		Gtf2f2
		Exoc4
		Myo3b
		Kcnab2
		2410002F23Rik
		Mak
		C330018D20Rik
		Parn
		Gm17399
		Mapkapk2
		D630011A20Rik
		Myo16
		Lhx1os
		Mecom
		Dnm2
		Pitpnb
		Otx1
		Dok5
		Wdr12
		Gm26834
		Edn3
		Ptch1
		Serac1
		Morn3
		Nfasc
		Ccdc12
		Mbp
		Gm11261
		C230088H06Rik
		Osbp2
		Eif1a
		Urm1
		Pdgfd
		Cd36
		Gm11234
		Tmem126b
		Thra
		Zmynd11
		Amer1
		Tra2b
		Slc25a21
		Fut8
		Btbd10
		Cryba4
		Gm8883
		Tmcc3
		Egflam
		Cog3
		Kcnk3
		Gorasp2
		Stx1a
		Rsbn1
		Zan
		Tnfaip3
		Efcab6
		Fndc7
		Myb
		Gab3
		Antxr1
		Mtch2
		Rgs7
		Barhl2
		Ipo7
		Crybb3
		Ankrd55
		M5C1000I18Rik
		Eps15
		Cyth2
		Strn
		D830026I12Rik
		Unc5cl
		Gng4
		Fmnl2
		4930542C16Rik
		Col4a1
		Mbnl3
		Nipsnap1
		Dgkh
		Gtf2a1
		E130018O15Rik
		Trerf1
		Fndc3a
		Fam107a
		Alpk1
		Nt5c3b
		Fam222b
		Fam160b1
		Slc38a4
		Ehf
		Xylt1
		Lphn1
		Zcchc4
		Zpr1
		Gm13499
		Znrf4
		Alox5ap
		2410017I17Rik
		Rab29
		Olfm4
		9030622O22Rik
		Myo15b
		Pald1
		Nmnat2
		Syn3
		Uvrag
		Atp8b1
		1500009L16Rik
		Igfbp7
		Actrt2
		Klhl29
		Gcn1l1
		Col4a3
		Myo15
		n-R5s172
		Gm26840
		Otof
		Fam161b
		Igsf9b
		4930513N10Rik
		Slc11a1
		Mycn
		Gm5428
		Olfr161
		1700061F12Rik
		Gm26745
		9330159M07Rik
		Mprip
		Fam213a
		BC034090
		Foxn3
		Rad9b
		Stac2
		Uckl1
		1700017G19Rik
		Plcb4
		Cd83
		Gm26400
		Plekha7
		Rasal2
		Fbxo15
		Celf4
		4931428L18Rik
		Dnm1
		Ptprr
		Zfp280d
		Ifnb1
		Zmat4
		Spsb4
		2700046A07Rik
		Anxa1
		Unc13d
		Arhgef10
		Rapgef6
		Mnx1
		Arfgef2
		Rpl7a-ps3
		Gm12708
		Rab3d
		Lmo1
		Ssc4d
		A630091E08Rik
		1700041M19Rik
		Cd101
		Cd177
		4930507D05Rik
		Pak7
		Slc2a10
		Gm28826
		Gm11217
		Anxa11
		St18
		Tmc5
		Ift122
		Ctnnbip1
		Fam101a
		Xkr6
		Kctd20
		Il20ra
		4930479D17Rik
		Cntnap5b
		Gm9881
		Mon1a
		Pqlc3
		Tead4
		Aif1l
		Chl1
		Sema6a
		Pcca
		Wdr11
		Uimc1
		Mtf1
		Adamts20
		Fstl4
		Myo10
		Isg20l2
		Ppp1r15b
		Arhgap42
		Cdh23
		Pglyrp3
		Nos2
		Ikzf2
		Asic2
		Prkcq
		Dach1
		Stmn4
		Abhd2
		Atp6ap1l
		Klhl3
		Ccdc82
		Vav3
		Fam186a
		Ccdc65
		Bpifb3
		Agbl1
		Gucy2e
		Kmt2d
		Plekhh3
		Slc35b4
		Frem2
		Cp
		Mtf2
		Gm14268
		Agr2
		Ccr1l1
		3110043O21Rik
		Neto1
		Ergic1
		Mecr
		Gm13218
		A430078G23Rik
		Tcf20
		Gm20610
		Egf
		Igsf21
		Itfg3
		AI413582
		Sulf1
		Myh15
		Sgms1
		Gm28723
		Gm17644
		Klhl41
		Vti1a
		Ifngr1
		Fgfr2
		Gm28703
		Ubr2
		Gm20125
		Clasp2
		Zswim4
		Hdac10
		Arhgap26
		Ralgps1
		Mroh1
		Gnpat
		Dnajc12
		Prkcb
		Rec8
		Angptl2
		Naaa
		Gm12299
		Acsl1
		Gm5432
		Slc8a1
		Ankar
		Otub2
		Rnf123
		1700007F19Rik
		4930405D11Rik
		Sobp
		A230083G16Rik
		Pkdcc
		Gm14074
		Gm15294
		Hapln3
		Slc4a4
		Mapk4
		Crabp1
		Zc3hc1
		Gm26756
		Nbas
		Apbb1
		Gm28181
		Ncam1
		Rnf219
		Nudt4
		Ccdc6
		Brinp2
		Prkacb
		Olfr875
		1700066B17Rik
		Col2a1
		Mcf2l
		Gpd1l
		Sox3
		Gm12027
		Trim66
		Hormad2
		Olfr76
		Dynlrb2
		Sgcg
		Vash1
		Snx19
		Ppfia1
		Ttbk1
		Gpld1
		Atf1
		Dhx35
		I0C0044D17Rik
		Gm11769
		Smoc1
		Prkca
		Mgll
		Lrsam1
		4930449E01Rik
		D930015E06Rik
		Slc35f1
		4932435O22Rik
		Gm12367
		Dnajc19
		Gm13219
		Lrrc1
		Vps45
		A830012C17Rik
		Akap6
		Xpot
		RP24-192L21.1
		Rab14
		Gpr160
		Lat2
		1700021L23Rik
		Dapk1
		Elp4
		Apbb2
		Dkk2
		Celsr1
		Papd7
		Gm20554
		Hc
		Chst9
		Kank1
		Tnnt3
		Nxph1
		n-R5s168
		Gm1631
		Ino80c
		H13
		Gm11734
		C1ql4
		Snap25
		2900079G21Rik
		Hsd17b11
		Plg
		Gm13791
		Gmds
		Nhsl1
		Fam65b
		Smad3
		Lmf1
		Kynu
		4930591A17Rik
		Gm13415
		Zc3hav1
		Rims4
		Nrxn1
		Vrk1
		Sptbn1
		Serpine2
		Lgals3bp
		Slc39a14
		Trp53i11
		Olfr1340
		RP24-532K6.1
		Asb8
		P2rx6
		Tnfrsf21
		Schip1
		Cmtr1
		Gm29327
		Scube1
		Ank3
		Il6ra
		Rbms1
		Ccm2
		E530001K10Rik
		Ptbp1
		Apip
		Slc6a7
		Arhgef3
		Pak4
		Gng12
		Arl14
		Tctex1d2
		Chchd3
		Gnao1
		Xrn2
		Tesk2
		4930435C17Rik
		Sertad4
		Tmem50b
		Tnfrsf1a
		Larp1b
		Usp35
		Xpo4
		Gatad2a
		Glra1
		Prok2
		Kcnk9
		Slc25a37
		4931429I11Rik
		Ccdc80
		Tbx18
		Slc6a19
		Sorbs1
		Tcf3
		Ifitm10
		F3
		Phactr2
		Col7a1
		Efcab14
		Taok3
		Zfp871
		Rasal1
		Ppargc1a
		Lhfp
		Siah2
		RP24-92E18.2
		Haus5
		Zfp827
		Fam196b
		Erc2
		Coro1c
		Pkp4
		Klhdc8a
		Tmeff2
		Zfp618
		Scel
		Crybb2
		Pcsk1
		Cd276
		Cecr2
		5730460C07Rik
		Pdgfrl
		Kazn
		Cracr2a
		Cdk12
		Bbs10
		Pabpc6
		Wwox
		Ankrd54
		Dnajb9
		Gm9991
		Med16
		Rab21
		Foxp2
		Rnf32
		Sppl3
		Cacng5
		Scaf8
		Gm20484
		Klhl1
		Malt1
		Rmst
		Slc48a1
		Gm14319
		Gm26868
		5530401A14Rik
		Mphosph6
		Lcor
		Atp5a1
		Lrrk1
		Ank
		RP24-550I15.1
		Polq
		Sh2d4b
		Enpp2
		Meox1
		Ncald
		Ptpn3
		RP23-30D21.1
		1700025K24Rik
		Ankfy1
		Dok6
		N4bp1
		Ticam2
		Ntm
		Acp5
		Itsn2
		Ifrd1
		Nfe2l2
		Fndc3c1
		Fam83a
		Nav1
		Arih2
		Bcar1
		Bcor
		Gm13206
		Cers3
		Ap1b1
		Rpl19
		Dmxl1
		RP23-326H11.2
		1700028D13Rik
		Btbd3
		Arpc1a
		BC027231
		Foxl2
		Cyp2j9
		Rdh8
		Usp20
		Ptchd1
		Celf1
		Dysf
		Olfm3
		Cyp4x1
		Gm13412
		Cenpn
		Ret
		Gm12830
		Daglb
		Fam117a
		Scd2
		Ppp5c
		Rhob
		1700010I14Rik
		Rnd2
		Tnfaip1
		Trmt10a
		Dus2
		Hoxb1
		Tmem53
		Setd3
		Ppm1l
		2310008N11Rik
		Zfpm1
		Yaf2
		A930011G23Rik
		Zfp423
		Arf2
		Clpb
		Nrp1
		Egfr
		Slc39a8
		Invs
		Camk1d
		Cct2
		Sfrp4
		Akap1
		Cbfa2t3
		Dirc2
		Mafg
		Gm29154
		Cds2
		Calb2
		Vps41
		Etohi1
		Trmt61a
		Grid1
		Fgd5
		G730013B05Rik
		Metap1
		Rnf24
		4930438E09Rik
		1700029E06Rik
		Oxgr1
		Gm9966
		Cdh11
		Gm13479
		Adam17
		Pacsin2
		Ranbp17
		Pxdn
		G6pc2
		Clint1
		Tet2
		Det1
		4930448E22Rik
		Csf3
		4930440C22Rik
		Pop1
		Cadm4
		6330419J24Rik
		Dach2
		Dmgdh
		Atp6v0a4
		Itpkb
		Dpp6
		Dusp16
		Sord
		Gm9847
		RP24-559D1.1
		Akap8
		Ube2e3
		9330111N05Rik
		Gm7367
		Mapk1ip1l
		Dab2
		Trip4
		A930031H19Rik
		Ptprg
		Ptpn6
		Sirt4
		Plce1
		Tmtc2
		Cldn23
		Slc26a7
		Gpx7
		Ildr1
		Gm26633
		Pink1
		Pla2g7
		Gm766
		n-R5s61
		Taf4a
		Tpm3
[truncated: 2,244 more rows]

## Sheet: Sheet4
comparison between Sig_E7.5NCCProgenitors_vs_E7.5AE__Enriched Motifs and Sig_E8.25pmNCC_vs_E7.5NCCPrecursors_Enriched Motifs
Names	total	elements
E7.5NCCProg_v_E7.5AE_Motifs E8.25pmNCC_v_E7.5NCCProg_Motifs	338	MLX
		PPARD
		Bhlha15
		Foxd3
		IRF4
		PKNOX2
		ZNF684
		Foxl2
		SPIB
		MEF2D
		HES2
		BHLHA15(var.2)
		FOXD2
		RXRG
		NR1H4::RXRA
		VEZF1
		EHF
		TCF7L1
		Stat2
		RARB(var.3)
		NKX2-5
		FOXP2
		MSC
		TGIF2LY
		POU4F2
		RARA
		PROP1
		ERG
		ZNF528
		MIXL1
		KLF11
		UNCX
		Klf1
		ESX1
		ARNT::HIF1A
		TBX4
		IRF1
		Wt1
		NR2F1(var.2)
		HOXA1
		SOX4
		NR4A2
		PAX4
		NR2F1
		Prdm15
		NEUROG2(var.2)
		Foxj3
		Dmrt1
		ONECUT1
		INSM1
		FOXC2
		EWSR1-FLI1
		RUNX3
		NFIX(var.2)
		NFATC4
		NEUROD2
		POU3F4
		POU3F1
		LIN54
		MEIS1(var.2)
		Hic1
		HOXA2
		GSX2
		FOXK2
		HES1
		NKX2-3
		ZNF16
		NFIX
		SMAD3
		TBX5
		SPI1
		NFIB
		POU1F1
		POU4F3
		HOXB4
		RXRA::VDR
		THAP11
		RREB1
		FOXE1
		SP1
		TFDP1
		ZNF148
		KLF16
		IKZF1
		ZBTB33
		MGA
		TFAP4
		ZNF317
		HES6
		Hmx1
		NR4A1
		FOXA1
		PDX1
		FOXA2
		Zic2
		CDX4
		FOXC1
		PLAG1
		ZKSCAN5
		TFAP2B(var.2)
		SOHLH2
		MEIS2(var.2)
		VAX2
		Sox1
		MEIS2
		RARA::RXRG
		HESX1
		TEAD3
		NKX6-1
		SPDEF
		MAFK
		TLX2
		ATF2
		ZNF460
		KLF17
		MYF6
		VENTX
		KLF5
		MEF2A
		BARX2
		Ascl2
		IRF3
		RARA(var.2)
		FOXB1
		THAP1
		Tcf21
		Ddit3::Cebpa
		Plagl1
		Alx1
		SP2
		PLAGL2
		ETS2
		ZBTB18
		HES7
		BARHL1
		GLIS2
		POU4F1
		THRB(var.3)
		TBX18
		Znf423
		CDX2
		HOXB13
		Hmx3
		HOXB6
		ASCL1(var.2)
		HNF4A
		ISL2
		NR1H2::RXRA
		RAX
		Ebf2
		LHX5
		HIF1A
		TP73
		ELF2
		BHLHE40
		Ptf1a(var.2)
		HOXD4
		ALX3
		TCF4
		NR2C2
		ATOH1(var.2)
		MZF1
		VSX1
		EGR1
		NFATC2
		ZNF410
		Hand1::Tcf3
		CEBPA
		TFAP2A
		PBX1
		PHOX2B
		Znf281
		Stat6
		Lhx3
		NR1H4
		Sox3
		KLF6
		MTF1
		NRF1
		NR5A1
		NR1I3
		KLF4
		NR2F1(var.3)
		MYOD1
		Hmx2
		YY1
		TFEC
		MAF::NFE2
		HOXD3
		ZNF263
		SP3
		TCF3
		SNAI1
		POU2F3
		BACH1
		HOXB5
		ARGFX
		GLI2
		Arid5a
		Foxf1
		TGIF1
		MZF1(var.2)
		Arntl
		MYF5
		ZNF354C
		RXRG(var.2)
		MEIS1
		NHLH2
		STAT1::STAT2
		ZNF384
		NR2F6(var.3)
		Mafb
		KLF15
		KLF2
		JUN(var.2)
		TFE3
		ETV5
		PHOX2A
		ELF5
		VSX2
		SOX10
		MYOG
		IRF7
		HOXA10
		Bach1::Mafk
		NKX2-8
		ETV4
		STAT3
		Alx4
		Dux
		HINFP
		Foxq1
		RARA::RXRA
		Lhx4
		FOXH1
		Zic1::Zic2
		Stat5b
		ZNF135
		Lhx8
		PAX3
		EBF3
		POU5F1
		Rbpjl
		CUX1
		TFEB
		Pou5f1::Sox2
		IRF8
		ELF4
		TCFL5
		TGIF2
		ZBTB26
		OVOL1
		NHLH1
		SP8
		HNF4G
		ZNF740
		ZNF136
		TCF7
		NR6A1
		NFAT5
		NEUROD1
		OLIG3
		TCF12(var.2)
		DUXA
		FLI1
		SREBF1
		HOXD9
		OVOL2
		NR4A2::RXRA
		Sox6
		ESRRB
		NR1D2
		Nr2e1
		KLF10
		MEF2B
		POU3F3
		ASCL1
		POU2F1
		TBP
		Mecom
		SREBF2
		DRGX
		ZBTB7C
		GLI3
		ZIC3
		Esrrg
		NFIC
		FERD3L
		LHX2
		ETV1
		MEIS3
		LMX1A
		SOX15
		POU3F2
		SPIC
		CUX2
		HOXB2
		KLF9
		Tcf12
		SP9
		OLIG2
		SP4
		Rarb
		POU2F2
		MAFF
		PBX2
		TBX15
		CTCF
		ZBTB6
		Ptf1a(var.3)
		STAT1
		MAZ
		TFAP2C(var.2)
		Arid3a
		SNAI3
		ONECUT3
		TP63
		POU5F1B
		MNX1
		Nkx3-2
		PRRX2
		FOXK1
		NR2F2
		Nfe2l2
		Rarb(var.2)
		EMX1
		PRDM1
		CDX1
		ZBTB14
		SMAD2::SMAD3::SMAD4
		Ahr::Arnt
		FOXG1
		MEF2C
		ZNF652
		ARNT2
		MYB
		KLF3
		RXRB
E8.25pmNCC_v_E7.5NCCProg_Motifs	408	VDR
		CLOCK
		Ptf1a
		CREB3L1
		BARHL2
		PAX7
		E2F8
		NR3C2
		MYBL1
		TAL1::TCF3
		GLIS1
		EGR4
		ZNF140
		DBP
		NFE2
		FOSL2
		SREBF1(var.2)
		Twist2
		HOXD8
		MITF
		HNF1A
		HIC2
		ZBTB12
		HOXD11
		RFX5
		ZEB1
		RHOXF1
		HOXC13
		TFAP2A(var.3)
		HLTF
		GSC
		USF2
		ZIC5
		SOX13
		MAX
		FOSL1::JUND
		GATA3
		RORA
		HOXA13
		NFIA
		TEAD1
		Rhox11
		HES5
		LBX1
		Dlx3
		ELK1
		SOX21
		FOXN3
		Rarg(var.2)
		ETV3
		FOS::JUN(var.2)
		FEV
		NFATC1
		FOXO4
		HOXD12
		OTX2
		MEOX1
		FIGLA
		ZNF274
		ATF3
		PAX6
		FOXP3
		TBXT
		DUX4
		Rarg
		HOXC12
		NRL
		RAX2
		RARG(var.3)
		MXI1
		Arid3b
		HOXD10
		RBPJ
		Zfx
		LBX2
		GATA6
		HOXC9
		NOTO
		Dlx4
		CREB1
		HOXC4
		GSX1
		OSR1
		DMRT3
		TBR1
		FOS
		JUNB
		FOSL2::JUNB(var.2)
		REST
		RFX3
		Msx3
		Nkx2-5(var.2)
		POU6F2
		ZNF449
		NFKB2
		HOXC10
		MEOX2
		Nr2f6(var.2)
		IRF5
		FOSL1::JUNB
		TFAP2C(var.3)
		TFAP2C
		GLIS3
		MSX1
		JUN::JUNB(var.2)
		ELF3
		EMX2
		ZSCAN4
		PAX9
		THRB
		EN1
		THRB(var.2)
		Klf12
		TBX2
		SOX8
		FOXI1
		NFIC(var.2)
		GSC2
		HSF2
		Pax2
		ZNF24
		GCM2
		ESRRA
		CEBPG
		HOXB3
		PPARA::RXRA
		E2F1
		LHX6
		PAX3(var.2)
		Ar
		ZBED1
		DLX5
		TBX3
		NFE2L1
		ZNF382
		JDP2(var.2)
		ETS1
		FOSL2::JUN(var.2)
		POU6F1
		MYCN
		ATF7
		GATA5
		Foxj2
		NKX6-2
		PPARG
		NFIL3
		FOSB::JUNB
		Shox2
		NFIC::TLX1
		TFAP2B
		FOSL2::JUN
		IRF6
		PRDM4
		TBX19
		CEBPG(var.2)
		Rxra
		NEUROG2
		SOX14
		Sox11
		RELA
		MAFA
		HOXA4
		MYBL2
		HLF
		Crx
		FOSL1::JUND(var.2)
		OSR2
		HOXD13
		RUNX1
		Dlx1
		GATA1::TAL1
		BARX1
		FOXO6
		KLF14
		JUND(var.2)
		TBX20
		FOSB::JUN
		HSF1
		TFAP2B(var.3)
		OTX1
		EN2
		HOXA9
		NFYA
		Nr2e3
		GRHL2
		HEY1
		XBP1
		GFI1
		FOS::JUN
		ZIC4
		FOSL1::JUN(var.2)
		GATA1
		MSX2
		ETV2
		Dlx2
		USF1
		IRF2
		RUNX2
		ERF
		RORA(var.2)
		FOSL2::JUND(var.2)
		BATF3
		NR3C1
		BHLHE22(var.2)
		PRRX1
		DLX6
		ISX
		E2F2
		BHLHE22
		Nr1h3::Rxra
		Atf1
		ZNF143
		ATF6
		PROX1
		NFYC
		TBX21
		FOS::JUNB
		Pparg::Rxra
		NR2C1
		NEUROG1
		LEF1
		PITX2
		SOX9
		RORB
		TGIF2LX
		TP53
		PITX1
		NR2C2(var.2)
		REL
		CEBPD
		Gmeb1
		MAFG
		TEAD2
		MNT
		FOXL1
		HOXB8
		JUND
		FOSL2::JUNB
		MAX::MYC
		Smad4
		ZIC1
		SOX12
		GRHL1
		RELB
		EGR2
		HNF1B
		DMRTC2
		PAX1
		SIX2
		TCF7L2
		RFX1
		Nobox
		HEY2
		HOXB9
		CENPB
		GATA2
		HAND2
		HOXC11
		MAF
		CREB3
		FOXP1
		Creb3l2
		MSGN1
		MSANTD3
		HNF4A(var.2)
		NFYB
		ZSCAN29
		E2F6
		RORC
		Isl1
		HSF4
		VAX1
		Sox17
		PITX3
		FOSL2::JUND
		LMX1B
		SCRT2
		HOXA5
		MLXIPL
		SHOX
		NFKB1
		GCM1
		ELF1
		CREB3L4(var.2)
		SIX1
		JUN::JUNB
		BCL6B
		TBX1
		EBF1
		Gfi1b
		HOXC8
		SCRT1
		ZNF282
		NKX6-3
		FOXD1
		E2F4
		ZBTB7A
		ESR1
		BACH2(var.2)
		Stat4
		RFX4
		TFCP2
		PKNOX1
		OLIG1
		Npas2
		ZBTB7B
		KLF13
		HOXA6
		Smad2::Smad3
		HMBOX1
		RXRB(var.2)
		Sox5
		FOXF2
		NFATC3
		NR1I2
		ZKSCAN1
		TFAP4(var.2)
		BSX
		Six3
		FOXO3
		JDP2
		CTCFL
		NKX2-2
		FOS::JUND
		BCL6
		ELK3
		Mlxip
		ETV6
		RFX7
		Spz1
		EOMES
		CEBPB
		TBX6
		Hoxa11
		ZNF341
		HOXB7
		MYC
		FOSL1::JUN
		Nkx3-1
		JUN
		Arnt
		Creb5
		IRF9
		Nr2f6
		EVX1
		ONECUT2
		ATOH7
		BACH2
		mix-a
		DPRX
		SNAI2
		BHLHE23
		ZFP42
		ZFP57
		CEBPE
		Dmbx1
		ESR2
		E2F7
		HOXA7
		TFAP2A(var.2)
		BHLHE41
		Atoh1
		GBX2
		E2F3
		ZBTB32
		TWIST1
		YY2
		PAX5
		Stat5a::Stat5b
		LHX9
		ZNF682
		EGR3
		ATF4
		Arx
		Foxo1
		FOSL1
		Nr5a2
		TCF21(var.2)
		SRF
		SOX18
		Stat5a
		FOXA3
		NR1D1
		GABPA
		PBX3
		CREB3L4
		FOSB::JUNB(var.2)
		ZNF75D
		SOX2
		EVX2
		BATF
		GATA4
		CREM
		GMEB2
		POU6F1(var.2)
		ELK4
		TEF
		SMAD5
		BATF::JUN
		TFAP2E
		DMRTA2
		TEAD4
		GBX1
		RFX2
		SRY
		LHX1
		SREBF2(var.2)
		JUNB(var.2)

## Sheet: Sheet5
comparison between Sig_E8.25pmNCC_vs_E7.5NCCProgenitors__DAP_Enriched Motifs and Sig_E8.5pmNCC_vs_E8.25pmNCC_DAP_Enriched Motifs
Names	total	elements
E8.25pmNCC_v_E7.5NCCProg_Motifs E8.5pmNCC_v_E8.25pmNCC_Motifs	278	Ptf1a
		PPARD
		E2F8
		ZNF684
		GLIS1
		EGR4
		HES2
		BHLHA15(var.2)
		RXRG
		VEZF1
		EHF
		TCF7L1
		RARB(var.3)
		HIC2
		MSC
		HOXD11
		RFX5
		TFAP2A(var.3)
		ERG
		ZNF528
		KLF11
		GSC
		USF2
		Klf1
		ARNT::HIF1A
		ZIC5
		Wt1
		SOX13
		NR2F1(var.2)
		SOX4
		NR4A2
		NFIA
		NR2F1
		NEUROG2(var.2)
		HES5
		INSM1
		EWSR1-FLI1
		ELK1
		NFIX(var.2)
		Hic1
		ETV3
		FEV
		HOXD12
		HES1
		ZNF16
		NFIX
		NFIB
		HOXC12
		SP1
		TFDP1
		ZNF148
		KLF16
		IKZF1
		RARG(var.3)
		ZBTB33
		TFAP4
		HOXD10
		RBPJ
		Zfx
		NR4A1
		Zic2
		PLAG1
		REST
		RFX3
		ZKSCAN5
		TFAP2B(var.2)
		Sox1
		Nkx2-5(var.2)
		MEIS2
		RARA::RXRG
		ZNF449
		NFKB2
		HOXC10
		SPDEF
		TFAP2C(var.3)
		TFAP2C
		GLIS3
		ELF3
		ZNF460
		KLF17
		MYF6
		THRB
		KLF5
		THRB(var.2)
		SOX8
		HSF2
		GSC2
		Pax2
		Ascl2
		RARA(var.2)
		PPARA::RXRA
		E2F1
		THAP1
		Tcf21
		Plagl1
		SP2
		PLAGL2
		ETS2
		ZBTB18
		HES7
		ETS1
		GLIS2
		MYCN
		Znf423
		NKX6-2
		PPARG
		NFIC::TLX1
		TFAP2B
		ASCL1(var.2)
		PRDM4
		Rxra
		NR1H2::RXRA
		Ebf2
		RELA
		HIF1A
		MAFA
		ELF2
		Crx
		Ptf1a(var.2)
		OSR2
		NR2C2
		ATOH1(var.2)
		MZF1
		KLF14
		EGR1
		TFAP2B(var.3)
		OTX1
		Nr2e3
		Hand1::Tcf3
		HEY1
		ZIC4
		TFAP2A
		ETV2
		Znf281
		Stat6
		ERF
		Sox3
		KLF6
		MTF1
		NRF1
		KLF4
		BHLHE22(var.2)
		MYOD1
		ZNF143
		TFEC
		ZNF263
		SP3
		Pparg::Rxra
		NR2C1
		LEF1
		SOX9
		GLI2
		RORB
		TGIF2LX
		TGIF1
		REL
		MAFG
		MZF1(var.2)
		Smad4
		Arntl
		ZIC1
		MYF5
		RXRG(var.2)
		EGR2
		NHLH2
		KLF15
		KLF2
		TCF7L2
		RFX1
		HEY2
		ETV5
		ELF5
		MYOG
		SOX10
		CENPB
		Bach1::Mafk
		NKX2-8
		MAF
		HOXC11
		CREB3
		ETV4
		STAT3
		Creb3l2
		HINFP
		RARA::RXRA
		MSANTD3
		HNF4A(var.2)
		Zic1::Zic2
		E2F6
		RORC
		Stat5b
		Sox17
		ZNF135
		EBF3
		LMX1B
		NFKB1
		ELF4
		ELF1
		TCFL5
		TGIF2
		ZBTB26
		NHLH1
		SP8
		EBF1
		ZNF282
		ZNF740
		E2F4
		ZBTB7A
		Stat4
		RFX4
		NEUROD1
		ZBTB7B
		KLF13
		FLI1
		RXRB(var.2)
		OVOL2
		Sox6
		ZKSCAN1
		NR1D2
		KLF10
		ASCL1
		CTCFL
		NKX2-2
		ELK3
		Mlxip
		ZBTB7C
		ETV6
		GLI3
		Spz1
		ZIC3
		Hoxa11
		NFIC
		ZNF341
		MYC
		FERD3L
		ETV1
		MEIS3
		Arnt
		Nr2f6
		SOX15
		mix-a
		ZFP42
		ZFP57
		Tcf12
		SP9
		Dmbx1
		E2F7
		ESR2
		TFAP2A(var.2)
		SP4
		TWIST1
		YY2
		PAX5
		Stat5a::Stat5b
		ZNF682
		EGR3
		CTCF
		ZBTB6
		SOX18
		STAT1
		MAZ
		NR1D1
		TFAP2C(var.2)
		GABPA
		PBX3
		CREB3L4
		ZNF75D
		ELK4
		TFAP2E
		Rarb(var.2)
		PRDM1
		ZBTB14
		SMAD2::SMAD3::SMAD4
		RFX2
		Ahr::Arnt
		ARNT2
		KLF3
		RXRB
E8.25pmNCC_v_E7.5NCCProg_Motifs	468	VDR
		CLOCK
		MLX
		CREB3L1
		Bhlha15
		Foxd3
		IRF4
		BARHL2
		PAX7
		PKNOX2
		NR3C2
		Foxl2
		SPIB
		MYBL1
		TAL1::TCF3
		MEF2D
		FOXD2
		ZNF140
		NR1H4::RXRA
		DBP
		NFE2
		FOSL2
		SREBF1(var.2)
		Twist2
		HOXD8
		Stat2
		MITF
		NKX2-5
		HNF1A
		FOXP2
		ZBTB12
		TGIF2LY
		POU4F2
		RARA
		ZEB1
		PROP1
		RHOXF1
		HOXC13
		HLTF
		MIXL1
		UNCX
		ESX1
		TBX4
		IRF1
		MAX
		HOXA1
		FOSL1::JUND
		GATA3
		RORA
		PAX4
		HOXA13
		TEAD1
		Rhox11
		Prdm15
		LBX1
		Foxj3
		Dlx3
		ONECUT1
		Dmrt1
		FOXC2
		RUNX3
		SOX21
		FOXN3
		NEUROD2
		NFATC4
		POU3F4
		POU3F1
		Rarg(var.2)
		LIN54
		MEIS1(var.2)
		HOXA2
		GSX2
		FOS::JUN(var.2)
		FOXK2
		NFATC1
		FOXO4
		NKX2-3
		OTX2
		MEOX1
		FIGLA
		SMAD3
		ZNF274
		ATF3
		TBX5
		PAX6
		FOXP3
		SPI1
		POU1F1
		POU4F3
		HOXB4
		TBXT
		RXRA::VDR
		DUX4
		THAP11
		RREB1
		Rarg
		FOXE1
		NRL
		RAX2
		MGA
		MXI1
		Arid3b
		ZNF317
		LBX2
		GATA6
		HOXC9
		Hmx1
		HES6
		FOXA1
		NOTO
		Dlx4
		CREB1
		PDX1
		HOXC4
		GSX1
		FOXA2
		CDX4
		FOXC1
		OSR1
		DMRT3
		TBR1
		FOS
		JUNB
		FOSL2::JUNB(var.2)
		Msx3
		SOHLH2
		MEIS2(var.2)
		VAX2
		POU6F2
		HESX1
		TEAD3
		NKX6-1
		MEOX2
		TLX2
		MAFK
		Nr2f6(var.2)
		IRF5
		FOSL1::JUNB
		ATF2
		MSX1
		JUN::JUNB(var.2)
		EMX2
		ZSCAN4
		VENTX
		PAX9
		MEF2A
		BARX2
		EN1
		Klf12
		TBX2
		FOXI1
		NFIC(var.2)
		ZNF24
		GCM2
		ESRRA
		IRF3
		CEBPG
		FOXB1
		HOXB3
		LHX6
		PAX3(var.2)
		Ddit3::Cebpa
		Alx1
		Ar
		ZBED1
		DLX5
		TBX3
		NFE2L1
		ZNF382
		JDP2(var.2)
		BARHL1
		FOSL2::JUN(var.2)
		POU4F1
		POU6F1
		THRB(var.3)
		ATF7
		GATA5
		TBX18
		CDX2
		Foxj2
		HOXB13
		Hmx3
		HOXB6
		NFIL3
		FOSB::JUNB
		Shox2
		FOSL2::JUN
		HNF4A
		IRF6
		ISL2
		TBX19
		CEBPG(var.2)
		RAX
		NEUROG2
		SOX14
		Sox11
		LHX5
		TP73
		HOXA4
		MYBL2
		HLF
		BHLHE40
		FOSL1::JUND(var.2)
		HOXD13
		RUNX1
		Dlx1
		HOXD4
		GATA1::TAL1
		ALX3
		TCF4
		BARX1
		FOXO6
		VSX1
		JUND(var.2)
		TBX20
		FOSB::JUN
		HSF1
		NFATC2
		EN2
		HOXA9
		NFYA
		ZNF410
		GRHL2
		XBP1
		GFI1
		CEBPA
		FOS::JUN
		FOSL1::JUN(var.2)
		GATA1
		MSX2
		PBX1
		Dlx2
		USF1
		IRF2
		PHOX2B
		RUNX2
		Lhx3
		RORA(var.2)
		NR1H4
		FOSL2::JUND(var.2)
		BATF3
		NR3C1
		NR1I3
		NR5A1
		PRRX1
		DLX6
		NR2F1(var.3)
		ISX
		E2F2
		BHLHE22
		Hmx2
		YY1
		Nr1h3::Rxra
		Atf1
		MAF::NFE2
		ATF6
		PROX1
		HOXD3
		NFYC
		TCF3
		TBX21
		FOS::JUNB
		NEUROG1
		SNAI1
		POU2F3
		BACH1
		HOXB5
		PITX2
		ARGFX
		Arid5a
		Foxf1
		TP53
		NR2C2(var.2)
		PITX1
		CEBPD
		Gmeb1
		TEAD2
		MNT
		FOXL1
		HOXB8
		JUND
		FOSL2::JUNB
		MAX::MYC
		ZNF354C
		SOX12
		GRHL1
		RELB
		MEIS1
		HNF1B
		DMRTC2
		STAT1::STAT2
		ZNF384
		PAX1
		Mafb
		NR2F6(var.3)
		JUN(var.2)
		SIX2
		TFE3
		Nobox
		PHOX2A
		VSX2
		HOXB9
		IRF7
		HOXA10
		GATA2
		HAND2
		Alx4
		Dux
		FOXP1
		MSGN1
		Foxq1
		Lhx4
		FOXH1
		NFYB
		ZSCAN29
		Isl1
		HSF4
		VAX1
		PAX3
		Lhx8
		PITX3
		POU5F1
		CUX1
		Rbpjl
		TFEB
		FOSL2::JUND
		Pou5f1::Sox2
		SCRT2
		HOXA5
		MLXIPL
		SHOX
		IRF8
		GCM1
		CREB3L4(var.2)
		SIX1
		JUN::JUNB
		BCL6B
		OVOL1
		TBX1
		Gfi1b
		HNF4G
		SCRT1
		HOXC8
		NKX6-3
		ZNF136
		FOXD1
		ESR1
		BACH2(var.2)
		TCF7
		TFCP2
		NR6A1
		PKNOX1
		OLIG1
		NFAT5
		Npas2
		OLIG3
		TCF12(var.2)
		DUXA
		HOXA6
		SREBF1
		Smad2::Smad3
		HMBOX1
		HOXD9
		Sox5
		FOXF2
		NFATC3
		NR1I2
		NR4A2::RXRA
		ESRRB
		Nr2e1
		TFAP4(var.2)
		BSX
		Six3
		FOXO3
		MEF2B
		POU3F3
		JDP2
		POU2F1
		FOS::JUND
		BCL6
		TBP
		Mecom
		SREBF2
		DRGX
		RFX7
		EOMES
		CEBPB
		TBX6
		Esrrg
		HOXB7
		FOSL1::JUN
		Nkx3-1
		LHX2
		JUN
		Creb5
		IRF9
		EVX1
		LMX1A
		ONECUT2
		ATOH7
		BACH2
		DPRX
		POU3F2
		SPIC
		CUX2
		SNAI2
		BHLHE23
		HOXB2
		KLF9
		CEBPE
		HOXA7
		OLIG2
		BHLHE41
		Atoh1
		GBX2
		E2F3
		ZBTB32
		LHX9
		Rarb
		POU2F2
		MAFF
		ATF4
		PBX2
		TBX15
		Arx
		Foxo1
		FOSL1
		Nr5a2
		Ptf1a(var.3)
		TCF21(var.2)
		SRF
		Stat5a
		FOXA3
		Arid3a
		SNAI3
		FOSB::JUNB(var.2)
		SOX2
		ONECUT3
		EVX2
		TP63
		BATF
		POU5F1B
		GATA4
		MNX1
		Nkx3-2
		CREM
		PRRX2
		GMEB2
		POU6F1(var.2)
		TEF
		SMAD5
		FOXK1
		BATF::JUN
		DMRTA2
		Nfe2l2
		NR2F2
		EMX1
		CDX1
		TEAD4
		GBX1
		FOXG1
		ZNF652
		MEF2C
		SRY
		LHX1
		SREBF2(var.2)
		MYB
		JUNB(var.2)

## Sheet: Sheet6
comparison between Sig_E8.5pmNCC_vs_E8.25pmNC__DAP_Enriched Motifs and Sig_E8.5mNCC_vs_E8.5pmNCC_DAP_Enriched Motifs
Names	total	elements
E8.5mNCC_v_E8.5pmNCC_Motifs E8.5pmNCC_v_E8.25pmNCC_Motifs	278	Ptf1a
		PPARD
		E2F8
		ZNF684
		GLIS1
		EGR4
		HES2
		BHLHA15(var.2)
		RXRG
		VEZF1
		EHF
		TCF7L1
		RARB(var.3)
		HIC2
		MSC
		HOXD11
		RFX5
		TFAP2A(var.3)
		ERG
		ZNF528
		KLF11
		GSC
		USF2
		Klf1
		ARNT::HIF1A
		ZIC5
		Wt1
		SOX13
		NR2F1(var.2)
		SOX4
		NR4A2
		NFIA
		NR2F1
		NEUROG2(var.2)
		HES5
		INSM1
		EWSR1-FLI1
		ELK1
		NFIX(var.2)
		Hic1
		ETV3
		FEV
		HOXD12
		HES1
		ZNF16
		NFIX
		NFIB
		HOXC12
		SP1
		TFDP1
		ZNF148
		KLF16
		IKZF1
		RARG(var.3)
		ZBTB33
		TFAP4
		HOXD10
		RBPJ
		Zfx
		NR4A1
		Zic2
		PLAG1
		REST
		RFX3
		ZKSCAN5
		TFAP2B(var.2)
		Sox1
		Nkx2-5(var.2)
		MEIS2
		RARA::RXRG
		ZNF449
		NFKB2
		HOXC10
		SPDEF
		TFAP2C(var.3)
		TFAP2C
		GLIS3
		ELF3
		ZNF460
		KLF17
		MYF6
		THRB
		KLF5
		THRB(var.2)
		SOX8
		HSF2
		GSC2
		Pax2
		Ascl2
		RARA(var.2)
		PPARA::RXRA
		E2F1
		THAP1
		Tcf21
		Plagl1
		SP2
		PLAGL2
		ETS2
		ZBTB18
		HES7
		ETS1
		GLIS2
		MYCN
		Znf423
		NKX6-2
		PPARG
		NFIC::TLX1
		TFAP2B
		ASCL1(var.2)
		PRDM4
		Rxra
		NR1H2::RXRA
		Ebf2
		RELA
		HIF1A
		MAFA
		ELF2
		Crx
		Ptf1a(var.2)
		OSR2
		NR2C2
		ATOH1(var.2)
		MZF1
		KLF14
		EGR1
		TFAP2B(var.3)
		OTX1
		Nr2e3
		Hand1::Tcf3
		HEY1
		ZIC4
		TFAP2A
		ETV2
		Znf281
		Stat6
		ERF
		Sox3
		KLF6
		MTF1
		NRF1
		KLF4
		BHLHE22(var.2)
		MYOD1
		ZNF143
		TFEC
		ZNF263
		SP3
		Pparg::Rxra
		NR2C1
		LEF1
		SOX9
		GLI2
		RORB
		TGIF2LX
		TGIF1
		REL
		MAFG
		MZF1(var.2)
		Smad4
		Arntl
		ZIC1
		MYF5
		RXRG(var.2)
		EGR2
		NHLH2
		KLF15
		KLF2
		TCF7L2
		RFX1
		HEY2
		ETV5
		ELF5
		MYOG
		SOX10
		CENPB
		Bach1::Mafk
		NKX2-8
		MAF
		HOXC11
		CREB3
		ETV4
		STAT3
		Creb3l2
		HINFP
		RARA::RXRA
		MSANTD3
		HNF4A(var.2)
		Zic1::Zic2
		E2F6
		RORC
		Stat5b
		Sox17
		ZNF135
		EBF3
		LMX1B
		NFKB1
		ELF4
		ELF1
		TCFL5
		TGIF2
		ZBTB26
		NHLH1
		SP8
		EBF1
		ZNF282
		ZNF740
		E2F4
		ZBTB7A
		Stat4
		RFX4
		NEUROD1
		ZBTB7B
		KLF13
		FLI1
		RXRB(var.2)
		OVOL2
		Sox6
		ZKSCAN1
		NR1D2
		KLF10
		ASCL1
		CTCFL
		NKX2-2
		ELK3
		Mlxip
		ZBTB7C
		ETV6
		GLI3
		Spz1
		ZIC3
		Hoxa11
		NFIC
		ZNF341
		MYC
		FERD3L
		ETV1
		MEIS3
		Arnt
		Nr2f6
		SOX15
		mix-a
		ZFP42
		ZFP57
		Tcf12
		SP9
		Dmbx1
		E2F7
		ESR2
		TFAP2A(var.2)
		SP4
		TWIST1
		YY2
		PAX5
		Stat5a::Stat5b
		ZNF682
		EGR3
		CTCF
		ZBTB6
		SOX18
		STAT1
		MAZ
		NR1D1
		TFAP2C(var.2)
		GABPA
		PBX3
		CREB3L4
		ZNF75D
		ELK4
		TFAP2E
		Rarb(var.2)
		PRDM1
		ZBTB14
		SMAD2::SMAD3::SMAD4
		RFX2
		Ahr::Arnt
		ARNT2
		KLF3
		RXRB
E8.5mNCC_v_E8.5pmNCC_Motifs	460	VDR
		CLOCK
		MLX
		CREB3L1
		Bhlha15
		Foxd3
		IRF4
		BARHL2
		PAX7
		PKNOX2
		NR3C2
		Foxl2
		SPIB
		MYBL1
		TAL1::TCF3
		MEF2D
		FOXD2
		ZNF140
		NR1H4::RXRA
		DBP
		FOSL2
		NFE2
		SREBF1(var.2)
		Twist2
		HOXD8
		Stat2
		MITF
		NKX2-5
		HNF1A
		FOXP2
		ZBTB12
		TGIF2LY
		POU4F2
		RARA
		ZEB1
		PROP1
		RHOXF1
		HOXC13
		HLTF
		MIXL1
		UNCX
		ESX1
		TBX4
		IRF1
		MAX
		HOXA1
		FOSL1::JUND
		GATA3
		RORA
		PAX4
		HOXA13
		TEAD1
		Rhox11
		Prdm15
		LBX1
		Foxj3
		Dlx3
		ONECUT1
		Dmrt1
		FOXC2
		RUNX3
		FOXN3
		SOX21
		NEUROD2
		NFATC4
		POU3F1
		POU3F4
		Rarg(var.2)
		LIN54
		MEIS1(var.2)
		HOXA2
		GSX2
		FOS::JUN(var.2)
		FOXK2
		FOXO4
		NFATC1
		NKX2-3
		MEOX1
		OTX2
		FIGLA
		SMAD3
		ZNF274
		ATF3
		TBX5
		PAX6
		FOXP3
		SPI1
		POU1F1
		POU4F3
		HOXB4
		TBXT
		RXRA::VDR
		DUX4
		THAP11
		RREB1
		Rarg
		FOXE1
		NRL
		RAX2
		MGA
		MXI1
		Arid3b
		ZNF317
		LBX2
		GATA6
		HOXC9
		Hmx1
		HES6
		FOXA1
		NOTO
		Dlx4
		CREB1
		PDX1
		HOXC4
		GSX1
		FOXA2
		CDX4
		FOXC1
		OSR1
		DMRT3
		TBR1
		FOS
		JUNB
		FOSL2::JUNB(var.2)
		Msx3
		SOHLH2
		MEIS2(var.2)
		VAX2
		POU6F2
		HESX1
		TEAD3
		NKX6-1
		MEOX2
		TLX2
		MAFK
		Nr2f6(var.2)
		IRF5
		FOSL1::JUNB
		ATF2
		MSX1
		JUN::JUNB(var.2)
		ZSCAN4
		VENTX
		PAX9
		MEF2A
		EN1
		BARX2
		Klf12
		TBX2
		FOXI1
		NFIC(var.2)
		ZNF24
		GCM2
		ESRRA
		IRF3
		CEBPG
		FOXB1
		HOXB3
		LHX6
		PAX3(var.2)
		Ddit3::Cebpa
		Alx1
		Ar
		ZBED1
		DLX5
		TBX3
		NFE2L1
		ZNF382
		JDP2(var.2)
		BARHL1
		FOSL2::JUN(var.2)
		POU4F1
		POU6F1
		THRB(var.3)
		ATF7
		GATA5
		TBX18
		CDX2
		Foxj2
		HOXB13
		Hmx3
		HOXB6
		FOSB::JUNB
		NFIL3
		Shox2
		FOSL2::JUN
		HNF4A
		IRF6
		ISL2
		CEBPG(var.2)
		TBX19
		RAX
		NEUROG2
		SOX14
		Sox11
		LHX5
		TP73
		HOXA4
		MYBL2
		HLF
		BHLHE40
		FOSL1::JUND(var.2)
		RUNX1
		HOXD13
		Dlx1
		HOXD4
		ALX3
		GATA1::TAL1
		TCF4
		BARX1
		FOXO6
		VSX1
		JUND(var.2)
		TBX20
		FOSB::JUN
		HSF1
		NFATC2
		EN2
		HOXA9
		NFYA
		ZNF410
		GRHL2
		XBP1
		GFI1
		FOS::JUN
		CEBPA
		FOSL1::JUN(var.2)
		GATA1
		MSX2
		PBX1
		Dlx2
		USF1
		IRF2
		PHOX2B
		RUNX2
		Lhx3
		RORA(var.2)
		NR1H4
		FOSL2::JUND(var.2)
		BATF3
		NR3C1
		NR1I3
		NR5A1
		PRRX1
		DLX6
		NR2F1(var.3)
		ISX
		E2F2
		BHLHE22
		Hmx2
		YY1
		Nr1h3::Rxra
		Atf1
		MAF::NFE2
		HOXD3
		PROX1
		ATF6
		NFYC
		TCF3
		TBX21
		FOS::JUNB
		NEUROG1
		SNAI1
		POU2F3
		BACH1
		HOXB5
		PITX2
		ARGFX
		Arid5a
		Foxf1
		TP53
		NR2C2(var.2)
		PITX1
		CEBPD
		Gmeb1
		TEAD2
		MNT
		FOXL1
		HOXB8
		FOSL2::JUNB
		MAX::MYC
		ZNF354C
		SOX12
		GRHL1
		RELB
		MEIS1
		HNF1B
		DMRTC2
		STAT1::STAT2
		ZNF384
		PAX1
		NR2F6(var.3)
		Mafb
		JUN(var.2)
		SIX2
		TFE3
		Nobox
		PHOX2A
		VSX2
		HOXB9
		IRF7
		HOXA10
		GATA2
		HAND2
		Alx4
		FOXP1
		Dux
		MSGN1
		Foxq1
		Lhx4
		FOXH1
		NFYB
		ZSCAN29
		HSF4
		Isl1
		VAX1
		Lhx8
		PAX3
		PITX3
		POU5F1
		Rbpjl
		TFEB
		FOSL2::JUND
		Pou5f1::Sox2
		HOXA5
		SCRT2
		MLXIPL
		SHOX
		IRF8
		GCM1
		CREB3L4(var.2)
		SIX1
		JUN::JUNB
		BCL6B
		OVOL1
		TBX1
		Gfi1b
		HNF4G
		HOXC8
		SCRT1
		NKX6-3
		ZNF136
		FOXD1
		ESR1
		BACH2(var.2)
		TCF7
		TFCP2
		NR6A1
		PKNOX1
		OLIG1
		NFAT5
		Npas2
		TCF12(var.2)
		DUXA
		HOXA6
		SREBF1
		Smad2::Smad3
		HMBOX1
		HOXD9
		Sox5
		NFATC3
		FOXF2
		NR1I2
		NR4A2::RXRA
		ESRRB
		Nr2e1
		BSX
		FOXO3
		Six3
		MEF2B
		POU3F3
		JDP2
		POU2F1
		FOS::JUND
		BCL6
		TBP
		Mecom
		SREBF2
		DRGX
		RFX7
		EOMES
		CEBPB
		TBX6
		Esrrg
		HOXB7
		FOSL1::JUN
		Nkx3-1
		LHX2
		JUN
		IRF9
		Creb5
		LMX1A
		ONECUT2
		BACH2
		ATOH7
		DPRX
		POU3F2
		SPIC
		SNAI2
		BHLHE23
		HOXB2
		KLF9
		CEBPE
		HOXA7
		BHLHE41
		Atoh1
		GBX2
		E2F3
		ZBTB32
		LHX9
		Rarb
		POU2F2
		ATF4
		MAFF
		PBX2
		TBX15
		Arx
		Foxo1
		FOSL1
		Nr5a2
		Ptf1a(var.3)
		TCF21(var.2)
		SRF
		Stat5a
		FOXA3
		Arid3a
		SNAI3
		FOSB::JUNB(var.2)
		EVX2
		SOX2
		ONECUT3
		BATF
		TP63
		GATA4
		POU5F1B
		MNX1
		Nkx3-2
		CREM
		PRRX2
		GMEB2
		POU6F1(var.2)
		TEF
		SMAD5
		FOXK1
		BATF::JUN
		DMRTA2
		Nfe2l2
		NR2F2
		EMX1
		CDX1
		TEAD4
		GBX1
		FOXG1
		MEF2C
		ZNF652
		SRY
		LHX1
		SREBF2(var.2)
		MYB
		JUNB(var.2)

## Sheet: Sheet7
comparison between DAP E7.5NCC Progenitors vs E8.25pmNCC
Names	total	elements
Sig_E7.5NCCProgenitors_vs_E8.25pmNCC__DAP_UpPeaks Sig_E8.25pmNCC_vs_E7.5NCCProgenitors_DAP_UpPeaks	255	Nrarp
		Scn5a
		Lingo1
		Bbs9
		Rybp
		Zfp853
		Ret
		Adrb1
		Dctn6
		Atp1a1
		2310008N11Rik
		Zfp423
		Utrn
		Nol4l
		Cdon
		Sufu
		Grid1
		Oxgr1
		En2
		Gse1
		RP24-559D1.1
		Ptprs
		Eif3h
		Gm29052
		Tns3
		Dst
		Ppm1h
		Nrxn3
		Prdm1
		Lemd1
		Fam222a
		Kdm2b
		Dlx2
		Ahdc1
		Six1
		Pvrl1
		Camk2n1
		Smad4
		F2r
		Myt1l
		Lmntd1
		Fam53b
		Eif4g3
		Camta1
		Lhx4
		Nkd1
		Gm29418
		Cacnb4
		Acacb
		Arhgef2
		Meis2
		Auts2
		Tpcn1
		Cacna1h
		Tcf12
		Chst8
		F630040K05Rik
		Smarcd3
		Elfn1
		Id2
		Foxi3
		Plk3
		Prkcz
		Pacs2
		Nr4a2
		Sp1
		Prdm16
		Dbx1
		Wwc1
		Man1c1
		Atg5
		Mapt
		Gm29483
		Rnf144b
		Ddx6
		Tomm20
		Olfml2a
		Zfp36l1
		Zmiz1
		Trpc7
		Clmn
		Tnfaip2
		Robo3
		Efnb2
		Plekha5
		Wasf2
		Gm9866
		Pemt
		Lrrc75a
		Prdm2
		Ccdc33
		Rimbp2
		Prkrir
		Ass1
		Myl10
		Vps8
		Gnas
		Gli2
		Lfng
		Ntng2
		Nr2f1
		Kif26b
		B3gat2
		Slc2a3
		Dym
		Slc6a17
		Hsd17b3
		2410152P15Rik
		Igf1r
		Car10
		Msi2
		Tiam2
		Pard6g
		Bcl9l
		Mgat5
		Lhx5
		Fndc3b
		Gm19589
		Zswim6
		Gap43
		Hsp90aa1
		Arid2
		Faxc
		Olfm2
		Il12rb2
		Lmx1a
		Rad51b
		Pmvk
		B3glct
		Farp1
		Pitpnm2
		Tsc22d2
		Sfxn5
		Arid1a
		9130204K15Rik
		Gm26686
		Casz1
		Ssbp3
		Med13l
		Sema3f
		Klf10
		Dlx6
		Ppap2b
		Ccdc120
		Ntng1
		Rcn2
		Smtn
		Celf5
		Greb1l
		Hmcn2
		Pax7
		Axin2
		Cox19
		Thnsl2
		Anks1b
		Frmd4a
		Ror1
		Pvt1
		Ncf2
		Agap1
		Sall1
		9130024F11Rik
		Vav2
		Rgs3
		Fancc
		Ankrd35
		Ncor2
		Foxa1
		Bdh1
		Dennd1a
		Tns1
		Prox1
		Frs2
		Rab11fip4
		Gabbr2
		Gm17337
		Nr3c2
		Isl1
		Mylk
		Gm8730
		Ctnnbl1
		Src
		Prss12
		Greb1
		Pdzd2
		Crlf2
		Slc39a11
		Arid1b
		Plec
		Jag2
		2022-09-09
		Mbp
		Cxadr
		Barhl2
		Gdpd5
		Wnt6
		Nkx3-2
		Maml3
		Snx10
		AI661453
		Gata3
		Prkce
		Pcbp3
		Onecut2
		Zkscan17
		Ppih
		1700017G19Rik
		Sdk2
		Bcar3
		Plekha7
		2610307P16Rik
		A630091E08Rik
		Myo10
		Slit1
		Lhx2
		Cacnb1
		Pacsin1
		Auh
		Il17rd
		Gtf2i
		Fgfr2
		Tle3
		Rbm20
		Lpar1
		Ncam1
		Trim2
		Gramd4
		Gfod1
		Wsb2
		Fhdc1
		Tpm1
		Cited2
		Eya2
		Epha2
		Trim62
		Trak1
		Schip1
		Scube1
		Proser2
		Zfp652
		Gm20388
		Slc2a1
		Lmo7
		Gm16551
		Yjefn3
		Tspan18
		Gm26651
		Plekhg6
		Fbxl17
		Lrrk1
		Tceanc2
		Nrf1
		Bahcc1
		Gm10655
		Bcor
Sig_E7.5NCCProgenitors_vs_E8.25pmNCC__DAP_UpPeaks	938	Dhx9
		Sptlc2
		Plcb3
		Ppia
		Spock2
		Dysf
		2022-09-03
		Ttll11
		Lmnb2
		Haglr
		Hsd17b4
		1700010I14Rik
		Irf5
		Mief1
		Tnfaip1
		Arih1
		Odc1
		Ppm1l
		Gm29243
		Nfe2l3
		Slc35e3
		Nrcam
		Accsl
		Trpm8
		Mbd5
		Letmd1
		Sync
		Cct2
		Dlgap3
		Cog5
		Actr5
		Vangl2
		Meis1
		Spata2l
		Sorl1
		Gm29595
		E130309D14Rik
		Skor1
		Gm22527
		Dll3
		Gm7030
		Tmcc1
		Gm11766
		Gm11608
		Shcbp1l
		Phospho1
		Malat1
		Ntn1
		Larp7
		Shisa8
		Lpin3
		Pou3f3
		Rab3gap1
		Trip4
		Eef2
		D130051D11Rik
		1700006H21Rik
		Cmtm7
		Iqsec1
		Rgl1
		Zeb2
		Hapln4
		Gm1305
		1700086O06Rik
		Rtn4rl2
		Hlcs
		Pla2g7
		Ckb
		B130055M24Rik
		Gpr20
		Gpbp1
		Tecr
		Bin3
		Mta1
		Gm28516
		Dab2ip
		Trim67
		Kif26a
		Tcf21
		Nexn
		Ctnna2
		Slc16a5
		Mrps33
		Angptl6
		Gm11535
		Snhg5
		Tecpr1
		Lphn2
		Zic1
		Ran
		5730596B20Rik
		Nup210l
		Ttc7b
		Timeless
		Ddx3x
		Slc3a2
		Adad2
		Calr
		5033428I22Rik
		Fbn1
		Rufy1
		Ift22
		Snx18
		Rps8
		Map3k3
		Zfp385b
		Sfrp1
		Rcc2
		Begain
		Suclg1
		Tyrp1
		Zfand4
		Poc1b
		Ttyh2
		Ostc
		Gdnf
		Klf5
		Lemd3
		1110051M20Rik
		Dusp23
		SCHIP1
		Arhgdig
		Pgm2
		Fut10
		Cdyl
		Pgs1
		Mrps27
		Ormdl3
		Nrxn2
		Ggcx
		Sgk3
		Slc24a3
		Lrrn2
		Dync1li2
		1110017D15Rik
		Lrpprc
		B4galnt4
		Pianp
		Tnk2
		Cldn24
		Stk32a
		Ccdc28b
		2810032G03Rik
		Ncl
		Gm12514
		Nusap1
		Gosr2
		Rrp1
		Scgb3a1
		Sft2d1
		Eif3g
		Lrp8
		Foxs1
		Gnb1l
		Nme5
		Nkrf
		Zfp663
		Gabra5
		Cdkn2b
		Hoxd11
		Ngf
		Dpysl5
		4933408J17Rik
		Cpn2
		Sim1
		Gm26815
		Vwa5b1
		Slco4a1
		Arhgef17
		Xrcc6bp1
		Galk1
		Rassf3
		A430105I19Rik
		Tspan31
		Il12rb1
		Scyl1
		Athl1
		Eml1
		Camk2d
		Rims3
		Myrf
		Barx1
		Olig3
		Tenm2
		Dnaja3
		Htatip2
		Sema6b
		Gm14261
		Gm23342
		Hlf
		Gdf11
		1110002J07Rik
		Hoxc4
		Zc3h4
		Hoxa4
		Urb1
		Sfta2
		Rax
		Cadps
		Nlrc5
		Kcnj6
		Zfp580
		Tmprss9
		Cdc5l
		Cdpf1
		Pik3r1
		2022-09-06
		Helt
		Urad
		Trp73
		Eif3l
		Me3
		Fam104a
		Gm29019
		Osbpl7
		Abca17
		Kdm4b
		Arx
		Gm29630
		6430573F11Rik
		Qprt
		Zic4
		Gm11728
		Pds5b
		Gm26578
		Wnk2
		Gabpb1
		Kcnj1
		RP23-167H24.1
		2510039O18Rik
		Col23a1
		Rai1
		Ubc
		Tubg2
		Tbkbp1
		Gm3898
		Arpc1b
		Dppa3
		Polr3b
		Fam98b
		Gm10642
		Tnfrsf13c
		Ndrg4
		Adra2b
		A330023F24Rik
		Cradd
		1810019D21Rik
		Larp1
		BC046251
		Rabggtb
		Prrt2
		Apopt1
		Gm11744
		Nlrp12
		Cd160
		Slc4a9
		Atl1
		Megf11
		Arhgap6
		Tbx3os2
		Mul1
		Psmb7
		Stra6
		Cluh
		Naa25
		Gm13715
		Eri3
		Srxn1
		Cald1
		Emilin1
		Gm26897
		Slc9a1
		Arhgap23
		Kcnh6
		Twist1
		Rc3h1
		Dagla
		Retsat
		Nedd4
		Gm29264
		Tmem63b
		Gm7873
		Chd9
		Syt3
		Gm5435
		Lrrc25
		Tra2a
		Sult4a1
		Traip
		Mbtd1
		Sall3
		Ak1
		Cers1
		Kpna2
		Sh3pxd2a
		Gm26783
		1700057H15Rik
		Rgs9
		1700083H02Rik
		Hist1h3g
		Map3k13
		Tmem28
		Camk2a
		Gm15401
		CAAA01116243.1
		Nsd1
		Vars
		Bai2
		Gm8113
		Hhat
		Nr5a1os
		Tmem143
		Syf2
		Gabarap
		2310005E17Rik
		Plekho2
		Padi6
		Ttyh3
		Rfx2
		Lemd2
		Mto1
		Asb2
		4930586N03Rik
		Hnrnpll
		Prss41
		Itga5
		Sgsm1
		Dtx1
		Fez1
		Ptprt
		Arl15
		Mfng
		Ifitm3
		Sema6d
		Shox2
		Fgf21
		Zfp768
		Cxcl14
		Foxg1
		Htr3a
		Aacs
		Lincpint
		Tgfbi
		Nr2e3
		Ints4
		Gm29053
		Rcc1
		Pax1
		Hist1h2ac
		Csf1r
		Hhipl1
		Gm26573
		2700060E02Rik
		Nckap1
		Coa7
		Cpeb1
		Slc4a1
		Btbd17
		Cdkn2a
		Tmem222
		Pik3cb
		Camk1g
		Rai14
		Mast1
		Fabp6
		E130102H24Rik
		Mfhas1
		Prima1
		Gmppa
		Elfn2
		Ephb2
		Osr1
		Chd7
		Fubp3
		Rab24
		Gata4
		Zfp704
		Creb3l1
		Hoxd12
		Rasl11a
		Dlk1
		Rraga
		Commd10
		Slc25a26
		Gm16081
		Crocc
		Edrf1
		Ppp1r32
		Dctn1
		Dusp8
		Srebf1
		Tenm3
		Ripk3
		Srpk3
		Olfr547
		Myf5
		Lonrf1
		Gkn3
		Mixl1
		B230206L02Rik
		Gm572
		Colec11
		Stag1
		Gm10382
		Cep295
		Gm21915
		Lrig1
		Lrrc16b
		Ifngr2
		Ago3
		Ikzf4
		Kcnab3
		Tesc
		Usp7
		Egln3
		Prrc2c
		S1pr3
		Lppr1
		Pde2a
		Klhl11
		Nefm
		Hoxa11os
		Clip2
		Serinc5
		Abcb1b
		Kbtbd12
		1700022I11Rik
		Chadl
		Eaf1
		Gm20532
		Ptpn1
		Sema6c
		Cygb
		Cdc42
		Cplx4
		Mcm5
		Rhbdl1
		Shisa3
		Adrb3
		Hjurp
		Sp2
		Cpsf6
		Sdcbp2
		Dlg1
		Alox5
		Arsi
		Tbr1
		Mat2a
		Dmkn
		Zfp710
		Hoxb4
		Ptges2
		Sema7a
		Hoxd8
		Adrbk1
		Gdf10
		Psme3
		Map3k12
		Ebpl
		Map2k6
		Mad2l1
		Tppp3
		Ppcs
		Dars2
		Fam124a
		Orc6
		Gm6537
		Csnk1e
		Gm26510
		Trib3
		Cacna2d2
		Cacna1i
		Hoxa1
		Zmym1
		Atrip
		Fam19a5
		Hoxb3
		Mmp2
		Pabpc1
		Dis3l2
		Nr0b2
		Hspa12a
		Ssr1
		Rngtt
		Elavl1
		Cmbl
		Ikbke
		Iqsec3
		Jade2
		Gm12676
		Rab27a
		Rps12
		Pdgfrb
		Pop5
		Myo5c
		Iffo1
		Lrp1
		Ccdc85c
		Lrp2
		Neurod2
		1810041L15Rik
		Nr2f2
		Zfp354b
		Xpo1
		Ist1
		Coro1a
		Srcin1
		Gm12916
		Tbx15
		B930041F14Rik
		Nlk
		Rftn2
		Caskin1
		Rnf8
		Ppp1r10
		Tmem200c
		C2cd2l
		C130071C03Rik
		Hpca
		Mxra7
		Igflr1
		Tmem144
		C130026L21Rik
		Rad23a
		Ctsh
		Sipa1l1
		Rnf220
		Tbx3
		Crtc1
		2510009E07Rik
		Gm1661
		Olfml3
		Tspan5
		Dopey2
		Rgs19
		Tenm4
		Gm29234
		Vrk3
		Tmem240
		9530082P21Rik
		Prss33
		Isx
		Scp2
		Sox1
		Fgf16
		Safb
		Cebpe
		Gm26829
		Ninl
		Ddx5
		A230050P20Rik
		Fam13c
		Gm28077
		Aipl1
		Gbx1
		Matn4
		Flnb
		Otx2
		Pdcd6ip
		Gm53
		Neurog1
		Brd7
		Aspg
		Hoxd13
		Gm21967
		Gm17296
		Efr3b
		Tac4
		Fbxo16
		Cpm
		Pknox2
		Dtnb
		Eri1
		U2surp
		Ezh1
		Gm16064
		Ryr3
		Fam78b
		Synj1
		4833439L19Rik
		Vars2
		Scaf4
		Gas1
		Erich6
		Tapt1
		Gm13200
		A430057M04Rik
		Samd4
		Eno1
		Htr6
		Gm3646
		Gm5627
		Smarcc2
		Hmx2
		Celrr
		Gm26529
		Dok2
		Srsf2
		Tmem167b
		Nhej1
		Pmaip1
		Gm5089
		Rasgrp3
		Nucks1
		Rbl2
		Tfap2d
		Zdhhc7
		Gm27021
		Gli3
		Stk16
		Ndfip1
		Atp9b
		2010013B24Rik
		Cyyr1
		Ssb
		Gm29478
		Vrtn
		9130409J20Rik
		L1cam
		Mab21l1
		Sorbs2
		Gm5423
		Zwilch
		Tdrd5
		Scrt2
		Slc12a3
		Pum2
		Pygo1
		Scube3
		Prkcd
		Cul1
		2022-03-03
		St3gal3
		Ropn1l
		Senp1
		Ube2u
		Hdac5
		C430002E04Rik
		Rnf149
		Hip1r
		Lrrc74a
		2810408M09Rik
		Phyhip
		Snx6
		Ccdc34
		Slc43a1
		Rbpms2
		Tmem132c
		Fam167a
		Rpl10
		Rabac1
		Hoxc13
		Xpnpep1
		Gja5
		Rpl35a
		Ldlrap1
		Hilpda
		Anln
		Sox6
		Raph1
		Parn
		Olfm1
		Pagr1b
		Hspa8
		Gm11110
		Gpc4
		Wdr12
		2610028E06Rik
		Nfasc
		Dennd5a
		Mettl10
		C1rb
		Fam163a
		Chst1
		Gm12940
		Nfic
		C230088H06Rik
		Gm2990
		Osbp2
		Gm17106
		Lpcat1
		Pnmal1
		Uchl1
		Gm6034
		Thada
		Tra2b
		Pde9a
		Gm23380
		Gfpt2
		Ephb1
		Lrrfip1
		Pamr1
		2410006H16Rik
		Egln2
		Zfp800
		Hoxb9
		Fam132b
		Bsx
		Pdx1
		Rccd1
		Cyth2
		Klhl42
		Unc5cl
		Gng4
		Igf1
		Dgkh
		Telo2
		Psd2
		9930111H07Rik
		Gtsf1l
		Nanos3
		Col11a2
		Ccdc93
		Prdm6
		Gm13790
		1110004E09Rik
		Hoxa3
		Gm11412
		Foxd1
		Upk2
		9030622O22Rik
		Gng2
		Plk5
		Scn8a
		Abcg4
		Tdrp
		Snx32
		Asb4
		Baz2b
		Sema5b
		Dand5
		Prr7
		Etf1
		Gm11292
		Dusp15
		Dlx3
		Epha10
		Znhit6
		Dnm1
		Cep120
		Bzw1
		Myo1h
		Spsb4
		Unc13d
		Socs1
		Cxxc5
		Btbd2
		Zdbf2
		Gm26719
		Dnaja4
		Hist1h2bk
		Fscn1
		Fmn2
		Fzd4
		Gm29064
		1700025C18Rik
		Fcho1
		Rabepk
		Gm9881
		Tex35
		Ncoa1
		Adrm1
		Nfib
		Lrrc55
		Taf2
		Rras2
		Ndst1
		Aif1l
		Odf1
		Acss1
		Atp6v0a2
		Uimc1
		Lonp1
		Diap3
		Hoxd3
		Hoxd4
		Kmt2d
		Mtx2
		Hoxa9
		Agr2
		Grhpr
		Gtdc1
		Dmtn
		Mirg
		Hnrnpc
		Rps11
		Gm6116
		Slc35d3
		Igsf21
		Sez6
		Tspyl1
		Tbc1d20
		Car12
		Gsdma
		Dcun1d1
		Fxr2
		Ubb
		9430008C03Rik
		Prkcb
		Sub1
		1700001K19Rik
		Naaa
		Ndufa8
		Usp44
		Rnf123
		Mex3d
		Mesp1
		Gm3764
		Papolg
		Rpl38
		Fam69c
		Pcdhga10
		2700062C07Rik
		Fam172a
		Huwe1
		Dusp5
		Ptk7
		Nudt4
		6030442E23Rik
		Col1a1
		Dynlrb2
		Serping1
		Ncf1
		Pacrg
		Snx19
		Plekhd1
		Spen
		Pold1
		Lrsam1
		Smc1a
		1700014D04Rik
		Tmem57
		Rgs10
		Olfr874
		Ccdc97
		Cfap54
		Shank1
		Timm10
		Ankrd46
		Hcn4
		Unc5a
		Sh2b1
		Man1b1
		Cdca7l
		H13
		Uqcrh
		Efcc1
		Prickle1
		Snx5
		Rps24
		Rreb1
		Trp53cor1
		Ripply1
		Abcc12
		Rps9
		Kynu
		N4bp3
		9930022D16Rik
		Galnt16
		RP23-431C3.3
		Adck4
		Creb3l3
		Grb10
		Atf6b
		Mif
		Gm12688
		6030419C18Rik
		Fam129b
		Magi2
		Gm26904
		Brd2
		Cpeb3
		Stambp
		Nr5a1
		Tctex1d2
		Vps37c
		Fut7
		Tlk2
		Polg2
		RP23-201I6.6
		Fbln2
		Zc3h10
		Zic3
		2010107G23Rik
		Hist2h3c2
		Trim54
		R3hcc1
		Pias1
		Anapc7
		Adsl
		Taok3
		Gpr68
		Ipo9
		RP24-71M17.1
		Lhfp
		Milr1
		Hspb3
		Gm29266
		Endov
		Gm20546
		P2rx5
		4933427I22Rik
		Vmn1r2
		Bag6
		Itga7
		Pin1
		Ddhd1
		Gm17276
		Dock9
		Kdm5b
		Samd11
		Ythdf2
		Cep135
		Rab21
		Emx1
		Apol7a
		2900041M22Rik
		Gsx2
		Ccdc184
		Pafah1b1
		Dnmt3a
		Lrig3
		Rpl12
		Gpr6
		Chst14
		4933405D12Rik
		Ntm
		Ggnbp1
		Sgpp1
		Hist1h2bp
		Nfe2l2
		Upb1
		Ubap2
		Cd37
		Slc30a10
		Rin2
		Rpl19
		Zfp536
Sig_E8.25pmNCC_vs_E7.5NCCProgenitors_DAP_UpPeaks	2025	Ptf1a
		Wnt11
		Mtmr10
		Sorbs3
		Fam109a
		Ruvbl2
		1700028D13Rik
		Srrm1
		Nt5dc3
		Cd3eap
		Tmod1
		Plekhg2
		Gm16998
		Arrdc4
		Gstm2
		Nudt11
		Pex19
		Tle2
		Bcl7a
		Nek11
		Elf5
		Shc2
		Cachd1
		Pcdh1
		Slc35g1
		Cyb5r3
		Gpr137b
		Gm14207
		Nova1
		Sall4
		Hmgn3
		Mbnl1
		Astn1
		Adamtsl3
		Bscl2
		Dhrs2
		1700044K03Rik
		Stk11ip
		Rhbdd1
		Myrip
		Tchh
		Ermp1
		Dusp6
		Tmem158
		Ntrk2
		Gm16170
		Grm4
		Ano2
		Gm28321
		Gpa33
		Nek6
		Hoxb1
		Gad1
		Gm13660
		Fzd5
		Gm13481
		1700019D03Rik
		Lin28a
		Otx2os1
		Zfpm1
		Ebf3
		Mex3b
		Gm21859
		Maf
		Gpr142
		Tmem104
		A930011G23Rik
		Usp2
		Uri1
		Ppp4r2
		Stk24
		Clpb
		Nrep
		Kcnj2
		Mlip
		Egfr
		Rpia
		Slc39a8
		Immp2l
		Prkag2
		Rbbp8nl
		Arhgap29
		Necab2
		4930448N21Rik
		Gpr111
		Dnah17
		Ccdc106
		Gm11232
		Garem
		Cdk6
		Ier2
		4930517O19Rik
		Sh3rf1
		Mad1l1
		Ctdspl
		Rab37
		Sgk1
		A330048O09Rik
		Gm24222
		Grifin
		Ptprk
		Kit
		Trps1
		Lrrc8d
		Pitx2
		1700019O17Rik
		Gm12022
		Asmt
		Gm9966
		Dmrta2
		Gm26695
		Vwa3b
		Tnfsf12Tnfsf13
		Rpsa-ps10
		Mpp2
		Rarg
		Jag1
		Vcan
		Vgll4
		Il3ra
		Ust
		Nid2
		Rpl28-ps4
		Capns1
		Tor3a
		Gm28342
		Cx3cr1
		Gnaq
		Unc13a
		Itga6
		Cacng4
		Zfp703
		Myc
		Magi1
		Dpp6
		Wls
		Ctbp2
		Btg2
		Fsbp
		Fat1
		Gip
		Mnt
		Gm17359
		Fam49b
		Rab11fip3
		Nr6a1
		A930031H19Rik
		Dnah11
		Rusc1
		Ptprg
		Ppp1r9a
		Gm17767
		Ptpn6
		Setbp1
		Mbl2
		Tfap2b
		Szrd1
		Bcas1
		Slc9a2
		Gm9742
		Gm6625
		Gm14102
		Cryl1
		Usp46
		Cldn23
		Cd33
		Sh3bp4
		B130024G19Rik
		1700064J06Rik
		Wrap53
		Trp53bp2
		1700039E15Rik
		Tktl2
		Mir17hg
		Nrg1
		Lamc2
		Mustn1
		Ptpru
		Gbx2
		Sytl1
		Gm11906
		Gm13470
		Scarb1
		Dot1l
		Pim3
		Gyltl1b
		Ppfia3
		Efna1
		Rnf168
		Cables1
		5730522E02Rik
		Tpst1
		Pon2
		Mrpl4
		Tfap4
		Cartpt
		Parp8
		Bicd2
		Tgif2
		Tead1
		Cadm1
		1700025O08Rik
		Gm14223
		Acbd6
		Msx1
		Cdh6
		Grik3
		Sdk1
		6030452D12Rik
		Stxbp5
		Arrb2
		4933435F18Rik
		Ntsr1
		Ccdc68
		Mt1
		Fos
		Mark2
		9430041J12Rik
		Hsd17b14
		Fxyd3
		Zfp521
		Col12a1
		RP24-75E15.3
		Znrf3
		Runx2
		Hand2
		Megf8
		Sptbn2
		Zfp36l2
		Zfhx3
		AI593442
		Ykt6
		Dlgap4
		Kctd15
		Cd82
		Sh3glb1
		Vps18
		Fancl
		Rab17
		Eif4g2
		Rfx3
		Ccl22
		Pak6
		Stac3
		Ptpn14
		C8b
		Gm5148
		Fam171a2
		4930435H24Rik
		Mertk
		Gm13420
		Tdrd3
		Ubald1
		Pou2f3
		Ccser1
		Nab2
		Mob3b
		Sipa1l3
		Atxn1
		Stard13
		4933440J02Rik
		Srp68
		Meg3
		Afap1l2
		Gm26644
		Cacnb3
		Mr1
		Sorcs2
		Cd97
		Vegfa
		Socs5
		Lrrc20
		Pla2g4a
		Rpusd4
		Rnf222
		Ccdc162
		Mylip
		Sh3tc1
		Mchr1
		Ccser2
		Osbpl1a
		Crip2
		Lpcat4
		Flrt2
		Wfikkn2
		Atp8a2
		Sash1
		Enpp3
		Adrbk2
		C77080
		Bnipl
		RP24-485M14.1
		1700095A13Rik
		Slc15a2
		Gas2l1
		2810410L24Rik
		Enox1
		Elmo1
		Hmcn1
		Rb1
		Asb17
		5930403N24Rik
		Yes1
		Tox2
		Cyr61
		Gm28651
		Nav2
		Esp8
		Naa38
		4731417B20Rik
		Ptp4a3
		Prelid2
		Rbm15
		Atrnl1
		Crmp1
		Agrn
		Lrp4
		Prlr
		Jak2
		Rps14
		Ppp2r3d
		Spry2
		Dhx37
		Capn5
		Ppargc1b
		Col18a1
		Elavl2
		Fam84a
		Cckar
		Cuedc1
		Asprv1
		Gna11
		Nodal
		Kcnq1
		Ovol2
		Creb3l2
		Cux1
		Cacna2d3
		A930012L18Rik
		Fate1
		Ninj2
		Kcnmb2
		Ssfa2
		Nmbr
		Rab8b
		Kcnk1
		Ppp3ca
		Gpx4
		Sp4
		Ubr4
		Spata16
		8030423J24Rik
		Mus81
		Pdgfa
		Phactr1
		Lmod2
		Gpr132
		Olfr225
		Rbpj
		Sbno2
		Gemin8
		Fam3c
		Lingo2
		3110021N24Rik
		Gm28981
		Gm13849
		Tpk1
		Cdk15
		Csnk1g3
		Gm26981
		Emx2
		Ece1
		Atp5g2
		Btn1a1
		Gm23667
		A730018C14Rik
		Dnah2
		Tspan12
		Dhrs7
		Chmp4b
		Lama5
		Glis2
		Zfp236
		Raver2
		Amer2
		Gm29150
		Abt1
		Hhex
		Gm28746
		Liph
		Ano6
		Dnmt1
		Spag1
		Kcnt2
		RP23-172L16.3
		Wnt16
		Crb3
		Paqr5
		Icam5
		Mpped2
		Phldb3
		Alpl
		Lca5
		Prl
		Cyp26b1
		Pdlim5
		Irf2bp1
		Nedd4l
		4931406P16Rik
		Ssh2
		Mad2l2
		Adipor1
		Snx30
		Gm13067
		Arhgap21
		Dtx4
		Phkb
		Fhl2
		Cfap58
		En1
		Dmpk
		Shank2
		Fhad1
		Arhgef1
		Rell1
		Trib2
		Cdc42ep3
		Ttpa
		Ell2
		Rgs22
		Gm28856
		Nipbl
		Fam20c
		Espn
		Fzd1
		Fyn
		Kirrel3
		Rnf165
		Capn15
		Trim28
		E330023G01Rik
		Gpr126
		Pard3b
		Tgfa
		2310069B03Rik
		2610035D17Rik
		Cldn10
		Numb
		Car8
		Drg1
		RP24-117F4.2
		Alg14
		Fnip2
		Nrtn
		Klhl24
		2010300C02Rik
		Smoc2
		Oprd1
		Macrod2
		Cnn3
		Irx2
		Npas3
		Foxn1
		1700049E22Rik
		Dtd1
		Gm28638
		Rcan1
		Lrfn5
		Cfap53
		Gns
		Tle1
		RP23-333L19.2
		Heg1
		Kcnma1
		Bdnf
		Tjp3
		Ect2l
		Gcnt1
		Palm2
		Trabd2b
		Rhof
		Bhlhe22
		Aven
		Rab15
		Rbfox3
		Agps
		Grb14
		B4galt5
		Ccdc178
		Kat7
		Lima1
		Gm23905
		Phactr4
		Tbx1
		Frmd8
		Wbp1l
		Cntn4
		1700029N11Rik
		4930533D04Rik
		Bace1
		Slc37a1
		Upk1b
		Gzmc
		Stard5
		Arhgef16
		Rfx4
		Naf1
		Wdr7
		Hfm1
		Gm10287
		A230072I06Rik
		Efna5
		Amot
		Htr1d
		Snd1
		CK137956
		1520401A03Rik
		Jpx
		Pxn
		Gm28183
		Lgr4
		Slc25a10
		Gm29295
		Casp7
		Slc2a12
		Lrrc8c
		Sertad2
		Clrn3
		Them7
		Maff
		Gm29336
		Slc35d1
		Fsip1
		Tfap2a
		Shisa6
		3300002I08Rik
		Il1rapl2
		Hes1
		Slc9a5
		Col16a1
		Ptger4
		Cndp2
		Zbtb7c
		Rere
		Tshz3
		Gm26619
		Gm12503
		Fbxo27
		Psrc1
		Gm10234
		Runx1
		Cep152
		Cpvl
		Agpat4
		Dgcr2
		Bai1
		Gm14342
		Nccrp1
		1700080G11Rik
		Cacng3
		Abcc4
		Gpr124
		2010300F17Rik
		Gm608
		Blm
		Eftud1
		Skor2
		Pbp2
		Gm29465
		Tspyl4
		Lrrc4b
		Vcpip1
		Trim8
		Gm1758
		Adamts18
		Midn
		Egr3
		Jmy
		Gm26553
		Dmrt1
		A930018P22Rik
		Rfx8
		Gprc5c
		Fam178b
		Lbh
		Themis
		Pcdh7
		Nrp2
		Gm14225
		Gm20619
		Gm12862
		Rcor2
		Sptlc3
		1700108F19Rik
		Nfkb1
		4931417E11Rik
		Slc10a7
		Cgn
		Gm10108
		Nol4
		Kcnb1
		Zmym2
		Cyp8b1
		Arrdc3
		Foxc2
		Slc24a4
		Gm9972
		Ube2cbp
		Lgi2
		2810428I15Rik
		5930412G12Rik
		1700112E06Rik
		Tmem123
		Acsl3
		Lclat1
		Plb1
		Npepl1
		Cct6b
		Disc1
		Nebl
		Higd1b
		Arid3b
		Spon2
		Col13a1
		Pde7b
		1200007C13Rik
		Peli2
		Helb
		Rhbdl3
		9430016H08Rik
		Tacstd2
		Fbxl19
		Fbrsl1
		Svop
		RP23-71J17.3
		Mical3
		Phlda3
		Plekhg3
		Mfsd6l
		Tmprss4
		n-R5s175
		Mid1
		Gapdh
		Mtus1
		Trim36
		9330159N05Rik
		Celsr3
		Fgfr1
		Epb4.1l5
		Cyp1b1
		Kcnip1
		Zfand5
		Mag
		Mbip
		Socs3
		Pcdh17
		Gm12295
		Phox2b
		Rhbdd2
		Gm17619
		Minos1
		Igf2bp1
		Ptpn21
		Znrf2
		Gm7160
		Zfp385a
		Shf
		Cass4
		Glrx3
		Epb4.1l3
		Gm4791
		Irf2
		Ptpn13
		Id1
		Wnt7b
		Fam118a
		Lppr5
		Six4
		Gm20431
		Podxl
		Pax2
		Zfp7
		Hnf4g
		Mllt6
		Nxpe2
		Xkr5
		Klf4
		Nhlrc2
		Cmip
		Upp1
		Csmd1
		Lamb1
		Sh3glb2
		Micall2
		Tspan8
		Elk3
		Ntf3
		Arrb1
		Aldh3b1
		Smug1
		Arhgdia
		Slc6a11
		Fbxw4
		Igfbp5
		Hoxc6
		Aifm3
		Slc22a15
		Pcdh12
		Dntt
		Ccdc102a
		Jup
		Rpl41
		Rtn1
		Myh9
		Ebf2
		Pik3c2b
		Zfp184
		Hist1h4a
		Plcb2
		Rgl2
		Gm10800
		Esp6Esp5
		Tbx2
		Lrrc7
		B530045E10Rik
		4930519F24Rik
		Tmem178
		Dnajc22
		Ndst3
		Gm29129
		Plekhf2
		Slc35c2
		Lamc3
		Klf13
		Acp6
		Rgs6
		Sema3d
		Eapp
		Gal3st1
		Gm12436
		Tacc2
		Prmt8
		Irx5
		Dlg5
		Hpcal1
		Gm9581
		Gm16630
		Tmem74
		Cgnl1
		Zfp503
		Ptprm
		Srf
		Tex2
		Gm13661
		Krt80
		Cpa6
		Pqlc1
		E230016K23Rik
		Iglon5
		Kpnb1
		Ube3b
		Zfp51
		Gpr133
		Ninj1
		Ifi35
		Amotl2
		Osbpl3
		Fth1
		Msln
		Cldn7
		Hivep3
		Prdm12
		Adcy3
		Gm29004
		Sp5
		Rnf44
		Foxf1
		Slc7a11
		Nck2
		Tnfrsf11a
		1700008K24Rik
		Tpd52
		Cspg4
		Frmd7
		Nek2
		Pvr
		Rad21
		Prr30
		Prep
		Prex1
		Smim4
		Dnah5
		Ano5
		Ajuba
		Irak2
		Glis3
		Igf2
		Slc22a22
		Jarid2
		Btn2a2
		Zmynd8
		Ttc28
		Pura
		Mipep
		Per2
[truncated: 1,220 more rows]

## Sheet: Sheet8
comparison between DAP E8.25pmNCC vs E8.5pmNCC
Names	total	elements
E8.25pmNCC_v_E8.5pmNCC_DAP E8.5pmNCC_v_E8.25pmNCC_DAP	196	Wnt11
		Pcdh1
		Tmem38b
		Triqk
		Tango2
		Otx2os1
		Utrn
		Prkag2
		Rbbp8nl
		D430042O09Rik
		Ptger3
		1700025H01Rik
		Magi1
		Tns3
		Plekhh1
		Cmas
		Mrps27
		Enpp3
		Rnf43
		Sp4
		Pdgfa
		Man1a2
		Dnah2
		Pde4d
		Slc25a25
		Anapc4
		Il12rb1
		Fam178a
		Barx1
		H2afy
		Meis2
		Chst8
		Wwc1
		Hes1
		Kcnh6
		1700112E06Rik
		Carkd
		Grin2a
		Nt5e
		Hist1h2br
		Glrx3
		Foxo6
		Dlg5
		Tmem5
		Foxp4
		Tpbg
		Tanc1
		Acvrl1
		Phactr3
		Arglu1
		Sult2b1
		Zfp608
		Nsmce1
		Rarb
		Degs2
		Csnk1e
		Zfp706
		Gm1976
		Cbx7
		Foxp1
		Bcas3
		Ssr1
		Rps12
		Ssbp3
		Hspg2
		Irgm2
		Pdia5
		Dgat1
		Atp2c2
		Cntnap2
		Galnt18
		C530008M17Rik
		Lrch1
		Atp2b4
		Ablim2
		Dok5
		Wdfy3
		Fndc7
		Maml3
		1500009L16Rik
		Lhx2
		Ikzf2
		Prkcq
		Fam214a
		Nudt9
		Il17rd
		Plin1
		Rbm20
		Crhr1
		Rhog
		Dlgap1
		Abcc12
		Nrxn1
		E530001K10Rik
		Ror2
		Satb1
		Slc6a19
		Sh3bgrl2
		9330198N18Rik
		Pin1
		Nav1
		Dysf
		Hoxb1
		Tmem53
		Clpb
		Zcchc24
		Ildr1
		Tpm3
		Dot1l
		Dlx2
		Ahdc1
		Nrxn2
		Prrc2b
		Pcnx
		8030423J24Rik
		Mmp9
		Sec14l5
		Auts2
		Grb14
		Foxi3
		Ltbp1
		Med12l
		Zfp36l1
		Kpna2
		Arid3b
		Ntf3
		Ass1
		Ppp1r3b
		Vps8
		Gnas
		Myh9
		3110082I17Rik
		Dym
		Abr
		Thtpa
		Jarid2
		Tmem242
		Dctn1
		Utp23
		Thsd7a
		Ccdc158
		Nfam1
		Igf2r
		Tcf7
		Bod1
		Rbpms
		Kalrn
		Eya1
		Col26a1
		Stk3
		Pax7
		Myo1d
		Axin2
		Litaf
		Smad6
		Pth1r
		D130040H23Rik
		Sall1
		Rgs3
		Ccdc150
		Bdh1
		Shb
		Mgmt
		Rps15a
		Aff1
		Fam155a
		Tmem41a
		Gm26748
		Unc5b
		Fam129a
		Gm26723
		4930555F03Rik
		Usp25
		Scrn1
		Dlx3
		Gm11476
		Pkd1
		Gm11468
		Twf1
		Denr
		1700092K14Rik
		Prrx2
		Gm13003
		Rara
		Tbca
		Fam172a
		Otud4
		Bmpr1b
		Pigm
		Gm20388
		Them6
		Ptprd
		Atl2
		Thap1
		Rpl12
		Ak3
E8.5pmNCC_v_E8.25pmNCC_DAP	3292	Mtmr10
		Sergef
		Bcl7a
		Pkia
		Stxbp5l
		Bnip3l
		Capzb
		Shc2
		Bbs9
		Zfp90
		Rybp
		Cachd1
		Cyb5r3
		Lrig2
		Lnx2
		Syt2
		Spock2
		A330050F15Rik
		Gpn3
		4930510E17Rik
		Ttll11
		Zfp772
		2022-09-11
		Adrb1
		Myo7b
		Serinc2
		Lrrn4cl
		Max
		Rhebl1
		Slc41a3
		Loxl1
		Ano2
		Myo1b
		Dctn6
		Spon1
		Gm29243
		Chst12
		Gm13481
		Sowahc
		Sycp2l
		Tmed8
		Gm29290
		Grk5
		Cend1
		Dnajc11
		Stk24
		Ptprb
		Gm11782
		A230056P14Rik
		Eltd1
		Nrep
		Bbx
		Sox4
		Ncoa4
		Pnma3
		Immp2l
		Gm5420
		Arhgap29
		Dnah17
		Slc47a1
		Tcfl5
		Cerk
		4930517O19Rik
		Mad1l1
		Vangl2
		Myzap
		Gm26819
		Grifin
		Iltifb
		Sorl1
		Melk
		Pcbd2
		Zbtb16
		Gm11032
		Gm12022
		Gm12496
		Spata19
		Nt5dc1
		Skor1
		Pfkl
		Tnfsf12Tnfsf13
		Rpsa-ps10
		Tmcc1
		Nid2
		Pcdhga2
		Stx8
		Xxylt1
		Oma1
		Moap1
		Sppl2b
		Wdr93
		Cx3cr1
		Cacng4
		Popdc2
		Malat1
		Khdrbs3
		Ntn1
		Kat6b
		Zfp703
		Wls
		Larp7
		Macf1
		Gm29341
		Hs3st1
		Ankmy1
		Ptprs
		Zfp677
		Rragb
		Rab11fip3
		Dnah11
		Rusc1
		Eif3h
		Arap3
		Mbl2
		1700006H21Rik
		Fbp1
		Zfp277
		Bcas1
		Rgl1
		Gm6625
		Muc16
		1700064J06Rik
		Klhl31
		Gpsm1
		Il10
		Zfp472
		Eif2s3x
		Fh1
		Fgd6
		Dab2ip
		4930428N03Rik
		Gatsl2
		Ldb3
		Ptpru
		Mrpl1
		Pim3
		Xrcc3
		Trim24
		D130020L05Rik
		Gm11535
		Mdm1
		Tmem116
		Tecpr1
		Lphn2
		Tex22
		1700013G24Rik
		Mir124-2hg
		Tshz2
		Ppm1h
		Gclm
		Cadm1
		Nup210l
		Rgmb
		Grik3
		Fam173b
		Stxbp5
		Crtac1
		Hr
		Rufy1
		Lars2
		Zfp521
		5730455P16Rik
		Znrf3
		Sfrp1
		Runx2
		Rdh10
		Ptprz1
		Begain
		Zfp36l2
		Gm14461
		Zfhx3
		Pcdh18
		Mab21l3
		Gm5083
		Spats1
		Rfx3
		Cacna1b
		Gm12811
		Cfap46
		6030471H07Rik
		Spred1
		Zcchc13
		Gm5148
		4930435H24Rik
		Lrrc32
		Kcna5
		Ccser1
		Gm23536
		Gm4858
		Zfp688
		Sipa1l3
		Edem1
		B3galnt2
		Grin2b
		Fkbp15
		Gprin3
		1110065P20Rik
		SCHIP1
		Six1
		Ext1
		Ppp4r1
		Meg3
		Npl
		Bpifc
		Dusp7
		Cdyl
		Atp7a
		1700052I22Rik
		Vegfa
		Qrsl1
		Asph
		Mir143hg
		Lrrc20
		Ndufa9
		Stam
		Reln
		Wdr78
		Pag1
		Lrriq3
		RP24-549O22.4
		Alas1
		D10Bwg1379e
		Dok7
		Tmem106a
		B230208H11Rik
		Mipol1
		Cers6
		Morn1
		Mmp16
		1700095A13Rik
		A430010J10Rik
		Lrpprc
		B4galnt4
		1700028N14Rik
		Dedd
		Mcm10
		Stk32a
		Nsun2
		Cope
		Dpyd
		Otor
		Bicc1
		Ceacam18
		Tbc1d14
		Cdca7
		Ptpn23
		Atrnl1
		Atp1a2
		Siah3
		Gm13173
		Bmp2k
		Eif3g
		Tnp2
		Elavl2
		Tmem232
		Eif4g3
		Nkrf
		Camta1
		Kcnq1
		Cux1
		Cacna2d3
		Opcml
		Mkks
		Smyd3
		Gm5160
		Erg
		Kcnk1
		Cdca2
		Rptor
		Extl1
		Stk38l
		Nfatc2
		Tjap1
		Traf3ip1
		Gm1818
		Rbpj
		Avil
		Zfp513
		Ubxn6
		Katnb1
		Ndn
		Cdh2
		Vdac2
		Ece1
		Dhdds
		Cpn2
		Tbc1d22a
		Tmem236
		Sel1l
		Zbtb10
		Apoa1bp
		Gm29418
		Dupd1
		Gm28746
		Wdr41
		Ints1
		Arsg
		Gm9934
		Smarca1
		Tspan31
		Shpk
		Jph3
		Kcnt2
		4932411K12Rik
		Gm28380
		Syk
		RP24-253I2.1
		Gm29387
		Dnaja3
		Htatip2
		Dtx4
		Atp11a
		Itga1
		Shank2
		Fhad1
		Arhgef2
		Cyfip2
		Gm26660
		Rell1
		Mpc1
		Epdr1
		Hoxa4
		Kcne2
		Ifnlr1
		Wwc2
		Slc7a10
		Cmtm4
		Zbtb40
		Ttc30a2
		Higd1c
		Cacna2d1
		Pard3b
		Cldn10
		Frmpd4
		Gm17571
		Ppard
		9430020K01Rik
		Cacna1h
		Nom1
		Tcf12
		1110059E24Rik
		Pik3r1
		Tbc1d30
		Crtc3
		Npas3
		1700049E22Rik
		Urad
		Dtd1
		Pde8a
		Kdr
		Fam160a1
		Acrbp
		Foxb1
		Tmem179
		Gm27246
		Ints8
		Gm26704
		Trp73
		Slc38a10
		6430573F11Rik
		Adcy1
		Trabd2b
		Gm20757
		Uprt
		St3gal1
		5730412P04Rik
		4932438A13Rik
		Epha5
		Rnf130
		Gm13431
		Prkcz
		Klhdc1
		Lima1
		Plekhm2
		Gm29006
		Piezo1
		Emilin2
		Eps8
		Rps27a
		Rgs16
		Zfp609
		Slc35f4
		Polr3b
		Pde6d
		Nr4a2
		Gm27166
		Lix1
		Prdm16
		Mapkbp1
		A930011O12Rik
		Defb36
		Gm11630
		RP24-272N10.3
		Gm14635
		Osmr
		1700065J18Rik
		Pkp3
		Gm10287
		Appl2
		A230072I06Rik
		4930519A11Rik
		Gm26518
		Efna5
		Man1c1
		Arhgap28
		Tead3
		Dapp1
		Ryr2
		Snd1
		Klhl13
		Sall2
		Larp1
		Ly75
		Gm14266
		Sdc3
		Plat
		Prpf38b
		Prrt2
		1700116B05Rik
		Bhlhe40
		B020004J07Rik
		Mybbp1a
		Fibcd1
		Ptger4
		Zbtb7c
		Rere
		Crim1
		Fzd2
		Gm16596
		Tshz3
		Pcna
		Dhtkd1
		Rps2-ps6
		Gm14342
		A530054K11Rik
		Tmem39b
		5330413P13Rik
		Pcsk5
		Il11
		Mff
		Lrrc28
		Cluh
		Mtor
		Arl11
		Naa25
		Gm13715
		Eri3
		Skor2
		Nek5
		Zbtb48
		Gm26897
		Gm9869
		Midn
		Plxna2
		Zscan18
		Ihh
		Pxylp1
		Golm1
		Hic2
		Tekt4
		Fam178b
		Cybrd1
		Stk35
		Lsm3
		Mmp13
		Clmn
		Polr3d
		Trim44
		Ccdc163
		Ppm1k
		Slc10a7
		Myo7a
		Pgf
		Fgfr4
		Rexo1
		Zmym2
		Morc1
		Arrdc3
		Vegfc
		Dennd3
		Pld5
		Syt3
		Pla2g3
		Efcab10
		Gm9920
		Smad5
		Sqle
		Rnf214
		Ccdc62
		Mettl4
		BC026585
		Sh3pxd2a
		Nt5dc2
		Whrn
		Ldlrad2
		Sf3b1
		Usp3
		Igsf11
		Kcnmb3
		Tjp1
		Gm6563
		Cct8
		Ly96
		Rpain
		Gm17032
		Plekhg3
		Ndufb4
		n-R5s175
		Camk2a
		8030451A03Rik
		Rabif
		Celsr3
		Cln8
		Fam136a
		Ncoa3
		Mbip
		Rtn4rl1
		Ttll5
		Carhsp1
		Kcnj5
		Dennd1b
		Epb4.1l3
		Slc36a4
		Cln3
		Hook2
		Mapre2
		Fam118a
		Fam71f2
		Brd1
		Gm5082
		Ip6k1
		Cmip
		Fbxl2
		Rap2b
		Lamb1
		E2f6
		Plagl1
		Dcaf11
		RP24-249K4.1
		Elk3
		Arrb1
		Epha8
		Mthfsd
		Kctd14
		Slc6a11
		Eif3b
		Ace3
		Doc2g
		Ppp2r2c
		Vip
		Ptprt
		E2f7
		Afap1
		Zfp629
		Tbc1d13
		Shox2
		n-R5s68
		Stard9
		Spt1
		Tmem106c
		Ebf2
		Gm28046
		Zdhhc12
		A330033J07Rik
		Limk1
		Gli2
		2900052N01Rik
		Mrc1
		Ppp2r5c
		Nr1i2
		Cd180
		Ntng2
		Spock1
		Tmem178
		Rp1l1
		Prkar2a
		Gm26677
		1110037F02Rik
		Adap1
		Gm11077
		Sema3d
		Pax1
		Lcorl
		9130011E15Rik
		Rps27
		Xrcc4
		Knstrn
		Serhl
		Plin4
		Dicer1
		Gm29208
		Ptprm
		Dnm3
		Gm11211
		Usp37
		Cdkn2a
		4921508D12Rik
		Mlana
		Gm13174
		Dscam
		Ets2
		Pkm
		Hivep3
		Rai14
		Gucy1b2
		Tmem45a
		Lrp12
		Arap1
		Ephb2
		Clic4
		Chd7
		Rad21
		Prep
		Prex1
		Rnf34
		Lysmd4
		Zfp704
		Gata4
		Aqp6
		Cntrob
		Chrd
		Frzb
		Cnot1
		Shc3
		Gm15966
		Olfr224
		Dlk1
		Ptchd2
		Sybu
		Thbs2
		Zmynd8
		Hsd17b3
		Gnpda2
		Stx18
		Pou6f2
		Crocc
		Mef2c
		Sipa1l2
		Slc5a9
		Mfn2
		Zfp318
		Ptges3
		Fhit
		Gm28497
		Bmper
		Srrm3
		Nprl2
		4930594M17Rik
		Kbtbd3
		Kdm1a
		Sestd1
		Pex5l
		Negr1
		Stim1
		Gm572
		Samd8
		Tbc1d10c
		Gm26804
		Trit1
		Uchl5
		Myom3
		Babam1
		Sema3a
		Zcchc7
		Kif1b
		Gm5141
		Il5
		Polr2d
		Rap2a
		Gm5819
		Spns3
		Gm12714
		Fbxo34
		Zfp874a
		Ralbp1
		2210013O21Rik
		Tnrc6a
		6330403K07Rik
		Foxl2os
		Gm26668
		Ppara
		Kif13a
		2610203C20Rik
		Stat4
		0610009B22Rik
		Zic5
		Nrros
		Brinp1
		Cerkl
		Uso1
		Abca16
		Arhgap33
		Fundc1
		Gnat3
		Clk1
		Zfp65
		Fndc3b
		Pbx1
		Itga11
		Cul4a
		Fign
		Neil3
		Nme4
		Serinc5
		Nkain3
		Cadps2
		Pxdc1
		Cdh1
		Chadl
		Eaf1
		Vtcn1
		Camkmt
		Kctd3
		5830454E08Rik
		Gm19589
		8030474K03Rik
		Smim20
		Syndig1
		Parp11
		Nbn
		Ehd2
		Slc35f3
		Gap43
		4933434M16Rik
		Pou4f1
		Cfap61
		Mbd2
		RP24-295G1.1
		Tex36
		Ncoa2
		Tbce
		Reck
		Clcf1
		Pax5
		Fhod3
		Dip2b
		Fanci
		Ptk2
		Cux2
		Mcph1
		Nalcn
		2310014F06Rik
		Cpsf6
		Gm26548
		Rpl3l
		Mki67
		Lmx1a
		Pcdh11x
		Arsi
		Rad51b
		Slc16a14
		Adamts3
		Nphs1
		B3glct
		Cdc14b
		Pak2
		Amd1
		A330074K22Rik
		Psat1
		Il16
		Ywhab
		Col22a1
		Capn2
		Rdh5
		Atg9b
		Map2k6
		Galnt6
		St6gal1
		Rpl10-ps3
		Grm3
		Arl4a
		Myo18b
		Sec31a
		Tmem245
		Rsl24d1
		Gm16063
		Tspan11
		Acvr1b
		Ptov1
		Dscaml1
		Sprr4
		Pcsk6
		Eif4e
		Gpr125
		Trib3
		Cep350
		Dlec1
		Cacna1i
		Rapgef1
		Abcg1
		Gm12100
		Gm7325
		Krt10
		Osbp
		Cnnm2
		Ccdc39
		Siglech
		Gm13016
		Pycr1
		Pabpc1
		Dis3l2
		1700028P14Rik
		Rprd1b
		Micu1
		Rassf2
		Inpp5a
		Car3
		Dgki
		BC051077
		Iqsec3
		Twist2
		L3mbtl1
		Chmp6
		Gm26686
		Gm17608
		Tha1
		Rnf152
		Sh3kbp1
		Unc13c
		Prkar2b
		Rapgef5
		Pde10a
		Rbp7
		Lgalsl
		Zmiz1os1
		A430005L14Rik
		Ggct
		9530052C20Rik
		Tab1
		Pla2g16
		Ube4b
		Myo5c
		Cntnap5a
		Ccdc154
		Hnf1b
		Caap1
		Synpo
		Gm14120
		1810041L15Rik
		A630001G21Rik
		Ophn1
		Med13l
		Filip1l
		Syne3
		Gm12916
		Srcin1
		Ppa1
		Tfcp2l1
		Plekha6
		Tmem170b
		Nmnat3
		Col4a2
		Polr1d
		Papd5
		Pde3b
		Synrg
		Gm933
		Tmem200c
		Lrrc30
		Gm12162
		Dclk2
		Tcerg1
		Itpr1
		Gm27253
		Skiv2l
		Fbxw11
		Brox
		Zbtb20
		Gm6614
		Dnal4
		Rnf122
		Clca4
		Atxn10
		Tcf7l1
		Glce
		Pnpla5
		Ppp2r2b
		Ctsh
		Cacna1d
		Dchs1
		Abcb9
		Vill
		Ankrd29
		Gm29296
		Pldi
		Rffl
		Gm8439
		Nat10
		Gm29521
		Iqck
		Slc12a7
		Atp9a
		Slit2
		Prcc
		Senp6
		Tmem260
		Ncs1
		RP23-68L13.1
		Olfml3
		Tspan5
		Slc20a1
		Tenm4
		Gm4944
		Tcl1
		Prmt1
		Por
		Nt5m
		Fam163b
		Rbbp8
		Hmcn2
		Cdk20
		Gm15669
		Bcl7c
		Sox1
		Fgf16
		Gm16039
		Mndal
		Bnc2
		Gabrr2
		Gcgr
		Rhobtb1
		Car5a
		Thnsl2
		Gm26829
		Srgap3
		4930469K13Rik
		Cspg5
		Reps1
		B4galt1
		Rit1
		Igsf8
		Calcrl
		Suds3
		Pebp4
		Ivd
		Aipl1
		Sox2
		Dnase2a
		Swap70
		Anks1b
		Igfbp6
		Murc
		1700030O20Rik
		Fsip2
		Adra1b
		Ror1
		Frmd4a
		Xpo6
		Pex26
		Flnb
		Tmem135
		Hpgds
		Col1a2
		Limch1
		Vim
		Mvb12b
		6030407O03Rik
		Pdcd6ip
		Cnot2
		Calca
		Ncf2
		Gm53
		Ccdc171
		Slc4a3
		Prr5l
		Fstl5
		0610030E20Rik
		Agap1
		Nsf
		Cpm
		9130024F11Rik
		Spata13
		Cd247
		Iyd
		C330027C09Rik
		Gucy2d
		Mgat5b
		Il17rc
		Lgmn
		Gm4221
		Mkrn3
		Fam78b
		Tmprss5
		Skap2
		Cdk5rap2
		Sgsm3
		Bpifa2
		Herc1
		Nog
		Gm4868
		Slc22a23
		Gna14
		Pkhd1
		Rab23
		Gm13200
		Tpo
		Abhd12
		Fam46a
		Sap130
		Pinc
		Hdac11
		Lmnb1
		Fam133b
		D730045B01Rik
		Pam
		Pax3
		Themis3
		Ano4
		Tbc1d32
		Ankrd35
		Gm5627
		Gm13631
		Actr10
		Ncor2
		Wdsub1
		P2rx7
		C330002G04Rik
		Nostrin
		RP23-399N18.3
		Ylpm1
		Kcnf1
		Ebna1bp2
		Traf5
		Fzd10
		Slit3
		3110057O12Rik
		Nrk
		Myo18a
		Slc28a1
		Gm9008
		Fgr
		Ptbp2
		Nell1
		Tfap2d
		Dennd1a
		Mthfd2l
		9430015G10Rik
		Adprhl1
		Glt1d1
		Atp9b
		Spc24
		Rxfp2
		Ank2
		Ptprn2
		Adamts6
		Gm29478
		Plcg1
		Col19a1
		Gnb2l1
		Rnf180
		n-R5s46
		Fars2
		Gm27032
		Gm13052
		Ddr2
		Hsbp1l1
		RP23-415L22.2
		Pum2
		Igdcc4
		Dab1
		Prkcd
		Tssc1
		Epha3
		Zfyve28
		Ski
		Mast2
		Gm14095
		Gm13684
		Ahsg
		Slc7a12
		Gm10398
		Gabbr2
		Rasgef1c
		Napa
		Ptges
		Gm17337
		Slain1
		Pdcd5
		Ndst2
		Smim12
		Eya4
		Tmem230
		Glipr1l1
		Rufy3
		Zfyve21
		Gm29174
		Syt7
		Gm29230
		Gm17388
		Naglu
		Nkx2-3
		Fam65c
		Sfmbt2
		Synj2
		Gm6657
		Src
		Gm15704
		Tmem163
		Gnptab
		Hif1an
		Rasgef1a
		Vwa8
		Greb1
		Gm28285
		Trappc9
		H1f0
		Pdzd2
		Morc4
		Gpr39
		Foxr2
		Lrrc4
		Srrm4
		Elavl4
		Fbn2
		Slc39a11
		Sgip1
		Leprel1
		Scn10a
		Npffr2
		Tmem200a
		Gtf2f2
		Exoc4
		Myo3b
		Kcnab2
		2410002F23Rik
		Mak
		C330018D20Rik
		Parn
		Gm17399
		Mapkapk2
		D630011A20Rik
		Myo16
		Lhx1os
		Mecom
		Dnm2
		Pitpnb
		Otx1
		Wdr12
		Gm26834
		Edn3
		Ptch1
		Serac1
		Morn3
		Nfasc
		Ccdc12
		Arhgef10l
		Mbp
		Gm11261
		C230088H06Rik
		Osbp2
		Eif1a
		Urm1
		Pdgfd
		Cd36
		Gm11234
		Tmem126b
		Thra
		Zmynd11
		Amer1
		Tra2b
		Slc25a21
		Fut8
		Btbd10
		Cryba4
		Gm8883
		Tmcc3
		Egflam
		Cog3
		Kcnk3
		Gorasp2
		Stx1a
		Rsbn1
		Zan
		Tnfaip3
		Efcab6
		Myb
		Gab3
		Antxr1
		Mtch2
		Rgs7
		Barhl2
		Ipo7
		Crybb3
		Ankrd55
		M5C1000I18Rik
		Eps15
		Cyth2
		Strn
		D830026I12Rik
		Unc5cl
		Gng4
		Fmnl2
		4930542C16Rik
		Col4a1
		Mbnl3
		Nipsnap1
		Dgkh
		Gtf2a1
		E130018O15Rik
		Trerf1
		Fndc3a
		Fam107a
		Alpk1
		Nt5c3b
		Fam222b
		Fam160b1
		Slc38a4
		0610040J01Rik
		Ehf
		Xylt1
		Lphn1
		Zcchc4
		Zpr1
		Gm13499
		Znrf4
		Alox5ap
		2410017I17Rik
		Rab29
		Olfm4
		9030622O22Rik
		Myo15b
		Pald1
		Nmnat2
		Syn3
		Uvrag
		Atp8b1
		Igfbp7
		Actrt2
		Klhl29
		Gcn1l1
		Col4a3
		Myo15
		n-R5s172
		Gm26840
		Otof
		Fam161b
		Igsf9b
		4930513N10Rik
		Slc11a1
		Mycn
		Specc1
		Gm5428
		Olfr161
		1700061F12Rik
		Gm26745
		9330159M07Rik
		Mprip
		Fam213a
		BC034090
		Foxn3
		Rad9b
		Stac2
		Uckl1
		1700017G19Rik
		Plcb4
		Cd83
		Gm26400
		Plekha7
		Rasal2
		Grik4
		Fbxo15
		Slc2a5
		Celf4
		4931428L18Rik
		Dnm1
		Ptprr
		Zfp280d
		Ifnb1
		Zmat4
		Spsb4
		2700046A07Rik
		Anxa1
		Unc13d
		Arhgef10
		Rapgef6
		Mnx1
		Arfgef2
		Rpl7a-ps3
		Bach2
		Gm12708
		Rab3d
		Lmo1
		Ssc4d
		A630091E08Rik
		1700041M19Rik
		Cd101
		Cd177
		4930507D05Rik
		Pak7
		Slc2a10
		Gm28826
		Gm11217
		Anxa11
		St18
		Tmc5
		Ift122
		Ctnnbip1
		Fam101a
		Xkr6
		Kctd20
		Il20ra
		4930479D17Rik
		Cntnap5b
		Gm9881
		Mon1a
		Nfib
		Pqlc3
		Tead4
		Aif1l
		Chl1
		Gm15800
		Sema6a
		Pcca
		Wdr11
		Uimc1
		Mtf1
		Adamts20
		Fstl4
		Myo10
		Isg20l2
		Ppp1r15b
		Arhgap42
		Slit1
		Cdh23
		Pglyrp3
		Nos2
		Asic2
		Dach1
		Stmn4
		Abhd2
		Atp6ap1l
		Klhl3
		Dgkz
		Ccdc82
		Vav3
		Fam186a
		Ccdc65
		Bpifb3
		Agbl1
		Gucy2e
		Kmt2d
		Plekhh3
		Slc35b4
		Frem2
		Cp
		Arhgap15
		Mtf2
		Gm14268
		Agr2
		Ccr1l1
		3110043O21Rik
		Cdh20
		Neto1
		Ergic1
		Mecr
		Gm13218
		A430078G23Rik
		Fam212b
		Tcf20
		Gm20610
		Egf
		Igsf21
		Itfg3
		AI413582
		Sulf1
		Myh15
		Sgms1
		Plxna4
		Gm28723
		Gm17644
		Klhl41
		Vti1a
		Ifngr1
		Fgfr2
		Gm28703
		Ubr2
		Gm20125
		Clasp2
		Secisbp2l
		Zswim4
		Hdac10
		Arhgap26
		Ralgps1
		Mroh1
		Gnpat
		Dnajc12
		Prkcb
		Rec8
		Angptl2
		Naaa
		Gm12299
		Acsl1
		Chst11
		Gm5432
		Slc8a1
		Ankar
		Otub2
		Rnf123
		1700007F19Rik
		4930405D11Rik
		Rplp1
		Sobp
		A230083G16Rik
		Pkdcc
		Gm14074
		Gm15294
		Hapln3
		Slc4a4
		Mapk4
		Crabp1
		Zc3hc1
		Gm26756
		Nbas
		Apbb1
		Gm28181
		Ncam1
		Rnf219
		Nudt4
		Ccdc6
		Brinp2
		Prkacb
		Olfr875
		1700066B17Rik
		Col2a1
		Mcf2l
		Gpd1l
		Sox3
		Gm12027
		Trim66
		Hormad2
		Olfr76
		Dynlrb2
		Sgcg
		Vash1
		Snx19
		Ppfia1
		Ttbk1
		Gpld1
		Atf1
		Dhx35
		I0C0044D17Rik
		Gm11769
		Smoc1
		Prkca
		Mgll
		Lrsam1
		4930449E01Rik
		D930015E06Rik
		Slc35f1
		4932435O22Rik
		Gm12367
		Dnajc19
		Gm13219
		Lrrc1
		Fhdc1
		Vps45
		A830012C17Rik
		Akap6
		Xpot
		RP24-192L21.1
		Rab14
		Gpr160
		Lat2
		1700021L23Rik
		Dapk1
		Elp4
		Apbb2
		Dkk2
		Celsr1
		Papd7
		Gm20554
		Hc
		Chst9
		Kank1
		Tnnt3
		Nxph1
		n-R5s168
		Gm1631
		Ino80c
		H13
		Gm11734
		C1ql4
		Eya2
		Snap25
		2900079G21Rik
		Hsd17b11
		Plg
		Gm13791
		Gmds
		Nhsl1
		Fam65b
		Smad3
		Lmf1
		Kynu
		4930591A17Rik
		Gm13415
		Zc3hav1
		Rims4
		Vrk1
		Sptbn1
		Serpine2
		Lgals3bp
		Slc39a14
		Trp53i11
		Olfr1340
		RP24-532K6.1
		Asb8
		P2rx6
		Trak1
		Tnfrsf21
		Schip1
		Cmtr1
		Gm29327
		Scube1
		Gm12724
		Ank3
		Il6ra
		Rbms1
		Ccm2
		Ptbp1
		Apip
		Slc6a7
		Arhgef3
		Pak4
		Gng12
		Arl14
		Tctex1d2
		Chchd3
		Gnao1
		Xrn2
		Tesk2
		4930435C17Rik
		Sertad4
		Tmem50b
		Tnfrsf1a
		Larp1b
		Usp35
		Xpo4
		Rasa3
		Pappa
		Gatad2a
		Glra1
		Prok2
		Kcnk9
		Slc25a37
		4931429I11Rik
		Ccdc80
		Tbx18
		Sorbs1
		Tspan18
		Tcf3
		Ifitm10
		F3
		Phactr2
		Col7a1
		Efcab14
		Taok3
		Zfp871
		Rasal1
		Ppargc1a
		Lhfp
		Siah2
		RP24-92E18.2
		Haus5
		Zfp827
		Fam196b
		Erc2
		Coro1c
		Pkp4
		Klhdc8a
		Tmeff2
		Zfp618
		Scel
		Crybb2
		Pcsk1
		Cd276
		Cecr2
		5730460C07Rik
		Gm12690
		Pdgfrl
		Kazn
		Cracr2a
		Cdk12
		Bbs10
		Pabpc6
		Wwox
		Ankrd54
		Dnajb9
		Gm9991
		Med16
		Rab21
		Foxp2
		Rnf32
		Sppl3
		Cacng5
		Scaf8
		Gm20484
		Klhl1
		Malt1
		Rmst
		Slc48a1
		Gm14319
		Gm26868
		5530401A14Rik
		Mphosph6
		Lcor
		Atp5a1
		Lrrk1
		Ank
		RP24-550I15.1
		Polq
		Sh2d4b
		Enpp2
		Meox1
		Ncald
		Ptpn3
		RP23-30D21.1
		Hunk
		1700025K24Rik
		Ankfy1
		Dok6
		N4bp1
		Nsmaf
		Ticam2
		Ntm
		Acp5
		Itsn2
		Ifrd1
		Nfe2l2
		Fndc3c1
		Fam83a
		Arih2
		Bcar1
		Bcor
		Ahcyl2
		Gm13206
		Cers3
		Ap1b1
		Rpl19
		Dmxl1
		RP23-326H11.2
		1700028D13Rik
		Btbd3
		Arpc1a
		BC027231
		Foxl2
		Cyp2j9
		Rdh8
		Usp20
		Ptchd1
		Celf1
		Olfm3
		Cyp4x1
		Ppfibp1
		Gm13412
		Cenpn
		Ret
		Gm12830
		Daglb
		Fam117a
		Scd2
		Ppp5c
		Rhob
		1700010I14Rik
		Rnd2
		Cpz
		Tnfaip1
		Trmt10a
		Dus2
		Setd3
		Ppm1l
		2310008N11Rik
		Zfpm1
		Yaf2
		A930011G23Rik
		Zfp423
		Arf2
		Nrp1
		Egfr
		Slc39a8
		Invs
		Camk1d
		Cct2
		Sfrp4
		Akap1
		Cbfa2t3
		Dirc2
		Mafg
		Gm29154
		Cds2
		Calb2
		Vps41
		Etohi1
		Trmt61a
		Txnrd2
		Grid1
		Fgd5
		G730013B05Rik
		Metap1
		Rnf24
		Hs1bp3
		4930438E09Rik
		Itpk1
		Lrrc8d
		1700029E06Rik
		Oxgr1
		Gm16863
		Gm9966
		Cdh11
		Gm13479
		Adam17
		Pacsin2
		Ranbp17
		Pxdn
		G6pc2
		Clint1
		Tet2
		Det1
		4930448E22Rik
		Csf3
		4930440C22Rik
		Pop1
		Cadm4
		6330419J24Rik
		Dach2
		Dmgdh
		Atp6v0a4
		Itpkb
		Dpp6
		Dusp16
		Sord
		Gse1
		Gm9847
		RP24-559D1.1
		Akap8
		Ube2e3
		9330111N05Rik
		Gm7367
		Mapk1ip1l
		Dab2
		Trip4
		A930031H19Rik
		Ptprg
		Ppp1r9a
		Ptpn6
		D130051D11Rik
		Sirt4
		Plce1
		Tmtc2
		Cldn23
		Slc26a7
		Gpx7
		Gm26633
		Pink1
		Pla2g7
		Gm766
		n-R5s61
		Gm29052
		Taf4a
		Klk5
		Sp8
		Klf12
		Gm28516
		Tal1
		Kansl1
		Tmem229b
		Plcl1
		Gm15407
		Rgs12
		Coil
		4933427E13Rik
		Apool
		Kif26a
		Efna1
		Ctnna2
		Gm26920
		Gata6
		Arvcf
		Slc13a3
		Pik3r5
		Tns4
		Fam105a
		Ndel1
		Cnih3
		Tead1
		Psmc4
		Prpf6
		Grm7
		Map2k5
		Coro2b
		Cdh6
		Sec24b
		Fcrl6
		Hrh2
		Ergic3
		Ntsr1
		St3gal5
		Wrap73
		Nrxn3
		Col4a4
		Gm17332
		Prdm1
[truncated: 2,137 more rows]

## Sheet: Sheet9
comparison between DAP E8.5 pmNCC and E8.5 mNCC
Names	total	elements
Sig_E8.5mNCC_vs_E8.5pmNCC_DAP Sig_E8.5pmNCC_vs_E8.5mNCC_DAP	233	Actn4
		Cpz
		Lin28a
		Utrn
		Rbbp8nl
		Nol4l
		Mad1l1
		Gm15323
		D430042O09Rik
		Txnrd2
		Lrrc8d
		Zcchc24
		Gm16863
		1700025H01Rik
		Tmcc1
		Vgll4
		Stx8
		E130307A14Rik
		Gse1
		Ctbp2
		Gm14642
		Ppp1r9a
		D130051D11Rik
		Tns3
		Gm15407
		Col6a1
		Dst
		Ppm1h
		Tead1
		Rgmb
		Csnk2b
		Sh3glb1
		Vps18
		Lrrc32
		Lrrc20
		Sash1
		Enpp3
		Prrc2b
		1700095A13Rik
		Pou2f2
		Gm29590
		Tox2
		Pcnx
		Gm13115
		Extl1
		Boc
		Cdh2
		Slc25a25
		Rassf3
		Il12rb1
		Fam178a
		Tmem132e
		Dnajc18
		Gm12408
		Auts2
		Tgfa
		2610035D17Rik
		Eps8
		Nr4a2
		F830045P16Rik
		Prdm16
		Itgb3bp
		Hace1
		Efna5
		Ltbp1
		Mapt
		Cd2ap
		Slc4a1ap
		Nedd4
		Kpna2
		Arid3b
		Pcdh9
		1700083H02Rik
		Hist1h2br
		Glrx3
		Msi1
		Pax2
		Nhlrc2
		Micall2
		Ntf3
		Slc6a11
		Ppp1r3b
		Fbxw4
		Ptprt
		Vps8
		Gnas
		Myh9
		Gli2
		Ctnna3
		Ap1m2
		Ets1
		Prr30
		Prex1
		Dym
		9530036O11Rik
		Utp23
		Thsd7a
		Cacnb2
		Cdh22
		Ccdc158
		1600014C23Rik
		Atoh8
		Fto
		Irx1
		Eef2k
		Itga11
		Zfp608
		Cux2
		Nsmce1
		Gm26548
		Rad51b
		Gpr125
		Tacc1
		Urgcp
		Cbx7
		Inpp5a
		Rdm1
		Tcf4
		Zfhx4
		Lnpep
		Smtn
		Ncs1
		Fgfr3
		Axin2
		4930469K13Rik
		Pebp4
		Sox2
		Frmd4a
		Pex26
		C1d
		Kif6
		Pth1r
		D130040H23Rik
		Pknox2
		Vav2
		Lef1
		Pdia5
		Pkhd1
		Slit3
		Ccdc150
		Bdh1
		Dennd1a
		Ndufa4
		2010107G12Rik
		Mgmt
		Lmx1b
		Rbfox2
		Car6
		Laptm5
		Rps15a
		Ccdc88c
		Galnt18
		Dtx2
		Aff1
		Fam155a
		Dapk2
		Gm10398
		Lrch1
		Osbpl5
		Tmem41a
		Pdzrn3
		Src
		Gm28616
		Smad2
		1700016C15Rik
		Gm11755
		Sox6
		Adamtsl4
		2022-09-09
		Arhgef10l
		4930555F03Rik
		Exoc6b
		Sez6l
		Oacyl
		Lrrfip1
		Wdfy3
		Gdpd5
		Maml3
		Snx10
		Wdr20rt
		Prpf8
		Stom
		Scn8a
		Grik4
		Dgkg
		Slc2a5
		Fggy
		Nfib
		Pear1
		Gm15800
		Slit1
		Fam214a
		Arhgap15
		Fam212b
		Il17rd
		Denr
		Plxna4
		Ankrd50
		Hcn1
		Adcy5
		Wwp2
		Rbm20
		Ppil1
		Rplp1
		Otud4
		Shroom3
		Crhr1
		Rhog
		Nkd2
		Cited2
		Tmem108
		Ice1
		Pigm
		Unc5c
		Trak1
		St3gal4
		Ror2
		Gm20388
		Tfap2c
		Slc2a1
		Rasa3
		Pappa
		Nxn
		Inpp4b
		Sh3bgrl2
		Ptprd
		Runx1t1
		n-R5s42
		Hunk
		Tln2
		Gm10655
		Ahcyl2
		Rin2
Sig_E8.5mNCC_vs_E8.5pmNCC_DAP	796	Ube2l3
		Nt5dc3
		Dcun1d2
		Mettl13
		Fam84b
		Ptplb
		Scrib
		Mbnl1
		Ppfibp1
		Zfyve26
		Wnk4
		Cabp1
		AW554918
		Gpr37l1
		Nek6
		Tom1l2
		Atp1a1
		Kbtbd7
		Vash2
		Ebf3
		Immt
		Rtkn
		Ccdc155
		Slc30a1
		Prkag2
		Tmem174
		Vwa9
		Pick1
		Trpc6
		Gfra3
		Asap1
		Lect1
		Hs1bp3
		Itpk1
		1700019O17Rik
		Asmt
		Gm26695
		En2
		Dll3
		Selt
		Ehmt1
		Asic3
		Cbln2
		Nsa2
		Cyp26c1
		Magi1
		Fsbp
		Fgf20
		Nr6a1
		Lta4h
		2022-03-05
		Phip
		Klf14
		Zfp362
		Mpv17l
		Bptf
		Cpxm1
		Lrba
		Kcnk5
		Gpsm1
		Chrdl2
		Gm29052
		Gja4
		Dab2ip
		Mdm4
		Cpne7
		Mrps33
		Pla2g12a
		Racgap1
		Scamp1
		Cchcr1
		Trnt1
		Rpl30
		Plxna1
		Coro2b
		Gm21885
		Rad51
		Cdc42ep5
		Fam71f1
		Mlycd
		Rps8
		Dlgap4
		Mocos
		Pnpla3
		Sil1
		Hist2h2ac
		Fgf9
		1700001O22Rik
		Kcnn1
		Rpn1
		Marf1
		Atxn1
		Alyref2
		RP24-426M1.3
		Stard13
		Gpd1
		Tut1
		Rapgefl1
		Prpf40b
		Mfn1
		FMN1
		Rpusd4
		4930427A07Rik
		Poll
		Mrps27
		Gm20467
		Sox10
		Hoxc10
		Nrxn2
		Ggcx
		Dync1li2
		Pip5k1a
		Cyhr1
		Pianp
		Decr2
		Gm20485
		RP24-92E18.1
		Rian
		Anxa13
		Tmub1
		Anp32b
		Tbc1d14
		Ptp4a3
		Tep1
		Agrn
		Gm26883
		Slc2a9
		Sms
		Mtap
		Dll4
		Mfap1a
		Ovol2
		Alg8
		Ctse
		Kcnk1
		Gm26755
		Smim5
		Rabl2
		Tmem132a
		Sbno2
		Col5a3
		Atrx
		Cryba2
		Ccno
		Man1a2
		4933408J17Rik
		Sim1
		Samhd1
		Tmem170
		Efna2
		Dhrs7
		Galk1
		Hs3st5
		Prrt3
		Fkbp6
		Dpp3
		Tcf25
		Rab22a
		Zbtb33
		Nudt19
		Tma16
		Pdlim5
		4931406P16Rik
		Rnf208
		Gm11527
		Cbx5
		Aldh1l2
		Hlf
		Vezf1
		Itga1
		Ago1
		Cyfip2
		Hoxc4
		Tsc22d4
		Nek3
		Dnaaf3
		Slc7a10
		Aste1
		Senp5
		Trim28
		RP24-117F4.2
		Taf12
		Eml3
		Hnrnpf
		Morf4l1
		Gm29019
		Brap
		Luc7l3
		Ephb4
		Ano1
		Lcp1
		Plekhj1
		Gm20499
		Prkcz
		RP23-167H24.1
		Tldc1
		Rai1
		Gm23905
		Smim8
		Tmem219
		Polr3b
		Rad18
		Wdr73
		Lix1
		Agbl5
		Micu3
		Zfp791
		Kbtbd11
		1190002F15Rik
		Nsmf
		Trip10
		Snd1
		Frg1
		Maff
		Slc12a6
		Fsip1
		Gm26863
		Gm11744
		Gm11528
		Fndc4
		Atl1
		Reep2
		a
		Ube2d1
		H2afv
		S1pr2
		Srxn1
		Emilin1
		Panx1
		Zfp825
		Slc9a1
		Arhgap23
		Arl8a
		Rbms3
		Gm26553
		Chst3
		Unc79
		Dagla
		Gm14225
		Mex3a
		Rps5
		Pabpn1l
		Ndufa6
		RP24-86E1.1
		Sncg
		Ptgr2
		Smad5
		Kif21a
		Gm23899
		H2-Oa
		Ak1
		Carkd
		Man2a2
		2410004P03Rik
		1700057H15Rik
		Rlf
		Mrfap1
		Cep162
		Plekhb1
		Mgat1
		Aqp11
		Nt5e
		Cwf19l2
		Mag
		Gm17619
		Lrrc75a
		Mapk14
		Fbxo17
		Ccdc186
		D630003M21Rik
		Secisbp2
		Rimbp2
		Rfx2
		H2-T23
		Upp1
		Commd3
		Lamb1
		Gm4262
		Gnl2
		Acox3
		Nudt14
		D930048N14Rik
		Esrrb
		Cst3
		Fbxo21
		Fkbpl
		Zfp184
		Cxcl14
		Gm16907
		Smim15
		Fermt2
		Zfp276
		Gm10800
		Dlx1
		Rad52
		Simc1
		Thumpd3
		Plekhf2
		Kif22
		Ptprv
		Tmem82
		Adar
		Zfp799
		Pou3f4
		Mon2
		5730409E04Rik
		Gm11635
		2700060E02Rik
		Prkcg
		2010320O07Rik
		Gm20489
		Rnf11
		Nsun3
		Pkd1l1
		Snrpa1
		Cops8
		Tmem5
		Nck2
		Cspg4
		Asb16
		Fubp3
		Gins4
		Slc22a22
		Rrp9
		Sod1
		Lama4
		Utp11l
		Eif1b
		Ythdc2
		Itga9
		Mef2c
		Paip2b
		Srebf1
		Ctnnd2
		Fam206a
		Srrm3
		Sorcs3
		Snhg11
		Mn1
		1700086L19Rik
		Ddx1
		Mmp24
		Gm23198
		Dock2
		Gm2822
		Adipor2
		Tifab
		Myl6b
		Acvrl1
		Mtmr2
		Gusb
		Satb2
		Plaa
		Pld4
		Bcl9l
		Hif3a
		Ccdc74a
		Pdpk1
		Sdf2
		Phactr3
		Nefm
		Clip2
		Cd9
		Rfx7
		Cadps2
		Gm11351
		Eprs
		Krr1
		Ube2j1
		Slc16a2
		Jmjd1c
		Tigd2
		Iscu
		Prdm8
		Cops7a
		Gm28039
		Hs3st3b1
		Lmna
		Padi2
		Apobec2
		Timm50
		Gm29482
		Mtif2
		1810043G02Rik
		Ubxn2a
		Ethe1
		Farp1
		Kalrn
		Zkscan2
		Appbp2
		Svil
		Cyp27a1
		Arntl2
		Arid1a
		Aldh5a1
		Lactb2
		Bricd5
		Cmtm5
		Gm1976
		Tmem194
		Ccdc37
		Tram1
		Gcc2
		Bcas3
		Cdk18
		Ssr1
		Mmp28
		Gm12676
		Egln1
		Gm960
		Rps12
		Als2
		Arhgef15
		Gm15322
		Gm29431
		Stpg2
		Pop5
		Stau1
		Tnni1
		Ppil3
		Med13l
		Bmpr2
		Dnali1
		Hrh4
		Xrcc1
		C130026L21Rik
		Gpx5
		Cdc42se1
		Commd2
		Epb4.1l2
		Gm805
		Cwc27
		Dlx4
		Lpar6
		Gpn1
		Raver1
		Myo1d
		Actn2
		B3gnt7
		1600010M07Rik
		Tmbim6
		Rmdn1
		Gar1
		Litaf
		Ldlr
		Rabgef1
		Slco1a6
		Tbrg1
		6030407O03Rik
		1700109G15Rik
		Nras
		4932412D23Rik
		Dpagt1
		Mta3
		Polr2f
		Tnfaip8l1
		Xpr1
		Otud7b
		Etaa1
		Foxk1
		Dlc1
		Gm23662
		Cwf19l1
		Dgat1
		Znf512b
		Gm11467
		Trpv4
		Samd4
		Ankfn1
		Thbs1
		Gm26714
		Shc4
		Adam15
		Colgalt2
		Lin7c
		Csf1
		Myo18a
		Bag4
		Nhej1
		Ntpcr
		Sertad3
		Rhov
		Wdr37
		Hist1h4b
		D17Wsu92e
		Dock1
		Slc15a3
		Dnmt3b
		Xiap
		Cdhr2
		Bloc1s4
		Sec14l1
		Cops2
		Bhlhb9
		Tnfrsf19
		Msx2
		Prkd3
		Gm28307
		Rab11fip4
		Senp1
		Gm3331
		Cldn12
		Insc
		Gm7120
		Notch2
		Ercc1
		6720489N17Rik
		Pld1
		Atp2b4
		Kis2
		Hip1r
		1700021F05Rik
		Zfp583
		4833420G17Rik
		Gm12610
		Gm26748
		Gm12480
		Mum1
		Dido1
		0610011F06Rik
		Gsn
		Tmem221
		Tmem107
		Tdrkh
		Pla2g15
		Becn1
		Hgsnat
		Syncrip
		Adamts2
		Eif3e
		Mesdc1
		Sox5
		St6galnac6
		Irs2
		E130114P18Rik
		Gm16201
		Plcl2
		Bhlhe41
		Zfp963
		Skida1
		Ablim2
		Caps2
		Elac2
		Inca1
		Rcsd1
		Fam168b
		Ift43
		Sdha
		1700037H04Rik
		Scfd2
		Atp5f1
		Lasp1
		Asb13
		Hs2st1
		Usp25
		Ndufv3
		Ltbr
		Zfp446
		Pantr2
		Csk
		Phc1
		Traf3ip3
		Gm13575
		Zfp954
		Ppm1m
		Ncaph2
		Aip
		Arnt2
		Alox12
		Chfr
		0610040J01Rik
		Ckap5
		Foxd3
		Meig1
		Pard6b
		Cox7c
		4930557F10Rik
		Htatsf1
		Ppcdc
		Map4k4
		Ptn
		Sstr5
		Snrpd1
		Slc16a7
		Bpnt1
		Mrpl10
		Epb4.1l1
		Lhx9
		Specc1
		Wscd1
		Zfp784
		Atxn1l
		Mypop
		Ly86
		Slfn14
		Bcar3
		Sfn
		Tbpl1
		Adcy8
		Map4k1
		Spin4
		Llgl2
		Arl10
		Scn3a
		Nudt16l1
		Gm11476
		E030037K01Rik
		Tagln3
		Snai1
		BC029214
		Tsr1
		Bach2
		Heatr5a
		Gm12037
		Myo5b
		Adck1
		Galns
		Fscn1
		Fcho1
		Slc25a14
		Cdk5rap1
		Lsm14a
		Pkd1
		Epha6
		Pou3f2
		Epcam
		Trhde
		Acss1
		8030462N17Rik
		Wdr5
		Ssr2
		Gsdmc
		Lhx2
		Ppp1r21
		Ywhaz
		Tlk1
		Bag1
		Dgkz
		Lyar
		Cd248
		Nudt9
		Adam12
		Ccdc105
		Cdh20
		Kremen1
		Bag2
		Cntnap4
		Anp32e
		Slc43a2
		Mvb12a
		Twf1
		Sez6
		Vbp1
		Gm26901
		Suv39h1
		2410131K14Rik
		Clmp
		Wdr5b
		Tle3
		Secisbp2l
		Ptgfrn
		Bcan
		Cldn17
		6530411M01Rik
		Plin1
		Chst11
		Lmo4
		Smagp
		Ppp2cb
		Rxra
		Rtel1
		4930571K23Rik
		Heyl
		BC004004
		Fam65a
		Ercc3
		Fbxl4
		Gm29318
		Emc7
		Phb
		Vstm2l
		Ppp1r1b
		Itpr3
		2410004B18Rik
		Fam69c
		Tbca
		Fam172a
		Setd1a
		Mical1
		Oat
		Rmi2
		Nfe2
		Sdccag3
		Abcf1
		Lix1l
		Sepw1
		Lzic
		RP24-443M8.2
		Adra1d
		Lynx1
		Id3
		5330411J11Rik
		Ttc9
		Rab11fip5
		Ccdc97
		Fhdc1
		Ndufab1
		Dlgap1
		Rhbdf1
		4732490B19Rik
		Tcf7l2
		Card10
		Ube2e2
		Eya2
		Cox5b
		4632428N05Rik
		Sae1
		Abcc12
		Ch25h
		Rpl3
		Acvr1
		Aldh1a2
		Gm13421
		Arhgef26
		1810044D09Rik
		Fis1
		Cherp
		Zfp946
		Nptn
		Fam174a
		Zfp266
		Fam129b
		Gm12724
		Scrg1
		Ntn5
		Sgol2
		Marveld1
		E330009J07Rik
		Fastkd3
		Zfp652
		Klhdc2
		Fdxr
		Vps37c
		Caln1
		Spint1
		Spag8
		Satb1
		Scyl2
		Omp
		Slc47a2
		Efnb1
		Tspan18
		Cep85l
		Arhgap8
		Fam96b
		Bsdc1
		Iars2
		Actr8
		Klhl35
		Atp5g3
		Smpd4
		Gm26651
		9330198N18Rik
		Pef1
		Fbxw2
		Them6
		Pin1
		Itga7
		4933426M11Rik
		2410003L11Rik
		Gng5
		Kcp
		Gm12690
		Ccdc83
		Fblim1
		Slc25a30
		Snx22
		Pbld1
		Tufm
		Nol6
		Slc52a2
		Mrpl45
		Gsx2
		Pik3cd
		Lrrc38
		Cdyl2
		Dusp4
		Rpl12
		E2f2
		Pmepa1
		Qrfp
		Nsmaf
		Prr14
		Vcpkmt
		Mfsd1
		Slc4a11
Sig_E8.5pmNCC_vs_E8.5mNCC_DAP	2781	Ptf1a
		Wnt11
		Sergef
		1700028D13Rik
		RP23-326H11.2
		Mcu
		Foxl2
		BC027231
		Gm26812
		Rdh8
		Bcl7a
		Stxbp5l
		Tmed10
		Ptchd1
		Capzb
		Bbs9
		Zfp90
		Rybp
		Cachd1
		Pcdh1
		Lnx2
		Syt2
		Spock2
		Nav3
		Tmem38b
		A330050F15Rik
		1700001L05Rik
		Hat1
		Gm13412
		Dhrs2
		Ret
		Ttll11
		Ino80d
		Daglb
		Zfp772
		Stk11ip
		Nkain1
		1700012A03Rik
		Fam117a
		Ppp5c
		Rhob
		Grm4
		Rhebl1
		Ano2
		Myo1b
		Dctn6
		Tango2
		Slc7a15
		Kcnh1
		Hoxb1
		Setd3
		Spon1
		Ppm1l
		Chst12
		Mycl
		4930539E08Rik
		2310008N11Rik
		Gm13481
		Otx2os1
		Sycp2l
		Yaf2
		Gm29290
		Zfp423
		A930011G23Rik
		Arf2
		Uri1
		Ppp4r2
		Stk24
		Ptprb
		A230056P14Rik
		Clpb
		Eltd1
		Nrp1
		Bbx
		Sox4
		Tmem88b
		Srl
		Pnma3
		Slc39a8
		Nrcam
		Gm5420
		Arhgap29
		Dnah17
		Invs
		C1qa
		Slc47a1
		Nup210
		Tcfl5
		Cerk
		Mmrn1
		Camk1d
		Gm11232
		Mbd5
		Ier2
		4930517O19Rik
		Cct2
		Sh3rf1
		Col8a2
		Cdon
		Fam81a
		9530026P05Rik
		Akap1
		Cog5
		Cbfa2t3
		Dirc2
		Gm3985
		Dock11
		Gm29154
		Cds2
		Myzap
		Gm24222
		Grifin
		Etohi1
		Vps41
		Sufu
		Iltifb
		Gm12746
		Zfyve19
		Hist2h2be
		Sorl1
		Zscan22
		Zbtb16
		Metap1
		Trps1
		Gm11032
		Pitx2
		Oxgr1
		Glt6d1
		Gli1
		Rictor
		Gm12022
		Gm9966
		Cdh11
		Dmrta2
		Spata19
		Gm11650
		Skor1
		Tnfsf12Tnfsf13
		Gm22527
		4921524J17Rik
		Rpsa-ps10
		Hbegf
		Ndufs4
		Ranbp17
		Pxdn
		Clint1
		Nln
		Tet2
		Tmem63a
		Pcdhga2
		Det1
		4930448E22Rik
		Csf3
		Xxylt1
		Armc2
		Dnajc7
		Il4i1
		Adamts17
		Gm10860
		Moap1
		4930440C22Rik
		6330419J24Rik
		Wdr93
		Cx3cr1
		Gm28511
		Cacng4
		Dmgdh
		Ntn1
		Atp6v0a4
		Kat6b
		Zfp703
		Gm6117
		Dusp16
		Dpp6
		Wls
		Larp7
		Dag1
		Macf1
		Sord
		Gm29341
		Ppapdc1a
		RP24-559D1.1
		Akap8
		Fat1
		Fez2
		Ptgdr
		9330111N05Rik
		Nat3
		Gm7367
		Dab2
		Mapk1ip1l
		Rab3gap1
		Gprc5b
		Zfp677
		Rragb
		Rnaseh2b
		A930031H19Rik
		Rusc1
		Eif3h
		Kcnip4
		Arap3
		Gm17767
		Sephs1
		Catsper4
		Mbl2
		1700006H21Rik
		Zfp277
		Bcas1
		Iqsec1
		Plce1
		Gm9742
		Rgl1
		Gm6625
		Zeb2
		Tmtc2
		Cryl1
		Taar5
		Cldn23
		Slc26a7
		Gpx7
		Ndufaf2
		Muc16
		1700064J06Rik
		Zfp472
		Ildr1
		Eif2s3x
		Sema3e
		Fh1
		Taf4a
		n-R5s61
		Tpm3
		Lrrc48
		Mir17hg
		Lamc2
		Sp8
		Capn11
		Rnf182
		Klf12
		Acot5
		Tal1
		Tmem229b
		Srp14
		Ccm2l
		Gatsl2
		Coil
		Ascl2
		Ptpru
		4933427E13Rik
		Apool
		Mrpl1
		Scarb1
		9330175E14Rik
		Pim3
		Kif26a
		Sidt1
		Rp2h
		Tcf21
		Ctnna2
		1700007G11Rik
		Lct
		Trim24
		Gata6
		Gm9955
		Galr1
		Arvcf
		Snai2
		D130020L05Rik
		Pik3r5
		Mdm1
		Tecpr1
		Lphn2
		Mir124-2hg
		Zfp839
		Tshz2
		Gria1
		Bicd2
		Ndel1
		Cadm1
		Psmc4
		Nup210l
		Prpf6
		Grm7
		Reep3
		Acbd6
		Msx1
		Ttc7b
		Map2k5
		Grik3
		Fam173b
		Fcrl6
		6030452D12Rik
		Stxbp5
		Fam221a
		Crtac1
		Hrh2
		Klf7
		St3gal5
		Ccnj
		Mark2
		Lars2
		Zfp521
		Cmya5
		Nrxn3
		5730455P16Rik
		Znrf3
		Sfrp1
		Runx2
		Prdm1
		Stag2
		Dhrs13
		Adamts16
		Trappc6b
		2700029M09Rik
		Begain
		Zfp36l2
		Tyrp1
		Lemd1
		Gm14461
		Zfhx3
		Pcdh18
		Mab21l3
		Cldn14
		Pcp4
		Heca
		Xkr4
		Adcy7
		Ccdc32
		Arhgap24
		Gne
		Cd82
		Kcnk12
		Ankle1
		1700007B14Rik
		Cacna1b
		St7
		Dhx32
		Fam89b
		Ptpn14
		6030471H07Rik
		Zfp541
		Dlx2
		Zcchc13
		Gm5148
		She
		2900089D17Rik
		Pou2f3
		Ahdc1
		Gcm1
		Tg
		Kcna5
		Ccser1
		Gm23536
		Sipa1l3
		Tab3
		Edem1
		Arhgap31
		B3galnt2
		Gprin3
		Arhgdig
		Nfix
		D030018L15Rik
		Top1mt
		Six1
		Mrps17
		Ext1
		Dhodh
		Npl
		Tmem180
		Bpifc
		Dusp1
		Mr1
		Sorcs2
		1700052I22Rik
		Vegfa
		Gm10271
		Piwil4
		Asph
		Mir143hg
		Gm10803
		Pgs1
		Rnf222
		Ccdc162
		Edem3
		Ppp1cb
		Reln
		Wdr78
		Pag1
		RP24-549O22.4
		Alas1
		Stmn3
		Lpcat4
		Slc7a5
		Frmpd1
		Camk2n1
		Srsf3
		D830044D21Rik
		Rpl26
		Sh2d5
		Selo
		3632454L22Rik
		Atp8a2
		B230208H11Rik
		Mipol1
		Cers6
		Slc24a3
		Morn1
		Mmp16
		Filip1
		C630028M04Rik
		Mmel1
		A430010J10Rik
		Tmem212
		Lrpprc
		Elmo1
		C130074G19Rik
		Hmcn1
		Asb17
		Gm26665
		Nckap5
		Yes1
		Gm27027
		9330179D12Rik
		1110019D14Rik
		Mcm10
		4930554G24Rik
		Iqsec2
		Tmem47
		Myt1l
		Casp1
		Cope
		Otor
		Bicc1
		4731417B20Rik
		Prelid2
		Ak6
		Atrnl1
		1700096J18Rik
		Atp1a2
		Emc8
		Siah3
		Lmntd1
		Fam53b
		1600020E01Rik
		Gm13173
		Dsp
		Clec4d
		Pomp
		Mctp1
		Col18a1
		Elavl2
		Lig1
		Gnb1l
		Gna11
		Camta1
		Kcnq1
		Acn9
		Cux1
		Cacna2d3
		Map3k9
		4933427D06Rik
		Zfp663
		Smyd3
		Crygs
		Fate1
		Ninj2
		Nmbr
		Ppp3ca
		Cdkn2b
		Cdca2
		Rptor
		Sptbn4
		Syne1
		Rps19
		RP24-297E7.1
		Tjap1
		8030423J24Rik
		Pdgfa
		Mest
		Calcoco1
		Gm1818
		Gpr132
		Gm17028
		Dpysl5
		3110021N24Rik
		Itgb2
		Hcn3
		Tpk1
		Katnb1
		Ndn
		Gprasp1
		Ferd3l
		Gm11846
		Dhdds
		Gm16225
		4933406J08Rik
		Phf2
		A730018C14Rik
		Nkd1
		Dnah2
		Acot4
		Hmgxb3
		Tbc1d22a
		Mfsd2a
		Vwa5b1
		Rars2
		Gm21985
		Wfdc1
		Anapc4
		Zfp467
		Apoa1bp
		Xrcc6bp1
		Gm29418
		Aplp2
		Amer2
		Dupd1
		Vit
		Gm28746
		Ints1
		Arsg
		Ano6
		Trpd52l3
		Fbln5
		Smarca1
		Shpk
		Jph3
		Kcnt2
		4932411K12Rik
		Gm28380
		Atp10d
		Sdpr
		4930544L04Rik
		Eml1
		Slc28a3
		Gm15506
		Camk2d
		Crb3
		Os9
		Trim11
		Dzip1
		RP24-253I2.1
		Mpped2
		Cd79b
		Gm29387
		Fdft1
		Tenm2
		Cyp26b1
		Neu2
		Dnaja3
		Dennd1c
		Nr2e1
		Htatip2
		Zcchc2
		Olfr147
		E330017L17Rik
		Apcdd1
		Ccdc64
		1700123O20Rik
		Snn
		Cfap58
		Vgll3
		Pak1
		Shank2
		Gm26660
		Rell1
		Trib2
		1110002J07Rik
		Ttpa
		Mpc1
		Rpl37a
		Kcne2
		Meis2
		Tnfaip8l3
		Ifnlr1
		Fam193b
		Wwc2
		Ugt8a
		Fam20c
		Espn
		D19Bwg1357e
		Zbtb40
		Fyn
		Kirrel3
		Rnf165
		Vil1
		Dlg2
		Creb5
		Gm4419
		Pard3b
		4930548K13Rik
		Sox13
		Zfp787
		Kcnj6
		Frmpd4
		Car8
		Plcd3
		9430020K01Rik
		Cacna1h
		Nom1
		Cdc5l
		Adora2a
		Lrrc42
		Tuft1
		Klhl24
		Jade1
		Tcf12
		Gm13447
		Pik3r1
		2022-09-06
		Ppm1d
		Macrod2
		Pccb
		Crtc3
		Chst8
		Npas3
		4930595D18Rik
		1700049E22Rik
		Dtd1
		Lrrc36
		Pde8a
		F630040K05Rik
		Smarcd3
		Rcan1
		Cfap53
		Amotl1
		Foxb1
		Tmem179
		Gm14254
		Ints8
		Kcnma1
		Tcp11
		Trp73
		Kcna10
		Sgcz
		Prkg1
		Snx4
		2310065F04Rik
		Slc38a10
		Dock10
		Gm29630
		Tecta
		Nr5a2
		Id2
		Adcy1
		Trabd2b
		Gm20757
		Uprt
		St3gal1
		Rab15
		Rbfox3
		4930455D15Rik
		5730412P04Rik
		Foxi3
		A830008E24Rik
		Epha5
		Rnf130
		Yif1b
		Ccdc178
		Klhdc1
		Fryl
		Lima1
		Wwtr1
		Plekhm2
		Piezo1
		Phactr4
		Mtdh
		Rps27a
		Ncan
		Ascl1
		Rgs16
		Cntn4
		Cnpy1
		Pde6d
		Slc43a3
		Gm27166
		Ypel2
		Mapkbp1
		Serpinb6e
		Gpr56
		Kdm5a
		Arhgef16
		Rfx4
		Naf1
		RP24-272N10.3
		1700003M07Rik
		Gm14635
		1700065J18Rik
		Gm10287
		Kctd2
		Appl2
		A230072I06Rik
		Wwc1
		1600002H07Rik
		Arg1
		P2ry6
		Man1c1
		Serpinb1a
		Tead3
		Cradd
		Fam110a
		Htr1d
		Ryr2
		Gm28083
		Grid2
		Golga3
		Pxn
		Dlgap2
		Kif14
		Med12l
		Rims1
		Bre
		Sall2
		Larp1
		Kif18a
		Gm29295
		Gm14266
		Gps1
		Slc2a12
		Rab28
		Sdc3
		Med27
		Prrt2
		Them7
		Gm29336
		9930038B18Rik
		Vamp5
		Ralgds
		Hes1
		Hmgcll1
		Gm10638
		Otoa
		Aatf
		Atg16l2
		Ptger4
		Zbtb7c
		Rere
		Fzd2
		Megf11
		Gm10062
		Pcna
		Kcnh2
		2610528J11Rik
		Mgat4c
		Runx1
		Cpvl
		Bai1
		Tet3
		Rps2-ps6
		A530054K11Rik
		Hnrnpa3
		5330413P13Rik
		Pcsk5
		Abcc4
		Ftx
		Lrrc28
		Ipo13
		Megf10
		Papss1
		Postn
		Capg
		Eftud1
		Cald1
		Nek5
		Pbp2
		Gm12348
		Gm29465
		Gnal
		Gdf9
		Cyb561
		Rab3b
		4930438A08Rik
		Zmiz1
		Adamts18
		Gm9869
		Pomgnt2
		Zscan18
		Sh3bp1
		Tmcc2
		Golm1
		Kcnh6
		Galm
		Tiprl
		Hic2
		Tekt4
		Chat
		Rfx8
		Twist1
		Smarca2
		Fam178b
		Cybrd1
		Stk35
		Lbh
		Zfpm2
		Gm26608
		Lsm3
		Kcns2
		Clmn
		Fosl1
		C2cd4b
		Trim44
		Ppm1k
		Scd3
		4931417E11Rik
		1700030M09Rik
		Gm20594
		Myo7a
		Zfyve27
		Ptpla
		Tmem2
		Rab27b
		Gm9979
		Gm10108
		Morc1
		Tmtc1
		Apitd1
		Arrdc3
		Dennd3
		Pld5
		Gm15155
		Syt3
		Pla2g3
		Gpr158
		Gm9920
		Gm12580
		Hsd17b10
		Cd109
		Zbtb46
		1700112E06Rik
		Rps18-ps3
		Gm28942
		Lclat1
		Rnf214
		AY512931
		BC026585
		Gm28563
		Disc1
		Lman1
		AI662270
		Sh3pxd2a
		Whrn
		Impad1
		Slc32a1
		Usp3
		2310010G23Rik
		Git2
		Slc25a42
		Col13a1
		Pde7b
		Qsox1
		Nefh
		Igsf11
		Tjp1
		Allc
		Cct8
		Slc38a6
		Tacstd2
		Gm26691
		Alk
		Plekhg3
		Efnb2
		Gm5426
		Tmprss4
		Enpep
		Noto
		Lphn3
		Mob3a
		Pdhx
		Grin2a
		Mid1
		Eif5a
		Ldoc1l
		8030451A03Rik
		Terf2
		Vsx1
		1700030J22Rik
		Wdr20
		Sema3g
		Akr1c13
		Rabif
		Gm16401
		Celsr3
		Sf3b5
		Cln8
		Fam136a
		Elp6
		Stk32c
		Gm13605
		Znrf1
		Gpr26
		Zfand5
		Lats2
		Lrp1b
		Slc1a2
		P2rx1
		Gm9866
		Rtn4rl1
		Pcdh17
		Ttll5
		Hhat
		Minos1
		Ppap2a
		Mkrn1
		Fam162b
		Esco2
		4930402H24Rik
		Syf2
		Nell2
		Tdrd7
		Loxl4
		Ppp1r36
		Cass4
		Dennd1b
		6430628N08Rik
		Epb4.1l3
		4930447C04Rik
		Slc36a4
		Gpr157
		Gm4791
		Irf2
		Cyp46a1
		Slco2a1
		Vps13d
		Cln3
		Hook2
		Gm1070
		Ttyh3
		Crygf
		Tex43
		Fam118a
		Mrpl36
		Slain2
		Brd1
		Lemd2
		Zfp217
		Shisa7
		Opn5
		Tmem178b
		5730559C18Rik
		Nxpe2
		Gm9885
		Otud7a
		Nedd9
		Bin1
		E2f6
		Plagl1
		Dtx1
		Lrrc3
		Qk
		Elk3
		RP24-249K4.1
		Dhx8
		Aldh3b1
		Smug1
		Mthfsd
		Kctd14
		Ass1
		Vip
		Tacr1
		1700101E01Rik
		Arl15
		Nova2
		Arhgap12
		Zeb1
		Afap1
		Fntb
		Aifm3
		Clip4
		Wdr70
		Zfp629
		Amz1
[truncated: 1,812 more rows]

## Sheet: Sheet10
comparison between Motifs E8.25 pmNCC and E7.5NCC Progenitors
Names	total	elements
E7.5NCCProg_v_E8.25pmNCC_Motifs E8.25pmNCC_v_E7.5NCCProg_Motifs	746	VDR
		CLOCK
		Ptf1a
		MLX
		PPARD
		CREB3L1
		Bhlha15
		Foxd3
		IRF4
		BARHL2
		PAX7
		E2F8
		PKNOX2
		NR3C2
		Foxl2
		ZNF684
		SPIB
		MYBL1
		TAL1::TCF3
		MEF2D
		GLIS1
		EGR4
		HES2
		FOXD2
		BHLHA15(var.2)
		RXRG
		ZNF140
		NR1H4::RXRA
		DBP
		VEZF1
		NFE2
		FOSL2
		EHF
		SREBF1(var.2)
		TCF7L1
		HOXD8
		Twist2
		Stat2
		RARB(var.3)
		MITF
		NKX2-5
		HNF1A
		HIC2
		FOXP2
		ZBTB12
		MSC
		TGIF2LY
		POU4F2
		HOXD11
		RFX5
		RARA
		ZEB1
		PROP1
		RHOXF1
		HOXC13
		TFAP2A(var.3)
		ERG
		HLTF
		ZNF528
		MIXL1
		GSC
		KLF11
		UNCX
		USF2
		Klf1
		ESX1
		ARNT::HIF1A
		TBX4
		IRF1
		ZIC5
		Wt1
		SOX13
		NR2F1(var.2)
		MAX
		SOX4
		HOXA1
		NR4A2
		FOSL1::JUND
		GATA3
		RORA
		PAX4
		HOXA13
		TEAD1
		NFIA
		NR2F1
		Rhox11
		Prdm15
		HES5
		NEUROG2(var.2)
		LBX1
		Foxj3
		Dlx3
		ONECUT1
		Dmrt1
		INSM1
		FOXC2
		EWSR1-FLI1
		ELK1
		RUNX3
		FOXN3
		SOX21
		NFIX(var.2)
		NEUROD2
		NFATC4
		POU3F1
		POU3F4
		Rarg(var.2)
		LIN54
		MEIS1(var.2)
		Hic1
		ETV3
		HOXA2
		GSX2
		FOS::JUN(var.2)
		FOXK2
		FEV
		NFATC1
		FOXO4
		HOXD12
		HES1
		NKX2-3
		MEOX1
		OTX2
		ZNF16
		FIGLA
		NFIX
		SMAD3
		ZNF274
		ATF3
		TBX5
		PAX6
		FOXP3
		SPI1
		NFIB
		POU1F1
		POU4F3
		HOXB4
		TBXT
		RXRA::VDR
		DUX4
		THAP11
		RREB1
		Rarg
		HOXC12
		FOXE1
		NRL
		SP1
		ZNF148
		TFDP1
		RAX2
		KLF16
		IKZF1
		RARG(var.3)
		ZBTB33
		MGA
		MXI1
		TFAP4
		Arid3b
		HOXD10
		RBPJ
		Zfx
		ZNF317
		LBX2
		GATA6
		HOXC9
		Hmx1
		HES6
		NR4A1
		FOXA1
		NOTO
		Dlx4
		CREB1
		PDX1
		HOXC4
		GSX1
		FOXA2
		Zic2
		CDX4
		FOXC1
		OSR1
		DMRT3
		TBR1
		FOS
		PLAG1
		JUNB
		FOSL2::JUNB(var.2)
		REST
		RFX3
		ZKSCAN5
		TFAP2B(var.2)
		SOHLH2
		Msx3
		MEIS2(var.2)
		Sox1
		VAX2
		Nkx2-5(var.2)
		MEIS2
		POU6F2
		RARA::RXRG
		ZNF449
		NFKB2
		HESX1
		TEAD3
		HOXC10
		NKX6-1
		MEOX2
		SPDEF
		TLX2
		Nr2f6(var.2)
		MAFK
		IRF5
		FOSL1::JUNB
		TFAP2C(var.3)
		ATF2
		TFAP2C
		GLIS3
		MSX1
		JUN::JUNB(var.2)
		ELF3
		EMX2
		ZNF460
		ZSCAN4
		MYF6
		KLF17
		VENTX
		PAX9
		KLF5
		THRB
		MEF2A
		EN1
		BARX2
		THRB(var.2)
		Klf12
		TBX2
		SOX8
		FOXI1
		NFIC(var.2)
		GSC2
		HSF2
		Pax2
		ZNF24
		Ascl2
		GCM2
		ESRRA
		IRF3
		CEBPG
		FOXB1
		RARA(var.2)
		HOXB3
		PPARA::RXRA
		LHX6
		E2F1
		THAP1
		Tcf21
		PAX3(var.2)
		Ddit3::Cebpa
		Plagl1
		Alx1
		Ar
		ZBED1
		DLX5
		SP2
		PLAGL2
		ETS2
		TBX3
		NFE2L1
		ZNF382
		JDP2(var.2)
		ZBTB18
		HES7
		BARHL1
		ETS1
		FOSL2::JUN(var.2)
		GLIS2
		POU4F1
		POU6F1
		MYCN
		THRB(var.3)
		ATF7
		GATA5
		Znf423
		TBX18
		CDX2
		Foxj2
		NKX6-2
		HOXB13
		HOXB6
		Hmx3
		PPARG
		FOSB::JUNB
		NFIL3
		Shox2
		NFIC::TLX1
		ASCL1(var.2)
		TFAP2B
		FOSL2::JUN
		HNF4A
		IRF6
		PRDM4
		ISL2
		TBX19
		CEBPG(var.2)
		Rxra
		RAX
		NR1H2::RXRA
		NEUROG2
		Ebf2
		SOX14
		LHX5
		Sox11
		HIF1A
		RELA
		TP73
		MAFA
		HOXA4
		ELF2
		MYBL2
		HLF
		BHLHE40
		Crx
		Ptf1a(var.2)
		FOSL1::JUND(var.2)
		OSR2
		HOXD13
		RUNX1
		Dlx1
		HOXD4
		GATA1::TAL1
		ALX3
		TCF4
		NR2C2
		ATOH1(var.2)
		BARX1
		FOXO6
		MZF1
		VSX1
		KLF14
		JUND(var.2)
		TBX20
		FOSB::JUN
		EGR1
		HSF1
		TFAP2B(var.3)
		NFATC2
		OTX1
		EN2
		HOXA9
		NFYA
		ZNF410
		Nr2e3
		GRHL2
		Hand1::Tcf3
		HEY1
		XBP1
		GFI1
		FOS::JUN
		CEBPA
		ZIC4
		FOSL1::JUN(var.2)
		MSX2
		GATA1
		TFAP2A
		PBX1
		ETV2
		Dlx2
		USF1
		IRF2
		PHOX2B
		RUNX2
		Znf281
		Lhx3
		ERF
		Stat6
		RORA(var.2)
		NR1H4
		FOSL2::JUND(var.2)
		BATF3
		Sox3
		MTF1
		KLF6
		NRF1
		NR1I3
		NR3C1
		BHLHE22(var.2)
		KLF4
		NR5A1
		PRRX1
		DLX6
		NR2F1(var.3)
		ISX
		E2F2
		MYOD1
		BHLHE22
		Hmx2
		YY1
		Nr1h3::Rxra
		Atf1
		ZNF143
		MAF::NFE2
		TFEC
		HOXD3
		PROX1
		ATF6
		ZNF263
		SP3
		NFYC
		TCF3
		TBX21
		FOS::JUNB
		Pparg::Rxra
		NR2C1
		NEUROG1
		SNAI1
		LEF1
		POU2F3
		BACH1
		HOXB5
		PITX2
		ARGFX
		SOX9
		GLI2
		RORB
		Arid5a
		TGIF2LX
		Foxf1
		TGIF1
		TP53
		PITX1
		NR2C2(var.2)
		REL
		CEBPD
		Gmeb1
		TEAD2
		MAFG
		MNT
		MZF1(var.2)
		FOXL1
		HOXB8
		FOSL2::JUNB
		JUND
		MAX::MYC
		Smad4
		Arntl
		ZIC1
		MYF5
		ZNF354C
		RXRG(var.2)
		SOX12
		GRHL1
		MEIS1
		RELB
		EGR2
		HNF1B
		DMRTC2
		NHLH2
		STAT1::STAT2
		ZNF384
		PAX1
		NR2F6(var.3)
		Mafb
		JUN(var.2)
		KLF15
		KLF2
		SIX2
		TCF7L2
		TFE3
		RFX1
		Nobox
		HEY2
		ETV5
		PHOX2A
		VSX2
		ELF5
		HOXB9
		SOX10
		MYOG
		IRF7
		HOXA10
		CENPB
		Bach1::Mafk
		GATA2
		HAND2
		NKX2-8
		HOXC11
		MAF
		CREB3
		ETV4
		STAT3
		Alx4
		Dux
		FOXP1
		Creb3l2
		HINFP
		MSGN1
		Foxq1
		RARA::RXRA
		MSANTD3
		Lhx4
		HNF4A(var.2)
		FOXH1
		NFYB
		ZSCAN29
		Zic1::Zic2
		E2F6
		RORC
		HSF4
		Isl1
		VAX1
		Stat5b
		Sox17
		ZNF135
		PAX3
		Lhx8
		PITX3
		EBF3
		POU5F1
		CUX1
		Rbpjl
		TFEB
		FOSL2::JUND
		LMX1B
		Pou5f1::Sox2
		HOXA5
		SCRT2
		MLXIPL
		SHOX
		NFKB1
		IRF8
		GCM1
		ELF4
		TCFL5
		ELF1
		CREB3L4(var.2)
		SIX1
		TGIF2
		JUN::JUNB
		BCL6B
		ZBTB26
		OVOL1
		NHLH1
		TBX1
		SP8
		EBF1
		Gfi1b
		HNF4G
		ZNF282
		SCRT1
		HOXC8
		ZNF740
		NKX6-3
		ZNF136
		FOXD1
		E2F4
		ZBTB7A
		ESR1
		BACH2(var.2)
		TCF7
		Stat4
		TFCP2
		RFX4
		NR6A1
		PKNOX1
		OLIG1
		NFAT5
		NEUROD1
		Npas2
		ZBTB7B
		OLIG3
		TCF12(var.2)
		DUXA
		KLF13
		FLI1
		HOXA6
		SREBF1
		Smad2::Smad3
		HOXD9
		HMBOX1
		RXRB(var.2)
		Sox5
		NFATC3
		FOXF2
		OVOL2
		NR1I2
		Sox6
		NR4A2::RXRA
		ZKSCAN1
		ESRRB
		NR1D2
		Nr2e1
		TFAP4(var.2)
		BSX
		FOXO3
		Six3
		KLF10
		MEF2B
		POU3F3
		ASCL1
		JDP2
		CTCFL
		POU2F1
		NKX2-2
		FOS::JUND
		BCL6
		ELK3
		Mecom
		TBP
		SREBF2
		DRGX
		Mlxip
		ETV6
		ZBTB7C
		GLI3
		RFX7
		Spz1
		EOMES
		ZIC3
		CEBPB
		TBX6
		Esrrg
		Hoxa11
		NFIC
		ZNF341
		HOXB7
		MYC
		FOSL1::JUN
		Nkx3-1
		FERD3L
		LHX2
		ETV1
		JUN
		MEIS3
		Arnt
		Creb5
		IRF9
		EVX1
		LMX1A
		Nr2f6
		ONECUT2
		BACH2
		ATOH7
		SOX15
		mix-a
		POU3F2
		DPRX
		SPIC
		CUX2
		SNAI2
		BHLHE23
		HOXB2
		ZFP42
		KLF9
		Tcf12
		ZFP57
		SP9
		CEBPE
		HOXA7
		ESR2
		E2F7
		Dmbx1
		TFAP2A(var.2)
		OLIG2
		BHLHE41
		Atoh1
		GBX2
		E2F3
		ZBTB32
		TWIST1
		SP4
		YY2
		PAX5
		Stat5a::Stat5b
		LHX9
		Rarb
		ZNF682
		POU2F2
		EGR3
		ATF4
		MAFF
		PBX2
		TBX15
		CTCF
		ZBTB6
		Arx
		Foxo1
		FOSL1
		Nr5a2
		Ptf1a(var.3)
		SRF
		SOX18
		TCF21(var.2)
		MAZ
		STAT1
		Stat5a
		FOXA3
		NR1D1
		TFAP2C(var.2)
		Arid3a
		GABPA
		PBX3
		SNAI3
		CREB3L4
		FOSB::JUNB(var.2)
		ZNF75D
		EVX2
		SOX2
		ONECUT3
		BATF
		TP63
		POU5F1B
		GATA4
		MNX1
		Nkx3-2
		CREM
		PRRX2
		GMEB2
		ELK4
		POU6F1(var.2)
		TEF
		SMAD5
		FOXK1
		BATF::JUN
		TFAP2E
		DMRTA2
		Nfe2l2
		NR2F2
		Rarb(var.2)
		EMX1
		PRDM1
		CDX1
		TEAD4
		GBX1
		ZBTB14
		SMAD2::SMAD3::SMAD4
		RFX2
		Ahr::Arnt
		FOXG1
		MEF2C
		ZNF652
		ARNT2
		LHX1
		SRY
		SREBF2(var.2)
		MYB
		KLF3
		JUNB(var.2)
		RXRB

[truncated: 2 more sheets: Sheet11, Sheet12]
