# Supplementary material for: Post-transcriptional regulation in cranial neural crest cells expands developmental potential
Source: Proc Natl Acad Sci U S A. 2023 Feb 1;120(6):e2212578120. doi: 10.1073/pnas.2212578120 (PMC9963983; doi:10.1073/pnas.2212578120)
Supplement: Supplementary file 9 — Dataset S08 (XLSX) [file pnas.2212578120.sd08.xlsx]

## Sheet: E7.5AE_&_E7.5NCCProg_Peaks
Motif Name	Consensus	P-value	Log P-value	q-value (Benjamini)	# of Target Sequences with Motif(of 306)	% of Target Sequences with Motif	# of Background Sequences with Motif(of 29615)	% of Background Sequences with Motif
Nkx2.1(Homeobox)/LungAC-Nkx2.1-ChIP-Seq(GSE43252)/Homer	RSCACTYRAG	0.1	-2.519	0.8795	286	0.9346	26968	0.9105
KLF14(Zf)/HEK293-KLF14.GFP-ChIP-Seq(GSE58341)/Homer	RGKGGGCGKGGC	0.1	-3.2	0.7446	276	0.902	25687.1	0.8672
Nkx3.1(Homeobox)/LNCaP-Nkx3.1-ChIP-Seq(GSE28264)/Homer	AAGCACTTAA	0.1	-2.422	0.8795	270	0.8824	25285.2	0.8537
Nkx6.1(Homeobox)/Islet-Nkx6.1-ChIP-Seq(GSE40975)/Homer	GKTAATGR	0.1	-3.932	0.7252	269	0.8791	24724.7	0.8348
Erra(NR)/HepG2-Erra-ChIP-Seq(GSE31477)/Homer	CAAAGGTCAG	0.1	-3.545	0.7252	265	0.866	24401.2	0.8238
Bapx1(Homeobox)/VertebralCol-Bapx1-ChIP-Seq(GSE36672)/Homer	TTRAGTGSYK	0.1	-3.126	0.7446	263	0.8595	24316.2	0.821
Eomes(T-box)/H9-Eomes-ChIP-Seq(GSE26097)/Homer	ATTAACACCT	0.1	-3.363	0.7252	261	0.8529	24030	0.8113
Isl1(Homeobox)/Neuron-Isl1-ChIP-Seq(GSE31456)/Homer	CTAATKGV	0.01	-6.333	0.3677	260	0.8497	23143.4	0.7814
HIC1(Zf)/Treg-ZBTB29-ChIP-Seq(GSE99889)/Homer	TGCCAGCB	0.1	-2.378	0.8795	257	0.8399	23949.1	0.8086
MYB(HTH)/ERMYB-Myb-ChIPSeq(GSE22095)/Homer	GGCVGTTR	0.1	-3.67	0.7252	253	0.8268	23091.9	0.7796
Maz(Zf)/HepG2-Maz-ChIP-Seq(GSE31477)/Homer	GGGGGGGG	0.1	-2.391	0.8795	253	0.8268	23533.1	0.7945
AMYB(HTH)/Testes-AMYB-ChIP-Seq(GSE44588)/Homer	TGGCAGTTGG	0.01	-4.9	0.7252	240	0.7843	21363	0.7213
Smad4(MAD)/ESC-SMAD4-ChIP-Seq(GSE29422)/Homer	VBSYGTCTGG	0.1	-2.605	0.874	238	0.7778	21917.3	0.74
NPAS(bHLH)/Liver-NPAS-ChIP-Seq(GSE39860)/Homer	NVCACGTG	0.1	-2.32	0.8795	216	0.7059	19829.5	0.6695
TCF4(bHLH)/SHSY5Y-TCF4-ChIP-Seq(GSE96915)/Homer	SMCATCTGKH	0.1	-2.309	0.8795	216	0.7059	19834.3	0.6696
ZNF467(Zf)/HEK293-ZNF467.GFP-ChIP-Seq(GSE58341)/Homer	TGGGGAAGGGCM	0.01	-4.961	0.7252	200	0.6536	17265.9	0.5829
EBF1(EBF)/Near-E2A-ChIP-Seq(GSE21512)/Homer	GTCCCCWGGGGA	0.1	-2.421	0.8795	192	0.6275	17409.2	0.5878
STAT4(Stat)/CD4-Stat4-ChIP-Seq(GSE22104)/Homer	NYTTCCWGGAAR	0.01	-5.44	0.5987	187	0.6111	15834.6	0.5346
EBF2(EBF)/BrownAdipose-EBF2-ChIP-Seq(GSE97114)/Homer	NABTCCCWDGGGAVH	0.1	-4.003	0.7252	186	0.6078	16190.1	0.5466
Lhx1(Homeobox)/EmbryoCarcinoma-Lhx1-ChIP-Seq(GSE70957)/Homer	NNYTAATTAR	0.1	-2.362	0.8795	174	0.5686	15677.3	0.5293
Tbx21(T-box)/GM12878-TBX21-ChIP-Seq(Encode)/Homer	AGGTGTGAAA	0.1	-2.341	0.8795	174	0.5686	15687.2	0.5296
MNT(bHLH)/HepG2-MNT-ChIP-Seq(Encode)/Homer	DGCACACGTG	0.01	-4.67	0.7252	171	0.5588	14504.2	0.4897
Pit1(Homeobox)/GCrat-Pit1-ChIP-Seq(GSE58009)/Homer	ATGMATATDC	0.01	-4.772	0.7252	166	0.5425	13988.3	0.4723
Stat3+il21(Stat)/CD4-Stat3-ChIP-Seq(GSE19198)/Homer	SVYTTCCNGGAARB	0.1	-4.449	0.7252	154	0.5033	12937.6	0.4368
Pdx1(Homeobox)/Islet-Pdx1-ChIP-Seq(SRA008281)/Homer	YCATYAATCA	0.1	-2.541	0.8795	153	0.5	13561.2	0.4579
RUNX2(Runt)/PCa-RUNX2-ChIP-Seq(GSE33889)/Homer	NWAACCACADNN	0.1	-2.739	0.8465	151	0.4935	13281.9	0.4484
RUNX-AML(Runt)/CD4+-PolII-ChIP-Seq(Barski_et_al.)/Homer	GCTGTGGTTW	0.1	-3.725	0.7252	139	0.4542	11752.1	0.3968
LEF1(HMG)/H1-LEF1-ChIP-Seq(GSE64758)/Homer	CCTTTGATST	0.1	-3.44	0.7252	137	0.4477	11665.3	0.3938
Arnt:Ahr(bHLH)/MCF7-Arnt-ChIP-Seq(Lo_et_al.)/Homer	TBGCACGCAA	0.1	-2.34	0.8795	133	0.4346	11738.6	0.3963
CHR(?)/Hela-CellCycle-Expression/Homer	SRGTTTCAAA	0.1	-3.183	0.7446	131	0.4281	11193.3	0.3779
THRb(NR)/HepG2-THRb.Flag-ChIP-Seq(Encode)/Homer	GGTCACCTGAGGTCA	0.1	-4.359	0.7252	126	0.4118	10319.8	0.3484
Max(bHLH)/K562-Max-ChIP-Seq(GSE31477)/Homer	RCCACGTGGYYN	0.1	-3.753	0.7252	125	0.4085	10422.4	0.3519
PRDM10(Zf)/HEK293-PRDM10.eGFP-ChIP-Seq(Encode)/Homer	TGGTACATTCCA	0.1	-2.411	0.8795	121	0.3954	10565.4	0.3567
HNF6(Homeobox)/Liver-Hnf6-ChIP-Seq(ERP000394)/Homer	NTATYGATCH	0.1	-4.52	0.7252	108	0.3529	8605.9	0.2906
FXR(NR),IR1/Liver-FXR-ChIP-Seq(Chong_et_al.)/Homer	AGGTCANTGACCTB	0.001	-7.216	0.3041	101	0.3301	7323.9	0.2473
Zfp281(Zf)/ES-Zfp281-ChIP-Seq(GSE81042)/Homer	CCCCTCCCCCAC	0.1	-3.043	0.7446	94	0.3072	7787.6	0.2629
Cux2(Homeobox)/Liver-Cux2-ChIP-Seq(GSE35985)/Homer	HNRAATCAAT	0.01	-4.675	0.7252	91	0.2974	7020.8	0.237
bZIP:IRF(bZIP,IRF)/Th17-BatF-ChIP-Seq(GSE39756)/Homer	NAGTTTCABTHTGACTNW	0.1	-2.49	0.8795	88	0.2876	7439.3	0.2512
Mef2c(MADS)/GM12878-Mef2c-ChIP-Seq(GSE32465)/Homer	DCYAAAAATAGM	0.1	-2.478	0.8795	85	0.2778	7166.3	0.2419
STAT1(Stat)/HelaS3-STAT1-ChIP-Seq(GSE12782)/Homer	NATTTCCNGGAAAT	0.1	-4.206	0.7252	79	0.2582	6071.9	0.205
Ets1-distal(ETS)/CD4+-PolII-ChIP-Seq(Barski_et_al.)/Homer	MACAGGAAGT	0.1	-3.208	0.7446	78	0.2549	6269.6	0.2117
Tcf3(HMG)/mES-Tcf3-ChIP-Seq(GSE11724)/Homer	ASWTCAAAGG	0.1	-3.12	0.7446	62	0.2026	4858.6	0.164
MYNN(Zf)/HEK293-MYNN.eGFP-ChIP-Seq(Encode)/Homer	TTCAAAWTAAAAGTC	0.1	-2.672	0.867	62	0.2026	4995.2	0.1686
Pbx3(Homeobox)/GM12878-PBX3-ChIP-Seq(GSE32465)/Homer	SCTGTCAMTCAN	0.1	-2.654	0.867	62	0.2026	5001.2	0.1688
Pknox1(Homeobox)/ES-Prep1-ChIP-Seq(GSE63282)/Homer	SCTGTCAVTCAV	0.1	-2.525	0.8795	61	0.1993	4953.5	0.1672
ERE(NR),IR3/MCF7-ERa-ChIP-Seq(Unpublished)/Homer	VAGGTCACNSTGACC	0.1	-2.557	0.8795	59	0.1928	4762.2	0.1608
EBF(EBF)/proBcell-EBF-ChIP-Seq(GSE21978)/Homer	DGTCCCYRGGGA	0.1	-2.454	0.8795	59	0.1928	4796.2	0.1619
Mef2d(MADS)/Retina-Mef2d-ChIP-Seq(GSE61391)/Homer	GCTATTTTTAGC	0.1	-2.513	0.8795	41	0.134	3172.4	0.1071
HNF1b(Homeobox)/PDAC-HNF1B-ChIP-Seq(GSE64557)/Homer	GTTAATNATTAA	0.1	-3.581	0.7252	37	0.1209	2580.5	0.0871
Hnf1(Homeobox)/Liver-Foxa2-Chip-Seq(GSE25694)/Homer	GGTTAAWCATTAA	0.1	-3.23	0.7446	36	0.1176	2568.2	0.0867
GATA(Zf),IR3/iTreg-Gata3-ChIP-Seq(GSE20898)/Homer	NNNNNBAGATAWYATCTVHN	0.1	-2.796	0.8429	32	0.1046	2323	0.0784
GATA(Zf),IR4/iTreg-Gata3-ChIP-Seq(GSE20898)/Homer	NAGATWNBNATCTNN	0.1	-2.846	0.8287	22	0.0719	1478.6	0.0499
DUX4(Homeobox)/Myoblasts-DUX4.V5-ChIP-Seq(GSE75791)/Homer	NWTAAYCYAATCAWN	0.1	-2.759	0.8465	11	0.0359	624.6	0.0211
ZNF382(Zf)/HEK293-ZNF382.GFP-ChIP-Seq(GSE58341)/Homer	GNCTGTASTRNTGBCTCHTT	0.1	-2.396	0.8795	9	0.0294	515.8	0.0174
OCT:OCT(POU,Homeobox,IR1)/NPC-Brn2-ChIP-Seq(GSE35496)/Homer	ATGAATWATTCATGA	0.1	-2.571	0.8795	6	0.0196	283	0.0096

## Sheet: E7.5NCCProg_&_E8.25pmNCC_Peaks
Motif Name	Consensus	P-value	Log P-value	q-value (Benjamini)	# of Target Sequences with Motif(of 4)	% of Target Sequences with Motif	# of Background Sequences with Motif(of 160254)	% of Background Sequences with Motif
NeuroD1(bHLH)/Islet-NeuroD1-ChIP-Seq(GSE30298)/Homer	GCCATCTGTT	0.1	-3.376	1	4	1	68886	0.4299
Foxa2(Forkhead)/Liver-Foxa2-ChIP-Seq(GSE25694)/Homer	CYTGTTTACWYW	0.1	-3.293	1	4	1	70335.1	0.439
FoxL2(Forkhead)/Ovary-FoxL2-ChIP-Seq(GSE60858)/Homer	WWTRTAAACAVG	0.1	-3.179	1	4	1	72361	0.4516
Sox4(HMG)/proB-Sox4-ChIP-Seq(GSE50066)/Homer	YCTTTGTTCC	0.1	-3.113	1	4	1	73578.5	0.4592
Sox2(HMG)/mES-Sox2-ChIP-Seq(GSE11431)/Homer	BCCATTGTTC	0.1	-3.056	1	4	1	74627.5	0.4658
Sox9(HMG)/Limb-SOX9-ChIP-Seq(GSE73225)/Homer	AGGVNCCTTTGT	0.1	-2.934	1	4	1	76934.2	0.4802
AP-2alpha(AP2)/Hela-AP2alpha-ChIP-Seq(GSE31477)/Homer	ATGCCCTGAGGC	0.1	-2.893	1	4	1	77723.2	0.4851
Tbx21(T-box)/GM12878-TBX21-ChIP-Seq(Encode)/Homer	AGGTGTGAAA	0.1	-2.516	1	4	1	85418.9	0.5331
STAT4(Stat)/CD4-Stat4-ChIP-Seq(GSE22104)/Homer	NYTTCCWGGAAR	0.1	-2.504	1	4	1	85679.9	0.5348
Pknox1(Homeobox)/ES-Prep1-ChIP-Seq(GSE63282)/Homer	SCTGTCAVTCAV	0.1	-4.08	1	3	0.75	27098.9	0.1691
PRDM9(Zf)/Testis-DMC1-ChIP-Seq(GSE35498)/Homer	ADGGYAGYAGCATCT	0.1	-3.028	1	3	0.75	39363.1	0.2457
Tlx?(NR)/NPC-H3K4me1-ChIP-Seq(GSE16256)/Homer	CTGGCAGSCTGCCA	0.1	-2.881	1	3	0.75	41524.4	0.2592
PSE(SNAPc)/K562-mStart-Seq/Homer	WAVTCACCMTAASYDAAAAG	0.1	-2.443	1	3	0.75	48741.5	0.3042
Bach2(bZIP)/OCILy7-Bach2-ChIP-Seq(GSE44420)/Homer	TGCTGAGTCA	0.1	-2.903	1	2	0.5	16441.7	0.1026
E2F7(E2F)/Hela-E2F7-ChIP-Seq(GSE32673)/Homer	VDTTTCCCGCCA	0.1	-2.761	1	2	0.5	17751.7	0.1108
Jun-AP1(bZIP)/K562-cJun-ChIP-Seq(GSE31477)/Homer	GATGASTCATCN	0.1	-2.634	1	2	0.5	19021.5	0.1187
Tbox:Smad(T-box,MAD)/ESCd5-Smad2_3-ChIP-Seq(GSE29422)/Homer	AGGTGHCAGACA	0.1	-2.515	1	2	0.5	20303.7	0.1267
VDR(NR),DR3/GM10855-VDR+vitD-ChIP-Seq(GSE22484)/Homer	ARAGGTCANWGAGTTCANNN	0.1	-2.455	1	2	0.5	20989.1	0.131
Tbx20(T-box)/Heart-Tbx20-ChIP-Seq(GSE29636)/Homer	GGTGYTGACAGS	0.1	-2.313	1	2	0.5	22713.4	0.1418
ZNF41(Zf)/HEK293-ZNF41.GFP-ChIP-Seq(GSE58341)/Homer	CCTCATGGTGYCYTWYTCCCTTGTG	0.1	-2.878	1	1	0.25	2300.5	0.0144
ZNF382(Zf)/HEK293-ZNF382.GFP-ChIP-Seq(GSE58341)/Homer	GNCTGTASTRNTGBCTCHTT	0.1	-2.714	1	1	0.25	2723.4	0.017
Nrf2(bZIP)/Lymphoblast-Nrf2-ChIP-Seq(GSE37589)/Homer	HTGCTGAGTCAT	0.1	-2.391	1	1	0.25	3800.7	0.0237
NFE2L2(bZIP)/HepG2-NFE2L2-ChIP-Seq(Encode)/Homer	AWWWTGCTGAGTCAT	0.1	-2.362	1	1	0.25	3914	0.0244

## Sheet: E7.5NCCProg_&_E8.5pmNCC_Peaks
Motif Name	Consensus	P-value	Log P-value	q-value (Benjamini)	# of Target Sequences with Motif(of 26)	% of Target Sequences with Motif	# of Background Sequences with Motif(of 26783)	% of Background Sequences with Motif
Rbpj1(?)/Panc1-Rbpj1-ChIP-Seq(GSE47459)/Homer	HTTTCCCASG	0.01	-6.421	0.6736	25	0.9615	19037.3	0.7108
Maz(Zf)/HepG2-Maz-ChIP-Seq(GSE31477)/Homer	GGGGGGGG	0.1	-3.188	1	25	0.9615	22029.6	0.8226
BMAL1(bHLH)/Liver-Bmal1-ChIP-Seq(GSE39860)/Homer	GNCACGTG	0.1	-3.538	1	23	0.8846	18870.8	0.7046
Smad4(MAD)/ESC-SMAD4-ChIP-Seq(GSE29422)/Homer	VBSYGTCTGG	0.1	-2.659	1	23	0.8846	19911.3	0.7435
NPAS(bHLH)/Liver-NPAS-ChIP-Seq(GSE39860)/Homer	NVCACGTG	0.1	-3.376	1	22	0.8462	17799.1	0.6646
EBF1(EBF)/Near-E2A-ChIP-Seq(GSE21512)/Homer	GTCCCCWGGGGA	0.1	-2.998	1	20	0.7692	15920.8	0.5945
NPAS2(bHLH)/Liver-NPAS2-ChIP-Seq(GSE39860)/Homer	KCCACGTGAC	0.1	-3.756	1	19	0.7308	13904.3	0.5192
EBF2(EBF)/BrownAdipose-EBF2-ChIP-Seq(GSE97114)/Homer	NABTCCCWDGGGAVH	0.1	-3.125	1	19	0.7308	14651	0.5471
Fox:Ebox(Forkhead,bHLH)/Panc1-Foxa2-ChIP-Seq(GSE47459)/Homer	NNNVCTGWGYAAACASN	0.1	-2.429	1	17	0.6538	13453	0.5023
NFkB-p65(RHD)/GM12787-p65-ChIP-Seq(GSE19485)/Homer	WGGGGATTTCCC	0.01	-5.969	0.6736	16	0.6154	8809	0.3289
CLOCK(bHLH)/Liver-Clock-ChIP-Seq(GSE39860)/Homer	GHCACGTG	0.01	-4.665	1	15	0.5769	8945.8	0.334
THRb(NR)/HepG2-THRb.Flag-ChIP-Seq(Encode)/Homer	GGTCACCTGAGGTCA	0.1	-4.296	1	15	0.5769	9281.6	0.3466
ZNF264(Zf)/HEK293-ZNF264.GFP-ChIP-Seq(GSE58341)/Homer	RGGGCACTAACY	0.1	-3.329	1	15	0.5769	10277	0.3837
PBX2(Homeobox)/K562-PBX2-ChIP-Seq(Encode)/Homer	RTGATTKATRGN	0.1	-2.876	1	15	0.5769	10815.7	0.4038
Max(bHLH)/K562-Max-ChIP-Seq(GSE31477)/Homer	RCCACGTGGYYN	0.1	-3.186	1	14	0.5385	9474.4	0.3538
Klf4(Zf)/mES-Klf4-ChIP-Seq(GSE11431)/Homer	GCCACACCCA	0.1	-2.862	1	14	0.5385	9856.6	0.368
Tlx?(NR)/NPC-H3K4me1-ChIP-Seq(GSE16256)/Homer	CTGGCAGSCTGCCA	0.1	-3.93	1	12	0.4615	6898.3	0.2576
c-Myc(bHLH)/mES-cMyc-ChIP-Seq(GSE11431)/Homer	VVCCACGTGG	0.1	-3.434	1	12	0.4615	7362.9	0.2749
USF1(bHLH)/GM12878-Usf1-ChIP-Seq(GSE32465)/Homer	SGTCACGTGR	0.1	-3.1	1	12	0.4615	7706.2	0.2877
Barx1(Homeobox)/Stomach-Barx1.3xFlag-ChIP-Seq(GSE69483)/Homer	AAACMATTAN	0.1	-2.614	1	11	0.4231	7342.5	0.2742
E2F1(E2F)/Hela-E2F1-ChIP-Seq(GSE22478)/Homer	CWGGCGGGAA	0.1	-2.764	1	10	0.3846	6280.9	0.2345
HIF2a(bHLH)/785_O-HIF2a-ChIP-Seq(GSE34871)/Homer	GCACGTACCC	0.1	-2.626	1	10	0.3846	6432	0.2402
NF1(CTF)/LNCAP-NF1-ChIP-Seq(Unpublished)/Homer	CYTGGCABNSTGCCAR	0.1	-2.519	1	10	0.3846	6552.9	0.2447
FXR(NR),IR1/Liver-FXR-ChIP-Seq(Chong_et_al.)/Homer	AGGTCANTGACCTB	0.1	-2.468	1	10	0.3846	6611.5	0.2469
Pbx3(Homeobox)/GM12878-PBX3-ChIP-Seq(GSE32465)/Homer	SCTGTCAMTCAN	0.1	-3.859	1	9	0.3462	4480.7	0.1673
Usf2(bHLH)/C2C12-Usf2-ChIP-Seq(GSE36030)/Homer	GTCACGTGGT	0.1	-2.938	1	9	0.3462	5246.9	0.1959
ERE(NR),IR3/MCF7-ERa-ChIP-Seq(Unpublished)/Homer	VAGGTCACNSTGACC	0.1	-3.206	1	8	0.3077	4197	0.1567
Pknox1(Homeobox)/ES-Prep1-ChIP-Seq(GSE63282)/Homer	SCTGTCAVTCAV	0.1	-2.927	1	8	0.3077	4430.4	0.1654
EKLF(Zf)/Erythrocyte-Klf1-ChIP-Seq(GSE20478)/Homer	NWGGGTGTGGCY	0.1	-2.846	1	8	0.3077	4502.8	0.1681
SpiB(ETS)/OCILY3-SPIB-ChIP-Seq(GSE56857)/Homer	AAAGRGGAAGTG	0.1	-2.592	1	8	0.3077	4741.3	0.177
RAR:RXR(NR),DR5/ES-RAR-ChIP-Seq(GSE56893)/Homer	AGGTCAAGGTCA	0.1	-4.371	1	6	0.2308	2064.2	0.0771
Pitx1:Ebox(Homeobox,bHLH)/Hindlimb-Pitx1-ChIP-Seq(GSE41591)/Homer	YTAATTRAWWCCAGATGT	0.1	-3.155	1	6	0.2308	2719.9	0.1016
Jun-AP1(bZIP)/K562-cJun-ChIP-Seq(GSE31477)/Homer	GATGASTCATCN	0.1	-2.585	1	6	0.2308	3131.9	0.1169
GFY(?)/Promoter/Homer	ACTACAATTCCC	0.1	-2.834	1	5	0.1923	2212	0.0826
NFkB-p50,p52(RHD)/Monocyte-p50-ChIP-Chip(Schreiber_et_al.)/Homer	GGGGGAATCCCC	0.1	-2.453	1	5	0.1923	2471.6	0.0923
ZNF675(Zf)/HEK293-ZNF675.GFP-ChIP-Seq(GSE58341)/Homer	ARGAGGMCAAAATGW	0.1	-2.393	1	5	0.1923	2516.3	0.094
TFE3(bHLH)/MEF-TFE3-ChIP-Seq(GSE75757)/Homer	GTCACGTGACYV	0.1	-2.471	1	4	0.1538	1735.7	0.0648

## Sheet: E7.5NCCProg_&_E8.5mNCC_Peaks
Motif Name	Consensus	P-value	Log P-value	q-value (Benjamini)	# of Target Sequences with Motif(of 4)	% of Target Sequences with Motif	# of Background Sequences with Motif(of 187511)	% of Background Sequences with Motif
Lhx1(Homeobox)/EmbryoCarcinoma-Lhx1-ChIP-Seq(GSE70957)/Homer	NNYTAATTAR	0.1	-2.316	1	4	1	105123	0.5604
BORIS(Zf)/K562-CTCFL-ChIP-Seq(GSE32465)/Homer	CNNBRGCGCCCCCTGSTGGC	0.1	-4.516	1	3	0.75	27252.9	0.1453
Pax8(Paired,Homeobox)/Thyroid-Pax8-ChIP-Seq(GSE26938)/Homer	GTCATGCHTGRCTGS	0.1	-3.889	1	3	0.75	33924.1	0.1809
NFkB-p65(RHD)/GM12787-p65-ChIP-Seq(GSE19485)/Homer	WGGGGATTTCCC	0.1	-2.394	1	3	0.75	58102.6	0.3098
ETS(ETS)/Promoter/Homer	AACCGGAAGT	0.1	-2.32	1	3	0.75	59717.9	0.3184
DUX4(Homeobox)/Myoblasts-DUX4.V5-ChIP-Seq(GSE75791)/Homer	NWTAAYCYAATCAWN	0.01	-5.742	1	2	0.5	4406.5	0.0235
GATA(Zf),IR4/iTreg-Gata3-ChIP-Seq(GSE20898)/Homer	NAGATWNBNATCTNN	0.1	-4.245	1	2	0.5	9486.9	0.0506
Ronin(THAP)/ES-Thap11-ChIP-Seq(GSE51522)/Homer	RACTACAACTCCCAGVAKGC	0.1	-3.847	1	2	0.5	11668.9	0.0622
GFY-Staf(?,Zf)/Promoter/Homer	RACTACAATTCCCAGAAKGC	0.1	-3.505	1	2	0.5	13965.7	0.0745
GFY(?)/Promoter/Homer	ACTACAATTCCC	0.1	-3.205	1	2	0.5	16373.3	0.0873
T1ISRE(IRF)/ThioMac-Ifnb-Expression/Homer	ACTTTCGTTTCT	0.1	-3.495	1	1	0.25	1438.1	0.0077
Pax7(Paired,Homeobox),long/Myoblast-Pax7-ChIP-Seq(GSE25064)/Homer	TAATCHGATTAC	0.1	-2.916	1	1	0.25	2591.9	0.0138
ZKSCAN1(Zf)/HepG2-ZKSCAN1-ChIP-Seq(Encode)/Homer	GCACAYAGTAGGKCY	0.1	-2.492	1	1	0.25	4007.7	0.0214

## Sheet: Top motif barplots
Motifs within shared peaks	Motif Name	% of Target Sequences with Motif
E7.5AE_&_E7.5NCCProg_Peaks	Nkx2.1	0.9346
	KLF14	0.902
	Nkx3.1	0.8824
	Nkx6.1	0.8791
	Erra	0.866
	Bapx1	0.8595
	Eomes	0.8529
	Isl1	0.8497
	Hic1	0.8399
	Myb	0.8268
E7.5NCCProg_&_E8.25pmNCC_Peaks	NeuroD1	1
	Foxa2	1
	FoxL2	1
	Sox4	1
	Sox2	1
	Sox9	1
	Tfap2a	1
	Tbx21	1
	Stat4	1
	Pknox1	0.75
E7.5NCCProg_&_E8.5pmNCC_Peaks	Rbpj1	0.9615
	Maz	0.9615
	Bmal1	0.8846
	Smad4	0.8846
	Npas	0.8462
	Ebf1	0.7692
	Npas2	0.7308
	Ebf2	0.7308
	Foxa2	0.6538
	NFkB-p65	0.6154
E7.5NCCProg_&_E8.5mNCC_Peaks	Lhx1	1
	Boris	0.75
	Pax8	0.75
	NFkB-p65	0.75
	ETS	0.75
	DUX4	0.5
	GATA3	0.5
	Ronin	0.5
	GFY-Staf	0.5
	GFY	0.5
