# Supplementary material for: Post-transcriptional regulation in cranial neural crest cells expands developmental potential
Source: Proc Natl Acad Sci U S A. 2023 Feb 1;120(6):e2212578120. doi: 10.1073/pnas.2212578120 (PMC9963983; doi:10.1073/pnas.2212578120)
Supplement: Supplementary file 10 — Dataset S09 (XLSX) [file pnas.2212578120.sd09.xlsx]

## Sheet: scATAC_EnrichedMotifMFuzz)
	Genes
Ahr::Arnt	1
Alx1	1
ALX3	1
Alx4	1
Ar	2
ARGFX	1
Arid3a	1
Arid3b	1
Arid5a	1
Arnt	3
ARNT::HIF1A	3
ARNT2	1
Arntl	1
Arx	1
ASCL1	3
ASCL1(var.2)	3
Ascl2	1
Atf1	2
ATF2	2
ATF3	2
ATF4	2
ATF6	1
ATF7	2
Atoh1	2
ATOH1(var.2)	2
ATOH7	2
BACH1	2
Bach1::Mafk	1
BACH2	2
BACH2(var.2)	2
BARHL1	1
BARHL2	2
BARX1	2
BARX2	2
BATF	2
BATF::JUN	2
BATF3	2
BCL6	1
BCL6B	1
Bhlha15	2
BHLHA15(var.2)	2
BHLHE22	2
BHLHE22(var.2)	3
BHLHE23	2
BHLHE40	1
BHLHE41	1
BSX	1
CDX1	2
CDX2	1
CDX4	1
CEBPA	1
CEBPB	1
CEBPD	2
CEBPE	1
CEBPG	2
CEBPG(var.2)	2
CENPB	1
CLOCK	1
CREB1	2
CREB3	1
CREB3L1	1
Creb3l2	3
CREB3L4	1
CREB3L4(var.2)	3
Creb5	2
CREM	1
Crx	1
CTCF	1
CTCFL	3
CUX1	1
CUX2	1
DBP	2
Ddit3::Cebpa	1
Dlx1	3
Dlx2	1
Dlx3	1
Dlx4	1
DLX5	3
DLX6	3
Dmbx1	1
Dmrt1	2
DMRT3	2
DMRTA2	2
DMRTC2	2
DPRX	1
DRGX	3
Dux	2
DUX4	1
DUXA	1
E2F1	1
E2F2	1
E2F3	1
E2F4	1
E2F6	3
E2F7	3
E2F8	3
EBF1	3
Ebf2	1
EBF3	3
EGR1	1
EGR2	3
EGR3	3
EGR4	3
EHF	2
ELF1	2
ELF2	1
ELF3	2
ELF4	2
ELF5	2
ELK1	3
ELK3	1
ELK4	1
EMX1	3
EMX2	3
EN1	3
EN2	3
EOMES	1
ERF	2
ERG	2
ESR1	3
ESR2	3
ESRRA	2
ESRRB	2
Esrrg	2
ESX1	1
ETS1	2
ETS2	2
ETV1	2
ETV2	2
ETV3	1
ETV4	2
ETV5	1
ETV6	2
EVX1	3
EVX2	3
EWSR1-FLI1	3
FERD3L	1
FEV	2
FIGLA	3
FLI1	2
FOS	2
FOS::JUN	2
FOS::JUN(var.2)	2
FOS::JUNB	2
FOS::JUND	2
FOSB::JUN	1
FOSB::JUNB	2
FOSB::JUNB(var.2)	1
FOSL1	2
FOSL1::JUN	2
FOSL1::JUN(var.2)	1
FOSL1::JUNB	2
FOSL1::JUND	2
FOSL1::JUND(var.2)	1
FOSL2	3
FOSL2::JUN	2
FOSL2::JUN(var.2)	2
FOSL2::JUNB	2
FOSL2::JUNB(var.2)	1
FOSL2::JUND	2
FOSL2::JUND(var.2)	1
FOXA1	1
FOXA2	1
FOXA3	1
FOXB1	1
FOXC1	1
FOXC2	1
FOXD1	2
FOXD2	1
Foxd3	1
FOXE1	1
Foxf1	1
FOXF2	1
FOXG1	3
FOXH1	2
FOXI1	1
Foxj2	3
Foxj3	1
FOXK1	1
FOXK2	1
FOXL1	1
Foxl2	1
FOXN3	2
Foxo1	1
FOXO3	2
FOXO4	1
FOXO6	1
FOXP1	1
FOXP2	3
FOXP3	1
Foxq1	2
GABPA	2
GATA1	1
GATA1::TAL1	1
GATA2	1
GATA3	1
GATA4	1
GATA5	1
GATA6	1
GBX1	3
GBX2	3
GCM1	1
GCM2	3
GFI1	1
Gfi1b	1
GLI2	3
GLI3	3
GLIS1	3
GLIS2	1
GLIS3	2
Gmeb1	3
GMEB2	1
GRHL1	3
GRHL2	3
GSC	1
GSC2	1
GSX1	1
GSX2	3
Hand1::Tcf3	2
HAND2	2
HES1	3
HES2	1
HES5	1
HES6	1
HES7	1
HESX1	1
HEY1	1
HEY2	3
Hic1	1
HIC2	1
HIF1A	1
HINFP	3
HLF	1
HLTF	2
HMBOX1	1
Hmx1	1
Hmx2	1
Hmx3	1
HNF1A	1
HNF1B	1
HNF4A	2
HNF4A(var.2)	2
HNF4G	2
HOXA1	3
HOXA10	1
Hoxa11	1
HOXA13	2
HOXA2	3
HOXA4	2
HOXA5	3
HOXA6	3
HOXA7	3
HOXA9	1
HOXB13	2
HOXB2	3
HOXB3	1
HOXB4	2
HOXB5	3
HOXB6	1
HOXB7	3
HOXB8	3
HOXB9	1
HOXC10	1
HOXC11	1
HOXC12	1
HOXC13	1
HOXC4	1
HOXC8	3
HOXC9	1
HOXD10	1
HOXD11	1
HOXD12	1
HOXD13	2
HOXD3	3
HOXD4	2
HOXD8	3
HOXD9	1
HSF1	1
HSF2	2
HSF4	1
IKZF1	2
INSM1	3
IRF1	1
IRF2	1
IRF3	1
IRF4	1
IRF5	1
IRF6	3
IRF7	1
IRF8	1
IRF9	1
Isl1	1
ISL2	3
ISX	1
JDP2	2
JDP2(var.2)	2
JUN	2
JUN::JUNB	2
JUN::JUNB(var.2)	2
JUN(var.2)	2
JUNB	2
JUNB(var.2)	1
JUND	2
JUND(var.2)	2
Klf1	3
KLF10	3
KLF11	3
Klf12	3
KLF13	3
KLF14	3
KLF15	3
KLF16	3
KLF17	3
KLF2	3
KLF3	3
KLF4	3
KLF5	3
KLF6	3
KLF9	3
LBX1	3
LBX2	1
LEF1	2
LHX1	3
LHX2	1
Lhx3	1
Lhx4	1
LHX5	1
LHX6	1
Lhx8	1
LHX9	1
LIN54	1
LMX1A	1
LMX1B	1
MAF	2
MAF::NFE2	2
MAFA	2
Mafb	2
MAFF	1
MAFG	1
MAFK	3
MAX	3
MAX::MYC	1
MAZ	3
Mecom	1
MEF2A	1
MEF2B	2
MEF2C	1
MEF2D	1
MEIS1	2
MEIS1(var.2)	1
MEIS2	2
MEIS2(var.2)	1
MEIS3	1
MEOX1	3
MEOX2	3
MGA	3
MITF	1
mix-a	1
MIXL1	1
MLX	1
Mlxip	1
MLXIPL	1
MNT	1
MNX1	1
MSANTD3	1
MSC	3
MSGN1	2
MSX1	1
MSX2	1
Msx3	2
MTF1	1
MXI1	2
MYB	1
MYBL1	1
MYBL2	3
MYC	3
MYCN	3
MYF5	1
MYF6	2
MYOD1	3
MYOG	1
MZF1	1
MZF1(var.2)	1
NEUROD1	2
NEUROD2	2
NEUROG1	2
NEUROG2	2
NEUROG2(var.2)	2
NFAT5	2
NFATC1	2
NFATC2	2
NFATC3	2
NFATC4	2
NFE2	2
NFE2L1	2
Nfe2l2	2
NFIA	2
NFIB	3
NFIC	1
NFIC::TLX1	3
NFIC(var.2)	3
NFIL3	1
NFIX	2
NFIX(var.2)	3
NFKB1	3
NFKB2	3
NFYA	1
NFYB	1
NFYC	1
NHLH1	3
NHLH2	3
NKX2-2	1
NKX2-3	1
NKX2-5	2
Nkx2-5(var.2)	1
NKX2-8	1
Nkx3-1	3
Nkx3-2	1
NKX6-1	1
NKX6-2	1
NKX6-3	1
Nobox	1
NOTO	3
Npas2	3
NR1D1	2
NR1D2	2
NR1H2::RXRA	2
Nr1h3::Rxra	2
NR1H4	2
NR1H4::RXRA	3
NR1I2	3
NR1I3	2
NR2C1	3
NR2C2	3
NR2C2(var.2)	2
Nr2e1	2
Nr2e3	3
NR2F1	2
NR2F1(var.2)	3
NR2F1(var.3)	3
NR2F2	2
Nr2f6	3
Nr2f6(var.2)	2
NR2F6(var.3)	3
NR3C1	2
NR3C2	2
NR4A1	2
NR4A2	2
NR4A2::RXRA	1
NR5A1	2
Nr5a2	1
NR6A1	1
NRF1	3
NRL	2
OLIG1	2
OLIG2	2
OLIG3	2
ONECUT1	1
ONECUT2	1
ONECUT3	1
OSR1	2
OSR2	2
OTX1	3
OTX2	1
OVOL1	2
OVOL2	2
PAX1	3
Pax2	3
PAX3	1
PAX3(var.2)	2
PAX4	1
PAX5	3
PAX6	1
PAX7	2
PAX9	3
PBX1	2
PBX2	1
PBX3	2
PDX1	3
PHOX2A	1
PHOX2B	1
PITX1	1
PITX2	1
PITX3	1
PKNOX1	2
PKNOX2	1
PLAG1	3
Plagl1	3
PLAGL2	3
POU1F1	1
POU2F1	1
POU2F2	2
POU2F3	1
POU3F1	1
POU3F2	1
POU3F3	1
POU3F4	1
POU4F1	2
POU4F2	2
POU4F3	2
POU5F1	2
Pou5f1::Sox2	2
POU5F1B	1
POU6F1	3
POU6F1(var.2)	2
POU6F2	2
PPARA::RXRA	3
PPARD	3
PPARG	1
Pparg::Rxra	3
PRDM1	3
Prdm15	1
PRDM4	2
PROP1	1
PROX1	1
PRRX1	1
PRRX2	3
Ptf1a	2
Ptf1a(var.2)	2
Ptf1a(var.3)	3
RARA	2
RARA::RXRA	1
RARA::RXRG	1
RARA(var.2)	1
Rarb	2
Rarb(var.2)	1
RARB(var.3)	2
Rarg	3
Rarg(var.2)	1
RARG(var.3)	2
RAX	1
RAX2	1
RBPJ	3
Rbpjl	3
REL	1
RELA	1
RELB	1
REST	1
RFX1	1
RFX2	3
RFX3	1
RFX4	1
RFX5	1
RFX7	3
Rhox11	1
RHOXF1	1
RORA	2
RORA(var.2)	1
RORB	2
RORC	2
RREB1	1
RUNX1	2
RUNX2	1
RUNX3	1
Rxra	3
RXRA::VDR	1
RXRB	3
RXRB(var.2)	2
RXRG	2
RXRG(var.2)	3
SCRT1	3
SCRT2	3
SHOX	1
Shox2	1
SIX1	3
SIX2	3
Six3	1
Smad2::Smad3	2
SMAD2::SMAD3::SMAD4	2
SMAD3	1
Smad4	2
SMAD5	2
SNAI1	3
SNAI2	3
SNAI3	3
SOHLH2	1
Sox1	2
SOX10	2
Sox11	2
SOX12	2
SOX13	2
SOX14	2
SOX15	2
Sox17	2
SOX18	2
SOX2	2
SOX21	2
Sox3	2
SOX4	2
Sox6	2
SOX8	2
SOX9	2
SP1	3
SP2	3
SP3	3
SP4	3
SP8	3
SP9	3
SPDEF	1
SPI1	2
SPIB	2
SPIC	2
Spz1	3
SREBF1	2
SREBF1(var.2)	3
SREBF2	2
SREBF2(var.2)	1
SRF	1
SRY	2
STAT1	2
STAT1::STAT2	1
Stat2	1
STAT3	2
Stat4	2
Stat5a	2
Stat5a::Stat5b	2
Stat5b	1
Stat6	2
TAL1::TCF3	2
TBP	1
TBR1	3
TBX1	3
TBX15	3
TBX18	3
TBX19	1
TBX2	1
TBX20	2
TBX21	1
TBX3	3
TBX4	1
TBX5	1
TBX6	1
TBXT	1
Tcf12	3
TCF12(var.2)	3
Tcf21	2
TCF21(var.2)	2
TCF3	3
TCF4	3
TCF7	3
TCF7L1	1
TCF7L2	3
TCFL5	1
TEAD1	3
TEAD2	3
TEAD3	3
TEAD4	3
TEF	2
TFAP2A	3
TFAP2A(var.2)	3
TFAP2A(var.3)	3
TFAP2B	3
TFAP2B(var.2)	3
TFAP2B(var.3)	3
TFAP2C	3
TFAP2C(var.2)	3
TFAP2C(var.3)	3
TFAP2E	3
TFAP4	1
TFAP4(var.2)	2
TFCP2	3
TFDP1	3
TFE3	1
TFEB	1
TFEC	1
TGIF1	1
TGIF2	1
TGIF2LX	3
TGIF2LY	3
THAP1	3
THAP11	1
THRB	3
THRB(var.2)	3
THRB(var.3)	3
TLX2	3
TP53	1
TP63	1
TP73	1
TWIST1	2
Twist2	2
UNCX	1
USF1	3
USF2	1
VAX1	3
VAX2	3
VDR	2
VENTX	1
VEZF1	3
VSX1	3
VSX2	3
Wt1	3
XBP1	1
YY1	1
YY2	1
ZBED1	2
ZBTB12	1
ZBTB14	3
ZBTB18	2
ZBTB26	2
ZBTB32	2
ZBTB33	3
ZBTB6	3
ZBTB7A	1
ZBTB7B	3
ZBTB7C	1
ZEB1	3
ZFP42	2
ZFP57	3
Zfx	3
ZIC1	1
Zic1::Zic2	3
Zic2	3
ZIC3	3
ZIC4	3
ZIC5	3
ZKSCAN1	1
ZKSCAN5	1
ZNF135	3
ZNF136	2
ZNF140	1
ZNF143	1
ZNF148	3
ZNF16	1
ZNF24	2
ZNF263	3
ZNF274	2
Znf281	3
ZNF282	2
ZNF317	2
ZNF341	2
ZNF354C	1
ZNF382	2
ZNF384	1
ZNF410	1
Znf423	3
ZNF449	3
ZNF460	3
ZNF528	2
ZNF652	2
ZNF682	3
ZNF684	3
ZNF740	3
ZNF75D	1
ZSCAN29	3
ZSCAN4	2

## Sheet: Motif enrichment over time
	E7.5.NCC.Progentiors.of.AE.Fold.Enrichment	E8.25.pmNCC.Fold.Enrichment	E8.5.pmNCC.Fold.Enrichment	E8.5.mNCC.Fold.Enrichment
ZBTB33	1.34673	1.57834	1.48087	0.316359
ARNT::HIF1A	1.34547	1.33585	1.34832	0.786582
HINFP	1.30977	1.72433	1.61873	0.281077
ZBTB14	1.30326	1.54757	1.30112	0.454106
TFDP1	1.29438	1.36162	1.40437	0.627769
HOXD3	1.28579	1.76837	1.18506	1.03624
PDX1	1.27662	1.76837	1.163	0.936527
EMX1	1.26632	1.76837	1.05457	0.95497
HOXA2	1.26632	1.76837	0.959919	0.886322
HOXA1	1.26632	1.7279	0.93322	0.994817
HOXB5	1.26632	1.7279	0.93322	0.994817
GSX2	1.26218	1.45641	1.18506	1.03624
NR2F6(var.3)	1.24269	1.17508	1.08679	1.14585
HOXB2	1.23247	1.76837	1.09201	1.09364
MYOD1	1.23129	1.65312	1.13815	0.757915
VEZF1	1.22798	1.35537	1.186	0.953265
ZNF740	1.21521	1.31818	1.10319	0.974959
SNAI3	1.21172	1.74079	1.14852	0.491808
NRF1	1.21161	1.53435	1.41478	0.333866
MAFK	1.20399	1.15008	0.987036	1.04655
HES1	1.19713	1.36942	1.24954	0.470642
SNAI1	1.19578	1.75464	1.16366	0.477562
PAX9	1.19547	1.18415	1.1106	0.998258
MSC	1.19209	1.12518	1.07359	1.00065
TLX2	1.18721	1.1034	1.06007	0.858124
MAZ	1.18719	1.39879	1.13192	0.976412
HEY2	1.18396	1.28241	1.08543	0.716645
Znf281	1.18379	1.35861	1.1564	1.06675
NFIX(var.2)	1.18348	1.35155	1.02754	1.07574
DRGX	1.1801	1.41781	1.08316	0.830565
ZNF460	1.17193	1.25409	1.19644	0.908299
VAX2	1.17009	1.41781	1.07225	0.836054
PLAGL2	1.16562	1.53742	1.31949	1.03556
Rbpjl	1.16411	1.91633	1.19223	0.617446
TGIF2LY	1.16355	1.18064	1.17052	0.95688
RXRB	1.16315	1.22384	1.10783	1.19307
FOXG1	1.16305	1.16887	1.13354	1.05666
VSX1	1.15894	1.72597	1.144	0.899415
VSX2	1.15894	1.72597	1.144	0.899415
PRRX2	1.15894	1.25927	1.144	0.899415
NR1H4::RXRA	1.15789	1.14639	1.01066	1.08174
ZIC3	1.15492	1.18652	1.19878	0.827448
HOXA5	1.1546	1.7279	0.919162	0.965251
KLF17	1.15392	1.25488	1.21447	0.905652
MYBL2	1.15312	1.31573	1.04966	0.716076
ISL2	1.15309	1.20462	1.13547	0.77685
NR2F1(var.3)	1.15174	1.16762	1.1398	0.992456
ZSCAN29	1.14661	1.07327	0.955401	0.904789
RXRG(var.2)	1.14655	1.31203	1.16508	1.26577
ASCL1	1.14531	1.45021	1.15627	0.897808
Tcf12	1.14457	1.20106	1.19862	1.07411
HOXA6	1.14447	1.37545	1.01879	0.940244
Pax2	1.14416	1.26677	1.33303	0.809425
HOXB7	1.13994	1.34443	0.986016	0.935618
MYCN	1.13975	1.34754	1.19706	0.617093
TGIF2LX	1.13904	1.18641	1.20583	0.948048
ESR1	1.1386	1.28647	1.03074	1.04688
ASCL1(var.2)	1.13835	1.76263	1.15134	0.549653
ZNF148	1.13535	1.3067	1.16695	0.953264
Ptf1a(var.3)	1.13435	1.8418	1.17903	0.667283
SP4	1.13411	1.55901	1.11398	0.729119
KLF15	1.13407	1.77426	1.24573	0.602372
Znf423	1.13279	1.25864	1.12294	0.928768
ZNF135	1.13234	1.35131	1.14849	0.91992
KLF9	1.13105	1.13163	1.11471	0.913604
TFAP2E	1.13025	2.81591	1.17836	1.64508
LBX1	1.12821	1.20854	1.19127	0.924071
TFAP2B(var.2)	1.12655	2.48071	1.12754	1.65927
SP2	1.12559	1.36579	1.10406	0.900712
TBX18	1.12513	1.30363	1.13927	0.895129
PPARD	1.12222	1.30248	1.18726	1.25178
Wt1	1.12136	1.20407	1.15593	0.966147
EN1	1.12062	1.15286	1.09694	0.935275
TCF3	1.12051	1.84384	1.0938	0.486956
NHLH2	1.12027	1.45032	1.14406	0.874586
TFAP2C(var.2)	1.12	2.19339	1.12696	1.52436
THAP1	1.11797	1.37518	1.10856	0.89901
Zic1::Zic2	1.11746	1.25955	1.11415	0.942787
MYC	1.11719	1.23824	1.18717	0.673684
Plagl1	1.11699	1.63939	1.20908	1.24442
GLI3	1.1166	1.26718	1.17452	1.10022
NHLH1	1.11628	1.18577	1.15931	0.944421
GLI2	1.11613	1.20037	1.1338	1.08354
MGA	1.11563	1.15709	1.15234	0.824739
TBX15	1.11563	1.15709	1.15234	0.824739
MEOX1	1.11465	1.24137	1.15077	0.839747
MEOX2	1.11365	1.1301	1.09591	0.832934
TCF12(var.2)	1.11326	1.83365	1.09694	0.483175
TFAP2B(var.3)	1.11322	2.0153	1.29481	1.56005
TCF4	1.11313	1.84751	1.12669	0.52773
NR2C2	1.11307	1.27474	1.15499	1.1942
INSM1	1.11294	1.27491	1.12856	1.24615
EBF3	1.11224	1.19949	1.13532	1.09883
NFIB	1.10929	1.38841	1.09203	1.09676
EWSR1-FLI1	1.10901	1.12863	1.10332	1.07914
KLF3	1.10676	1.65299	1.24753	0.759128
TEAD3	1.10475	1.40376	1.20699	1.06521
ELK1	1.10364	1.14561	1.15597	0.594802
TFAP2C(var.3)	1.1031	2.15693	1.31056	1.62584
TCF7	1.1025	1.38874	1.06318	1.00514
TFAP2A	1.10215	2.2373	1.10846	1.66284
THRB(var.3)	1.10102	1.14408	1.1253	0.99473
ZBTB6	1.10012	1.40135	1.0982	1.11715
Zic2	1.10006	1.14337	1.06856	0.972495
KLF11	1.09954	1.34873	1.11968	0.820872
FOXP2	1.09902	1.24116	1.14595	1.05578
ZNF684	1.09807	1.14604	1.09598	1.13465
KLF2	1.09631	1.46563	1.14055	0.814614
NR2F1(var.2)	1.09605	1.42779	1.12028	1.25466
KLF4	1.09512	1.28348	1.14611	0.936803
SCRT2	1.09353	1.30463	1.09559	0.802677
Klf1	1.09302	1.36061	1.10126	0.937748
MAX	1.09295	1.27204	1.23221	0.702281
ZIC5	1.09288	1.15445	1.23385	0.664693
KLF10	1.09248	1.33064	1.10822	0.835518
SP3	1.09199	1.4018	1.15226	0.763447
SNAI2	1.09127	1.87948	1.15216	0.548843
ESR2	1.08948	1.43623	1.06343	1.16253
KLF5	1.08942	1.34834	1.11416	0.931583
SP9	1.08923	1.45717	1.16952	0.811873
TFAP2A(var.3)	1.08762	2.14916	1.33155	1.63983
NFIC::TLX1	1.0869	1.20034	1.01026	1.01387
VAX1	1.08685	1.41781	1.19184	0.853854
KLF16	1.08572	1.32229	1.12369	0.886113
PLAG1	1.08555	1.32621	1.2657	1.08334
NR2C1	1.08519	1.24144	1.23584	1.19773
HOXC8	1.08492	1.23035	1.06933	0.805437
Npas2	1.08438	1.06814	1.01761	0.689426
TEAD1	1.08322	1.25856	1.25123	1.04208
SP1	1.08296	1.60788	1.08822	0.784684
RFX7	1.08221	1.31473	0.945771	0.771159
TFAP2B	1.08119	2.73933	1.06422	1.75967
KLF6	1.08066	1.4765	1.10573	0.73454
Arnt	1.07992	1.11267	1.1685	0.739915
EBF1	1.07946	1.38248	1.13719	1.18999
CREB3L4(var.2)	1.07918	1.09012	1.15131	0.618397
EGR3	1.07733	1.43271	1.31428	0.624525
THRB	1.07662	1.23211	1.14424	1.22682
FIGLA	1.07656	1.39942	1.00489	0.661546
TFAP2C	1.07503	2.7843	1.05497	1.72138
SP8	1.07451	1.25773	1.13308	0.893397
TEAD4	1.07426	1.38526	1.17973	1.06067
KLF14	1.0737	1.51334	1.11111	0.650611
NFKB1	1.07339	1.255	1.37049	1.0053
BHLHE22(var.2)	1.07304	1.16851	1.12304	0.965575
ZNF263	1.07157	1.2806	1.13754	0.974921
ZIC4	1.07055	1.16992	1.19131	0.654529
SCRT1	1.06998	1.26631	1.07166	0.754408
DLX6	1.06992	1.60619	1.09918	0.956403
Gmeb1	1.0689	1.22073	1.07684	0.59979
Nr2f6	1.06626	1.33017	1.15306	1.23144
FOSL2	1.06622	1.14449	1.14734	1.13412
ZEB1	1.06503	2.05184	1.15504	0.531227
CTCFL	1.06455	1.40209	1.11273	0.620383
ZNF682	1.06454	1.36426	1.08947	0.930464
Rarg	1.06439	1.2402	1.16138	1.21845
GBX2	1.06368	1.19273	1.16638	0.920103
Klf12	1.06367	1.46929	1.16754	0.809528
Zfx	1.0636	1.59669	1.33764	1.08447
Foxj2	1.06351	1.16887	1.12618	1.08816
PRDM1	1.063	1.11076	1.13895	1.06304
PAX1	1.06067	1.28731	1.19543	0.943966
ZBTB7B	1.06038	1.17083	1.24399	0.831821
NFIC(var.2)	1.0596	1.18317	0.987989	1.08759
Nkx3-1	1.05947	1.42283	1.13587	0.842859
E2F6	1.05888	1.17517	1.20797	0.849129
TCF7L2	1.05878	1.32836	1.08389	1.1843
TEAD2	1.0566	1.29014	1.30257	1.03669
RBPJ	1.05499	1.29299	1.05506	1.05877
USF1	1.04966	1.1811	1.1792	1.04171
RFX2	1.04894	1.13702	1.24768	0.706832
EGR4	1.04863	1.39965	1.34611	0.752074
KLF13	1.04852	1.24834	1.0635	0.805585
EVX1	1.04846	1.45396	1.08313	0.865905
SREBF1(var.2)	1.04483	1.26785	1.20244	0.876602
Dlx1	1.04351	1.43434	1.21553	0.827332
ZNF449	1.04342	1.23259	1.07242	1.05182
THRB(var.2)	1.04323	1.56633	1.11761	0.981836
TBX3	1.0414	1.21196	1.10441	0.841467
Rxra	1.03973	1.32564	1.15954	1.25544
GRHL2	1.03544	2.24927	1.12972	0.811896
PAX5	1.03446	1.50391	1.39791	0.793947
DLX5	1.03266	1.65303	1.21209	1.22
Nr2e3	1.03166	1.03091	1.02016	0.964415
PPARA::RXRA	1.02891	1.36678	1.10003	1.07639
SIX2	1.01932	1.45719	1.15462	0.829741
TBR1	1.01908	1.15516	1.12198	0.827311
TBX1	1.0184	1.10421	1.07677	0.896472
NOTO	1.01215	1.24828	1.28528	0.902696
Spz1	1.00863	1.07481	1.13315	0.888803
HOXA7	1.00767	1.98922	1.10595	1.01267
HOXB8	1.00767	1.98922	1.10595	1.01267
HOXD8	1.00767	1.541	1.10595	1.01267
LHX1	0.99798	1.77546	1.09631	1.10912
EMX2	0.994272	1.24967	1.12168	0.874029
EGR2	0.992711	1.41307	1.52949	0.501536
GLIS1	0.984524	1.0407	1.00953	0.913954
TFAP2A(var.2)	0.983297	2.58457	1.10436	1.6695
POU6F1	0.979467	1.21658	1.14048	0.821452
SIX1	0.975812	1.60946	1.15402	0.792445
TFCP2	0.97377	3.67144	1.16284	0.570503
GCM2	0.966702	1.35998	1.05935	0.680272
EVX2	0.963603	1.4549	1.05592	0.893843
Pparg::Rxra	0.963358	1.3373	1.0811	1.23091
E2F8	0.9543	1.30236	1.14218	0.969827
GRHL1	0.953675	3.23837	1.23987	0.569074
EN2	0.944951	1.42408	1.19159	1.02107
IRF6	0.943829	1.01805	1.02981	0.617983
Creb3l2	0.941883	1.02879	1.08914	0.729805
GBX1	0.921117	1.24543	1.23232	0.892985
NR1I2	0.905066	1.14848	1.15114	1.03515
NFKB2	0.884733	1.59453	1.30459	1.1438
OTX1	0.876484	1.09813	1.13595	0.483136
ZFP57	0.875912	1.29838	1.16512	0.620942
E2F7	0.828547	1.16711	1.32168	0.950303

## Sheet: Cluster1
Arnt
ARNT::HIF1A
ASCL1
ASCL1(var.2)
BHLHE22(var.2)
Creb3l2
CREB3L4(var.2)
CTCFL
Dlx1
DLX5
DLX6
DRGX
E2F6
E2F7
E2F8
EBF1
EBF3
EGR2
EGR3
EGR4
ELK1
EMX1
EMX2
EN1
EN2
ESR1
ESR2
EVX1
EVX2
EWSR1-FLI1
FIGLA
FOSL2
FOXG1
Foxj2
FOXP2
GBX1
GBX2
GCM2
GLI2
GLI3
GLIS1
Gmeb1
GRHL1
GRHL2
GSX2
HES1
HEY2
HINFP
HOXA1
HOXA2
HOXA5
HOXA6
HOXA7
HOXB2
HOXB5
HOXB7
HOXB8
HOXC8
HOXD3
HOXD8
INSM1
IRF6
ISL2
Klf1
KLF10
KLF11
Klf12
KLF13
KLF14
KLF15
KLF16
KLF17
KLF2
KLF3
KLF4
KLF5
KLF6
KLF9
LBX1
LHX1
MAFK
MAX
MAZ
MEOX1
MEOX2
MGA
MSC
MYBL2
MYC
MYCN
MYOD1
NFIB
NFIC::TLX1
NFIC(var.2)
NFIX(var.2)
NFKB1
NFKB2
NHLH1
NHLH2
Nkx3-1
NOTO
Npas2
NR1H4::RXRA
NR1I2
NR2C1
NR2C2
Nr2e3
NR2F1(var.2)
NR2F1(var.3)
Nr2f6
NR2F6(var.3)
NRF1
OTX1
PAX1
Pax2
PAX5
PAX9
PDX1
PLAG1
Plagl1
PLAGL2
POU6F1
PPARA::RXRA
PPARD
Pparg::Rxra
PRDM1
PRRX2
Ptf1a(var.3)
Rarg
RBPJ
Rbpjl
RFX2
RFX7
Rxra
RXRB
RXRG(var.2)
SCRT1
SCRT2
SIX1
SIX2
SNAI1
SNAI2
SNAI3
SP1
SP2
SP3
SP4
SP8
SP9
Spz1
SREBF1(var.2)
TBR1
TBX1
TBX15
TBX18
TBX3
Tcf12
TCF12(var.2)
TCF3
TCF4
TCF7
TCF7L2
TEAD1
TEAD2
TEAD3
TEAD4
TFAP2A
TFAP2A(var.2)
TFAP2A(var.3)
TFAP2B
TFAP2B(var.2)
TFAP2B(var.3)
TFAP2C
TFAP2C(var.2)
TFAP2C(var.3)
TFAP2E
TFCP2
TFDP1
TGIF2LX
TGIF2LY
THAP1
THRB
THRB(var.2)
THRB(var.3)
TLX2
USF1
VAX1
VAX2
VEZF1
VSX1
VSX2
Wt1
ZBTB14
ZBTB33
ZBTB6
ZBTB7B
ZEB1
ZFP57
Zfx
Zic1::Zic2
Zic2
ZIC3
ZIC4
ZIC5
ZNF135
ZNF148
ZNF263
Znf281
Znf423
ZNF449
ZNF460
ZNF682
ZNF684
ZNF740
ZSCAN29

## Sheet: Cluster1_Motif_Enrichment_OverT
	E7.5.NCC.Progentiors.of.AE.Fold.Enrichment	E8.25.pmNCC.Fold.Enrichment	E8.5.pmNCC.Fold.Enrichment	E8.5.mNCC.Fold.Enrichment
Arnt	1.07992	1.11267	1.1685	0.739915
ARNT::HIF1A	1.34547	1.33585	1.34832	0.786582
ASCL1	1.14531	1.45021	1.15627	0.897808
ASCL1(var.2)	1.13835	1.76263	1.15134	0.549653
BHLHE22(var.2)	1.07304	1.16851	1.12304	0.965575
Creb3l2	0.941883	1.02879	1.08914	0.729805
CREB3L4(var.2)	1.07918	1.09012	1.15131	0.618397
CTCFL	1.06455	1.40209	1.11273	0.620383
Dlx1	1.04351	1.43434	1.21553	0.827332
DLX5	1.03266	1.65303	1.21209	1.22
DLX6	1.06992	1.60619	1.09918	0.956403
DRGX	1.1801	1.41781	1.08316	0.830565
E2F6	1.05888	1.17517	1.20797	0.849129
E2F7	0.828547	1.16711	1.32168	0.950303
E2F8	0.9543	1.30236	1.14218	0.969827
EBF1	1.07946	1.38248	1.13719	1.18999
EBF3	1.11224	1.19949	1.13532	1.09883
EGR2	0.992711	1.41307	1.52949	0.501536
EGR3	1.07733	1.43271	1.31428	0.624525
EGR4	1.04863	1.39965	1.34611	0.752074
ELK1	1.10364	1.14561	1.15597	0.594802
EMX1	1.26632	1.76837	1.05457	0.95497
EMX2	0.994272	1.24967	1.12168	0.874029
EN1	1.12062	1.15286	1.09694	0.935275
EN2	0.944951	1.42408	1.19159	1.02107
ESR1	1.1386	1.28647	1.03074	1.04688
ESR2	1.08948	1.43623	1.06343	1.16253
EVX1	1.04846	1.45396	1.08313	0.865905
EVX2	0.963603	1.4549	1.05592	0.893843
EWSR1-FLI1	1.10901	1.12863	1.10332	1.07914
FIGLA	1.07656	1.39942	1.00489	0.661546
FOSL2	1.06622	1.14449	1.14734	1.13412
FOXG1	1.16305	1.16887	1.13354	1.05666
Foxj2	1.06351	1.16887	1.12618	1.08816
FOXP2	1.09902	1.24116	1.14595	1.05578
GBX1	0.921117	1.24543	1.23232	0.892985
GBX2	1.06368	1.19273	1.16638	0.920103
GCM2	0.966702	1.35998	1.05935	0.680272
GLI2	1.11613	1.20037	1.1338	1.08354
GLI3	1.1166	1.26718	1.17452	1.10022
GLIS1	0.984524	1.0407	1.00953	0.913954
Gmeb1	1.0689	1.22073	1.07684	0.59979
GRHL1	0.953675	3.23837	1.23987	0.569074
GRHL2	1.03544	2.24927	1.12972	0.811896
GSX2	1.26218	1.45641	1.18506	1.03624
HES1	1.19713	1.36942	1.24954	0.470642
HEY2	1.18396	1.28241	1.08543	0.716645
HINFP	1.30977	1.72433	1.61873	0.281077
HOXA1	1.26632	1.7279	0.93322	0.994817
HOXA2	1.26632	1.76837	0.959919	0.886322
HOXA5	1.1546	1.7279	0.919162	0.965251
HOXA6	1.14447	1.37545	1.01879	0.940244
HOXA7	1.00767	1.98922	1.10595	1.01267
HOXB2	1.23247	1.76837	1.09201	1.09364
HOXB5	1.26632	1.7279	0.93322	0.994817
HOXB7	1.13994	1.34443	0.986016	0.935618
HOXB8	1.00767	1.98922	1.10595	1.01267
HOXC8	1.08492	1.23035	1.06933	0.805437
HOXD3	1.28579	1.76837	1.18506	1.03624
HOXD8	1.00767	1.541	1.10595	1.01267
INSM1	1.11294	1.27491	1.12856	1.24615
IRF6	0.943829	1.01805	1.02981	0.617983
ISL2	1.15309	1.20462	1.13547	0.77685
Klf1	1.09302	1.36061	1.10126	0.937748
KLF10	1.09248	1.33064	1.10822	0.835518
KLF11	1.09954	1.34873	1.11968	0.820872
Klf12	1.06367	1.46929	1.16754	0.809528
KLF13	1.04852	1.24834	1.0635	0.805585
KLF14	1.0737	1.51334	1.11111	0.650611
KLF15	1.13407	1.77426	1.24573	0.602372
KLF16	1.08572	1.32229	1.12369	0.886113
KLF17	1.15392	1.25488	1.21447	0.905652
KLF2	1.09631	1.46563	1.14055	0.814614
KLF3	1.10676	1.65299	1.24753	0.759128
KLF4	1.09512	1.28348	1.14611	0.936803
KLF5	1.08942	1.34834	1.11416	0.931583
KLF6	1.08066	1.4765	1.10573	0.73454
KLF9	1.13105	1.13163	1.11471	0.913604
LBX1	1.12821	1.20854	1.19127	0.924071
LHX1	0.99798	1.77546	1.09631	1.10912
MAFK	1.20399	1.15008	0.987036	1.04655
MAX	1.09295	1.27204	1.23221	0.702281
MAZ	1.18719	1.39879	1.13192	0.976412
MEOX1	1.11465	1.24137	1.15077	0.839747
MEOX2	1.11365	1.1301	1.09591	0.832934
MGA	1.11563	1.15709	1.15234	0.824739
MSC	1.19209	1.12518	1.07359	1.00065
MYBL2	1.15312	1.31573	1.04966	0.716076
MYC	1.11719	1.23824	1.18717	0.673684
MYCN	1.13975	1.34754	1.19706	0.617093
MYOD1	1.23129	1.65312	1.13815	0.757915
NFIB	1.10929	1.38841	1.09203	1.09676
NFIC::TLX1	1.0869	1.20034	1.01026	1.01387
NFIC(var.2)	1.0596	1.18317	0.987989	1.08759
NFIX(var.2)	1.18348	1.35155	1.02754	1.07574
NFKB1	1.07339	1.255	1.37049	1.0053
NFKB2	0.884733	1.59453	1.30459	1.1438
NHLH1	1.11628	1.18577	1.15931	0.944421
NHLH2	1.12027	1.45032	1.14406	0.874586
Nkx3-1	1.05947	1.42283	1.13587	0.842859
NOTO	1.01215	1.24828	1.28528	0.902696
Npas2	1.08438	1.06814	1.01761	0.689426
NR1H4::RXRA	1.15789	1.14639	1.01066	1.08174
NR1I2	0.905066	1.14848	1.15114	1.03515
NR2C1	1.08519	1.24144	1.23584	1.19773
NR2C2	1.11307	1.27474	1.15499	1.1942
Nr2e3	1.03166	1.03091	1.02016	0.964415
NR2F1(var.2)	1.09605	1.42779	1.12028	1.25466
NR2F1(var.3)	1.15174	1.16762	1.1398	0.992456
Nr2f6	1.06626	1.33017	1.15306	1.23144
NR2F6(var.3)	1.24269	1.17508	1.08679	1.14585
NRF1	1.21161	1.53435	1.41478	0.333866
OTX1	0.876484	1.09813	1.13595	0.483136
PAX1	1.06067	1.28731	1.19543	0.943966
Pax2	1.14416	1.26677	1.33303	0.809425
PAX5	1.03446	1.50391	1.39791	0.793947
PAX9	1.19547	1.18415	1.1106	0.998258
PDX1	1.27662	1.76837	1.163	0.936527
PLAG1	1.08555	1.32621	1.2657	1.08334
Plagl1	1.11699	1.63939	1.20908	1.24442
PLAGL2	1.16562	1.53742	1.31949	1.03556
POU6F1	0.979467	1.21658	1.14048	0.821452
PPARA::RXRA	1.02891	1.36678	1.10003	1.07639
PPARD	1.12222	1.30248	1.18726	1.25178
Pparg::Rxra	0.963358	1.3373	1.0811	1.23091
PRDM1	1.063	1.11076	1.13895	1.06304
PRRX2	1.15894	1.25927	1.144	0.899415
Ptf1a(var.3)	1.13435	1.8418	1.17903	0.667283
Rarg	1.06439	1.2402	1.16138	1.21845
RBPJ	1.05499	1.29299	1.05506	1.05877
Rbpjl	1.16411	1.91633	1.19223	0.617446
RFX2	1.04894	1.13702	1.24768	0.706832
RFX7	1.08221	1.31473	0.945771	0.771159
Rxra	1.03973	1.32564	1.15954	1.25544
RXRB	1.16315	1.22384	1.10783	1.19307
RXRG(var.2)	1.14655	1.31203	1.16508	1.26577
SCRT1	1.06998	1.26631	1.07166	0.754408
SCRT2	1.09353	1.30463	1.09559	0.802677
SIX1	0.975812	1.60946	1.15402	0.792445
SIX2	1.01932	1.45719	1.15462	0.829741
SNAI1	1.19578	1.75464	1.16366	0.477562
SNAI2	1.09127	1.87948	1.15216	0.548843
SNAI3	1.21172	1.74079	1.14852	0.491808
SP1	1.08296	1.60788	1.08822	0.784684
SP2	1.12559	1.36579	1.10406	0.900712
SP3	1.09199	1.4018	1.15226	0.763447
SP4	1.13411	1.55901	1.11398	0.729119
SP8	1.07451	1.25773	1.13308	0.893397
SP9	1.08923	1.45717	1.16952	0.811873
Spz1	1.00863	1.07481	1.13315	0.888803
SREBF1(var.2)	1.04483	1.26785	1.20244	0.876602
TBR1	1.01908	1.15516	1.12198	0.827311
TBX1	1.0184	1.10421	1.07677	0.896472
TBX15	1.11563	1.15709	1.15234	0.824739
TBX18	1.12513	1.30363	1.13927	0.895129
TBX3	1.0414	1.21196	1.10441	0.841467
Tcf12	1.14457	1.20106	1.19862	1.07411
TCF12(var.2)	1.11326	1.83365	1.09694	0.483175
TCF3	1.12051	1.84384	1.0938	0.486956
TCF4	1.11313	1.84751	1.12669	0.52773
TCF7	1.1025	1.38874	1.06318	1.00514
TCF7L2	1.05878	1.32836	1.08389	1.1843
TEAD1	1.08322	1.25856	1.25123	1.04208
TEAD2	1.0566	1.29014	1.30257	1.03669
TEAD3	1.10475	1.40376	1.20699	1.06521
TEAD4	1.07426	1.38526	1.17973	1.06067
TFAP2A	1.10215	2.2373	1.10846	1.66284
TFAP2A(var.2)	0.983297	2.58457	1.10436	1.6695
TFAP2A(var.3)	1.08762	2.14916	1.33155	1.63983
TFAP2B	1.08119	2.73933	1.06422	1.75967
TFAP2B(var.2)	1.12655	2.48071	1.12754	1.65927
TFAP2B(var.3)	1.11322	2.0153	1.29481	1.56005
TFAP2C	1.07503	2.7843	1.05497	1.72138
TFAP2C(var.2)	1.12	2.19339	1.12696	1.52436
TFAP2C(var.3)	1.1031	2.15693	1.31056	1.62584
TFAP2E	1.13025	2.81591	1.17836	1.64508
TFCP2	0.97377	3.67144	1.16284	0.570503
TFDP1	1.29438	1.36162	1.40437	0.627769
TGIF2LX	1.13904	1.18641	1.20583	0.948048
TGIF2LY	1.16355	1.18064	1.17052	0.95688
THAP1	1.11797	1.37518	1.10856	0.89901
THRB	1.07662	1.23211	1.14424	1.22682
THRB(var.2)	1.04323	1.56633	1.11761	0.981836
THRB(var.3)	1.10102	1.14408	1.1253	0.99473
TLX2	1.18721	1.1034	1.06007	0.858124
USF1	1.04966	1.1811	1.1792	1.04171
VAX1	1.08685	1.41781	1.19184	0.853854
VAX2	1.17009	1.41781	1.07225	0.836054
VEZF1	1.22798	1.35537	1.186	0.953265
VSX1	1.15894	1.72597	1.144	0.899415
VSX2	1.15894	1.72597	1.144	0.899415
Wt1	1.12136	1.20407	1.15593	0.966147
ZBTB14	1.30326	1.54757	1.30112	0.454106
ZBTB33	1.34673	1.57834	1.48087	0.316359
ZBTB6	1.10012	1.40135	1.0982	1.11715
ZBTB7B	1.06038	1.17083	1.24399	0.831821
ZEB1	1.06503	2.05184	1.15504	0.531227
ZFP57	0.875912	1.29838	1.16512	0.620942
Zfx	1.0636	1.59669	1.33764	1.08447
Zic1::Zic2	1.11746	1.25955	1.11415	0.942787
Zic2	1.10006	1.14337	1.06856	0.972495
ZIC3	1.15492	1.18652	1.19878	0.827448
ZIC4	1.07055	1.16992	1.19131	0.654529
ZIC5	1.09288	1.15445	1.23385	0.664693
ZNF135	1.13234	1.35131	1.14849	0.91992
ZNF148	1.13535	1.3067	1.16695	0.953264
ZNF263	1.07157	1.2806	1.13754	0.974921
Znf281	1.18379	1.35861	1.1564	1.06675
Znf423	1.13279	1.25864	1.12294	0.928768
ZNF449	1.04342	1.23259	1.07242	1.05182
ZNF460	1.17193	1.25409	1.19644	0.908299
ZNF682	1.06454	1.36426	1.08947	0.930464
ZNF684	1.09807	1.14604	1.09598	1.13465
ZNF740	1.21521	1.31818	1.10319	0.974959
ZSCAN29	1.14661	1.07327	0.955401	0.904789

## Sheet: Cluster2
Ar
Atf1
ATF2
ATF3
ATF4
ATF7
Atoh1
ATOH1(var.2)
ATOH7
BACH1
BACH2
BACH2(var.2)
BARHL2
BARX1
BARX2
BATF
BATF::JUN
BATF3
Bhlha15
BHLHA15(var.2)
BHLHE22
BHLHE23
CDX1
CEBPD
CEBPG
CEBPG(var.2)
CREB1
Creb5
DBP
Dmrt1
DMRT3
DMRTA2
DMRTC2
Dux
EHF
ELF1
ELF3
ELF4
ELF5
ERF
ERG
ESRRA
ESRRB
Esrrg
ETS1
ETS2
ETV1
ETV2
ETV4
ETV6
FEV
FLI1
FOS
FOS::JUN
FOS::JUN(var.2)
FOS::JUNB
FOS::JUND
FOSB::JUNB
FOSL1
FOSL1::JUN
FOSL1::JUNB
FOSL1::JUND
FOSL2::JUN
FOSL2::JUN(var.2)
FOSL2::JUNB
FOSL2::JUND
FOXD1
FOXH1
FOXN3
FOXO3
Foxq1
GABPA
GLIS3
Hand1::Tcf3
HAND2
HLTF
HNF4A
HNF4A(var.2)
HNF4G
HOXA13
HOXA4
HOXB13
HOXB4
HOXD13
HOXD4
HSF2
IKZF1
JDP2
JDP2(var.2)
JUN
JUN::JUNB
JUN::JUNB(var.2)
JUN(var.2)
JUNB
JUND
JUND(var.2)
LEF1
MAF
MAF::NFE2
MAFA
Mafb
MEF2B
MEIS1
MEIS2
MSGN1
Msx3
MXI1
MYF6
NEUROD1
NEUROD2
NEUROG1
NEUROG2
NEUROG2(var.2)
NFAT5
NFATC1
NFATC2
NFATC3
NFATC4
NFE2
NFE2L1
Nfe2l2
NFIA
NFIX
NKX2-5
NR1D1
NR1D2
NR1H2::RXRA
Nr1h3::Rxra
NR1H4
NR1I3
NR2C2(var.2)
Nr2e1
NR2F1
NR2F2
Nr2f6(var.2)
NR3C1
NR3C2
NR4A1
NR4A2
NR5A1
NRL
OLIG1
OLIG2
OLIG3
OSR1
OSR2
OVOL1
OVOL2
PAX3(var.2)
PAX7
PBX1
PBX3
PKNOX1
POU2F2
POU4F1
POU4F2
POU4F3
POU5F1
Pou5f1::Sox2
POU6F1(var.2)
POU6F2
PRDM4
Ptf1a
Ptf1a(var.2)
RARA
Rarb
RARB(var.3)
RARG(var.3)
RORA
RORB
RORC
RUNX1
RXRB(var.2)
RXRG
Smad2::Smad3
SMAD2::SMAD3::SMAD4
Smad4
SMAD5
Sox1
SOX10
Sox11
SOX12
SOX13
SOX14
SOX15
Sox17
SOX18
SOX2
SOX21
Sox3
SOX4
Sox6
SOX8
SOX9
SPI1
SPIB
SPIC
SREBF1
SREBF2
SRY
STAT1
STAT3
Stat4
Stat5a
Stat5a::Stat5b
Stat6
TAL1::TCF3
TBX20
Tcf21
TCF21(var.2)
TEF
TFAP4(var.2)
TWIST1
Twist2
VDR
ZBED1
ZBTB18
ZBTB26
ZBTB32
ZFP42
ZNF136
ZNF24
ZNF274
ZNF282
ZNF317
ZNF341
ZNF382
ZNF528
ZNF652
ZSCAN4

## Sheet: Cluster2_Motif_Enrichment_OverT
	E7.5.NCC.Progentiors.of.AE.Fold.Enrichment	E8.25.pmNCC.Fold.Enrichment	E8.5.pmNCC.Fold.Enrichment	E8.5.mNCC.Fold.Enrichment
Ar	1.09081	1.02129	1.0115	1.11739
Atf1	0.83259	0	1.27047	0.79455
ATF2	1.16072	1.07424	1.11119	1.24001
ATF3	1.10043	0.9229	1.12443	1.09255
ATF4	1.10249	0.858059	1.14533	0.99282
ATF7	1.03226	0.817855	1.26758	0.958661
Atoh1	0.984615	0.536704	1.24182	1.15917
ATOH1(var.2)	1.1477	0.982112	1.14051	1.05915
ATOH7	0.969948	0.694322	1.06666	1.19757
BACH1	1.15426	1.01398	1.01846	1.09251
BACH2	1.13057	0.808305	1.05301	1.24807
BACH2(var.2)	1.00744	0.739178	1.03883	0.922219
BARHL2	1.23493	0.678958	1.05639	0.930899
BARX1	1.13462	0.806148	1.22134	1.22724
BARX2	1.1519	0.701574	1.258	1.03199
BATF	1.04798	1.13572	1.08595	1.19324
BATF::JUN	1.04793	1.10102	1.08829	1.21834
BATF3	1.01243	1.01821	1.11639	1.15099
Bhlha15	1.19538	0.792395	1.21192	1.10975
BHLHA15(var.2)	1.16676	1.01278	1.15725	1.11057
BHLHE22	1.14117	0.494896	1.36982	1.33633
BHLHE23	1.15563	0.566967	1.23619	1.2273
CDX1	1.22175	0.874146	1.16992	1.07374
CEBPD	1.1463	0.983193	1.08166	1.0364
CEBPG	0.932018	0.52848	1.18635	0.888803
CEBPG(var.2)	1.06259	0.882962	1.20515	1.08653
CREB1	1.09198	0.926391	1.16263	1.15137
Creb5	1.10375	0.821347	1.2982	1.0843
DBP	0.987228	0.898681	1.4205	1.0848
Dmrt1	1.14318	0.969309	1.11263	1.04759
DMRT3	1.15344	0.828671	1.10918	1.04753
DMRTA2	1.1254	0.674761	0.981831	1.02529
DMRTC2	1.07202	0.807758	1.04226	0.994726
Dux	1.17009	0.841588	1.25102	1.05028
EHF	1.08067	0.988433	1.13879	1.31838
ELF1	1.01598	1.1546	1.15384	1.33608
ELF3	1.01615	1.02859	1.15966	1.34043
ELF4	1.22502	0.735466	1.27643	1.03906
ELF5	1.12085	1.01413	1.19249	1.15212
ERF	1.0847	0.599584	1.15225	1.30899
ERG	1.22273	0.606805	1.17166	1.15942
ESRRA	1.09148	0.935478	1.04654	1.1146
ESRRB	1.15578	0.807653	1.20625	1.11261
Esrrg	1.12739	0.786832	1.20828	1.11769
ETS1	1.12563	0.655579	1.17627	1.2022
ETS2	1.1462	0.982122	1.19076	1.08653
ETV1	1.09771	1.07955	1.10881	1.36086
ETV2	1.02891	0.654672	1.24247	1.3709
ETV4	1.11284	1.11503	1.10311	1.32084
ETV6	1.0108	0.944887	1.31144	1.16508
FEV	1.11242	0.678116	1.0964	0.920832
FLI1	1.16205	0.719891	1.134	1.07619
FOS	1.05339	0.974904	1.13004	1.20627
FOS::JUN	1.04117	0.956165	1.22776	1.24932
FOS::JUN(var.2)	0.92604	0.822242	1.18001	0.983552
FOS::JUNB	1.12148	0.895382	1.23346	1.23581
FOS::JUND	1.02897	1.05155	1.15765	1.20877
FOSB::JUNB	1.12516	0.846266	1.2106	1.18926
FOSL1	1.10086	0.922692	1.16568	1.19827
FOSL1::JUN	1.0577	0.923271	1.14029	1.22083
FOSL1::JUNB	1.05385	0.838357	1.22369	1.17779
FOSL1::JUND	1.04871	0.780316	1.21554	1.18808
FOSL2::JUN	1.05142	0.855273	1.13355	1.20339
FOSL2::JUN(var.2)	1.04819	0.877904	1.11478	1.08547
FOSL2::JUNB	1.09649	0.752069	1.22472	1.21347
FOSL2::JUND	1.09587	0.936427	1.19273	1.20109
FOXD1	0.99723	0.864914	1.22752	1.00027
FOXH1	1.23121	0.81575	1.06898	1.01971
FOXN3	1.09364	0.967736	1.15303	1.18572
FOXO3	0.99723	0.864914	1.22752	1.00027
Foxq1	1.14512	0.954516	1.08707	1.07107
GABPA	1.0464	1.10436	1.11946	1.37768
GLIS3	0.971178	0.978043	1.16687	1.12081
Hand1::Tcf3	1.10803	0.973984	1.10277	1.12013
HAND2	1.09066	0.706653	1.13256	1.06832
HLTF	1.111	0.775267	1.16757	1.00764
HNF4A	1.17586	0.908901	1.09549	1.01055
HNF4A(var.2)	1.0297	1.09456	1.25566	1.29292
HNF4G	1.14632	0.883652	1.08305	1.02477
HOXA13	1.09899	0.717437	1.26909	0.953844
HOXA4	1.08682	0.670222	1.1613	1.01477
HOXB13	1.14913	0.699609	1.17038	0.915816
HOXB4	1.14635	0.556209	1.2339	1.03171
HOXD13	0.957858	0.8036	1.1145	1.20952
HOXD4	1.14635	0.695325	1.22703	1.05432
HSF2	1.00011	0.896196	1.09211	0.994384
IKZF1	1.06463	1.10092	1.12087	1.2454
JDP2	1.05307	0.870771	1.27546	1.30101
JDP2(var.2)	1.0923	0.899327	1.15624	1.07996
JUN	1.10803	0.864405	1.15261	1.14061
JUN::JUNB	1.12883	0.77478	1.23186	1.12988
JUN::JUNB(var.2)	0.949657	0.92093	1.15874	0.986226
JUN(var.2)	1.15458	0.96796	1.13114	1.12198
JUNB	1.09622	0.806613	1.21601	1.13913
JUND	1.09534	0.7561	1.19199	1.15973
JUND(var.2)	1.04369	0.826205	1.12748	1.10218
LEF1	1.02627	1.07166	1.17426	1.10392
MAF	1.0567	0.755079	1.0918	1.01563
MAF::NFE2	1.1283	0.926755	1.04197	1.09631
MAFA	1.01377	0.842897	1.05074	1.00501
Mafb	1.16708	0.886372	0.957054	1.03992
MEF2B	1.17654	0.83569	1.17167	1.08167
MEIS1	1.10925	1.02857	1.16479	1.16452
MEIS2	1.16806	1.01829	1.26151	1.10608
MSGN1	1.05797	0.578089	1.13391	1.24491
Msx3	1.05828	0.96525	1.1866	1.04476
MXI1	1.1057	0.829638	1.11435	1.01684
MYF6	1.19114	0.837301	1.13583	1.05599
NEUROD1	1.10165	0.871551	1.07555	1.03873
NEUROD2	1.26569	0.583117	1.14496	1.37179
NEUROG1	1.06446	0.691661	1.35318	1.17044
NEUROG2	1.11336	0.418446	1.23144	1.18865
NEUROG2(var.2)	1.09303	0.856137	1.04958	1.03566
NFAT5	1.24611	0.883585	1.1864	1.03272
NFATC1	1.09071	0.725695	1.17252	0.945783
NFATC2	1.15903	0.929101	1.04665	1.01449
NFATC3	1.09162	0.727304	1.18238	0.967834
NFATC4	1.11367	0.808432	1.14629	0.985733
NFE2	1.06759	1.02322	1.11287	1.29098
NFE2L1	1.098	0.8358	1.05739	1.02766
Nfe2l2	1.2043	0.772243	1.00317	1.0913
NFIA	1.0714	0.794383	1.10134	1.03994
NFIX	1.15734	0.909825	1.13401	1.02923
NKX2-5	1.21698	0.905179	1.19605	1.03802
NR1D1	1.10775	1.00031	1.10864	1.21184
NR1D2	1.15645	1.05714	1.12711	1.19
NR1H2::RXRA	1.11149	1.12349	1.14278	1.1445
Nr1h3::Rxra	1.04596	1.05984	1.12828	1.16158
NR1H4	1.20339	1.0956	1.05567	1.21313
NR1I3	1.21353	0.894747	0.991701	1.10764
NR2C2(var.2)	1.0418	0.996627	1.1897	1.31485
Nr2e1	1.23136	0.673415	1.1345	0.939421
NR2F1	1.09704	1.09815	1.16876	1.33418
NR2F2	1.11373	0.983299	1.08289	1.25091
Nr2f6(var.2)	1.03426	1.02935	1.1341	1.14515
NR3C1	1.02038	0.919473	1.00292	1.20567
NR3C2	0.979657	0.810366	1.0418	1.16301
NR4A1	1.11414	1.04438	1.05769	1.19947
NR4A2	1.19252	1.12668	1.12027	1.23529
NR5A1	1.09971	0.792768	1.15703	1.03458
NRL	1.05165	0.863134	1.02906	0.985912
OLIG1	1.14152	0.580062	1.31317	1.16769
OLIG2	1.23518	0.566839	1.36254	1.21598
OLIG3	1.27302	0.528624	1.41641	1.22385
OSR1	1.10469	0.984246	1.02164	1.13318
OSR2	1.01031	0.959914	1.07922	1.06215
OVOL1	1.36804	0.287983	1.17777	0.855531
OVOL2	1.41428	0	1.06511	0.917787
PAX3(var.2)	1.09312	1.01815	0.973432	1.17077
PAX7	1.12687	0.708375	1.35317	0.929666
PBX1	1.23486	0.811055	1.14344	1.10329
PBX3	1.06168	1.07949	1.19163	1.14232
PKNOX1	1.0703	0.997919	1.15151	1.06676
POU2F2	1.14911	0.800869	1.10333	0.957639
POU4F1	1.14636	0.694046	1.22302	0.918438
POU4F2	1.11355	0.69435	1.15773	0.930042
POU4F3	1.14	0.617267	1.21049	0.920669
POU5F1	1.26168	0.722217	1.08681	0.898874
Pou5f1::Sox2	1.20328	0.764524	0.988508	1.00251
POU6F1(var.2)	1.10062	1.03592	1.10455	1.07046
POU6F2	1.03979	1.02434	1.06795	1.05992
PRDM4	1.02097	0.990708	1.06523	1.16737
Ptf1a	1.02849	0.887009	1.12335	1.04998
Ptf1a(var.2)	1.30192	1.01582	1.13465	1.10442
RARA	1.14707	0.951943	1.08879	1.08342
Rarb	1.146	1.12871	1.19487	1.23605
RARB(var.3)	1.18989	1.00848	1.26912	1.33725
RARG(var.3)	1.10577	0.957747	1.29088	1.40841
RORA	1.0601	0.916884	1.05221	1.02563
RORB	1.0315	0.94719	1.14265	1.097
RORC	1.00634	0.794834	1.2069	1.0616
RUNX1	1.04424	0.990643	1.02987	1.07616
RXRB(var.2)	1.13292	1.03237	1.16301	1.30304
RXRG	1.1401	1.14908	1.15155	1.19978
Smad2::Smad3	1.05629	1.0121	1.10661	1.18191
SMAD2::SMAD3::SMAD4	1.09141	0.979807	1.08354	1.09056
Smad4	1.00806	0.912104	1.01441	1.15736
SMAD5	1.22044	0.989419	1.03658	1.04796
Sox1	1.17046	0.89785	1.18623	1.22156
SOX10	1.16477	0.987341	1.12019	1.6547
Sox11	1.04093	0.909883	1.26133	1.3038
SOX12	1.14752	1.10535	0.928346	1.55908
SOX13	1.06887	0.905817	0.970702	1.88993
SOX14	1.03469	1.07474	0.971974	1.80815
SOX15	1.09895	0.93168	1.11857	1.47003
Sox17	0.983821	1.03285	0.942706	1.58829
SOX18	0.954335	0.870256	1.07511	1.35305
SOX2	1.10999	0.941321	0.975005	1.86529
SOX21	1.06678	0.673165	1.13855	1.22845
Sox3	1.1661	0.999448	1.11897	1.57126
SOX4	1.15884	0.94424	1.06581	1.82063
Sox6	1.20002	0.857832	1.09563	1.74738
SOX8	0.984096	0.861719	1.08481	1.85486
SOX9	1.06396	0.916032	1.08632	2.041
SPI1	1.10034	0.900385	1.09354	1.13477
SPIB	1.08302	0.984874	1.11263	1.161
SPIC	1.09464	0.958547	1.08548	1.09675
SREBF1	1.12243	1.06639	1.09194	1.17446
SREBF2	1.2879	1.02702	1.17802	1.22729
SRY	1.00093	0.859695	1.18001	1.2182
STAT1	1.11142	0.952516	1.18307	1.04749
STAT3	1.10071	0.913164	1.17366	1.03354
Stat4	1.06889	0.943556	1.10581	1.04281
Stat5a	1.06107	0.908574	1.17214	1.04788
Stat5a::Stat5b	1.07163	0.92489	1.20372	1.04812
Stat6	1.1019	0.938465	1.12529	1.09326
TAL1::TCF3	1.00022	0.884573	1.05436	1.03196
TBX20	1.02111	0.855603	1.11217	0.955593
Tcf21	1.27904	0.982016	1.04275	1.09581
TCF21(var.2)	1.15804	0.652427	1.04352	0.827198
TEF	0.749446	0.692364	1.29949	1.04704
TFAP4(var.2)	0.98143	0.717925	0.991107	0.880762
TWIST1	1.04555	0.779828	1.13383	1.06148
Twist2	1.05658	0.776844	1.16304	1.18287
VDR	1.05409	0.794651	1.17193	0.956974
ZBED1	1.31972	0.270966	1.5963	0.854409
ZBTB18	1.2038	0.856935	1.13761	1.11433
ZBTB26	1.13057	0.876536	1.16369	1.00994
ZBTB32	1.06514	0.799221	1.17729	1.24381
ZFP42	1.09503	0.803787	1.15492	1.04159
ZNF136	1.15203	0.825378	1.15528	1.10041
ZNF24	1.07189	0.776792	1.0541	1.23487
ZNF274	1.10076	0.870437	1.10403	1.01335
ZNF282	1.07987	0.961705	1.30543	1.14195
ZNF317	1.13637	1.00665	1.11522	1.13605
ZNF341	1.002	0.867091	1.19403	1.01632
ZNF382	1.05212	0.920779	1.01715	1.02814
ZNF528	1.0938	0.96261	1.10876	1.11468
ZNF652	1.12023	0.895911	1.16109	1.06117
ZSCAN4	1.07333	0.834418	1.1208	0.984802

## Sheet: Cluster3
Ahr::Arnt
Alx1
ALX3
Alx4
ARGFX
Arid3a
Arid3b
Arid5a
ARNT2
Arntl
Arx
Ascl2
ATF6
Bach1::Mafk
BARHL1
BCL6
BCL6B
BHLHE40
BHLHE41
BSX
CDX2
CDX4
CEBPA
CEBPB
CEBPE
CENPB
CLOCK
CREB3
CREB3L1
CREB3L4
CREM
Crx
CTCF
CUX1
CUX2
Ddit3::Cebpa
Dlx2
Dlx3
Dlx4
Dmbx1
DPRX
DUX4
DUXA
E2F1
E2F2
E2F3
E2F4
Ebf2
EGR1
ELF2
ELK3
ELK4
EOMES
ESX1
ETV3
ETV5
FERD3L
FOSB::JUN
FOSB::JUNB(var.2)
FOSL1::JUN(var.2)
FOSL1::JUND(var.2)
FOSL2::JUNB(var.2)
FOSL2::JUND(var.2)
FOXA1
FOXA2
FOXA3
FOXB1
FOXC1
FOXC2
FOXD2
Foxd3
FOXE1
Foxf1
FOXF2
FOXI1
Foxj3
FOXK1
FOXK2
FOXL1
Foxl2
Foxo1
FOXO4
FOXO6
FOXP1
FOXP3
GATA1
GATA1::TAL1
GATA2
GATA3
GATA4
GATA5
GATA6
GCM1
GFI1
Gfi1b
GLIS2
GMEB2
GSC
GSC2
GSX1
HES2
HES5
HES6
HES7
HESX1
HEY1
Hic1
HIC2
HIF1A
HLF
HMBOX1
Hmx1
Hmx2
Hmx3
HNF1A
HNF1B
HOXA10
Hoxa11
HOXA9
HOXB3
HOXB6
HOXB9
HOXC10
HOXC11
HOXC12
HOXC13
HOXC4
HOXC9
HOXD10
HOXD11
HOXD12
HOXD9
HSF1
HSF4
IRF1
IRF2
IRF3
IRF4
IRF5
IRF7
IRF8
IRF9
Isl1
ISX
JUNB(var.2)
LBX2
LHX2
Lhx3
Lhx4
LHX5
LHX6
Lhx8
LHX9
LIN54
LMX1A
LMX1B
MAFF
MAFG
MAX::MYC
Mecom
MEF2A
MEF2C
MEF2D
MEIS1(var.2)
MEIS2(var.2)
MEIS3
MITF
mix-a
MIXL1
MLX
Mlxip
MLXIPL
MNT
MNX1
MSANTD3
MSX1
MSX2
MTF1
MYB
MYBL1
MYF5
MYOG
MZF1
MZF1(var.2)
NFIC
NFIL3
NFYA
NFYB
NFYC
NKX2-2
NKX2-3
Nkx2-5(var.2)
NKX2-8
Nkx3-2
NKX6-1
NKX6-2
NKX6-3
Nobox
NR4A2::RXRA
Nr5a2
NR6A1
ONECUT1
ONECUT2
ONECUT3
OTX2
PAX3
PAX4
PAX6
PBX2
PHOX2A
PHOX2B
PITX1
PITX2
PITX3
PKNOX2
POU1F1
POU2F1
POU2F3
POU3F1
POU3F2
POU3F3
POU3F4
POU5F1B
PPARG
Prdm15
PROP1
PROX1
PRRX1
RARA::RXRA
RARA::RXRG
RARA(var.2)
Rarb(var.2)
Rarg(var.2)
RAX
RAX2
REL
RELA
RELB
REST
RFX1
RFX3
RFX4
RFX5
Rhox11
RHOXF1
RORA(var.2)
RREB1
RUNX2
RUNX3
RXRA::VDR
SHOX
Shox2
Six3
SMAD3
SOHLH2
SPDEF
SREBF2(var.2)
SRF
STAT1::STAT2
Stat2
Stat5b
TBP
TBX19
TBX2
TBX21
TBX4
TBX5
TBX6
TBXT
TCF7L1
TCFL5
TFAP4
TFE3
TFEB
TFEC
TGIF1
TGIF2
THAP11
TP53
TP63
TP73
UNCX
USF2
VENTX
XBP1
YY1
YY2
ZBTB12
ZBTB7A
ZBTB7C
ZIC1
ZKSCAN1
ZKSCAN5
ZNF140
ZNF143
ZNF16
ZNF354C
ZNF384
ZNF410
ZNF75D

## Sheet: Cluster3_Motif_Enrichment_OverT
	E7.5.NCC.Progentiors.of.AE.Fold.Enrichment	E8.25.pmNCC.Fold.Enrichment	E8.5.pmNCC.Fold.Enrichment	E8.5.mNCC.Fold.Enrichment
Ahr::Arnt	1.08136	0.973935	1.14768	0.71991
Alx1	1.2389	1.17201	1.20808	0.792359
ALX3	1.14558	0.728957	1.18741	0.833441
Alx4	1.17363	1.18793	1.2495	0.777183
ARGFX	1.16692	0.802703	1.16946	0.761397
Arid3a	1.13079	0.84751	1.12539	0.917215
Arid3b	1.09054	0.809743	1.19987	0.805236
Arid5a	1.22306	0.848399	1.36704	0.972843
ARNT2	1.27329	1.10325	1.11191	0.801183
Arntl	1.25479	0.974061	1.06882	0.774195
Arx	1.15491	1.09245	1.13152	0.795953
Ascl2	1.17697	1.02408	1.1612	0.955769
ATF6	0.920245	0.955621	1.29756	0.778552
Bach1::Mafk	1.1848	0.972876	1.09543	1.01109
BARHL1	1.31579	0.948112	0.832801	0.834098
BCL6	0.958515	0.902756	1.12015	0.849156
BCL6B	1.08458	0.931047	1.14986	0.970167
BHLHE40	1.29187	1.02528	1.0722	0.641849
BHLHE41	1.18105	1.07217	1.12263	0.753554
BSX	0.969375	0.96525	1.1288	0.88197
CDX2	1.16889	0.931887	1.16161	1.01072
CDX4	1.21097	0.942977	1.11553	0.976273
CEBPA	1.24756	1.02958	1.13384	0.978156
CEBPB	0.85213	0.879241	1.2034	0.829197
CEBPE	0.863993	0.914302	1.32859	0.883121
CENPB	1.16805	1.11773	1.35812	0.622245
CLOCK	1	0.854938	1.1964	0.825802
CREB3	1.04352	0.86788	1.15894	0.795328
CREB3L1	1.06893	0.829392	1.0083	0.724313
CREB3L4	1.14416	1.13702	1.18416	0.769365
CREM	1.12556	1.02836	1.20637	0.928247
Crx	0.94967	0.82002	1.20451	0.712651
CTCF	1.12213	0.784812	1.11	0.402307
CUX1	1.56681	0.702075	1.27462	0.845759
CUX2	1.43393	0.850595	1.27423	0.801376
Ddit3::Cebpa	1.19558	0.999847	1.23054	0.791019
Dlx2	1.11275	0.979181	1.26348	0.963948
Dlx3	0.937933	1.00993	1.17464	0.928632
Dlx4	1.00784	1.03954	1.17464	0.928632
Dmbx1	0.957783	0.586449	1.20258	0.629847
DPRX	1.16038	0.741449	0.9786	0.840611
DUX4	1.11198	1.01344	1.11043	0.972883
DUXA	1.14981	1.03301	1.25241	0.886791
E2F1	1.16959	1.12476	1.3949	0.786851
E2F2	0.833768	0.688366	1.28706	0.463487
E2F3	0.868677	1.13548	2.00184	1.09364
E2F4	0.874983	0.984169	1.332	0.418437
Ebf2	1.17951	1.13184	1.15657	1.08343
EGR1	1.11599	1.14897	1.257	0.73084
ELF2	1.34185	0.863592	1.30629	0.803916
ELK3	1.09913	0.890689	1.18793	0.589877
ELK4	1.07126	0.89388	1.31083	0.988215
EOMES	1.07617	0.935034	1.08473	0.85034
ESX1	1.15709	1.05714	1.22319	0.854962
ETV3	1.07018	0.812436	1.19121	0.91021
ETV5	1.16707	0.890016	1.33412	0.996164
FERD3L	1.16429	1.04518	1.22616	0.872099
FOSB::JUN	1.03571	0.878643	1.19469	0.973959
FOSB::JUNB(var.2)	0.987053	0.932079	1.26392	0.85527
FOSL1::JUN(var.2)	0.972729	1.10954	1.25724	0.88032
FOSL1::JUND(var.2)	0.966702	0.806256	1.21528	0.741201
FOSL2::JUNB(var.2)	1.01365	0.953437	1.15841	0.851591
FOSL2::JUND(var.2)	1.07765	0.856092	1.18886	0.935536
FOXA1	1.10824	0.859923	1.19716	0.947466
FOXA2	1.12768	0.872215	1.24047	0.945927
FOXA3	1.07919	0.97707	1.23496	0.940458
FOXB1	1.14282	0.797564	1.36987	0.864746
FOXC1	1.12613	0.790539	1.33255	0.859291
FOXC2	1.12866	0.881649	1.3005	0.948219
FOXD2	1.14908	0.94941	1.25761	0.855307
Foxd3	1.15516	0.969309	1.22077	0.908948
FOXE1	1.08448	1.07532	1.15402	0.931309
Foxf1	1.11546	1.12968	1.1653	0.936768
FOXF2	1.03481	0.963435	1.22365	1.01793
FOXI1	1.07617	1.06289	1.17209	0.987521
Foxj3	1.08769	0.975287	1.2367	0.963976
FOXK1	1.13244	1.09025	1.2481	1.09275
FOXK2	1.11552	1.08276	1.20986	0.968194
FOXL1	1.07617	1.06289	1.17209	0.987521
Foxl2	1.17977	0.89888	1.19806	0.954525
Foxo1	1.0389	1.02496	1.18839	1.04046
FOXO4	1.07617	1.06289	1.17209	0.987521
FOXO6	1.07617	1.06289	1.17209	0.987521
FOXP1	1.03646	0.946737	1.22184	0.975082
FOXP3	1.07617	1.06289	1.17209	0.987521
GATA1	1.0379	0.678958	0.915021	0.781756
GATA1::TAL1	1.03978	1.01482	1.06634	1.02026
GATA2	1.01088	0.950237	1.0948	0.912466
GATA3	1.02859	1.02967	1.10754	0.964243
GATA4	1.02249	0.970977	1.0909	0.956971
GATA5	1.08686	1.01008	1.14072	0.994841
GATA6	1.02054	0.878437	1.07998	0.94583
GCM1	1.06178	0.81422	1.11177	0.700152
GFI1	1.0882	1.03727	1.1645	0.887386
Gfi1b	1.05842	0.950696	1.09851	0.99628
GLIS2	1.17654	1.26054	1.37118	0.998472
GMEB2	0.984918	0.839613	1.66203	1.01481
GSC	0.936058	0.951499	1.05483	0.625207
GSC2	0.914196	0.879451	1.13672	0.613779
GSX1	1.07418	1.10826	1.2475	0.913063
HES2	1.40917	1.02036	1.01021	0.62722
HES5	1.15856	0.898359	1.19492	0.970167
HES6	1.22424	1.00367	1.10874	0.811582
HES7	1.26025	1.15855	1.4083	0.714036
HESX1	1.18466	1.13577	1.13735	0.887049
HEY1	1.09772	0.920262	1.1433	0.694043
Hic1	1.23412	1.10839	1.22752	1.05268
HIC2	1.0808	0.950307	1.24696	1.00438
HIF1A	1.49268	1.37798	1.56788	0.624457
HLF	1.04787	0.874359	1.28637	0.980239
HMBOX1	1.07962	1.16811	1.31051	0.984554
Hmx1	1.18894	1.1365	1.13414	0.885181
Hmx2	1.20566	0.986072	1.13494	0.835422
Hmx3	1.24525	1.01124	1.12604	0.797091
HNF1A	1.09599	0.727204	1.43853	0.846093
HNF1B	1.04754	0.712855	1.36705	0.911758
HOXA10	1.16106	0.845768	1.14517	0.863053
Hoxa11	0.954903	0.768203	1.346	0.541787
HOXA9	0.958919	0.545236	1.12806	0.653808
HOXB3	1.13121	1.0605	1.1355	1.00061
HOXB6	1.31758	1.07962	1.0714	0.797448
HOXB9	0.99194	0.716497	1.27354	0.61639
HOXC10	0.991684	0.746935	1.14839	0.757773
HOXC11	0.992751	0.725507	1.26223	0.537994
HOXC12	1.04726	0.662361	1.27931	0.70751
HOXC13	0.989349	0.762139	1.27334	0.914346
HOXC4	1.08284	1.03545	1.2339	1.03171
HOXC9	0.981094	0.615196	1.36107	0.619481
HOXD10	0.948083	0.577827	1.25031	0.622859
HOXD11	1.00074	0.562865	1.20951	0.646436
HOXD12	0.819641	0.566121	1.39787	0.745886
HOXD9	1.15963	1.01409	1.10612	0.913124
HSF1	1.0806	0.999276	1.14617	0.959223
HSF4	1.0383	1.025	1.1106	0.926032
IRF1	1.14116	0.961673	1.11892	0.985857
IRF2	1.06579	1.08431	1.13827	0.9231
IRF3	1.11484	1.03787	1.12187	0.914781
IRF4	1.15346	1.0847	1.10178	0.845939
IRF5	0.972204	0.989009	1.14046	0.757544
IRF7	1.14598	0.915988	1.16139	0.908444
IRF8	1.18303	1.06965	1.05371	0.986246
IRF9	1.08221	0.969201	1.07684	0.877281
Isl1	1.11381	1.07637	1.11625	0.994755
ISX	1.12424	1.10358	1.25326	0.858959
JUNB(var.2)	0.982171	0.87126	1.17988	0.814786
LBX2	1.0645	1.01788	1.23422	0.830067
LHX2	1.15126	0.920561	1.10947	0.932841
Lhx3	1.22281	0.697652	1.24288	0.826861
Lhx4	1.1707	0.990398	1.17741	0.868413
LHX5	1.25711	1.00805	1.13317	0.828172
LHX6	1.15972	1.10877	1.15584	0.839663
Lhx8	1.23239	1.1034	1.18725	0.895801
LHX9	1.12424	1.1034	1.26057	0.818755
LIN54	1.12829	0.777622	1.22137	0.857203
LMX1A	1.1785	1.08092	1.16899	0.902256
LMX1B	1.10672	0.827131	1.23759	0.811938
MAFF	1.1338	0.971423	1.10676	0.996133
MAFG	1.07371	0.978504	1.11249	0.956529
MAX::MYC	1.13941	0.858317	1.14018	0.696069
Mecom	1.16452	0.999013	1.13902	1.04281
MEF2A	1.23167	0.821469	1.26228	0.940443
MEF2C	1.22664	0.941587	1.23126	0.96092
MEF2D	1.15674	0.895467	1.16864	0.991061
MEIS1(var.2)	1.21931	0.913673	1.18652	0.937574
MEIS2(var.2)	1.17604	0.859871	1.35177	0.830348
MEIS3	1.16318	1.10369	1.14823	1.00782
MITF	1.11784	1.10934	1.13595	1.00645
mix-a	1.08839	0.887203	1.19816	0.85881
MIXL1	1.14629	0.968784	1.14821	0.843663
MLX	1.26174	0.882422	1.0133	0.766857
Mlxip	0.942655	1.04472	1.20592	0.776753
MLXIPL	1.18869	0.962309	1.09266	0.708383
MNT	1.16782	1.05126	1.17808	0.719546
MNX1	1.19166	0.926902	1.14128	0.831838
MSANTD3	0.974841	1.07328	1.2165	0.951643
MSX1	0.934728	0.96525	1.1288	0.88197
MSX2	0.934728	0.96525	1.1288	0.88197
MTF1	1.18867	0.966452	1.1136	1.00519
MYB	1.13733	0.868846	1.09437	0.959846
MYBL1	0.999531	0.650318	1.32422	0.731814
MYF5	1.30607	1.01978	1.15443	1.07436
MYOG	1.17766	1.06412	1.20165	0.952635
MZF1	1.1592	1.12084	1.12601	0.869187
MZF1(var.2)	1.18254	1.06352	1.21067	1.028
NFIC	1.10783	0.961657	1.12142	0.925198
NFIL3	1.13555	0.842292	1.1307	0.941018
NFYA	1.08388	0.895572	1.10055	0.804611
NFYB	1.03134	0.924997	1.01792	0.914737
NFYC	1.06995	0.827518	1.08009	0.808016
NKX2-2	1.08659	1.06007	1.24683	1.02397
NKX2-3	1.15802	1.04119	1.12337	0.900286
Nkx2-5(var.2)	1.04273	1.08298	1.1828	0.987912
NKX2-8	1.14272	0.994252	1.14621	0.99756
Nkx3-2	1.16353	1.0684	1.2179	0.881624
NKX6-1	1.13135	1.00805	1.1802	0.853768
NKX6-2	1.11944	1.00805	1.17106	0.856697
NKX6-3	1.12577	0.970594	1.05828	0.852398
Nobox	1.10718	1.02719	1.24808	0.95215
NR4A2::RXRA	1.22637	1.05923	1.25048	1.08331
Nr5a2	1.04507	1.01119	1.14912	0.942344
NR6A1	1.16886	0.881034	1.12847	0.816083
ONECUT1	1.23473	0.756133	1.35567	0.936847
ONECUT2	1.09353	0.939242	1.25803	0.831696
ONECUT3	1.18013	0.850232	1.37747	0.823747
OTX2	0.951426	0.771764	1.04249	0.628486
PAX3	1.25451	0.911661	1.27561	1.02529
PAX4	1.30055	1.1034	1.19826	0.7506
PAX6	0.929451	1.00892	1.19557	0.950156
PBX2	1.16466	0.866974	1.36062	0.837559
PHOX2A	1.15599	0.741104	1.17965	0.783061
PHOX2B	1.2707	0.545126	1.28832	0.832917
PITX1	1.01057	0.858731	1.08433	0.667865
PITX2	0.958572	0.802396	1.09036	0.657192
PITX3	0.971186	0.863142	1.06119	0.663423
PKNOX2	1.11964	1.06064	1.1913	0.897521
POU1F1	1.22625	0.820356	1.14515	0.829869
POU2F1	1.1288	1.02837	1.1216	0.844018
POU2F3	1.20952	0.808523	1.1044	0.841264
POU3F1	1.14862	0.879398	1.14928	0.835248
POU3F2	1.1323	0.89064	1.13502	0.828818
POU3F3	1.1575	0.904133	1.14064	0.845805
POU3F4	1.1422	0.90514	1.13642	0.876164
POU5F1B	1.18773	0.885578	1.08881	0.880848
PPARG	1.05131	1.1236	1.24849	1.13323
Prdm15	1.10018	1.0037	1.11801	0.896444
PROP1	1.18865	0.766412	1.24097	0.832999
PROX1	1.04167	0.843176	1.16202	0.867553
PRRX1	1.12424	0.990398	1.26057	0.818755
RARA::RXRA	1.14473	1.10631	1.09466	1.08949
RARA::RXRG	1.17653	1.09264	1.19813	1.09604
RARA(var.2)	1.16794	1.05679	1.14192	1.08093
Rarb(var.2)	1.11074	1.04029	1.13977	1.06418
Rarg(var.2)	1.09508	1.11264	1.22937	1.09401
RAX	1.2255	1.09947	1.16484	0.818036
RAX2	1.12424	1.0017	1.19888	0.862936
REL	0.994656	0.996541	1.20202	0.961707
RELA	1.07411	1.0782	1.26962	0.933177
RELB	1.10467	0.999009	1.21882	0.925314
REST	1.03547	1.14325	1.24288	0.985266
RFX1	1.05182	0.855737	1.19911	0.834603
RFX3	1.06204	0.864763	1.18454	0.841285
RFX4	1.09416	0.972273	1.24999	0.66894
RFX5	1.04618	1.03422	1.27874	0.711617
Rhox11	1.12932	0.979313	1.21544	0.85095
RHOXF1	1.14	0.841034	1.10885	0.817944
RORA(var.2)	1.11695	0.787737	1.14098	0.918854
RREB1	1.15121	1.08046	1.13636	0.927652
RUNX2	0.984962	0.786764	1.15021	0.7251
RUNX3	1.1011	1.03429	1.09224	1.01826
RXRA::VDR	1.16067	1.10645	1.11399	0.983115
SHOX	1.12424	0.990398	1.23205	0.834043
Shox2	1.12424	1.0017	1.19888	0.862936
Six3	1.03231	0.921673	0.988618	0.932422
SMAD3	1.26128	0.978324	0.973921	0.993628
SOHLH2	1.30571	0.966235	1.39493	0.595268
SPDEF	1.23229	0.870256	1.2192	0.983768
SREBF2(var.2)	1.08408	0.951458	1.15121	0.789696
SRF	1.00972	0.838629	1.13238	0.748884
STAT1::STAT2	1.13021	0.919266	1.1487	0.999038
Stat2	1.11248	1.00925	1.11973	1.05129
Stat5b	1.14892	1.00904	1.15052	1.0115
TBP	1.21709	0.969117	1.22211	0.819336
TBX19	0.996574	0.768368	1.15486	0.814168
TBX2	1.09432	0.991861	1.0895	0.798859
TBX21	1.03007	1.01684	1.07023	0.917787
TBX4	1.15668	1.11469	1.17246	0.697811
TBX5	1.15668	1.09586	1.17246	0.697811
TBX6	1.04221	1.05311	1.13814	0.773195
TBXT	1.0431	0.878809	1.27305	0.830918
TCF7L1	1.09699	1.02813	1.05469	1.0425
TCFL5	1.33091	1.18435	1.54603	0.356388
TFAP4	1.26455	1.09161	1.14847	1.04059
TFE3	1.25113	0.866093	1.0414	0.893018
TFEB	1.24233	0.928906	1.04574	0.802109
TFEC	1.36547	0.980965	1.12912	0.774115
TGIF1	1.14987	1.0347	1.1418	0.910756
TGIF2	1.14696	1.13812	1.1841	0.985595
THAP11	1.10257	0.892464	1.10621	0.879967
TP53	1.14089	1.00471	1.20097	0.971212
TP63	1.20855	0.773276	1.06274	0.821427
TP73	1.27348	0.926619	1.14239	0.888547
UNCX	1.14392	0.990398	1.22286	0.879106
USF2	1.10149	1.12553	1.16928	1.05328
VENTX	1.21668	0.998744	1.36812	1.08192
XBP1	1.03668	0.897393	0.963767	0.635391
YY1	1.14141	0.822855	1.12196	0.912201
YY2	1.09857	0.502706	1.31597	0.718387
ZBTB12	1.00868	0.964392	1.14257	0.901821
ZBTB7A	1.07088	1.08804	1.27587	1.06912
ZBTB7C	1.16959	1.14639	1.33196	0.696688
ZIC1	1.08995	1.10709	1.18609	0.759019
ZKSCAN1	1.01476	0.861977	1.09268	0.89795
ZKSCAN5	1.11072	1.06531	1.1098	1.046
ZNF140	1.03656	1.07217	1.14298	1.07737
ZNF143	1.08292	0.96204	1.07416	0.966324
ZNF16	1.09258	1.03114	1.04137	1.00921
ZNF354C	1.10873	0.975283	1.16529	0.985815
ZNF384	1.19034	0.951835	1.17927	0.91665
ZNF410	1.31935	0.918261	1.04998	0.988739
ZNF75D	1.04054	1.04797	1.1648	1.01324
