# Supplementary material for: Post-transcriptional regulation in cranial neural crest cells expands developmental potential
Source: Proc Natl Acad Sci U S A. 2023 Feb 1;120(6):e2212578120. doi: 10.1073/pnas.2212578120 (PMC9963983; doi:10.1073/pnas.2212578120)
Supplement: Supplementary file 11 — Dataset S10 (XLSX) [file pnas.2212578120.sd10.xlsx]

## Sheet: NeuralDomainNCC_vs_AllOtherCell
	p_val	avg_log2FC	pct.1	pct.2	p_val_adj
Hotairm1	2.5924e-29	1.27512	0.477	0.371	5.1848e-26
Crabp2	9.1668e-48	1.19353	0.551	0.422	1.83336e-44						Neural domain
Ptn	2.47353e-69	0.746613	0.874	0.726	4.94706e-66						Crabp2	1.19353		Crabp2	1.19353
Crabp1	0.0187998	0.707877	0.558	0.637	1						Ptn	0.746613		Ptn	0.746613
Hoxa1	1.08039e-17	0.667473	0.317	0.263	2.16077e-14						Zic3	0.365841		Zic3	0.365841
Rbp1	3.34288e-13	0.661617	0.544	0.531	6.68576e-10						Sox1	0.331962		Sox1	0.331962
Stmn2	2.35279e-05	0.470697	0.27	0.277	0.0470559						Sall4	0.31029		Sall4	0.31029
Hes3	1.06838e-14	0.447669	0.304	0.194	2.13676e-11						Sox2	0.281476		Sox2	0.281476
Ldhb	0.0157709	0.433028	0.311	0.367	1						Larp7	0.276097		Cdh1	-0.309875
Gm15050	4.82095e-24	0.427172	0.269	0.204	9.64189e-21						Non-Neural domain			Id1	-0.335418
Zic3	5.23212e-08	0.365841	0.383	0.352	0.000104642						Epcam	1.19583		Slc2a1	-0.440168
Lefty1	3.21099e-07	0.339584	0.206	0.143	0.000642198						Slc2a3	1.08816		Tfap2a	-0.571713
Sox1	0.000102787	0.331962	0.22	0.159	0.205573						Larp7	0.885706		Slc2a3	-1.08816
Ezr	0.0241929	0.315184	0.186	0.232	1						Id3	0.75116		Epcam	-1.19583
Sall4	0.0131848	0.31029	0.446	0.485	1						Tfap2a	0.571713
Slc2a1	0.00954417	0.304442	0.503	0.541	1						Slc2a1	0.440168
Fabp5	1.73701e-13	0.285791	0.822	0.836	3.47403e-10						Id1	0.335418
Gadd45a	5.2702e-12	0.285225	0.216	0.207	1.05404e-08						Cdh1	0.309875
Sox2	3.30711e-07	0.281476	0.256	0.363	0.000661421
Larp7	0.0350774	0.276097	0.36	0.409	1
Sfrp2	3.34546e-21	0.271538	0.291	0.241	6.69091e-18
Sfrp1	0.0125753	0.259768	0.268	0.3	1

## Sheet: Neural Domain NCC Bio GO 2021
Term	Overlap	P-value	Adjusted P-value	Old P-value	Old Adjusted P-value	Odds Ratio	Combined Score	Genes
negative regulation of transcription, DNA-templated (GO:0045892)	8/948	4.36606e-06	0.00143048	0	0	11.5733	142.833	SOX2;LEFTY1;SFRP1;SOX1;SFRP2;GADD45A;LARP7;EZR
regulation of transcription by RNA polymerase II (GO:0006357)	2206-11-01	6.34357e-06	0.00143048	0	0	8.10159	96.9604	SOX2;LEFTY1;SOX1;SFRP2;GADD45A;ZIC3;SALL4;LARP7;HOXA1;HES3;EZR
negative regulation of cell differentiation (GO:0045596)	4/191	5.1528e-05	0.00659024	0	0	23.5187	232.209	SOX2;SFRP1;SFRP2;HES3
negative regulation of epithelial cell proliferation (GO:0050680)	1972-03-01	6.55857e-05	0.00659024	0	0	45.5584	438.825	SOX2;SFRP1;SFRP2
negative regulation of transcription by RNA polymerase II (GO:0000122)	6/684	7.30626e-05	0.00659024	0	0	10.6748	101.669	SOX2;LEFTY1;SOX1;GADD45A;LARP7;EZR
regulation of epithelial cell proliferation (GO:0050678)	1993-03-01	0.000140585	0.0105673	0	0	34.8912	309.475	SOX2;SFRP1;SFRP2
regulation of oligodendrocyte differentiation (GO:0048713)	2022-02-19	0.000195282	0.0125817	0	0	117.418	1002.87	SOX1;PTN
negative regulation of neuron differentiation (GO:0045665)	2022-02-24	0.000314145	0.0158588	0	0	90.7091	731.628	SOX2;HES3
positive regulation of transcription by RNA polymerase II (GO:0045944)	6/908	0.000343534	0.0158588	0	0	7.93071	63.2571	SOX2;SOX1;SFRP2;ZIC3;LARP7;HOXA1
regulation of transcription, DNA-templated (GO:0006355)	2244-09-01	0.000351636	0.0158588	0	0	5.49602	43.7094	SOX2;SFRP1;SOX1;SFRP2;CRABP2;ZIC3;SALL4;HOXA1;HES3
negative regulation of epithelial to mesenchymal transition (GO:0010719)	2029-02-01	0.000460576	0.01731	0	0	73.8926	567.719	SFRP1;SFRP2
determination of bilateral symmetry (GO:0009855)	2029-02-01	0.000460576	0.01731	0	0	73.8926	567.719	LEFTY1;ZIC3
negative regulation of peptidyl-tyrosine phosphorylation (GO:0050732)	1931-02-01	0.000526805	0.0182761	0	0	68.7897	519.271	SFRP1;SFRP2
regulation of ossification (GO:0030278)	1936-02-01	0.000711365	0.0213273	0	0	58.6588	425.178	SFRP1;PTN
regulation of p38MAPK cascade (GO:1900744)	1937-02-01	0.000751514	0.0213273	0	0	56.98	409.881	GADD45A;EZR
negative regulation of canonical Wnt signaling pathway (GO:0090090)	3/165	0.000756623	0.0213273	0	0	19.3138	138.802	SOX2;SFRP1;SFRP2
regulation of gene expression (GO:0010468)	6/1079	0.000859669	0.0218357	0	0	6.60706	46.639	SOX2;SFRP1;SOX1;SFRP2;CRABP2;EZR
response to growth factor (GO:0070848)	1941-02-01	0.000922828	0.0218357	0	0	51.1256	357.269	SOX2;SFRP1
determination of left/right symmetry (GO:0007368)	1942-02-01	0.000968324	0.0218357	0	0	49.845	345.921	LEFTY1;ZIC3
regulation of nervous system development (GO:0051960)	1942-02-01	0.000968324	0.0218357	0	0	49.845	345.921	PTN;HES3
negative regulation of Wnt signaling pathway (GO:0030178)	3/191	0.00115499	0.0248047	0	0	16.6209	112.418	SOX2;SFRP1;SFRP2
positive regulation of transcription, DNA-templated (GO:0045893)	6/1183	0.00138887	0.0279496	0	0	5.99012	39.4106	SOX2;SFRP1;SOX1;SFRP2;ZIC3;HOXA1
positive regulation of fat cell differentiation (GO:0045600)	1951-02-01	0.00142537	0.0279496	0	0	40.6714	266.533	SFRP1;SFRP2
canonical Wnt signaling pathway (GO:0060070)	1968-02-01	0.00251803	0.0411896	0	0	30.1697	180.544	SFRP1;SFRP2
regulation of canonical Wnt signaling pathway (GO:0060828)	3/253	0.00257851	0.0411896	0	0	12.4598	74.2671	SOX2;SFRP1;SFRP2
positive regulation of cell differentiation (GO:0045597)	3/258	0.00272535	0.0411896	0	0	12.2124	72.1161	SFRP1;SFRP2;PTN
gland development (GO:0048732)	1971-02-01	0.00274137	0.0411896	0	0	28.8536	170.216	SOX2;EZR
cellular response to BMP stimulus (GO:0071773)	1971-02-01	0.00274137	0.0411896	0	0	28.8536	170.216	LEFTY1;SFRP1
positive regulation of growth (GO:0045927)	1976-02-01	0.0031336	0.0411896	0	0	26.8973	155.078	SFRP1;SFRP2
regulation of epithelial to mesenchymal transition (GO:0010717)	1976-02-01	0.0031336	0.0411896	0	0	26.8973	155.078	SFRP1;SFRP2
regulation of neuron differentiation (GO:0045664)	1979-02-01	0.00338084	0.0411896	0	0	25.8455	147.051	SOX2;HES3
regulation of fat cell differentiation (GO:0045598)	1980-02-01	0.00346522	0.0411896	0	0	25.5128	144.53	SFRP1;SFRP2
positive regulation of programmed cell death (GO:0043068)	3/286	0.00364345	0.0411896	0	0	10.9885	61.6983	SFRP1;SFRP2;GADD45A
epidermis development (GO:0008544)	1983-02-01	0.00372426	0.0411896	0	0	24.5642	137.385	CRABP2;FABP5
transport across blood-brain barrier (GO:0150104)	1986-02-01	0.00399209	0.0411896	0	0	23.6833	130.813	FABP5;SLC2A1
regulation of cell cycle (GO:0051726)	3/296	0.00401197	0.0411896	0	0	10.608	58.5402	SOX2;SFRP1;GADD45A
positive regulation of neuron projection development (GO:0010976)	1988-02-01	0.0041755	0.0411896	0	0	23.1302	126.719	STMN2;PTN
Wnt signaling pathway (GO:0016055)	1992-02-01	0.00455388	0.0411896	0	0	22.0978	119.146	SFRP1;SFRP2
regulation of peptidyl-tyrosine phosphorylation (GO:0050730)	1992-02-01	0.00455388	0.0411896	0	0	22.0978	119.146	SFRP1;SFRP2
positive regulation of apoptotic process (GO:0043065)	3/310	0.00456505	0.0411896	0	0	10.1171	54.5243	SFRP1;SFRP2;GADD45A
hemopoiesis (GO:0030097)	1994-02-01	0.00474883	0.0411896	0	0	21.6152	115.638	SFRP1;SFRP2
negative regulation of B cell differentiation (GO:0045578)	2022-01-05	0.00548839	0.0411896	0	0	237.786	1237.7	SFRP1
regulation of snRNA transcription by RNA polymerase II (GO:1905380)	2022-01-05	0.00548839	0.0411896	0	0	237.786	1237.7	LARP7
glucose import across plasma membrane (GO:0098708)	2022-01-05	0.00548839	0.0411896	0	0	237.786	1237.7	SLC2A1
cellular response to heparin (GO:0071504)	2022-01-05	0.00548839	0.0411896	0	0	237.786	1237.7	SFRP1
lipid transport across blood-brain barrier (GO:1990379)	2022-01-05	0.00548839	0.0411896	0	0	237.786	1237.7	FABP5
cellular response to vitamin (GO:0071295)	2022-01-05	0.00548839	0.0411896	0	0	237.786	1237.7	SFRP1
cellular response to vitamin D (GO:0071305)	2022-01-05	0.00548839	0.0411896	0	0	237.786	1237.7	SFRP1
determination of pancreatic left/right asymmetry (GO:0035469)	2022-01-05	0.00548839	0.0411896	0	0	237.786	1237.7	ZIC3
disaccharide biosynthetic process (GO:0046351)	2022-01-05	0.00548839	0.0411896	0	0	237.786	1237.7	SLC2A1
dorsal/ventral axis specification (GO:0009950)	2022-01-05	0.00548839	0.0411896	0	0	237.786	1237.7	SFRP1
endodermal cell fate specification (GO:0001714)	2022-01-05	0.00548839	0.0411896	0	0	237.786	1237.7	SOX2
positive regulation of cell growth (GO:0030307)	2/102	0.00556661	0.0411896	0	0	19.878	103.186	SFRP1;SFRP2
cellular response to organonitrogen compound (GO:0071417)	2/103	0.00567307	0.0411896	0	0	19.6802	101.786	SFRP1;EZR
regulation of insulin secretion (GO:0050796)	2/104	0.00578047	0.0411896	0	0	19.4863	100.418	SFRP1;SLC2A1
chromosome organization (GO:0051276)	2/106	0.00599807	0.0411896	0	0	19.1096	97.7709	SOX2;SOX1
regulation of Wnt signaling pathway (GO:0030111)	2/111	0.0065583	0.0411896	0	0	18.2284	91.6348	SFRP1;SFRP2
positive regulation of extrinsic apoptotic signaling pathway via death domain receptors (GO:1902043)	2022-01-06	0.00658262	0.0411896	0	0	190.219	955.532	SFRP1
response to heparin (GO:0071503)	2022-01-06	0.00658262	0.0411896	0	0	190.219	955.532	SFRP1
hexose import across plasma membrane (GO:0140271)	2022-01-06	0.00658262	0.0411896	0	0	190.219	955.532	SLC2A1
leukocyte chemotaxis involved in inflammatory response (GO:0002232)	2022-01-06	0.00658262	0.0411896	0	0	190.219	955.532	PTN
regulation of hepatocyte proliferation (GO:2000345)	2022-01-06	0.00658262	0.0411896	0	0	190.219	955.532	PTN
transmembrane receptor protein tyrosine phosphatase signaling pathway (GO:0007185)	2022-01-06	0.00658262	0.0411896	0	0	190.219	955.532	PTN
determination of liver left/right asymmetry (GO:0071910)	2022-01-06	0.00658262	0.0411896	0	0	190.219	955.532	ZIC3
negative regulation of cell motility (GO:2000146)	2/114	0.00690549	0.0411896	0	0	17.7375	88.2519	SFRP1;SFRP2
cellular response to transforming growth factor beta stimulus (GO:0071560)	2/114	0.00690549	0.0411896	0	0	17.7375	88.2519	LEFTY1;SFRP1
positive regulation of cell projection organization (GO:0031346)	2/117	0.0072609	0.0411896	0	0	17.2722	85.0698	STMN2;PTN
establishment of centrosome localization (GO:0051660)	2022-01-07	0.0076757	0.0411896	0	0	158.508	771.886	EZR
gland morphogenesis (GO:0022612)	2022-01-07	0.0076757	0.0411896	0	0	158.508	771.886	EZR
regulation of bone remodeling (GO:0046850)	2022-01-07	0.0076757	0.0411896	0	0	158.508	771.886	SFRP1
positive regulation of fibroblast apoptotic process (GO:2000271)	2022-01-07	0.0076757	0.0411896	0	0	158.508	771.886	SFRP1
negative regulation of lymphocyte differentiation (GO:0045620)	2022-01-07	0.0076757	0.0411896	0	0	158.508	771.886	SFRP1
negative regulation of p38MAPK cascade (GO:1903753)	2022-01-07	0.0076757	0.0411896	0	0	158.508	771.886	EZR
regulation of glial cell differentiation (GO:0045685)	2022-01-07	0.0076757	0.0411896	0	0	158.508	771.886	SOX1
sphingosine-1-phosphate receptor signaling pathway (GO:0003376)	2022-01-07	0.0076757	0.0411896	0	0	158.508	771.886	EZR
cellular response to prostaglandin E stimulus (GO:0071380)	2022-01-07	0.0076757	0.0411896	0	0	158.508	771.886	SFRP1
neuron projection arborization (GO:0140058)	2022-01-07	0.0076757	0.0411896	0	0	158.508	771.886	PTN
dendrite arborization (GO:0140059)	2022-01-07	0.0076757	0.0411896	0	0	158.508	771.886	PTN
determination of digestive tract left/right asymmetry (GO:0071907)	2022-01-07	0.0076757	0.0411896	0	0	158.508	771.886	ZIC3
vitamin A metabolic process (GO:0006776)	2022-01-07	0.0076757	0.0411896	0	0	158.508	771.886	RBP1
pituitary gland development (GO:0021983)	2022-01-07	0.0076757	0.0411896	0	0	158.508	771.886	SOX2
negative regulation of cell population proliferation (GO:0008285)	3/379	0.00795718	0.0411896	0	0	8.23152	39.7886	SOX2;SFRP1;SFRP2
positive regulation of epithelial cell proliferation (GO:0050679)	2/123	0.0079962	0.0411896	0	0	16.4107	79.244	SFRP1;PTN
non-canonical Wnt signaling pathway (GO:0035567)	2/124	0.0081219	0.0411896	0	0	16.2754	78.3367	SFRP1;SFRP2
regulation of protein secretion (GO:0050708)	2/125	0.00824849	0.0411896	0	0	16.1423	77.4462	SLC2A1;EZR
negative regulation of cell growth (GO:0030308)	2/126	0.00837597	0.0411896	0	0	16.0113	76.5722	SFRP1;SFRP2
negative regulation of growth (GO:0045926)	2/126	0.00837597	0.0411896	0	0	16.0113	76.5722	SFRP1;SFRP2
regulation of stem cell division (GO:2000035)	2022-01-08	0.00876763	0.0411896	0	0	135.857	643.513	SFRP2
positive regulation of early endosome to late endosome transport (GO:2000643)	2022-01-08	0.00876763	0.0411896	0	0	135.857	643.513	EZR
negative regulation of long-term synaptic potentiation (GO:1900272)	2022-01-08	0.00876763	0.0411896	0	0	135.857	643.513	PTN
negative regulation of neural precursor cell proliferation (GO:2000178)	2022-01-08	0.00876763	0.0411896	0	0	135.857	643.513	PTN
negative regulation of osteoblast proliferation (GO:0033689)	2022-01-08	0.00876763	0.0411896	0	0	135.857	643.513	SFRP1
positive regulation of oligodendrocyte differentiation (GO:0048714)	2022-01-08	0.00876763	0.0411896	0	0	135.857	643.513	PTN
positive regulation of protein localization to early endosome (GO:1902966)	2022-01-08	0.00876763	0.0411896	0	0	135.857	643.513	EZR
positive regulation of protein localization to endosome (GO:1905668)	2022-01-08	0.00876763	0.0411896	0	0	135.857	643.513	EZR
regulation of protein localization to early endosome (GO:1902965)	2022-01-08	0.00876763	0.0411896	0	0	135.857	643.513	EZR
positive regulation of canonical Wnt signaling pathway (GO:0090263)	2/130	0.0088948	0.0413562	0	0	15.5078	73.2324	SFRP1;SFRP2
astral microtubule organization (GO:0030953)	2022-01-09	0.00985841	0.0440212	0	0	118.869	549.107	EZR
response to vitamin D (GO:0033280)	2022-01-09	0.00985841	0.0440212	0	0	118.869	549.107	SFRP1
regulation of fibroblast apoptotic process (GO:2000269)	2022-01-09	0.00985841	0.0440212	0	0	118.869	549.107	SFRP1
L-ascorbic acid metabolic process (GO:0019852)	2022-01-09	0.00985841	0.0440212	0	0	118.869	549.107	SLC2A1
chromatin organization (GO:0006325)	2/142	0.0105355	0.0448635	0	0	14.17	64.516	SOX2;SOX1
negative regulation of cell migration (GO:0030336)	2/144	0.0108211	0.0448635	0	0	13.969	63.2273	SFRP1;SFRP2
hematopoietic stem cell differentiation (GO:0060218)	2022-01-10	0.0109481	0.0448635	0	0	105.656	476.994	SFRP1
cellular response to prostaglandin stimulus (GO:0071379)	2022-01-10	0.0109481	0.0448635	0	0	105.656	476.994	SFRP1
long-chain fatty acid import into cell (GO:0044539)	2022-01-10	0.0109481	0.0448635	0	0	105.656	476.994	SLC2A1
neuron projection regeneration (GO:0031102)	2022-01-10	0.0109481	0.0448635	0	0	105.656	476.994	PTN
endodermal cell fate commitment (GO:0001711)	2022-01-10	0.0109481	0.0448635	0	0	105.656	476.994	SOX2
regulation of nucleic acid-templated transcription (GO:1903506)	3/430	0.0112185	0.0448635	0	0	7.22951	32.4619	SOX2;SOX1;CRABP2
cellular response to organic cyclic compound (GO:0071407)	2/150	0.0116984	0.0448635	0	0	13.3986	59.6013	SFRP1;EZR
negative regulation of protein phosphorylation (GO:0001933)	2/152	0.0119976	0.0448635	0	0	13.2187	58.4668	SFRP1;SFRP2
negative regulation of bone remodeling (GO:0046851)	2022-01-11	0.0120365	0.0448635	0	0	95.0857	420.261	SFRP1
establishment of epithelial cell apical/basal polarity (GO:0045198)	2022-01-11	0.0120365	0.0448635	0	0	95.0857	420.261	EZR
positive regulation of cytoplasmic transport (GO:1903651)	2022-01-11	0.0120365	0.0448635	0	0	95.0857	420.261	EZR
positive regulation of dendrite development (GO:1900006)	2022-01-11	0.0120365	0.0448635	0	0	95.0857	420.261	PTN
hematopoietic stem cell proliferation (GO:0071425)	2022-01-11	0.0120365	0.0448635	0	0	95.0857	420.261	SFRP2
response to prostaglandin E (GO:0034695)	2022-01-11	0.0120365	0.0448635	0	0	95.0857	420.261	SFRP1
positive regulation of non-canonical Wnt signaling pathway (GO:2000052)	2022-01-11	0.0120365	0.0448635	0	0	95.0857	420.261	SFRP1
somite development (GO:0061053)	2022-01-11	0.0120365	0.0448635	0	0	95.0857	420.261	SFRP2
positive regulation of protein localization to Cajal body (GO:1904871)	2022-01-11	0.0120365	0.0448635	0	0	95.0857	420.261	LARP7
regulation of protein localization to Cajal body (GO:1904869)	2022-01-11	0.0120365	0.0448635	0	0	95.0857	420.261	LARP7
positive regulation of Wnt signaling pathway (GO:0030177)	2/153	0.0121484	0.0449094	0	0	13.1305	57.9126	SFRP1;SFRP2
nervous system development (GO:0007399)	3/447	0.0124546	0.0451823	0	0	6.94666	30.4657	ZIC3;SLC2A1;PTN
cellular response to growth factor stimulus (GO:0071363)	2/158	0.0129153	0.0451823	0	0	12.7064	55.2645	SFRP1;STMN2
regulation of axon regeneration (GO:0048679)	2022-01-12	0.0131239	0.0451823	0	0	86.4372	374.56	PTN
negative regulation of microtubule polymerization (GO:0031115)	2022-01-12	0.0131239	0.0451823	0	0	86.4372	374.56	STMN2
sno(s)RNA 3'-end processing (GO:0031126)	2022-01-12	0.0131239	0.0451823	0	0	86.4372	374.56	LARP7
regulation of hemopoiesis (GO:1903706)	2022-01-12	0.0131239	0.0451823	0	0	86.4372	374.56	PTN
negative regulation of transcription elongation from RNA polymerase II promoter (GO:0034244)	2022-01-12	0.0131239	0.0451823	0	0	86.4372	374.56	LARP7
positive regulation of protein depolymerization (GO:1901881)	2022-01-12	0.0131239	0.0451823	0	0	86.4372	374.56	STMN2
cochlea morphogenesis (GO:0090103)	2022-01-12	0.0131239	0.0451823	0	0	86.4372	374.56	HOXA1
regulation of neuron projection development (GO:0010975)	2/165	0.0140237	0.0477672	0	0	12.1564	51.8716	STMN2;PTN
regulation of cellular macromolecule biosynthetic process (GO:2000112)	3/468	0.0140866	0.0477672	0	0	6.62581	28.2427	SOX2;SOX1;CRABP2
glucose import (GO:0046323)	2022-01-13	0.0142101	0.0478266	0	0	79.2302	337.029	SLC2A1
positive regulation of cell population proliferation (GO:0008284)	3/474	0.0145744	0.0485783	0	0	6.53939	27.6518	SFRP1;SFRP2;PTN
negative regulation of DNA-templated transcription, elongation (GO:0032785)	2022-01-14	0.0152952	0.0485783	0	0	73.1319	305.707	LARP7
branching involved in blood vessel morphogenesis (GO:0001569)	2022-01-14	0.0152952	0.0485783	0	0	73.1319	305.707	SFRP2
cardiac left ventricle morphogenesis (GO:0003214)	2022-01-14	0.0152952	0.0485783	0	0	73.1319	305.707	SFRP2
negative regulation of viral transcription (GO:0032897)	2022-01-14	0.0152952	0.0485783	0	0	73.1319	305.707	LARP7
microvillus organization (GO:0032528)	2022-01-14	0.0152952	0.0485783	0	0	73.1319	305.707	EZR
pancreas development (GO:0031016)	2022-01-14	0.0152952	0.0485783	0	0	73.1319	305.707	ZIC3
polarized epithelial cell differentiation (GO:0030859)	2022-01-14	0.0152952	0.0485783	0	0	73.1319	305.707	EZR
negative regulation of androgen receptor signaling pathway (GO:0060766)	2022-01-15	0.0163791	0.049577	0	0	67.9048	279.207	SFRP1
establishment of apical/basal cell polarity (GO:0035089)	2022-01-15	0.0163791	0.049577	0	0	67.9048	279.207	EZR
cellular response to estrogen stimulus (GO:0071391)	2022-01-15	0.0163791	0.049577	0	0	67.9048	279.207	SFRP1
microvillus assembly (GO:0030033)	2022-01-15	0.0163791	0.049577	0	0	67.9048	279.207	EZR
regulation of non-canonical Wnt signaling pathway (GO:2000050)	2022-01-15	0.0163791	0.049577	0	0	67.9048	279.207	SFRP1
embryonic cranial skeleton morphogenesis (GO:0048701)	2022-01-15	0.0163791	0.049577	0	0	67.9048	279.207	HOXA1
protein kinase A signaling (GO:0010737)	2022-01-15	0.0163791	0.049577	0	0	67.9048	279.207	EZR
filopodium assembly (GO:0046847)	2022-01-16	0.0174619	0.0514727	0	0	63.3746	256.524	EZR
regulation of intrinsic apoptotic signaling pathway in response to DNA damage (GO:1902229)	2022-01-16	0.0174619	0.0514727	0	0	63.3746	256.524	SFRP2
mesenchyme development (GO:0060485)	2022-01-16	0.0174619	0.0514727	0	0	63.3746	256.524	SFRP2
oogenesis (GO:0048477)	2022-01-16	0.0174619	0.0514727	0	0	63.3746	256.524	PTN
positive regulation of nucleic acid-templated transcription (GO:1903508)	3/511	0.0177961	0.0521171	0	0	6.0516	24.3805	SOX2;SFRP1;ZIC3
negative regulation of insulin secretion (GO:0046676)	2022-01-17	0.0185435	0.0525085	0	0	59.4107	236.908	SFRP1
positive regulation of stem cell differentiation (GO:2000738)	2022-01-17	0.0185435	0.0525085	0	0	59.4107	236.908	PTN
regulation of neuroblast proliferation (GO:1902692)	2022-01-17	0.0185435	0.0525085	0	0	59.4107	236.908	PTN
regulation of osteoblast proliferation (GO:0033688)	2022-01-17	0.0185435	0.0525085	0	0	59.4107	236.908	SFRP1
negative regulation of macromolecule metabolic process (GO:0010605)	2/194	0.0190356	0.0525085	0	0	10.3052	40.8235	SFRP1;SFRP2
protein localization to membrane (GO:0072657)	2/195	0.0192202	0.0525085	0	0	10.2513	40.511	PTN;EZR
positive regulation of cell adhesion mediated by integrin (GO:0033630)	2022-01-18	0.0196241	0.0525085	0	0	55.9132	219.795	SFRP2
negative regulation of fibroblast proliferation (GO:0048147)	2022-01-18	0.0196241	0.0525085	0	0	55.9132	219.795	SFRP1
regulation of B cell differentiation (GO:0045577)	2022-01-18	0.0196241	0.0525085	0	0	55.9132	219.795	SFRP1
positive regulation of glial cell differentiation (GO:0045687)	2022-01-18	0.0196241	0.0525085	0	0	55.9132	219.795	PTN
regulation of cellular protein catabolic process (GO:1903362)	2022-01-18	0.0196241	0.0525085	0	0	55.9132	219.795	EZR
negative regulation of peptide hormone secretion (GO:0090278)	2022-01-18	0.0196241	0.0525085	0	0	55.9132	219.795	SFRP1
regulation of early endosome to late endosome transport (GO:2000641)	2022-01-18	0.0196241	0.0525085	0	0	55.9132	219.795	EZR
microtubule depolymerization (GO:0007019)	2022-01-18	0.0196241	0.0525085	0	0	55.9132	219.795	STMN2
regulation of stem cell population maintenance (GO:2000036)	2022-01-19	0.0207034	0.0525085	0	0	52.8042	204.746	PTN
fatty acid transmembrane transport (GO:1902001)	2022-01-19	0.0207034	0.0525085	0	0	52.8042	204.746	SLC2A1
positive regulation of cellular protein catabolic process (GO:1903364)	2022-01-19	0.0207034	0.0525085	0	0	52.8042	204.746	EZR
positive regulation of focal adhesion assembly (GO:0051894)	2022-01-19	0.0207034	0.0525085	0	0	52.8042	204.746	SFRP1
regulation of glucose transmembrane transport (GO:0010827)	2022-01-19	0.0207034	0.0525085	0	0	52.8042	204.746	SLC2A1
negative regulation of T cell receptor signaling pathway (GO:0050860)	2022-01-19	0.0207034	0.0525085	0	0	52.8042	204.746	EZR
neuromuscular process (GO:0050905)	2022-01-19	0.0207034	0.0525085	0	0	52.8042	204.746	HOXA1
regulation of leukocyte chemotaxis (GO:0002688)	2022-01-19	0.0207034	0.0525085	0	0	52.8042	204.746	PTN
regulation of peptidyl-serine phosphorylation of STAT protein (GO:0033139)	2022-01-19	0.0207034	0.0525085	0	0	52.8042	204.746	GADD45A
regulation of angiogenesis (GO:0045765)	2/203	0.020724	0.0525085	0	0	9.8393	38.1417	SFRP1;SFRP2
establishment of epithelial cell polarity (GO:0090162)	2022-01-20	0.0217817	0.0542737	0	0	50.0226	191.421	EZR
fatty acid transport (GO:0015908)	2022-01-20	0.0217817	0.0542737	0	0	50.0226	191.421	FABP5
glucose transmembrane transport (GO:1904659)	2022-01-20	0.0217817	0.0542737	0	0	50.0226	191.421	SLC2A1
negative regulation of microtubule depolymerization (GO:0007026)	2022-01-21	0.0228588	0.0554534	0	0	47.519	179.547	STMN2
negative regulation of peptidyl-serine phosphorylation (GO:0033137)	2022-01-21	0.0228588	0.0554534	0	0	47.519	179.547	GADD45A
cellular response to estradiol stimulus (GO:0071392)	2022-01-21	0.0228588	0.0554534	0	0	47.519	179.547	SFRP1
positive regulation of smoothened signaling pathway (GO:0045880)	2022-01-21	0.0228588	0.0554534	0	0	47.519	179.547	SFRP1
negative regulation of multicellular organismal process (GO:0051241)	2/214	0.0228699	0.0554534	0	0	9.32358	35.2239	SFRP1;SFRP2
regulation of cell growth (GO:0001558)	2/217	0.0234706	0.0566057	0	0	9.19209	34.4888	SFRP1;SFRP2
negative regulation of B cell activation (GO:0050869)	2022-01-22	0.0239348	0.0568136	0	0	45.254	168.907	SFRP1
negative regulation of interleukin-2 production (GO:0032703)	2022-01-22	0.0239348	0.0568136	0	0	45.254	168.907	EZR
cellular response to nerve growth factor stimulus (GO:1990090)	2022-01-22	0.0239348	0.0568136	0	0	45.254	168.907	STMN2
artery development (GO:0060840)	2022-01-23	0.0250096	0.0578428	0	0	43.1948	159.324	HOXA1
hexose transmembrane transport (GO:0008645)	2022-01-23	0.0250096	0.0578428	0	0	43.1948	159.324	SLC2A1
regulation of cysteine-type endopeptidase activity (GO:2000116)	2022-01-23	0.0250096	0.0578428	0	0	43.1948	159.324	SOX2
triglyceride catabolic process (GO:0019433)	2022-01-23	0.0250096	0.0578428	0	0	43.1948	159.324	FABP5
ear morphogenesis (GO:0042471)	2022-01-23	0.0250096	0.0578428	0	0	43.1948	159.324	HOXA1
positive regulation of cell-substrate junction organization (GO:0150117)	2022-01-24	0.0260834	0.0579487	0	0	41.3147	150.652	SFRP1
regulation of cell size (GO:0008361)	2022-01-24	0.0260834	0.0579487	0	0	41.3147	150.652	EZR
negative regulation of ossification (GO:0030279)	2022-01-24	0.0260834	0.0579487	0	0	41.3147	150.652	SFRP1
inner ear morphogenesis (GO:0042472)	2022-01-24	0.0260834	0.0579487	0	0	41.3147	150.652	HOXA1
negative regulation of protein depolymerization (GO:1901880)	2022-01-24	0.0260834	0.0579487	0	0	41.3147	150.652	STMN2
positive regulation of p38MAPK cascade (GO:1900745)	2022-01-24	0.0260834	0.0579487	0	0	41.3147	150.652	GADD45A
dorsal/ventral pattern formation (GO:0009953)	2022-01-24	0.0260834	0.0579487	0	0	41.3147	150.652	SFRP1
endocrine system development (GO:0035270)	2022-01-24	0.0260834	0.0579487	0	0	41.3147	150.652	SOX2
negative regulation of antigen receptor-mediated signaling pathway (GO:0050858)	2022-01-25	0.0271559	0.0594531	0	0	39.5913	142.772	EZR
fat-soluble vitamin metabolic process (GO:0006775)	2022-01-25	0.0271559	0.0594531	0	0	39.5913	142.772	RBP1
regulation of microtubule depolymerization (GO:0031114)	2022-01-25	0.0271559	0.0594531	0	0	39.5913	142.772	STMN2
negative regulation of intrinsic apoptotic signaling pathway in response to DNA damage (GO:1902230)	2022-01-26	0.0282274	0.0606217	0	0	38.0057	135.584	SFRP2
positive regulation of microtubule polymerization or depolymerization (GO:0031112)	2022-01-26	0.0282274	0.0606217	0	0	38.0057	135.584	STMN2
regulation of myelination (GO:0031641)	2022-01-26	0.0282274	0.0606217	0	0	38.0057	135.584	PTN
endothelial cell development (GO:0001885)	2022-01-26	0.0282274	0.0606217	0	0	38.0057	135.584	EZR
regulation of transcription elongation from RNA polymerase II promoter (GO:0034243)	2022-01-27	0.0292977	0.0617443	0	0	36.5421	129.003	LARP7
regulation of vasculature development (GO:1901342)	2022-01-27	0.0292977	0.0617443	0	0	36.5421	129.003	SFRP1
negative regulation of protein polymerization (GO:0032272)	2022-01-27	0.0292977	0.0617443	0	0	36.5421	129.003	STMN2
microtubule polymerization or depolymerization (GO:0031109)	2022-01-27	0.0292977	0.0617443	0	0	36.5421	129.003	STMN2
positive regulation of cellular process (GO:0048522)	3/625	0.0300682	0.0619706	0	0	4.91352	17.2184	SFRP1;SFRP2;PTN
receptor clustering (GO:0043113)	2022-01-28	0.030367	0.0619706	0	0	35.1869	122.957	PTN
leukocyte cell-cell adhesion (GO:0007159)	2022-01-28	0.030367	0.0619706	0	0	35.1869	122.957	EZR
positive regulation of response to wounding (GO:1903036)	2022-01-28	0.030367	0.0619706	0	0	35.1869	122.957	PTN
regulation of microtubule polymerization or depolymerization (GO:0031110)	2022-01-28	0.030367	0.0619706	0	0	35.1869	122.957	STMN2
regulation of multicellular organismal development (GO:2000026)	2022-01-28	0.030367	0.0619706	0	0	35.1869	122.957	PTN
protein depolymerization (GO:0051261)	2022-01-28	0.030367	0.0619706	0	0	35.1869	122.957	STMN2
establishment of endothelial barrier (GO:0061028)	2022-01-29	0.0314351	0.0630098	0	0	33.9286	117.387	EZR
glial cell differentiation (GO:0010001)	2022-01-29	0.0314351	0.0630098	0	0	33.9286	117.387	SOX2
positive regulation of extrinsic apoptotic signaling pathway (GO:2001238)	2022-01-29	0.0314351	0.0630098	0	0	33.9286	117.387	SFRP1
positive regulation of leukocyte migration (GO:0002687)	2022-01-29	0.0314351	0.0630098	0	0	33.9286	117.387	PTN
artery morphogenesis (GO:0048844)	2022-01-30	0.032502	0.0642913	0	0	32.757	112.24	HOXA1
respiratory tube development (GO:0030323)	2022-01-30	0.032502	0.0642913	0	0	32.757	112.24	ZIC3
regulation of long-term synaptic potentiation (GO:1900271)	2022-01-30	0.032502	0.0642913	0	0	32.757	112.24	PTN
cellular component assembly (GO:0022607)	2/261	0.0330086	0.0650083	0	0	7.61351	25.9696	SLC2A1;EZR
regulation of cellular component size (GO:0032535)	2022-01-31	0.0335679	0.0651064	0	0	31.6635	107.472	EZR
cellular response to cAMP (GO:0071320)	2022-01-31	0.0335679	0.0651064	0	0	31.6635	107.472	EZR
negative regulation of response to DNA damage stimulus (GO:2001021)	2022-01-31	0.0335679	0.0651064	0	0	31.6635	107.472	SFRP2
negative regulation of signal transduction (GO:0009968)	2/267	0.0344105	0.0651064	0	0	7.43887	25.0645	SFRP1;SFRP2
establishment or maintenance of epithelial cell apical/basal polarity (GO:0045197)	1932-01-01	0.0346326	0.0651064	0	0	30.6406	103.043	EZR
negative regulation of intracellular steroid hormone receptor signaling pathway (GO:0033144)	1932-01-01	0.0346326	0.0651064	0	0	30.6406	103.043	SFRP1
hematopoietic progenitor cell differentiation (GO:0002244)	1932-01-01	0.0346326	0.0651064	0	0	30.6406	103.043	SFRP1
negative regulation of microtubule polymerization or depolymerization (GO:0031111)	1932-01-01	0.0346326	0.0651064	0	0	30.6406	103.043	STMN2
liver development (GO:0001889)	1932-01-01	0.0346326	0.0651064	0	0	30.6406	103.043	ZIC3
long-chain fatty acid transport (GO:0015909)	1932-01-01	0.0346326	0.0651064	0	0	30.6406	103.043	FABP5
central nervous system development (GO:0007417)	2/268	0.0346464	0.0651064	0	0	7.41053	24.9183	ZIC3;SLC2A1
actin filament bundle assembly (GO:0051017)	1933-01-01	0.0356962	0.0665247	0	0	29.6815	98.92	EZR
actin filament bundle organization (GO:0061572)	1933-01-01	0.0356962	0.0665247	0	0	29.6815	98.92	EZR
negative regulation of blood vessel endothelial cell migration (GO:0043537)	1934-01-01	0.0367587	0.0673909	0	0	28.7807	95.0735	GADD45A
female gamete generation (GO:0007292)	1934-01-01	0.0367587	0.0673909	0	0	28.7807	95.0735	PTN
regulation of transmembrane transport (GO:0034762)	1934-01-01	0.0367587	0.0673909	0	0	28.7807	95.0735	SLC2A1
regulation of cell adhesion mediated by integrin (GO:0033628)	1934-01-01	0.0367587	0.0673909	0	0	28.7807	95.0735	SFRP2
acylglycerol catabolic process (GO:0046464)	1935-01-01	0.03782	0.0674183	0	0	27.9328	91.4775	FABP5
regulation of T cell receptor signaling pathway (GO:0050856)	1935-01-01	0.03782	0.0674183	0	0	27.9328	91.4775	EZR
regulation of trans-synaptic signaling (GO:0099177)	1935-01-01	0.03782	0.0674183	0	0	27.9328	91.4775	FABP5
respiratory system development (GO:0060541)	1935-01-01	0.03782	0.0674183	0	0	27.9328	91.4775	ZIC3
response to estrogen (GO:0043627)	1935-01-01	0.03782	0.0674183	0	0	27.9328	91.4775	SFRP1
negative regulation of neurogenesis (GO:0050768)	1935-01-01	0.03782	0.0674183	0	0	27.9328	91.4775	PTN
lung development (GO:0030324)	1935-01-01	0.03782	0.0674183	0	0	27.9328	91.4775	ZIC3
positive regulation of bone mineralization (GO:0030501)	1936-01-01	0.0388803	0.0682296	0	0	27.1333	88.1092	PTN
regulation of androgen receptor signaling pathway (GO:0060765)	1936-01-01	0.0388803	0.0682296	0	0	27.1333	88.1092	SFRP1
dendrite morphogenesis (GO:0048813)	1936-01-01	0.0388803	0.0682296	0	0	27.1333	88.1092	PTN
regulation of mRNA processing (GO:0050684)	1936-01-01	0.0388803	0.0682296	0	0	27.1333	88.1092	LARP7
negative regulation of stress-activated MAPK cascade (GO:0032873)	1937-01-01	0.0399394	0.069547	0	0	26.3783	84.9485	EZR
regulation of microtubule cytoskeleton organization (GO:0070507)	1937-01-01	0.0399394	0.069547	0	0	26.3783	84.9485	STMN2
negative regulation of endothelial cell migration (GO:0010596)	1938-01-01	0.0409974	0.0705719	0	0	25.6641	81.9774	GADD45A
response to cAMP (GO:0051591)	1938-01-01	0.0409974	0.0705719	0	0	25.6641	81.9774	EZR
response to estradiol (GO:0032355)	1938-01-01	0.0409974	0.0705719	0	0	25.6641	81.9774	SFRP1
regulation of cellular component biogenesis (GO:0044087)	1939-01-01	0.0420543	0.0713027	0	0	24.9875	79.1801	EZR
regulation of dendrite development (GO:0050773)	1939-01-01	0.0420543	0.0713027	0	0	24.9875	79.1801	PTN
negative regulation of protein secretion (GO:0050709)	1939-01-01	0.0420543	0.0713027	0	0	24.9875	79.1801	SFRP1
cellular response to ketone (GO:1901655)	1939-01-01	0.0420543	0.0713027	0	0	24.9875	79.1801	SFRP1
carboxylic acid metabolic process (GO:0019752)	1940-01-01	0.0431101	0.0717442	0	0	24.3455	76.5423	SLC2A1
positive regulation of ossification (GO:0045778)	1940-01-01	0.0431101	0.0717442	0	0	24.3455	76.5423	PTN
stem cell differentiation (GO:0048863)	1940-01-01	0.0431101	0.0717442	0	0	24.3455	76.5423	SFRP1
regulation of microtubule polymerization (GO:0031113)	1940-01-01	0.0431101	0.0717442	0	0	24.3455	76.5423	STMN2
digestive tract development (GO:0048565)	1940-01-01	0.0431101	0.0717442	0	0	24.3455	76.5423	ZIC3
positive regulation of biomineral tissue development (GO:0070169)	1941-01-01	0.0441648	0.0721679	0	0	23.7357	74.0513	PTN
regulation of viral transcription (GO:0046782)	1941-01-01	0.0441648	0.0721679	0	0	23.7357	74.0513	LARP7
regulation of cell development (GO:0060284)	1941-01-01	0.0441648	0.0721679	0	0	23.7357	74.0513	HES3
cortical cytoskeleton organization (GO:0030865)	1941-01-01	0.0441648	0.0721679	0	0	23.7357	74.0513	EZR
visual system development (GO:0150063)	1941-01-01	0.0441648	0.0721679	0	0	23.7357	74.0513	SOX2
regulation of extrinsic apoptotic signaling pathway via death domain receptors (GO:1902041)	1942-01-01	0.0452184	0.0736227	0	0	23.1556	71.6957	SFRP1
heart looping (GO:0001947)	1943-01-01	0.0462709	0.0749321	0	0	22.6032	69.465	ZIC3
regulation of apoptotic process (GO:0042981)	3/742	0.0463549	0.0749321	0	0	4.1106	12.6254	SFRP1;SFRP2;GADD45A
positive regulation of cell-matrix adhesion (GO:0001954)	1944-01-01	0.0473222	0.0754146	0	0	22.0764	67.3502	SFRP1
branching morphogenesis of an epithelial tube (GO:0048754)	1944-01-01	0.0473222	0.0754146	0	0	22.0764	67.3502	SFRP2
cardiac ventricle morphogenesis (GO:0003208)	1944-01-01	0.0473222	0.0754146	0	0	22.0764	67.3502	SFRP2
positive regulation of stress fiber assembly (GO:0051496)	1944-01-01	0.0473222	0.0754146	0	0	22.0764	67.3502	SFRP1
negative regulation of gene expression (GO:0010629)	2/322	0.0483012	0.0762797	0	0	6.14313	18.6155	SFRP1;SFRP2
positive regulation of chemotaxis (GO:0050921)	1945-01-01	0.0483725	0.0762797	0	0	21.5736	65.3426	PTN
cellular response to radiation (GO:0071478)	1945-01-01	0.0483725	0.0762797	0	0	21.5736	65.3426	GADD45A
cellular response to oxygen-containing compound (GO:1901701)	2/323	0.0485702	0.0763247	0	0	6.12368	18.5226	SFRP1;EZR
regulation of fibroblast proliferation (GO:0048145)	1946-01-01	0.0494216	0.0773929	0	0	21.0931	63.4348	SFRP1
regulation of cell population proliferation (GO:0042127)	3/764	0.0498276	0.0777587	0	0	3.98721	11.9584	SFRP1;SFRP2;PTN
positive regulation of pathway-restricted SMAD protein phosphorylation (GO:0010862)	1947-01-01	0.0504697	0.0779515	0	0	20.6335	61.6196	LEFTY1
determination of heart left/right asymmetry (GO:0061371)	1947-01-01	0.0504697	0.0779515	0	0	20.6335	61.6196	ZIC3
embryonic heart tube morphogenesis (GO:0003143)	1947-01-01	0.0504697	0.0779515	0	0	20.6335	61.6196	ZIC3
cellular response to alcohol (GO:0097306)	1948-01-01	0.0515166	0.0784932	0	0	20.1935	59.891	SFRP1
cellular response to ionizing radiation (GO:0071479)	1948-01-01	0.0515166	0.0784932	0	0	20.1935	59.891	GADD45A
regulation of interleukin-2 production (GO:0032663)	1948-01-01	0.0515166	0.0784932	0	0	20.1935	59.891	EZR
cognition (GO:0050890)	1948-01-01	0.0515166	0.0784932	0	0	20.1935	59.891	HOXA1
negative regulation of cell projection organization (GO:0031345)	1949-01-01	0.0525625	0.0792832	0	0	19.7718	58.2429	STMN2
cellular response to mechanical stimulus (GO:0071260)	1949-01-01	0.0525625	0.0792832	0	0	19.7718	58.2429	GADD45A
positive regulation of reactive oxygen species metabolic process (GO:2000379)	1949-01-01	0.0525625	0.0792832	0	0	19.7718	58.2429	GADD45A
negative regulation of ERK1 and ERK2 cascade (GO:0070373)	1950-01-01	0.0536072	0.0803217	0	0	19.3673	56.6702	EZR
neuron migration (GO:0001764)	1950-01-01	0.0536072	0.0803217	0	0	19.3673	56.6702	SOX1
positive regulation of multicellular organismal process (GO:0051240)	2/345	0.0546289	0.0805475	0	0	5.72449	16.6422	FABP5;PTN
regulation of smoothened signaling pathway (GO:0008589)	1951-01-01	0.0546508	0.0805475	0	0	18.979	55.1681	SFRP1
inositol lipid-mediated signaling (GO:0048017)	1951-01-01	0.0546508	0.0805475	0	0	18.979	55.1681	EZR
regulation of epithelial cell migration (GO:0010632)	1951-01-01	0.0546508	0.0805475	0	0	18.979	55.1681	PTN
positive regulation of actin filament bundle assembly (GO:0032233)	1951-01-01	0.0546508	0.0805475	0	0	18.979	55.1681	SFRP1
signal transduction in response to DNA damage (GO:0042770)	1952-01-01	0.0556934	0.0818167	0	0	18.606	53.7321	GADD45A
heart morphogenesis (GO:0003007)	1953-01-01	0.0567348	0.083076	0	0	18.2473	52.3581	LEFTY1
regulation of cyclin-dependent protein kinase activity (GO:1904029)	1954-01-01	0.0577752	0.0835147	0	0	17.9021	51.0423	GADD45A
positive regulation of leukocyte chemotaxis (GO:0002690)	1954-01-01	0.0577752	0.0835147	0	0	17.9021	51.0423	PTN
regulation of focal adhesion assembly (GO:0051893)	1954-01-01	0.0577752	0.0835147	0	0	17.9021	51.0423	SFRP1
cytoplasmic microtubule organization (GO:0031122)	1954-01-01	0.0577752	0.0835147	0	0	17.9021	51.0423	EZR
pyruvate metabolic process (GO:0006090)	1955-01-01	0.0588144	0.0842073	0	0	17.5697	49.7813	LDHB
regulation of blood vessel endothelial cell migration (GO:0043535)	1955-01-01	0.0588144	0.0842073	0	0	17.5697	49.7813	GADD45A
triglyceride metabolic process (GO:0006641)	1955-01-01	0.0588144	0.0842073	0	0	17.5697	49.7813	FABP5
blood vessel morphogenesis (GO:0048514)	1956-01-01	0.0598526	0.0848853	0	0	17.2494	48.5719	HOXA1
sensory organ development (GO:0007423)	1956-01-01	0.0598526	0.0848853	0	0	17.2494	48.5719	SOX2
DNA damage response, signal transduction by p53 class mediator resulting in cell cycle arrest (GO:0006977)	1956-01-01	0.0598526	0.0848853	0	0	17.2494	48.5719	GADD45A
regulation of reactive oxygen species metabolic process (GO:2000377)	1957-01-01	0.0608896	0.085549	0	0	16.9405	47.4112	GADD45A
positive regulation of cell junction assembly (GO:1901890)	1957-01-01	0.0608896	0.085549	0	0	16.9405	47.4112	SFRP1
regulation of bone mineralization (GO:0030500)	1957-01-01	0.0608896	0.085549	0	0	16.9405	47.4112	PTN
eye development (GO:0001654)	1958-01-01	0.0619256	0.0861989	0	0	16.6424	46.2963	SOX2
negative regulation of neuron projection development (GO:0010977)	1958-01-01	0.0619256	0.0861989	0	0	16.6424	46.2963	STMN2
regulation of pathway-restricted SMAD protein phosphorylation (GO:0060393)	1958-01-01	0.0619256	0.0861989	0	0	16.6424	46.2963	LEFTY1
positive regulation of protein phosphorylation (GO:0001934)	2/371	0.0621189	0.0862019	0	0	5.31409	14.7663	LEFTY1;SFRP2
response to organic cyclic compound (GO:0014070)	1960-01-01	0.0639943	0.0882612	0	0	16.0767	44.1942	SFRP1
Notch signaling pathway (GO:0007219)	1960-01-01	0.0639943	0.0882612	0	0	16.0767	44.1942	HES3
regulation of neurogenesis (GO:0050767)	1962-01-01	0.0660586	0.0908306	0	0	15.548	42.2473	HES3
actin cytoskeleton reorganization (GO:0031532)	1963-01-01	0.0670891	0.0916885	0	0	15.2965	41.327	EZR
anterior/posterior pattern specification (GO:0009952)	1963-01-01	0.0670891	0.0916885	0	0	15.2965	41.327	HES3
negative regulation of intrinsic apoptotic signaling pathway (GO:2001243)	1964-01-01	0.0681186	0.0922567	0	0	15.0529	40.4397	SFRP2
lipid homeostasis (GO:0055088)	1964-01-01	0.0681186	0.0922567	0	0	15.0529	40.4397	RBP1
diterpenoid metabolic process (GO:0016101)	1964-01-01	0.0681186	0.0922567	0	0	15.0529	40.4397	RBP1
BMP signaling pathway (GO:0030509)	1965-01-01	0.0691469	0.0925379	0	0	14.817	39.5838	LEFTY1
regulation of cell-matrix adhesion (GO:0001952)	1965-01-01	0.0691469	0.0925379	0	0	14.817	39.5838	SFRP1
chemical homeostasis (GO:0048878)	1965-01-01	0.0691469	0.0925379	0	0	14.817	39.5838	RBP1
mitotic G1 DNA damage checkpoint signaling (GO:0031571)	1965-01-01	0.0691469	0.0925379	0	0	14.817	39.5838	GADD45A
cellular response to nutrient levels (GO:0031669)	1966-01-01	0.0701742	0.0936348	0	0	14.5883	38.7578	SFRP1
positive regulation of protein localization to nucleus (GO:1900182)	1968-01-01	0.0722255	0.0960876	0	0	14.1514	37.1893	LARP7
cellular response to decreased oxygen levels (GO:0036294)	1969-01-01	0.0732495	0.0967264	0	0	13.9426	36.4443	SFRP1
positive regulation of protein transport (GO:0051222)	1969-01-01	0.0732495	0.0967264	0	0	13.9426	36.4443	EZR
regulation of cell migration (GO:0030334)	2/408	0.0733491	0.0967264	0	0	4.82069	12.5942	SFRP1;SFRP2
positive regulation of cell-substrate adhesion (GO:0010811)	1970-01-01	0.0742725	0.0973747	0	0	13.7398	35.7237	SFRP1
negative regulation of viral process (GO:0048525)	1970-01-01	0.0742725	0.0973747	0	0	13.7398	35.7237	LARP7
phosphatidylinositol-mediated signaling (GO:0048015)	1971-01-01	0.0752944	0.0984283	0	0	13.5429	35.0266	EZR
response to ionizing radiation (GO:0010212)	1972-01-01	0.0763152	0.0986193	0	0	13.3514	34.3517	GADD45A
negative regulation of supramolecular fiber organization (GO:1902904)	1972-01-01	0.0763152	0.0986193	0	0	13.3514	34.3517	STMN2
positive regulation of protein secretion (GO:0050714)	1972-01-01	0.0763152	0.0986193	0	0	13.3514	34.3517	EZR
positive regulation of secretion by cell (GO:1903532)	1972-01-01	0.0763152	0.0986193	0	0	13.3514	34.3517	EZR
regulation of actin filament-based process (GO:0032970)	1973-01-01	0.0773349	0.0993676	0	0	13.1653	33.6981	EZR
positive regulation of JNK cascade (GO:0046330)	1973-01-01	0.0773349	0.0993676	0	0	13.1653	33.6981	GADD45A
regulation of stress fiber assembly (GO:0051492)	1974-01-01	0.0783535	0.0998233	0	0	12.9843	33.0649	SFRP1
DNA damage response, signal transduction by p53 class mediator (GO:0030330)	1974-01-01	0.0783535	0.0998233	0	0	12.9843	33.0649	GADD45A
regulation of peptide hormone secretion (GO:0090276)	1974-01-01	0.0783535	0.0998233	0	0	12.9843	33.0649	SLC2A1
integrin-mediated signaling pathway (GO:0007229)	1975-01-01	0.0793711	0.100835	0	0	12.8082	32.4512	PTN
regulation of RNA splicing (GO:0043484)	1976-01-01	0.0803876	0.100988	0	0	12.6368	31.8561	LARP7
regulation of cell division (GO:0051302)	1976-01-01	0.0803876	0.100988	0	0	12.6368	31.8561	SFRP2
cellular response to hormone stimulus (GO:0032870)	1976-01-01	0.0803876	0.100988	0	0	12.6368	31.8561	SFRP1
water-soluble vitamin metabolic process (GO:0006767)	1976-01-01	0.0803876	0.100988	0	0	12.6368	31.8561	SLC2A1
negative regulation of developmental process (GO:0051093)	1977-01-01	0.081403	0.101697	0	0	12.4699	31.2788	SFRP1
regulation of organelle assembly (GO:1902115)	1977-01-01	0.081403	0.101697	0	0	12.4699	31.2788	EZR
negative regulation of protein serine/threonine kinase activity (GO:0071901)	1978-01-01	0.0824174	0.10268	0	0	12.3074	30.7187	GADD45A
positive regulation of cell adhesion (GO:0045785)	1980-01-01	0.0844429	0.104339	0	0	11.9946	29.6467	SFRP2
regulation of NIK/NF-kappaB signaling (GO:1901222)	1980-01-01	0.0844429	0.104339	0	0	11.9946	29.6467	EZR
regulation of organelle organization (GO:0033043)	1980-01-01	0.0844429	0.104339	0	0	11.9946	29.6467	EZR
regulation of cyclin-dependent protein serine/threonine kinase activity (GO:0000079)	1982-01-01	0.0864642	0.106545	0	0	11.6972	28.6351	GADD45A
vascular transport (GO:0010232)	1984-01-01	0.0884811	0.108733	0	0	11.4142	27.6791	SLC2A1
positive regulation of protein catabolic process (GO:0045732)	1985-01-01	0.089488	0.109671	0	0	11.2778	27.2206	EZR
response to interleukin-1 (GO:0070555)	1986-01-01	0.0904939	0.110604	0	0	11.1445	26.7745	SFRP1
negative regulation of nucleic acid-templated transcription (GO:1903507)	2/464	0.0914907	0.11152	0	0	4.22424	10.1024	SFRP1;SFRP2
sensory perception of mechanical stimulus (GO:0050954)	1988-01-01	0.0925024	0.112449	0	0	10.8872	25.9173	HOXA1
regulation of cysteine-type endopeptidase activity involved in apoptotic process (GO:0043281)	1989-01-01	0.093505	0.112756	0	0	10.763	25.5055	SOX2
regulation of endothelial cell migration (GO:0010594)	1989-01-01	0.093505	0.112756	0	0	10.763	25.5055	PTN
transforming growth factor beta receptor signaling pathway (GO:0007179)	1989-01-01	0.093505	0.112756	0	0	10.763	25.5055	LEFTY1
negative regulation of protein kinase activity (GO:0006469)	1990-01-01	0.0945066	0.113352	0	0	10.6415	25.1043	GADD45A
regulation of mRNA splicing, via spliceosome (GO:0048024)	1990-01-01	0.0945066	0.113352	0	0	10.6415	25.1043	LARP7
regulation of stem cell differentiation (GO:2000736)	1991-01-01	0.0955072	0.113352	0	0	10.5228	24.7132	PTN
regulation of actin cytoskeleton organization (GO:0032956)	1991-01-01	0.0955072	0.113352	0	0	10.5228	24.7132	EZR
sensory perception of sound (GO:0007605)	1991-01-01	0.0955072	0.113352	0	0	10.5228	24.7132	HOXA1
positive regulation of supramolecular fiber organization (GO:1902905)	1991-01-01	0.0955072	0.113352	0	0	10.5228	24.7132	STMN2
retinoid metabolic process (GO:0001523)	1992-01-01	0.0965067	0.113641	0	0	10.4066	24.3321	RBP1
cellular response to fibroblast growth factor stimulus (GO:0044344)	1992-01-01	0.0965067	0.113641	0	0	10.4066	24.3321	SFRP1
positive regulation of transmembrane receptor protein serine/threonine kinase signaling pathway (GO:0090100)	1992-01-01	0.0965067	0.113641	0	0	10.4066	24.3321	LEFTY1
positive regulation of peptidyl-serine phosphorylation (GO:0033138)	1993-01-01	0.0975051	0.114314	0	0	10.293	23.9605	SFRP2
cellular response to cytokine stimulus (GO:0071345)	2/482	0.0975849	0.114314	0	0	4.06208	9.4526	SOX2;SFRP1
negative regulation of MAPK cascade (GO:0043409)	1994-01-01	0.0985025	0.11509	0	0	10.1818	23.598	EZR
positive regulation of cold-induced thermogenesis (GO:0120162)	1997-01-01	0.101488	0.118272	0	0	9.8621	22.5626	FABP5
regulation of peptidyl-serine phosphorylation (GO:0033135)	1998-01-01	0.102481	0.119122	0	0	9.75994	22.2339	SFRP2
positive regulation of stress-activated MAPK cascade (GO:0032874)	1999-01-01	0.103474	0.119966	0	0	9.65986	21.9128	GADD45A
positive regulation of cellular protein metabolic process (GO:0032270)	1/102	0.106444	0.122778	0	0	9.37152	20.9935	EZR
positive regulation of vasculature development (GO:1904018)	1/102	0.106444	0.122778	0	0	9.37152	20.9935	SFRP2
positive regulation of cellular metabolic process (GO:0031325)	1/105	0.109404	0.125551	0	0	9.09982	20.1352	GADD45A
regulation of JNK cascade (GO:0046328)	1/105	0.109404	0.125551	0	0	9.09982	20.1352	GADD45A
regulation of cell cycle process (GO:0010564)	1/106	0.110389	0.126359	0	0	9.0127	19.8617	SFRP1
lipid transport (GO:0006869)	1/109	0.113338	0.129406	0	0	8.76102	19.0761	FABP5
response to tumor necrosis factor (GO:0034612)	1/110	0.114318	0.130196	0	0	8.68021	18.8254	SFRP1
regulation of protein serine/threonine kinase activity (GO:0071900)	1/111	0.115298	0.130981	0	0	8.60087	18.5799	GADD45A
protein-containing complex subunit organization (GO:0043933)	1/112	0.116276	0.13143	0	0	8.52295	18.3396	SLC2A1
regulation of cytoskeleton organization (GO:0051493)	1/112	0.116276	0.13143	0	0	8.52295	18.3396	EZR
positive regulation of metabolic process (GO:0009893)	1/113	0.117254	0.132204	0	0	8.44643	18.1042	FABP5
positive regulation of angiogenesis (GO:0045766)	1/116	0.120181	0.135166	0	0	8.22484	17.4265	SFRP2
negative regulation of cellular macromolecule biosynthetic process (GO:2000113)	2/547	0.120516	0.135205	0	0	3.56569	7.54491	SFRP1;SFRP2
regulation of anatomical structure morphogenesis (GO:0022603)	1/123	0.126973	0.141745	0	0	7.7502	15.9947	SFRP1
cellular response to organic substance (GO:0071310)	1/123	0.126973	0.141745	0	0	7.7502	15.9947	SFRP1
negative regulation of cellular process (GO:0048523)	2/566	0.127463	0.14194	0	0	3.4422	7.09068	SFRP1;SFRP2
plasma membrane bounded cell projection organization (GO:0120036)	1/128	0.131794	0.146402	0	0	7.44319	15.0837	STMN2
cellular response to hypoxia (GO:0071456)	1/131	0.134675	0.149234	0	0	7.27033	14.5762	SFRP1
transmembrane receptor protein serine/threonine kinase signaling pathway (GO:0007178)	1/133	0.13659	0.150985	0	0	7.15945	14.2528	LEFTY1
protein localization to plasma membrane (GO:0072659)	1/136	0.139455	0.153776	0	0	6.99929	13.7887	EZR
positive regulation of response to external stimulus (GO:0032103)	1/139	0.142311	0.156543	0	0	6.8461	13.3481	PTN
protein localization to cell periphery (GO:1990778)	1/140	0.143262	0.156823	0	0	6.79651	13.2062	EZR
enzyme linked receptor protein signaling pathway (GO:0007167)	1/140	0.143262	0.156823	0	0	6.79651	13.2062	PTN
positive regulation of cellular catabolic process (GO:0031331)	1/141	0.144211	0.157479	0	0	6.74762	13.0666	EZR
neuron development (GO:0048666)	1/143	0.146106	0.15878	0	0	6.65191	12.7945	STMN2
monocarboxylic acid metabolic process (GO:0032787)	1/143	0.146106	0.15878	0	0	6.65191	12.7945	LDHB
positive regulation of hydrolase activity (GO:0051345)	1/149	0.151767	0.164536	0	0	6.38031	12.0295	SFRP1
cellular response to interleukin-1 (GO:0071347)	1/155	0.157392	0.170225	0	0	6.12987	11.3342	SFRP1
cellular response to starvation (GO:0009267)	1/158	0.160192	0.172838	0	0	6.01183	11.01	SFRP1
heart development (GO:0007507)	1/164	0.165764	0.178424	0	0	5.78878	10.4035	LEFTY1
regulation of MAPK cascade (GO:0043408)	1/166	0.167613	0.179985	0	0	5.71804	10.213	SOX2
neuron projection development (GO:0031175)	1/171	0.17222	0.184492	0	0	5.54846	9.75964	STMN2
positive regulation of developmental process (GO:0051094)	1/177	0.177716	0.189929	0	0	5.35768	9.25577	PTN
negative regulation of cytokine production (GO:0001818)	1/182	0.182269	0.194334	0	0	5.20837	8.86605	EZR
regulation of GTPase activity (GO:0043087)	1/189	0.188603	0.200614	0	0	5.01266	8.36167	SFRP1
cellular response to tumor necrosis factor (GO:0071356)	1/194	0.193099	0.204912	0	0	4.88157	8.02799	SFRP1
regulation of macromolecule metabolic process (GO:0060255)	1/200	0.198463	0.210109	0	0	4.73295	7.65391	SOX2
generation of neurons (GO:0048699)	1/202	0.200243	0.211498	0	0	4.68538	7.53515	HES3
axon guidance (GO:0007411)	1/203	0.201132	0.21194	0	0	4.66195	7.47682	EZR
positive regulation of GTPase activity (GO:0043547)	1/214	0.210845	0.221658	0	0	4.41873	6.87834	SFRP1
cellular response to lipid (GO:0071396)	1/219	0.215223	0.225734	0	0	4.3163	6.63017	SFRP1
apoptotic process (GO:0006915)	1/231	0.225636	0.236106	0	0	4.08861	6.08726	GADD45A
regulation of ERK1 and ERK2 cascade (GO:0070372)	1/238	0.231649	0.241837	0	0	3.96645	5.80105	EZR
axonogenesis (GO:0007409)	1/240	0.233359	0.24306	0	0	3.93286	5.723	EZR
positive regulation of signal transduction (GO:0009967)	1/252	0.243542	0.253081	0	0	3.74255	5.28623	SFRP1
protein-containing complex assembly (GO:0065003)	1/267	0.256089	0.265508	0	0	3.52882	4.80707	SLC2A1
positive regulation of MAPK cascade (GO:0043410)	1/274	0.261876	0.270886	0	0	3.43712	4.60534	SOX2
DNA metabolic process (GO:0006259)	1/277	0.264343	0.272812	0	0	3.39924	4.52272	GADD45A
plasma membrane bounded cell projection assembly (GO:0120031)	1/278	0.265164	0.273034	0	0	3.3868	4.49566	EZR
DNA repair (GO:0006281)	1/298	0.281393	0.289085	0	0	3.15552	4.00121	GADD45A
cellular response to DNA damage stimulus (GO:0006974)	1/350	0.322004	0.330054	0	0	2.67826	3.03499	GADD45A
supramolecular fiber organization (GO:0097435)	1/351	0.322763	0.330082	0	0	2.67048	3.01987	STMN2
negative regulation of programmed cell death (GO:0043069)	1/381	0.345162	0.35219	0	0	2.45589	2.61243	SFRP1
positive regulation of macromolecule metabolic process (GO:0010604)	1/384	0.347362	0.353635	0	0	2.43628	2.57609	EZR
regulation of intracellular signal transduction (GO:1902531)	1/437	0.385094	0.391166	0	0	2.13434	2.03673	EZR
neutrophil degranulation (GO:0043312)	1/481	0.414828	0.420146	0	0	1.93433	1.70199	FABP5
positive regulation of gene expression (GO:0010628)	1/482	0.415488	0.420146	0	0	1.9302	1.6953	EZR
negative regulation of apoptotic process (GO:0043066)	1/485	0.417462	0.420258	0	0	1.91795	1.67544	SFRP1
neutrophil activation involved in immune response (GO:0002283)	1/485	0.417462	0.420258	0	0	1.91795	1.67544	FABP5
neutrophil mediated immunity (GO:0002446)	1/488	0.41943	0.421299	0	0	1.90584	1.6559	FABP5
positive regulation of intracellular signal transduction (GO:1902533)	1/546	0.456254	0.457268	0	0	1.69795	1.33239	SOX2
cytokine-mediated signaling pathway (GO:0019221)	1/621	0.500576	0.500576	0	0	1.48679	1.02885	SOX2

## Sheet: NonNeuralDomainNCC_vs_AllOtherC
	p_val	avg_log2FC	pct.1	pct.2	p_val_adj
Epcam	2.10465e-152	1.19583	0.612	0.238	4.2093e-149
Slc2a3	2.50024e-175	1.08816	0.929	0.668	5.00048e-172
Cldn7	9.90128e-99	1.02148	0.447	0.16	1.98026e-95
Larp7	4.11062e-88	0.885706	0.643	0.375	8.22125e-85
Ifitm3	3.21816e-61	0.791428	0.45	0.251	6.43631e-58
Id3	4.38894e-90	0.75116	0.902	0.696	8.77787e-87
Spint2	1.29745e-71	0.739288	0.504	0.289	2.5949e-68
Cldn6	2.00329e-35	0.652591	0.293	0.122	4.00658e-32
Atox1	1.60801e-82	0.649771	0.926	0.798	3.21602e-79
Wfdc2	4.6804e-60	0.618211	0.643	0.426	9.36079e-57
Wnt6	1.19478e-14	0.595257	0.219	0.103	2.38957e-11
Tfap2a	4.29794e-36	0.571713	0.312	0.168	8.59588e-33
Cdc42ep5	1.53652e-37	0.540374	0.393	0.269	3.07304e-34
Rab25	7.06933e-42	0.519833	0.27	0.113	1.41387e-38
Zfp36l2	2.04063e-32	0.506917	0.414	0.291	4.08127e-29
Dlx5	3.3466e-29	0.498249	0.211	0.056	6.69321e-26
Mt2	3.03552e-18	0.467708	0.221	0.124	6.07104e-15
Gjb3	1.32787e-43	0.457907	0.229	0.075	2.65575e-40
Ripply3	1.2621e-11	0.444093	0.175	0.078	2.52421e-08
Slc2a1	2.05264e-36	0.440168	0.679	0.52	4.10527e-33
Car2	3.62507e-19	0.426029	0.274	0.219	7.25015e-16
Stard10	8.99409e-23	0.422308	0.305	0.229	1.79882e-19
Tmem54	4.48494e-34	0.408028	0.22	0.059	8.96988e-31
Bex1	9.93071e-53	0.407486	0.894	0.702	1.98614e-49
Esrp1	4.9028e-53	0.405958	0.253	0.085	9.80561e-50
Dusp6	7.85147e-13	0.375948	0.365	0.336	1.57029e-09
Batf3	6.61781e-22	0.37141	0.193	0.134	1.32356e-18
Acer2	7.852e-16	0.371015	0.339	0.279	1.5704e-12
Ldhb	2.84365e-24	0.351964	0.455	0.349	5.68729e-21
Spry2	8.66781e-09	0.350478	0.506	0.512	1.73356e-05
Id1	1.66064e-26	0.335418	0.548	0.415	3.32127e-23
Sfn	4.90204e-14	0.334766	0.2	0.089	9.80409e-11
Dnmt3b	3.25002e-11	0.332723	0.387	0.349	6.50004e-08
Pdgfa	3.66901e-12	0.331131	0.279	0.233	7.33802e-09
Krt18	2.67427e-57	0.316132	0.581	0.355	5.34854e-54
Mapk13	3.34896e-08	0.312741	0.147	0.075	6.69793e-05
Cdh1	7.76337e-22	0.309875	0.204	0.083	1.55267e-18
Slc39a10	1.00621e-09	0.284376	0.505	0.475	2.01242e-06
Spint1	1.4311e-05	0.281421	0.215	0.175	0.0286219
Prss8	0.0391408	0.280388	0.194	0.13	1
Emb	9.90467e-69	0.280132	0.727	0.478	1.98093e-65
Krt8	3.48111e-27	0.275323	0.463	0.339	6.96222e-24
Eif4a2	2.36058e-17	0.275227	0.651	0.58	4.72115e-14
Mt1	2.60484e-10	0.275063	0.232	0.203	5.20967e-07
Bex4	6.987e-27	0.274366	0.808	0.654	1.3974e-23
Gja1	5.14889e-17	0.27273	0.69	0.618	1.02978e-13
Grb7	3.87071e-39	0.271289	0.243	0.144	7.74142e-36
Fzd7	1.65474e-10	0.269202	0.391	0.364	3.30947e-07
Aes	1.8781e-16	0.268442	0.254	0.205	3.75621e-13
Ptprf	1.74972e-11	0.266127	0.336	0.296	3.49944e-08
Nectin2	1.8739e-17	0.263507	0.351	0.283	3.74781e-14
Lrpap1	3.74431e-11	0.261866	0.298	0.261	7.48862e-08
Sox2	1.14346e-20	0.256231	0.435	0.342	2.28691e-17
Tgif1	7.8364e-19	0.2559	0.377	0.297	1.56728e-15
Slc40a1	0.0399647	0.25016	0.158	0.083	1

## Sheet: Non Neural domain Bio GO 2021
Term	Overlap	P-value	Adjusted P-value	Old P-value	Old Adjusted P-value	Odds Ratio	Combined Score	Genes
cell-cell adhesion via plasma-membrane adhesion molecules (GO:0098742)	6/170	7.08853e-06	0.00434527	0	0	14.7693	175.12	CLDN6;CDH1;CLDN7;EMB;PTPRF;NECTIN2
negative regulation of cell adhesion (GO:0007162)	1973-04-01	4.83852e-05	0.00968464	0	0	22.5928	224.489	ACER2;CDH1;FZD7;SPINT2
glucose import across plasma membrane (GO:0098708)	2022-02-05	7.38577e-05	0.00968464	0	0	250.843	2386.36	SLC2A1;SLC2A3
negative regulation of transcription by RNA polymerase II (GO:0000122)	9/684	9.44157e-05	0.00968464	0	0	5.58551	51.7654	SOX2;TGIF1;TFAP2A;BATF3;RIPPLY3;ID1;DNMT3B;LARP7;ID3
regulation of tooth mineralization (GO:0070170)	2022-02-06	0.000110591	0.00968464	0	0	188.123	1713.74	TFAP2A;WNT6
hexose import across plasma membrane (GO:0140271)	2022-02-06	0.000110591	0.00968464	0	0	188.123	1713.74	SLC2A1;SLC2A3
positive regulation of tooth mineralization (GO:0070172)	2022-02-06	0.000110591	0.00968464	0	0	188.123	1713.74	TFAP2A;WNT6
negative regulation of cell-cell adhesion (GO:0022408)	1941-03-01	0.000194799	0.0149264	0	0	30.2232	258.213	EPCAM;CDH1;SPINT2
L-ascorbic acid metabolic process (GO:0019852)	2022-02-09	0.000264018	0.0179826	0	0	107.482	885.601	SLC2A1;SLC2A3
glucose import (GO:0046323)	2022-02-13	0.000568016	0.0312857	0	0	68.3842	511.06	SLC2A1;SLC2A3
homophilic cell adhesion via plasma membrane adhesion molecules (GO:0007156)	1960-03-01	0.000602662	0.0312857	0	0	20.1296	149.244	CDH1;EMB;NECTIN2
negative regulation of viral transcription (GO:0032897)	2022-02-14	0.000661518	0.0312857	0	0	62.6824	458.896	IFITM3;LARP7
response to retinoic acid (GO:0032526)	1962-03-01	0.000663481	0.0312857	0	0	19.4452	142.3	ACER2;WNT6;FZD7
regulation of stem cell proliferation (GO:0072091)	2022-02-17	0.000983426	0.0397116	0	0	50.1384	347.182	GJA1;EPCAM
positive regulation of stem cell proliferation (GO:2000648)	2022-02-17	0.000983426	0.0397116	0	0	50.1384	347.182	GJA1;EPCAM
negative regulation of transcription, DNA-templated (GO:0045892)	9/948	0.00103652	0.0397116	0	0	3.96013	27.2136	SOX2;TGIF1;TFAP2A;BATF3;RIPPLY3;ID1;DNMT3B;LARP7;ID3
glucose transmembrane transport (GO:1904659)	2022-02-20	0.00136666	0.0465423	0	0	41.7757	275.527	SLC2A1;SLC2A3
calcium-independent cell-cell adhesion via plasma membrane cell-adhesion molecules (GO:0016338)	2022-02-20	0.00136666	0.0465423	0	0	41.7757	275.527	CLDN6;CLDN7
positive regulation of antigen receptor-mediated signaling pathway (GO:0050857)	2022-02-21	0.00150786	0.0486483	0	0	39.575	257.121	SLC39A10;NECTIN2
hexose transmembrane transport (GO:0008645)	2022-02-23	0.00181022	0.0554833	0	0	35.8023	226.067	SLC2A1;SLC2A3
cellular transition metal ion homeostasis (GO:0046916)	1996-03-01	0.00234671	0.0685015	0	0	12.3151	74.565	SLC40A1;SLC39A10;ATOX1
regulation of gene expression (GO:0010468)	9/1079	0.00253077	0.0705164	0	0	3.45134	20.6364	SOX2;TFAP2A;WNT6;GJA1;CDH1;ESRP1;FZD7;DNMT3B;SPRY2
negative regulation of multicellular organismal process (GO:0051241)	4/214	0.00283713	0.0756157	0	0	7.37068	43.2288	LRPAP1;GJA1;ID1;SPRY2
positive regulation of macromolecule metabolic process (GO:0010604)	5/384	0.00402552	0.102207	0	0	5.16253	28.4719	TFAP2A;WNT6;GJA1;DNMT3B;SPRY2
peptidyl-tyrosine dephosphorylation (GO:0035335)	1935-02-01	0.0041683	0.102207	0	0	22.7696	124.783	PTPRF;DUSP6
negative regulation of cellular metabolic process (GO:0031324)	1939-02-01	0.00515476	0.105591	0	0	20.3039	106.958	TFAP2A;LRPAP1
regulation of viral entry into host cell (GO:0046596)	1939-02-01	0.00515476	0.105591	0	0	20.3039	106.958	IFITM3;NECTIN2
regulation of cell migration (GO:0030334)	5/408	0.00519517	0.105591	0	0	4.84913	25.5066	BEX4;GRB7;CDH1;PDGFA;SPRY2
negative regulation of cell-substrate adhesion (GO:0010812)	1940-02-01	0.00541655	0.105591	0	0	19.7686	103.159	ACER2;FZD7
bone development (GO:0060348)	1940-02-01	0.00541655	0.105591	0	0	19.7686	103.159	TFAP2A;GJA1
carboxylic acid metabolic process (GO:0019752)	1940-02-01	0.00541655	0.105591	0	0	19.7686	103.159	SLC2A1;SLC2A3
positive regulation of biomineral tissue development (GO:0070169)	1941-02-01	0.00568433	0.105591	0	0	19.2608	99.579	TFAP2A;WNT6
regulation of viral transcription (GO:0046782)	1941-02-01	0.00568433	0.105591	0	0	19.2608	99.579	IFITM3;LARP7
regulation of cell-cell adhesion (GO:0022407)	1943-02-01	0.00623776	0.108567	0	0	18.3194	93.0099	CDH1;SPINT2
cellular response to retinoic acid (GO:0071300)	1943-02-01	0.00623776	0.108567	0	0	18.3194	93.0099	WNT6;FZD7
positive regulation of cell migration (GO:0030335)	4/269	0.00637588	0.108567	0	0	5.82464	29.4449	GRB7;RAB25;PDGFA;SPRY2
adherens junction organization (GO:0034332)	1949-02-01	0.00803855	0.119439	0	0	15.9759	77.0599	CDH1;NECTIN2
negative regulation of ERK1 and ERK2 cascade (GO:0070373)	1950-02-01	0.00835883	0.119439	0	0	15.6423	74.8396	SPRY2;DUSP6
bicellular tight junction assembly (GO:0070830)	1953-02-01	0.00935354	0.119439	0	0	14.7199	68.7716	CLDN6;CLDN7
cellular response to growth factor stimulus (GO:0071363)	3/158	0.00939885	0.119439	0	0	7.366	34.3784	DLX5;SPRY2;ZFP36L2
MAPK cascade (GO:0000165)	4/303	0.00960891	0.119439	0	0	5.15339	23.9378	PDGFA;DUSP6;ZFP36L2;MAPK13
positive regulation of cell population proliferation (GO:0008284)	5/474	0.00962817	0.119439	0	0	4.15267	19.2811	ACER2;GJA1;RAB25;EPCAM;PDGFA
positive regulation of gene expression (GO:0010628)	5/482	0.010301	0.119439	0	0	4.08134	18.6742	TFAP2A;WNT6;GJA1;DNMT3B;SPRY2
tight junction assembly (GO:0120192)	1956-02-01	0.0103984	0.119439	0	0	13.9001	63.4692	CLDN6;CLDN7
apical junction assembly (GO:0043297)	1960-02-01	0.011868	0.119439	0	0	12.9388	57.3696	CLDN6;CLDN7
positive regulation of nucleic acid-templated transcription (GO:1903508)	5/511	0.0130116	0.119439	0	0	3.8417	16.6803	SOX2;TFAP2A;CDH1;DLX5;FZD7
regulation of snRNA transcription by RNA polymerase II (GO:1905380)	2022-01-05	0.0136758	0.119439	0	0	92.3194	396.247	LARP7
negative regulation of gonadotropin secretion (GO:0032277)	2022-01-05	0.0136758	0.119439	0	0	92.3194	396.247	GJA1
response to indole-3-methanol (GO:0071680)	2022-01-05	0.0136758	0.119439	0	0	92.3194	396.247	CDH1
response to sodium arsenite (GO:1903935)	2022-01-05	0.0136758	0.119439	0	0	92.3194	396.247	MAPK13
cellular response to indole-3-methanol (GO:0071681)	2022-01-05	0.0136758	0.119439	0	0	92.3194	396.247	CDH1
regulation of glomerular mesangial cell proliferation (GO:0072124)	2022-01-05	0.0136758	0.119439	0	0	92.3194	396.247	PDGFA
regulation of heart growth (GO:0060420)	2022-01-05	0.0136758	0.119439	0	0	92.3194	396.247	DUSP6
cellular response to sodium arsenite (GO:1903936)	2022-01-05	0.0136758	0.119439	0	0	92.3194	396.247	MAPK13
negative regulation of tubulin deacetylation (GO:1904428)	2022-01-05	0.0136758	0.119439	0	0	92.3194	396.247	BEX4
non-canonical Wnt signaling pathway via MAPK cascade (GO:0038030)	2022-01-05	0.0136758	0.119439	0	0	92.3194	396.247	FZD7
disaccharide biosynthetic process (GO:0046351)	2022-01-05	0.0136758	0.119439	0	0	92.3194	396.247	SLC2A1
regulation of phosphatidylinositol biosynthetic process (GO:0010511)	2022-01-05	0.0136758	0.119439	0	0	92.3194	396.247	PDGFA
endodermal cell fate specification (GO:0001714)	2022-01-05	0.0136758	0.119439	0	0	92.3194	396.247	SOX2
canonical Wnt signaling pathway (GO:0060070)	1968-02-01	0.0150621	0.119439	0	0	11.3659	47.6866	WNT6;FZD7
positive regulation of protein localization to nucleus (GO:1900182)	1968-02-01	0.0150621	0.119439	0	0	11.3659	47.6866	CDH1;LARP7
regulation of transcription by RNA polymerase II (GO:0006357)	2206-12-01	0.0151638	0.119439	0	0	2.25787	9.45787	SOX2;TGIF1;TFAP2A;BATF3;RIPPLY3;BEX1;DLX5;EPCAM;ID1;DNMT3B;LARP7;ID3
negative regulation of cell differentiation (GO:0045596)	3/191	0.0156362	0.119439	0	0	6.06291	25.2106	SOX2;SPRY2;ZFP36L2
negative regulation of viral process (GO:0048525)	1970-02-01	0.0159123	0.119439	0	0	11.0305	45.6737	IFITM3;LARP7
wound healing (GO:0042060)	1970-02-01	0.0159123	0.119439	0	0	11.0305	45.6737	FZD7;PDGFA
negative regulation of cardiac muscle cell differentiation (GO:2000726)	2022-01-06	0.0163889	0.119439	0	0	73.8519	303.616	FZD7
negative regulation of histone H3-K9 methylation (GO:0051573)	2022-01-06	0.0163889	0.119439	0	0	73.8519	303.616	DNMT3B
negative regulation of lens fiber cell differentiation (GO:1902747)	2022-01-06	0.0163889	0.119439	0	0	73.8519	303.616	SPRY2
negative regulation of lipoprotein particle clearance (GO:0010985)	2022-01-06	0.0163889	0.119439	0	0	73.8519	303.616	LRPAP1
response to granulocyte macrophage colony-stimulating factor (GO:0097012)	2022-01-06	0.0163889	0.119439	0	0	73.8519	303.616	ZFP36L2
cellular response to granulocyte macrophage colony-stimulating factor stimulus (GO:0097011)	2022-01-06	0.0163889	0.119439	0	0	73.8519	303.616	ZFP36L2
positive regulation of natural killer cell mediated cytotoxicity directed against tumor cell target (GO:0002860)	2022-01-06	0.0163889	0.119439	0	0	73.8519	303.616	NECTIN2
positive regulation of natural killer cell mediated immune response to tumor cell (GO:0002857)	2022-01-06	0.0163889	0.119439	0	0	73.8519	303.616	NECTIN2
cellular response to iron ion (GO:0071281)	2022-01-06	0.0163889	0.119439	0	0	73.8519	303.616	TFAP2A
cellular response to salt (GO:1902075)	2022-01-06	0.0163889	0.119439	0	0	73.8519	303.616	MAPK13
negative regulation of trophoblast cell migration (GO:1901164)	2022-01-06	0.0163889	0.119439	0	0	73.8519	303.616	GJA1
regulation of immunoglobulin mediated immune response (GO:0002889)	2022-01-06	0.0163889	0.119439	0	0	73.8519	303.616	NECTIN2
transmembrane receptor protein tyrosine phosphatase signaling pathway (GO:0007185)	2022-01-06	0.0163889	0.119439	0	0	73.8519	303.616	PTPRF
trigeminal nerve development (GO:0021559)	2022-01-06	0.0163889	0.119439	0	0	73.8519	303.616	TFAP2A
embryonic camera-type eye morphogenesis (GO:0048596)	2022-01-06	0.0163889	0.119439	0	0	73.8519	303.616	TFAP2A
negative regulation of protein binding (GO:0032091)	1974-02-01	0.0176729	0.119439	0	0	10.4156	42.0345	LRPAP1;PTPRF
DNA damage response, signal transduction by p53 class mediator (GO:0030330)	1974-02-01	0.0176729	0.119439	0	0	10.4156	42.0345	ACER2;SFN
regulation of cell population proliferation (GO:0042127)	6/764	0.0180275	0.119439	0	0	3.09951	12.4472	BEX4;TFAP2A;ACER2;RAB25;EPCAM;PDGFA
regulation of RNA splicing (GO:0043484)	1976-02-01	0.0185829	0.119439	0	0	10.1331	40.3856	ESRP1;LARP7
water-soluble vitamin metabolic process (GO:0006767)	1976-02-01	0.0185829	0.119439	0	0	10.1331	40.3856	SLC2A1;SLC2A3
positive regulation of amyloid-beta clearance (GO:1900223)	2022-01-07	0.0190946	0.119439	0	0	61.5401	243.597	LRPAP1
positive regulation of B cell receptor signaling pathway (GO:0050861)	2022-01-07	0.0190946	0.119439	0	0	61.5401	243.597	SLC39A10
negative regulation of cardiocyte differentiation (GO:1905208)	2022-01-07	0.0190946	0.119439	0	0	61.5401	243.597	FZD7
negative regulation of cell cycle phase transition (GO:1901988)	2022-01-07	0.0190946	0.119439	0	0	61.5401	243.597	ZFP36L2
gap junction assembly (GO:0016264)	2022-01-07	0.0190946	0.119439	0	0	61.5401	243.597	GJA1
regulation of tubulin deacetylation (GO:0090043)	2022-01-07	0.0190946	0.119439	0	0	61.5401	243.597	BEX4
positive regulation of mast cell activation (GO:0033005)	2022-01-07	0.0190946	0.119439	0	0	61.5401	243.597	NECTIN2
regulation of lens fiber cell differentiation (GO:1902746)	2022-01-07	0.0190946	0.119439	0	0	61.5401	243.597	SPRY2
definitive hemopoiesis (GO:0060216)	2022-01-07	0.0190946	0.119439	0	0	61.5401	243.597	ZFP36L2
regulation of morphogenesis of an epithelium (GO:1905330)	2022-01-07	0.0190946	0.119439	0	0	61.5401	243.597	GJA1
regulation of natural killer cell mediated cytotoxicity directed against tumor cell target (GO:0002858)	2022-01-07	0.0190946	0.119439	0	0	61.5401	243.597	NECTIN2
zinc ion import across plasma membrane (GO:0071578)	2022-01-07	0.0190946	0.119439	0	0	61.5401	243.597	SLC39A10
pituitary gland development (GO:0021983)	2022-01-07	0.0190946	0.119439	0	0	61.5401	243.597	SOX2
skin development (GO:0043588)	1980-02-01	0.020461	0.12603	0	0	9.61151	37.3814	PDGFA;SFN
cell-cell junction organization (GO:0045216)	1982-02-01	0.0214287	0.12603	0	0	9.37028	36.0102	CDH1;NECTIN2
fusion of virus membrane with host plasma membrane (GO:0019064)	2022-01-08	0.021793	0.12603	0	0	52.746	201.815	NECTIN2
atrial cardiac muscle cell to AV node cell signaling (GO:0086026)	2022-01-08	0.021793	0.12603	0	0	52.746	201.815	GJA1
positive regulation of epithelial cell proliferation involved in wound healing (GO:0060054)	2022-01-08	0.021793	0.12603	0	0	52.746	201.815	FZD7
membrane fusion involved in viral entry into host cell (GO:0039663)	2022-01-08	0.021793	0.12603	0	0	52.746	201.815	NECTIN2
entry of bacterium into host cell (GO:0035635)	2022-01-08	0.021793	0.12603	0	0	52.746	201.815	CDH1
negative regulation of amyloid-beta clearance (GO:1900222)	2022-01-08	0.021793	0.12603	0	0	52.746	201.815	LRPAP1
vascular transport (GO:0010232)	1984-02-01	0.0224152	0.12713	0	0	9.14082	34.717	SLC2A1;SLC2A3
positive regulation of cell motility (GO:2000147)	3/221	0.02292	0.12713	0	0	5.22062	19.7118	GRB7;PDGFA;SPRY2
transport across blood-brain barrier (GO:0150104)	1986-02-01	0.0234202	0.12713	0	0	8.92228	33.4957	SLC2A1;SLC2A3
embryonic forelimb morphogenesis (GO:0035115)	2022-01-09	0.0244842	0.12713	0	0	46.1505	171.206	TFAP2A
endochondral ossification (GO:0001958)	2022-01-09	0.0244842	0.12713	0	0	46.1505	171.206	DLX5
regulation of cysteine-type endopeptidase activity involved in apoptotic process (GO:0043281)	1989-02-01	0.0249619	0.12713	0	0	8.61332	31.7866	SOX2;SFN
cellular response to fibroblast growth factor stimulus (GO:0044344)	1992-02-01	0.0265442	0.12713	0	0	8.32495	30.2108	ESRP1;ZFP36L2
Wnt signaling pathway (GO:0016055)	1992-02-01	0.0265442	0.12713	0	0	8.32495	30.2108	WNT6;FZD7
regulation of receptor binding (GO:1900120)	2022-01-10	0.027168	0.12713	0	0	41.0206	147.908	PTPRF
negative regulation of cell adhesion mediated by integrin (GO:0033629)	2022-01-10	0.027168	0.12713	0	0	41.0206	147.908	ACER2
negative regulation of cell-cell adhesion mediated by cadherin (GO:2000048)	2022-01-10	0.027168	0.12713	0	0	41.0206	147.908	EPCAM
forelimb morphogenesis (GO:0035136)	2022-01-10	0.027168	0.12713	0	0	41.0206	147.908	TFAP2A
positive regulation of epidermis development (GO:0045684)	2022-01-10	0.027168	0.12713	0	0	41.0206	147.908	SFN
negative regulation of hormone secretion (GO:0046888)	2022-01-10	0.027168	0.12713	0	0	41.0206	147.908	GJA1
positive regulation of mesenchymal cell proliferation (GO:0002053)	2022-01-10	0.027168	0.12713	0	0	41.0206	147.908	PDGFA
negative regulation of receptor binding (GO:1900121)	2022-01-10	0.027168	0.12713	0	0	41.0206	147.908	PTPRF
iron ion transmembrane transport (GO:0034755)	2022-01-10	0.027168	0.12713	0	0	41.0206	147.908	SLC40A1
negative regulation of transcription by competitive promoter binding (GO:0010944)	2022-01-10	0.027168	0.12713	0	0	41.0206	147.908	TFAP2A
long-chain fatty acid import into cell (GO:0044539)	2022-01-10	0.027168	0.12713	0	0	41.0206	147.908	SLC2A1
negative regulation of vascular endothelial growth factor signaling pathway (GO:1900747)	2022-01-10	0.027168	0.12713	0	0	41.0206	147.908	SPRY2
regulation of mast cell activation (GO:0033003)	2022-01-10	0.027168	0.12713	0	0	41.0206	147.908	NECTIN2
mesenchymal to epithelial transition (GO:0060231)	2022-01-10	0.027168	0.12713	0	0	41.0206	147.908	FZD7
regulation of organ growth (GO:0046620)	2022-01-10	0.027168	0.12713	0	0	41.0206	147.908	DUSP6
myeloid dendritic cell differentiation (GO:0043011)	2022-01-10	0.027168	0.12713	0	0	41.0206	147.908	BATF3
endodermal cell fate commitment (GO:0001711)	2022-01-10	0.027168	0.12713	0	0	41.0206	147.908	SOX2
negative regulation of MAPK cascade (GO:0043409)	1994-02-01	0.0276211	0.127853	0	0	8.14315	29.2272	SPRY2;DUSP6
regulation of ERK1 and ERK2 cascade (GO:0070372)	3/238	0.0277398	0.127853	0	0	4.83879	17.3465	PDGFA;SPRY2;DUSP6
positive regulation of cellular process (GO:0048522)	5/625	0.0282826	0.129382	0	0	3.11694	11.1135	ACER2;RAB25;EPCAM;FZD7;PDGFA
regulation of MAP kinase activity (GO:0043405)	1997-02-01	0.0292691	0.130677	0	0	7.88481	27.843	PDGFA;SPRY2
regulation of cardiac muscle cell differentiation (GO:2000725)	2022-01-11	0.0298446	0.130677	0	0	36.9167	129.642	FZD7
positive regulation of protein localization to Cajal body (GO:1904871)	2022-01-11	0.0298446	0.130677	0	0	36.9167	129.642	LARP7
copper ion transport (GO:0006825)	2022-01-11	0.0298446	0.130677	0	0	36.9167	129.642	ATOX1
regulation of mesenchymal cell proliferation (GO:0010464)	2022-01-11	0.0298446	0.130677	0	0	36.9167	129.642	PDGFA
regulation of protein localization to Cajal body (GO:1904869)	2022-01-11	0.0298446	0.130677	0	0	36.9167	129.642	LARP7
regulation of cell death (GO:0010941)	2/102	0.032101	0.134049	0	0	7.48868	25.7526	ACER2;LRPAP1
regulation of pseudopodium assembly (GO:0031272)	2022-01-12	0.032514	0.134049	0	0	33.5589	114.976	CDC42EP5
negative regulation of cellular response to vascular endothelial growth factor stimulus (GO:1902548)	2022-01-12	0.032514	0.134049	0	0	33.5589	114.976	SPRY2
negative regulation of receptor internalization (GO:0002091)	2022-01-12	0.032514	0.134049	0	0	33.5589	114.976	LRPAP1
sno(s)RNA 3'-end processing (GO:0031126)	2022-01-12	0.032514	0.134049	0	0	33.5589	114.976	LARP7
negative regulation of transcription elongation from RNA polymerase II promoter (GO:0034244)	2022-01-12	0.032514	0.134049	0	0	33.5589	114.976	LARP7
regulation of histone H3-K9 methylation (GO:0051570)	2022-01-12	0.032514	0.134049	0	0	33.5589	114.976	DNMT3B
positive regulation of pseudopodium assembly (GO:0031274)	2022-01-12	0.032514	0.134049	0	0	33.5589	114.976	CDC42EP5
cellular response to organonitrogen compound (GO:0071417)	2/103	0.03268	0.134049	0	0	7.41416	25.3638	CDH1;MAPK13
atrial cardiac muscle cell action potential (GO:0086014)	2022-01-13	0.0351762	0.134049	0	0	30.7608	102.968	GJA1
negative regulation of histone methylation (GO:0031061)	2022-01-13	0.0351762	0.134049	0	0	30.7608	102.968	DNMT3B
negative regulation of locomotion (GO:0040013)	2022-01-13	0.0351762	0.134049	0	0	30.7608	102.968	SPINT2
response to iron ion (GO:0010039)	2022-01-13	0.0351762	0.134049	0	0	30.7608	102.968	TFAP2A
negative regulation of stem cell differentiation (GO:2000737)	2022-01-13	0.0351762	0.134049	0	0	30.7608	102.968	ZFP36L2
sphingoid biosynthetic process (GO:0046520)	2022-01-13	0.0351762	0.134049	0	0	30.7608	102.968	ACER2
sphingosine biosynthetic process (GO:0046512)	2022-01-13	0.0351762	0.134049	0	0	30.7608	102.968	ACER2
positive regulation of sodium ion transport (GO:0010765)	2022-01-13	0.0351762	0.134049	0	0	30.7608	102.968	PRSS8
cranial nerve development (GO:0021545)	2022-01-13	0.0351762	0.134049	0	0	30.7608	102.968	TFAP2A
endochondral bone morphogenesis (GO:0060350)	2022-01-13	0.0351762	0.134049	0	0	30.7608	102.968	DLX5
entry into host (GO:0044409)	2022-01-13	0.0351762	0.134049	0	0	30.7608	102.968	CDH1
negative regulation of signal transduction (GO:0009968)	3/267	0.0371136	0.134049	0	0	4.30092	14.1662	GRB7;LRPAP1;SPRY2
positive regulation of transcription by RNA polymerase II (GO:0045944)	6/908	0.0377598	0.134049	0	0	2.58514	8.47024	SOX2;TFAP2A;BEX1;DLX5;EPCAM;LARP7
negative regulation of cell activation (GO:0050866)	2022-01-14	0.0378312	0.134049	0	0	28.3932	92.9769	PDGFA
negative regulation of DNA-templated transcription, elongation (GO:0032785)	2022-01-14	0.0378312	0.134049	0	0	28.3932	92.9769	LARP7
negative regulation of fibroblast growth factor receptor signaling pathway (GO:0040037)	2022-01-14	0.0378312	0.134049	0	0	28.3932	92.9769	SPRY2
regulation of trophoblast cell migration (GO:1901163)	2022-01-14	0.0378312	0.134049	0	0	28.3932	92.9769	GJA1
bone morphogenesis (GO:0060349)	2022-01-14	0.0378312	0.134049	0	0	28.3932	92.9769	TFAP2A
regulation of cell projection organization (GO:0031344)	2022-01-14	0.0378312	0.134049	0	0	28.3932	92.9769	SPRY2
cellular copper ion homeostasis (GO:0006878)	2022-01-14	0.0378312	0.134049	0	0	28.3932	92.9769	ATOX1
synaptic membrane adhesion (GO:0099560)	2022-01-14	0.0378312	0.134049	0	0	28.3932	92.9769	PTPRF
T cell differentiation in thymus (GO:0033077)	2022-01-14	0.0378312	0.134049	0	0	28.3932	92.9769	ZFP36L2
positive regulation of T cell receptor signaling pathway (GO:0050862)	2022-01-14	0.0378312	0.134049	0	0	28.3932	92.9769	NECTIN2
myeloid dendritic cell activation (GO:0001773)	2022-01-14	0.0378312	0.134049	0	0	28.3932	92.9769	BATF3
negative regulation of nucleic acid-templated transcription (GO:1903507)	4/464	0.0385569	0.134857	0	0	3.32225	10.816	EIF4A2;TFAP2A;ID1;ID3
negative regulation of cell motility (GO:2000146)	2/114	0.0393142	0.134857	0	0	6.68228	21.625	CDH1;SPINT2
cellular response to transforming growth factor beta stimulus (GO:0071560)	2/114	0.0393142	0.134857	0	0	6.68228	21.625	ID1;ZFP36L2
positive regulation of MAPK cascade (GO:0043410)	3/274	0.0395915	0.134857	0	0	4.18833	13.5247	SOX2;PDGFA;SPRY2
negative regulation of cellular component movement (GO:0051271)	2022-01-15	0.040479	0.134857	0	0	26.3638	84.5478	SPINT2
positive regulation of cell killing (GO:0031343)	2022-01-15	0.040479	0.134857	0	0	26.3638	84.5478	FZD7
positive regulation of histone H3-K4 methylation (GO:0051571)	2022-01-15	0.040479	0.134857	0	0	26.3638	84.5478	DNMT3B
cellular response to arsenic-containing substance (GO:0071243)	2022-01-15	0.040479	0.134857	0	0	26.3638	84.5478	MAPK13
positive regulation of nuclear-transcribed mRNA catabolic process, deadenylation-dependent decay (GO:1900153)	2022-01-15	0.040479	0.134857	0	0	26.3638	84.5478	ZFP36L2
regulation of nuclear-transcribed mRNA catabolic process, deadenylation-dependent decay (GO:1900151)	2022-01-15	0.040479	0.134857	0	0	26.3638	84.5478	ZFP36L2
embryonic cranial skeleton morphogenesis (GO:0048701)	2022-01-15	0.040479	0.134857	0	0	26.3638	84.5478	TFAP2A
positive regulation of transcription, DNA-templated (GO:0045893)	7/1183	0.0424272	0.134859	0	0	2.3275	7.35483	SOX2;TFAP2A;BEX1;CDH1;DLX5;EPCAM;FZD7
3'-UTR-mediated mRNA destabilization (GO:0061158)	2022-01-16	0.0431197	0.134859	0	0	24.6049	77.3524	ZFP36L2
negative regulation of epithelial cell differentiation (GO:0030857)	2022-01-16	0.0431197	0.134859	0	0	24.6049	77.3524	SPRY2
regulation of amyloid-beta clearance (GO:1900221)	2022-01-16	0.0431197	0.134859	0	0	24.6049	77.3524	LRPAP1
positive regulation of immunoglobulin mediated immune response (GO:0002891)	2022-01-16	0.0431197	0.134859	0	0	24.6049	77.3524	NECTIN2
negative regulation of platelet activation (GO:0010544)	2022-01-16	0.0431197	0.134859	0	0	24.6049	77.3524	PDGFA
cellular response to corticosteroid stimulus (GO:0071384)	2022-01-16	0.0431197	0.134859	0	0	24.6049	77.3524	ZFP36L2
sphingolipid catabolic process (GO:0030149)	2022-01-16	0.0431197	0.134859	0	0	24.6049	77.3524	ACER2
ceramide catabolic process (GO:0046514)	2022-01-16	0.0431197	0.134859	0	0	24.6049	77.3524	ACER2
dendrite self-avoidance (GO:0070593)	2022-01-16	0.0431197	0.134859	0	0	24.6049	77.3524	EMB
odontogenesis of dentin-containing tooth (GO:0042475)	2022-01-16	0.0431197	0.134859	0	0	24.6049	77.3524	WNT6
platelet-derived growth factor receptor signaling pathway (GO:0048008)	2022-01-16	0.0431197	0.134859	0	0	24.6049	77.3524	PDGFA
negative regulation of apoptotic process (GO:0043066)	4/485	0.0441683	0.137437	0	0	3.17378	9.9014	TFAP2A;KRT18;SPRY2;SFN
epithelial cell morphogenesis (GO:0003382)	2022-01-17	0.0457532	0.137484	0	0	23.066	71.1469	RAB25
regulation of cell killing (GO:0031341)	2022-01-17	0.0457532	0.137484	0	0	23.066	71.1469	FZD7
cell communication by electrical coupling involved in cardiac conduction (GO:0086064)	2022-01-17	0.0457532	0.137484	0	0	23.066	71.1469	GJA1
negative regulation of peptidyl-threonine phosphorylation (GO:0010801)	2022-01-17	0.0457532	0.137484	0	0	23.066	71.1469	SPRY2
negative regulation of viral entry into host cell (GO:0046597)	2022-01-17	0.0457532	0.137484	0	0	23.066	71.1469	IFITM3
copper ion homeostasis (GO:0055070)	2022-01-17	0.0457532	0.137484	0	0	23.066	71.1469	ATOX1
diol biosynthetic process (GO:0034312)	2022-01-17	0.0457532	0.137484	0	0	23.066	71.1469	ACER2
synapse organization (GO:0050808)	2/126	0.0470801	0.138665	0	0	6.03195	18.4331	CDH1;PTPRF
acidic amino acid transport (GO:0015800)	2022-01-18	0.0483796	0.138665	0	0	21.7081	65.7467	GJA1
regulation of B cell differentiation (GO:0045577)	2022-01-18	0.0483796	0.138665	0	0	21.7081	65.7467	ZFP36L2
release of cytochrome c from mitochondria (GO:0001836)	2022-01-18	0.0483796	0.138665	0	0	21.7081	65.7467	SFN
response to interferon-alpha (GO:0035455)	2022-01-18	0.0483796	0.138665	0	0	21.7081	65.7467	IFITM3
cellular response to glucocorticoid stimulus (GO:0071385)	2022-01-18	0.0483796	0.138665	0	0	21.7081	65.7467	ZFP36L2
cellular response to metal ion (GO:0071248)	2/131	0.0504689	0.138665	0	0	5.79669	17.3112	TFAP2A;CDH1
establishment of skin barrier (GO:0061436)	2022-01-19	0.0509989	0.138665	0	0	20.501	61.0101	SFN
fatty acid transmembrane transport (GO:1902001)	2022-01-19	0.0509989	0.138665	0	0	20.501	61.0101	SLC2A1
regulation of vascular endothelial growth factor signaling pathway (GO:1900746)	2022-01-19	0.0509989	0.138665	0	0	20.501	61.0101	SPRY2
regulation of water loss via skin (GO:0033561)	2022-01-19	0.0509989	0.138665	0	0	20.501	61.0101	SFN
regulation of cell-cell adhesion mediated by cadherin (GO:2000047)	2022-01-19	0.0509989	0.138665	0	0	20.501	61.0101	EPCAM
positive regulation of leukocyte activation (GO:0002696)	2022-01-19	0.0509989	0.138665	0	0	20.501	61.0101	NECTIN2
negative regulation of striated muscle cell differentiation (GO:0051154)	2022-01-19	0.0509989	0.138665	0	0	20.501	61.0101	FZD7
regulation of glucose transmembrane transport (GO:0010827)	2022-01-19	0.0509989	0.138665	0	0	20.501	61.0101	SLC2A1
sphingosine metabolic process (GO:0006670)	2022-01-19	0.0509989	0.138665	0	0	20.501	61.0101	ACER2
regulation of histone H3-K4 methylation (GO:0051569)	2022-01-19	0.0509989	0.138665	0	0	20.501	61.0101	DNMT3B
cytoplasmic translational initiation (GO:0002183)	2022-01-19	0.0509989	0.138665	0	0	20.501	61.0101	EIF4A2
mitochondrion localization (GO:0051646)	2022-01-19	0.0509989	0.138665	0	0	20.501	61.0101	NECTIN2
DNA alkylation (GO:0006305)	2022-01-19	0.0509989	0.138665	0	0	20.501	61.0101	DNMT3B
DNA methylation or demethylation (GO:0044728)	2022-01-19	0.0509989	0.138665	0	0	20.501	61.0101	DNMT3B
regulation of cell motility (GO:2000145)	2/133	0.0518486	0.138665	0	0	5.70762	16.8913	BEX4;SPINT2
transmembrane receptor protein serine/threonine kinase signaling pathway (GO:0007178)	2/133	0.0518486	0.138665	0	0	5.70762	16.8913	DLX5;ID1
regulation of apoptotic process (GO:0042981)	5/742	0.0526525	0.138665	0	0	2.60624	7.67289	TFAP2A;ACER2;KRT18;SPRY2;DUSP6
regulation of smooth muscle cell migration (GO:0014910)	2022-01-20	0.0536111	0.138665	0	0	19.4211	56.826	PDGFA
positive regulation of epidermal cell differentiation (GO:0045606)	2022-01-20	0.0536111	0.138665	0	0	19.4211	56.826	SFN
positive regulation of epithelial cell differentiation (GO:0030858)	2022-01-20	0.0536111	0.138665	0	0	19.4211	56.826	SFN
positive regulation of natural killer cell mediated cytotoxicity (GO:0045954)	2022-01-20	0.0536111	0.138665	0	0	19.4211	56.826	NECTIN2
regulation of fibroblast growth factor receptor signaling pathway (GO:0040036)	2022-01-20	0.0536111	0.138665	0	0	19.4211	56.826	SPRY2
negative regulation of viral life cycle (GO:1903901)	2022-01-20	0.0536111	0.138665	0	0	19.4211	56.826	IFITM3
regulation of lymphocyte differentiation (GO:0045619)	2022-01-20	0.0536111	0.138665	0	0	19.4211	56.826	ZFP36L2
modulation by symbiont of entry into host (GO:0052372)	2022-01-20	0.0536111	0.138665	0	0	19.4211	56.826	NECTIN2
xenobiotic transport (GO:0042908)	2022-01-20	0.0536111	0.138665	0	0	19.4211	56.826	GJA1
protein dephosphorylation (GO:0006470)	2/139	0.056068	0.141232	0	0	5.456	15.7198	PTPRF;DUSP6
epithelial cell development (GO:0002064)	2022-01-21	0.0562163	0.141232	0	0	18.4491	53.1066	RAB25
negative regulation of reproductive process (GO:2000242)	2022-01-21	0.0562163	0.141232	0	0	18.4491	53.1066	GJA1
negative regulation of small GTPase mediated signal transduction (GO:0051058)	2022-01-21	0.0562163	0.141232	0	0	18.4491	53.1066	SPRY2
stress granule assembly (GO:0034063)	2022-01-21	0.0562163	0.141232	0	0	18.4491	53.1066	GRB7
positive regulation of transcription from RNA polymerase II promoter involved in cellular response to chemical stimulus (GO:1901522)	2022-01-21	0.0562163	0.141232	0	0	18.4491	53.1066	DLX5
positive regulation of vascular associated smooth muscle cell proliferation (GO:1904707)	2022-01-21	0.0562163	0.141232	0	0	18.4491	53.1066	GJA1
negative regulation of gene expression (GO:0010629)	3/322	0.0587709	0.144221	0	0	3.54943	10.0595	GRB7;DNMT3B;ZFP36L2
cell projection assembly (GO:0030031)	2022-01-22	0.0588144	0.144221	0	0	17.5697	49.7813	PDGFA
peptidyl-threonine dephosphorylation (GO:0035970)	2022-01-22	0.0588144	0.144221	0	0	17.5697	49.7813	DUSP6
zinc ion transmembrane transport (GO:0071577)	2022-01-22	0.0588144	0.144221	0	0	17.5697	49.7813	SLC39A10
regulation of platelet activation (GO:0010543)	2022-01-22	0.0588144	0.144221	0	0	17.5697	49.7813	PDGFA
negative regulation of DNA-binding transcription factor activity (GO:0043433)	2/143	0.0589461	0.144221	0	0	5.30015	15.0054	ID1;ID3
negative regulation of cell migration (GO:0030336)	2/144	0.0596736	0.144221	0	0	5.26256	14.8344	GJA1;CDH1
ERK1 and ERK2 cascade (GO:0070371)	2022-01-23	0.0614055	0.144221	0	0	16.7702	46.7931	ZFP36L2
regulation of B cell receptor signaling pathway (GO:0050855)	2022-01-23	0.0614055	0.144221	0	0	16.7702	46.7931	SLC39A10
blood vessel endothelial cell migration (GO:0043534)	2022-01-23	0.0614055	0.144221	0	0	16.7702	46.7931	ID1
regulation of cysteine-type endopeptidase activity (GO:2000116)	2022-01-23	0.0614055	0.144221	0	0	16.7702	46.7931	SOX2
negative regulation of reactive oxygen species metabolic process (GO:2000378)	2022-01-23	0.0614055	0.144221	0	0	16.7702	46.7931	TFAP2A
positive regulation of morphogenesis of an epithelium (GO:1905332)	2022-01-23	0.0614055	0.144221	0	0	16.7702	46.7931	GJA1
positive regulation of natural killer cell mediated immunity (GO:0002717)	2022-01-23	0.0614055	0.144221	0	0	16.7702	46.7931	NECTIN2
positive regulation of protein autophosphorylation (GO:0031954)	2022-01-23	0.0614055	0.144221	0	0	16.7702	46.7931	PDGFA
DNA methylation (GO:0006306)	2022-01-23	0.0614055	0.144221	0	0	16.7702	46.7931	DNMT3B
ear morphogenesis (GO:0042471)	2022-01-23	0.0614055	0.144221	0	0	16.7702	46.7931	TFAP2A
positive regulation of intracellular protein transport (GO:0090316)	2/148	0.0626146	0.14528	0	0	5.11734	14.1789	CDH1;SFN
positive regulation of intracellular signal transduction (GO:1902533)	4/546	0.0629523	0.14528	0	0	2.80776	7.76451	SOX2;GJA1;PDGFA;SPRY2
negative regulation of cellular macromolecule biosynthetic process (GO:2000113)	4/547	0.0632908	0.14528	0	0	2.80244	7.73478	TFAP2A;GRB7;ID1;ID3
establishment of mitotic spindle orientation (GO:0000132)	2022-01-24	0.0639896	0.14528	0	0	16.0403	44.0952	GJA1
negative regulation of neuron differentiation (GO:0045665)	2022-01-24	0.0639896	0.14528	0	0	16.0403	44.0952	SOX2
inner ear morphogenesis (GO:0042472)	2022-01-24	0.0639896	0.14528	0	0	16.0403	44.0952	TFAP2A
positive regulation of neuron apoptotic process (GO:0043525)	2022-01-24	0.0639896	0.14528	0	0	16.0403	44.0952	TFAP2A
dendritic cell differentiation (GO:0097028)	2022-01-24	0.0639896	0.14528	0	0	16.0403	44.0952	BATF3
endocrine system development (GO:0035270)	2022-01-24	0.0639896	0.14528	0	0	16.0403	44.0952	SOX2
negative regulation of protein phosphorylation (GO:0001933)	2/152	0.0656043	0.148396	0	0	4.97987	13.5657	SPRY2;SFN
dephosphorylation (GO:0016311)	2/153	0.0663591	0.148925	0	0	4.94665	13.4186	PTPRF;DUSP6
cardiac conduction system development (GO:0003161)	2022-01-25	0.0665667	0.148925	0	0	15.3711	41.6489	GJA1
regulation of epidermal cell differentiation (GO:0045604)	2022-01-25	0.0665667	0.148925	0	0	15.3711	41.6489	SFN
regulation of viral life cycle (GO:1903900)	2022-01-26	0.0691369	0.150287	0	0	14.7556	39.4219	NECTIN2
positive regulation of histone methylation (GO:0031062)	2022-01-26	0.0691369	0.150287	0	0	14.7556	39.4219	DNMT3B
negative regulation of receptor-mediated endocytosis (GO:0048261)	2022-01-26	0.0691369	0.150287	0	0	14.7556	39.4219	LRPAP1
cellular response to drug (GO:0035690)	2022-01-26	0.0691369	0.150287	0	0	14.7556	39.4219	ACER2
positive regulation of protein insertion into mitochondrial membrane involved in apoptotic signaling pathway (GO:1900740)	2022-01-26	0.0691369	0.150287	0	0	14.7556	39.4219	SFN
positive regulation of T cell mediated cytotoxicity (GO:0001916)	2022-01-26	0.0691369	0.150287	0	0	14.7556	39.4219	NECTIN2
mononuclear cell differentiation (GO:1903131)	2022-01-26	0.0691369	0.150287	0	0	14.7556	39.4219	BATF3
regulation of protein insertion into mitochondrial membrane involved in apoptotic signaling pathway (GO:1900739)	2022-01-26	0.0691369	0.150287	0	0	14.7556	39.4219	SFN
skeletal system development (GO:0001501)	2/158	0.0701771	0.151474	0	0	4.78689	12.7175	GJA1;DLX5
organonitrogen compound biosynthetic process (GO:1901566)	2/158	0.0701771	0.151474	0	0	4.78689	12.7175	ACER2;STARD10
regulation of transcription elongation from RNA polymerase II promoter (GO:0034243)	2022-01-27	0.0717001	0.152612	0	0	14.1873	37.3873	LARP7
negative regulation of insulin receptor signaling pathway (GO:0046627)	2022-01-27	0.0717001	0.152612	0	0	14.1873	37.3873	GRB7
response to glucocorticoid (GO:0051384)	2022-01-27	0.0717001	0.152612	0	0	14.1873	37.3873	ZFP36L2
stress-activated protein kinase signaling cascade (GO:0031098)	2022-01-27	0.0717001	0.152612	0	0	14.1873	37.3873	MAPK13
positive regulation of protein kinase B signaling (GO:0051897)	2/161	0.0725021	0.153263	0	0	4.69586	12.3226	PDGFA;SPRY2
negative regulation of cellular response to insulin stimulus (GO:1900077)	2022-01-28	0.0742564	0.153263	0	0	13.6612	35.5222	GRB7
regulation of B cell activation (GO:0050864)	2022-01-28	0.0742564	0.153263	0	0	13.6612	35.5222	ZFP36L2
positive regulation of fibroblast proliferation (GO:0048146)	2022-01-28	0.0742564	0.153263	0	0	13.6612	35.5222	PDGFA
response to interferon-beta (GO:0035456)	2022-01-28	0.0742564	0.153263	0	0	13.6612	35.5222	IFITM3
cellular response to epidermal growth factor stimulus (GO:0071364)	2022-01-28	0.0742564	0.153263	0	0	13.6612	35.5222	ZFP36L2
cellular zinc ion homeostasis (GO:0006882)	2022-01-28	0.0742564	0.153263	0	0	13.6612	35.5222	SLC39A10
positive regulation of protein import into nucleus (GO:0042307)	2022-01-28	0.0742564	0.153263	0	0	13.6612	35.5222	CDH1
regulation of multicellular organismal development (GO:2000026)	2022-01-28	0.0742564	0.153263	0	0	13.6612	35.5222	DUSP6
regulation of MAPK cascade (GO:0043408)	2/166	0.0764321	0.154367	0	0	4.55154	11.7036	SOX2;PDGFA
establishment of mitotic spindle localization (GO:0040001)	2022-01-29	0.0768057	0.154367	0	0	13.1726	33.8072	GJA1
negative regulation of epithelial to mesenchymal transition (GO:0010719)	2022-01-29	0.0768057	0.154367	0	0	13.1726	33.8072	SPRY2
glial cell differentiation (GO:0010001)	2022-01-29	0.0768057	0.154367	0	0	13.1726	33.8072	SOX2
regulation of DNA biosynthetic process (GO:2000278)	2022-01-29	0.0768057	0.154367	0	0	13.1726	33.8072	PDGFA
negative regulation of transferase activity (GO:0051348)	2022-01-29	0.0768057	0.154367	0	0	13.1726	33.8072	EIF4A2
transition metal ion homeostasis (GO:0055076)	2022-01-29	0.0768057	0.154367	0	0	13.1726	33.8072	SLC40A1
dicarboxylic acid transport (GO:0006835)	2022-01-29	0.0768057	0.154367	0	0	13.1726	33.8072	GJA1
establishment of spindle orientation (GO:0051294)	2022-01-30	0.0793482	0.154906	0	0	12.7178	32.2256	GJA1
negative regulation of gene expression, epigenetic (GO:0045814)	2022-01-30	0.0793482	0.154906	0	0	12.7178	32.2256	DNMT3B
Golgi to plasma membrane protein transport (GO:0043001)	2022-01-30	0.0793482	0.154906	0	0	12.7178	32.2256	KRT18
cell projection organization (GO:0030030)	2022-01-30	0.0793482	0.154906	0	0	12.7178	32.2256	PDGFA
positive regulation of phosphate metabolic process (GO:0045937)	2022-01-30	0.0793482	0.154906	0	0	12.7178	32.2256	FZD7
positive regulation of protein import (GO:1904591)	2022-01-30	0.0793482	0.154906	0	0	12.7178	32.2256	CDH1
maintenance of blood-brain barrier (GO:0035633)	2022-01-30	0.0793482	0.154906	0	0	12.7178	32.2256	GJA1
regulation of natural killer cell mediated cytotoxicity (GO:0042269)	2022-01-30	0.0793482	0.154906	0	0	12.7178	32.2256	NECTIN2
zinc ion homeostasis (GO:0055069)	2022-01-30	0.0793482	0.154906	0	0	12.7178	32.2256	SLC39A10
positive regulation of ERK1 and ERK2 cascade (GO:0070374)	2/172	0.081236	0.157845	0	0	4.38957	11.0196	PDGFA;SPRY2
cardiac muscle cell action potential involved in contraction (GO:0086002)	2022-01-31	0.0818838	0.157845	0	0	12.2932	30.7632	GJA1
cellular nitrogen compound biosynthetic process (GO:0044271)	2022-01-31	0.0818838	0.157845	0	0	12.2932	30.7632	ACER2
embryonic skeletal system morphogenesis (GO:0048704)	2022-01-31	0.0818838	0.157845	0	0	12.2932	30.7632	TFAP2A
neuron differentiation (GO:0030182)	2/174	0.082858	0.159222	0	0	4.33809	10.8046	WNT6;FZD7
ERBB2 signaling pathway (GO:0038128)	1932-01-01	0.0844125	0.160698	0	0	11.8961	29.4075	GRB7
negative regulation of cell-matrix adhesion (GO:0001953)	1932-01-01	0.0844125	0.160698	0	0	11.8961	29.4075	ACER2
metal ion export (GO:0070839)	1932-01-01	0.0844125	0.160698	0	0	11.8961	29.4075	SLC40A1
regulation of translation (GO:0006417)	2/178	0.0861318	0.162969	0	0	4.23864	10.3926	EIF4A2;GRB7
apoptotic mitochondrial changes (GO:0008637)	1933-01-01	0.0869344	0.162969	0	0	11.5237	28.1479	SFN
signal transduction by p53 class mediator (GO:0072331)	1933-01-01	0.0869344	0.162969	0	0	11.5237	28.1479	ACER2
phosphatidylcholine biosynthetic process (GO:0006656)	1933-01-01	0.0869344	0.162969	0	0	11.5237	28.1479	STARD10
negative chemotaxis (GO:0050919)	1933-01-01	0.0869344	0.162969	0	0	11.5237	28.1479	PDGFA
negative regulation of programmed cell death (GO:0043069)	3/381	0.0872567	0.163074	0	0	2.98642	7.28357	TFAP2A;KRT18;SPRY2
regulation of transmembrane transport (GO:0034762)	1934-01-01	0.0894495	0.165158	0	0	11.174	26.9749	SLC2A1
regulation of cell adhesion mediated by integrin (GO:0033628)	1934-01-01	0.0894495	0.165158	0	0	11.174	26.9749	ACER2
positive regulation of mitochondrial outer membrane permeabilization involved in apoptotic signaling pathway (GO:1901030)	1934-01-01	0.0894495	0.165158	0	0	11.174	26.9749	SFN
cellular response to vascular endothelial growth factor stimulus (GO:0035924)	1934-01-01	0.0894495	0.165158	0	0	11.174	26.9749	SPRY2
regulation of T cell receptor signaling pathway (GO:0050856)	1935-01-01	0.0919578	0.167768	0	0	10.8448	25.8802	NECTIN2
cellular response to amyloid-beta (GO:1904646)	1935-01-01	0.0919578	0.167768	0	0	10.8448	25.8802	GJA1
negative regulation of Ras protein signal transduction (GO:0046580)	1935-01-01	0.0919578	0.167768	0	0	10.8448	25.8802	SPRY2
cellular response to hydrogen peroxide (GO:0070301)	1935-01-01	0.0919578	0.167768	0	0	10.8448	25.8802	MAPK13
regulation of receptor internalization (GO:0002090)	1936-01-01	0.0944592	0.168324	0	0	10.5344	24.8568	LRPAP1
positive regulation of bone mineralization (GO:0030501)	1936-01-01	0.0944592	0.168324	0	0	10.5344	24.8568	TFAP2A
regulation of sodium ion transport (GO:0002028)	1936-01-01	0.0944592	0.168324	0	0	10.5344	24.8568	PRSS8
negative regulation of fat cell differentiation (GO:0045599)	1936-01-01	0.0944592	0.168324	0	0	10.5344	24.8568	ZFP36L2
transition metal ion transport (GO:0000041)	1936-01-01	0.0944592	0.168324	0	0	10.5344	24.8568	ATOX1
regulation of mRNA processing (GO:0050684)	1936-01-01	0.0944592	0.168324	0	0	10.5344	24.8568	LARP7
embryonic limb morphogenesis (GO:0030326)	1936-01-01	0.0944592	0.168324	0	0	10.5344	24.8568	TFAP2A
regulation of protein import into nucleus (GO:0042306)	1936-01-01	0.0944592	0.168324	0	0	10.5344	24.8568	CDH1
regulation of transport (GO:0051049)	1937-01-01	0.096954	0.171276	0	0	10.2413	23.8982	RAB25
regulation of vascular associated smooth muscle cell proliferation (GO:1904705)	1937-01-01	0.096954	0.171276	0	0	10.2413	23.8982	GJA1
regulation of protein autophosphorylation (GO:0031952)	1937-01-01	0.096954	0.171276	0	0	10.2413	23.8982	PDGFA
mRNA destabilization (GO:0061157)	1938-01-01	0.0994419	0.175108	0	0	9.96396	22.9986	ZFP36L2
transmembrane receptor protein tyrosine kinase signaling pathway (GO:0007169)	3/404	0.0996942	0.175108	0	0	2.81182	6.48306	GRB7;ESRP1;PDGFA
regulation of receptor-mediated endocytosis (GO:0048259)	1939-01-01	0.101923	0.176994	0	0	9.70127	22.1532	LRPAP1
odontogenesis (GO:0042476)	1939-01-01	0.101923	0.176994	0	0	9.70127	22.1532	WNT6
regulation of peptidyl-threonine phosphorylation (GO:0010799)	1939-01-01	0.101923	0.176994	0	0	9.70127	22.1532	SPRY2
endothelial cell migration (GO:0043542)	1939-01-01	0.101923	0.176994	0	0	9.70127	22.1532	ID1
negative regulation of blood coagulation (GO:0030195)	1940-01-01	0.104398	0.17926	0	0	9.45204	21.3573	PDGFA
negative regulation of ERBB signaling pathway (GO:1901185)	1940-01-01	0.104398	0.17926	0	0	9.45204	21.3573	SPRY2
positive regulation of ossification (GO:0045778)	1940-01-01	0.104398	0.17926	0	0	9.45204	21.3573	TFAP2A
stem cell differentiation (GO:0048863)	1940-01-01	0.104398	0.17926	0	0	9.45204	21.3573	EPCAM
regulation of macromolecule metabolic process (GO:0060255)	2/200	0.104802	0.179452	0	0	3.76348	8.48922	SOX2;CDH1
generation of neurons (GO:0048699)	2/202	0.106551	0.180963	0	0	3.72547	8.34182	WNT6;FZD7
response to growth factor (GO:0070848)	1941-01-01	0.106866	0.180963	0	0	9.21528	20.6071	SOX2
T cell differentiation (GO:0030217)	1941-01-01	0.106866	0.180963	0	0	9.21528	20.6071	ZFP36L2
visual system development (GO:0150063)	1941-01-01	0.106866	0.180963	0	0	9.21528	20.6071	SOX2
axon guidance (GO:0007411)	2/203	0.107429	0.181415	0	0	3.70675	8.2695	GRB7;EMB
skeletal system morphogenesis (GO:0048705)	1942-01-01	0.109327	0.184113	0	0	8.99006	19.8987	TFAP2A
regulation of protein kinase B signaling (GO:0051896)	2/207	0.110958	0.186201	0	0	3.63369	7.98903	PDGFA;SPRY2
regulation of cell-substrate adhesion (GO:0010810)	1943-01-01	0.111781	0.186201	0	0	8.77557	19.2291	FZD7
positive regulation of leukocyte mediated cytotoxicity (GO:0001912)	1943-01-01	0.111781	0.186201	0	0	8.77557	19.2291	NECTIN2
spermatid development (GO:0007286)	1943-01-01	0.111781	0.186201	0	0	8.77557	19.2291	NECTIN2
antibacterial humoral response (GO:0019731)	1944-01-01	0.114229	0.187728	0	0	8.57106	18.5953	WFDC2
negative regulation of epidermal growth factor receptor signaling pathway (GO:0042059)	1944-01-01	0.114229	0.187728	0	0	8.57106	18.5953	SPRY2
response to amyloid-beta (GO:1904645)	1944-01-01	0.114229	0.187728	0	0	8.57106	18.5953	GJA1
positive regulation of mRNA catabolic process (GO:0061014)	1944-01-01	0.114229	0.187728	0	0	8.57106	18.5953	ZFP36L2
mRNA catabolic process (GO:0006402)	1944-01-01	0.114229	0.187728	0	0	8.57106	18.5953	ZFP36L2
regulation of insulin receptor signaling pathway (GO:0046626)	1945-01-01	0.11667	0.191227	0	0	8.37584	17.9947	GRB7
extracellular structure organization (GO:0043062)	2/216	0.11901	0.192642	0	0	3.47928	7.40581	CDH1;PDGFA
regulation of DNA metabolic process (GO:0051052)	1946-01-01	0.119105	0.192642	0	0	8.1893	17.4248	PDGFA
regulation of fibroblast proliferation (GO:0048145)	1946-01-01	0.119105	0.192642	0	0	8.1893	17.4248	PDGFA
positive regulation of nucleocytoplasmic transport (GO:0046824)	1946-01-01	0.119105	0.192642	0	0	8.1893	17.4248	CDH1
positive regulation of smooth muscle cell proliferation (GO:0048661)	1946-01-01	0.119105	0.192642	0	0	8.1893	17.4248	GJA1
external encapsulating structure organization (GO:0045229)	2/217	0.119914	0.19344	0	0	3.46292	7.34479	CDH1;PDGFA
epidermal growth factor receptor signaling pathway (GO:0007173)	1947-01-01	0.121533	0.194319	0	0	8.01087	16.8835	GRB7
negative regulation of cold-induced thermogenesis (GO:0120163)	1947-01-01	0.121533	0.194319	0	0	8.01087	16.8835	ID1
positive regulation of neuron death (GO:1901216)	1947-01-01	0.121533	0.194319	0	0	8.01087	16.8835	TFAP2A
cellular response to lipid (GO:0071396)	2/219	0.121727	0.194319	0	0	3.43066	7.22489	WNT6;FZD7
negative regulation of MAP kinase activity (GO:0043407)	1948-01-01	0.123954	0.196341	0	0	7.84003	16.3687	SPRY2
negative regulation of mitotic cell cycle (GO:0045930)	1948-01-01	0.123954	0.196341	0	0	7.84003	16.3687	ZFP36L2
cellular response to alcohol (GO:0097306)	1948-01-01	0.123954	0.196341	0	0	7.84003	16.3687	CDH1
nervous system development (GO:0007399)	3/447	0.124727	0.197056	0	0	2.53391	5.27467	CDH1;DLX5;SLC2A1
negative regulation of cell projection organization (GO:0031345)	1949-01-01	0.126369	0.197613	0	0	7.67631	15.8788	SPRY2
response to hydrogen peroxide (GO:0042542)	1949-01-01	0.126369	0.197613	0	0	7.67631	15.8788	MAPK13
RNA catabolic process (GO:0006401)	1949-01-01	0.126369	0.197613	0	0	7.67631	15.8788	ZFP36L2
positive regulation of actin filament polymerization (GO:0030838)	1949-01-01	0.126369	0.197613	0	0	7.67631	15.8788	CDC42EP5
positive regulation of ion transport (GO:0043270)	1950-01-01	0.128778	0.200357	0	0	7.51927	15.412	PRSS8
iron ion transport (GO:0006826)	1950-01-01	0.128778	0.200357	0	0	7.51927	15.412	SLC40A1
regulation of epithelial cell migration (GO:0010632)	1951-01-01	0.13118	0.202552	0	0	7.36852	14.9668	RAB25
negative regulation of protein ubiquitination (GO:0031397)	1951-01-01	0.13118	0.202552	0	0	7.36852	14.9668	SPRY2
intrinsic apoptotic signaling pathway in response to DNA damage (GO:0008630)	1951-01-01	0.13118	0.202552	0	0	7.36852	14.9668	SFN
signal transduction in response to DNA damage (GO:0042770)	1952-01-01	0.133575	0.205732	0	0	7.22367	14.5419	ACER2
negative regulation of cysteine-type endopeptidase activity (GO:2000117)	1953-01-01	0.135964	0.208365	0	0	7.0844	14.136	SFN
cardiac muscle tissue development (GO:0048738)	1953-01-01	0.135964	0.208365	0	0	7.0844	14.136	GJA1
regulation of cellular macromolecule biosynthetic process (GO:2000112)	3/468	0.137716	0.210523	0	0	2.41687	4.79161	SOX2;FZD7;PDGFA
negative regulation of viral genome replication (GO:0045071)	1954-01-01	0.138346	0.210961	0	0	6.95038	13.7478	IFITM3
pyruvate metabolic process (GO:0006090)	1955-01-01	0.140722	0.212386	0	0	6.82133	13.3764	LDHB
negative regulation of cysteine-type endopeptidase activity involved in apoptotic process (GO:0043154)	1955-01-01	0.140722	0.212386	0	0	6.82133	13.3764	SFN
negative regulation of protein modification by small protein conjugation or removal (GO:1903321)	1955-01-01	0.140722	0.212386	0	0	6.82133	13.3764	SPRY2
ceramide metabolic process (GO:0006672)	1955-01-01	0.140722	0.212386	0	0	6.82133	13.3764	ACER2
axonogenesis (GO:0007409)	2/240	0.141152	0.212386	0	0	3.12462	6.11776	GRB7;EMB
positive regulation of establishment of protein localization to mitochondrion (GO:1903749)	1956-01-01	0.143092	0.212386	0	0	6.69697	13.0207	SFN
blood vessel morphogenesis (GO:0048514)	1956-01-01	0.143092	0.212386	0	0	6.69697	13.0207	ID1
negative regulation of metabolic process (GO:0009892)	1956-01-01	0.143092	0.212386	0	0	6.69697	13.0207	ID1
Rho protein signal transduction (GO:0007266)	1956-01-01	0.143092	0.212386	0	0	6.69697	13.0207	CDC42EP5
sensory organ development (GO:0007423)	1956-01-01	0.143092	0.212386	0	0	6.69697	13.0207	SOX2
DNA damage response, signal transduction by p53 class mediator resulting in cell cycle arrest (GO:0006977)	1956-01-01	0.143092	0.212386	0	0	6.69697	13.0207	SFN
regulation of reactive oxygen species metabolic process (GO:2000377)	1957-01-01	0.145455	0.213822	0	0	6.57705	12.6798	TFAP2A
regulation of bone mineralization (GO:0030500)	1957-01-01	0.145455	0.213822	0	0	6.57705	12.6798	TFAP2A
renal system development (GO:0072001)	1957-01-01	0.145455	0.213822	0	0	6.57705	12.6798	TFAP2A
cellular response to peptide (GO:1901653)	1957-01-01	0.145455	0.213822	0	0	6.57705	12.6798	GJA1
cellular response to cytokine stimulus (GO:0071345)	3/482	0.146627	0.215029	0	0	2.34455	4.50122	SOX2;ZFP36L2;MAPK13
eye development (GO:0001654)	1958-01-01	0.147812	0.215222	0	0	6.46134	12.3529	SOX2
cellular iron ion homeostasis (GO:0006879)	1958-01-01	0.147812	0.215222	0	0	6.46134	12.3529	SLC40A1
membrane lipid biosynthetic process (GO:0046467)	1958-01-01	0.147812	0.215222	0	0	6.46134	12.3529	ACER2
regulation of canonical Wnt signaling pathway (GO:0060828)	2/253	0.153495	0.222968	0	0	2.96084	5.54886	SOX2;FZD7
regulation of endocytosis (GO:0030100)	1961-01-01	0.154843	0.223866	0	0	6.13735	11.4482	LRPAP1
iron ion homeostasis (GO:0055072)	1961-01-01	0.154843	0.223866	0	0	6.13735	11.4482	SLC40A1
negative regulation of kinase activity (GO:0033673)	1962-01-01	0.157175	0.226169	0	0	6.03643	11.1698	SFN
stress-activated MAPK cascade (GO:0051403)	1962-01-01	0.157175	0.226169	0	0	6.03643	11.1698	MAPK13
regulation of transcription, DNA-templated (GO:0006355)	2244-09-01	0.158403	0.227403	0	0	1.55034	2.85667	SOX2;TGIF1;TFAP2A;BATF3;CDH1;DLX5;FZD7;ID1;ID3
cellular response to reactive oxygen species (GO:0034614)	1963-01-01	0.1595	0.228442	0	0	5.93877	10.9019	MAPK13
cellular component assembly (GO:0022607)	2/261	0.161196	0.230333	0	0	2.86822	5.23488	SLC2A1;PDGFA
regulation of RNA metabolic process (GO:0051252)	1965-01-01	0.164131	0.230762	0	0	5.7526	10.3955	ESRP1
BMP signaling pathway (GO:0030509)	1965-01-01	0.164131	0.230762	0	0	5.7526	10.3955	DLX5
regulation of cell-matrix adhesion (GO:0001952)	1965-01-01	0.164131	0.230762	0	0	5.7526	10.3955	ACER2
regulation of cellular catabolic process (GO:0031329)	1965-01-01	0.164131	0.230762	0	0	5.7526	10.3955	ACER2
cellular response to type I interferon (GO:0071357)	1965-01-01	0.164131	0.230762	0	0	5.7526	10.3955	IFITM3
type I interferon signaling pathway (GO:0060337)	1965-01-01	0.164131	0.230762	0	0	5.7526	10.3955	IFITM3
mitotic G1 DNA damage checkpoint signaling (GO:0031571)	1965-01-01	0.164131	0.230762	0	0	5.7526	10.3955	SFN
ERBB signaling pathway (GO:0038127)	1966-01-01	0.166437	0.231877	0	0	5.66382	10.156	GRB7
positive regulation of cell death (GO:0010942)	1966-01-01	0.166437	0.231877	0	0	5.66382	10.156	ACER2
cell-cell junction assembly (GO:0007043)	1966-01-01	0.166437	0.231877	0	0	5.66382	10.156	GJA1
embryonic organ development (GO:0048568)	1966-01-01	0.166437	0.231877	0	0	5.66382	10.156	PDGFA
regulation of viral genome replication (GO:0045069)	1967-01-01	0.168737	0.234017	0	0	5.57772	9.92508	IFITM3
regulation of epidermal growth factor receptor signaling pathway (GO:0042058)	1967-01-01	0.168737	0.234017	0	0	5.57772	9.92508	SPRY2
regulation of translational initiation (GO:0006446)	1968-01-01	0.17103	0.23613	0	0	5.4942	9.70227	EIF4A2
negative regulation of transforming growth factor beta receptor signaling pathway (GO:0030512)	1968-01-01	0.17103	0.23613	0	0	5.4942	9.70227	SPRY2
positive regulation of MAP kinase activity (GO:0043406)	1969-01-01	0.173318	0.237682	0	0	5.41313	9.48719	PDGFA
synapse assembly (GO:0007416)	1969-01-01	0.173318	0.237682	0	0	5.41313	9.48719	CDH1
positive regulation of protein polymerization (GO:0032273)	1969-01-01	0.173318	0.237682	0	0	5.41313	9.48719	CDC42EP5
kidney development (GO:0001822)	1970-01-01	0.175599	0.239738	0	0	5.33441	9.27947	TFAP2A
cellular response to light stimulus (GO:0071482)	1970-01-01	0.175599	0.239738	0	0	5.33441	9.27947	MAPK13
gland development (GO:0048732)	1971-01-01	0.177874	0.241232	0	0	5.25794	9.07877	SOX2
cellular response to BMP stimulus (GO:0071773)	1971-01-01	0.177874	0.241232	0	0	5.25794	9.07877	DLX5
myeloid leukocyte differentiation (GO:0002573)	1971-01-01	0.177874	0.241232	0	0	5.25794	9.07877	BATF3
negative regulation of epithelial cell proliferation (GO:0050680)	1972-01-01	0.180143	0.243233	0	0	5.18362	8.88474	SOX2
cell morphogenesis involved in differentiation (GO:0000904)	1972-01-01	0.180143	0.243233	0	0	5.18362	8.88474	RAB25
regulation of actin filament polymerization (GO:0030833)	1973-01-01	0.182406	0.244137	0	0	5.11137	8.6971	CDC42EP5
regulation of actin filament-based process (GO:0032970)	1973-01-01	0.182406	0.244137	0	0	5.11137	8.6971	PDGFA
positive regulation of JNK cascade (GO:0046330)	1973-01-01	0.182406	0.244137	0	0	5.11137	8.6971	FZD7
insulin receptor signaling pathway (GO:0008286)	1973-01-01	0.182406	0.244137	0	0	5.11137	8.6971	GRB7
sphingolipid biosynthetic process (GO:0030148)	1974-01-01	0.184663	0.246083	0	0	5.0411	8.51555	ACER2
regulation of peptide hormone secretion (GO:0090276)	1974-01-01	0.184663	0.246083	0	0	5.0411	8.51555	SLC2A1
fibroblast growth factor receptor signaling pathway (GO:0008543)	1975-01-01	0.186913	0.248542	0	0	4.97272	8.33981	ESRP1
regulation of cell division (GO:0051302)	1976-01-01	0.189157	0.2499	0	0	4.90617	8.16964	SFN
positive regulation of interleukin-6 production (GO:0032755)	1976-01-01	0.189157	0.2499	0	0	4.90617	8.16964	MAPK13
regulation of epithelial to mesenchymal transition (GO:0010717)	1976-01-01	0.189157	0.2499	0	0	4.90617	8.16964	SPRY2
inorganic cation import across plasma membrane (GO:0098659)	1977-01-01	0.191396	0.250696	0	0	4.84137	8.00479	SLC39A10
positive regulation of phosphatidylinositol 3-kinase signaling (GO:0014068)	1977-01-01	0.191396	0.250696	0	0	4.84137	8.00479	PDGFA
cellular response to UV (GO:0034644)	1977-01-01	0.191396	0.250696	0	0	4.84137	8.00479	MAPK13
phosphatidylcholine metabolic process (GO:0046470)	1977-01-01	0.191396	0.250696	0	0	4.84137	8.00479	STARD10
negative regulation of blood vessel morphogenesis (GO:2000181)	1978-01-01	0.193628	0.25254	0	0	4.77826	7.84502	SPRY2
negative regulation of protein serine/threonine kinase activity (GO:0071901)	1978-01-01	0.193628	0.25254	0	0	4.77826	7.84502	SPRY2
regulation of neuron differentiation (GO:0045664)	1979-01-01	0.195854	0.254902	0	0	4.71676	7.69014	SOX2
negative regulation of cellular component organization (GO:0051129)	1980-01-01	0.198074	0.25562	0	0	4.65682	7.53992	SPRY2
negative regulation of cellular response to growth factor stimulus (GO:0090288)	1980-01-01	0.198074	0.25562	0	0	4.65682	7.53992	SPRY2
response to interferon-gamma (GO:0034341)	1980-01-01	0.198074	0.25562	0	0	4.65682	7.53992	IFITM3
regulation of fat cell differentiation (GO:0045598)	1980-01-01	0.198074	0.25562	0	0	4.65682	7.53992	ZFP36L2
extracellular matrix organization (GO:0030198)	2/300	0.199637	0.256855	0	0	2.48791	4.00865	CDH1;PDGFA
activation of cysteine-type endopeptidase activity involved in apoptotic process (GO:0006919)	1981-01-01	0.200288	0.256855	0	0	4.59838	7.39418	ACER2
negative regulation of protein modification process (GO:0031400)	1981-01-01	0.200288	0.256855	0	0	4.59838	7.39418	BEX4
innate immune response (GO:0045087)	2/302	0.20164	0.258049	0	0	2.47107	3.95685	IFITM3;WFDC2
positive regulation of cytoskeleton organization (GO:0051495)	1982-01-01	0.202497	0.258067	0	0	4.54138	7.25273	CDC42EP5
regulation of gene expression, epigenetic (GO:0040029)	1982-01-01	0.202497	0.258067	0	0	4.54138	7.25273	DNMT3B
negative regulation of cellular process (GO:0048523)	3/566	0.203635	0.25898	0	0	1.98613	3.16078	TFAP2A;LRPAP1;GJA1
positive regulation of plasma membrane bounded cell projection assembly (GO:0120034)	1983-01-01	0.204699	0.259794	0	0	4.48577	7.1154	CDC42EP5
Wnt signaling pathway, planar cell polarity pathway (GO:0060071)	1985-01-01	0.209085	0.264812	0	0	4.37853	6.85245	FZD7
positive regulation of apoptotic process (GO:0043065)	2/310	0.209679	0.265017	0	0	2.40591	3.75845	TFAP2A;DUSP6
regulation of Ras protein signal transduction (GO:0046578)	1986-01-01	0.21127	0.265386	0	0	4.3268	6.72653	SPRY2
negative regulation of cellular amide metabolic process (GO:0034249)	1986-01-01	0.21127	0.265386	0	0	4.3268	6.72653	GRB7
response to interleukin-1 (GO:0070555)	1986-01-01	0.21127	0.265386	0	0	4.3268	6.72653	MAPK13
negative regulation of angiogenesis (GO:0016525)	1987-01-01	0.213448	0.267574	0	0	4.27627	6.60411	SPRY2
negative regulation of binding (GO:0051100)	1988-01-01	0.21562	0.268649	0	0	4.22691	6.48507	LRPAP1
regulation of establishment of planar polarity (GO:0090175)	1988-01-01	0.21562	0.268649	0	0	4.22691	6.48507	FZD7
sensory perception of mechanical stimulus (GO:0050954)	1988-01-01	0.21562	0.268649	0	0	4.22691	6.48507	TFAP2A
positive regulation of inflammatory response (GO:0050729)	1989-01-01	0.217787	0.27025	0	0	4.17866	6.36928	MAPK13
transforming growth factor beta receptor signaling pathway (GO:0007179)	1989-01-01	0.217787	0.27025	0	0	4.17866	6.36928	ID1
negative regulation of protein kinase activity (GO:0006469)	1990-01-01	0.219948	0.271284	0	0	4.1315	6.25661	SFN
negative regulation of translation (GO:0017148)	1990-01-01	0.219948	0.271284	0	0	4.1315	6.25661	GRB7
regulation of mRNA splicing, via spliceosome (GO:0048024)	1990-01-01	0.219948	0.271284	0	0	4.1315	6.25661	LARP7
regulation of stem cell differentiation (GO:2000736)	1991-01-01	0.222102	0.271754	0	0	4.08539	6.14695	ZFP36L2
regulation of actin cytoskeleton organization (GO:0032956)	1991-01-01	0.222102	0.271754	0	0	4.08539	6.14695	PDGFA
sensory perception of sound (GO:0007605)	1991-01-01	0.222102	0.271754	0	0	4.08539	6.14695	TFAP2A
positive regulation of supramolecular fiber organization (GO:1902905)	1991-01-01	0.222102	0.271754	0	0	4.08539	6.14695	CDC42EP5
cellular response to oxygen-containing compound (GO:1901701)	2/323	0.222812	0.27208	0	0	2.30694	3.4637	WNT6;FZD7
negative regulation of mitotic cell cycle phase transition (GO:1901991)	1992-01-01	0.224251	0.27275	0	0	4.04029	6.04019	ZFP36L2
regulation of peptidyl-tyrosine phosphorylation (GO:0050730)	1992-01-01	0.224251	0.27275	0	0	4.04029	6.04019	PDGFA
regulation of epithelial cell proliferation (GO:0050678)	1993-01-01	0.226395	0.273728	0	0	3.99618	5.93622	SOX2
positive regulation of peptidyl-serine phosphorylation (GO:0033138)	1993-01-01	0.226395	0.273728	0	0	3.99618	5.93622	SPRY2
cytoplasmic translation (GO:0002181)	1993-01-01	0.226395	0.273728	0	0	3.99618	5.93622	EIF4A2
negative regulation of cell death (GO:0060548)	1994-01-01	0.228532	0.274053	0	0	3.95301	5.83495	LRPAP1
negative regulation of cellular protein metabolic process (GO:0032269)	1994-01-01	0.228532	0.274053	0	0	3.95301	5.83495	GRB7
positive regulation of epithelial cell migration (GO:0010634)	1994-01-01	0.228532	0.274053	0	0	3.95301	5.83495	RAB25
hemopoiesis (GO:0030097)	1994-01-01	0.228532	0.274053	0	0	3.95301	5.83495	ZFP36L2
cellular protein localization (GO:0034613)	2/329	0.228899	0.274053	0	0	2.26392	3.33809	GJA1;ID1
mRNA metabolic process (GO:0016071)	1995-01-01	0.230664	0.275627	0	0	3.91076	5.73628	ZFP36L2
regulation of vesicle-mediated transport (GO:0060627)	1996-01-01	0.232789	0.277626	0	0	3.8694	5.64011	RAB25
positive regulation of cold-induced thermogenesis (GO:0120162)	1997-01-01	0.234909	0.27961	0	0	3.8289	5.54637	GJA1
positive regulation of defense response (GO:0031349)	1998-01-01	0.237024	0.280493	0	0	3.78923	5.45496	MAPK13
regulation of neuron apoptotic process (GO:0043523)	1998-01-01	0.237024	0.280493	0	0	3.78923	5.45496	TFAP2A
regulation of peptidyl-serine phosphorylation (GO:0033135)	1998-01-01	0.237024	0.280493	0	0	3.78923	5.45496	SPRY2
response to UV (GO:0009411)	1999-01-01	0.239132	0.2819	0	0	3.75038	5.36581	MAPK13
positive regulation of stress-activated MAPK cascade (GO:0032874)	1999-01-01	0.239132	0.2819	0	0	3.75038	5.36581	FZD7
regulation of transforming growth factor beta receptor signaling pathway (GO:0017015)	1/100	0.241235	0.283833	0	0	3.71231	5.27884	SPRY2
epithelial cell differentiation (GO:0030855)	1/101	0.243332	0.285206	0	0	3.675	5.19398	FZD7
positive regulation of protein localization to membrane (GO:1905477)	1/101	0.243332	0.285206	0	0	3.675	5.19398	SFN
positive regulation of multicellular organismal process (GO:0051240)	2/345	0.245186	0.286016	0	0	2.15655	3.03155	LRPAP1;GJA1
cell junction assembly (GO:0034329)	1/102	0.245423	0.286016	0	0	3.63843	5.11116	CDH1
intrinsic apoptotic signaling pathway (GO:0097193)	1/102	0.245423	0.286016	0	0	3.63843	5.11116	SFN
regulation of insulin secretion (GO:0050796)	1/104	0.249589	0.290319	0	0	3.56742	4.95136	SLC2A1
cellular response to DNA damage stimulus (GO:0006974)	2/350	0.250288	0.29058	0	0	2.12503	2.94347	ACER2;SFN
regulation of JNK cascade (GO:0046328)	1/105	0.251664	0.291625	0	0	3.53294	4.87427	FZD7
positive regulation of protein serine/threonine kinase activity (GO:0071902)	1/106	0.253732	0.292364	0	0	3.49912	4.79895	PDGFA
chromosome organization (GO:0051276)	1/106	0.253732	0.292364	0	0	3.49912	4.79895	SOX2
regulation of phosphatidylinositol 3-kinase signaling (GO:0014066)	1/106	0.253732	0.292364	0	0	3.49912	4.79895	PDGFA
negative regulation of transmembrane receptor protein serine/threonine kinase signaling pathway (GO:0090101)	1/108	0.257853	0.296555	0	0	3.43337	4.65347	SPRY2
regulation of protein ubiquitination (GO:0031396)	1/109	0.259905	0.298355	0	0	3.40141	4.58319	SPRY2
response to tumor necrosis factor (GO:0034612)	1/110	0.261951	0.299025	0	0	3.37003	4.51448	ZFP36L2
regulation of interleukin-6 production (GO:0032675)	1/110	0.261951	0.299025	0	0	3.37003	4.51448	MAPK13
regulation of protein kinase activity (GO:0045859)	1/110	0.261951	0.299025	0	0	3.37003	4.51448	SFN
regulation of Wnt signaling pathway (GO:0030111)	1/111	0.263992	0.300236	0	0	3.33923	4.4473	FZD7
cellular divalent inorganic cation homeostasis (GO:0072503)	1/111	0.263992	0.300236	0	0	3.33923	4.4473	SLC39A10
protein-containing complex subunit organization (GO:0043933)	1/112	0.266028	0.301432	0	0	3.30898	4.3816	SLC2A1
regulation of cytoskeleton organization (GO:0051493)	1/112	0.266028	0.301432	0	0	3.30898	4.3816	PDGFA
positive regulation of metabolic process (GO:0009893)	1/113	0.268057	0.303172	0	0	3.27927	4.31733	GJA1
response to lipid (GO:0033993)	1/114	0.270082	0.304899	0	0	3.25008	4.25446	ACER2
positive regulation of protein phosphorylation (GO:0001934)	2/371	0.27175	0.306218	0	0	2.00194	2.60828	PDGFA;SPRY2
sphingolipid metabolic process (GO:0006665)	1/116	0.274114	0.308315	0	0	3.19324	4.13273	ACER2
regulation of protein binding (GO:0043393)	1/118	0.278124	0.312253	0	0	3.13833	4.01609	LRPAP1
negative regulation of cell population proliferation (GO:0008285)	2/379	0.279929	0.313347	0	0	1.95866	2.4938	SOX2;TFAP2A
positive regulation of cysteine-type endopeptidase activity involved in apoptotic process (GO:0043280)	1/119	0.280121	0.313347	0	0	3.11158	3.95959	ACER2
cytoskeleton organization (GO:0007010)	1/120	0.282112	0.315	0	0	3.08528	3.90426	NECTIN2
regulation of mRNA catabolic process (GO:0061013)	1/122	0.286079	0.318848	0	0	3.03398	3.79698	ZFP36L2
positive regulation of epithelial cell proliferation (GO:0050679)	1/123	0.288055	0.320467	0	0	3.00896	3.74496	FZD7
non-canonical Wnt signaling pathway (GO:0035567)	1/124	0.290025	0.321492	0	0	2.98434	3.69399	FZD7
defense response to symbiont (GO:0140546)	1/124	0.290025	0.321492	0	0	2.98434	3.69399	IFITM3
regulation of phosphorylation (GO:0042325)	1/125	0.291989	0.321923	0	0	2.96013	3.64403	FZD7
platelet degranulation (GO:0002576)	1/125	0.291989	0.321923	0	0	2.96013	3.64403	PDGFA
regulation of protein secretion (GO:0050708)	1/125	0.291989	0.321923	0	0	2.96013	3.64403	SLC2A1
negative regulation of cell growth (GO:0030308)	1/126	0.293948	0.322922	0	0	2.9363	3.59506	GJA1
negative regulation of growth (GO:0045926)	1/126	0.293948	0.322922	0	0	2.9363	3.59506	GJA1
plasma membrane bounded cell projection organization (GO:0120036)	1/128	0.297851	0.326624	0	0	2.88976	3.49997	RAB25
cellular response to insulin stimulus (GO:0032869)	1/129	0.299794	0.328168	0	0	2.86704	3.45381	GRB7
defense response to virus (GO:0051607)	1/133	0.307515	0.336019	0	0	2.7796	3.27779	IFITM3
protein localization to plasma membrane (GO:0072659)	1/136	0.313251	0.341677	0	0	2.71742	3.15425	CDH1
positive regulation of response to external stimulus (GO:0032103)	1/139	0.31894	0.347265	0	0	2.65794	3.03737	MAPK13
protein localization to cell periphery (GO:1990778)	1/140	0.320826	0.348082	0	0	2.63869	2.99981	CDH1
enzyme linked receptor protein signaling pathway (GO:0007167)	1/140	0.320826	0.348082	0	0	2.63869	2.99981	PTPRF
Ras protein signal transduction (GO:0007265)	1/142	0.324582	0.350915	0	0	2.601	2.92668	CDC42EP5
chromatin organization (GO:0006325)	1/142	0.324582	0.350915	0	0	2.601	2.92668	SOX2
monocarboxylic acid metabolic process (GO:0032787)	1/143	0.326453	0.352316	0	0	2.58255	2.89109	LDHB
regulation of nucleic acid-templated transcription (GO:1903506)	2/430	0.33183	0.357083	0	0	1.72077	1.89824	SOX2;FZD7
regulation of mRNA stability (GO:0043488)	1/146	0.332035	0.357083	0	0	2.52874	2.78797	ZFP36L2
response to cytokine (GO:0034097)	1/150	0.339406	0.363734	0	0	2.46035	2.65855	IFITM3
cellular response to organic cyclic compound (GO:0071407)	1/150	0.339406	0.363734	0	0	2.46035	2.65855	CDH1
cellular response to interleukin-1 (GO:0071347)	1/155	0.348508	0.372837	0	0	2.37987	2.50861	MAPK13
regulation of cell differentiation (GO:0045595)	1/156	0.350314	0.373465	0	0	2.3644	2.48008	TFAP2A
peptidyl-serine phosphorylation (GO:0018105)	1/156	0.350314	0.373465	0	0	2.3644	2.48008	MAPK13
negative regulation of canonical Wnt signaling pathway (GO:0090090)	1/165	0.366345	0.389877	0	0	2.23363	2.24297	SOX2
peptidyl-serine modification (GO:0018209)	1/169	0.373344	0.396638	0	0	2.18	2.14786	MAPK13
positive regulation of I-kappaB kinase/NF-kappaB signaling (GO:0043123)	1/171	0.376815	0.399633	0	0	2.15414	2.10244	GJA1
defense response to bacterium (GO:0042742)	1/176	0.385411	0.408043	0	0	2.09206	1.99467	WFDC2
positive regulation of developmental process (GO:0051094)	1/177	0.387116	0.408438	0	0	2.08007	1.97405	GJA1
glycerophospholipid biosynthetic process (GO:0046474)	1/177	0.387116	0.408438	0	0	2.08007	1.97405	STARD10
regulation of immune response (GO:0050776)	1/179	0.390513	0.411313	0	0	2.05649	1.93371	NECTIN2
regulated exocytosis (GO:0045055)	1/180	0.392204	0.412386	0	0	2.0449	1.91397	PDGFA
regulation of mitotic cell cycle phase transition (GO:1901990)	1/188	0.405569	0.425708	0	0	1.95663	1.76579	ZFP36L2
negative regulation of Wnt signaling pathway (GO:0030178)	1/191	0.410506	0.430154	0	0	1.92544	1.71434	SOX2
negative regulation of macromolecule metabolic process (GO:0010605)	1/194	0.415403	0.433064	0	0	1.89522	1.66497	LRPAP1
cellular response to tumor necrosis factor (GO:0071356)	1/194	0.415403	0.433064	0	0	1.89522	1.66497	ZFP36L2
regulation of programmed cell death (GO:0043067)	1/194	0.415403	0.433064	0	0	1.89522	1.66497	ACER2
protein localization to membrane (GO:0072657)	1/195	0.417026	0.434019	0	0	1.88536	1.64895	CDH1
regulation of angiogenesis (GO:0045765)	1/203	0.429855	0.446612	0	0	1.80996	1.52816	SPRY2
regulation of inflammatory response (GO:0050727)	1/206	0.434594	0.450771	0	0	1.7832	1.48602	MAPK13
regulation of cell growth (GO:0001558)	1/217	0.451641	0.467662	0	0	1.69144	1.34447	GJA1
regulation of I-kappaB kinase/NF-kappaB signaling (GO:0043122)	1/224	0.462226	0.477815	0	0	1.63777	1.26387	GJA1
regulation of autophagy (GO:0010506)	1/231	0.47261	0.487727	0	0	1.58736	1.1897	ACER2
positive regulation of DNA-binding transcription factor activity (GO:0051091)	1/246	0.494203	0.509154	0	0	1.48904	1.04949	BEX1
positive regulation of phosphorylation (GO:0042327)	1/253	0.50398	0.518356	0	0	1.44716	0.991622	FZD7
positive regulation of cell differentiation (GO:0045597)	1/258	0.51085	0.524541	0	0	1.41865	0.952876	GJA1
cytokine-mediated signaling pathway (GO:0019221)	2/621	0.512906	0.525772	0	0	1.17816	0.786615	IFITM3;SOX2
regulation of protein phosphorylation (GO:0001932)	1/266	0.521648	0.533841	0	0	1.37526	0.894968	PDGFA
protein-containing complex assembly (GO:0065003)	1/267	0.522982	0.534313	0	0	1.37002	0.888061	SLC2A1
central nervous system development (GO:0007417)	1/268	0.524311	0.53478	0	0	1.36482	0.881224	SLC2A1
inorganic cation transmembrane transport (GO:0098662)	1/274	0.532212	0.541937	0	0	1.33442	0.841635	SLC40A1
positive regulation of programmed cell death (GO:0043068)	1/286	0.54763	0.556712	0	0	1.27745	0.769225	DUSP6
proteolysis (GO:0006508)	1/287	0.548892	0.557071	0	0	1.27292	0.763566	WFDC2
regulation of cell cycle (GO:0051726)	1/296	0.560096	0.567503	0	0	1.23352	0.715007	SOX2
positive regulation of cytokine production (GO:0001819)	1/335	0.605572	0.612567	0	0	1.08733	0.545383	MAPK13
organelle organization (GO:0006996)	1/420	0.689289	0.696103	0	0	0.862989	0.321114	NECTIN2
organelle assembly (GO:0070925)	1/425	0.693629	0.699333	0	0	0.852594	0.311894	GRB7
neutrophil degranulation (GO:0043312)	1/481	0.738349	0.743199	0	0	0.750965	0.227796	SLC2A3
neutrophil activation involved in immune response (GO:0002283)	1/485	0.741286	0.744932	0	0	0.744605	0.222911	SLC2A3
neutrophil mediated immunity (GO:0002446)	1/488	0.743468	0.745901	0	0	0.739904	0.21933	SLC2A3
protein phosphorylation (GO:0006468)	1/496	0.749197	0.750421	0	0	0.727647	0.210111	MAPK13
cellular protein modification process (GO:0006464)	2/1025	0.7805	0.7805	0	0	0.697984	0.172974	PTPRF;DUSP6

## Sheet: E8.25_neuralNC_VS_Non-neuralNC
	p_val	avg_logFC	pct.1	pct.2	p_val_adj
Ptn	1.09692e-116	1.13607	0.914	0.55	1.52439e-112
Hotairm1	6.23003e-33	1.09747	0.433	0.173	8.65787e-29
Crabp1	5.33773e-32	0.94515	0.637	0.384	7.41785e-28
Crabp2	8.58811e-30	0.792814	0.594	0.363	1.19349e-25
Hoxa1	3.0465e-24	0.78727	0.263	0.07	4.23372e-20
Tmsb4x	4.41943e-45	0.727888	0.816	0.572	6.14167e-41
Fst	1.43372e-25	0.639875	0.22	0.036	1.99245e-21
Hes3	8.95212e-26	0.579142	0.241	0.046	1.24408e-21
Stmn2	1.62439e-13	0.500968	0.288	0.143	2.25742e-09
Sfrp1	5.72242e-14	0.457208	0.173	0.051	7.95245e-10
Akr1b3	2.23059e-16	0.455339	0.421	0.239	3.09985e-12
Zic3	7.84219e-14	0.454194	0.277	0.13	1.08983e-09
Nnat	2.58292e-13	0.40053	0.398	0.232	3.58949e-09
Gm1673	2.84126e-13	0.39483	0.387	0.229	3.9485e-09
Sox1	4.7404e-16	0.39406	0.132	0.018	6.58773e-12
Zeb2	2.31959e-12	0.384889	0.192	0.07	3.22354e-08
Gm15050	2.18738e-10	0.358133	0.122	0.033	3.0398e-06
En1	5.18509e-09	0.322857	0.112	0.033	7.20573e-05
Rbp1	1.01064e-09	0.317806	0.599	0.496	1.40448e-05
Sap30	5.07961e-07	0.303939	0.356	0.251	0.00705913
Lpar4	5.29607e-07	0.301735	0.236	0.141	0.00735995
H2-T23	0.0069341	0.282429	0.226	0.176	1
H2-Ke6	2.73828e-06	0.279104	0.171	0.091	0.0380538
Fam162a	7.31514e-11	0.278507	0.798	0.722	1.01659e-06
Fabp5	1.8872e-13	0.262189	0.871	0.8	2.62265e-09
Dek	1.47267e-06	0.259026	0.572	0.49	0.0204658
Metrn	1.18182e-07	0.257546	0.154	0.069	0.00164237
Ppp1r1a	5.01033e-07	0.254648	0.16	0.078	0.00696286
Igfbpl1	3.99245e-09	0.253462	0.118	0.036	5.54831e-05
Psmg4	6.31408e-07	0.252142	0.523	0.425	0.00877467

## Sheet: Neural v non-neural GO
Term	Overlap	P-value	Adjusted P-value	Old P-value	Old Adjusted P-value	Odds Ratio	Combined Score	Genes
regulation of oligodendrocyte differentiation (GO:0048713)	2022-02-19	0.000366078	0.0922558	0	0	83.8361	663.367	SOX1;PTN
positive regulation of cell projection organization (GO:0031346)	3/117	0.000705913	0.0922558	0	0	19.3528	140.424	METRN;STMN2;PTN
hematopoietic progenitor cell differentiation (GO:0002244)	1932-02-01	0.00104906	0.0922558	0	0	47.4762	325.68	SFRP1;FST
regulation of transcription, DNA-templated (GO:0006355)	2244-10-01	0.0011185	0.0922558	0	0	3.96956	26.9762	SFRP1;ZEB2;SOX1;CRABP2;ZIC3;EN1;HOXA1;DEK;HES3;SAP30
regulation of ossification (GO:0030278)	1936-02-01	0.00132752	0.0922558	0	0	41.8824	277.447	SFRP1;PTN
regulation of nervous system development (GO:0051960)	1942-02-01	0.00180417	0.0922558	0	0	35.5893	224.841	PTN;HES3
positive regulation of chemotaxis (GO:0050921)	1945-02-01	0.0020687	0.0922558	0	0	33.1013	204.594	TMSB4X;PTN
negative regulation of transcription, DNA-templated (GO:0045892)	6/948	0.00249194	0.0922558	0	0	5.04989	30.2726	SFRP1;ZEB2;SOX1;FST;EN1;SAP30
negative regulation of transcription by RNA polymerase II (GO:0000122)	5/684	0.00323052	0.0922558	0	0	5.68218	32.5879	ZEB2;SOX1;FST;EN1;SAP30
regulation of transcription by RNA polymerase II (GO:0006357)	2206-09-01	0.00393033	0.0922558	0	0	3.467	19.2038	ZEB2;SOX1;ZIC3;FST;EN1;HOXA1;DEK;HES3;SAP30
cellular response to decreased oxygen levels (GO:0036294)	1969-02-01	0.00479404	0.0922558	0	0	21.2186	113.315	SFRP1;FAM162A
epidermis development (GO:0008544)	1983-02-01	0.00686423	0.0922558	0	0	17.5388	87.3683	CRABP2;FABP5
negative regulation of RNA polymerase II regulatory region sequence-specific DNA binding (GO:1903026)	2022-01-05	0.00747819	0.0922558	0	0	172.121	842.662	TMSB4X
cellular response to heparin (GO:0071504)	2022-01-05	0.00747819	0.0922558	0	0	172.121	842.662	SFRP1
negative regulation of B cell differentiation (GO:0045578)	2022-01-05	0.00747819	0.0922558	0	0	172.121	842.662	SFRP1
lipid transport across blood-brain barrier (GO:1990379)	2022-01-05	0.00747819	0.0922558	0	0	172.121	842.662	FABP5
cellular response to vitamin (GO:0071295)	2022-01-05	0.00747819	0.0922558	0	0	172.121	842.662	SFRP1
cellular response to vitamin D (GO:0071305)	2022-01-05	0.00747819	0.0922558	0	0	172.121	842.662	SFRP1
determination of pancreatic left/right asymmetry (GO:0035469)	2022-01-05	0.00747819	0.0922558	0	0	172.121	842.662	ZIC3
dorsal/ventral axis specification (GO:0009950)	2022-01-05	0.00747819	0.0922558	0	0	172.121	842.662	SFRP1
protein lipoylation (GO:0009249)	2022-01-05	0.00747819	0.0922558	0	0	172.121	842.662	NNAT
positive regulation of neuron projection development (GO:0010976)	1988-02-01	0.00768578	0.0922558	0	0	16.515	80.4011	STMN2;PTN
hemopoiesis (GO:0030097)	1994-02-01	0.00872732	0.0922558	0	0	15.4332	73.1735	SFRP1;FST
leukocyte chemotaxis involved in inflammatory response (GO:0002232)	2022-01-06	0.00896734	0.0922558	0	0	137.69	649.092	PTN
regulation of hepatocyte proliferation (GO:2000345)	2022-01-06	0.00896734	0.0922558	0	0	137.69	649.092	PTN
transmembrane receptor protein tyrosine phosphatase signaling pathway (GO:0007185)	2022-01-06	0.00896734	0.0922558	0	0	137.69	649.092	PTN
positive regulation of extrinsic apoptotic signaling pathway via death domain receptors (GO:1902043)	2022-01-06	0.00896734	0.0922558	0	0	137.69	649.092	SFRP1
determination of liver left/right asymmetry (GO:0071910)	2022-01-06	0.00896734	0.0922558	0	0	137.69	649.092	ZIC3
response to heparin (GO:0071503)	2022-01-06	0.00896734	0.0922558	0	0	137.69	649.092	SFRP1
regulation of glial cell differentiation (GO:0045685)	2022-01-07	0.0104543	0.0922558	0	0	114.736	523.279	SOX1
cellular response to prostaglandin E stimulus (GO:0071380)	2022-01-07	0.0104543	0.0922558	0	0	114.736	523.279	SFRP1
neuron projection arborization (GO:0140058)	2022-01-07	0.0104543	0.0922558	0	0	114.736	523.279	PTN
regulation of bone remodeling (GO:0046850)	2022-01-07	0.0104543	0.0922558	0	0	114.736	523.279	SFRP1
positive regulation of fibroblast apoptotic process (GO:2000271)	2022-01-07	0.0104543	0.0922558	0	0	114.736	523.279	SFRP1
dendrite arborization (GO:0140059)	2022-01-07	0.0104543	0.0922558	0	0	114.736	523.279	PTN
determination of digestive tract left/right asymmetry (GO:0071907)	2022-01-07	0.0104543	0.0922558	0	0	114.736	523.279	ZIC3
negative regulation of lymphocyte differentiation (GO:0045620)	2022-01-07	0.0104543	0.0922558	0	0	114.736	523.279	SFRP1
vitamin A metabolic process (GO:0006776)	2022-01-07	0.0104543	0.0922558	0	0	114.736	523.279	RBP1
regulation of insulin secretion (GO:0050796)	2/104	0.0105954	0.0922558	0	0	13.9132	63.2678	SFRP1;NNAT
positive regulation of oligodendrocyte differentiation (GO:0048714)	2022-01-08	0.0119392	0.0922558	0	0	98.3399	435.442	PTN
positive regulation of secondary metabolite biosynthetic process (GO:1900378)	2022-01-08	0.0119392	0.0922558	0	0	98.3399	435.442	ZEB2
cytoplasmic sequestering of NF-kappaB (GO:0007253)	2022-01-08	0.0119392	0.0922558	0	0	98.3399	435.442	TMSB4X
negative regulation of long-term synaptic potentiation (GO:1900272)	2022-01-08	0.0119392	0.0922558	0	0	98.3399	435.442	PTN
negative regulation of neural precursor cell proliferation (GO:2000178)	2022-01-08	0.0119392	0.0922558	0	0	98.3399	435.442	PTN
negative regulation of osteoblast proliferation (GO:0033689)	2022-01-08	0.0119392	0.0922558	0	0	98.3399	435.442	SFRP1
positive regulation of melanin biosynthetic process (GO:0048023)	2022-01-08	0.0119392	0.0922558	0	0	98.3399	435.442	ZEB2
regulation of fibroblast apoptotic process (GO:2000269)	2022-01-09	0.0134218	0.0922558	0	0	86.0431	370.921	SFRP1
positive regulation of ATP biosynthetic process (GO:2001171)	2022-01-09	0.0134218	0.0922558	0	0	86.0431	370.921	TMSB4X
regulation of RNA polymerase II regulatory region sequence-specific DNA binding (GO:1903025)	2022-01-09	0.0134218	0.0922558	0	0	86.0431	370.921	TMSB4X
response to vitamin D (GO:0033280)	2022-01-09	0.0134218	0.0922558	0	0	86.0431	370.921	SFRP1
positive regulation of ligase activity (GO:0051351)	2022-01-09	0.0134218	0.0922558	0	0	86.0431	370.921	TMSB4X
positive regulation of epithelial cell proliferation (GO:0050679)	2/123	0.014584	0.0922558	0	0	11.7172	49.5385	SFRP1;PTN
positive regulation of multicellular organismal process (GO:0051240)	3/345	0.0146375	0.0922558	0	0	6.37687	26.9369	FABP5;FST;PTN
sequestering of actin monomers (GO:0042989)	2022-01-10	0.0149024	0.0922558	0	0	76.4789	321.688	TMSB4X
cellular response to prostaglandin stimulus (GO:0071379)	2022-01-10	0.0149024	0.0922558	0	0	76.4789	321.688	SFRP1
neuron projection regeneration (GO:0031102)	2022-01-10	0.0149024	0.0922558	0	0	76.4789	321.688	PTN
hematopoietic stem cell differentiation (GO:0060218)	2022-01-10	0.0149024	0.0922558	0	0	76.4789	321.688	SFRP1
positive regulation of canonical Wnt signaling pathway (GO:0090263)	2/130	0.0161932	0.0922558	0	0	11.0725	45.6539	SFRP1;ZEB2
negative regulation of bone remodeling (GO:0046851)	2022-01-11	0.0163807	0.0922558	0	0	68.8276	282.995	SFRP1
positive regulation of non-canonical Wnt signaling pathway (GO:2000052)	2022-01-11	0.0163807	0.0922558	0	0	68.8276	282.995	SFRP1
positive regulation of dendrite development (GO:1900006)	2022-01-11	0.0163807	0.0922558	0	0	68.8276	282.995	PTN
regulation of melanin biosynthetic process (GO:0048021)	2022-01-11	0.0163807	0.0922558	0	0	68.8276	282.995	ZEB2
response to prostaglandin E (GO:0034695)	2022-01-11	0.0163807	0.0922558	0	0	68.8276	282.995	SFRP1
negative regulation of activin receptor signaling pathway (GO:0032926)	2022-01-11	0.0163807	0.0922558	0	0	68.8276	282.995	FST
cellular response to hypoxia (GO:0071456)	2/131	0.0164291	0.0922558	0	0	10.9862	45.1388	SFRP1;FAM162A
regulation of hemopoiesis (GO:1903706)	2022-01-12	0.017857	0.0931113	0	0	62.5674	251.856	PTN
positive regulation of protein depolymerization (GO:1901881)	2022-01-12	0.017857	0.0931113	0	0	62.5674	251.856	STMN2
cochlea morphogenesis (GO:0090103)	2022-01-12	0.017857	0.0931113	0	0	62.5674	251.856	HOXA1
regulation of axon regeneration (GO:0048679)	2022-01-12	0.017857	0.0931113	0	0	62.5674	251.856	PTN
negative regulation of microtubule polymerization (GO:0031115)	2022-01-12	0.017857	0.0931113	0	0	62.5674	251.856	STMN2
positive regulation of purine nucleotide biosynthetic process (GO:1900373)	2022-01-13	0.0193311	0.098327	0	0	57.3506	226.308	TMSB4X
cytoplasmic sequestering of transcription factor (GO:0042994)	2022-01-14	0.020803	0.098327	0	0	52.9363	205.004	TMSB4X
pancreas development (GO:0031016)	2022-01-14	0.020803	0.098327	0	0	52.9363	205.004	ZIC3
positive regulation of Wnt signaling pathway (GO:0030177)	2/153	0.0219844	0.098327	0	0	9.37512	35.7888	SFRP1;ZEB2
negative regulation of androgen receptor signaling pathway (GO:0060766)	2022-01-15	0.0222728	0.098327	0	0	49.1527	186.996	SFRP1
positive regulation of endothelial cell chemotaxis (GO:2001028)	2022-01-15	0.0222728	0.098327	0	0	49.1527	186.996	TMSB4X
regulation of non-canonical Wnt signaling pathway (GO:2000050)	2022-01-15	0.0222728	0.098327	0	0	49.1527	186.996	SFRP1
embryonic cranial skeleton morphogenesis (GO:0048701)	2022-01-15	0.0222728	0.098327	0	0	49.1527	186.996	HOXA1
regulation of endothelial cell chemotaxis (GO:2001026)	2022-01-15	0.0222728	0.098327	0	0	49.1527	186.996	TMSB4X
cellular response to estrogen stimulus (GO:0071391)	2022-01-15	0.0222728	0.098327	0	0	49.1527	186.996	SFRP1
cellular response to growth factor stimulus (GO:0071363)	2/158	0.0233418	0.098327	0	0	9.07234	34.0894	SFRP1;STMN2
negative regulation of transcription regulatory region DNA binding (GO:2000678)	2022-01-16	0.0237405	0.098327	0	0	45.8736	171.593	TMSB4X
regulation of activin receptor signaling pathway (GO:0032925)	2022-01-16	0.0237405	0.098327	0	0	45.8736	171.593	FST
regulation of ATP biosynthetic process (GO:2001169)	2022-01-16	0.0237405	0.098327	0	0	45.8736	171.593	TMSB4X
oogenesis (GO:0048477)	2022-01-16	0.0237405	0.098327	0	0	45.8736	171.593	PTN
gliogenesis (GO:0042063)	2022-01-17	0.0252061	0.098327	0	0	43.0043	158.285	METRN
positive regulation of stem cell differentiation (GO:2000738)	2022-01-17	0.0252061	0.098327	0	0	43.0043	158.285	PTN
negative regulation of insulin secretion (GO:0046676)	2022-01-17	0.0252061	0.098327	0	0	43.0043	158.285	SFRP1
regulation of neuroblast proliferation (GO:1902692)	2022-01-17	0.0252061	0.098327	0	0	43.0043	158.285	PTN
regulation of cellular response to growth factor stimulus (GO:0090287)	2022-01-17	0.0252061	0.098327	0	0	43.0043	158.285	FST
regulation of osteoblast proliferation (GO:0033688)	2022-01-17	0.0252061	0.098327	0	0	43.0043	158.285	SFRP1
regulation of neuron projection development (GO:0010975)	2/165	0.025299	0.098327	0	0	8.67967	31.915	STMN2;PTN
regulation of nucleic acid-templated transcription (GO:1903506)	3/430	0.0260756	0.098327	0	0	5.08535	18.545	SOX1;CRABP2;SAP30
negative regulation of fibroblast proliferation (GO:0048147)	2022-01-18	0.0266695	0.098327	0	0	40.4726	146.682	SFRP1
regulation of B cell differentiation (GO:0045577)	2022-01-18	0.0266695	0.098327	0	0	40.4726	146.682	SFRP1
microtubule depolymerization (GO:0007019)	2022-01-18	0.0266695	0.098327	0	0	40.4726	146.682	STMN2
negative regulation of interleukin-8 production (GO:0032717)	2022-01-18	0.0266695	0.098327	0	0	40.4726	146.682	TMSB4X
positive regulation of glial cell differentiation (GO:0045687)	2022-01-18	0.0266695	0.098327	0	0	40.4726	146.682	PTN
negative regulation of peptide hormone secretion (GO:0090278)	2022-01-18	0.0266695	0.098327	0	0	40.4726	146.682	SFRP1
regulation of stem cell population maintenance (GO:2000036)	2022-01-19	0.0281308	0.099408	0	0	38.2222	136.487	PTN
neuromuscular process (GO:0050905)	2022-01-19	0.0281308	0.099408	0	0	38.2222	136.487	HOXA1
regulation of leukocyte chemotaxis (GO:0002688)	2022-01-19	0.0281308	0.099408	0	0	38.2222	136.487	PTN
positive regulation of focal adhesion assembly (GO:0051894)	2022-01-19	0.0281308	0.099408	0	0	38.2222	136.487	SFRP1
positive regulation of developmental process (GO:0051094)	2/177	0.0288047	0.099408	0	0	8.07959	28.6601	FST;PTN
nervous system development (GO:0007399)	3/447	0.0288069	0.099408	0	0	4.88639	17.3327	ZEB2;ZIC3;PTN
fatty acid transport (GO:0015908)	2022-01-20	0.02959	0.099408	0	0	36.2087	127.466	FABP5
granulocyte differentiation (GO:0030851)	2022-01-20	0.02959	0.099408	0	0	36.2087	127.466	DEK
dopaminergic neuron differentiation (GO:0071542)	2022-01-20	0.02959	0.099408	0	0	36.2087	127.466	EN1
positive regulation of transcription, DNA-templated (GO:0045893)	5/1183	0.0297868	0.099408	0	0	3.19049	11.2104	SFRP1;ZEB2;SOX1;ZIC3;HOXA1
neuron apoptotic process (GO:0051402)	2022-01-21	0.0310471	0.099408	0	0	34.3966	119.433	FAM162A
positive regulation of smoothened signaling pathway (GO:0045880)	2022-01-21	0.0310471	0.099408	0	0	34.3966	119.433	SFRP1
negative regulation of microtubule depolymerization (GO:0007026)	2022-01-21	0.0310471	0.099408	0	0	34.3966	119.433	STMN2
cellular response to estradiol stimulus (GO:0071392)	2022-01-21	0.0310471	0.099408	0	0	34.3966	119.433	SFRP1
regulation of cellular macromolecule biosynthetic process (GO:2000112)	3/468	0.032385	0.099408	0	0	4.66069	15.9865	SOX1;CRABP2;SAP30
negative regulation of B cell activation (GO:0050869)	2022-01-22	0.032502	0.099408	0	0	32.757	112.24	SFRP1
cellular response to nerve growth factor stimulus (GO:1990090)	2022-01-22	0.032502	0.099408	0	0	32.757	112.24	STMN2
negative regulation of cell differentiation (GO:0045596)	2/191	0.0331262	0.099408	0	0	7.47581	25.4733	SFRP1;HES3
artery development (GO:0060840)	2022-01-23	0.0339549	0.099408	0	0	31.2665	105.766	HOXA1
triglyceride catabolic process (GO:0019433)	2022-01-23	0.0339549	0.099408	0	0	31.2665	105.766	FABP5
ear morphogenesis (GO:0042471)	2022-01-23	0.0339549	0.099408	0	0	31.2665	105.766	HOXA1
cellular response to tumor necrosis factor (GO:0071356)	2/194	0.0340837	0.099408	0	0	7.35789	24.8618	SFRP1;TMSB4X
positive regulation of cell-substrate junction organization (GO:0150117)	2022-01-24	0.0354056	0.099408	0	0	29.9055	99.911	SFRP1
positive regulation of cellular response to transforming growth factor beta stimulus (GO:1903846)	2022-01-24	0.0354056	0.099408	0	0	29.9055	99.911	ZEB2
positive regulation of transforming growth factor beta receptor signaling pathway (GO:0030511)	2022-01-24	0.0354056	0.099408	0	0	29.9055	99.911	ZEB2
negative regulation of neuron differentiation (GO:0045665)	2022-01-24	0.0354056	0.099408	0	0	29.9055	99.911	HES3
negative regulation of NIK/NF-kappaB signaling (GO:1901223)	2022-01-24	0.0354056	0.099408	0	0	29.9055	99.911	TMSB4X
dorsal/ventral pattern formation (GO:0009953)	2022-01-24	0.0354056	0.099408	0	0	29.9055	99.911	SFRP1
negative regulation of ossification (GO:0030279)	2022-01-24	0.0354056	0.099408	0	0	29.9055	99.911	SFRP1
inner ear morphogenesis (GO:0042472)	2022-01-24	0.0354056	0.099408	0	0	29.9055	99.911	HOXA1
negative regulation of protein depolymerization (GO:1901880)	2022-01-24	0.0354056	0.099408	0	0	29.9055	99.911	STMN2
generation of neurons (GO:0048699)	2/202	0.0366896	0.0996429	0	0	7.06071	23.3375	EN1;HES3
fat-soluble vitamin metabolic process (GO:0006775)	2022-01-25	0.0368542	0.0996429	0	0	28.658	94.5941	RBP1
positive regulation of release of cytochrome c from mitochondria (GO:0090200)	2022-01-25	0.0368542	0.0996429	0	0	28.658	94.5941	FAM162A
regulation of microtubule depolymerization (GO:0031114)	2022-01-25	0.0368542	0.0996429	0	0	28.658	94.5941	STMN2
negative regulation of actin filament polymerization (GO:0030837)	2022-01-25	0.0368542	0.0996429	0	0	28.658	94.5941	TMSB4X
regulation of myelination (GO:0031641)	2022-01-26	0.0383007	0.102042	0	0	27.5103	89.7466	PTN
positive regulation of microtubule polymerization or depolymerization (GO:0031112)	2022-01-26	0.0383007	0.102042	0	0	27.5103	89.7466	STMN2
regulation of vasculature development (GO:1901342)	2022-01-27	0.0397452	0.102969	0	0	26.4509	85.3113	SFRP1
microtubule polymerization or depolymerization (GO:0031109)	2022-01-27	0.0397452	0.102969	0	0	26.4509	85.3113	STMN2
negative regulation of protein polymerization (GO:0032272)	2022-01-27	0.0397452	0.102969	0	0	26.4509	85.3113	STMN2
receptor clustering (GO:0043113)	2022-01-28	0.0411875	0.102969	0	0	25.47	81.2396	PTN
positive regulation of cytosolic calcium ion concentration involved in phospholipase C-activating G protein-coupled signaling pathway (GO:0051482)	2022-01-28	0.0411875	0.102969	0	0	25.47	81.2396	LPAR4
positive regulation of response to wounding (GO:1903036)	2022-01-28	0.0411875	0.102969	0	0	25.47	81.2396	PTN
regulation of microtubule polymerization or depolymerization (GO:0031110)	2022-01-28	0.0411875	0.102969	0	0	25.47	81.2396	STMN2
regulation of multicellular organismal development (GO:2000026)	2022-01-28	0.0411875	0.102969	0	0	25.47	81.2396	PTN
protein depolymerization (GO:0051261)	2022-01-28	0.0411875	0.102969	0	0	25.47	81.2396	STMN2
negative regulation of epithelial to mesenchymal transition (GO:0010719)	2022-01-29	0.0426277	0.103041	0	0	24.5591	77.4902	SFRP1
glial cell differentiation (GO:0010001)	2022-01-29	0.0426277	0.103041	0	0	24.5591	77.4902	METRN
positive regulation of extrinsic apoptotic signaling pathway (GO:2001238)	2022-01-29	0.0426277	0.103041	0	0	24.5591	77.4902	SFRP1
determination of bilateral symmetry (GO:0009855)	2022-01-29	0.0426277	0.103041	0	0	24.5591	77.4902	ZIC3
positive regulation of leukocyte migration (GO:0002687)	2022-01-29	0.0426277	0.103041	0	0	24.5591	77.4902	PTN
artery morphogenesis (GO:0048844)	2022-01-30	0.0440659	0.104442	0	0	23.7111	74.0276	HOXA1
regulation of long-term synaptic potentiation (GO:1900271)	2022-01-30	0.0440659	0.104442	0	0	23.7111	74.0276	PTN
respiratory tube development (GO:0030323)	2022-01-30	0.0440659	0.104442	0	0	23.7111	74.0276	ZIC3
positive regulation of transcription by RNA polymerase II (GO:0045944)	4/908	0.0452857	0.105102	0	0	3.24472	10.0417	ZEB2;SOX1;ZIC3;HOXA1
positive regulation of Rho protein signal transduction (GO:0035025)	2022-01-31	0.0455019	0.105102	0	0	22.9195	70.8214	LPAR4
regulation of transmembrane receptor protein serine/threonine kinase signaling pathway (GO:0090092)	2022-01-31	0.0455019	0.105102	0	0	22.9195	70.8214	FST
negative regulation of peptidyl-tyrosine phosphorylation (GO:0050732)	2022-01-31	0.0455019	0.105102	0	0	22.9195	70.8214	SFRP1
liver development (GO:0001889)	1932-01-01	0.0469359	0.105102	0	0	22.1791	67.8452	ZIC3
long-chain fatty acid transport (GO:0015909)	1932-01-01	0.0469359	0.105102	0	0	22.1791	67.8452	FABP5
negative regulation of intracellular steroid hormone receptor signaling pathway (GO:0033144)	1932-01-01	0.0469359	0.105102	0	0	22.1791	67.8452	SFRP1
negative regulation of microtubule polymerization or depolymerization (GO:0031111)	1932-01-01	0.0469359	0.105102	0	0	22.1791	67.8452	STMN2
modulation by host of symbiont process (GO:0051851)	1932-01-01	0.0469359	0.105102	0	0	22.1791	67.8452	SAP30
positive regulation of ATP metabolic process (GO:1903580)	1933-01-01	0.0483678	0.107648	0	0	21.4849	65.0761	TMSB4X
female gamete generation (GO:0007292)	1934-01-01	0.0497976	0.109341	0	0	20.8328	62.494	PTN
acylglycerol catabolic process (GO:0046464)	1935-01-01	0.0512253	0.109341	0	0	20.2191	60.0814	FABP5
lung development (GO:0030324)	1935-01-01	0.0512253	0.109341	0	0	20.2191	60.0814	ZIC3
regulation of trans-synaptic signaling (GO:0099177)	1935-01-01	0.0512253	0.109341	0	0	20.2191	60.0814	FABP5
respiratory system development (GO:0060541)	1935-01-01	0.0512253	0.109341	0	0	20.2191	60.0814	ZIC3
response to estrogen (GO:0043627)	1935-01-01	0.0512253	0.109341	0	0	20.2191	60.0814	SFRP1
negative regulation of neurogenesis (GO:0050768)	1935-01-01	0.0512253	0.109341	0	0	20.2191	60.0814	PTN
positive regulation of bone mineralization (GO:0030501)	1936-01-01	0.0526509	0.110446	0	0	19.6404	57.8227	PTN
regulation of androgen receptor signaling pathway (GO:0060765)	1936-01-01	0.0526509	0.110446	0	0	19.6404	57.8227	SFRP1
dendrite morphogenesis (GO:0048813)	1936-01-01	0.0526509	0.110446	0	0	19.6404	57.8227	PTN
regulation of microtubule cytoskeleton organization (GO:0070507)	1937-01-01	0.0540745	0.112784	0	0	19.0939	55.7043	STMN2
regulation of canonical Wnt signaling pathway (GO:0060828)	2/253	0.0549823	0.112995	0	0	5.61155	16.2777	SFRP1;ZEB2
regulation of cell communication (GO:0010646)	1938-01-01	0.055496	0.112995	0	0	18.5769	53.714	IGFBPL1
response to estradiol (GO:0032355)	1938-01-01	0.055496	0.112995	0	0	18.5769	53.714	SFRP1
positive regulation of insulin secretion (GO:0032024)	1938-01-01	0.055496	0.112995	0	0	18.5769	53.714	NNAT
cellular response to ketone (GO:1901655)	1939-01-01	0.0569155	0.112995	0	0	18.0871	51.8411	SFRP1
regulation of dendrite development (GO:0050773)	1939-01-01	0.0569155	0.112995	0	0	18.0871	51.8411	PTN
negative regulation of protein secretion (GO:0050709)	1939-01-01	0.0569155	0.112995	0	0	18.0871	51.8411	SFRP1
positive regulation of cell differentiation (GO:0045597)	2/258	0.0569207	0.112995	0	0	5.50056	15.7651	SFRP1;PTN
positive regulation of ossification (GO:0045778)	1940-01-01	0.0583329	0.112995	0	0	17.6225	50.0758	PTN
positive regulation of cation channel activity (GO:2001259)	1940-01-01	0.0583329	0.112995	0	0	17.6225	50.0758	TMSB4X
stem cell differentiation (GO:0048863)	1940-01-01	0.0583329	0.112995	0	0	17.6225	50.0758	SFRP1
regulation of microtubule polymerization (GO:0031113)	1940-01-01	0.0583329	0.112995	0	0	17.6225	50.0758	STMN2
digestive tract development (GO:0048565)	1940-01-01	0.0583329	0.112995	0	0	17.6225	50.0758	ZIC3
epithelial cell migration (GO:0010631)	1941-01-01	0.0597482	0.112995	0	0	17.181	48.4096	ZEB2
regulation of release of cytochrome c from mitochondria (GO:0090199)	1941-01-01	0.0597482	0.112995	0	0	17.181	48.4096	FAM162A
positive regulation of biomineral tissue development (GO:0070169)	1941-01-01	0.0597482	0.112995	0	0	17.181	48.4096	PTN
regulation of cell development (GO:0060284)	1941-01-01	0.0597482	0.112995	0	0	17.181	48.4096	HES3
response to growth factor (GO:0070848)	1941-01-01	0.0597482	0.112995	0	0	17.181	48.4096	SFRP1
central nervous system development (GO:0007417)	2/268	0.0608691	0.113319	0	0	5.29108	14.8099	ZIC3;NNAT
regulation of extrinsic apoptotic signaling pathway via death domain receptors (GO:1902041)	1942-01-01	0.0611615	0.113319	0	0	16.7611	46.8346	SFRP1
determination of left/right symmetry (GO:0007368)	1942-01-01	0.0611615	0.113319	0	0	16.7611	46.8346	ZIC3
regulation of double-strand break repair (GO:2000779)	1942-01-01	0.0611615	0.113319	0	0	16.7611	46.8346	DEK
positive regulation of axonogenesis (GO:0050772)	1943-01-01	0.0625727	0.114195	0	0	16.3612	45.344	METRN
positive regulation of peptide hormone secretion (GO:0090277)	1943-01-01	0.0625727	0.114195	0	0	16.3612	45.344	NNAT
heart looping (GO:0001947)	1943-01-01	0.0625727	0.114195	0	0	16.3612	45.344	ZIC3
positive regulation of cell-matrix adhesion (GO:0001954)	1944-01-01	0.0639819	0.115611	0	0	15.98	43.9314	SFRP1
positive regulation of stress fiber assembly (GO:0051496)	1944-01-01	0.0639819	0.115611	0	0	15.98	43.9314	SFRP1
regulation of DNA repair (GO:0006282)	1945-01-01	0.065389	0.117571	0	0	15.616	42.5911	DEK
regulation of fibroblast proliferation (GO:0048145)	1946-01-01	0.0667941	0.119509	0	0	15.2682	41.3179	SFRP1
determination of heart left/right asymmetry (GO:0061371)	1947-01-01	0.0681971	0.120269	0	0	14.9355	40.1072	ZIC3
embryonic heart tube morphogenesis (GO:0003143)	1947-01-01	0.0681971	0.120269	0	0	14.9355	40.1072	ZIC3
positive regulation of programmed cell death (GO:0043068)	2/286	0.0682074	0.120269	0	0	4.95121	13.295	SFRP1;FAM162A
positive regulation of blood vessel endothelial cell migration (GO:0043536)	1948-01-01	0.0695981	0.120968	0	0	14.617	38.9546	TMSB4X
cognition (GO:0050890)	1948-01-01	0.0695981	0.120968	0	0	14.617	38.9546	HOXA1
cellular response to alcohol (GO:0097306)	1948-01-01	0.0695981	0.120968	0	0	14.617	38.9546	SFRP1
negative regulation of cell projection organization (GO:0031345)	1949-01-01	0.070997	0.122815	0	0	14.3118	37.8563	STMN2
neuron migration (GO:0001764)	1950-01-01	0.072394	0.124115	0	0	14.019	36.8087	SOX1
regulation of smoothened signaling pathway (GO:0008589)	1951-01-01	0.0737889	0.124115	0	0	13.7379	35.8086	SFRP1
regulation of axonogenesis (GO:0050770)	1951-01-01	0.0737889	0.124115	0	0	13.7379	35.8086	METRN
positive regulation of fat cell differentiation (GO:0045600)	1951-01-01	0.0737889	0.124115	0	0	13.7379	35.8086	SFRP1
regulation of epithelial cell migration (GO:0010632)	1951-01-01	0.0737889	0.124115	0	0	13.7379	35.8086	PTN
positive regulation of actin filament bundle assembly (GO:0032233)	1951-01-01	0.0737889	0.124115	0	0	13.7379	35.8086	SFRP1
regulation of gene expression (GO:0010468)	4/1079	0.0757997	0.126912	0	0	2.70411	6.9757	SFRP1;SOX1;CRABP2;SAP30
regulation of focal adhesion assembly (GO:0051893)	1954-01-01	0.0779614	0.129345	0	0	12.9584	33.0638	SFRP1
positive regulation of leukocyte chemotaxis (GO:0002690)	1954-01-01	0.0779614	0.129345	0	0	12.9584	33.0638	PTN
positive regulation of apoptotic process (GO:0043065)	2/310	0.0784246	0.129525	0	0	4.55983	11.6076	SFRP1;FAM162A
regulation of blood vessel endothelial cell migration (GO:0043535)	1955-01-01	0.0793482	0.129875	0	0	12.7178	32.2256	TMSB4X
triglyceride metabolic process (GO:0006641)	1955-01-01	0.0793482	0.129875	0	0	12.7178	32.2256	FABP5
blood vessel morphogenesis (GO:0048514)	1956-01-01	0.080733	0.131551	0	0	12.4859	31.4221	HOXA1
positive regulation of cell junction assembly (GO:1901890)	1957-01-01	0.0821157	0.132036	0	0	12.2623	30.6512	SFRP1
regulation of bone mineralization (GO:0030500)	1957-01-01	0.0821157	0.132036	0	0	12.2623	30.6512	PTN
positive regulation of gene expression, epigenetic (GO:0045815)	1957-01-01	0.0821157	0.132036	0	0	12.2623	30.6512	DEK
negative regulation of neuron projection development (GO:0010977)	1958-01-01	0.0834965	0.133084	0	0	12.0466	29.9111	STMN2
positive regulation of mitochondrion organization (GO:0010822)	1958-01-01	0.0834965	0.133084	0	0	12.0466	29.9111	FAM162A
Notch signaling pathway (GO:0007219)	1960-01-01	0.086252	0.136286	0	0	11.6371	28.5164	HES3
response to organic cyclic compound (GO:0014070)	1960-01-01	0.086252	0.136286	0	0	11.6371	28.5164	SFRP1
regulation of neurogenesis (GO:0050767)	1962-01-01	0.0889995	0.140021	0	0	11.2544	27.2258	HES3
anterior/posterior pattern specification (GO:0009952)	1963-01-01	0.0903702	0.140962	0	0	11.0723	26.616	HES3
positive regulation of Ras protein signal transduction (GO:0046579)	1963-01-01	0.0903702	0.140962	0	0	11.0723	26.616	LPAR4
lipid homeostasis (GO:0055088)	1964-01-01	0.091739	0.141884	0	0	10.896	26.0285	RBP1
diterpenoid metabolic process (GO:0016101)	1964-01-01	0.091739	0.141884	0	0	10.896	26.0285	RBP1
chemical homeostasis (GO:0048878)	1965-01-01	0.0931057	0.142788	0	0	10.7252	25.4619	RBP1
regulation of cell-matrix adhesion (GO:0001952)	1965-01-01	0.0931057	0.142788	0	0	10.7252	25.4619	SFRP1
cellular response to nutrient levels (GO:0031669)	1966-01-01	0.0944705	0.144275	0	0	10.5597	24.9152	SFRP1
canonical Wnt signaling pathway (GO:0060070)	1968-01-01	0.0971941	0.147816	0	0	10.2434	23.8779	SFRP1
positive regulation of cell-substrate adhesion (GO:0010811)	1970-01-01	0.0999098	0.151316	0	0	9.94553	22.9094	SFRP1
myeloid leukocyte differentiation (GO:0002573)	1971-01-01	0.101265	0.151641	0	0	9.80296	22.4489	DEK
cellular response to BMP stimulus (GO:0071773)	1971-01-01	0.101265	0.151641	0	0	9.80296	22.4489	SFRP1
positive regulation of neurogenesis (GO:0050769)	1972-01-01	0.102618	0.151641	0	0	9.6644	22.0034	METRN
negative regulation of supramolecular fiber organization (GO:1902904)	1972-01-01	0.102618	0.151641	0	0	9.6644	22.0034	STMN2
positive regulation of protein secretion (GO:0050714)	1972-01-01	0.102618	0.151641	0	0	9.6644	22.0034	NNAT
negative regulation of epithelial cell proliferation (GO:0050680)	1972-01-01	0.102618	0.151641	0	0	9.6644	22.0034	SFRP1
regulation of Rho protein signal transduction (GO:0035023)	1973-01-01	0.103969	0.153018	0	0	9.52969	21.5721	LPAR4
regulation of stress fiber assembly (GO:0051492)	1974-01-01	0.105317	0.154381	0	0	9.39868	21.1543	SFRP1
integrin-mediated signaling pathway (GO:0007229)	1975-01-01	0.106664	0.155211	0	0	9.2712	20.7496	PTN
cellular response to hormone stimulus (GO:0032870)	1976-01-01	0.10801	0.155211	0	0	9.14713	20.3573	SFRP1
regulation of BMP signaling pathway (GO:0030510)	1976-01-01	0.10801	0.155211	0	0	9.14713	20.3573	FST
positive regulation of growth (GO:0045927)	1976-01-01	0.10801	0.155211	0	0	9.14713	20.3573	SFRP1
regulation of epithelial to mesenchymal transition (GO:0010717)	1976-01-01	0.10801	0.155211	0	0	9.14713	20.3573	SFRP1
negative regulation of developmental process (GO:0051093)	1977-01-01	0.109353	0.156524	0	0	9.02632	19.9768	SFRP1
regulation of neuron differentiation (GO:0045664)	1979-01-01	0.112033	0.159113	0	0	8.79399	19.2497	HES3
negative regulation of NF-kappaB transcription factor activity (GO:0032088)	1979-01-01	0.112033	0.159113	0	0	8.79399	19.2497	TMSB4X
regulation of fat cell differentiation (GO:0045598)	1980-01-01	0.11337	0.159154	0	0	8.68223	18.9021	SFRP1
regulation of NIK/NF-kappaB signaling (GO:1901222)	1980-01-01	0.11337	0.159154	0	0	8.68223	18.9021	TMSB4X
regulation of organelle organization (GO:0033043)	1980-01-01	0.11337	0.159154	0	0	8.68223	18.9021	ZEB2
activation of cysteine-type endopeptidase activity involved in apoptotic process (GO:0006919)	1981-01-01	0.114705	0.159192	0	0	8.57328	18.5645	FAM162A
regulation of interleukin-8 production (GO:0032677)	1981-01-01	0.114705	0.159192	0	0	8.57328	18.5645	TMSB4X
phospholipase C-activating G protein-coupled receptor signaling pathway (GO:0007200)	1981-01-01	0.114705	0.159192	0	0	8.57328	18.5645	LPAR4
regulation of gene expression, epigenetic (GO:0040029)	1982-01-01	0.116039	0.160432	0	0	8.46701	18.2365	DEK
regulation of defense response (GO:0031347)	1983-01-01	0.11737	0.161661	0	0	8.36333	17.9178	TMSB4X
positive regulation of endothelial cell migration (GO:0010595)	1986-01-01	0.121353	0.165275	0	0	8.06694	17.0136	TMSB4X
transport across blood-brain barrier (GO:0150104)	1986-01-01	0.121353	0.165275	0	0	8.06694	17.0136	FABP5
response to interleukin-1 (GO:0070555)	1986-01-01	0.121353	0.165275	0	0	8.06694	17.0136	SFRP1
sensory perception of mechanical stimulus (GO:0050954)	1988-01-01	0.123998	0.168188	0	0	7.8807	16.4509	HOXA1
regulation of cell migration (GO:0030334)	2/408	0.124413	0.168188	0	0	3.44194	7.17352	SFRP1;TMSB4X
regulation of endothelial cell migration (GO:0010594)	1989-01-01	0.125318	0.168786	0	0	7.79075	16.1806	PTN
sensory perception of sound (GO:0007605)	1991-01-01	0.127952	0.169111	0	0	7.61686	15.661	HOXA1
regulation of stem cell differentiation (GO:2000736)	1991-01-01	0.127952	0.169111	0	0	7.61686	15.661	PTN
positive regulation of supramolecular fiber organization (GO:1902905)	1991-01-01	0.127952	0.169111	0	0	7.61686	15.661	STMN2
cellular response to fibroblast growth factor stimulus (GO:0044344)	1992-01-01	0.129266	0.169111	0	0	7.53278	15.4112	SFRP1
positive regulation of transmembrane receptor protein serine/threonine kinase signaling pathway (GO:0090100)	1992-01-01	0.129266	0.169111	0	0	7.53278	15.4112	ZEB2
Wnt signaling pathway (GO:0016055)	1992-01-01	0.129266	0.169111	0	0	7.53278	15.4112	SFRP1
retinoid metabolic process (GO:0001523)	1992-01-01	0.129266	0.169111	0	0	7.53278	15.4112	RBP1
regulation of peptidyl-tyrosine phosphorylation (GO:0050730)	1992-01-01	0.129266	0.169111	0	0	7.53278	15.4112	SFRP1
regulation of epithelial cell proliferation (GO:0050678)	1993-01-01	0.130578	0.170218	0	0	7.45052	15.1677	SFRP1
protein maturation (GO:0051604)	1997-01-01	0.135807	0.175779	0	0	7.13865	14.2524	NNAT
positive regulation of cold-induced thermogenesis (GO:0120162)	1997-01-01	0.135807	0.175779	0	0	7.13865	14.2524	FABP5
regulation of transforming growth factor beta receptor signaling pathway (GO:0017015)	1/100	0.13971	0.180191	0	0	6.92128	13.6224	ZEB2
positive regulation of cell growth (GO:0030307)	1/102	0.142302	0.182888	0	0	6.78354	13.2266	SFRP1
cellular response to organonitrogen compound (GO:0071417)	1/103	0.143595	0.183902	0	0	6.7167	13.0355	SFRP1
chromosome organization (GO:0051276)	1/106	0.147463	0.186889	0	0	6.52381	12.4877	SOX1
regulation of cell cycle process (GO:0010564)	1/106	0.147463	0.186889	0	0	6.52381	12.4877	SFRP1
peptidyl-lysine modification (GO:0018205)	1/106	0.147463	0.186889	0	0	6.52381	12.4877	NNAT
negative regulation of transmembrane receptor protein serine/threonine kinase signaling pathway (GO:0090101)	1/108	0.150032	0.189487	0	0	6.40122	12.1425	FST
lipid transport (GO:0006869)	1/109	0.151314	0.190447	0	0	6.34163	11.9755	FABP5
response to tumor necrosis factor (GO:0034612)	1/110	0.152594	0.191398	0	0	6.28314	11.8121	SFRP1
regulation of Wnt signaling pathway (GO:0030111)	1/111	0.153872	0.19234	0	0	6.22571	11.6522	SFRP1
positive regulation of metabolic process (GO:0009893)	1/113	0.156423	0.194861	0	0	6.11392	11.3425	FABP5
negative regulation of cell motility (GO:2000146)	1/114	0.157695	0.195115	0	0	6.05951	11.1925	SFRP1
cellular response to transforming growth factor beta stimulus (GO:0071560)	1/114	0.157695	0.195115	0	0	6.05951	11.1925	SFRP1
positive regulation of cell population proliferation (GO:0008284)	2/474	0.158313	0.195217	0	0	2.95067	5.43861	SFRP1;PTN
tumor necrosis factor-mediated signaling pathway (GO:0033209)	1/116	0.160235	0.196922	0	0	5.95352	10.9016	TMSB4X
positive regulation of cysteine-type endopeptidase activity involved in apoptotic process (GO:0043280)	1/119	0.16403	0.20091	0	0	5.80129	10.487	FAM162A
cellular response to organic substance (GO:0071310)	1/123	0.169065	0.205696	0	0	5.60995	9.97152	SFRP1
regulation of anatomical structure morphogenesis (GO:0022603)	1/123	0.169065	0.205696	0	0	5.60995	9.97152	SFRP1
non-canonical Wnt signaling pathway (GO:0035567)	1/124	0.170319	0.206533	0	0	5.56406	9.84883	SFRP1
platelet degranulation (GO:0002576)	1/125	0.171572	0.207363	0	0	5.51891	9.72848	TMSB4X
negative regulation of cell growth (GO:0030308)	1/126	0.172822	0.2075	0	0	5.47448	9.61042	SFRP1
negative regulation of growth (GO:0045926)	1/126	0.172822	0.2075	0	0	5.47448	9.61042	SFRP1
plasma membrane bounded cell projection organization (GO:0120036)	1/128	0.175317	0.209806	0	0	5.38773	9.38088	STMN2
regulation of response to external stimulus (GO:0032101)	1/130	0.177806	0.211676	0	0	5.30366	9.15977	TMSB4X
positive regulation of nucleic acid-templated transcription (GO:1903508)	2/511	0.17804	0.211676	0	0	2.73099	4.71299	SFRP1;ZIC3
regulation of cell motility (GO:2000145)	1/133	0.181524	0.215118	0	0	5.18234	8.84297	TMSB4X
positive regulation of response to external stimulus (GO:0032103)	1/139	0.188913	0.223149	0	0	4.95552	8.25823	PTN
enzyme linked receptor protein signaling pathway (GO:0007167)	1/140	0.190138	0.223872	0	0	4.91962	8.1666	PTN
chromatin organization (GO:0006325)	1/142	0.192583	0.226	0	0	4.84935	7.98799	SOX1
neuron development (GO:0048666)	1/143	0.193803	0.226	0	0	4.81496	7.90094	STMN2
negative regulation of DNA-binding transcription factor activity (GO:0043433)	1/143	0.193803	0.226	0	0	4.81496	7.90094	TMSB4X
negative regulation of cell migration (GO:0030336)	1/144	0.195021	0.226696	0	0	4.78105	7.81534	SFRP1
positive regulation of cytosolic calcium ion concentration (GO:0007204)	1/147	0.198664	0.230198	0	0	4.6821	7.56693	LPAR4
positive regulation of hydrolase activity (GO:0051345)	1/149	0.201084	0.23219	0	0	4.61836	7.408	SFRP1
cellular response to organic cyclic compound (GO:0071407)	1/150	0.202291	0.23219	0	0	4.58713	7.33045	SFRP1
brain development (GO:0007420)	1/150	0.202291	0.23219	0	0	4.58713	7.33045	NNAT
negative regulation of protein phosphorylation (GO:0001933)	1/152	0.204701	0.234219	0	0	4.52592	7.17904	SFRP1
cellular response to interleukin-1 (GO:0071347)	1/155	0.208302	0.237594	0	0	4.43708	6.96074	SFRP1
skeletal system development (GO:0001501)	1/158	0.211887	0.240183	0	0	4.35164	6.75244	EN1
cellular response to starvation (GO:0009267)	1/158	0.211887	0.240183	0	0	4.35164	6.75244	SFRP1
negative regulation of canonical Wnt signaling pathway (GO:0090090)	1/165	0.220192	0.248823	0	0	4.16442	6.30184	SFRP1
neuron projection development (GO:0031175)	1/171	0.227243	0.255998	0	0	4.01623	5.95099	STMN2
neuron differentiation (GO:0030182)	1/174	0.230745	0.259144	0	0	3.94598	5.78656	EN1
positive regulation of cellular biosynthetic process (GO:0031328)	1/180	0.237703	0.265326	0	0	3.81256	5.47763	ZEB2
regulated exocytosis (GO:0045055)	1/180	0.237703	0.265326	0	0	3.81256	5.47763	TMSB4X
negative regulation of cytokine production (GO:0001818)	1/182	0.240009	0.267084	0	0	3.77005	5.38016	TMSB4X
positive regulation of cellular process (GO:0048522)	2/625	0.240837	0.26719	0	0	2.21818	3.15788	SFRP1;PTN
regulation of GTPase activity (GO:0043087)	1/189	0.248027	0.274333	0	0	3.62839	5.05877	SFRP1
negative regulation of Wnt signaling pathway (GO:0030178)	1/191	0.250303	0.276014	0	0	3.58984	4.97222	SFRP1
negative regulation of macromolecule metabolic process (GO:0010605)	1/194	0.253704	0.278922	0	0	3.5335	4.8465	SFRP1
protein localization to membrane (GO:0072657)	1/195	0.254835	0.279323	0	0	3.51511	4.80565	PTN
regulation of signal transduction (GO:0009966)	1/198	0.258216	0.28134	0	0	3.46105	4.68613	IGFBPL1
negative regulation of intracellular signal transduction (GO:1902532)	1/198	0.258216	0.28134	0	0	3.46105	4.68613	TMSB4X
regulation of angiogenesis (GO:0045765)	1/203	0.263818	0.286588	0	0	3.37453	4.49654	SFRP1
regulation of inflammatory response (GO:0050727)	1/206	0.26716	0.289358	0	0	3.32464	4.38822	TMSB4X
positive regulation of GTPase activity (GO:0043547)	1/214	0.276	0.297169	0	0	3.19848	4.11757	SFRP1
negative regulation of multicellular organismal process (GO:0051241)	1/214	0.276	0.297169	0	0	3.19848	4.11757	SFRP1
regulation of cell growth (GO:0001558)	1/217	0.279289	0.299825	0	0	3.15358	4.02241	SFRP1
cellular response to lipid (GO:0071396)	1/219	0.281473	0.301284	0	0	3.12433	3.96077	SFRP1
transcription, DNA-templated (GO:0006351)	1/221	0.283651	0.302727	0	0	3.09561	3.9005	DEK
apoptotic process (GO:0006915)	1/231	0.294445	0.31333	0	0	2.95952	3.6185	FAM162A
regulation of apoptotic process (GO:0042981)	2/742	0.306498	0.325208	0	0	1.85618	2.19501	SFRP1;FAM162A
positive regulation of signal transduction (GO:0009967)	1/252	0.316603	0.334956	0	0	2.70903	3.11567	SFRP1
regulation of cell population proliferation (GO:0042127)	2/764	0.318809	0.336316	0	0	1.80052	2.0583	SFRP1;PTN
negative regulation of signal transduction (GO:0009968)	1/267	0.332016	0.349239	0	0	2.55432	2.81632	SFRP1
regulation of cell cycle (GO:0051726)	1/296	0.360868	0.378497	0	0	2.29982	2.34408	SFRP1
transcription by RNA polymerase II (GO:0006366)	1/320	0.383831	0.401428	0	0	2.1242	2.03403	DEK
negative regulation of gene expression (GO:0010629)	1/322	0.385708	0.402067	0	0	2.11075	2.01086	SFRP1
cellular response to oxygen-containing compound (GO:1901701)	1/323	0.386645	0.402067	0	0	2.10409	1.99941	SFRP1
supramolecular fiber organization (GO:0097435)	1/351	0.412314	0.427542	0	0	1.933	1.71258	STMN2
negative regulation of cell population proliferation (GO:0008285)	1/379	0.436943	0.451797	0	0	1.78727	1.47977	SFRP1
negative regulation of programmed cell death (GO:0043069)	1/381	0.438664	0.452295	0	0	1.77768	1.46484	SFRP1
regulation of intracellular signal transduction (GO:1902531)	1/437	0.484827	0.498484	0	0	1.54492	1.11847	TMSB4X
negative regulation of nucleic acid-templated transcription (GO:1903507)	1/464	0.505751	0.518537	0	0	1.45282	0.990402	SFRP1
neutrophil degranulation (GO:0043312)	1/481	0.518502	0.527233	0	0	1.40014	0.919631	FABP5
positive regulation of gene expression (GO:0010628)	1/482	0.519242	0.527233	0	0	1.39716	0.915679	DEK
cellular response to cytokine stimulus (GO:0071345)	1/482	0.519242	0.527233	0	0	1.39716	0.915679	SFRP1
negative regulation of apoptotic process (GO:0043066)	1/485	0.521455	0.527233	0	0	1.38829	0.903958	SFRP1
neutrophil activation involved in immune response (GO:0002283)	1/485	0.521455	0.527233	0	0	1.38829	0.903958	FABP5
neutrophil mediated immunity (GO:0002446)	1/488	0.523659	0.527999	0	0	1.37952	0.892433	FABP5
negative regulation of cellular macromolecule biosynthetic process (GO:2000113)	1/547	0.565057	0.56817	0	0	1.22673	0.700252	SFRP1
negative regulation of cellular process (GO:0048523)	1/566	0.577632	0.579218	0	0	1.18431	0.649975	SFRP1
cytokine-mediated signaling pathway (GO:0019221)	1/621	0.612083	0.612083	0	0	1.0762	0.528291	TMSB4X

## Sheet: E8.25_Non-neuralNC_VS_neuralNC
	p_val	avg_logFC	pct.1	pct.2	p_val_adj
Krt18	6.04406e-125	1.52976	0.577	0.044	8.39943e-121
Epcam	1.32986e-125	1.48898	0.607	0.063	1.8481e-121
Krt8	2.61596e-89	1.17989	0.42	0.022	3.63541e-85
Cldn7	2.20697e-94	1.13682	0.404	0.007	3.06703e-90
Slc2a3	9.18293e-107	1.07286	0.916	0.618	1.27615e-102
H19	4.30119e-36	1.05127	0.351	0.105	5.97736e-32
Emb	1.1801e-52	0.792476	0.692	0.354	1.63998e-48
Spint2	4.80797e-47	0.78641	0.445	0.134	6.68163e-43
Cldn6	4.72934e-53	0.735367	0.242	0.004	6.57237e-49
Ifitm3	2.18341e-31	0.704857	0.378	0.135	3.03428e-27
Id3	7.82335e-53	0.636441	0.862	0.598	1.08721e-48
Wfdc2	6.81528e-25	0.546287	0.577	0.335	9.47119e-21
Rab25	3.75014e-37	0.542042	0.173	0.003	5.21157e-33
Atox1	1.05619e-39	0.531105	0.882	0.719	1.46779e-35
Car4	5.38422e-21	0.512422	0.281	0.101	7.48246e-17
Vamp8	1.727e-22	0.511583	0.226	0.062	2.40001e-18
Wnt6	4.87431e-28	0.510412	0.154	0.011	6.77383e-24
Larp7	3.03693e-15	0.479805	0.581	0.407	4.22042e-11
Mt2	5.14532e-26	0.47611	0.149	0.013	7.15045e-22
Zfp36l2	6.86074e-20	0.462864	0.305	0.122	9.53437e-16
Dusp6	5.95793e-17	0.449419	0.175	0.049	8.27973e-13
Cdc42ep5	3.75421e-18	0.443565	0.272	0.107	5.21722e-14
Fgf8	2.07386e-11	0.436908	0.191	0.08	2.88205e-07
Dstn	1.16524e-18	0.428338	0.552	0.334	1.61934e-14
Hesx1	1.12555e-10	0.427403	0.146	0.053	1.56418e-06
Phlda2	4.69588e-20	0.426798	0.211	0.057	6.52586e-16
Hapln1	1.14483e-14	0.423057	0.123	0.026	1.59097e-10
Phlda1	4.89616e-20	0.418256	0.166	0.034	6.80419e-16
Tpm1	1.54564e-09	0.416883	0.357	0.232	2.14797e-05
Nectin2	1.81047e-15	0.41554	0.232	0.089	2.51601e-11
Peg3	9.11444e-15	0.413111	0.2	0.072	1.26663e-10
Stard10	6.3453e-19	0.390837	0.173	0.041	8.81807e-15
Mt1	5.05902e-10	0.378787	0.138	0.049	7.03052e-06
Car2	1.46487e-17	0.376586	0.176	0.046	2.03573e-13
Tfap2a	8.9935e-19	0.375774	0.178	0.043	1.24983e-14
Ifitm1	4.48259e-14	0.374138	0.694	0.546	6.22945e-10
Etl4	1.18169e-15	0.364638	0.164	0.046	1.64219e-11
Dlx5	5.72198e-21	0.364628	0.142	0.02	7.95183e-17
Dab2	3.96214e-12	0.351	0.135	0.041	5.50619e-08
Rbpms	1.7514e-11	0.347865	0.311	0.168	2.43392e-07
Foxc1	6.80583e-20	0.345654	0.114	0.01	9.45806e-16
Id1	1.00974e-13	0.343163	0.439	0.263	1.40324e-09
Esrp1	2.73326e-19	0.340899	0.117	0.012	3.79842e-15
Gpc3	3.62417e-12	0.332842	0.281	0.139	5.03651e-08
Slc16a1	1.94518e-09	0.32193	0.238	0.126	2.70321e-05
Tceal9	1.01295e-12	0.321177	0.519	0.345	1.40769e-08
Lrpap1	1.04873e-08	0.320846	0.175	0.082	0.000145742
Gjb3	3.01459e-15	0.32031	0.135	0.03	4.18938e-11
Sall1	5.94811e-09	0.30416	0.3	0.182	8.26609e-05
Pdgfa	2.9209e-09	0.303412	0.202	0.096	4.05917e-05
Cd63	2.59694e-10	0.30132	0.254	0.131	3.60897e-06
Acer2	2.6783e-10	0.300006	0.247	0.125	3.72203e-06
Pkdcc	2.07297e-09	0.294057	0.317	0.185	2.8808e-05
Slc25a4	5.98012e-08	0.290684	0.465	0.339	0.000831057
S100a11	3.34907e-08	0.288355	0.121	0.047	0.00046542
Npm3	5.71924e-06	0.278386	0.365	0.268	0.0794803
Robo1	4.6776e-08	0.278381	0.166	0.079	0.000650047
Pim1	1.80264e-06	0.278378	0.143	0.072	0.0250513
Stmn1	4.95531e-12	0.277361	0.797	0.689	6.88639e-08
Maged1	2.99147e-07	0.273881	0.242	0.142	0.00415725
Csrp2	1.71028e-06	0.273149	0.335	0.228	0.0237677
Cthrc1	0.00158246	0.272355	0.139	0.089	1
Shisa2	3.05094e-10	0.262319	0.139	0.049	4.2399e-06
Cmtm8	5.54436e-09	0.260917	0.142	0.056	7.705e-05
Cyb5a	5.4668e-08	0.259917	0.407	0.283	0.000759722
Spint1	1.77103e-11	0.258052	0.108	0.026	2.4612e-07
S100a10	0.00255424	0.251797	0.239	0.182	1

## Sheet: Non-neural v neural GO
Term	Overlap	P-value	Adjusted P-value	Old P-value	Old Adjusted P-value	Odds Ratio	Combined Score	Genes
ureteric bud development (GO:0001657)	2022-03-19	3.35061e-05	0.0208956	0	0	58.3506	601.232	FOXC1;SALL1;GPC3
embryonic organ development (GO:0048568)	1966-04-01	7.09008e-05	0.0208956	0	0	20.3492	194.421	SALL1;FGF8;PKDCC;PDGFA
kidney development (GO:0001822)	1970-04-01	8.92975e-05	0.0208956	0	0	19.1121	178.192	TFAP2A;FOXC1;FGF8;SALL1
regulation of tooth mineralization (GO:0070170)	2022-02-06	0.000164395	0.0229317	0	0	153.3	1335.74	TFAP2A;WNT6
positive regulation of tooth mineralization (GO:0070172)	2022-02-06	0.000164395	0.0229317	0	0	153.3	1335.74	TFAP2A;WNT6
pituitary gland development (GO:0021983)	2022-02-07	0.000229655	0.0229317	0	0	122.634	1027.54	SALL1;HESX1
cell-cell adhesion via plasma-membrane adhesion molecules (GO:0098742)	5/170	0.000263941	0.0229317	0	0	9.66178	79.611	CLDN6;CLDN7;EMB;NECTIN2;ROBO1
regulation of viral entry into host cell (GO:0046596)	1939-03-01	0.00030123	0.0229317	0	0	25.9076	210.049	IFITM3;IFITM1;NECTIN2
odontogenesis (GO:0042476)	1939-03-01	0.00030123	0.0229317	0	0	25.9076	210.049	WNT6;FOXC1;FGF8
positive regulation of biomineral tissue development (GO:0070169)	1941-03-01	0.000349687	0.0229317	0	0	24.5415	195.313	TFAP2A;WNT6;PKDCC
L-ascorbic acid metabolic process (GO:0019852)	2022-02-09	0.000391995	0.0229317	0	0	87.5868	687.054	CYB5A;SLC2A3
endochondral ossification (GO:0001958)	2022-02-09	0.000391995	0.0229317	0	0	87.5868	687.054	FOXC1;DLX5
negative regulation of transcription by RNA polymerase II (GO:0000122)	9/684	0.000441093	0.023819	0	0	4.42713	34.2051	TFAP2A;FOXC1;DAB2;SALL1;PEG3;ID1;HESX1;LARP7;ID3
negative regulation of cell motility (GO:2000146)	4/114	0.000581966	0.0291814	0	0	11.4418	85.2315	IFITM1;TPM1;SPINT2;ROBO1
cranial nerve development (GO:0021545)	2022-02-13	0.000842003	0.0362164	0	0	55.7259	394.524	TFAP2A;SALL1
endochondral bone morphogenesis (GO:0060350)	2022-02-13	0.000842003	0.0362164	0	0	55.7259	394.524	FOXC1;DLX5
renal system development (GO:0072001)	1957-03-01	0.000923832	0.0362164	0	0	17.2561	120.568	TFAP2A;FOXC1;SALL1
negative regulation of viral transcription (GO:0032897)	2022-02-14	0.000980215	0.0362164	0	0	51.0795	353.865	IFITM3;LARP7
positive regulation of SMAD protein signal transduction (GO:0060391)	2022-02-14	0.000980215	0.0362164	0	0	51.0795	353.865	DAB2;RBPMS
homophilic cell adhesion via plasma membrane adhesion molecules (GO:0007156)	1960-03-01	0.00107273	0.0376247	0	0	16.3454	111.762	EMB;NECTIN2;ROBO1
regulation of endocytosis (GO:0030100)	1961-03-01	0.00112552	0.0376247	0	0	16.0628	109.058	LRPAP1;DAB2;GPC3
odontogenesis of dentin-containing tooth (GO:0042475)	2022-02-16	0.00128701	0.0405202	0	0	43.778	291.362	WNT6;FOXC1
negative regulation of viral entry into host cell (GO:0046597)	2022-02-17	0.00145547	0.0405202	0	0	40.8574	266.898	IFITM3;IFITM1
mesonephric tubule development (GO:0072164)	2022-02-17	0.00145547	0.0405202	0	0	40.8574	266.898	FOXC1;SALL1
response to interferon-alpha (GO:0035455)	2022-02-18	0.00163387	0.0405202	0	0	38.3019	245.776	IFITM3;IFITM1
negative regulation of viral process (GO:0048525)	1970-03-01	0.00167555	0.0405202	0	0	13.8988	88.8357	IFITM3;IFITM1;LARP7
positive regulation of cell differentiation (GO:0045597)	5/258	0.00173017	0.0405202	0	0	6.27311	39.8941	IFITM1;FOXC1;DAB2;FGF8;PKDCC
regulation of vascular endothelial growth factor signaling pathway (GO:1900746)	2022-02-19	0.00182214	0.0405202	0	0	36.0471	227.376	CD63;ROBO1
skeletal system development (GO:0001501)	4/158	0.00195255	0.0405202	0	0	8.15461	50.8735	FGF8;PKDCC;DLX5;HAPLN1
regulation of stress fiber assembly (GO:0051492)	1974-03-01	0.0019654	0.0405202	0	0	13.1131	81.7217	STMN1;TPM1;S100A10
regulation of smooth muscle cell migration (GO:0014910)	2022-02-20	0.00202024	0.0405202	0	0	34.0427	211.22	PDGFA;S100A11
gastrulation (GO:0007369)	2022-02-20	0.00202024	0.0405202	0	0	34.0427	211.22	FGF8;GPC3
calcium-independent cell-cell adhesion via plasma membrane cell-adhesion molecules (GO:0016338)	2022-02-20	0.00202024	0.0405202	0	0	34.0427	211.22	CLDN6;CLDN7
negative regulation of viral life cycle (GO:1903901)	2022-02-20	0.00202024	0.0405202	0	0	34.0427	211.22	IFITM3;IFITM1
embryonic digestive tract development (GO:0048566)	2022-02-20	0.00202024	0.0405202	0	0	34.0427	211.22	PKDCC;SALL1
negative regulation of protein localization to plasma membrane (GO:1903077)	2022-02-21	0.00222808	0.0424221	0	0	32.2494	196.935	DAB2;PKDCC
heart development (GO:0007507)	4/164	0.00223592	0.0424221	0	0	7.84643	47.8876	FOXC1;FGF8;SALL1;GPC3
regulation of cell migration (GO:0030334)	6/408	0.0024293	0.0448781	0	0	4.77881	28.7692	IFITM1;DAB2;FGF8;TPM1;PDGFA;ROBO1
regulation of SMAD protein signal transduction (GO:0060390)	2022-02-23	0.00267274	0.0469065	0	0	29.1751	172.852	DAB2;RBPMS
blood vessel endothelial cell migration (GO:0043534)	2022-02-23	0.00267274	0.0469065	0	0	29.1751	172.852	ID1;ROBO1
endocrine system development (GO:0035270)	2022-02-24	0.00290943	0.0498151	0	0	27.8476	162.624	SALL1;HESX1
outflow tract septum morphogenesis (GO:0003148)	2022-02-25	0.0031556	0.0527437	0	0	26.6355	153.382	FGF8;ROBO1
regulation of apoptotic process (GO:0042981)	8/742	0.0032662	0.0533226	0	0	3.54667	20.3016	TFAP2A;ACER2;DAB2;KRT18;MAGED1;PIM1;PHLDA1;DUSP6
cellular response to fibroblast growth factor stimulus (GO:0044344)	1992-03-01	0.00364784	0.0565958	0	0	10.4515	58.671	FGF8;ESRP1;ZFP36L2
regulation of cell population proliferation (GO:0042127)	8/764	0.00389817	0.0565958	0	0	3.43951	19.0798	TFAP2A;ACER2;IFITM1;FGF8;RAB25;EPCAM;PDGFA;S100A11
response to interferon-beta (GO:0035456)	2022-02-28	0.00395042	0.0565958	0	0	23.5586	130.372	IFITM3;IFITM1
sarcomere organization (GO:0045214)	2022-02-28	0.00395042	0.0565958	0	0	23.5586	130.372	CSRP2;TPM1
cellular response to epidermal growth factor stimulus (GO:0071364)	2022-02-28	0.00395042	0.0565958	0	0	23.5586	130.372	FOXC1;ZFP36L2
protein depolymerization (GO:0051261)	2022-02-28	0.00395042	0.0565958	0	0	23.5586	130.372	STMN1;DSTN
negative regulation of transcription, DNA-templated (GO:0045892)	9/948	0.00420644	0.0582785	0	0	3.13881	17.1729	TFAP2A;FOXC1;DAB2;SALL1;PEG3;ID1;HESX1;LARP7;ID3
limb development (GO:0060173)	2029-02-01	0.00423391	0.0582785	0	0	22.6849	123.965	SALL1;FGF8
regulation of protein localization to membrane (GO:1905475)	1930-02-01	0.00452657	0.0611086	0	0	21.8736	118.069	VAMP8;GPC3
positive regulation of cell population proliferation (GO:0008284)	6/474	0.0050584	0.0669999	0	0	4.091	21.6279	ACER2;FGF8;RAB25;EPCAM;PIM1;PDGFA
negative chemotaxis (GO:0050919)	1933-02-01	0.00545892	0.070966	0	0	19.7538	102.927	PDGFA;ROBO1
regulation of Wnt signaling pathway (GO:0030111)	3/111	0.00615917	0.0783282	0	0	8.6046	43.7958	SALL1;GPC3;SHISA2
regulation of receptor internalization (GO:0002090)	1936-02-01	0.00647156	0.0783282	0	0	18.0081	90.7671	CD63;LRPAP1
positive regulation of bone mineralization (GO:0030501)	1936-02-01	0.00647156	0.0783282	0	0	18.0081	90.7671	TFAP2A;PKDCC
embryonic limb morphogenesis (GO:0030326)	1936-02-01	0.00647156	0.0783282	0	0	18.0081	90.7671	TFAP2A;SALL1
ventricular septum development (GO:0003281)	1938-02-01	0.00719044	0.085554	0	0	17.006	83.9246	SALL1;ROBO1
negative regulation of cellular metabolic process (GO:0031324)	1939-02-01	0.00756283	0.0871333	0	0	16.5455	80.8168	TFAP2A;LRPAP1
bone development (GO:0060348)	1940-02-01	0.00794377	0.0871333	0	0	16.1093	77.8944	TFAP2A;FGF8
carboxylic acid metabolic process (GO:0019752)	1940-02-01	0.00794377	0.0871333	0	0	16.1093	77.8944	CYB5A;SLC2A3
positive regulation of ossification (GO:0045778)	1940-02-01	0.00794377	0.0871333	0	0	16.1093	77.8944	TFAP2A;PKDCC
digestive tract development (GO:0048565)	1940-02-01	0.00794377	0.0871333	0	0	16.1093	77.8944	PKDCC;SALL1
negative regulation of cell-cell adhesion (GO:0022408)	1941-02-01	0.00833322	0.0886351	0	0	15.6955	75.1421	EPCAM;SPINT2
regulation of viral transcription (GO:0046782)	1941-02-01	0.00833322	0.0886351	0	0	15.6955	75.1421	IFITM3;LARP7
positive regulation of epithelial to mesenchymal transition (GO:0010718)	1942-02-01	0.00873109	0.091481	0	0	15.3023	72.5462	FOXC1;DAB2
plasma membrane bounded cell projection organization (GO:0120036)	3/128	0.00910508	0.0929626	0	0	7.428	34.9036	RAB25;STMN1;TPM1
myofibril assembly (GO:0030239)	1943-02-01	0.00913735	0.0929626	0	0	14.9283	70.0943	CSRP2;TPM1
positive regulation of macromolecule metabolic process (GO:0010604)	5/384	0.00927754	0.0930404	0	0	4.16078	19.4731	TFAP2A;CD63;WNT6;FGF8;ROBO1
positive regulation of receptor-mediated endocytosis (GO:0048260)	1944-02-01	0.00955192	0.0931312	0	0	14.5722	67.7753	CD63;DAB2
positive regulation of stress fiber assembly (GO:0051496)	1944-02-01	0.00955192	0.0931312	0	0	14.5722	67.7753	TPM1;S100A10
positive regulation of transcription by RNA polymerase II (GO:0045944)	8/908	0.0106825	0.102727	0	0	2.8675	13.016	TFAP2A;FOXC1;DAB2;SALL1;PEG3;DLX5;EPCAM;LARP7
positive regulation of pathway-restricted SMAD protein phosphorylation (GO:0010862)	1947-02-01	0.010845	0.102881	0	0	13.5986	61.521	DAB2;RBPMS
positive regulation of endocytosis (GO:0045807)	1948-02-01	0.0112922	0.10375	0	0	13.3023	59.6429	DAB2;GPC3
negative regulation of mitotic cell cycle (GO:0045930)	1948-02-01	0.0112922	0.10375	0	0	13.3023	59.6429	FOXC1;ZFP36L2
transmembrane receptor protein tyrosine kinase signaling pathway (GO:0007169)	5/404	0.01138	0.10375	0	0	3.94818	17.6716	FOXC1;FGF8;ESRP1;STMN1;PDGFA
negative regulation of DNA-binding transcription factor activity (GO:0043433)	3/143	0.0122844	0.10857	0	0	6.62712	29.1555	ID1;PIM1;ID3
negative regulation of cell migration (GO:0030336)	3/144	0.0125162	0.10857	0	0	6.57979	28.8243	IFITM1;TPM1;ROBO1
positive regulation of cell migration (GO:0030335)	4/269	0.0126488	0.10857	0	0	4.71231	20.5937	DAB2;RAB25;PDGFA;S100A11
gonad development (GO:0008406)	1951-02-01	0.012682	0.10857	0	0	12.486	54.5337	SALL1;FGF8
positive regulation of actin filament bundle assembly (GO:0032233)	1951-02-01	0.012682	0.10857	0	0	12.486	54.5337	TPM1;S100A10
bicellular tight junction assembly (GO:0070830)	1953-02-01	0.0136478	0.109263	0	0	11.9952	51.5094	CLDN6;CLDN7
negative regulation of viral genome replication (GO:0045071)	1954-02-01	0.0141424	0.109263	0	0	11.7639	50.0975	IFITM3;IFITM1
tight junction assembly (GO:0120192)	1956-02-01	0.0151546	0.109263	0	0	11.3271	47.4542	CLDN6;CLDN7
regulation of bone mineralization (GO:0030500)	1957-02-01	0.0156721	0.109263	0	0	11.1206	46.2157	TFAP2A;PKDCC
cellular response to growth factor stimulus (GO:0071363)	3/158	0.0160263	0.109263	0	0	5.98125	24.7237	FOXC1;DLX5;ZFP36L2
regulation of pathway-restricted SMAD protein phosphorylation (GO:0060393)	1958-02-01	0.0161971	0.109263	0	0	10.9214	45.0282	DAB2;RBPMS
ADP transport (GO:0015866)	2022-01-05	0.0166397	0.109263	0	0	75.4886	309.199	SLC25A4
regulation of snRNA transcription by RNA polymerase II (GO:1905380)	2022-01-05	0.0166397	0.109263	0	0	75.4886	309.199	LARP7
positive regulation of cell proliferation involved in heart morphogenesis (GO:2000138)	2022-01-05	0.0166397	0.109263	0	0	75.4886	309.199	PIM1
glucose import across plasma membrane (GO:0098708)	2022-01-05	0.0166397	0.109263	0	0	75.4886	309.199	SLC2A3
axon choice point recognition (GO:0016198)	2022-01-05	0.0166397	0.109263	0	0	75.4886	309.199	ROBO1
regulation of cellular response to vascular endothelial growth factor stimulus (GO:1902547)	2022-01-05	0.0166397	0.109263	0	0	75.4886	309.199	CD63
regulation of core promoter binding (GO:1904796)	2022-01-05	0.0166397	0.109263	0	0	75.4886	309.199	FOXC1
cell migration involved in gastrulation (GO:0042074)	2022-01-05	0.0166397	0.109263	0	0	75.4886	309.199	GPC3
Roundabout signaling pathway (GO:0035385)	2022-01-05	0.0166397	0.109263	0	0	75.4886	309.199	ROBO1
regulation of glomerular mesangial cell proliferation (GO:0072124)	2022-01-05	0.0166397	0.109263	0	0	75.4886	309.199	PDGFA
regulation of guanyl-nucleotide exchange factor activity (GO:1905097)	2022-01-05	0.0166397	0.109263	0	0	75.4886	309.199	STMN1
regulation of heart growth (GO:0060420)	2022-01-05	0.0166397	0.109263	0	0	75.4886	309.199	DUSP6
cellular response to vitamin D (GO:0071305)	2022-01-05	0.0166397	0.109263	0	0	75.4886	309.199	PIM1
mesonephric duct development (GO:0072177)	2022-01-05	0.0166397	0.109263	0	0	75.4886	309.199	GPC3
metanephric renal vesicle morphogenesis (GO:0072283)	2022-01-05	0.0166397	0.109263	0	0	75.4886	309.199	SALL1
regulation of mitophagy (GO:1901524)	2022-01-05	0.0166397	0.109263	0	0	75.4886	309.199	SLC25A4
regulation of phosphatidylinositol biosynthetic process (GO:0010511)	2022-01-05	0.0166397	0.109263	0	0	75.4886	309.199	PDGFA
apical junction assembly (GO:0043297)	1960-02-01	0.0172694	0.109263	0	0	10.5438	42.7952	CLDN6;CLDN7
positive regulation of cellular process (GO:0048522)	6/625	0.0181258	0.109263	0	0	3.06904	12.3081	ACER2;FGF8;RAB25;EPCAM;TPM1;PDGFA
response to retinoic acid (GO:0032526)	1962-02-01	0.0183713	0.109263	0	0	10.1913	40.7342	ACER2;WNT6
MAPK cascade (GO:0000165)	4/303	0.0187684	0.109263	0	0	4.16924	16.5752	FGF8;PDGFA;DUSP6;ZFP36L2
negative regulation of chemokine-mediated signaling pathway (GO:0070100)	2022-01-06	0.0199347	0.109263	0	0	60.3879	236.436	ROBO1
positive regulation of heart rate by epinephrine-norepinephrine (GO:0001996)	2022-01-06	0.0199347	0.109263	0	0	60.3879	236.436	TPM1
negative regulation of lipoprotein particle clearance (GO:0010985)	2022-01-06	0.0199347	0.109263	0	0	60.3879	236.436	LRPAP1
response to granulocyte macrophage colony-stimulating factor (GO:0097012)	2022-01-06	0.0199347	0.109263	0	0	60.3879	236.436	ZFP36L2
hexose import across plasma membrane (GO:0140271)	2022-01-06	0.0199347	0.109263	0	0	60.3879	236.436	SLC2A3
cellular response to granulocyte macrophage colony-stimulating factor stimulus (GO:0097011)	2022-01-06	0.0199347	0.109263	0	0	60.3879	236.436	ZFP36L2
positive regulation of natural killer cell mediated cytotoxicity directed against tumor cell target (GO:0002860)	2022-01-06	0.0199347	0.109263	0	0	60.3879	236.436	NECTIN2
positive regulation of natural killer cell mediated immune response to tumor cell (GO:0002857)	2022-01-06	0.0199347	0.109263	0	0	60.3879	236.436	NECTIN2
cellular response to iron ion (GO:0071281)	2022-01-06	0.0199347	0.109263	0	0	60.3879	236.436	TFAP2A
regulation of immunoglobulin mediated immune response (GO:0002889)	2022-01-06	0.0199347	0.109263	0	0	60.3879	236.436	NECTIN2
nephric duct morphogenesis (GO:0072178)	2022-01-06	0.0199347	0.109263	0	0	60.3879	236.436	GPC3
neuroepithelial cell differentiation (GO:0060563)	2022-01-06	0.0199347	0.109263	0	0	60.3879	236.436	FGF8
membrane raft assembly (GO:0001765)	2022-01-06	0.0199347	0.109263	0	0	60.3879	236.436	S100A10
mesenchymal to epithelial transition involved in metanephros morphogenesis (GO:0003337)	2022-01-06	0.0199347	0.109263	0	0	60.3879	236.436	SALL1
trigeminal nerve development (GO:0021559)	2022-01-06	0.0199347	0.109263	0	0	60.3879	236.436	TFAP2A
positive regulation of vascular endothelial growth factor signaling pathway (GO:1900748)	2022-01-06	0.0199347	0.109263	0	0	60.3879	236.436	ROBO1
positive regulation of Wnt signaling pathway, planar cell polarity pathway (GO:2000096)	2022-01-06	0.0199347	0.109263	0	0	60.3879	236.436	DAB2
embryonic camera-type eye morphogenesis (GO:0048596)	2022-01-06	0.0199347	0.109263	0	0	60.3879	236.436	TFAP2A
cellular response to type I interferon (GO:0071357)	1965-02-01	0.0200782	0.109263	0	0	9.70452	37.9264	IFITM3;IFITM1
type I interferon signaling pathway (GO:0060337)	1965-02-01	0.0200782	0.109263	0	0	9.70452	37.9264	IFITM3;IFITM1
regulation of viral genome replication (GO:0045069)	1967-02-01	0.0212518	0.113984	0	0	9.40497	36.2215	IFITM3;IFITM1
positive regulation of MAP kinase activity (GO:0043406)	1969-02-01	0.0224533	0.113984	0	0	9.12331	34.635	PDGFA;ROBO1
wound healing (GO:0042060)	1970-02-01	0.0230644	0.113984	0	0	8.98869	33.8825	TPM1;PDGFA
epithelial cell differentiation involved in kidney development (GO:0035850)	2022-01-07	0.0232189	0.113984	0	0	50.3207	189.346	SALL1
positive regulation of amyloid-beta clearance (GO:1900223)	2022-01-07	0.0232189	0.113984	0	0	50.3207	189.346	LRPAP1
negative regulation of cell cycle phase transition (GO:1901988)	2022-01-07	0.0232189	0.113984	0	0	50.3207	189.346	ZFP36L2
autophagosome membrane docking (GO:0016240)	2022-01-07	0.0232189	0.113984	0	0	50.3207	189.346	VAMP8
positive regulation of integrin-mediated signaling pathway (GO:2001046)	2022-01-07	0.0232189	0.113984	0	0	50.3207	189.346	CD63
positive regulation of mast cell activation (GO:0033005)	2022-01-07	0.0232189	0.113984	0	0	50.3207	189.346	NECTIN2
negative regulation of striated muscle tissue development (GO:0045843)	2022-01-07	0.0232189	0.113984	0	0	50.3207	189.346	FGF8
regulation of histamine secretion by mast cell (GO:1903593)	2022-01-07	0.0232189	0.113984	0	0	50.3207	189.346	VAMP8
coronary vasculature development (GO:0060976)	2022-01-07	0.0232189	0.113984	0	0	50.3207	189.346	GPC3
definitive hemopoiesis (GO:0060216)	2022-01-07	0.0232189	0.113984	0	0	50.3207	189.346	ZFP36L2
regulation of natural killer cell mediated cytotoxicity directed against tumor cell target (GO:0002858)	2022-01-07	0.0232189	0.113984	0	0	50.3207	189.346	NECTIN2
gland development (GO:0048732)	1971-02-01	0.0236824	0.115452	0	0	8.85797	33.1556	SALL1;HESX1
negative regulation of epithelial cell proliferation (GO:0050680)	1972-02-01	0.0243071	0.117172	0	0	8.73099	32.453	MAGED1;ROBO1
regulation of Rho protein signal transduction (GO:0035023)	1973-02-01	0.0249386	0.117172	0	0	8.60758	31.7735	STMN1;ROBO1
negative regulation of cell adhesion (GO:0007162)	1973-02-01	0.0249386	0.117172	0	0	8.60758	31.7735	ACER2;SPINT2
negative regulation of protein binding (GO:0032091)	1974-02-01	0.0255767	0.117172	0	0	8.48761	31.1162	LRPAP1;DAB2
fibroblast growth factor receptor signaling pathway (GO:0008543)	1975-02-01	0.0262215	0.117172	0	0	8.37092	30.48	FGF8;ESRP1
forebrain neuron differentiation (GO:0021879)	2022-01-08	0.0264923	0.117172	0	0	43.1299	156.6	SALL1
fusion of virus membrane with host plasma membrane (GO:0019064)	2022-01-08	0.0264923	0.117172	0	0	43.1299	156.6	NECTIN2
positive regulation of early endosome to late endosome transport (GO:2000643)	2022-01-08	0.0264923	0.117172	0	0	43.1299	156.6	DAB2
regulation of chemokine-mediated signaling pathway (GO:0070099)	2022-01-08	0.0264923	0.117172	0	0	43.1299	156.6	ROBO1
kidney epithelium development (GO:0072073)	2022-01-08	0.0264923	0.117172	0	0	43.1299	156.6	SALL1
regulation of Golgi to plasma membrane protein transport (GO:0042996)	2022-01-08	0.0264923	0.117172	0	0	43.1299	156.6	PKDCC
membrane fusion involved in viral entry into host cell (GO:0039663)	2022-01-08	0.0264923	0.117172	0	0	43.1299	156.6	NECTIN2
negative regulation of amyloid-beta clearance (GO:1900222)	2022-01-08	0.0264923	0.117172	0	0	43.1299	156.6	LRPAP1
actomyosin structure organization (GO:0031032)	1976-02-01	0.0268728	0.117172	0	0	8.25738	29.864	CSRP2;TPM1
regulation of RNA splicing (GO:0043484)	1976-02-01	0.0268728	0.117172	0	0	8.25738	29.864	ESRP1;LARP7
regulation of epithelial to mesenchymal transition (GO:0010717)	1976-02-01	0.0268728	0.117172	0	0	8.25738	29.864	FOXC1;DAB2
water-soluble vitamin metabolic process (GO:0006767)	1976-02-01	0.0268728	0.117172	0	0	8.25738	29.864	CYB5A;SLC2A3
regulation of gene expression (GO:0010468)	8/1079	0.0272324	0.118007	0	0	2.38801	8.60483	TFAP2A;WNT6;FOXC1;FGF8;PEG3;MAGED1;ESRP1;ROBO1
positive regulation of multicellular organismal process (GO:0051240)	4/345	0.0285156	0.118681	0	0	3.64791	12.9767	VAMP8;LRPAP1;FOXC1;DAB2
response to interferon-gamma (GO:0034341)	1980-02-01	0.0295431	0.118681	0	0	7.83235	27.5848	IFITM3;IFITM1
skin development (GO:0043588)	1980-02-01	0.0295431	0.118681	0	0	7.83235	27.5848	STMN1;PDGFA
regulation of protein localization to plasma membrane (GO:1903076)	1980-02-01	0.0295431	0.118681	0	0	7.83235	27.5848	VAMP8;DAB2
epithelial to mesenchymal transition involved in endocardial cushion formation (GO:0003198)	2022-01-09	0.0297548	0.118681	0	0	37.7367	132.636	FGF8
positive regulation of autophagy of mitochondrion (GO:1903599)	2022-01-09	0.0297548	0.118681	0	0	37.7367	132.636	SLC25A4
regulation of transmembrane transporter activity (GO:0022898)	2022-01-09	0.0297548	0.118681	0	0	37.7367	132.636	PIM1
regulation of Wnt signaling pathway, planar cell polarity pathway (GO:2000095)	2022-01-09	0.0297548	0.118681	0	0	37.7367	132.636	DAB2
negative regulation of necroptotic process (GO:0060546)	2022-01-09	0.0297548	0.118681	0	0	37.7367	132.636	SLC25A4
positive regulation of mast cell degranulation (GO:0043306)	2022-01-09	0.0297548	0.118681	0	0	37.7367	132.636	VAMP8
regulation of mammary gland epithelial cell proliferation (GO:0033599)	2022-01-09	0.0297548	0.118681	0	0	37.7367	132.636	ROBO1
embryonic forelimb morphogenesis (GO:0035115)	2022-01-09	0.0297548	0.118681	0	0	37.7367	132.636	TFAP2A
endosome to melanosome transport (GO:0035646)	2022-01-09	0.0297548	0.118681	0	0	37.7367	132.636	CD63
endosome to pigment granule transport (GO:0043485)	2022-01-09	0.0297548	0.118681	0	0	37.7367	132.636	CD63
activation of cysteine-type endopeptidase activity involved in apoptotic process (GO:0006919)	1981-02-01	0.0302266	0.119882	0	0	7.73281	27.0574	ACER2;ROBO1
vascular transport (GO:0010232)	1984-02-01	0.0323147	0.122596	0	0	7.44878	25.566	SLC16A1;SLC2A3
negative regulation of cell adhesion mediated by integrin (GO:0033629)	2022-01-10	0.0330066	0.122596	0	0	33.5421	114.414	ACER2
adrenal gland development (GO:0030325)	2022-01-10	0.0330066	0.122596	0	0	33.5421	114.414	SALL1
negative regulation of cell-cell adhesion mediated by cadherin (GO:2000048)	2022-01-10	0.0330066	0.122596	0	0	33.5421	114.414	EPCAM
forelimb morphogenesis (GO:0035136)	2022-01-10	0.0330066	0.122596	0	0	33.5421	114.414	TFAP2A
cell differentiation involved in metanephros development (GO:0072202)	2022-01-10	0.0330066	0.122596	0	0	33.5421	114.414	SALL1
positive regulation of mesenchymal cell proliferation (GO:0002053)	2022-01-10	0.0330066	0.122596	0	0	33.5421	114.414	PDGFA
SNARE complex assembly (GO:0035493)	2022-01-10	0.0330066	0.122596	0	0	33.5421	114.414	VAMP8
negative regulation of transcription by competitive promoter binding (GO:0010944)	2022-01-10	0.0330066	0.122596	0	0	33.5421	114.414	TFAP2A
regulation of mast cell activation (GO:0033003)	2022-01-10	0.0330066	0.122596	0	0	33.5421	114.414	NECTIN2
mesenchymal to epithelial transition (GO:0060231)	2022-01-10	0.0330066	0.122596	0	0	33.5421	114.414	SALL1
regulation of organ growth (GO:0046620)	2022-01-10	0.0330066	0.122596	0	0	33.5421	114.414	DUSP6
transport across blood-brain barrier (GO:0150104)	1986-02-01	0.0337375	0.123641	0	0	7.2707	24.6414	SLC16A1;SLC2A3
negative regulation of multicellular organismal process (GO:0051241)	3/214	0.035094	0.123641	0	0	4.38137	14.6764	LRPAP1;ID1;ROBO1
negative regulation of binding (GO:0051100)	1988-02-01	0.0351846	0.123641	0	0	7.10089	23.7677	LRPAP1;DAB2
positive regulation of protein phosphorylation (GO:0001934)	4/371	0.0358198	0.123641	0	0	3.38497	11.2694	DAB2;FGF8;RBPMS;PDGFA
actin filament depolymerization (GO:0030042)	2022-01-11	0.0362476	0.123641	0	0	30.1864	100.14	DSTN
positive regulation of chondrocyte differentiation (GO:0032332)	2022-01-11	0.0362476	0.123641	0	0	30.1864	100.14	PKDCC
positive regulation of cytoplasmic transport (GO:1903651)	2022-01-11	0.0362476	0.123641	0	0	30.1864	100.14	DAB2
hepatocyte growth factor receptor signaling pathway (GO:0048012)	2022-01-11	0.0362476	0.123641	0	0	30.1864	100.14	STMN1
negative regulation of programmed necrotic cell death (GO:0062099)	2022-01-11	0.0362476	0.123641	0	0	30.1864	100.14	SLC25A4
positive regulation of non-canonical Wnt signaling pathway (GO:2000052)	2022-01-11	0.0362476	0.123641	0	0	30.1864	100.14	DAB2
positive regulation of protein localization to Cajal body (GO:1904871)	2022-01-11	0.0362476	0.123641	0	0	30.1864	100.14	LARP7
columnar/cuboidal epithelial cell differentiation (GO:0002065)	2022-01-11	0.0362476	0.123641	0	0	30.1864	100.14	FGF8
copper ion transport (GO:0006825)	2022-01-11	0.0362476	0.123641	0	0	30.1864	100.14	ATOX1
regulation of mesenchymal cell proliferation (GO:0010464)	2022-01-11	0.0362476	0.123641	0	0	30.1864	100.14	PDGFA
mesonephros development (GO:0001823)	2022-01-11	0.0362476	0.123641	0	0	30.1864	100.14	FGF8
regulation of protein localization to Cajal body (GO:1904869)	2022-01-11	0.0362476	0.123641	0	0	30.1864	100.14	LARP7
negative regulation of cellular macromolecule biosynthetic process (GO:2000113)	5/547	0.0362822	0.123641	0	0	2.88522	9.56863	TFAP2A;SALL1;ID1;ID3;S100A11
positive regulation of binding (GO:0051099)	1990-02-01	0.0366554	0.12431	0	0	6.93881	22.9411	FOXC1;STMN1
positive regulation of transport (GO:0051050)	1991-02-01	0.0373996	0.125401	0	0	6.8605	22.5443	DAB2;GPC3
positive regulation of transmembrane receptor protein serine/threonine kinase signaling pathway (GO:0090100)	1992-02-01	0.0381497	0.125401	0	0	6.78393	22.1579	DAB2;RBPMS
negative regulation of cell population proliferation (GO:0008285)	4/379	0.0382667	0.125401	0	0	3.31141	10.8057	TFAP2A;IFITM1;MAGED1;S100A11
negative regulation of programmed cell death (GO:0043069)	4/381	0.0388932	0.125401	0	0	3.2935	10.6938	TFAP2A;DAB2;KRT18;PIM1
regulation of pseudopodium assembly (GO:0031272)	2022-01-12	0.039478	0.125401	0	0	27.4408	88.6889	CDC42EP5
ATP transport (GO:0015867)	2022-01-12	0.039478	0.125401	0	0	27.4408	88.6889	SLC25A4
regulation of vascular associated smooth muscle cell migration (GO:1904752)	2022-01-12	0.039478	0.125401	0	0	27.4408	88.6889	TPM1
negative regulation of microtubule polymerization (GO:0031115)	2022-01-12	0.039478	0.125401	0	0	27.4408	88.6889	STMN1
negative regulation of receptor internalization (GO:0002091)	2022-01-12	0.039478	0.125401	0	0	27.4408	88.6889	LRPAP1
sno(s)RNA 3'-end processing (GO:0031126)	2022-01-12	0.039478	0.125401	0	0	27.4408	88.6889	LARP7
negative regulation of transcription elongation from RNA polymerase II promoter (GO:0034244)	2022-01-12	0.039478	0.125401	0	0	27.4408	88.6889	LARP7
positive regulation of pseudopodium assembly (GO:0031274)	2022-01-12	0.039478	0.125401	0	0	27.4408	88.6889	CDC42EP5
mitochondrial genome maintenance (GO:0000002)	2022-01-12	0.039478	0.125401	0	0	27.4408	88.6889	SLC25A4
regulation of muscle system process (GO:0090257)	2022-01-12	0.039478	0.125401	0	0	27.4408	88.6889	TPM1
negative regulation of cellular process (GO:0048523)	5/566	0.0410499	0.129806	0	0	2.78477	8.89169	VAMP8;TFAP2A;LRPAP1;IFITM1;S100A11
regulation of MAP kinase activity (GO:0043405)	1997-02-01	0.0419855	0.130321	0	0	6.42526	20.3709	PDGFA;ROBO1
glucose import (GO:0046323)	2022-01-13	0.0426976	0.130321	0	0	25.1528	79.3221	SLC2A3
negative regulation of locomotion (GO:0040013)	2022-01-13	0.0426976	0.130321	0	0	25.1528	79.3221	SPINT2
response to iron ion (GO:0010039)	2022-01-13	0.0426976	0.130321	0	0	25.1528	79.3221	TFAP2A
negative regulation of stem cell differentiation (GO:2000737)	2022-01-13	0.0426976	0.130321	0	0	25.1528	79.3221	ZFP36L2
sphingoid biosynthetic process (GO:0046520)	2022-01-13	0.0426976	0.130321	0	0	25.1528	79.3221	ACER2
sphingosine biosynthetic process (GO:0046512)	2022-01-13	0.0426976	0.130321	0	0	25.1528	79.3221	ACER2
muscle tissue development (GO:0060537)	2022-01-13	0.0426976	0.130321	0	0	25.1528	79.3221	CSRP2
positive regulation of brown fat cell differentiation (GO:0090336)	2022-01-14	0.0459067	0.131153	0	0	23.2168	71.5343	PIM1
negative regulation of cell activation (GO:0050866)	2022-01-14	0.0459067	0.131153	0	0	23.2168	71.5343	PDGFA
positive regulation of cardiac muscle cell proliferation (GO:0060045)	2022-01-14	0.0459067	0.131153	0	0	23.2168	71.5343	PIM1
aorta development (GO:0035904)	2022-01-14	0.0459067	0.131153	0	0	23.2168	71.5343	ROBO1
negative regulation of DNA-templated transcription, elongation (GO:0032785)	2022-01-14	0.0459067	0.131153	0	0	23.2168	71.5343	LARP7
negative regulation of fibroblast growth factor receptor signaling pathway (GO:0040037)	2022-01-14	0.0459067	0.131153	0	0	23.2168	71.5343	SHISA2
bone morphogenesis (GO:0060349)	2022-01-14	0.0459067	0.131153	0	0	23.2168	71.5343	TFAP2A
response to chemokine (GO:1990868)	2022-01-14	0.0459067	0.131153	0	0	23.2168	71.5343	FOXC1
cellular copper ion homeostasis (GO:0006878)	2022-01-14	0.0459067	0.131153	0	0	23.2168	71.5343	ATOX1
negative regulation of secretion (GO:0051048)	2022-01-14	0.0459067	0.131153	0	0	23.2168	71.5343	VAMP8
negative regulation of smooth muscle cell migration (GO:0014912)	2022-01-14	0.0459067	0.131153	0	0	23.2168	71.5343	TPM1
regulation of integrin-mediated signaling pathway (GO:2001044)	2022-01-14	0.0459067	0.131153	0	0	23.2168	71.5343	CD63
T cell differentiation in thymus (GO:0033077)	2022-01-14	0.0459067	0.131153	0	0	23.2168	71.5343	ZFP36L2
positive regulation of T cell receptor signaling pathway (GO:0050862)	2022-01-14	0.0459067	0.131153	0	0	23.2168	71.5343	NECTIN2
vascular endothelial growth factor signaling pathway (GO:0038084)	2022-01-14	0.0459067	0.131153	0	0	23.2168	71.5343	FOXC1
regulation of cell death (GO:0010941)	2/102	0.0459598	0.131153	0	0	6.10246	18.7955	ACER2;LRPAP1
negative regulation of androgen receptor signaling pathway (GO:0060766)	2022-01-15	0.0491051	0.134487	0	0	21.5574	64.9694	DAB2
negative regulation of cellular component movement (GO:0051271)	2022-01-15	0.0491051	0.134487	0	0	21.5574	64.9694	SPINT2
regulation of clathrin-dependent endocytosis (GO:2000369)	2022-01-15	0.0491051	0.134487	0	0	21.5574	64.9694	DAB2
positive regulation of keratinocyte differentiation (GO:0045618)	2022-01-15	0.0491051	0.134487	0	0	21.5574	64.9694	FOXC1
positive regulation of nuclear-transcribed mRNA catabolic process, deadenylation-dependent decay (GO:1900153)	2022-01-15	0.0491051	0.134487	0	0	21.5574	64.9694	ZFP36L2
membrane raft organization (GO:0031579)	2022-01-15	0.0491051	0.134487	0	0	21.5574	64.9694	S100A10
regulation of non-canonical Wnt signaling pathway (GO:2000050)	2022-01-15	0.0491051	0.134487	0	0	21.5574	64.9694	GPC3
regulation of nuclear-transcribed mRNA catabolic process, deadenylation-dependent decay (GO:1900151)	2022-01-15	0.0491051	0.134487	0	0	21.5574	64.9694	ZFP36L2
embryonic cranial skeleton morphogenesis (GO:0048701)	2022-01-15	0.0491051	0.134487	0	0	21.5574	64.9694	TFAP2A
placenta development (GO:0001890)	2022-01-15	0.0491051	0.134487	0	0	21.5574	64.9694	PHLDA2
positive regulation of protein serine/threonine kinase activity (GO:0071902)	2/106	0.0492352	0.134487	0	0	5.86657	17.6651	PDGFA;ROBO1
3'-UTR-mediated mRNA destabilization (GO:0061158)	2022-01-16	0.052293	0.137489	0	0	20.1192	59.3696	ZFP36L2
negative regulation of DNA replication (GO:0008156)	2022-01-16	0.052293	0.137489	0	0	20.1192	59.3696	S100A11
regulation of amyloid-beta clearance (GO:1900221)	2022-01-16	0.052293	0.137489	0	0	20.1192	59.3696	LRPAP1
positive regulation of immunoglobulin mediated immune response (GO:0002891)	2022-01-16	0.052293	0.137489	0	0	20.1192	59.3696	NECTIN2
negative regulation of platelet activation (GO:0010544)	2022-01-16	0.052293	0.137489	0	0	20.1192	59.3696	PDGFA
cellular response to corticosteroid stimulus (GO:0071384)	2022-01-16	0.052293	0.137489	0	0	20.1192	59.3696	ZFP36L2
sphingolipid catabolic process (GO:0030149)	2022-01-16	0.052293	0.137489	0	0	20.1192	59.3696	ACER2
ceramide catabolic process (GO:0046514)	2022-01-16	0.052293	0.137489	0	0	20.1192	59.3696	ACER2
dendrite self-avoidance (GO:0070593)	2022-01-16	0.052293	0.137489	0	0	20.1192	59.3696	EMB
platelet-derived growth factor receptor signaling pathway (GO:0048008)	2022-01-16	0.052293	0.137489	0	0	20.1192	59.3696	PDGFA
positive regulation of signal transduction (GO:0009967)	3/252	0.0525626	0.137683	0	0	3.70557	10.9157	CD63;SALL1;ROBO1
epithelial cell morphogenesis (GO:0003382)	2022-01-17	0.0554704	0.138577	0	0	18.8608	54.5437	RAB25
pulmonary valve morphogenesis (GO:0003184)	2022-01-17	0.0554704	0.138577	0	0	18.8608	54.5437	ROBO1
positive regulation of cardiac muscle tissue growth (GO:0055023)	2022-01-17	0.0554704	0.138577	0	0	18.8608	54.5437	PIM1
purine ribonucleotide transport (GO:0015868)	2022-01-17	0.0554704	0.138577	0	0	18.8608	54.5437	SLC25A4
regulation of stem cell proliferation (GO:0072091)	2022-01-17	0.0554704	0.138577	0	0	18.8608	54.5437	EPCAM
positive regulation of heart rate (GO:0010460)	2022-01-17	0.0554704	0.138577	0	0	18.8608	54.5437	TPM1
ruffle organization (GO:0031529)	2022-01-17	0.0554704	0.138577	0	0	18.8608	54.5437	TPM1
negative regulation of vascular associated smooth muscle cell proliferation (GO:1904706)	2022-01-17	0.0554704	0.138577	0	0	18.8608	54.5437	TPM1
positive regulation of smooth muscle cell migration (GO:0014911)	2022-01-17	0.0554704	0.138577	0	0	18.8608	54.5437	S100A11
positive regulation of stem cell differentiation (GO:2000738)	2022-01-17	0.0554704	0.138577	0	0	18.8608	54.5437	FOXC1
positive regulation of stem cell proliferation (GO:2000648)	2022-01-17	0.0554704	0.138577	0	0	18.8608	54.5437	EPCAM
copper ion homeostasis (GO:0055070)	2022-01-17	0.0554704	0.138577	0	0	18.8608	54.5437	ATOX1
diol biosynthetic process (GO:0034312)	2022-01-17	0.0554704	0.138577	0	0	18.8608	54.5437	ACER2
positive regulation of cellular component organization (GO:0051130)	2/114	0.0560305	0.138987	0	0	5.44533	15.6927	DAB2;GPC3
cellular response to transforming growth factor beta stimulus (GO:0071560)	2/114	0.0560305	0.138987	0	0	5.44533	15.6927	ID1;ZFP36L2
adenine nucleotide transport (GO:0051503)	2022-01-18	0.0586372	0.139483	0	0	17.7504	50.3471	SLC25A4
pulmonary valve development (GO:0003177)	2022-01-18	0.0586372	0.139483	0	0	17.7504	50.3471	ROBO1
positive regulation of cartilage development (GO:0061036)	2022-01-18	0.0586372	0.139483	0	0	17.7504	50.3471	PKDCC
regulation of B cell differentiation (GO:0045577)	2022-01-18	0.0586372	0.139483	0	0	17.7504	50.3471	ZFP36L2
regulation of brown fat cell differentiation (GO:0090335)	2022-01-18	0.0586372	0.139483	0	0	17.7504	50.3471	PIM1
cell migration involved in sprouting angiogenesis (GO:0002042)	2022-01-18	0.0586372	0.139483	0	0	17.7504	50.3471	ROBO1
regulation of early endosome to late endosome transport (GO:2000641)	2022-01-18	0.0586372	0.139483	0	0	17.7504	50.3471	DAB2
cellular response to glucocorticoid stimulus (GO:0071385)	2022-01-18	0.0586372	0.139483	0	0	17.7504	50.3471	ZFP36L2
negative regulation of Rho protein signal transduction (GO:0035024)	2022-01-18	0.0586372	0.139483	0	0	17.7504	50.3471	STMN1
microtubule depolymerization (GO:0007019)	2022-01-18	0.0586372	0.139483	0	0	17.7504	50.3471	STMN1
embryonic digit morphogenesis (GO:0042733)	2022-01-18	0.0586372	0.139483	0	0	17.7504	50.3471	SALL1
embryonic heart tube development (GO:0035050)	2022-01-18	0.0586372	0.139483	0	0	17.7504	50.3471	FGF8
regulation of protein binding (GO:0043393)	2/118	0.0595449	0.139483	0	0	5.2565	14.8287	LRPAP1;DAB2
regulation of protein phosphorylation (GO:0001932)	3/266	0.0598809	0.139483	0	0	3.50582	9.87028	DAB2;FGF8;PDGFA
negative regulation of signal transduction (GO:0009968)	3/267	0.0604212	0.139483	0	0	3.49237	9.80103	LRPAP1;GPC3;SHISA2
positive regulation of cysteine-type endopeptidase activity involved in apoptotic process (GO:0043280)	2/119	0.0604352	0.139483	0	0	5.21131	14.6239	ACER2;ROBO1
cytoskeleton organization (GO:0007010)	2/120	0.0613302	0.139483	0	0	5.16688	14.4233	TPM1;NECTIN2
establishment of skin barrier (GO:0061436)	2022-01-19	0.0617936	0.139483	0	0	16.7635	46.6687	STMN1
regulation of water loss via skin (GO:0033561)	2022-01-19	0.0617936	0.139483	0	0	16.7635	46.6687	STMN1
positive regulation of focal adhesion assembly (GO:0051894)	2022-01-19	0.0617936	0.139483	0	0	16.7635	46.6687	S100A10
branching involved in ureteric bud morphogenesis (GO:0001658)	2022-01-19	0.0617936	0.139483	0	0	16.7635	46.6687	SALL1
regulation of cell-cell adhesion mediated by cadherin (GO:2000047)	2022-01-19	0.0617936	0.139483	0	0	16.7635	46.6687	EPCAM
positive regulation of leukocyte activation (GO:0002696)	2022-01-19	0.0617936	0.139483	0	0	16.7635	46.6687	NECTIN2
sphingosine metabolic process (GO:0006670)	2022-01-19	0.0617936	0.139483	0	0	16.7635	46.6687	ACER2
mesenchymal cell development (GO:0014031)	2022-01-19	0.0617936	0.139483	0	0	16.7635	46.6687	FOXC1
regulation of mitochondrial membrane permeability (GO:0046902)	2022-01-19	0.0617936	0.139483	0	0	16.7635	46.6687	SLC25A4
ureteric bud morphogenesis (GO:0060675)	2022-01-19	0.0617936	0.139483	0	0	16.7635	46.6687	SALL1
mitochondrion localization (GO:0051646)	2022-01-19	0.0617936	0.139483	0	0	16.7635	46.6687	NECTIN2
epithelium development (GO:0060429)	2/122	0.0631337	0.140736	0	0	5.08026	14.0342	FGF8;SALL1
glucose transmembrane transport (GO:1904659)	2022-01-20	0.0649396	0.140736	0	0	15.8804	43.4217	SLC2A3
positive regulation of epidermal cell differentiation (GO:0045606)	2022-01-20	0.0649396	0.140736	0	0	15.8804	43.4217	FOXC1
positive regulation of hormone secretion (GO:0046887)	2022-01-20	0.0649396	0.140736	0	0	15.8804	43.4217	VAMP8
cardiac epithelial to mesenchymal transition (GO:0060317)	2022-01-20	0.0649396	0.140736	0	0	15.8804	43.4217	FGF8
cardiac ventricle development (GO:0003231)	2022-01-20	0.0649396	0.140736	0	0	15.8804	43.4217	SALL1
positive regulation of natural killer cell mediated cytotoxicity (GO:0045954)	2022-01-20	0.0649396	0.140736	0	0	15.8804	43.4217	NECTIN2
regulation of fibroblast growth factor receptor signaling pathway (GO:0040036)	2022-01-20	0.0649396	0.140736	0	0	15.8804	43.4217	SHISA2
regulation of lymphocyte differentiation (GO:0045619)	2022-01-20	0.0649396	0.140736	0	0	15.8804	43.4217	ZFP36L2
modulation by symbiont of entry into host (GO:0052372)	2022-01-20	0.0649396	0.140736	0	0	15.8804	43.4217	NECTIN2
dopaminergic neuron differentiation (GO:0071542)	2022-01-20	0.0649396	0.140736	0	0	15.8804	43.4217	FGF8
regulation of protein localization to cell periphery (GO:1904375)	2022-01-20	0.0649396	0.140736	0	0	15.8804	43.4217	VAMP8
defense response to symbiont (GO:0140546)	2/124	0.0649552	0.140736	0	0	4.99647	13.6606	IFITM3;IFITM1
platelet degranulation (GO:0002576)	2/125	0.0658726	0.142285	0	0	4.9556	13.4794	CD63;PDGFA
circulatory system development (GO:0072359)	2/126	0.0667944	0.143833	0	0	4.91538	13.3017	FOXC1;SALL1
epithelial cell development (GO:0002064)	2022-01-21	0.0680752	0.143942	0	0	15.0856	40.5372	RAB25
positive regulation of antigen receptor-mediated signaling pathway (GO:0050857)	2022-01-21	0.0680752	0.143942	0	0	15.0856	40.5372	NECTIN2
regulation of cardiac muscle cell proliferation (GO:0060043)	2022-01-21	0.0680752	0.143942	0	0	15.0856	40.5372	PIM1
negative regulation of protein localization to cell periphery (GO:1904376)	2022-01-21	0.0680752	0.143942	0	0	15.0856	40.5372	DAB2
positive regulation of transcription from RNA polymerase II promoter involved in cellular response to chemical stimulus (GO:1901522)	2022-01-21	0.0680752	0.143942	0	0	15.0856	40.5372	DLX5
positive regulation of transcription regulatory region DNA binding (GO:2000679)	2022-01-21	0.0680752	0.143942	0	0	15.0856	40.5372	FOXC1
negative regulation of nucleic acid-templated transcription (GO:1903507)	4/464	0.0700779	0.147732	0	0	2.68778	7.14453	TFAP2A;SALL1;ID1;ID3
cell projection assembly (GO:0030031)	2022-01-22	0.0712004	0.148317	0	0	14.3665	37.96	PDGFA
limb morphogenesis (GO:0035108)	2022-01-22	0.0712004	0.148317	0	0	14.3665	37.96	FGF8
peptidyl-threonine dephosphorylation (GO:0035970)	2022-01-22	0.0712004	0.148317	0	0	14.3665	37.96	DUSP6
regulation of platelet activation (GO:0010543)	2022-01-22	0.0712004	0.148317	0	0	14.3665	37.96	PDGFA
regulation of cell motility (GO:2000145)	2/133	0.0733661	0.148631	0	0	4.65109	12.15	FGF8;SPINT2
transmembrane receptor protein serine/threonine kinase signaling pathway (GO:0007178)	2/133	0.0733661	0.148631	0	0	4.65109	12.15	DLX5;ID1
defense response to virus (GO:0051607)	2/133	0.0733661	0.148631	0	0	4.65109	12.15	IFITM3;IFITM1
ERK1 and ERK2 cascade (GO:0070371)	2022-01-23	0.0743153	0.148631	0	0	13.7128	35.6456	ZFP36L2
artery development (GO:0060840)	2022-01-23	0.0743153	0.148631	0	0	13.7128	35.6456	ROBO1
negative regulation of G protein-coupled receptor signaling pathway (GO:0045744)	2022-01-23	0.0743153	0.148631	0	0	13.7128	35.6456	STMN1
hexose transmembrane transport (GO:0008645)	2022-01-23	0.0743153	0.148631	0	0	13.7128	35.6456	SLC2A3
negative regulation of reactive oxygen species metabolic process (GO:2000378)	2022-01-23	0.0743153	0.148631	0	0	13.7128	35.6456	TFAP2A
positive regulation of natural killer cell mediated immunity (GO:0002717)	2022-01-23	0.0743153	0.148631	0	0	13.7128	35.6456	NECTIN2
negative regulation of smoothened signaling pathway (GO:0045879)	2022-01-23	0.0743153	0.148631	0	0	13.7128	35.6456	GPC3
positive regulation of protein autophosphorylation (GO:0031954)	2022-01-23	0.0743153	0.148631	0	0	13.7128	35.6456	PDGFA
positive regulation of receptor internalization (GO:0002092)	2022-01-23	0.0743153	0.148631	0	0	13.7128	35.6456	CD63
regulation of necroptotic process (GO:0060544)	2022-01-23	0.0743153	0.148631	0	0	13.7128	35.6456	SLC25A4
ear morphogenesis (GO:0042471)	2022-01-23	0.0743153	0.148631	0	0	13.7128	35.6456	TFAP2A
positive regulation of cell-substrate junction organization (GO:0150117)	2022-01-24	0.0774199	0.151812	0	0	13.1159	33.5573	S100A10
positive regulation of cellular response to transforming growth factor beta stimulus (GO:1903846)	2022-01-24	0.0774199	0.151812	0	0	13.1159	33.5573	DAB2
inner ear morphogenesis (GO:0042472)	2022-01-24	0.0774199	0.151812	0	0	13.1159	33.5573	TFAP2A
positive regulation of neuron apoptotic process (GO:0043525)	2022-01-24	0.0774199	0.151812	0	0	13.1159	33.5573	TFAP2A
negative regulation of stress fiber assembly (GO:0051497)	2022-01-24	0.0774199	0.151812	0	0	13.1159	33.5573	STMN1
positive regulation of transforming growth factor beta receptor signaling pathway (GO:0030511)	2022-01-24	0.0774199	0.151812	0	0	13.1159	33.5573	DAB2
dorsal/ventral pattern formation (GO:0009953)	2022-01-24	0.0774199	0.151812	0	0	13.1159	33.5573	FGF8
neutrophil degranulation (GO:0043312)	4/481	0.0776928	0.151923	0	0	2.58973	6.61674	VAMP8;CD63;SLC2A3;S100A11
positive regulation of gene expression (GO:0010628)	4/482	0.0781533	0.152399	0	0	2.58418	6.58729	TFAP2A;WNT6;FGF8;ROBO1
negative regulation of apoptotic process (GO:0043066)	4/485	0.0795432	0.154252	0	0	2.56767	6.49993	TFAP2A;DAB2;KRT18;PIM1
neutrophil activation involved in immune response (GO:0002283)	4/485	0.0795432	0.154252	0	0	2.56767	6.49993	VAMP8;CD63;SLC2A3;S100A11
ventricular cardiac muscle tissue development (GO:0003229)	2022-01-25	0.0805143	0.155682	0	0	12.5688	31.6649	TPM1
innate immune response (GO:0045087)	3/302	0.0807462	0.155682	0	0	3.07807	7.7458	IFITM3;IFITM1;WFDC2
neutrophil mediated immunity (GO:0002446)	4/488	0.0809456	0.155682	0	0	2.55136	6.41406	VAMP8;CD63;SLC2A3;S100A11
regulation of viral life cycle (GO:1903900)	2022-01-26	0.0835984	0.157335	0	0	12.0655	29.9432	NECTIN2
regulation of chondrocyte differentiation (GO:0032330)	2022-01-26	0.0835984	0.157335	0	0	12.0655	29.9432	PKDCC
negative regulation of protein localization to membrane (GO:1905476)	2022-01-26	0.0835984	0.157335	0	0	12.0655	29.9432	DAB2
negative regulation of protein transport (GO:0051224)	2022-01-26	0.0835984	0.157335	0	0	12.0655	29.9432	PKDCC
negative regulation of receptor-mediated endocytosis (GO:0048261)	2022-01-26	0.0835984	0.157335	0	0	12.0655	29.9432	LRPAP1
cellular response to drug (GO:0035690)	2022-01-26	0.0835984	0.157335	0	0	12.0655	29.9432	ACER2
positive regulation of T cell mediated cytotoxicity (GO:0001916)	2022-01-26	0.0835984	0.157335	0	0	12.0655	29.9432	NECTIN2
metanephros development (GO:0001656)	2022-01-26	0.0835984	0.157335	0	0	12.0655	29.9432	FGF8
positive regulation of apoptotic process (GO:0043065)	3/310	0.0857626	0.160538	0	0	2.99664	7.36027	TFAP2A;PHLDA1;DUSP6
regulation of transcription elongation from RNA polymerase II promoter (GO:0034243)	2022-01-27	0.0866723	0.160538	0	0	11.6008	28.3712	LARP7
response to glucocorticoid (GO:0051384)	2022-01-27	0.0866723	0.160538	0	0	11.6008	28.3712	ZFP36L2
negative regulation of protein polymerization (GO:0032272)	2022-01-27	0.0866723	0.160538	0	0	11.6008	28.3712	STMN1
microtubule polymerization or depolymerization (GO:0031109)	2022-01-27	0.0866723	0.160538	0	0	11.6008	28.3712	STMN1
negative regulation of actin filament bundle assembly (GO:0032232)	2022-01-27	0.0866723	0.160538	0	0	11.6008	28.3712	STMN1
regulation of B cell activation (GO:0050864)	2022-01-28	0.0897361	0.163623	0	0	11.1706	26.931	ZFP36L2
positive regulation of fibroblast proliferation (GO:0048146)	2022-01-28	0.0897361	0.163623	0	0	11.1706	26.931	PDGFA
regulation of microtubule polymerization or depolymerization (GO:0031110)	2022-01-28	0.0897361	0.163623	0	0	11.1706	26.931	STMN1
regulation of multicellular organismal development (GO:2000026)	2022-01-28	0.0897361	0.163623	0	0	11.1706	26.931	DUSP6
regulation of muscle contraction (GO:0006937)	2022-01-28	0.0897361	0.163623	0	0	11.1706	26.931	TPM1
ventricular septum morphogenesis (GO:0060412)	2022-01-28	0.0897361	0.163623	0	0	11.1706	26.931	ROBO1
response to cytokine (GO:0034097)	2/150	0.0901318	0.163918	0	0	4.11331	9.8986	IFITM3;IFITM1
positive regulation of nucleic acid-templated transcription (GO:1903508)	4/511	0.0921045	0.166767	0	0	2.43274	5.80166	TFAP2A;FOXC1;SALL1;DLX5
actin filament organization (GO:0007015)	2/152	0.0921734	0.166767	0	0	4.05805	9.67473	TPM1;DSTN
regulation of DNA biosynthetic process (GO:2000278)	2022-01-29	0.0927897	0.167451	0	0	10.7711	25.6074	PDGFA
positive regulation of Wnt signaling pathway (GO:0030177)	2/153	0.0931994	0.167759	0	0	4.03097	9.56556	SALL1;GPC3
regulation of cation transmembrane transport (GO:1904062)	2022-01-30	0.0958333	0.170749	0	0	10.3992	24.3875	CD63
Golgi to plasma membrane protein transport (GO:0043001)	2022-01-30	0.0958333	0.170749	0	0	10.3992	24.3875	KRT18
cell projection organization (GO:0030030)	2022-01-30	0.0958333	0.170749	0	0	10.3992	24.3875	PDGFA
regulation of natural killer cell mediated cytotoxicity (GO:0042269)	2022-01-30	0.0958333	0.170749	0	0	10.3992	24.3875	NECTIN2
regulation of cell differentiation (GO:0045595)	2/156	0.0962972	0.171141	0	0	3.95185	9.24857	TFAP2A;FGF8
organonitrogen compound biosynthetic process (GO:1901566)	2/158	0.0983789	0.173079	0	0	3.90079	9.04565	ACER2;STARD10
aminoglycan catabolic process (GO:0006026)	2022-01-31	0.0988668	0.173079	0	0	10.052	23.2602	GPC3
cellular nitrogen compound biosynthetic process (GO:0044271)	2022-01-31	0.0988668	0.173079	0	0	10.052	23.2602	ACER2
positive regulation of Rho protein signal transduction (GO:0035025)	2022-01-31	0.0988668	0.173079	0	0	10.052	23.2602	ROBO1
regulation of potassium ion transport (GO:0043266)	2022-01-31	0.0988668	0.173079	0	0	10.052	23.2602	CD63
embryonic skeletal system morphogenesis (GO:0048704)	2022-01-31	0.0988668	0.173079	0	0	10.052	23.2602	TFAP2A
positive regulation of transcription, DNA-templated (GO:0045893)	7/1183	0.100099	0.174456	0	0	1.86081	4.28285	TFAP2A;FOXC1;DAB2;SALL1;PEG3;DLX5;EPCAM
positive regulation of protein kinase B signaling (GO:0051897)	2/161	0.101525	0.174456	0	0	3.82661	8.75317	FGF8;PDGFA
negative regulation of cell-matrix adhesion (GO:0001953)	1932-01-01	0.10189	0.174456	0	0	9.72727	22.2157	ACER2
negative regulation of chemotaxis (GO:0050922)	1932-01-01	0.10189	0.174456	0	0	9.72727	22.2157	ROBO1
aortic valve morphogenesis (GO:0003180)	1932-01-01	0.10189	0.174456	0	0	9.72727	22.2157	ROBO1
negative regulation of intracellular steroid hormone receptor signaling pathway (GO:0033144)	1932-01-01	0.10189	0.174456	0	0	9.72727	22.2157	DAB2
negative regulation of microtubule polymerization or depolymerization (GO:0031111)	1932-01-01	0.10189	0.174456	0	0	9.72727	22.2157	STMN1
cardiac muscle tissue morphogenesis (GO:0055008)	1932-01-01	0.10189	0.174456	0	0	9.72727	22.2157	TPM1
mitochondrial membrane organization (GO:0007006)	1932-01-01	0.10189	0.174456	0	0	9.72727	22.2157	SLC25A4
signal transduction by p53 class mediator (GO:0072331)	1933-01-01	0.104904	0.178311	0	0	9.42282	21.2457	ACER2
negative regulation of smooth muscle cell proliferation (GO:0048662)	1933-01-01	0.104904	0.178311	0	0	9.42282	21.2457	TPM1
phosphatidylcholine biosynthetic process (GO:0006656)	1933-01-01	0.104904	0.178311	0	0	9.42282	21.2457	STARD10
regulation of transmembrane transport (GO:0034762)	1934-01-01	0.107907	0.179505	0	0	9.13682	20.343	PIM1
positive regulation of DNA binding (GO:0043388)	1934-01-01	0.107907	0.179505	0	0	9.13682	20.343	FOXC1
autophagosome maturation (GO:0097352)	1934-01-01	0.107907	0.179505	0	0	9.13682	20.343	VAMP8
regulation of cell adhesion mediated by integrin (GO:0033628)	1934-01-01	0.107907	0.179505	0	0	9.13682	20.343	ACER2
cardiac muscle contraction (GO:0060048)	1934-01-01	0.107907	0.179505	0	0	9.13682	20.343	TPM1
cellular response to vascular endothelial growth factor stimulus (GO:0035924)	1934-01-01	0.107907	0.179505	0	0	9.13682	20.343	FOXC1
regulation of keratinocyte differentiation (GO:0045616)	1934-01-01	0.107907	0.179505	0	0	9.13682	20.343	FOXC1
ventricular cardiac muscle tissue morphogenesis (GO:0055010)	1934-01-01	0.107907	0.179505	0	0	9.13682	20.343	TPM1
protein insertion into membrane (GO:0051205)	1934-01-01	0.107907	0.179505	0	0	9.13682	20.343	CYB5A
regulation of T cell receptor signaling pathway (GO:0050856)	1935-01-01	0.110901	0.182752	0	0	8.86765	19.501	NECTIN2
regulation of blood circulation (GO:1903522)	1935-01-01	0.110901	0.182752	0	0	8.86765	19.501	TPM1
negative regulation of Ras protein signal transduction (GO:0046580)	1935-01-01	0.110901	0.182752	0	0	8.86765	19.501	STMN1
peptidyl-tyrosine dephosphorylation (GO:0035335)	1935-01-01	0.110901	0.182752	0	0	8.86765	19.501	DUSP6
aortic valve development (GO:0003176)	1936-01-01	0.113885	0.184635	0	0	8.61385	18.7142	ROBO1
regulation of androgen receptor signaling pathway (GO:0060765)	1936-01-01	0.113885	0.184635	0	0	8.61385	18.7142	DAB2
negative regulation of fat cell differentiation (GO:0045599)	1936-01-01	0.113885	0.184635	0	0	8.61385	18.7142	ZFP36L2
membrane assembly (GO:0071709)	1936-01-01	0.113885	0.184635	0	0	8.61385	18.7142	S100A10
positive regulation of substrate adhesion-dependent cell spreading (GO:1900026)	1936-01-01	0.113885	0.184635	0	0	8.61385	18.7142	S100A10
transition metal ion transport (GO:0000041)	1936-01-01	0.113885	0.184635	0	0	8.61385	18.7142	ATOX1
regulation of mRNA processing (GO:0050684)	1936-01-01	0.113885	0.184635	0	0	8.61385	18.7142	LARP7
regulation of transcription by RNA polymerase II (GO:0006357)	2206-11-01	0.115345	0.186348	0	0	1.58736	3.42841	TFAP2A;FOXC1;DAB2;SALL1;PEG3;DLX5;EPCAM;ID1;HESX1;LARP7;ID3
neuron differentiation (GO:0030182)	2/174	0.115472	0.186348	0	0	3.53506	7.63124	WNT6;FGF8
regulation of transport (GO:0051049)	1937-01-01	0.116858	0.186442	0	0	8.37416	17.9776	RAB25
regulation of vascular associated smooth muscle cell proliferation (GO:1904705)	1937-01-01	0.116858	0.186442	0	0	8.37416	17.9776	TPM1
regulation of microtubule cytoskeleton organization (GO:0070507)	1937-01-01	0.116858	0.186442	0	0	8.37416	17.9776	STMN1
protein insertion into ER membrane (GO:0045048)	1937-01-01	0.116858	0.186442	0	0	8.37416	17.9776	CYB5A
regulation of protein autophosphorylation (GO:0031952)	1937-01-01	0.116858	0.186442	0	0	8.37416	17.9776	PDGFA
actin-myosin filament sliding (GO:0033275)	1938-01-01	0.119822	0.189877	0	0	8.14742	17.2867	TPM1
mRNA destabilization (GO:0061157)	1938-01-01	0.119822	0.189877	0	0	8.14742	17.2867	ZFP36L2
muscle filament sliding (GO:0030049)	1938-01-01	0.119822	0.189877	0	0	8.14742	17.2867	TPM1
regulation of immune response (GO:0050776)	2/179	0.120961	0.19125	0	0	3.43433	7.25428	IFITM1;NECTIN2
regulated exocytosis (GO:0045055)	2/180	0.122067	0.192387	0	0	3.41487	7.18209	CD63;PDGFA
regulation of receptor-mediated endocytosis (GO:0048259)	1939-01-01	0.122777	0.192387	0	0	7.93262	16.6378	LRPAP1
negative regulation of secretion by cell (GO:1903531)	1939-01-01	0.122777	0.192387	0	0	7.93262	16.6378	VAMP8
endothelial cell migration (GO:0043542)	1939-01-01	0.122777	0.192387	0	0	7.93262	16.6378	ID1
negative regulation of blood coagulation (GO:0030195)	1940-01-01	0.125721	0.194826	0	0	7.72883	16.0272	PDGFA
negative regulation of cell-substrate adhesion (GO:0010812)	1940-01-01	0.125721	0.194826	0	0	7.72883	16.0272	ACER2
stem cell differentiation (GO:0048863)	1940-01-01	0.125721	0.194826	0	0	7.72883	16.0272	EPCAM
regulation of microtubule polymerization (GO:0031113)	1940-01-01	0.125721	0.194826	0	0	7.72883	16.0272	STMN1
organic hydroxy compound transport (GO:0015850)	1940-01-01	0.125721	0.194826	0	0	7.72883	16.0272	SLC16A1
heart contraction (GO:0060047)	1941-01-01	0.128656	0.197629	0	0	7.53523	15.4518	TPM1
carboxylic acid transmembrane transport (GO:1905039)	1941-01-01	0.128656	0.197629	0	0	7.53523	15.4518	SLC16A1
T cell differentiation (GO:0030217)	1941-01-01	0.128656	0.197629	0	0	7.53523	15.4518	ZFP36L2
visual system development (GO:0150063)	1941-01-01	0.128656	0.197629	0	0	7.53523	15.4518	FOXC1
positive regulation of ATPase activity (GO:0032781)	1942-01-01	0.131581	0.201241	0	0	7.35107	14.909	TPM1
skeletal system morphogenesis (GO:0048705)	1942-01-01	0.131581	0.201241	0	0	7.35107	14.909	TFAP2A
negative regulation of Wnt signaling pathway (GO:0030178)	2/191	0.134391	0.203046	0	0	3.21433	6.45117	DAB2;SHISA2
positive regulation of axonogenesis (GO:0050772)	1943-01-01	0.134496	0.203046	0	0	7.17569	14.396	ROBO1
regulation of cell-cell adhesion (GO:0022407)	1943-01-01	0.134496	0.203046	0	0	7.17569	14.396	SPINT2
positive regulation of leukocyte mediated cytotoxicity (GO:0001912)	1943-01-01	0.134496	0.203046	0	0	7.17569	14.396	NECTIN2
spermatid development (GO:0007286)	1943-01-01	0.134496	0.203046	0	0	7.17569	14.396	NECTIN2
cellular response to retinoic acid (GO:0071300)	1943-01-01	0.134496	0.203046	0	0	7.17569	14.396	WNT6
positive regulation of cell-matrix adhesion (GO:0001954)	1944-01-01	0.137402	0.204083	0	0	7.00846	13.9107	S100A10
antibacterial humoral response (GO:0019731)	1944-01-01	0.137402	0.204083	0	0	7.00846	13.9107	WFDC2
branching morphogenesis of an epithelial tube (GO:0048754)	1944-01-01	0.137402	0.204083	0	0	7.00846	13.9107	SALL1
cardiac ventricle morphogenesis (GO:0003208)	1944-01-01	0.137402	0.204083	0	0	7.00846	13.9107	TPM1
positive regulation of mRNA catabolic process (GO:0061014)	1944-01-01	0.137402	0.204083	0	0	7.00846	13.9107	ZFP36L2
positive regulation of osteoblast differentiation (GO:0045669)	1944-01-01	0.137402	0.204083	0	0	7.00846	13.9107	IFITM1
mRNA catabolic process (GO:0006402)	1944-01-01	0.137402	0.204083	0	0	7.00846	13.9107	ZFP36L2
negative regulation of macromolecule metabolic process (GO:0010605)	2/194	0.1378	0.204083	0	0	3.16362	6.27015	LRPAP1;ROBO1
regulation of programmed cell death (GO:0043067)	2/194	0.1378	0.204083	0	0	3.16362	6.27015	ACER2;MAGED1
positive regulation of Notch signaling pathway (GO:0045747)	1945-01-01	0.140298	0.207345	0	0	6.84883	13.451	ROBO1
regulation of cellular protein localization (GO:1903827)	1946-01-01	0.143184	0.210283	0	0	6.6963	13.0151	GPC3
regulation of DNA metabolic process (GO:0051052)	1946-01-01	0.143184	0.210283	0	0	6.6963	13.0151	PDGFA
regulation of fibroblast proliferation (GO:0048145)	1946-01-01	0.143184	0.210283	0	0	6.6963	13.0151	PDGFA
negative regulation of cold-induced thermogenesis (GO:0120163)	1947-01-01	0.146061	0.213171	0	0	6.5504	12.6012	ID1
regulation of DNA binding (GO:0051101)	1947-01-01	0.146061	0.213171	0	0	6.5504	12.6012	FOXC1
positive regulation of neuron death (GO:1901216)	1947-01-01	0.146061	0.213171	0	0	6.5504	12.6012	TFAP2A
generation of neurons (GO:0048699)	2/202	0.146983	0.214071	0	0	3.03585	5.82104	WNT6;FGF8
axon guidance (GO:0007411)	2/203	0.14814	0.215309	0	0	3.02059	5.7681	EMB;ROBO1
myelination (GO:0042552)	1948-01-01	0.148929	0.216008	0	0	6.4107	12.2078	CMTM8
adherens junction organization (GO:0034332)	1949-01-01	0.151787	0.217902	0	0	6.27683	11.8336	NECTIN2
aminoglycan biosynthetic process (GO:0006023)	1949-01-01	0.151787	0.217902	0	0	6.27683	11.8336	GPC3
RNA catabolic process (GO:0006401)	1949-01-01	0.151787	0.217902	0	0	6.27683	11.8336	ZFP36L2
mitotic cytokinesis (GO:0000281)	1949-01-01	0.151787	0.217902	0	0	6.27683	11.8336	STMN1
positive regulation of actin filament polymerization (GO:0030838)	1949-01-01	0.151787	0.217902	0	0	6.27683	11.8336	CDC42EP5
regulation of protein kinase B signaling (GO:0051896)	2/207	0.152787	0.218891	0	0	2.96105	5.56296	FGF8;PDGFA
cytokine-mediated signaling pathway (GO:0019221)	4/621	0.154602	0.219301	0	0	1.9877	3.71085	IFITM3;IFITM1;FOXC1;PIM1
actin polymerization or depolymerization (GO:0008154)	1950-01-01	0.154635	0.219301	0	0	6.14842	11.4772	DSTN
positive regulation of cell morphogenesis involved in differentiation (GO:0010770)	1950-01-01	0.154635	0.219301	0	0	6.14842	11.4772	S100A10
negative regulation of ERK1 and ERK2 cascade (GO:0070373)	1950-01-01	0.154635	0.219301	0	0	6.14842	11.4772	DUSP6
positive regulation of ion transport (GO:0043270)	1950-01-01	0.154635	0.219301	0	0	6.14842	11.4772	VAMP8
regulation of smoothened signaling pathway (GO:0008589)	1951-01-01	0.157474	0.220652	0	0	6.02515	11.1375	GPC3
regulation of substrate adhesion-dependent cell spreading (GO:1900024)	1951-01-01	0.157474	0.220652	0	0	6.02515	11.1375	S100A10
regulation of axonogenesis (GO:0050770)	1951-01-01	0.157474	0.220652	0	0	6.02515	11.1375	ROBO1
positive regulation of fat cell differentiation (GO:0045600)	1951-01-01	0.157474	0.220652	0	0	6.02515	11.1375	PIM1
regulation of epithelial cell migration (GO:0010632)	1951-01-01	0.157474	0.220652	0	0	6.02515	11.1375	RAB25
mesenchymal cell differentiation (GO:0048762)	1951-01-01	0.157474	0.220652	0	0	6.02515	11.1375	FOXC1
ameboidal-type cell migration (GO:0001667)	1952-01-01	0.160304	0.22328	0	0	5.90671	10.8133	GPC3
signal transduction in response to DNA damage (GO:0042770)	1952-01-01	0.160304	0.22328	0	0	5.90671	10.8133	ACER2
sprouting angiogenesis (GO:0002040)	1952-01-01	0.160304	0.22328	0	0	5.90671	10.8133	ROBO1
positive regulation of protein modification process (GO:0031401)	2/214	0.160987	0.223788	0	0	2.86226	5.22773	DAB2;FGF8
heart morphogenesis (GO:0003007)	1953-01-01	0.163124	0.225281	0	0	5.79283	10.5038	FGF8
positive regulation of macroautophagy (GO:0016239)	1953-01-01	0.163124	0.225281	0	0	5.79283	10.5038	SLC25A4
regulation of DNA replication (GO:0006275)	1953-01-01	0.163124	0.225281	0	0	5.79283	10.5038	S100A11
extracellular structure organization (GO:0043062)	2/216	0.163345	0.225281	0	0	2.83523	5.13712	PDGFA;HAPLN1
external encapsulating structure organization (GO:0045229)	2/217	0.164526	0.226466	0	0	2.8219	5.09263	PDGFA;HAPLN1
glycosaminoglycan metabolic process (GO:0030203)	1954-01-01	0.165935	0.226627	0	0	5.68325	10.208	GPC3
regulation of focal adhesion assembly (GO:0051893)	1954-01-01	0.165935	0.226627	0	0	5.68325	10.208	S100A10
striated muscle contraction (GO:0006941)	1954-01-01	0.165935	0.226627	0	0	5.68325	10.208	TPM1
regulation of potassium ion transmembrane transport (GO:1901379)	1954-01-01	0.165935	0.226627	0	0	5.68325	10.208	CD63
pyruvate metabolic process (GO:0006090)	1955-01-01	0.168737	0.228489	0	0	5.57772	9.92508	SLC16A1
negative regulation of cytokine-mediated signaling pathway (GO:0001960)	1955-01-01	0.168737	0.228489	0	0	5.57772	9.92508	ROBO1
ceramide metabolic process (GO:0006672)	1955-01-01	0.168737	0.228489	0	0	5.57772	9.92508	ACER2
positive regulation of cell motility (GO:2000147)	2/221	0.169268	0.228489	0	0	2.76979	4.91991	DAB2;PDGFA
protein-containing complex disassembly (GO:0032984)	1956-01-01	0.171529	0.228489	0	0	5.47603	9.65425	VAMP8
glycosaminoglycan catabolic process (GO:0006027)	1956-01-01	0.171529	0.228489	0	0	5.47603	9.65425	GPC3
blood vessel morphogenesis (GO:0048514)	1956-01-01	0.171529	0.228489	0	0	5.47603	9.65425	ID1
negative regulation of metabolic process (GO:0009892)	1956-01-01	0.171529	0.228489	0	0	5.47603	9.65425	ID1
Rho protein signal transduction (GO:0007266)	1956-01-01	0.171529	0.228489	0	0	5.47603	9.65425	CDC42EP5
sensory organ development (GO:0007423)	1956-01-01	0.171529	0.228489	0	0	5.47603	9.65425	FOXC1
chemokine-mediated signaling pathway (GO:0070098)	1956-01-01	0.171529	0.228489	0	0	5.47603	9.65425	FOXC1
mitochondrial transport (GO:0006839)	1956-01-01	0.171529	0.228489	0	0	5.47603	9.65425	SLC25A4
peptidyl-tyrosine modification (GO:0018212)	1956-01-01	0.171529	0.228489	0	0	5.47603	9.65425	PKDCC
regulation of reactive oxygen species metabolic process (GO:2000377)	1957-01-01	0.174312	0.230447	0	0	5.37798	9.39482	TFAP2A
positive regulation of cell junction assembly (GO:1901890)	1957-01-01	0.174312	0.230447	0	0	5.37798	9.39482	S100A10
carboxylic acid transport (GO:0046942)	1957-01-01	0.174312	0.230447	0	0	5.37798	9.39482	SLC16A1
monocarboxylic acid transport (GO:0015718)	1957-01-01	0.174312	0.230447	0	0	5.37798	9.39482	SLC16A1
eye development (GO:0001654)	1958-01-01	0.177086	0.233236	0	0	5.28336	9.14612	FOXC1
membrane lipid biosynthetic process (GO:0046467)	1958-01-01	0.177086	0.233236	0	0	5.28336	9.14612	ACER2
regulation of secretion by cell (GO:1903530)	1959-01-01	0.179851	0.235992	0	0	5.19201	8.90754	VAMP8
response to reactive oxygen species (GO:0000302)	1959-01-01	0.179851	0.235992	0	0	5.19201	8.90754	TPM1
cellular response to chemokine (GO:1990869)	1960-01-01	0.182607	0.23916	0	0	5.10375	8.67852	FOXC1
nervous system development (GO:0007399)	3/447	0.188844	0.246868	0	0	2.05754	3.42958	DLX5;HAPLN1;ROBO1
regulation of ERK1 and ERK2 cascade (GO:0070372)	2/238	0.189664	0.24748	0	0	2.56806	4.2694	PDGFA;DUSP6
cellular response to reactive oxygen species (GO:0034614)	1963-01-01	0.190819	0.248065	0	0	4.85606	8.04372	TPM1
positive regulation of Ras protein signal transduction (GO:0046579)	1963-01-01	0.190819	0.248065	0	0	4.85606	8.04372	ROBO1
axonogenesis (GO:0007409)	2/240	0.192087	0.249251	0	0	2.54622	4.20077	EMB;ROBO1
diterpenoid metabolic process (GO:0016101)	1964-01-01	0.193538	0.250671	0	0	4.77874	7.84803	GPC3
membrane organization (GO:0061024)	2/242	0.194514	0.251471	0	0	2.52474	4.13364	VAMP8;DAB2
regulation of RNA metabolic process (GO:0051252)	1965-01-01	0.196249	0.251858	0	0	4.70384	7.6596	ESRP1
BMP signaling pathway (GO:0030509)	1965-01-01	0.196249	0.251858	0	0	4.70384	7.6596	DLX5
regulation of cell-matrix adhesion (GO:0001952)	1965-01-01	0.196249	0.251858	0	0	4.70384	7.6596	ACER2
regulation of cellular catabolic process (GO:0031329)	1965-01-01	0.196249	0.251858	0	0	4.70384	7.6596	ACER2
positive regulation of cell death (GO:0010942)	1966-01-01	0.19895	0.254859	0	0	4.63124	7.47806	ACER2
positive regulation of catabolic process (GO:0009896)	1967-01-01	0.201642	0.257369	0	0	4.56084	7.30308	GPC3
anion transmembrane transport (GO:0098656)	1967-01-01	0.201642	0.257369	0	0	4.56084	7.30308	SLC25A4
canonical Wnt signaling pathway (GO:0060070)	1968-01-01	0.204326	0.259849	0	0	4.49254	7.13432	WNT6
positive regulation of protein localization to nucleus (GO:1900182)	1968-01-01	0.204326	0.259849	0	0	4.49254	7.13432	LARP7
regulation of cellular macromolecule biosynthetic process (GO:2000112)	3/468	0.206822	0.261828	0	0	1.9625	3.0927	FOXC1;MAGED1;PDGFA
positive regulation of protein polymerization (GO:0032273)	1969-01-01	0.207	0.261828	0	0	4.42625	6.97149	CDC42EP5
peptidyl-tyrosine phosphorylation (GO:0018108)	1969-01-01	0.207	0.261828	0	0	4.42625	6.97149	PKDCC
regulation of canonical Wnt signaling pathway (GO:0060828)	2/253	0.207931	0.26206	0	0	2.41275	3.78934	DAB2;GPC3
positive regulation of phosphorylation (GO:0042327)	2/253	0.207931	0.26206	0	0	2.41275	3.78934	DAB2;FGF8
positive regulation of cell-substrate adhesion (GO:0010811)	1970-01-01	0.209666	0.263774	0	0	4.36188	6.8143	S100A10
cellular response to BMP stimulus (GO:0071773)	1971-01-01	0.212323	0.266162	0	0	4.29935	6.66247	DLX5
regulation of hematopoietic stem cell differentiation (GO:1902036)	1971-01-01	0.212323	0.266162	0	0	4.29935	6.66247	FOXC1
cell morphogenesis involved in differentiation (GO:0000904)	1972-01-01	0.214971	0.267571	0	0	4.23858	6.51577	RAB25
positive regulation of neurogenesis (GO:0050769)	1972-01-01	0.214971	0.267571	0	0	4.23858	6.51577	ROBO1
negative regulation of supramolecular fiber organization (GO:1902904)	1972-01-01	0.214971	0.267571	0	0	4.23858	6.51577	STMN1
cytoskeleton-dependent cytokinesis (GO:0061640)	1972-01-01	0.214971	0.267571	0	0	4.23858	6.51577	STMN1
antigen processing and presentation of exogenous peptide antigen via MHC class I, TAP-dependent (GO:0002479)	1973-01-01	0.217611	0.268948	0	0	4.1795	6.37394	VAMP8
regulation of actin filament polymerization (GO:0030833)	1973-01-01	0.217611	0.268948	0	0	4.1795	6.37394	CDC42EP5
regulation of actin filament-based process (GO:0032970)	1973-01-01	0.217611	0.268948	0	0	4.1795	6.37394	PDGFA
endoplasmic reticulum organization (GO:0007029)	1973-01-01	0.217611	0.268948	0	0	4.1795	6.37394	CYB5A
cellular response to cytokine stimulus (GO:0071345)	3/482	0.219024	0.27022	0	0	1.90377	2.89101	FOXC1;PIM1;ZFP36L2
sphingolipid biosynthetic process (GO:0030148)	1974-01-01	0.220241	0.270769	0	0	4.12204	6.23678	ACER2
DNA damage response, signal transduction by p53 class mediator (GO:0030330)	1974-01-01	0.220241	0.270769	0	0	4.12204	6.23678	ACER2
integrin-mediated signaling pathway (GO:0007229)	1975-01-01	0.222863	0.273036	0	0	4.06613	6.10407	DAB2
regulation of hematopoietic progenitor cell differentiation (GO:1901532)	1975-01-01	0.222863	0.273036	0	0	4.06613	6.10407	FOXC1
central nervous system development (GO:0007417)	2/268	0.226381	0.276863	0	0	2.27496	3.37953	HESX1;HAPLN1
negative regulation of developmental process (GO:0051093)	1977-01-01	0.228081	0.277492	0	0	3.95873	5.85122	FOXC1
positive regulation of phosphatidylinositol 3-kinase signaling (GO:0014068)	1977-01-01	0.228081	0.277492	0	0	3.95873	5.85122	PDGFA
phosphatidylcholine metabolic process (GO:0046470)	1977-01-01	0.228081	0.277492	0	0	3.95873	5.85122	STARD10
negative regulation of blood vessel morphogenesis (GO:2000181)	1978-01-01	0.230677	0.279681	0	0	3.90712	5.73073	FOXC1
antigen processing and presentation of exogenous peptide antigen via MHC class I (GO:0042590)	1978-01-01	0.230677	0.279681	0	0	3.90712	5.73073	VAMP8
positive regulation of proteasomal ubiquitin-dependent protein catabolic process (GO:0032436)	1979-01-01	0.233264	0.281844	0	0	3.85684	5.61395	DAB2
positive regulation of ubiquitin-dependent protein catabolic process (GO:2000060)	1979-01-01	0.233264	0.281844	0	0	3.85684	5.61395	DAB2
positive regulation of MAPK cascade (GO:0043410)	2/274	0.233799	0.282004	0	0	2.2241	3.23227	PDGFA;ROBO1
negative regulation of cell cycle (GO:0045786)	1980-01-01	0.235843	0.282528	0	0	3.80783	5.50074	FOXC1
positive regulation of cell adhesion (GO:0045785)	1980-01-01	0.235843	0.282528	0	0	3.80783	5.50074	TPM1
negative regulation of cellular response to growth factor stimulus (GO:0090288)	1980-01-01	0.235843	0.282528	0	0	3.80783	5.50074	SHISA2
regulation of fat cell differentiation (GO:0045598)	1980-01-01	0.235843	0.282528	0	0	3.80783	5.50074	ZFP36L2
positive regulation of cytoskeleton organization (GO:0051495)	1982-01-01	0.240975	0.287694	0	0	3.71343	5.28445	CDC42EP5
cell-cell junction organization (GO:0045216)	1982-01-01	0.240975	0.287694	0	0	3.71343	5.28445	NECTIN2
positive regulation of plasma membrane bounded cell projection assembly (GO:0120034)	1983-01-01	0.243528	0.289757	0	0	3.66796	5.18108	CDC42EP5
regulation of osteoblast differentiation (GO:0045667)	1983-01-01	0.243528	0.289757	0	0	3.66796	5.18108	IFITM1
positive regulation of protein catabolic process (GO:0045732)	1985-01-01	0.248609	0.294885	0	0	3.58027	4.98328	GPC3
positive regulation of programmed cell death (GO:0043068)	2/286	0.248678	0.294885	0	0	2.12882	2.96246	PHLDA1;DUSP6
positive regulation of proteasomal protein catabolic process (GO:1901800)	1986-01-01	0.251137	0.297299	0	0	3.53797	4.88861	DAB2
negative regulation of angiogenesis (GO:0016525)	1987-01-01	0.253656	0.299776	0	0	3.49665	4.79662	FOXC1
sensory perception of mechanical stimulus (GO:0050954)	1988-01-01	0.256168	0.302235	0	0	3.45629	4.7072	TFAP2A
positive regulation of inflammatory response (GO:0050729)	1989-01-01	0.25867	0.303657	0	0	3.41684	4.62025	VAMP8
transforming growth factor beta receptor signaling pathway (GO:0007179)	1989-01-01	0.25867	0.303657	0	0	3.41684	4.62025	ID1
post-Golgi vesicle-mediated transport (GO:0006892)	1989-01-01	0.25867	0.303657	0	0	3.41684	4.62025	VAMP8
regulation of mRNA splicing, via spliceosome (GO:0048024)	1990-01-01	0.261165	0.306073	0	0	3.37828	4.53569	LARP7
regulation of stem cell differentiation (GO:2000736)	1991-01-01	0.263651	0.306937	0	0	3.34057	4.45341	ZFP36L2
regulation of actin cytoskeleton organization (GO:0032956)	1991-01-01	0.263651	0.306937	0	0	3.34057	4.45341	PDGFA
sensory perception of sound (GO:0007605)	1991-01-01	0.263651	0.306937	0	0	3.34057	4.45341	TFAP2A
positive regulation of supramolecular fiber organization (GO:1902905)	1991-01-01	0.263651	0.306937	0	0	3.34057	4.45341	CDC42EP5
extracellular matrix organization (GO:0030198)	2/300	0.26608	0.307274	0	0	2.02736	2.68414	PDGFA;HAPLN1
negative regulation of mitotic cell cycle phase transition (GO:1901991)	1992-01-01	0.266129	0.307274	0	0	3.3037	4.37334	ZFP36L2
retinoid metabolic process (GO:0001523)	1992-01-01	0.266129	0.307274	0	0	3.3037	4.37334	GPC3
Wnt signaling pathway (GO:0016055)	1992-01-01	0.266129	0.307274	0	0	3.3037	4.37334	WNT6
regulation of peptidyl-tyrosine phosphorylation (GO:0050730)	1992-01-01	0.266129	0.307274	0	0	3.3037	4.37334	PDGFA
regulation of epithelial cell proliferation (GO:0050678)	1993-01-01	0.268599	0.309109	0	0	3.26762	4.2954	MAGED1
regulation of heart contraction (GO:0008016)	1993-01-01	0.268599	0.309109	0	0	3.26762	4.2954	TPM1
negative regulation of cell death (GO:0060548)	1994-01-01	0.271061	0.30991	0	0	3.23232	4.21951	LRPAP1
positive regulation of epithelial cell migration (GO:0010634)	1994-01-01	0.271061	0.30991	0	0	3.23232	4.21951	RAB25
hemopoiesis (GO:0030097)	1994-01-01	0.271061	0.30991	0	0	3.23232	4.21951	ZFP36L2
negative regulation of MAPK cascade (GO:0043409)	1994-01-01	0.271061	0.30991	0	0	3.23232	4.21951	DUSP6
mRNA metabolic process (GO:0016071)	1995-01-01	0.273514	0.312206	0	0	3.19778	4.1456	ZFP36L2
regulation of vesicle-mediated transport (GO:0060627)	1996-01-01	0.27596	0.313977	0	0	3.16396	4.0736	RAB25
cellular transition metal ion homeostasis (GO:0046916)	1996-01-01	0.27596	0.313977	0	0	3.16396	4.0736	ATOX1
glycosaminoglycan biosynthetic process (GO:0006024)	1997-01-01	0.278397	0.316237	0	0	3.13084	4.00343	GPC3
regulation of neuron apoptotic process (GO:0043523)	1998-01-01	0.280826	0.318481	0	0	3.09841	3.93504	TFAP2A
organic anion transport (GO:0015711)	1999-01-01	0.283247	0.320709	0	0	3.06664	3.86836	SLC25A4
regulation of transforming growth factor beta receptor signaling pathway (GO:0017015)	1/100	0.28566	0.321883	0	0	3.03551	3.80335	DAB2
cell-matrix adhesion (GO:0007160)	1/100	0.28566	0.321883	0	0	3.03551	3.80335	CD63
organic acid transport (GO:0015849)	1/100	0.28566	0.321883	0	0	3.03551	3.80335	SLC16A1
epithelial cell differentiation (GO:0030855)	1/101	0.288065	0.324073	0	0	3.005	3.73993	DAB2
regulation of proteasomal ubiquitin-dependent protein catabolic process (GO:0032434)	1/102	0.290462	0.325726	0	0	2.9751	3.67806	DAB2
regulation of protein catabolic process (GO:0042176)	1/102	0.290462	0.325726	0	0	2.9751	3.67806	GPC3
chromatin remodeling (GO:0006338)	1/103	0.292851	0.327881	0	0	2.94578	3.61768	NPM3
negative regulation of gene expression (GO:0010629)	2/322	0.29343	0.328006	0	0	1.88587	2.31229	ZFP36L2;ROBO1
cellular response to oxygen-containing compound (GO:1901701)	2/323	0.294671	0.32887	0	0	1.87989	2.29703	WNT6;TPM1
positive regulation of cellular metabolic process (GO:0031325)	1/105	0.297606	0.331618	0	0	2.88884	3.50123	CD63
regulation of phosphatidylinositol 3-kinase signaling (GO:0014066)	1/106	0.299971	0.333724	0	0	2.86118	3.44506	PDGFA
cellular protein localization (GO:0034613)	2/329	0.302114	0.335576	0	0	1.84484	2.20818	CD63;ID1
response to tumor necrosis factor (GO:0034612)	1/110	0.309355	0.343076	0	0	2.75563	3.23309	ZFP36L2
regulation of cytoskeleton organization (GO:0051493)	1/112	0.314	0.347678	0	0	2.70571	3.13419	PDGFA
response to lipid (GO:0033993)	1/114	0.318614	0.352232	0	0	2.65755	3.03963	ACER2
positive regulation of protein metabolic process (GO:0051247)	1/115	0.32091	0.354212	0	0	2.6341	2.99391	GPC3
sphingolipid metabolic process (GO:0006665)	1/116	0.323198	0.356178	0	0	2.61107	2.94917	ACER2
positive regulation of cell projection organization (GO:0031346)	1/117	0.325479	0.358129	0	0	2.58843	2.9054	ROBO1
supramolecular fiber organization (GO:0097435)	2/351	0.329283	0.361747	0	0	1.7266	1.91798	STMN1;TPM1
macroautophagy (GO:0016236)	1/120	0.332275	0.364464	0	0	2.52279	2.77959	VAMP8
regulation of transcription, DNA-templated (GO:0006355)	2244-09-01	0.336038	0.368016	0	0	1.22874	1.33998	TFAP2A;FOXC1;SALL1;PEG3;DLX5;MAGED1;ID1;HESX1;ID3
regulation of mRNA catabolic process (GO:0061013)	1/122	0.336768	0.368242	0	0	2.48084	2.70005	ZFP36L2
cellular response to oxidative stress (GO:0034599)	1/125	0.343452	0.374967	0	0	2.42045	2.58676	TPM1
microtubule cytoskeleton organization involved in mitosis (GO:1902850)	1/128	0.35007	0.381598	0	0	2.36292	2.48017	STMN1
muscle contraction (GO:0006936)	1/129	0.352261	0.383392	0	0	2.34434	2.44604	TPM1
positive regulation of canonical Wnt signaling pathway (GO:0090263)	1/130	0.354445	0.384576	0	0	2.32605	2.41258	GPC3
G2/M transition of mitotic cell cycle (GO:0000086)	1/130	0.354445	0.384576	0	0	2.32605	2.41258	PHLDA1
cell cycle G2/M phase transition (GO:0044839)	1/131	0.356622	0.385745	0	0	2.30804	2.37977	PHLDA1
cellular response to metal ion (GO:0071248)	1/131	0.356622	0.385745	0	0	2.30804	2.37977	TFAP2A
regulation of cell adhesion (GO:0030155)	1/133	0.360954	0.389232	0	0	2.27284	2.31604	TPM1
RNA metabolic process (GO:0016070)	1/133	0.360954	0.389232	0	0	2.27284	2.31604	RBPMS
protein localization to plasma membrane (GO:0072659)	1/136	0.367398	0.395573	0	0	2.222	2.22491	S100A10
protein dephosphorylation (GO:0006470)	1/139	0.373778	0.401826	0	0	2.17336	2.13879	DUSP6
protein localization to cell periphery (GO:1990778)	1/140	0.37589	0.403479	0	0	2.15762	2.11114	S100A10
Ras protein signal transduction (GO:0007265)	1/142	0.380094	0.406128	0	0	2.1268	2.05733	CDC42EP5
chromatin organization (GO:0006325)	1/142	0.380094	0.406128	0	0	2.1268	2.05733	NPM3
protein localization to organelle (GO:0033365)	1/142	0.380094	0.406128	0	0	2.1268	2.05733	CYB5A
receptor-mediated endocytosis (GO:0006898)	1/143	0.382186	0.406507	0	0	2.11172	2.03115	DAB2
neuron development (GO:0048666)	1/143	0.382186	0.406507	0	0	2.11172	2.03115	STMN1
monocarboxylic acid metabolic process (GO:0032787)	1/143	0.382186	0.406507	0	0	2.11172	2.03115	SLC16A1
regulation of mRNA stability (GO:0043488)	1/146	0.388419	0.412511	0	0	2.06771	1.95537	ZFP36L2
positive regulation of hydrolase activity (GO:0051345)	1/149	0.39459	0.418432	0	0	2.02549	1.88352	S100A10
brain development (GO:0007420)	1/150	0.396633	0.419965	0	0	2.0118	1.86039	HESX1
dephosphorylation (GO:0016311)	1/153	0.402723	0.42577	0	0	1.97179	1.79336	DUSP6
mitotic spindle organization (GO:0007052)	1/157	0.410748	0.433601	0	0	1.92084	1.70912	STMN1
organelle organization (GO:0006996)	2/420	0.412292	0.434578	0	0	1.43651	1.27278	TPM1;NECTIN2
protein autophosphorylation (GO:0046777)	1/159	0.41472	0.436482	0	0	1.89634	1.66906	PIM1
regulation of nucleic acid-templated transcription (GO:1903506)	2/430	0.423939	0.445517	0	0	1.40223	1.20334	FOXC1;MAGED1
negative regulation of canonical Wnt signaling pathway (GO:0090090)	1/165	0.42648	0.447518	0	0	1.8264	1.55644	DAB2
regulation of MAPK cascade (GO:0043408)	1/166	0.428418	0.448879	0	0	1.81524	1.5387	PDGFA
cellular protein-containing complex assembly (GO:0034622)	1/168	0.432273	0.452244	0	0	1.79332	1.50406	VAMP8
neuron projection development (GO:0031175)	1/171	0.438008	0.457562	0	0	1.76141	1.45408	STMN1
positive regulation of ERK1 and ERK2 cascade (GO:0070374)	1/172	0.439907	0.458863	0	0	1.75102	1.43792	PDGFA
mitochondrion organization (GO:0007005)	1/175	0.445566	0.464076	0	0	1.72057	1.39093	SLC25A4
defense response to bacterium (GO:0042742)	1/176	0.447439	0.465337	0	0	1.71065	1.37573	WFDC2
positive regulation of developmental process (GO:0051094)	1/177	0.449307	0.465899	0	0	1.70084	1.36076	FGF8
glycerophospholipid biosynthetic process (GO:0046474)	1/177	0.449307	0.465899	0	0	1.70084	1.36076	STARD10
regulation of mitotic cell cycle (GO:0007346)	1/178	0.451168	0.467139	0	0	1.69115	1.34601	FOXC1
RNA processing (GO:0006396)	1/179	0.453023	0.468369	0	0	1.68156	1.33148	RBPMS
regulation of mitotic cell cycle phase transition (GO:1901990)	1/188	0.469444	0.484631	0	0	1.5999	1.20986	ZFP36L2
regulation of GTPase activity (GO:0043087)	1/189	0.471238	0.485769	0	0	1.59131	1.19729	S100A10
negative regulation of cell differentiation (GO:0045596)	1/191	0.474808	0.488732	0	0	1.5744	1.17268	ZFP36L2
cellular response to tumor necrosis factor (GO:0071356)	1/194	0.48012	0.493476	0	0	1.54969	1.13704	ZFP36L2
protein localization to membrane (GO:0072657)	1/195	0.481878	0.494559	0	0	1.54163	1.12549	S100A10
regulation of signal transduction (GO:0009966)	1/198	0.487119	0.499208	0	0	1.51792	1.09176	CD63
regulation of macromolecule metabolic process (GO:0060255)	1/200	0.490584	0.502026	0	0	1.50251	1.07003	PEG3
regulation of angiogenesis (GO:0045765)	1/203	0.495738	0.506562	0	0	1.47997	1.03851	FOXC1
protein phosphorylation (GO:0006468)	2/496	0.497696	0.507824	0	0	1.21078	0.844837	PKDCC;PIM1
mitotic cell cycle phase transition (GO:0044772)	1/209	0.505893	0.515438	0	0	1.43684	0.97911	PHLDA1
positive regulation of GTPase activity (GO:0043547)	1/214	0.514201	0.523143	0	0	1.40276	0.933034	S100A10
cellular response to lipid (GO:0071396)	1/219	0.522371	0.530687	0	0	1.37024	0.889801	WNT6
apoptotic process (GO:0006915)	1/231	0.541432	0.548464	0	0	1.29796	0.796346	PHLDA2
regulation of autophagy (GO:0010506)	1/231	0.541432	0.548464	0	0	1.29796	0.796346	ACER2
positive regulation of intracellular signal transduction (GO:1902533)	2/546	0.549536	0.555871	0	0	1.09666	0.656551	FGF8;PDGFA
cellular component assembly (GO:0022607)	1/261	0.585867	0.591768	0	0	1.14645	0.612961	PDGFA
proteolysis (GO:0006508)	1/287	0.620927	0.62628	0	0	1.04085	0.496007	WFDC2
cellular protein modification process (GO:0006464)	3/1025	0.674347	0.679185	0	0	0.867371	0.341753	PIM1;GPC3;DUSP6
post-translational protein modification (GO:0043687)	1/345	0.688942	0.69289	0	0	0.8628	0.321477	GPC3
cellular response to DNA damage stimulus (GO:0006974)	1/350	0.694208	0.697188	0	0	0.850221	0.310317	ACER2
gene expression (GO:0010467)	1/356	0.700412	0.702413	0	0	0.835595	0.297544	RBPMS
phosphorylation (GO:0016310)	1/400	0.742269	0.743328	0	0	0.741779	0.221082	PIM1
cellular protein metabolic process (GO:0044267)	1/417	0.756849	0.756849	0	0	0.710846	0.198035	GPC3
