# Supplementary material for: Post-transcriptional regulation in cranial neural crest cells expands developmental potential
Source: Proc Natl Acad Sci U S A. 2023 Feb 1;120(6):e2212578120. doi: 10.1073/pnas.2212578120 (PMC9963983; doi:10.1073/pnas.2212578120)
Supplement: Supplementary file 12 — Dataset S11 (XLSX) [file pnas.2212578120.sd11.xlsx]

## Sheet: NCC pop 2 - Non Neural NCC
Gbx2
Hmga2
Zfp703
Tshz1
Foxc1
Nudt4
Ifitm1
Rbp1
Wnt8a
Hoxb1
Efnb1
Irx3
Irx1
Pdlim4
Meis2
Tbx1
Cdkn1c
Crabp1
H19
Hapln1
Prrx2
Ebf1
Hoxb2
Hoxb3os
Dach1
Hoxa1
Hoxa2
Meis1
Hotairm1
Twist1
Gm15050
Igfbp5
Col26a1
Foxc2
Tcf15
Meox1

## Sheet: BioGO 2018 pop2Non-Neural NCC 
Term	Overlap	P-value	Adjusted P-value	Old P-value	Old Adjusted P-value	Odds Ratio	Combined Score	Genes
regulation of transcription from RNA polymerase II promoter (GO:0006357)	15/1478	1.25867e-08	6.42299e-05	0	0	5.63825	102.563	IRX1;TBX1;FOXC2;FOXC1;TCF15;TSHZ1;WNT8A;EBF1;TWIST1;HMGA2;MEOX1;MEIS2;HOXA1;HOXB2;HOXB1
positive regulation of transcription from RNA polymerase II promoter (GO:0045944)	11/848	1.69409e-07	0.000432247	0	0	7.2065	112.356	TBX1;FOXC2;FOXC1;EBF1;TWIST1;HMGA2;HOXA1;HOXB2;HOXB1;MEOX1;MEIS2
positive regulation of transcription, DNA-templated (GO:0045893)	12/1120	3.2053e-07	0.000545221	0	0	5.95238	89.0077	CDKN1C;TBX1;FOXC2;FOXC1;EBF1;TWIST1;HMGA2;HOXA1;HOXB2;HOXB1;MEOX1;MEIS2
embryonic cranial skeleton morphogenesis (GO:0048701)	2020-03-15	2.40076e-06	0.00306277	0	0	111.111	1437.75	TBX1;TWIST1;HOXA1
positive regulation of transcription regulatory region DNA binding (GO:2000679)	2020-03-19	5.08762e-06	0.00519242	0	0	87.7193	1069.18	FOXC1;HMGA2;TWIST1
mesoderm development (GO:0007498)	2020-03-21	6.96577e-06	0.00592439	0	0	79.3651	942.421	TBX1;FOXC2;TCF15
ear morphogenesis (GO:0042471)	2020-03-24	1.05613e-05	0.00769919	0	0	69.4444	795.716	TBX1;TWIST1;HOXA1
positive regulation of DNA binding (GO:0043388)	1934-03-01	3.08412e-05	0.0196728	0	0	49.0196	509.15	FOXC1;TWIST1;HMGA2
regulation of transcription, DNA-templated (GO:0006355)	11/1598	7.55372e-05	0.0428296	0	0	3.82422	36.2953	CDKN1C;TBX1;FOXC2;FOXC1;DACH1;TCF15;TSHZ1;PRRX2;TWIST1;HMGA2;HOXB1
negative regulation of transcription, DNA-templated (GO:0045892)	8/813	7.91466e-05	0.0403885	0	0	5.46672	51.6289	CDKN1C;IRX1;FOXC2;FOXC1;DACH1;TWIST1;HMGA2;MEIS2
negative regulation of cell differentiation (GO:0045596)	4/150	0.000148542	0.0689099	0	0	14.8148	130.587	TBX1;MEIS1;TWIST1;MEIS2
negative regulation of cellular senescence (GO:2000773)	2020-02-11	0.000171494	0.0729277	0	0	101.01	875.855	HMGA2;TWIST1
cochlea morphogenesis (GO:0090103)	2020-02-11	0.000171494	0.0673179	0	0	101.01	875.855	TBX1;HOXA1
negative regulation of hemopoiesis (GO:1903707)	2020-02-14	0.000282783	0.103074	0	0	79.3651	648.479	MEIS1;MEIS2
negative regulation of cell aging (GO:0090344)	2020-02-15	0.000325919	0.110878	0	0	74.0741	594.731	HMGA2;TWIST1
odontogenesis of dentin-containing tooth (GO:0042475)	2020-02-16	0.000372057	0.118663	0	0	69.4444	548.365	TBX1;FOXC1
mesenchyme development (GO:0060485)	2020-02-16	0.000372057	0.111683	0	0	69.4444	548.365	HMGA2;MEOX1
artery development (GO:0060840)	2020-02-16	0.000372057	0.105478	0	0	69.4444	548.365	TBX1;HOXA1
negative regulation of transcription from RNA polymerase II promoter (GO:0000122)	6/565	0.000468433	0.125811	0	0	5.89971	45.2278	IRX1;FOXC2;FOXC1;TWIST1;HMGA2;MEIS2
negative regulation of double-strand break repair (GO:2000780)	2020-02-19	0.000528385	0.134817	0	0	58.4795	441.268	HMGA2;TWIST1
embryonic skeletal system morphogenesis (GO:0048704)	2020-02-21	0.000647427	0.157325	0	0	52.9101	388.492	TBX1;TWIST1
negative regulation of cell motility (GO:2000146)	1997-03-01	0.000703029	0.163071	0	0	17.1821	124.744	IFITM1;DACH1;IGFBP5
negative regulation of myeloid cell differentiation (GO:0045638)	2020-02-22	0.000711365	0.15783	0	0	50.5051	366.077	MEIS1;MEIS2
inner ear morphogenesis (GO:0042472)	2020-02-22	0.000711365	0.151254	0	0	50.5051	366.077	TBX1;HOXA1
positive regulation of angiogenesis (GO:0045766)	3/103	0.000837052	0.170859	0	0	16.1812	114.654	FOXC2;TWIST1;HMGA2
regulation of cellular senescence (GO:2000772)	2020-02-24	0.000848022	0.166441	0	0	46.2963	327.435	HMGA2;TWIST1
circulatory system development (GO:0072359)	3/109	0.000986315	0.186414	0	0	15.2905	105.834	TBX1;FOXC2;FOXC1
regulation of transcription regulatory region DNA binding (GO:2000677)	2020-02-26	0.00099632	0.181579	0	0	42.735	295.361	TWIST1;HMGA2
artery morphogenesis (GO:0048844)	1930-02-01	0.00132752	0.233598	0	0	37.037	245.35	TBX1;HOXA1
negative regulation of cell migration (GO:0030336)	3/121	0.00133313	0.226766	0	0	13.7741	91.1876	IFITM1;DACH1;IGFBP5
stem cell differentiation (GO:0048863)	1933-02-01	0.00160588	0.264348	0	0	33.67	216.636	HMGA2;MEOX1
positive regulation of nucleic acid-templated transcription (GO:1903508)	5/502	0.00193618	0.30876	0	0	5.53342	34.5675	CDKN1C;TBX1;FOXC2;FOXC1;HMGA2
negative regulation of cellular macromolecule biosynthetic process (GO:2000113)	5/512	0.00211022	0.326316	0	0	5.42535	33.4254	CDKN1C;DACH1;IGFBP5;TWIST1;HMGA2
positive regulation of gene expression (GO:0010628)	6/771	0.00233139	0.349914	0	0	4.32339	26.2053	CDKN1C;TBX1;FOXC2;FOXC1;TWIST1;HMGA2
positive regulation of epithelial to mesenchymal transition (GO:0010718)	1940-02-01	0.00235364	0.34316	0	0	27.7778	168.105	FOXC1;TWIST1
heart development (GO:0007507)	3/149	0.00241633	0.342515	0	0	11.1857	67.3994	TBX1;FOXC2;FOXC1
odontogenesis (GO:0042476)	1941-02-01	0.00247154	0.340872	0	0	27.1003	162.681	TBX1;FOXC1
mesenchymal cell differentiation (GO:0048762)	1941-02-01	0.00247154	0.331902	0	0	27.1003	162.681	FOXC1;HMGA2
negative regulation of viral genome replication (GO:0045071)	1950-02-01	0.00365493	0.478233	0	0	22.2222	124.704	IFITM1;HMGA2
regulation of angiogenesis (GO:0045765)	3/177	0.00392614	0.500878	0	0	9.4162	52.1666	FOXC1;TWIST1;HMGA2
regulation of DNA binding (GO:0051101)	1952-02-01	0.00394735	0.491301	0	0	21.3675	118.263	FOXC1;HMGA2
regulation of nucleic acid-templated transcription (GO:1903506)	5/607	0.004384	0.532656	0	0	4.57624	24.848	FOXC1;DACH1;PRRX2;HMGA2;HOXB1
response to retinoic acid (GO:0032526)	1957-02-01	0.0047244	0.560666	0	0	19.4932	104.386	TBX1;WNT8A
negative regulation of gene expression (GO:0010629)	5/618	0.00472952	0.548517	0	0	4.49479	24.0648	CDKN1C;DACH1;IGFBP5;TWIST1;HMGA2
positive regulation of cell differentiation (GO:0045597)	3/194	0.00507033	0.574975	0	0	8.59107	45.3982	FOXC1;IFITM1;TWIST1
regulation of cellular macromolecule biosynthetic process (GO:2000112)	5/631	0.00516254	0.572705	0	0	4.40218	23.1833	FOXC1;DACH1;PRRX2;HMGA2;HOXB1
regulation of myeloid cell differentiation (GO:0045637)	1965-02-01	0.00610186	0.662506	0	0	17.094	87.1652	MEIS1;MEIS2
regulation of epithelial to mesenchymal transition (GO:0010717)	1968-02-01	0.00666017	0.708059	0	0	16.3399	81.8891	FOXC1;TWIST1
regulation of osteoblast differentiation (GO:0045667)	1969-02-01	0.00685126	0.713509	0	0	16.1031	80.2467	IFITM1;TWIST1
regulation of epithelial cell proliferation (GO:0050678)	1972-02-01	0.00743937	0.759262	0	0	15.4321	75.6322	CDKN1C;TBX1
negative regulation of nucleic acid-templated transcription (GO:1903507)	4/444	0.00805047	0.80552	0	0	5.00501	24.1343	CDKN1C;DACH1;TWIST1;HMGA2
sensory perception of mechanical stimulus (GO:0050954)	1978-02-01	0.00868158	0.851963	0	0	14.245	67.6147	TBX1;HOXA1
sensory perception of sound (GO:0007605)	1981-02-01	0.00933519	0.89882	0	0	13.7174	64.1147	TBX1;HOXA1
regulation of gene expression (GO:0010468)	6/1037	0.00981391	0.927415	0	0	3.2144	14.8632	FOXC1;DACH1;PRRX2;TWIST1;HMGA2;HOXB1
negative regulation of DNA repair (GO:0045738)	2020-01-06	0.0107527	0.997659	0	0	92.5926	419.685	TWIST1
purine ribonucleoside monophosphate catabolic process (GO:0009169)	2020-01-06	0.0107527	0.979844	0	0	92.5926	419.685	NUDT4
response to chemokine (GO:1990868)	2020-01-06	0.0107527	0.962654	0	0	92.5926	419.685	FOXC1
hematopoietic stem cell differentiation (GO:0060218)	2020-01-06	0.0107527	0.946056	0	0	92.5926	419.685	MEOX1
negative regulation of vasculature development (GO:1901343)	2020-01-06	0.0107527	0.930022	0	0	92.5926	419.685	FOXC1
aortic valve development (GO:0003176)	2020-01-06	0.0107527	0.914521	0	0	92.5926	419.685	TWIST1
histone-serine phosphorylation (GO:0035404)	2020-01-06	0.0107527	0.899529	0	0	92.5926	419.685	HMGA2
cellular response to chemokine (GO:1990869)	2020-01-06	0.0107527	0.88502	0	0	92.5926	419.685	FOXC1
aortic valve morphogenesis (GO:0003180)	2020-01-06	0.0107527	0.870973	0	0	92.5926	419.685	TWIST1
ear development (GO:0043583)	2020-01-06	0.0107527	0.857364	0	0	92.5926	419.685	TBX1
excitatory chemical synaptic transmission (GO:0098976)	2020-01-07	0.0125339	0.984009	0	0	79.3651	347.565	PDLIM4
positive regulation of cellular senescence (GO:2000774)	2020-01-07	0.0125339	0.9691	0	0	79.3651	347.565	HMGA2
tooth mineralization (GO:0034505)	2020-01-07	0.0125339	0.954635	0	0	79.3651	347.565	TBX1
positive regulation of hemopoiesis (GO:1903708)	2020-01-07	0.0125339	0.940597	0	0	79.3651	347.565	FOXC1
regulation of monocyte chemotactic protein-1 production (GO:0071637)	2020-01-07	0.0125339	0.926965	0	0	79.3651	347.565	TWIST1
retinoic acid receptor signaling pathway (GO:0048384)	2020-01-07	0.0125339	0.913723	0	0	79.3651	347.565	TBX1
vascular endothelial growth factor signaling pathway (GO:0038084)	2020-01-07	0.0125339	0.900853	0	0	79.3651	347.565	FOXC1
sensory organ morphogenesis (GO:0090596)	2020-01-07	0.0125339	0.888341	0	0	79.3651	347.565	TBX1
positive regulation of fatty acid beta-oxidation (GO:0032000)	2020-01-07	0.0125339	0.876172	0	0	79.3651	347.565	TWIST1
coronary vasculature morphogenesis (GO:0060977)	2020-01-08	0.014312	0.986946	0	0	69.4444	294.907	TBX1
positive regulation of cell aging (GO:0090343)	2020-01-08	0.014312	0.973786	0	0	69.4444	294.907	HMGA2
endochondral ossification (GO:0001958)	2020-01-08	0.014312	0.960973	0	0	69.4444	294.907	FOXC1
negative regulation of single stranded viral RNA replication via double stranded DNA intermediate (GO:0045869)	2020-01-08	0.014312	0.948493	0	0	69.4444	294.907	HMGA2
aorta development (GO:0035904)	2020-01-08	0.014312	0.936333	0	0	69.4444	294.907	TBX1
heterochromatin assembly (GO:0031507)	2020-01-08	0.014312	0.924481	0	0	69.4444	294.907	HMGA2
positive regulation of vasculature development (GO:1904018)	2/104	0.0150384	0.959259	0	0	10.6838	44.8414	TWIST1;HMGA2
mesodermal cell differentiation (GO:0048333)	2020-01-09	0.0160869	1	0	0	61.7284	254.923	HMGA2
heterochromatin organization (GO:0070828)	2020-01-09	0.0160869	1	0	0	61.7284	254.923	HMGA2
negative regulation of phosphatidylinositol 3-kinase signaling (GO:0014067)	2020-01-09	0.0160869	0.989054	0	0	61.7284	254.923	TWIST1
muscle cell fate commitment (GO:0042693)	2020-01-09	0.0160869	0.97728	0	0	61.7284	254.923	TBX1
negative regulation of transcription by competitive promoter binding (GO:0010944)	2020-01-09	0.0160869	0.965782	0	0	61.7284	254.923	DACH1
regulation of organ morphogenesis (GO:2000027)	2020-01-09	0.0160869	0.954552	0	0	61.7284	254.923	TBX1
regulation of histone phosphorylation (GO:0033127)	2020-01-10	0.0178587	1	0	0	55.5556	223.626	TWIST1
thyroid gland development (GO:0030878)	2020-01-10	0.0178587	1	0	0	55.5556	223.626	TBX1
regulation of single stranded viral RNA replication via double stranded DNA intermediate (GO:0045091)	2020-01-10	0.0178587	1	0	0	55.5556	223.626	HMGA2
regulation of fatty acid beta-oxidation (GO:0031998)	2020-01-10	0.0178587	1	0	0	55.5556	223.626	TWIST1
regulation of DNA-templated transcription, initiation (GO:2000142)	2020-01-10	0.0178587	1	0	0	55.5556	223.626	TWIST1
epithelium development (GO:0060429)	2/115	0.0181793	1	0	0	9.66184	38.7195	TBX1;MEOX1
regulation of cell migration (GO:0030334)	3/316	0.0189875	1	0	0	5.27426	20.907	IFITM1;DACH1;IGFBP5
regulation of stem cell population maintenance (GO:2000036)	2020-01-11	0.0196275	1	0	0	50.5051	198.527	HMGA2
positive regulation of fatty acid oxidation (GO:0046321)	2020-01-11	0.0196275	1	0	0	50.5051	198.527	TWIST1
positive regulation of mesenchymal cell proliferation (GO:0002053)	2020-01-11	0.0196275	1	0	0	50.5051	198.527	TBX1
somite development (GO:0061053)	2020-01-11	0.0196275	1	0	0	50.5051	198.527	MEOX1
positive regulation of stem cell differentiation (GO:2000738)	2020-01-12	0.0213931	1	0	0	46.2963	177.995	FOXC1
positive regulation of keratinocyte differentiation (GO:0045618)	2020-01-12	0.0213931	1	0	0	46.2963	177.995	FOXC1
regulation of double-strand break repair via nonhomologous end joining (GO:2001032)	2020-01-12	0.0213931	1	0	0	46.2963	177.995	HMGA2
regulation of mesenchymal cell proliferation (GO:0010464)	2020-01-12	0.0213931	1	0	0	46.2963	177.995	TBX1
endochondral bone morphogenesis (GO:0060350)	2020-01-12	0.0213931	1	0	0	46.2963	177.995	FOXC1
negative regulation of histone modification (GO:0031057)	2020-01-12	0.0213931	1	0	0	46.2963	177.995	TWIST1
negative regulation by host of viral transcription (GO:0043922)	2020-01-12	0.0213931	1	0	0	46.2963	177.995	HMGA2
negative regulation of DNA damage response, signal transduction by p53 class mediator (GO:0043518)	2020-01-12	0.0213931	1	0	0	46.2963	177.995	TWIST1
negative regulation of response to stimulus (GO:0048585)	2/127	0.0218934	1	0	0	8.74891	33.4345	TWIST1;HMGA2
nucleotide metabolic process (GO:0009117)	2020-01-13	0.0231556	1	0	0	42.735	160.92	NUDT4
regulation of biomineral tissue development (GO:0070167)	2020-01-13	0.0231556	1	0	0	42.735	160.92	TWIST1
regulation of nucleocytoplasmic transport (GO:0046822)	2020-01-14	0.0249151	1	0	0	39.6825	146.519	NUDT4
positive regulation of cell adhesion mediated by integrin (GO:0033630)	2020-01-14	0.0249151	1	0	0	39.6825	146.519	FOXC2
thymus development (GO:0048538)	2020-01-14	0.0249151	1	0	0	39.6825	146.519	TBX1
negative regulation of smooth muscle cell migration (GO:0014912)	2020-01-14	0.0249151	1	0	0	39.6825	146.519	IGFBP5
cellular response to growth factor stimulus (GO:0071363)	2/139	0.0258945	1	0	0	7.99361	29.2064	TBX1;FOXC1
neural crest cell differentiation (GO:0014033)	2020-01-15	0.0266715	1	0	0	37.037	134.228	WNT8A
mesenchymal cell development (GO:0014031)	2020-01-15	0.0266715	1	0	0	37.037	134.228	FOXC1
regulation of RNA export from nucleus (GO:0046831)	2020-01-15	0.0266715	1	0	0	37.037	134.228	NUDT4
negative regulation of signal transduction by p53 class mediator (GO:1901797)	2020-01-15	0.0266715	1	0	0	37.037	134.228	TWIST1
negative regulation of viral entry into host cell (GO:0046597)	2020-01-15	0.0266715	1	0	0	37.037	134.228	IFITM1
negative regulation of cell proliferation (GO:0008285)	3/363	0.0272145	1	0	0	4.59137	16.5473	CDKN1C;IFITM1;IGFBP5
aorta morphogenesis (GO:0035909)	2020-01-16	0.0284248	1	0	0	34.7222	123.628	TBX1
positive regulation of cell migration involved in sprouting angiogenesis (GO:0090050)	2020-01-16	0.0284248	1	0	0	34.7222	123.628	FOXC2
regulation of stem cell proliferation (GO:0072091)	2020-01-16	0.0284248	1	0	0	34.7222	123.628	HMGA2
neuromuscular process (GO:0050905)	2020-01-16	0.0284248	1	0	0	34.7222	123.628	HOXA1
positive regulation of DNA-templated transcription, initiation (GO:2000144)	2020-01-16	0.0284248	1	0	0	34.7222	123.628	TWIST1
embryonic digit morphogenesis (GO:0042733)	2020-01-16	0.0284248	1	0	0	34.7222	123.628	TWIST1
response to interferon-alpha (GO:0035455)	2020-01-17	0.030175	1	0	0	32.6797	114.403	IFITM1
regulation of insulin-like growth factor receptor signaling pathway (GO:0043567)	2020-01-17	0.030175	1	0	0	32.6797	114.403	IGFBP5
positive regulation of epidermal cell differentiation (GO:0045606)	2020-01-17	0.030175	1	0	0	32.6797	114.403	FOXC1
positive regulation of stem cell proliferation (GO:2000648)	2020-01-17	0.030175	1	0	0	32.6797	114.403	HMGA2
pharyngeal system development (GO:0060037)	2020-01-17	0.030175	1	0	0	32.6797	114.403	TBX1
ureteric bud development (GO:0001657)	2020-01-17	0.030175	1	0	0	32.6797	114.403	FOXC1
positive regulation of interleukin-6 secretion (GO:2000778)	2020-01-17	0.030175	1	0	0	32.6797	114.403	TWIST1
mesonephric tubule development (GO:0072164)	2020-01-17	0.030175	1	0	0	32.6797	114.403	FOXC1
mitotic G2 DNA damage checkpoint (GO:0007095)	2020-01-17	0.030175	1	0	0	32.6797	114.403	HMGA2
anterior/posterior axis specification (GO:0009948)	2020-01-18	0.0319222	1	0	0	30.8642	106.31	WNT8A
regulation of smooth muscle cell migration (GO:0014910)	2020-01-18	0.0319222	1	0	0	30.8642	106.31	IGFBP5
positive regulation of lipid catabolic process (GO:0050996)	2020-01-18	0.0319222	1	0	0	30.8642	106.31	TWIST1
positive regulation of transforming growth factor beta receptor signaling pathway (GO:0030511)	2020-01-19	0.0336663	1	0	0	29.2398	99.1596	CDKN1C
negative regulation of phosphate metabolic process (GO:0045936)	2020-01-19	0.0336663	1	0	0	29.2398	99.1596	CDKN1C
positive regulation of cellular response to transforming growth factor beta stimulus (GO:1903846)	2020-01-19	0.0336663	1	0	0	29.2398	99.1596	CDKN1C
muscle tissue morphogenesis (GO:0060415)	2020-01-19	0.0336663	1	0	0	29.2398	99.1596	TBX1
purine ribonucleotide catabolic process (GO:0009154)	2020-01-19	0.0336663	1	0	0	29.2398	99.1596	NUDT4
response to interferon-beta (GO:0035456)	2020-01-19	0.0336663	1	0	0	29.2398	99.1596	IFITM1
transmembrane receptor protein tyrosine kinase signaling pathway (GO:0007169)	3/396	0.0339664	1	0	0	4.20875	14.2356	FOXC2;EFNB1;FOXC1
mesoderm formation (GO:0001707)	2020-01-20	0.0354073	1	0	0	27.7778	92.801	HMGA2
regulation of mitotic cell cycle (GO:0007346)	2/165	0.0354849	1	0	0	6.73401	22.4825	FOXC1;MEIS2
positive regulation of cellular component movement (GO:0051272)	2020-01-21	0.0371453	1	0	0	26.455	87.1142	TWIST1
negative regulation of cyclin-dependent protein kinase activity (GO:1904030)	2020-01-21	0.0371453	1	0	0	26.455	87.1142	CDKN1C
regulation of DNA biosynthetic process (GO:2000278)	2020-01-22	0.0388803	1	0	0	25.2525	82.0017	DACH1
beta-catenin destruction complex disassembly (GO:1904886)	2020-01-22	0.0388803	1	0	0	25.2525	82.0017	WNT8A
outflow tract septum morphogenesis (GO:0003148)	2020-01-22	0.0388803	1	0	0	25.2525	82.0017	TBX1
hematopoietic progenitor cell differentiation (GO:0002244)	2020-01-22	0.0388803	1	0	0	25.2525	82.0017	MEOX1
mitotic G2/M transition checkpoint (GO:0044818)	2020-01-23	0.0406122	1	0	0	24.1546	77.3837	HMGA2
negative regulation of viral transcription (GO:0032897)	2020-01-23	0.0406122	1	0	0	24.1546	77.3837	HMGA2
cellular senescence (GO:0090398)	2020-01-24	0.0423411	1	0	0	23.1481	73.1944	HMGA2
cellular response to epidermal growth factor stimulus (GO:0071364)	2020-01-25	0.0440669	1	0	0	22.2222	69.3788	FOXC1
cellular response to vascular endothelial growth factor stimulus (GO:0035924)	2020-01-25	0.0440669	1	0	0	22.2222	69.3788	FOXC1
regulation of DNA damage response, signal transduction by p53 class mediator (GO:0043516)	2020-01-25	0.0440669	1	0	0	22.2222	69.3788	TWIST1
cyclic nucleotide metabolic process (GO:0009187)	2020-01-25	0.0440669	1	0	0	22.2222	69.3788	NUDT4
endocrine system development (GO:0035270)	2020-01-26	0.0457898	1	0	0	21.3675	65.8909	TBX1
regulation of viral entry into host cell (GO:0046596)	2020-01-26	0.0457898	1	0	0	21.3675	65.8909	IFITM1
positive regulation of wound healing (GO:0090303)	2020-01-26	0.0457898	1	0	0	21.3675	65.8909	FOXC2
negative regulation of smooth muscle cell proliferation (GO:0048662)	2020-01-27	0.0475096	1	0	0	20.5761	62.6919	IGFBP5
negative regulation of osteoblast differentiation (GO:0045668)	2020-01-27	0.0475096	1	0	0	20.5761	62.6919	TWIST1
modulation by host of viral transcription (GO:0043921)	2020-01-27	0.0475096	1	0	0	20.5761	62.6919	HMGA2
neural crest cell migration (GO:0001755)	2020-01-28	0.0492264	1	0	0	19.8413	59.7485	TBX1
negative regulation of response to DNA damage stimulus (GO:2001021)	2020-01-28	0.0492264	1	0	0	19.8413	59.7485	TWIST1
positive regulation of sprouting angiogenesis (GO:1903672)	2020-01-28	0.0492264	1	0	0	19.8413	59.7485	FOXC2
chondrocyte differentiation (GO:0002062)	2020-01-28	0.0492264	1	0	0	19.8413	59.7485	HMGA2
determination of bilateral symmetry (GO:0009855)	2020-01-29	0.0509402	1	0	0	19.1571	57.0326	TBX1
regulation of keratinocyte differentiation (GO:0045616)	2020-01-29	0.0509402	1	0	0	19.1571	57.0326	FOXC1
positive regulation of multicellular organismal process (GO:0051240)	2/202	0.0510976	1	0	0	5.50055	16.3587	FOXC1;TWIST1
regulation of cell adhesion mediated by integrin (GO:0033628)	2020-01-30	0.0526509	1	0	0	18.5185	54.5198	FOXC2
cellular response to cAMP (GO:0071320)	2020-01-30	0.0526509	1	0	0	18.5185	54.5198	IGFBP5
negative regulation of DNA biosynthetic process (GO:2000279)	2020-01-30	0.0526509	1	0	0	18.5185	54.5198	DACH1
regulation of cell migration involved in sprouting angiogenesis (GO:0090049)	2020-01-30	0.0526509	1	0	0	18.5185	54.5198	FOXC2
negative regulation of transferase activity (GO:0051348)	2020-01-30	0.0526509	1	0	0	18.5185	54.5198	CDKN1C
G2 DNA damage checkpoint (GO:0031572)	1932-01-01	0.0560635	1	0	0	17.3611	50.022	HMGA2
positive regulation of tumor necrosis factor superfamily cytokine production (GO:1903557)	1932-01-01	0.0560635	1	0	0	17.3611	50.022	TWIST1
cyclic-nucleotide-mediated signaling (GO:0019935)	1932-01-01	0.0560635	1	0	0	17.3611	50.022	NUDT4
endodermal cell differentiation (GO:0035987)	1932-01-01	0.0560635	1	0	0	17.3611	50.022	HMGA2
embryonic organ morphogenesis (GO:0048562)	1933-01-01	0.0577653	1	0	0	16.835	48.0028	TBX1
positive regulation of locomotion (GO:0040017)	1933-01-01	0.0577653	1	0	0	16.835	48.0028	TWIST1
positive regulation of chemokine production (GO:0032722)	1934-01-01	0.0594641	1	0	0	16.3399	46.1173	TWIST1
anterior/posterior pattern specification (GO:0009952)	1934-01-01	0.0594641	1	0	0	16.3399	46.1173	TBX1
regulation of double-strand break repair (GO:2000779)	1934-01-01	0.0594641	1	0	0	16.3399	46.1173	TWIST1
embryonic limb morphogenesis (GO:0030326)	1934-01-01	0.0594641	1	0	0	16.3399	46.1173	TWIST1
negative regulation of DNA binding (GO:0043392)	1934-01-01	0.0594641	1	0	0	16.3399	46.1173	HMGA2
regulation of cyclin-dependent protein kinase activity (GO:1904029)	1935-01-01	0.06116	1	0	0	15.873	44.3534	CDKN1C
neural crest cell development (GO:0014032)	1935-01-01	0.06116	1	0	0	15.873	44.3534	TBX1
positive regulation of osteoblast differentiation (GO:0045669)	1935-01-01	0.06116	1	0	0	15.873	44.3534	IFITM1
endoderm formation (GO:0001706)	1936-01-01	0.0628529	1	0	0	15.4321	42.7	HMGA2
muscle cell differentiation (GO:0042692)	1936-01-01	0.0628529	1	0	0	15.4321	42.7	TBX1
regulation of response to DNA damage stimulus (GO:2001020)	1936-01-01	0.0628529	1	0	0	15.4321	42.7	HMGA2
base-excision repair (GO:0006284)	1937-01-01	0.0645428	1	0	0	15.015	41.1476	HMGA2
epithelial to mesenchymal transition (GO:0001837)	1937-01-01	0.0645428	1	0	0	15.015	41.1476	HMGA2
regulation of ossification (GO:0030278)	1938-01-01	0.0662297	1	0	0	14.6199	39.6875	TWIST1
mitotic DNA damage checkpoint (GO:0044773)	1939-01-01	0.0679137	1	0	0	14.245	38.3122	HMGA2
cognition (GO:0050890)	1940-01-01	0.0695947	1	0	0	13.8889	37.0148	HOXA1
sensory organ development (GO:0007423)	1940-01-01	0.0695947	1	0	0	13.8889	37.0148	FOXC1
response to peptide hormone (GO:0043434)	1940-01-01	0.0695947	1	0	0	13.8889	37.0148	IGFBP5
response to cAMP (GO:0051591)	1940-01-01	0.0695947	1	0	0	13.8889	37.0148	IGFBP5
ameboidal-type cell migration (GO:0001667)	1940-01-01	0.0695947	1	0	0	13.8889	37.0148	TBX1
determination of left/right symmetry (GO:0007368)	1942-01-01	0.0729479	1	0	0	13.2275	34.6298	TBX1
cellular response to retinoic acid (GO:0071300)	1942-01-01	0.0729479	1	0	0	13.2275	34.6298	TBX1
positive regulation of interleukin-6 production (GO:0032755)	1943-01-01	0.0746201	1	0	0	12.9199	33.5316	TWIST1
eye development (GO:0001654)	1943-01-01	0.0746201	1	0	0	12.9199	33.5316	FOXC1
regulation of multicellular organismal development (GO:2000026)	1943-01-01	0.0746201	1	0	0	12.9199	33.5316	TBX1
negative regulation of DNA metabolic process (GO:0051053)	1943-01-01	0.0746201	1	0	0	12.9199	33.5316	DACH1
regulation of smooth muscle cell proliferation (GO:0048660)	1944-01-01	0.0762894	1	0	0	12.6263	32.4902	IGFBP5
positive regulation of blood vessel endothelial cell migration (GO:0043536)	1945-01-01	0.0779558	1	0	0	12.3457	31.5014	FOXC2
negative regulation of ossification (GO:0030279)	1945-01-01	0.0779558	1	0	0	12.3457	31.5014	TWIST1
protein complex disassembly (GO:0043241)	1946-01-01	0.0796192	1	0	0	12.0773	30.5616	WNT8A
cartilage development (GO:0051216)	1946-01-01	0.0796192	1	0	0	12.0773	30.5616	HMGA2
inositol phosphate metabolic process (GO:0043647)	1947-01-01	0.0812797	1	0	0	11.8203	29.6674	NUDT4
positive regulation of tumor necrosis factor production (GO:0032760)	1947-01-01	0.0812797	1	0	0	11.8203	29.6674	TWIST1
polyol metabolic process (GO:0019751)	1947-01-01	0.0812797	1	0	0	11.8203	29.6674	NUDT4
negative regulation of mitotic cell cycle (GO:0045930)	1948-01-01	0.0829373	1	0	0	11.5741	28.8156	FOXC1
regulation of cell cycle arrest (GO:0071156)	1948-01-01	0.0829373	1	0	0	11.5741	28.8156	HMGA2
positive regulation of response to DNA damage stimulus (GO:2001022)	1949-01-01	0.0845919	1	0	0	11.3379	28.0036	HMGA2
regulation of bone mineralization (GO:0030500)	1950-01-01	0.0862437	1	0	0	11.1111	27.2286	TWIST1
blood circulation (GO:0008015)	1950-01-01	0.0862437	1	0	0	11.1111	27.2286	HOXB2
heart morphogenesis (GO:0003007)	1950-01-01	0.0862437	1	0	0	11.1111	27.2286	TBX1
cellular response to oxygen-containing compound (GO:1901701)	2/274	0.0869421	1	0	0	4.05515	9.90476	TBX1;IGFBP5
positive regulation of macromolecule metabolic process (GO:0010604)	2/276	0.0880245	1	0	0	4.02576	9.78317	TWIST1;HMGA2
chemokine-mediated signaling pathway (GO:0070098)	1952-01-01	0.0895386	1	0	0	10.6838	25.7808	FOXC1
positive regulation of ossification (GO:0045778)	1952-01-01	0.0895386	1	0	0	10.6838	25.7808	IFITM1
positive regulation of mitotic cell cycle (GO:0045931)	1952-01-01	0.0895386	1	0	0	10.6838	25.7808	MEIS2
positive regulation of response to stimulus (GO:0048584)	1954-01-01	0.0928219	1	0	0	10.2881	24.4555	HMGA2
fat cell differentiation (GO:0045444)	1955-01-01	0.0944592	1	0	0	10.101	23.8342	HMGA2
chordate embryonic development (GO:0043009)	1956-01-01	0.0960937	1	0	0	9.92063	23.2384	TBX1
chromosome organization (GO:0051276)	1956-01-01	0.0960937	1	0	0	9.92063	23.2384	HMGA2
renal system development (GO:0072001)	1959-01-01	0.10098	1	0	0	9.4162	21.5898	FOXC1
muscle organ development (GO:0007517)	1960-01-01	0.102603	1	0	0	9.25926	21.0823	TBX1
negative regulation of viral life cycle (GO:1903901)	1961-01-01	0.104223	1	0	0	9.10747	20.594	IFITM1
regulation of tumor necrosis factor production (GO:0032680)	1961-01-01	0.104223	1	0	0	9.10747	20.594	TWIST1
actin cytoskeleton reorganization (GO:0031532)	1961-01-01	0.104223	1	0	0	9.10747	20.594	PDLIM4
cytokine-mediated signaling pathway (GO:0019221)	3/633	0.104558	1	0	0	2.63296	5.94528	FOXC1;IFITM1;TWIST1
second-messenger-mediated signaling (GO:0019932)	1962-01-01	0.10584	1	0	0	8.96057	20.1239	NUDT4
kidney development (GO:0001822)	1963-01-01	0.107455	1	0	0	8.81834	19.6709	FOXC1
regulation of viral genome replication (GO:0045069)	1963-01-01	0.107455	1	0	0	8.81834	19.6709	IFITM1
cellular response to decreased oxygen levels (GO:0036294)	1964-01-01	0.109067	1	0	0	8.68056	19.2343	TWIST1
positive regulation of cell adhesion (GO:0045785)	1964-01-01	0.109067	1	0	0	8.68056	19.2343	FOXC2
chromatin assembly (GO:0031497)	1965-01-01	0.110675	1	0	0	8.54701	18.8133	HMGA2
cellular response to type I interferon (GO:0071357)	1965-01-01	0.110675	1	0	0	8.54701	18.8133	IFITM1
negative regulation of blood vessel morphogenesis (GO:2000181)	1965-01-01	0.110675	1	0	0	8.54701	18.8133	FOXC1
type I interferon signaling pathway (GO:0060337)	1965-01-01	0.110675	1	0	0	8.54701	18.8133	IFITM1
negative regulation of epithelial cell proliferation (GO:0050680)	1966-01-01	0.112281	1	0	0	8.41751	18.407	CDKN1C
insulin receptor signaling pathway (GO:0008286)	1967-01-01	0.113885	1	0	0	8.29187	18.0147	FOXC2
response to interferon-gamma (GO:0034341)	1968-01-01	0.115485	1	0	0	8.16993	17.6357	IFITM1
negative regulation of angiogenesis (GO:0016525)	1969-01-01	0.117083	1	0	0	8.05153	17.2695	FOXC1
response to organic cyclic compound (GO:0014070)	1969-01-01	0.117083	1	0	0	8.05153	17.2695	IGFBP5
regulation of endothelial cell migration (GO:0010594)	1969-01-01	0.117083	1	0	0	8.05153	17.2695	FOXC2
positive regulation of endothelial cell migration (GO:0010595)	1970-01-01	0.118677	1	0	0	7.93651	16.9155	FOXC2
negative regulation of developmental process (GO:0051093)	1970-01-01	0.118677	1	0	0	7.93651	16.9155	TBX1
calcium-mediated signaling (GO:0019722)	1970-01-01	0.118677	1	0	0	7.93651	16.9155	NUDT4
negative regulation of cell cycle (GO:0045786)	1972-01-01	0.121858	1	0	0	7.71605	16.2415	FOXC1
positive regulation of cytokine secretion (GO:0050715)	1973-01-01	0.123445	1	0	0	7.61035	15.9206	TWIST1
canonical Wnt signaling pathway (GO:0060070)	1973-01-01	0.123445	1	0	0	7.61035	15.9206	WNT8A
positive regulation of epithelial cell migration (GO:0010634)	1974-01-01	0.125028	1	0	0	7.50751	15.6097	FOXC2
negative regulation of phosphorylation (GO:0042326)	1975-01-01	0.126609	1	0	0	7.40741	15.3085	CDKN1C
negative regulation of cellular amide metabolic process (GO:0034249)	1975-01-01	0.126609	1	0	0	7.40741	15.3085	IGFBP5
gland development (GO:0048732)	1975-01-01	0.126609	1	0	0	7.40741	15.3085	TBX1
regulation of hematopoietic stem cell differentiation (GO:1902036)	1976-01-01	0.128187	1	0	0	7.30994	15.0166	FOXC1
regulation of hematopoietic progenitor cell differentiation (GO:1901532)	1977-01-01	0.129762	1	0	0	7.21501	14.7334	FOXC1
regulation of transforming growth factor beta receptor signaling pathway (GO:0017015)	1979-01-01	0.132905	1	0	0	7.03235	14.1922	CDKN1C
regulation of phosphatidylinositol 3-kinase signaling (GO:0014066)	1980-01-01	0.134472	1	0	0	6.94444	13.9334	TWIST1
positive regulation of binding (GO:0051099)	1981-01-01	0.136036	1	0	0	6.85871	13.682	FOXC1
regulation of anatomical structure morphogenesis (GO:0022603)	1982-01-01	0.137597	1	0	0	6.77507	13.4378	TBX1
positive regulation of transmembrane receptor protein serine/threonine kinase signaling pathway (GO:0090100)	1982-01-01	0.137597	1	0	0	6.77507	13.4378	CDKN1C
positive regulation of cell cycle (GO:0045787)	1982-01-01	0.137597	1	0	0	6.77507	13.4378	MEIS2
positive regulation of cell cycle arrest (GO:0071158)	1982-01-01	0.137597	1	0	0	6.77507	13.4378	HMGA2
negative regulation of binding (GO:0051100)	1982-01-01	0.137597	1	0	0	6.77507	13.4378	HMGA2
ephrin receptor signaling pathway (GO:0048013)	1982-01-01	0.137597	1	0	0	6.77507	13.4378	EFNB1
positive regulation of protein complex assembly (GO:0031334)	1988-01-01	0.146908	1	0	0	6.31313	12.1082	TWIST1
negative regulation of translation (GO:0017148)	1988-01-01	0.146908	1	0	0	6.31313	12.1082	IGFBP5
negative regulation of cellular protein metabolic process (GO:0032269)	1989-01-01	0.148451	1	0	0	6.2422	11.907	IGFBP5
regulation of cell cycle process (GO:0010564)	1990-01-01	0.14999	1	0	0	6.17284	11.711	HMGA2
cellular response to acid chemical (GO:0071229)	1991-01-01	0.151527	1	0	0	6.10501	11.5201	TBX1
negative regulation of kinase activity (GO:0033673)	1991-01-01	0.151527	1	0	0	6.10501	11.5201	CDKN1C
cellular response to fibroblast growth factor stimulus (GO:0044344)	1994-01-01	0.156122	1	0	0	5.91017	10.9759	TBX1
epithelial cell differentiation (GO:0030855)	1996-01-01	0.159172	1	0	0	5.78704	10.6353	TBX1
cellular response to organonitrogen compound (GO:0071417)	1997-01-01	0.160692	1	0	0	5.72738	10.4712	IGFBP5
regulation of kinase activity (GO:0043549)	1/101	0.166749	1	0	0	5.50055	9.85295	CDKN1C
positive regulation of cellular catabolic process (GO:0031331)	1/106	0.17426	1	0	0	5.24109	9.15728	TWIST1
positive regulation of epithelial cell proliferation (GO:0050679)	1/107	0.175754	1	0	0	5.19211	9.02736	TBX1
positive regulation of cell cycle process (GO:0090068)	1/107	0.175754	1	0	0	5.19211	9.02736	HMGA2
positive regulation of cell proliferation (GO:0008284)	2/424	0.177036	1	0	0	2.62055	4.53722	TBX1;HMGA2
regulation of cell motility (GO:2000145)	1/109	0.178735	1	0	0	5.09684	8.77601	TWIST1
negative regulation of protein kinase activity (GO:0006469)	1/109	0.178735	1	0	0	5.09684	8.77601	CDKN1C
Wnt signaling pathway (GO:0016055)	1/109	0.178735	1	0	0	5.09684	8.77601	WNT8A
cellular response to insulin stimulus (GO:0032869)	1/110	0.180221	1	0	0	5.05051	8.6544	FOXC2
chromatin remodeling (GO:0006338)	1/116	0.189084	1	0	0	4.78927	7.97683	HMGA2
regulation of phosphorylation (GO:0042325)	1/119	0.193481	1	0	0	4.66853	7.66842	CDKN1C
regulation of cell differentiation (GO:0045595)	1/121	0.196399	1	0	0	4.59137	7.47293	TBX1
nervous system development (GO:0007399)	2/455	0.19721	1	0	0	2.442	3.96456	GBX2;HAPLN1
cellular response to cytokine stimulus (GO:0071345)	2/456	0.197866	1	0	0	2.43665	3.94777	FOXC1;TWIST1
generation of neurons (GO:0048699)	1/130	0.209405	1	0	0	4.2735	6.68156	WNT8A
cellular response to hypoxia (GO:0071456)	1/132	0.212267	1	0	0	4.20875	6.52318	TWIST1
cellular response to organic substance (GO:0071310)	1/133	0.213695	1	0	0	4.17711	6.44614	IGFBP5
cellular response to organic cyclic compound (GO:0071407)	1/135	0.216542	1	0	0	4.11523	6.29618	IGFBP5
negative regulation of apoptotic process (GO:0043066)	2/485	0.21701	1	0	0	2.29095	3.50014	TBX1;HMGA2
response to cytokine (GO:0034097)	1/138	0.220794	1	0	0	4.02576	6.08102	IFITM1
neuron differentiation (GO:0030182)	1/139	0.222206	1	0	0	3.9968	6.01179	WNT8A
response to lipid (GO:0033993)	1/140	0.223616	1	0	0	3.96825	5.94375	WNT8A
skeletal system development (GO:0001501)	1/146	0.232023	1	0	0	3.80518	5.55905	HAPLN1
positive regulation of cellular process (GO:0048522)	2/519	0.239679	1	0	0	2.14087	3.05814	TBX1;HMGA2
axon guidance (GO:0007411)	1/158	0.248572	1	0	0	3.51617	4.8946	EFNB1
negative regulation of cellular process (GO:0048523)	2/534	0.249731	1	0	0	2.08073	2.88675	TBX1;IFITM1
negative regulation of intracellular signal transduction (GO:1902532)	1/161	0.252655	1	0	0	3.45066	4.74717	TWIST1
positive regulation of protein modification process (GO:0031401)	1/163	0.255365	1	0	0	3.40832	4.65257	TBX1
cellular response to lipid (GO:0071396)	1/178	0.275386	1	0	0	3.1211	4.02491	TBX1
negative regulation of protein phosphorylation (GO:0001933)	1/178	0.275386	1	0	0	3.1211	4.02491	TWIST1
positive regulation of cell motility (GO:2000147)	1/179	0.276702	1	0	0	3.10366	3.98762	TWIST1
phosphate-containing compound metabolic process (GO:0006796)	1/183	0.281943	1	0	0	3.03582	3.8435	NUDT4
regulation of MAPK cascade (GO:0043408)	1/203	0.307599	1	0	0	2.73673	3.22649	TBX1
positive regulation of phosphorylation (GO:0042327)	1/208	0.313872	1	0	0	2.67094	3.095	TBX1
regulation of translation (GO:0006417)	1/213	0.32009	1	0	0	2.60824	2.97119	IGFBP5
regulation of cell cycle (GO:0051726)	1/215	0.322562	1	0	0	2.58398	2.92367	HMGA2
central nervous system development (GO:0007417)	1/217	0.325025	1	0	0	2.56016	2.87725	HAPLN1
axonogenesis (GO:0007409)	1/223	0.332362	1	0	0	2.49128	2.74422	EFNB1
extracellular matrix organization (GO:0030198)	1/229	0.339622	1	0	0	2.42601	2.6199	HAPLN1
apoptotic process (GO:0006915)	1/231	0.342024	1	0	0	2.405	2.58026	TBX1
regulation of signal transduction (GO:0009966)	1/233	0.344419	1	0	0	2.38436	2.54148	IGFBP5
regulation of immune response (GO:0050776)	1/251	0.365589	1	0	0	2.21337	2.22719	IFITM1
positive regulation of programmed cell death (GO:0043068)	1/257	0.372497	1	0	0	2.16169	2.13473	HMGA2
regulation of protein phosphorylation (GO:0001932)	1/261	0.377062	1	0	0	2.12857	2.07609	TBX1
regulation of cell proliferation (GO:0042127)	2/740	0.386753	1	0	0	1.5015	1.42638	TBX1;IFITM1
negative regulation of signal transduction (GO:0009968)	1/283	0.401597	1	0	0	1.96309	1.79094	IGFBP5
DNA repair (GO:0006281)	1/288	0.40704	1	0	0	1.92901	1.73388	HMGA2
chemical synaptic transmission (GO:0007268)	1/289	0.408123	1	0	0	1.92234	1.72277	PDLIM4
positive regulation of MAPK cascade (GO:0043410)	1/289	0.408123	1	0	0	1.92234	1.72277	TBX1
positive regulation of apoptotic process (GO:0043065)	1/307	0.42729	1	0	0	1.80963	1.53871	HMGA2
transcription, DNA-templated (GO:0006351)	1/356	0.47646	1	0	0	1.56055	1.15695	MEIS2
post-translational protein modification (GO:0043687)	1/357	0.47742	1	0	0	1.55618	1.15058	IGFBP5
negative regulation of programmed cell death (GO:0043069)	1/408	0.524149	1	0	0	1.36166	0.879603	HMGA2
positive regulation of protein phosphorylation (GO:0001934)	1/412	0.527637	1	0	0	1.34844	0.862119	TBX1
positive regulation of intracellular signal transduction (GO:1902533)	1/479	0.582497	1	0	0	1.15982	0.626804	TBX1
cellular protein metabolic process (GO:0044267)	1/484	0.586333	1	0	0	1.14784	0.612795	IGFBP5
transcription from RNA polymerase II promoter (GO:0006366)	1/485	0.587096	1	0	0	1.14548	0.610041	MEIS2
regulation of apoptotic process (GO:0042981)	1/815	0.776661	1	0	0	0.681663	0.172292	HMGA2
cellular protein modification process (GO:0006464)	1/1001	0.84278	1	0	0	0.555001	0.0949327	IGFBP5

## Sheet: pop 1 - Neural NCC
Sms
Fzd5
Pou3f1
Eras
Kif21a
Larp7
Ramp3
Cd9
Pcsk1n
Crmp1
Lmo1
Gm2694
Hdac6
Shisa2
Pls3
Fezf2
Chst1
Grik5
Ermn
Foxd4
Robo3
Nkx2−9
Rax
Lhx2
Sall2
Epha7
Mapk12
Lrp2
Sox2
Tmem47
Emx2
Fxyd7
Hesx1
Fezf1
Lhx5
Irs4
Smim14
Six3
Id3
Ube2k
Ehbp1

## Sheet: BioGO 2018 pop1Neural NCC 
Term	Overlap	P-value	Adjusted P-value	Old P-value	Old Adjusted P-value	Odds Ratio	Combined Score	Genes
pituitary gland development (GO:0021983)	2020-03-07	2.78245e-07	0.00141988	0	0	209.059	3155.7	SOX2;SIX3;HESX1
negative regulation of neuron differentiation (GO:0045665)	1964-04-01	8.83337e-06	0.0225383	0	0	30.4878	354.786	SOX2;SIX3;CRMP1;ID3
endocrine system development (GO:0035270)	2020-03-26	2.01185e-05	0.0342215	0	0	56.2852	608.661	SOX2;SIX3;HESX1
negative regulation of neurogenesis (GO:0050768)	1933-03-01	4.17993e-05	0.0533255	0	0	44.3459	447.123	SOX2;SIX3;ID3
sensory organ development (GO:0007423)	1940-03-01	7.49422e-05	0.076486	0	0	36.5854	347.517	SOX2;SALL2;SIX3
eye development (GO:0001654)	1943-03-01	9.32109e-05	0.0792758	0	0	34.0329	315.847	SOX2;SALL2;SIX3
gland development (GO:0048732)	1975-03-01	0.000487335	0.355267	0	0	19.5122	148.811	SOX2;SIX3;HESX1
regulation of neuron differentiation (GO:0045664)	1984-03-01	0.000678943	0.433081	0	0	17.4216	127.09	SOX2;SIX3;ID3
response to growth factor (GO:0070848)	2020-02-26	0.00129163	0.732356	0	0	37.5235	249.6	SOX2;HDAC6
regulation of autophagy of mitochondrion (GO:1903146)	2020-02-27	0.00139316	0.710927	0	0	36.1337	237.622	FZD5;HDAC6
positive regulation of protein phosphorylation (GO:0001934)	5/412	0.00147374	0.683684	0	0	5.91996	38.5978	SOX2;EPHA7;RAMP3;UBE2K;HDAC6
brain development (GO:0007420)	3/119	0.00185662	0.789527	0	0	12.2976	77.3396	EPHA7;SIX3;HESX1
generation of neurons (GO:0048699)	3/130	0.00238828	0.937493	0	0	11.257	67.9608	FZD5;SIX3;ID3
positive regulation of signaling (GO:0023056)	1936-02-01	0.00247154	0.900877	0	0	27.1003	162.681	RAMP3;HDAC6
regulation of cysteine-type endopeptidase activity (GO:2000116)	1936-02-01	0.00247154	0.840819	0	0	27.1003	162.681	SOX2;EPHA7
cellular response to organic substance (GO:0071310)	3/133	0.00254798	0.812646	0	0	11.0031	65.7156	RAMP3;HDAC6;MAPK12
regulation of cellular component movement (GO:0051270)	1946-02-01	0.00400817	1	0	0	21.2089	117.061	CD9;HDAC6
regulation of mitochondrion organization (GO:0010821)	1948-02-01	0.00435704	1	0	0	20.3252	110.487	FZD5;HDAC6
regulation of transcription, DNA-templated (GO:0006355)	9/1598	0.00437174	1	0	0	2.74734	14.9252	SOX2;FOXD4;RAMP3;SALL2;LHX2;SIX3;ID3;POU3F1;HDAC6
receptor internalization (GO:0031623)	1950-02-01	0.0047195	1	0	0	19.5122	104.508	RAMP3;CD9
negative regulation of cellular response to growth factor stimulus (GO:0090288)	1955-02-01	0.00568433	1	0	0	17.7384	91.7081	LRP2;SHISA2
negative regulation of transcription, DNA-templated (GO:0045892)	6/813	0.00590725	1	0	0	3.60004	18.4739	SOX2;RAMP3;SALL2;SIX3;ID3;HDAC6
regulation of neurogenesis (GO:0050767)	1957-02-01	0.00609345	1	0	0	17.116	87.3006	SIX3;LRP2
receptor metabolic process (GO:0043112)	1958-02-01	0.00630293	1	0	0	16.8209	85.2269	RAMP3;CD9
receptor-mediated endocytosis (GO:0006898)	3/188	0.00670287	1	0	0	7.78412	38.9612	RAMP3;CD9;LRP2
positive regulation of transcription, DNA-templated (GO:0045893)	7/1120	0.00715632	1	0	0	3.04878	15.0602	SOX2;LMO1;SALL2;FZD5;LHX2;RAX;POU3F1
central nervous system development (GO:0007417)	3/217	0.00991636	1	0	0	6.74385	31.1132	EPHA7;SIX3;HESX1
visual perception (GO:0007601)	1978-02-01	0.0111589	1	0	0	12.5078	56.2291	SIX3;RAX
sensory perception of light stimulus (GO:0050953)	1981-02-01	0.0119931	1	0	0	12.0446	53.2782	SIX3;RAX
polyamine biosynthetic process (GO:0006596)	2020-01-06	0.0122385	1	0	0	81.3008	357.981	SMS
ventricular compact myocardium morphogenesis (GO:0003223)	2020-01-06	0.0122385	1	0	0	81.3008	357.981	LRP2
embryonic camera-type eye morphogenesis (GO:0048596)	2020-01-06	0.0122385	1	0	0	81.3008	357.981	SIX3
positive regulation of mitophagy in response to mitochondrial depolarization (GO:0098779)	2020-01-06	0.0122385	1	0	0	81.3008	357.981	HDAC6
forebrain regionalization (GO:0021871)	2020-01-06	0.0122385	1	0	0	81.3008	357.981	SIX3
spermine metabolic process (GO:0008215)	2020-01-06	0.0122385	1	0	0	81.3008	357.981	SMS
regulation of lysosomal protein catabolic process (GO:1905165)	2020-01-06	0.0122385	1	0	0	81.3008	357.981	LRP2
amylin receptor signaling pathway (GO:0097647)	2020-01-06	0.0122385	1	0	0	81.3008	357.981	RAMP3
regulation of hydrogen peroxide metabolic process (GO:0010310)	2020-01-06	0.0122385	1	0	0	81.3008	357.981	HDAC6
positive regulation of peptidyl-serine phosphorylation (GO:0033138)	1983-02-01	0.0125641	1	0	0	11.7543	51.4477	RAMP3;HDAC6
negative regulation of nucleic acid-templated transcription (GO:1903507)	4/444	0.0126936	1	0	0	4.39464	19.1899	RAMP3;SIX3;ID3;HDAC6
regulation of peptidyl-serine phosphorylation (GO:0033135)	1986-02-01	0.0134425	1	0	0	11.3443	48.8864	RAMP3;HDAC6
female genitalia development (GO:0030540)	2020-01-07	0.014264	1	0	0	69.6864	296.168	LRP2
positive regulation of protein kinase A signaling (GO:0010739)	2020-01-07	0.014264	1	0	0	69.6864	296.168	RAMP3
lens fiber cell differentiation (GO:0070306)	2020-01-07	0.014264	1	0	0	69.6864	296.168	SIX3
calcitonin family receptor signaling pathway (GO:0097646)	2020-01-07	0.014264	1	0	0	69.6864	296.168	RAMP3
peptidyl-lysine deacetylation (GO:0034983)	2020-01-07	0.014264	1	0	0	69.6864	296.168	HDAC6
folic acid transport (GO:0015884)	2020-01-07	0.014264	1	0	0	69.6864	296.168	LRP2
response to misfolded protein (GO:0051788)	2020-01-07	0.014264	1	0	0	69.6864	296.168	HDAC6
regulation of cell projection organization (GO:0031344)	2020-01-07	0.014264	1	0	0	69.6864	296.168	ERMN
positive regulation of type I interferon-mediated signaling pathway (GO:0060340)	2020-01-07	0.014264	1	0	0	69.6864	296.168	UBE2K
positive regulation of cellular metabolic process (GO:0031325)	1992-02-01	0.015277	1	0	0	10.6045	44.3415	RAMP3;HDAC6
regulation of cysteine-type endopeptidase activity involved in apoptotic process (GO:0043281)	1993-02-01	0.0155927	1	0	0	10.4904	43.6502	SOX2;EPHA7
coronary vasculature morphogenesis (GO:0060977)	2020-01-08	0.0162855	1	0	0	60.9756	251.066	LRP2
actin filament network formation (GO:0051639)	2020-01-08	0.0162855	1	0	0	60.9756	251.066	PLS3
DNA damage induced protein phosphorylation (GO:0006975)	2020-01-08	0.0162855	1	0	0	60.9756	251.066	MAPK12
negative regulation of protein complex disassembly (GO:0043242)	2020-01-08	0.0162855	1	0	0	60.9756	251.066	HDAC6
negative regulation of platelet aggregation (GO:0090331)	2020-01-08	0.0162855	1	0	0	60.9756	251.066	CD9
dimeric G-protein coupled receptor signaling pathway (GO:0038042)	2020-01-08	0.0162855	1	0	0	60.9756	251.066	RAMP3
endodermal cell fate commitment (GO:0001711)	2020-01-08	0.0162855	1	0	0	60.9756	251.066	SOX2
regulation of gene expression (GO:0010468)	6/1037	0.0182142	1	0	0	2.8224	11.3053	SOX2;RAMP3;SALL2;POU3F1;HDAC6;MAPK12
regulation of microtubule-based movement (GO:0060632)	2020-01-09	0.0183029	1	0	0	54.2005	216.84	HDAC6
myelin assembly (GO:0032288)	2020-01-09	0.0183029	1	0	0	54.2005	216.84	CD9
epithelial cell apoptotic process (GO:1904019)	2020-01-09	0.0183029	1	0	0	54.2005	216.84	SIX3
actin crosslink formation (GO:0051764)	2020-01-09	0.0183029	1	0	0	54.2005	216.84	PLS3
vitamin transmembrane transport (GO:0035461)	2020-01-09	0.0183029	1	0	0	54.2005	216.84	LRP2
positive regulation of receptor recycling (GO:0001921)	2020-01-10	0.0203163	1	0	0	48.7805	190.065	RAMP3
cellular biogenic amine metabolic process (GO:0006576)	2020-01-10	0.0203163	1	0	0	48.7805	190.065	SMS
galactose metabolic process (GO:0006012)	2020-01-10	0.0203163	1	0	0	48.7805	190.065	CHST1
dorsal/ventral axis specification (GO:0009950)	2020-01-10	0.0203163	1	0	0	48.7805	190.065	FZD5
positive regulation of calcium ion import (GO:0090280)	2020-01-10	0.0203163	1	0	0	48.7805	190.065	RAMP3
aspartate family amino acid metabolic process (GO:0009066)	2020-01-10	0.0203163	1	0	0	48.7805	190.065	SMS
negative regulation of homotypic cell-cell adhesion (GO:0034111)	2020-01-10	0.0203163	1	0	0	48.7805	190.065	CD9
regulation of neuroblast proliferation (GO:1902692)	2020-01-10	0.0203163	1	0	0	48.7805	190.065	SIX3
negative regulation of cellular macromolecule biosynthetic process (GO:2000113)	4/512	0.0203582	1	0	0	3.81098	14.841	RAMP3;SIX3;ID3;HDAC6
positive regulation of MAPK cascade (GO:0043410)	3/289	0.021245	1	0	0	5.06372	19.5036	SOX2;EPHA7;RAMP3
cellular response to interferon-beta (GO:0035458)	2020-01-11	0.0223256	1	0	0	44.3459	168.604	UBE2K
methionine metabolic process (GO:0006555)	2020-01-11	0.0223256	1	0	0	44.3459	168.604	SMS
heart process (GO:0003015)	2020-01-11	0.0223256	1	0	0	44.3459	168.604	RAMP3
positive regulation of receptor biosynthetic process (GO:0010870)	2020-01-11	0.0223256	1	0	0	44.3459	168.604	HDAC6
positive regulation of tumor necrosis factor secretion (GO:1904469)	2020-01-11	0.0223256	1	0	0	44.3459	168.604	FZD5
import across plasma membrane (GO:0098739)	2020-01-11	0.0223256	1	0	0	44.3459	168.604	LRP2
regulation of receptor biosynthetic process (GO:0010869)	2020-01-11	0.0223256	1	0	0	44.3459	168.604	HDAC6
negative regulation of oxidoreductase activity (GO:0051354)	2020-01-12	0.024331	1	0	0	40.6504	151.057	HDAC6
negative regulation of fibroblast growth factor receptor signaling pathway (GO:0040037)	2020-01-12	0.024331	1	0	0	40.6504	151.057	SHISA2
positive regulation of T cell cytokine production (GO:0002726)	2020-01-12	0.024331	1	0	0	40.6504	151.057	FZD5
negative regulation of metabolic process (GO:0009892)	2020-01-12	0.024331	1	0	0	40.6504	151.057	HDAC6
polyamine metabolic process (GO:0006595)	2020-01-12	0.024331	1	0	0	40.6504	151.057	SMS
positive regulation of peptidase activity (GO:0010952)	2020-01-12	0.024331	1	0	0	40.6504	151.057	MAPK12
actin filament organization (GO:0007015)	2/120	0.0251379	1	0	0	8.13008	29.9462	PLS3;ERMN
regulation of cAMP metabolic process (GO:0030814)	2020-01-13	0.0263323	1	0	0	37.5235	136.471	RAMP3
cellular response to low-density lipoprotein particle stimulus (GO:0071404)	2020-01-13	0.0263323	1	0	0	37.5235	136.471	CD9
regulation of T cell cytokine production (GO:0002724)	2020-01-13	0.0263323	1	0	0	37.5235	136.471	FZD5
regulation of oxidoreductase activity (GO:0051341)	2020-01-13	0.0263323	1	0	0	37.5235	136.471	HDAC6
positive regulation of purine nucleotide metabolic process (GO:1900544)	2020-01-14	0.0283296	1	0	0	34.8432	124.176	RAMP3
regulation of neural precursor cell proliferation (GO:2000177)	2020-01-14	0.0283296	1	0	0	34.8432	124.176	SIX3
regulation of platelet aggregation (GO:0090330)	2020-01-14	0.0283296	1	0	0	34.8432	124.176	CD9
positive regulation of neural precursor cell proliferation (GO:2000179)	2020-01-14	0.0283296	1	0	0	34.8432	124.176	LRP2
positive regulation of transcription from RNA polymerase II promoter (GO:0045944)	5/848	0.0287271	1	0	0	2.87621	10.2103	SOX2;LMO1;SALL2;FZD5;RAX
regulation of macromolecule metabolic process (GO:0060255)	2/129	0.028734	1	0	0	7.56287	26.8457	SOX2;MAPK12
embryonic axis specification (GO:0000578)	2020-01-15	0.0303229	1	0	0	32.5203	113.686	FZD5
regulation of tumor necrosis factor secretion (GO:1904467)	2020-01-15	0.0303229	1	0	0	32.5203	113.686	FZD5
negative regulation of platelet activation (GO:0010544)	2020-01-15	0.0303229	1	0	0	32.5203	113.686	CD9
regulation of protein complex disassembly (GO:0043244)	2020-01-15	0.0303229	1	0	0	32.5203	113.686	HDAC6
vitamin D metabolic process (GO:0042359)	2020-01-15	0.0303229	1	0	0	32.5203	113.686	LRP2
negative regulation of cellular component movement (GO:0051271)	2020-01-15	0.0303229	1	0	0	32.5203	113.686	CD9
positive regulation of cytokine production involved in immune response (GO:0002720)	2020-01-15	0.0303229	1	0	0	32.5203	113.686	FZD5
cellular biogenic amine biosynthetic process (GO:0042401)	2020-01-15	0.0303229	1	0	0	32.5203	113.686	SMS
regulation of cell cycle phase transition (GO:1901987)	2020-01-16	0.0323122	1	0	0	30.4878	104.644	SIX3
regulation of stem cell proliferation (GO:0072091)	2020-01-16	0.0323122	1	0	0	30.4878	104.644	SIX3
positive regulation of cyclic nucleotide metabolic process (GO:0030801)	2020-01-16	0.0323122	1	0	0	30.4878	104.644	RAMP3
epithelial cell development (GO:0002064)	2020-01-16	0.0323122	1	0	0	30.4878	104.644	SIX3
protein deacylation (GO:0035601)	2020-01-16	0.0323122	1	0	0	30.4878	104.644	HDAC6
myoblast differentiation (GO:0045445)	2020-01-16	0.0323122	1	0	0	30.4878	104.644	MAPK12
neuron differentiation (GO:0030182)	2/139	0.0329561	1	0	0	7.01878	23.9521	FZD5;ID3
negative regulation of reactive oxygen species metabolic process (GO:2000378)	2020-01-17	0.0342976	1	0	0	28.6944	96.7771	HDAC6
regulation of receptor recycling (GO:0001919)	2020-01-17	0.0342976	1	0	0	28.6944	96.7771	RAMP3
anterior/posterior axis specification (GO:0009948)	2020-01-18	0.0362789	1	0	0	27.1003	89.8785	FZD5
positive regulation of cyclic nucleotide biosynthetic process (GO:0030804)	2020-01-18	0.0362789	1	0	0	27.1003	89.8785	RAMP3
regulation of peptidase activity (GO:0052547)	2020-01-18	0.0362789	1	0	0	27.1003	89.8785	MAPK12
negative regulation of gene expression (GO:0010629)	4/618	0.0371026	1	0	0	3.15731	10.4004	RAMP3;SIX3;ID3;HDAC6
regulation of protein kinase A signaling (GO:0010738)	2020-01-19	0.0382563	1	0	0	25.6739	83.7855	RAMP3
regulation of cAMP biosynthetic process (GO:0030817)	2020-01-19	0.0382563	1	0	0	25.6739	83.7855	RAMP3
response to interferon-beta (GO:0035456)	2020-01-19	0.0382563	1	0	0	25.6739	83.7855	UBE2K
positive regulation of neuron apoptotic process (GO:0043525)	2020-01-19	0.0382563	1	0	0	25.6739	83.7855	EPHA7
dorsal/ventral pattern formation (GO:0009953)	2020-01-20	0.0402298	1	0	0	24.3902	78.3695	SIX3
cellular response to estradiol stimulus (GO:0071392)	2020-01-20	0.0402298	1	0	0	24.3902	78.3695	RAMP3
positive regulation of cAMP biosynthetic process (GO:0030819)	2020-01-20	0.0402298	1	0	0	24.3902	78.3695	RAMP3
regulation of fibroblast growth factor receptor signaling pathway (GO:0040036)	2020-01-20	0.0402298	1	0	0	24.3902	78.3695	SHISA2
synaptic transmission, glutamatergic (GO:0035249)	2020-01-21	0.0421993	1	0	0	23.2288	73.5273	GRIK5
positive regulation of T cell mediated immunity (GO:0002711)	2020-01-21	0.0421993	1	0	0	23.2288	73.5273	FZD5
beta-catenin destruction complex disassembly (GO:1904886)	2020-01-22	0.0441648	1	0	0	22.1729	69.1758	FZD5
outflow tract septum morphogenesis (GO:0003148)	2020-01-22	0.0441648	1	0	0	22.1729	69.1758	LRP2
sulfur amino acid metabolic process (GO:0000096)	2020-01-22	0.0441648	1	0	0	22.1729	69.1758	SMS
regulation of androgen receptor signaling pathway (GO:0060765)	2020-01-23	0.0461264	1	0	0	21.2089	65.2464	HDAC6
regulation of protein oligomerization (GO:0032459)	2020-01-23	0.0461264	1	0	0	21.2089	65.2464	HDAC6
positive regulation of protein oligomerization (GO:0032461)	2020-01-23	0.0461264	1	0	0	21.2089	65.2464	HDAC6
transmembrane receptor protein tyrosine kinase signaling pathway (GO:0007169)	3/396	0.0472084	1	0	0	3.69549	11.283	EPHA7;IRS4;MAPK12
positive regulation of purine nucleotide biosynthetic process (GO:1900373)	2020-01-24	0.0480841	1	0	0	20.3252	61.683	RAMP3
negative regulation of Wnt signaling pathway (GO:0030178)	2/174	0.0494608	1	0	0	5.60695	16.8577	SOX2;SHISA2
protein import into nucleus, translocation (GO:0000060)	2020-01-25	0.0500379	1	0	0	19.5122	58.4385	SIX3
positive regulation of peptidyl-threonine phosphorylation (GO:0010800)	2020-01-25	0.0500379	1	0	0	19.5122	58.4385	UBE2K
glial cell differentiation (GO:0010001)	2020-01-25	0.0500379	1	0	0	19.5122	58.4385	SOX2
positive regulation of interleukin-1 beta secretion (GO:0050718)	2020-01-25	0.0500379	1	0	0	19.5122	58.4385	FZD5
positive regulation of calcium ion transmembrane transport (GO:1904427)	2020-01-25	0.0500379	1	0	0	19.5122	58.4385	RAMP3
misfolded or incompletely synthesized protein catabolic process (GO:0006515)	2020-01-25	0.0500379	1	0	0	19.5122	58.4385	HDAC6
regulation of microtubule-based process (GO:0032886)	2020-01-26	0.0519878	1	0	0	18.7617	55.4737	HDAC6
fat-soluble vitamin metabolic process (GO:0006775)	2020-01-26	0.0519878	1	0	0	18.7617	55.4737	LRP2
negative regulation of catalytic activity (GO:0043086)	2020-01-26	0.0519878	1	0	0	18.7617	55.4737	HDAC6
negative chemotaxis (GO:0050919)	2020-01-26	0.0519878	1	0	0	18.7617	55.4737	EPHA7
positive regulation of cAMP metabolic process (GO:0030816)	2020-01-26	0.0519878	1	0	0	18.7617	55.4737	RAMP3
regulation of intracellular steroid hormone receptor signaling pathway (GO:0033143)	2020-01-27	0.0539337	1	0	0	18.0668	52.7552	HDAC6
cellular response to topologically incorrect protein (GO:0035967)	2020-01-27	0.0539337	1	0	0	18.0668	52.7552	HDAC6
primary neural tube formation (GO:0014020)	2020-01-28	0.0558758	1	0	0	17.4216	50.2548	LRP2
cellular response to hydrogen peroxide (GO:0070301)	2020-01-28	0.0558758	1	0	0	17.4216	50.2548	HDAC6
positive regulation of cell communication (GO:0010647)	2020-01-28	0.0558758	1	0	0	17.4216	50.2548	HDAC6
tube closure (GO:0060606)	2020-01-29	0.0578139	1	0	0	16.8209	47.9483	LRP2
positive regulation of interleukin-1 secretion (GO:0050716)	2020-01-29	0.0578139	1	0	0	16.8209	47.9483	FZD5
lysosome localization (GO:0032418)	2020-01-29	0.0578139	1	0	0	16.8209	47.9483	HDAC6
keratan sulfate biosynthetic process (GO:0018146)	2020-01-29	0.0578139	1	0	0	16.8209	47.9483	CHST1
artery morphogenesis (GO:0048844)	2020-01-30	0.0597482	1	0	0	16.2602	45.8149	LRP2
regulation of sodium ion transmembrane transport (GO:1902305)	2020-01-30	0.0597482	1	0	0	16.2602	45.8149	FXYD7
response to estradiol (GO:0032355)	2020-01-30	0.0597482	1	0	0	16.2602	45.8149	RAMP3
positive regulation of interleukin-1 beta production (GO:0032731)	2020-01-31	0.0616786	1	0	0	15.7356	43.8366	FZD5
regulation of protein autophosphorylation (GO:0031952)	2020-01-31	0.0616786	1	0	0	15.7356	43.8366	EPHA7
regulation of cell-cell adhesion (GO:0022407)	1932-01-01	0.0636052	1	0	0	15.2439	41.9979	EPHA7
oxoacid metabolic process (GO:0043436)	1932-01-01	0.0636052	1	0	0	15.2439	41.9979	CHST1
protein deacetylation (GO:0006476)	1932-01-01	0.0636052	1	0	0	15.2439	41.9979	HDAC6
positive regulation of calcium ion transport into cytosol (GO:0010524)	1932-01-01	0.0636052	1	0	0	15.2439	41.9979	RAMP3
negative regulation of BMP signaling pathway (GO:0030514)	1932-01-01	0.0636052	1	0	0	15.2439	41.9979	LRP2
positive regulation of ERK1 and ERK2 cascade (GO:0070374)	2/201	0.0638275	1	0	0	4.85378	13.3555	EPHA7;RAMP3
regulation of autophagy (GO:0010506)	2/203	0.0649425	1	0	0	4.80596	13.1407	FZD5;HDAC6
regulation of MAPK cascade (GO:0043408)	2/203	0.0649425	1	0	0	4.80596	13.1407	SOX2;EPHA7
neural tube closure (GO:0001843)	1933-01-01	0.0655278	1	0	0	14.782	40.285	LRP2
stem cell differentiation (GO:0048863)	1933-01-01	0.0655278	1	0	0	14.782	40.285	SIX3
positive regulation of cytokine-mediated signaling pathway (GO:0001961)	1933-01-01	0.0655278	1	0	0	14.782	40.285	UBE2K
regulation of interleukin-1 beta secretion (GO:0050706)	1934-01-01	0.0674467	1	0	0	14.3472	38.6861	FZD5
bone development (GO:0060348)	1934-01-01	0.0674467	1	0	0	14.3472	38.6861	PLS3
negative regulation of DNA binding (GO:0043392)	1934-01-01	0.0674467	1	0	0	14.3472	38.6861	ID3
positive regulation of muscle cell differentiation (GO:0051149)	1934-01-01	0.0674467	1	0	0	14.3472	38.6861	MAPK12
positive regulation of cell development (GO:0010720)	1934-01-01	0.0674467	1	0	0	14.3472	38.6861	LRP2
ventricular cardiac muscle tissue morphogenesis (GO:0055010)	1934-01-01	0.0674467	1	0	0	14.3472	38.6861	LRP2
keratan sulfate metabolic process (GO:0042339)	1934-01-01	0.0674467	1	0	0	14.3472	38.6861	CHST1
carboxylic acid transmembrane transport (GO:1905039)	1935-01-01	0.0693617	1	0	0	13.9373	37.1905	LRP2
actin filament bundle organization (GO:0061572)	1935-01-01	0.0693617	1	0	0	13.9373	37.1905	PLS3
histone deacetylation (GO:0016575)	1936-01-01	0.0712728	1	0	0	13.5501	35.7892	HDAC6
Wnt signaling pathway, calcium modulating pathway (GO:0007223)	1936-01-01	0.0712728	1	0	0	13.5501	35.7892	FZD5
muscle cell differentiation (GO:0042692)	1936-01-01	0.0712728	1	0	0	13.5501	35.7892	MAPK12
regulation of muscle cell differentiation (GO:0051147)	1936-01-01	0.0712728	1	0	0	13.5501	35.7892	MAPK12
positive regulation of gene expression (GO:0010628)	4/771	0.0721443	1	0	0	2.53076	6.6536	SOX2;RAMP3;LHX2;POU3F1
actin filament bundle assembly (GO:0051017)	1937-01-01	0.0731801	1	0	0	13.1839	34.4737	PLS3
regulation of peptidyl-threonine phosphorylation (GO:0010799)	1937-01-01	0.0731801	1	0	0	13.1839	34.4737	UBE2K
regulation of sodium ion transmembrane transporter activity (GO:2000649)	1937-01-01	0.0731801	1	0	0	13.1839	34.4737	FXYD7
positive regulation of intracellular signal transduction (GO:1902533)	3/479	0.0745702	1	0	0	3.05515	7.9312	SOX2;EPHA7;RAMP3
positive regulation of innate immune response (GO:0045089)	1938-01-01	0.0750836	1	0	0	12.837	33.2369	UBE2K
positive regulation of neuron death (GO:1901216)	1938-01-01	0.0750836	1	0	0	12.837	33.2369	EPHA7
regulation of type I interferon-mediated signaling pathway (GO:0060338)	1939-01-01	0.0769833	1	0	0	12.5078	32.0721	UBE2K
regulation of transcription from RNA polymerase II promoter (GO:0006357)	6/1478	0.0789119	1	0	0	1.98026	5.02873	SOX2;LMO1;FOXD4;SALL2;FZD5;RAX
negative regulation of proteolysis (GO:0045861)	1941-01-01	0.0807713	1	0	0	11.8977	29.9362	HDAC6
negative regulation of cell projection organization (GO:0031345)	1941-01-01	0.0807713	1	0	0	11.8977	29.9362	CRMP1
peptide transport (GO:0015833)	1941-01-01	0.0807713	1	0	0	11.8977	29.9362	RAMP3
regulation of signal transduction (GO:0009966)	2/233	0.0824252	1	0	0	4.18717	10.4506	EPHA7;HDAC6
regulation of ion transmembrane transporter activity (GO:0032412)	1942-01-01	0.0826595	1	0	0	11.6144	28.955	FXYD7
positive regulation of nucleic acid-templated transcription (GO:1903508)	3/502	0.0831788	1	0	0	2.91517	7.24933	SOX2;LHX2;POU3F1
response to hydrogen peroxide (GO:0042542)	1943-01-01	0.084544	1	0	0	11.3443	28.0259	HDAC6
positive regulation of interferon-gamma production (GO:0032729)	1943-01-01	0.084544	1	0	0	11.3443	28.0259	FZD5
development of primary male sexual characteristics (GO:0046546)	1943-01-01	0.084544	1	0	0	11.3443	28.0259	LRP2
regulation of interferon-gamma production (GO:0032649)	1943-01-01	0.084544	1	0	0	11.3443	28.0259	FZD5
positive regulation of protein localization to plasma membrane (GO:1903078)	1943-01-01	0.084544	1	0	0	11.3443	28.0259	RAMP3
male gonad development (GO:0008584)	1943-01-01	0.084544	1	0	0	11.3443	28.0259	LRP2
hexose metabolic process (GO:0019318)	1945-01-01	0.0883017	1	0	0	10.8401	26.3089	CHST1
protein polymerization (GO:0051258)	1945-01-01	0.0883017	1	0	0	10.8401	26.3089	UBE2K
protein complex disassembly (GO:0043241)	1946-01-01	0.0901749	1	0	0	10.6045	25.5144	FZD5
positive regulation of protein localization to cell periphery (GO:1904377)	1946-01-01	0.0901749	1	0	0	10.6045	25.5144	RAMP3
regulation of ERK1 and ERK2 cascade (GO:0070372)	2/247	0.0910309	1	0	0	3.94984	9.46601	EPHA7;RAMP3
positive regulation of tumor necrosis factor production (GO:0032760)	1947-01-01	0.0920444	1	0	0	10.3788	24.7585	FZD5
protein K48-linked ubiquitination (GO:0070936)	1948-01-01	0.09391	1	0	0	10.1626	24.0388	UBE2K
regulation of epithelial cell migration (GO:0010632)	1948-01-01	0.09391	1	0	0	10.1626	24.0388	HDAC6
gonad development (GO:0008406)	1949-01-01	0.095772	1	0	0	9.9552	23.3528	LRP2
negative regulation of neuron projection development (GO:0010977)	1951-01-01	0.0994847	1	0	0	9.5648	22.0732	CRMP1
regulation of DNA binding (GO:0051101)	1952-01-01	0.101335	1	0	0	9.38086	21.4758	ID3
positive regulation of proteolysis (GO:0045862)	1952-01-01	0.101335	1	0	0	9.38086	21.4758	MAPK12
positive regulation of nervous system development (GO:0051962)	1952-01-01	0.101335	1	0	0	9.38086	21.4758	LRP2
positive regulation of response to stimulus (GO:0048584)	1954-01-01	0.105026	1	0	0	9.03342	20.3573	HDAC6
negative regulation of cellular component organization (GO:0051129)	1954-01-01	0.105026	1	0	0	9.03342	20.3573	HDAC6
regulation of cellular catabolic process (GO:0031329)	1955-01-01	0.106866	1	0	0	8.86918	19.8331	HDAC6
regulation of BMP signaling pathway (GO:0030510)	1956-01-01	0.108702	1	0	0	8.7108	19.3306	LRP2
positive regulation of macromolecule metabolic process (GO:0010604)	2/276	0.109643	1	0	0	3.53482	7.81379	RAMP3;POU3F1
positive regulation of cell death (GO:0010942)	1957-01-01	0.110534	1	0	0	8.55798	18.8484	RAMP3
negative regulation of signal transduction (GO:0009968)	2/283	0.11428	1	0	0	3.44738	7.47774	EPHA7;SHISA2
muscle organ development (GO:0007517)	1960-01-01	0.116009	1	0	0	8.13008	17.5129	MAPK12
diterpenoid metabolic process (GO:0016101)	1962-01-01	0.11964	1	0	0	7.86782	16.7055	LRP2
synapse assembly (GO:0007416)	1963-01-01	0.121451	1	0	0	7.74293	16.324	FZD5
regulation of proteolysis (GO:0030162)	1963-01-01	0.121451	1	0	0	7.74293	16.324	HDAC6
cellular response to reactive oxygen species (GO:0034614)	1965-01-01	0.12506	1	0	0	7.50469	15.6019	HDAC6
negative regulation of epithelial cell proliferation (GO:0050680)	1966-01-01	0.12686	1	0	0	7.39098	15.26	SOX2
insulin receptor signaling pathway (GO:0008286)	1967-01-01	0.128656	1	0	0	7.28067	14.9299	IRS4
regulation of cardiac conduction (GO:1903779)	1967-01-01	0.128656	1	0	0	7.28067	14.9299	FXYD7
regulation of protein localization to plasma membrane (GO:1903076)	1967-01-01	0.128656	1	0	0	7.28067	14.9299	RAMP3
positive regulation of neurogenesis (GO:0050769)	1969-01-01	0.132237	1	0	0	7.06964	14.303	LRP2
vascular endothelial growth factor receptor signaling pathway (GO:0048010)	1970-01-01	0.134022	1	0	0	6.96864	14.0052	MAPK12
regulation of cell communication (GO:0010646)	1971-01-01	0.135803	1	0	0	6.87049	13.7173	GRIK5
regulation of epithelial cell proliferation (GO:0050678)	1972-01-01	0.137581	1	0	0	6.77507	13.4386	SOX2
positive regulation of cytokine secretion (GO:0050715)	1973-01-01	0.139355	1	0	0	6.68226	13.1689	FZD5
canonical Wnt signaling pathway (GO:0060070)	1973-01-01	0.139355	1	0	0	6.68226	13.1689	FZD5
regulation of gene expression, epigenetic (GO:0040029)	1974-01-01	0.141126	1	0	0	6.59196	12.9077	HDAC6
positive regulation of epithelial cell migration (GO:0010634)	1974-01-01	0.141126	1	0	0	6.59196	12.9077	HDAC6
cAMP-mediated signaling (GO:0019933)	1975-01-01	0.142894	1	0	0	6.50407	12.6547	RAMP3
retinoid metabolic process (GO:0001523)	1975-01-01	0.142894	1	0	0	6.50407	12.6547	LRP2
protein transport (GO:0015031)	2/326	0.143792	1	0	0	2.99267	5.80395	RAMP3;HDAC6
regulation of hematopoietic stem cell differentiation (GO:1902036)	1976-01-01	0.144657	1	0	0	6.41849	12.4094	LMO1
negative regulation of transmembrane receptor protein serine/threonine kinase signaling pathway (GO:0090101)	1977-01-01	0.146417	1	0	0	6.33513	12.1716	LRP2
regulation of hematopoietic progenitor cell differentiation (GO:1901532)	1977-01-01	0.146417	1	0	0	6.33513	12.1716	LMO1
adenylate cyclase-activating G-protein coupled receptor signaling pathway (GO:0007189)	1978-01-01	0.148174	1	0	0	6.25391	11.941	RAMP3
sensory perception of mechanical stimulus (GO:0050954)	1978-01-01	0.148174	1	0	0	6.25391	11.941	LRP2
negative regulation of cell communication (GO:0010648)	1978-01-01	0.148174	1	0	0	6.25391	11.941	EPHA7
cell-cell junction assembly (GO:0007043)	1979-01-01	0.149927	1	0	0	6.17475	11.7172	CD9
cation transport (GO:0006812)	1979-01-01	0.149927	1	0	0	6.17475	11.7172	LRP2
cellular response to hormone stimulus (GO:0032870)	1980-01-01	0.151677	1	0	0	6.09756	11.5	RAMP3
sensory perception of sound (GO:0007605)	1981-01-01	0.153423	1	0	0	6.02228	11.2891	LRP2
positive regulation of protein targeting to mitochondrion (GO:1903955)	1981-01-01	0.153423	1	0	0	6.02228	11.2891	FZD5
modulation of chemical synaptic transmission (GO:0050804)	1982-01-01	0.155165	1	0	0	5.94884	11.0843	GRIK5
negative regulation of binding (GO:0051100)	1982-01-01	0.155165	1	0	0	5.94884	11.0843	ID3
ephrin receptor signaling pathway (GO:0048013)	1982-01-01	0.155165	1	0	0	5.94884	11.0843	EPHA7
negative regulation of signaling (GO:0023057)	1983-01-01	0.156904	1	0	0	5.87717	10.8852	EPHA7
cellular response to molecule of bacterial origin (GO:0071219)	1984-01-01	0.15864	1	0	0	5.8072	10.6918	FZD5
intracellular protein transport (GO:0006886)	2/347	0.15875	1	0	0	2.81156	5.17445	SIX3;HDAC6
regulation of peptidyl-tyrosine phosphorylation (GO:0050730)	1985-01-01	0.160372	1	0	0	5.73888	10.5036	EPHA7
positive regulation of protein complex assembly (GO:0031334)	1988-01-01	0.165547	1	0	0	5.54324	9.96951	HDAC6
regulation of stem cell differentiation (GO:2000736)	1988-01-01	0.165547	1	0	0	5.54324	9.96951	LMO1
regulation of protein targeting to mitochondrion (GO:1903214)	1988-01-01	0.165547	1	0	0	5.54324	9.96951	FZD5
Wnt signaling pathway, planar cell polarity pathway (GO:0060071)	1988-01-01	0.165547	1	0	0	5.54324	9.96951	FZD5
divalent metal ion transport (GO:0070838)	1988-01-01	0.165547	1	0	0	5.54324	9.96951	RAMP3
regulation of establishment of planar polarity (GO:0090175)	1989-01-01	0.167265	1	0	0	5.48095	9.8009	FZD5
regulation of neuron apoptotic process (GO:0043523)	1989-01-01	0.167265	1	0	0	5.48095	9.8009	EPHA7
negative regulation of cellular protein metabolic process (GO:0032269)	1989-01-01	0.167265	1	0	0	5.48095	9.8009	HDAC6
regulation of cell cycle process (GO:0010564)	1990-01-01	0.16898	1	0	0	5.42005	9.63672	SIX3
proteolysis involved in cellular protein catabolic process (GO:0051603)	1993-01-01	0.174104	1	0	0	5.24521	9.16918	HDAC6
positive regulation of protein localization to membrane (GO:1905477)	1995-01-01	0.177502	1	0	0	5.13479	8.87688	RAMP3
regulation of heart contraction (GO:0008016)	1995-01-01	0.177502	1	0	0	5.13479	8.87688	FXYD7
regulation of cell death (GO:0010941)	1996-01-01	0.179196	1	0	0	5.0813	8.73614	RAMP3
epithelial cell differentiation (GO:0030855)	1996-01-01	0.179196	1	0	0	5.0813	8.73614	SIX3
response to molecule of bacterial origin (GO:0002237)	1998-01-01	0.182574	1	0	0	4.9776	8.46489	FZD5
histone modification (GO:0016570)	1998-01-01	0.182574	1	0	0	4.9776	8.46489	HDAC6
steroid metabolic process (GO:0008202)	1999-01-01	0.184258	1	0	0	4.92732	8.33415	LRP2
glycosaminoglycan biosynthetic process (GO:0006024)	1999-01-01	0.184258	1	0	0	4.92732	8.33415	CHST1
regulation of lipid metabolic process (GO:0019216)	1/100	0.185939	1	0	0	4.87805	8.20652	IRS4
metal ion transport (GO:0030001)	1/101	0.187616	1	0	0	4.82975	8.0819	LRP2
regulation of kinase activity (GO:0043549)	1/101	0.187616	1	0	0	4.82975	8.0819	EPHA7
protein import into nucleus (GO:0006606)	1/103	0.190961	1	0	0	4.73597	7.84129	SIX3
regulation of Wnt signaling pathway (GO:0030111)	1/109	0.200913	1	0	0	4.47527	7.18229	SHISA2
Wnt signaling pathway (GO:0016055)	1/109	0.200913	1	0	0	4.47527	7.18229	FZD5
positive regulation of establishment of protein localization to mitochondrion (GO:1903749)	1/110	0.20256	1	0	0	4.43459	7.08079	FZD5
cellular response to insulin stimulus (GO:0032869)	1/110	0.20256	1	0	0	4.43459	7.08079	IRS4
positive regulation of kinase activity (GO:0033674)	1/113	0.207482	1	0	0	4.31686	6.78917	EPHA7
peptidyl-lysine modification (GO:0018205)	1/115	0.210746	1	0	0	4.24178	6.60488	HDAC6
regulation of macroautophagy (GO:0016241)	1/116	0.212373	1	0	0	4.20521	6.5156	HDAC6
protein localization to cell periphery (GO:1990778)	1/117	0.213998	1	0	0	4.16927	6.42815	RAMP3
calcium ion transport (GO:0006816)	1/118	0.215618	1	0	0	4.13394	6.34248	RAMP3
regulation of neuron projection development (GO:0010975)	1/119	0.217236	1	0	0	4.0992	6.25854	CRMP1
sulfur compound biosynthetic process (GO:0044272)	1/122	0.222069	1	0	0	3.9984	6.01666	CHST1
platelet degranulation (GO:0002576)	1/124	0.225275	1	0	0	3.93391	5.86324	CD9
non-canonical Wnt signaling pathway (GO:0035567)	1/127	0.230059	1	0	0	3.84098	5.64401	FZD5
negative regulation of response to stimulus (GO:0048585)	1/127	0.230059	1	0	0	3.84098	5.64401	EPHA7
positive regulation of protein kinase B signaling (GO:0051897)	1/127	0.230059	1	0	0	3.84098	5.64401	RAMP3
positive regulation of mitochondrion organization (GO:0010822)	1/128	0.231648	1	0	0	3.81098	5.57369	FZD5
protein localization to plasma membrane (GO:0072659)	1/130	0.234815	1	0	0	3.75235	5.43698	RAMP3
nervous system development (GO:0007399)	2/455	0.239182	1	0	0	2.1442	3.06734	FZD5;CRMP1
cellular response to cytokine stimulus (GO:0071345)	2/456	0.239944	1	0	0	2.1395	3.05381	SOX2;UBE2K
adenylate cyclase-modulating G-protein coupled receptor signaling pathway (GO:0007188)	1/134	0.241112	1	0	0	3.64033	5.17836	RAMP3
cellular response to organic cyclic compound (GO:0071407)	1/135	0.242678	1	0	0	3.61337	5.1166	RAMP3
positive regulation of transferase activity (GO:0051347)	1/137	0.245801	1	0	0	3.56062	4.99638	EPHA7
regulation of primary metabolic process (GO:0080090)	1/139	0.248911	1	0	0	3.50939	4.88036	IRS4
regulation of cellular component organization (GO:0051128)	1/140	0.250462	1	0	0	3.48432	4.82386	ERMN
negative regulation of sequence-specific DNA binding transcription factor activity (GO:0043433)	1/140	0.250462	1	0	0	3.48432	4.82386	ID3
modification-dependent protein catabolic process (GO:0019941)	1/141	0.252009	1	0	0	3.45961	4.76834	UBE2K
positive regulation of macromolecule biosynthetic process (GO:0010557)	1/142	0.253553	1	0	0	3.43525	4.71378	HDAC6
peptidyl-serine phosphorylation (GO:0018105)	1/145	0.258168	1	0	0	3.36417	4.55558	MAPK12
skeletal system development (GO:0001501)	1/146	0.259699	1	0	0	3.34113	4.50461	PLS3
negative regulation of canonical Wnt signaling pathway (GO:0090090)	1/148	0.262754	1	0	0	3.29598	4.4052	SOX2
regulated exocytosis (GO:0045055)	1/148	0.262754	1	0	0	3.29598	4.4052	CD9
positive regulation of intracellular protein transport (GO:0090316)	1/152	0.268826	1	0	0	3.20924	4.21595	FZD5
axon guidance (GO:0007411)	1/158	0.277843	1	0	0	3.08737	3.954	ROBO3
protein localization to membrane (GO:0072657)	1/160	0.280824	1	0	0	3.04878	3.87203	RAMP3
neuron projection morphogenesis (GO:0048812)	1/163	0.285274	1	0	0	2.99267	3.75372	LRP2
regulation of protein kinase B signaling (GO:0051896)	1/163	0.285274	1	0	0	2.99267	3.75372	RAMP3
peptidyl-serine modification (GO:0018209)	1/170	0.295552	1	0	0	2.86944	3.49759	MAPK12
positive regulation of hydrolase activity (GO:0051345)	1/172	0.298462	1	0	0	2.83607	3.42913	MAPK12
cellular response to lipid (GO:0071396)	1/178	0.307122	1	0	0	2.74048	3.23516	RAMP3
phosphate-containing compound metabolic process (GO:0006796)	1/183	0.314259	1	0	0	2.6656	3.08553	EPHA7
negative regulation of transcription from RNA polymerase II promoter (GO:0000122)	2/565	0.323091	1	0	0	1.72674	1.95091	SOX2;SALL2
cilium organization (GO:0044782)	1/192	0.326925	1	0	0	2.54065	2.84051	HDAC6
positive regulation of cell differentiation (GO:0045597)	1/194	0.329709	1	0	0	2.51446	2.78991	MAPK12
positive regulation of multicellular organismal process (GO:0051240)	1/202	0.340731	1	0	0	2.41488	2.60001	HDAC6
positive regulation of signal transduction (GO:0009967)	1/206	0.346176	1	0	0	2.36798	2.51198	HDAC6
positive regulation of phosphorylation (GO:0042327)	1/208	0.348881	1	0	0	2.34522	2.46957	EPHA7
regulation of nucleic acid-templated transcription (GO:1903506)	2/607	0.354755	1	0	0	1.60726	1.66565	SOX2;SALL2
regulation of canonical Wnt signaling pathway (GO:0060828)	1/213	0.355598	1	0	0	2.29016	2.36792	SOX2
regulation of cell cycle (GO:0051726)	1/215	0.358266	1	0	0	2.26886	2.32894	ID3
ion transmembrane transport (GO:0034220)	1/219	0.363569	1	0	0	2.22742	2.25367	FXYD7
positive regulation of cytokine production (GO:0001819)	1/220	0.364888	1	0	0	2.21729	2.2354	FZD5
positive regulation of cell migration (GO:0030335)	1/221	0.366205	1	0	0	2.20726	2.21733	HDAC6
axonogenesis (GO:0007409)	1/223	0.36883	1	0	0	2.18747	2.18182	ROBO3
regulation of cellular macromolecule biosynthetic process (GO:2000112)	2/631	0.372644	1	0	0	1.54613	1.52624	SOX2;SALL2
proteasomal protein catabolic process (GO:0010498)	1/237	0.38691	1	0	0	2.05825	1.95444	UBE2K
plasma membrane bounded cell projection assembly (GO:0120031)	1/241	0.391982	1	0	0	2.02409	1.89564	HDAC6
positive regulation of programmed cell death (GO:0043068)	1/257	0.411864	1	0	0	1.89807	1.68371	HDAC6
regulation of protein phosphorylation (GO:0001932)	1/261	0.416735	1	0	0	1.86898	1.63593	EPHA7
endocytosis (GO:0006897)	1/263	0.419156	1	0	0	1.85477	1.61275	LRP2
cellular response to oxygen-containing compound (GO:1901701)	1/274	0.432294	1	0	0	1.78031	1.49305	RAMP3
protein polyubiquitination (GO:0000209)	1/283	0.442828	1	0	0	1.72369	1.40407	UBE2K
cilium assembly (GO:0060271)	1/288	0.448598	1	0	0	1.69377	1.35777	HDAC6
ion transport (GO:0006811)	1/289	0.449745	1	0	0	1.68791	1.34876	FXYD7
chemical synaptic transmission (GO:0007268)	1/289	0.449745	1	0	0	1.68791	1.34876	GRIK5
proteasome-mediated ubiquitin-dependent protein catabolic process (GO:0043161)	1/291	0.452032	1	0	0	1.67631	1.33099	UBE2K
positive regulation of apoptotic process (GO:0043065)	1/307	0.469995	1	0	0	1.58894	1.1997	EPHA7
cellular protein localization (GO:0034613)	1/327	0.491643	1	0	0	1.49176	1.05915	HDAC6
cellular response to DNA damage stimulus (GO:0006974)	1/329	0.49376	1	0	0	1.48269	1.04634	MAPK12
regulation of apoptotic process (GO:0042981)	2/815	0.502209	1	0	0	1.19707	0.824468	SOX2;EPHA7
ubiquitin-dependent protein catabolic process (GO:0006511)	1/341	0.506281	1	0	0	1.43051	0.973698	UBE2K
transcription, DNA-templated (GO:0006351)	1/356	0.521508	1	0	0	1.37024	0.892067	SALL2
negative regulation of cell proliferation (GO:0008285)	1/363	0.528456	1	0	0	1.34382	0.857079	SOX2
organelle assembly (GO:0070925)	1/376	0.5411	1	0	0	1.29735	0.796771	HDAC6
transmembrane transport (GO:0055085)	1/378	0.543015	1	0	0	1.29049	0.787995	FXYD7
phosphorylation (GO:0016310)	1/386	0.5506	1	0	0	1.26374	0.754134	EPHA7
protein modification by small protein conjugation (GO:0032446)	1/398	0.561747	1	0	0	1.22564	0.706831	UBE2K
negative regulation of programmed cell death (GO:0043069)	1/408	0.57083	1	0	0	1.1956	0.67033	EPHA7
vesicle-mediated transport (GO:0016192)	1/410	0.572624	1	0	0	1.18977	0.663326	LRP2
protein phosphorylation (GO:0006468)	1/470	0.62318	1	0	0	1.03788	0.490835	MAPK12
transcription from RNA polymerase II promoter (GO:0006366)	1/485	0.634877	1	0	0	1.00578	0.456951	SALL2
negative regulation of apoptotic process (GO:0043066)	1/485	0.634877	1	0	0	1.00578	0.456951	EPHA7
protein ubiquitination (GO:0016567)	1/506	0.65066	1	0	0	0.964041	0.414314	UBE2K
positive regulation of cellular process (GO:0048522)	1/519	0.660095	1	0	0	0.939894	0.390405	RAMP3
negative regulation of cellular process (GO:0048523)	1/534	0.670673	1	0	0	0.913492	0.364916	CD9
cytokine-mediated signaling pathway (GO:0019221)	1/633	0.732856	1	0	0	0.770624	0.239515	SOX2
regulation of cell proliferation (GO:0042127)	1/740	0.787189	1	0	0	0.659196	0.157737	SIX3

## Sheet: GO dot plot
sensory organ development (GO:0007423)	7.49422e-05	4.12527	pop1
regulation of neuron differentiation (GO:0045664)	0.000678943	3.16817	pop1
generation of neurons (GO:0048699)	0.00238828	2.62191	pop1
regulation of neurogenesis (GO:0050767)	0.00609345	2.21514	pop1
positive regulation of transcription, DNA-templated (GO:0045893)	0.00715632	2.14531	pop1
positive regulation of transcription, DNA-templated (GO:0045893)	3.2053e-07	6.49413	pop2
embryonic cranial skeleton morphogenesis (GO:0048701)	2.40076e-06	5.61965	pop2
negative regulation of cell differentiation (GO:0045596)	0.000148542	3.82815	pop2
embryonic skeletal system morphogenesis (GO:0048704)	0.000647427	3.18881	pop2
negative regulation of cell migration (GO:0030336)	0.00133313	2.87513	pop2
"sensory organ development	4.12527	pop1		"neg reg. cell migration",	2.87513	pop2
"reg. neuron differentiation",	3.16817	pop1		"embryonic skeletal system morphogenesis",	3.18881	pop2
"generation of neurons",	2.62191	pop1		"neg. reg. cell differentiation",	3.82815	pop2
"regulation of neurogenesis",	2.21514	pop1		"embryonic cranial skeleton morphogenesis",	5.61965	pop2
"pos. reg. transcription",	2.14531	pop1		"pos. reg. transcription",	6.49413	pop2
"pos. reg. transcription",	6.49413	pop2		"pos. reg. transcription",	2.14531	pop1
"embryonic cranial skeleton morphogenesis",	5.61965	pop2		"regulation of neurogenesis",	2.21514	pop1
"neg. reg. cell differentiation",	3.82815	pop2		"generation of neurons",	2.62191	pop1
"embryonic skeletal system morphogenesis",	3.18881	pop2		"reg. neuron differentiation",	3.16817	pop1
"neg reg. cell migration",	2.87513	pop2		"sensory organ development"	4.12527	pop1
