# Supplementary material for: Post-transcriptional regulation in cranial neural crest cells expands developmental potential
Source: Proc Natl Acad Sci U S A. 2023 Feb 1;120(6):e2212578120. doi: 10.1073/pnas.2212578120 (PMC9963983; doi:10.1073/pnas.2212578120)
Supplement: Supplementary file 13 — Dataset S12 (XLSX) [file pnas.2212578120.sd12.xlsx]

## Sheet: DAP_NCC_NonNeural_Domain_v_all
	tx_id	gene_name	gene_id	gene_biotype	type	closest_region	query_region	distance
ENSMUST00000148739	ENSMUST00000148739	Lmntd1	ENSMUSG00000054966	protein_coding	gap	chr6-145419875-145543444	chr6-145478577-145479474	0
ENSMUST00000026209	ENSMUST00000026209	Dnmbp	ENSMUSG00000025195	protein_coding	gap	chr19-43875021-43901069	chr19-43890320-43891238	0
ENSMUSE00000822653	ENSMUST00000129687	Gm13465	ENSMUSG00000086710	lincRNA	exon	chr2-45752914-45753311	chr2-46065048-46065968	311736
ENSMUST00000107695	ENSMUST00000107695	Trim2	ENSMUSG00000027993	protein_coding	cds	chr3-84190513-84191236	chr3-84191119-84191888	0
ENSMUST00000138361	ENSMUST00000138361	Gm13648	ENSMUSG00000086549	processed_transcript	gap	chr4-156054030-156059581	chr4-156059453-156060283	0
ENSMUSE00000674202	ENSMUST00000107717	Zfp652	ENSMUSG00000075595	protein_coding	exon	chr11-95712673-95712733	chr11-95707732-95708653	4019
ENSMUSE00000452162	ENSMUST00000178006	1520401A03Rik	ENSMUSG00000043747	processed_transcript	exon	chr17-23704488-23705235	chr17-23694186-23695034	9453
ENSMUST00000108313	ENSMUST00000108313	Esrp1	ENSMUSG00000040728	protein_coding	cds	chr4-11386305-11386436	chr4-11386433-11387329	0
ENSMUST00000151633	ENSMUST00000151633	C330021F23Rik	ENSMUSG00000065952	protein_coding	utr	chr8-3579730-3579921	chr8-3579197-3580116	0
ENSMUST00000174317	ENSMUST00000174317	Jmjd1c	ENSMUSG00000037876	protein_coding	gap	chr10-67096719-67157906	chr10-67106759-67107645	0
ENSMUSE00000557518	ENSMUST00000059555	Ube2q2	ENSMUSG00000032307	protein_coding	exon	chr9-55148854-55149826	chr9-55122259-55123211	25642
ENSMUST00000076095	ENSMUST00000076095	Pdgfa	ENSMUSG00000025856	protein_coding	utr	chr5-138976014-138977216	chr5-138914443-138915368	60645
ENSMUST00000049074	ENSMUST00000049074	Ptprf	ENSMUSG00000033295	protein_coding	gap	chr4-118269625-118277348	chr4-118272249-118272810	0
ENSMUST00000178113	ENSMUST00000178113	Tle3	ENSMUSG00000032280	protein_coding	gap	chr9-61375574-61393202	chr9-61375904-61376788	0
ENSMUST00000127489	ENSMUST00000127489	Esrrg	ENSMUSG00000026610	protein_coding	gap	chr1-187793413-188043333	chr1-187888033-187888962	0
ENSMUSE00001319343	ENSMUST00000188994	Zfhx3	ENSMUSG00000038872	protein_coding	exon	chr8-108703100-108704235	chr8-108661332-108662256	40843
ENSMUSE00000827256	ENSMUST00000137731	Gm15985	ENSMUSG00000085497	lincRNA	exon	chr5-74734261-74734450	chr5-74738024-74738934	3573
ENSMUSE00000373485	ENSMUST00000057438	Vcpip1	ENSMUSG00000045210	protein_coding	exon	chr1-9745450-9748382	chr1-9755440-9756450	7057
ENSMUST00000171541	ENSMUST00000171541	Slc2a3	ENSMUSG00000003153	protein_coding	gap	chr6-122740481-122779917	chr6-122776885-122777802	0
ENSMUST00000029007	ENSMUST00000029007	Fam209	ENSMUSG00000027505	protein_coding	utr	chr2-172474220-172474331	chr2-172484723-172485632	10391
ENSMUST00000195117	ENSMUST00000195117	Atf3	ENSMUSG00000026628	protein_coding	gap	chr1-191177475-191217869	chr1-191204510-191205363	0
ENSMUST00000074372	ENSMUST00000074372	Irx2	ENSMUSG00000001504	protein_coding	utr	chr13-72633264-72634198	chr13-72710665-72711633	76466
ENSMUSE00000763202	ENSMUST00000144270	Kit	ENSMUSG00000005672	protein_coding	exon	chr5-75574916-75575118	chr5-75481312-75482160	92755
ENSMUST00000110032	ENSMUST00000110032	Banf2	ENSMUSG00000037307	protein_coding	utr	chr2-144073914-144073979	chr2-144096188-144097088	22208
ENSMUST00000108236	ENSMUST00000108236	Spint2	ENSMUSG00000074227	protein_coding	gap	chr7-29260431-29281511	chr7-29266568-29267593	0
ENSMUST00000142310	ENSMUST00000142310	Gm14225	ENSMUSG00000086872	lincRNA	gap	chr2-156445465-156447501	chr2-156447118-156447998	0
ENSMUST00000150078	ENSMUST00000150078	Tgif2	ENSMUSG00000062175	protein_coding	utr	chr2-156847605-156847674	chr2-156847508-156848434	0
ENSMUST00000189200	ENSMUST00000189200	Bai1	ENSMUSG00000034730	protein_coding	cds	chr15-74540397-74540560	chr15-74539741-74540639	0
ENSMUST00000150915	ENSMUST00000150915	Ssbp3	ENSMUSG00000061887	protein_coding	gap	chr4-106915730-107009678	chr4-106980422-106981318	0
ENSMUSE00000464934	ENSMUST00000065537	Jmy	ENSMUSG00000021690	protein_coding	exon	chr13-93498302-93499808	chr13-93519951-93520885	20142
ENSMUST00000115227	ENSMUST00000115227	Bdh1	ENSMUSG00000046598	protein_coding	utr	chr16-31457095-31458901	chr16-31459754-31460628	852
ENSMUST00000148245	ENSMUST00000148245	Cit	ENSMUSG00000029516	protein_coding	cds	chr5-115859198-115859373	chr5-115858344-115859264	0
ENSMUSE00000872940	ENSMUST00000171380	Gm17337	ENSMUSG00000091430	lincRNA	exon	chr12-12792920-12794285	chr12-12814345-12815086	20059
ENSMUST00000053211	ENSMUST00000053211	Mfsd6l	ENSMUSG00000048329	protein_coding	cds	chr11-68556325-68558085	chr11-68555697-68556582	0
ENSMUST00000037843	ENSMUST00000037843	Ubald1	ENSMUSG00000039568	protein_coding	gap	chr16-4876422-4879616	chr16-4877839-4878628	0
ENSMUSE00000522230	ENSMUST00000083071	n-R5s79	ENSMUSG00000065005	rRNA	exon	chr10-88710008-88710127	chr10-88717219-88718126	7091
ENSMUSE00000463246	ENSMUST00000025659	Zfand5	ENSMUSG00000024750	protein_coding	exon	chr19-21272278-21272742	chr19-21175116-21175910	96367
ENSMUST00000085096	ENSMUST00000085096	Ccdc88c	ENSMUSG00000021182	protein_coding	gap	chr12-101022403-101028235	chr12-101025031-101025914	0
ENSMUST00000151668	ENSMUST00000151668	Chmp4b	ENSMUSG00000038467	protein_coding	gap	chr2-154651976-154689517	chr2-154651188-154652072	0
ENSMUST00000080797	ENSMUST00000080797	Cdh3	ENSMUSG00000061048	protein_coding	utr	chr8-106555451-106556908	chr8-106563622-106564532	6713
ENSMUST00000077730	ENSMUST00000077730	Pik3c2b	ENSMUSG00000026447	protein_coding	cds	chr1-133090681-133090861	chr1-133090354-133091243	0
ENSMUST00000189410	ENSMUST00000189410	Gm17767	ENSMUSG00000099413	lincRNA	gap	chr1-51510045-51582359	chr1-51529879-51530762	0
ENSMUST00000187137	ENSMUST00000187137	Mag	ENSMUSG00000036634	protein_coding	utr	chr7-30899176-30899698	chr7-30892448-30893263	5912
ENSMUST00000147348	ENSMUST00000147348	Tbc1d1	ENSMUSG00000029174	protein_coding	gap	chr5-64173897-64256714	chr5-64218354-64219204	0
ENSMUST00000127006	ENSMUST00000127006	Gm11476	ENSMUSG00000085596	processed_transcript	gap	chr2-167558451-167604635	chr2-167581986-167582841	0
ENSMUSE00000935575	ENSMUST00000059042	Gtf2i	ENSMUSG00000060261	protein_coding	exon	chr5-134314383-134314760	chr5-134332511-134333420	17750
ENSMUST00000084238	ENSMUST00000084238	Zdhhc18	ENSMUSG00000037553	protein_coding	utr	chr4-133605299-133608655	chr4-133604868-133605867	0
ENSMUST00000107221	ENSMUST00000107221	Ccdc83	ENSMUSG00000030617	protein_coding	gap	chr7-90229913-90236877	chr7-90231086-90232022	0
ENSMUST00000042261	ENSMUST00000042261	Slc2a12	ENSMUSG00000037490	protein_coding	gap	chr10-22694127-22702021	chr10-22698207-22699080	0
ENSMUST00000182648	ENSMUST00000182648	Myh14	ENSMUSG00000030739	protein_coding	gap	chr7-44661065-44665104	chr7-44662117-44662966	0
ENSMUST00000063562	ENSMUST00000063562	Mipep	ENSMUSG00000021993	protein_coding	gap	chr14-60872140-60875233	chr14-60872960-60873871	0
ENSMUST00000108568	ENSMUST00000108568	Arrb2	ENSMUSG00000060216	protein_coding	cds	chr11-70438648-70438785	chr11-70438027-70438913	0
ENSMUST00000053319	ENSMUST00000053319	4731417B20Rik	ENSMUSG00000046548	protein_coding	utr	chr5-136613702-136614998	chr5-136608598-136609505	4196
ENSMUST00000049152	ENSMUST00000049152	Snx10	ENSMUSG00000038301	protein_coding	utr	chr6-51588963-51590679	chr6-51715201-51716094	124521
ENSMUST00000150454	ENSMUST00000150454	Pak4	ENSMUSG00000030602	protein_coding	gap	chr7-28569867-28598034	chr7-28569967-28570869	0
ENSMUST00000026062	ENSMUST00000026062	Casp7	ENSMUSG00000025076	protein_coding	gap	chr19-56404526-56433241	chr19-56419209-56420115	0
ENSMUST00000133892	ENSMUST00000133892	Cacna1b	ENSMUSG00000004113	protein_coding	cds	chr2-24607991-24608146	chr2-24608025-24608944	0
ENSMUST00000171591	ENSMUST00000171591	Gm2895	ENSMUSG00000091412	processed_transcript	gap	chr15-66971107-67011629	chr15-66979777-66980930	0
ENSMUST00000075249	ENSMUST00000075249	Plekhg3	ENSMUSG00000052609	protein_coding	gap	chr12-76533819-76560128	chr12-76547575-76548483	0
ENSMUSE00000698741	ENSMUST00000023600	Robo1	ENSMUSG00000022883	protein_coding	exon	chr16-72663149-72664194	chr16-72635665-72636584	26564
ENSMUST00000021552	ENSMUST00000021552	Zfp36l1	ENSMUSG00000021127	protein_coding	utr	chr12-80107760-80109588	chr12-79983852-79984710	123049
ENSMUST00000193603	ENSMUST00000193603	Nlgn1	ENSMUSG00000063887	protein_coding	utr	chr3-25426215-25433637	chr3-24778266-24779044	647170
ENSMUSE00000638286	ENSMUST00000048545	Arglu1	ENSMUSG00000040459	protein_coding	exon	chr8-8689977-8690537	chr8-8774294-8775159	83756
ENSMUST00000176636	ENSMUST00000176636	Pou2f3	ENSMUSG00000032015	protein_coding	cds	chr9-43142715-43142797	chr9-43142623-43143472	0
ENSMUST00000160107	ENSMUST00000160107	R3hcc1l	ENSMUSG00000025184	protein_coding	gap	chr19-42583544-42590604	chr19-42584275-42585192	0
ENSMUSE00000440404	ENSMUST00000066875	6030452D12Rik	ENSMUSG00000054069	protein_coding	exon	chr8-106500522-106500613	chr8-106469253-106470164	30357
ENSMUST00000161701	ENSMUST00000161701	Pcdh1	ENSMUSG00000051375	protein_coding	gap	chr18-38199529-38202743	chr18-38199791-38200671	0
ENSMUSE00001184365	ENSMUST00000180920	Gm26695	ENSMUSG00000097517	lincRNA	exon	chr17-23556769-23556997	chr17-23543121-23544023	12745
ENSMUSE00000933652	ENSMUST00000174394	Jarid2	ENSMUSG00000038518	protein_coding	exon	chr13-44729474-44729777	chr13-44615317-44616326	113147
ENSMUSE00000210016	ENSMUST00000033878	Rab11fip1	ENSMUSG00000031488	protein_coding	exon	chr8-27174209-27174646	chr8-27176954-27177861	2307
ENSMUST00000142887	ENSMUST00000142887	Arrdc1	ENSMUSG00000026972	protein_coding	cds	chr2-24927729-24927839	chr2-24927816-24928715	0
ENSMUST00000093113	ENSMUST00000093113	Adamts18	ENSMUSG00000053399	protein_coding	gap	chr8-113777963-113844854	chr8-113797030-113797899	0
ENSMUST00000053716	ENSMUST00000053716	Clrn3	ENSMUSG00000050866	protein_coding	utr	chr7-135511466-135513938	chr7-135477038-135477937	33528
ENSMUSE00001234493	ENSMUST00000053251	Rbpms	ENSMUSG00000031586	protein_coding	exon	chr8-33929476-33929863	chr8-33963690-33964569	33826
ENSMUST00000169172	ENSMUST00000169172	Tbck	ENSMUSG00000028030	protein_coding	utr	chr3-132838072-132838506	chr3-132853406-132854302	14899
ENSMUST00000108597	ENSMUST00000108597	Cldn7	ENSMUSG00000018569	protein_coding	utr	chr11-69964779-69964920	chr11-69964872-69965745	0
ENSMUST00000181262	ENSMUST00000181262	Gm26551	ENSMUSG00000097219	lincRNA	gap	chr11-52120724-52267149	chr11-52223966-52224880	0
ENSMUSE00000612757	ENSMUST00000001583	Ell2	ENSMUSG00000001542	protein_coding	exon	chr13-75707484-75707797	chr13-75460115-75461002	246481
ENSMUST00000094836	ENSMUST00000094836	Stk32b	ENSMUSG00000029123	protein_coding	gap	chr5-37499027-37531544	chr5-37512134-37513044	0
ENSMUST00000170069	ENSMUST00000170069	Tmprss4	ENSMUSG00000032091	protein_coding	cds	chr9-45203785-45203787	chr9-45203594-45204475	0
ENSMUST00000188480	ENSMUST00000188480	A430093F15Rik	ENSMUSG00000067577	protein_coding	utr	chr19-10740960-10741002	chr19-10740534-10741448	0
ENSMUST00000051803	ENSMUST00000051803	Aldh3b1	ENSMUSG00000024885	protein_coding	gap	chr19-3921808-3923738	chr19-3922360-3923231	0
ENSMUST00000169179	ENSMUST00000169179	Nkd1	ENSMUSG00000031661	protein_coding	cds	chr8-88583256-88583309	chr8-88582629-88583530	0
ENSMUSE00000589403	ENSMUST00000094103	Hs3st3b1	ENSMUSG00000070407	protein_coding	exon	chr11-63921334-63922290	chr11-63936499-63937410	14208
ENSMUST00000178110	ENSMUST00000178110	Dnmt1	ENSMUSG00000004099	protein_coding	gap	chr9-20942620-20951845	chr9-20943633-20944548	0
ENSMUST00000060356	ENSMUST00000060356	Foxi2	ENSMUSG00000048377	protein_coding	utr	chr7-135412033-135413615	chr7-135416806-135417698	3190
ENSMUSE00001326642	ENSMUST00000190004	Gm29295	ENSMUSG00000099558	lincRNA	exon	chr7-71390486-71391272	chr7-71425645-71426669	34372
ENSMUSE00000846703	ENSMUST00000157568	Gm23905	ENSMUSG00000088193	rRNA	exon	chr17-83947588-83947696	chr17-83955646-83956569	7949
ENSMUST00000033009	ENSMUST00000033009	Prkrir	ENSMUSG00000030753	protein_coding	utr	chr7-98716904-98718062	chr7-98729544-98730434	11481
ENSMUSE00000661484	ENSMUST00000103172	Dstn	ENSMUSG00000015932	protein_coding	exon	chr2-143915320-143915647	chr2-143889746-143890627	24692
ENSMUST00000176067	ENSMUST00000176067	Lmx1b	ENSMUSG00000038765	protein_coding	gap	chr2-33569283-33639488	chr2-33594660-33595559	0
ENSMUST00000190337	ENSMUST00000190337	Eya1	ENSMUSG00000025932	protein_coding	gap	chr1-14170997-14179479	chr1-14173022-14173912	0
ENSMUST00000018993	ENSMUST00000018993	Wwc1	ENSMUSG00000018849	protein_coding	gap	chr11-35915286-35979970	chr11-35925302-35926211	0
ENSMUSE00000340571	ENSMUST00000053218	Dact2	ENSMUSG00000048826	protein_coding	exon	chr17-14203514-14203831	chr17-14234767-14235653	30935
ENSMUST00000017288	ENSMUST00000017288	Rnd3	ENSMUSG00000017144	protein_coding	utr	chr2-51130438-51132293	chr2-50988669-50989507	140930
ENSMUSE00000821621	ENSMUST00000084241	Wasf2	ENSMUSG00000028868	protein_coding	exon	chr4-133130505-133130728	chr4-133125128-133126082	4422
ENSMUST00000133196	ENSMUST00000133196	Gm13049	ENSMUSG00000085097	lincRNA	gap	chr4-150825961-150831971	chr4-150825205-150826058	0
ENSMUST00000146842	ENSMUST00000146842	Wt1	ENSMUSG00000016458	protein_coding	gap	chr2-105133505-105163324	chr2-105152892-105153786	0
ENSMUSE00000374556	ENSMUST00000021523	Mnat1	ENSMUSG00000021103	protein_coding	exon	chr12-73123717-73123926	chr12-73118531-73119601	4115
ENSMUST00000115861	ENSMUST00000115861	Rbbp8	ENSMUSG00000041238	protein_coding	utr	chr18-11633276-11633524	chr18-11632696-11633583	0
ENSMUSE00000700929	ENSMUST00000060650	Frmd7	ENSMUSG00000036131	protein_coding	exon	chrX-50942654-50942710	chrX-50968205-50969078	25494
ENSMUST00000146881	ENSMUST00000146881	Etl4	ENSMUSG00000036617	protein_coding	gap	chr2-20530243-20661897	chr2-20547154-20548039	0
ENSMUST00000020695	ENSMUST00000020695	Tns3	ENSMUSG00000020422	protein_coding	gap	chr11-8615852-8664478	chr11-8641460-8642353	0
ENSMUST00000120593	ENSMUST00000120593	Bcl7a	ENSMUSG00000029438	protein_coding	cds	chr5-123356022-123356037	chr5-123355642-123356555	0
ENSMUST00000115310	ENSMUST00000115310	Trp63	ENSMUSG00000022510	protein_coding	gap	chr16-25764297-25820387	chr16-25774632-25775525	0
ENSMUSE00000334262	ENSMUST00000002765	Prkd1	ENSMUSG00000002688	protein_coding	exon	chr12-50648716-50649223	chr12-50967125-50968038	317901
ENSMUST00000022185	ENSMUST00000022185	F2rl1	ENSMUSG00000021678	protein_coding	cds	chr13-95525037-95525127	chr13-95524862-95525697	0
ENSMUST00000056617	ENSMUST00000056617	Gpr133	ENSMUSG00000044017	protein_coding	utr	chr5-129202560-129204599	chr5-129269779-129270668	65179
ENSMUST00000030080	ENSMUST00000030080	Snx30	ENSMUSG00000028385	protein_coding	gap	chr4-59857637-59868237	chr4-59859747-59860691	0
ENSMUST00000040715	ENSMUST00000040715	Mustn1	ENSMUSG00000042485	protein_coding	cds	chr14-30879607-30879615	chr14-30879585-30880441	0
ENSMUST00000044705	ENSMUST00000044705	Vstm2b	ENSMUSG00000039257	protein_coding	cds	chr7-40929373-40929461	chr7-40928804-40929644	0
ENSMUST00000166775	ENSMUST00000166775	Rxra	ENSMUSG00000015846	protein_coding	gap	chr2-27677461-27737298	chr2-27683828-27684777	0
ENSMUSE00001320461	ENSMUST00000189035	B530045E10Rik	ENSMUSG00000044633	lincRNA	exon	chr10-99298888-99299402	chr10-99289402-99290377	8510
ENSMUST00000152159	ENSMUST00000152159	Megf6	ENSMUSG00000057751	protein_coding	cds	chr4-154269893-154270021	chr4-154269217-154270142	0
ENSMUST00000029773	ENSMUST00000029773	Cnn3	ENSMUSG00000053931	protein_coding	gap	chr3-121426829-121449948	chr3-121447819-121448706	0
ENSMUST00000145734	ENSMUST00000145734	Prrg2	ENSMUSG00000007837	protein_coding	gap	chr7-45056885-45059971	chr7-45059019-45059928	0
ENSMUST00000003964	ENSMUST00000003964	Gys1	ENSMUSG00000003865	protein_coding	cds	chr7-45438102-45438293	chr7-45437659-45438385	0
ENSMUST00000025861	ENSMUST00000025861	Ovol1	ENSMUSG00000024922	protein_coding	cds	chr19-5553554-5553771	chr19-5553578-5554554	0
ENSMUST00000149770	ENSMUST00000149770	Rai1	ENSMUSG00000062115	protein_coding	gap	chr11-60105395-60140240	chr11-60108561-60109488	0
ENSMUSE00000598310	ENSMUST00000069620	Per2	ENSMUSG00000055866	protein_coding	exon	chr1-91459173-91459324	chr1-91464928-91465833	5603
ENSMUST00000167968	ENSMUST00000167968	Wnt7b	ENSMUSG00000022382	protein_coding	utr	chr15-85535439-85537388	chr15-85519282-85520187	15251
ENSMUSE00000636858	ENSMUST00000041901	Cib2	ENSMUSG00000037493	protein_coding	exon	chr9-54559968-54560218	chr9-54566638-54567575	6419
ENSMUST00000051558	ENSMUST00000051558	Chd7	ENSMUSG00000041235	protein_coding	utr	chr4-8866656-8867659	chr4-8921374-8922236	53714
ENSMUSE00000456062	ENSMUST00000051301	Pura	ENSMUSG00000043991	protein_coding	exon	chr18-36281097-36281549	chr18-36254996-36255883	25213
ENSMUST00000105653	ENSMUST00000105653	Espn	ENSMUSG00000028943	protein_coding	utr	chr4-152131789-152131865	chr4-152131493-152132158	0
ENSMUSE00000392334	ENSMUST00000035672	Ppl	ENSMUSG00000039457	protein_coding	exon	chr16-5132282-5132481	chr16-5136353-5137215	3871
ENSMUST00000179619	ENSMUST00000179619	Gpr56	ENSMUSG00000031785	protein_coding	gap	chr8-94977418-95002438	chr8-94990690-94991629	0
ENSMUST00000162875	ENSMUST00000162875	2010300C02Rik	ENSMUSG00000026090	protein_coding	gap	chr1-37644641-37719569	chr1-37694180-37695085	0
ENSMUST00000154760	ENSMUST00000154760	Kcnip1	ENSMUSG00000053519	protein_coding	gap	chr11-33645628-33992748	chr11-33818778-33819685	0
ENSMUST00000107403	ENSMUST00000107403	Jup	ENSMUSG00000001552	protein_coding	cds	chr11-100386173-100386380	chr11-100386341-100387218	0
ENSMUST00000047028	ENSMUST00000047028	Lgalsl	ENSMUSG00000042363	protein_coding	utr	chr11-20823576-20826371	chr11-20821371-20822207	1368
ENSMUST00000055276	ENSMUST00000055276	Olfr225	ENSMUSG00000044061	protein_coding	cds	chr11-59612966-59614225	chr11-59633926-59634716	19700
ENSMUST00000124624	ENSMUST00000124624	Cd44	ENSMUSG00000005087	protein_coding	gap	chr2-102865447-102901267	chr2-102888468-102889377	0
ENSMUSE00000574431	ENSMUST00000105307	Btbd11	ENSMUSG00000020042	protein_coding	exon	chr10-85386814-85388478	chr10-85365220-85366127	20686
ENSMUST00000176067.1	ENSMUST00000176067	Lmx1b	ENSMUSG00000038765	protein_coding	gap	chr2-33569283-33639488	chr2-33604794-33605493	0
ENSMUSE00000259149	ENSMUST00000033936	Dkk4	ENSMUSG00000031535	protein_coding	exon	chr8-22624043-22624293	chr8-22617188-22617781	6261
ENSMUST00000169880	ENSMUST00000169880	Dlg5	ENSMUSG00000021782	protein_coding	gap	chr14-24202367-24244811	chr14-24215862-24216740	0
ENSMUST00000194449	ENSMUST00000194449	Tgfa	ENSMUSG00000029999	protein_coding	gap	chr6-86211733-86229430	chr6-86222077-86222950	0
ENSMUST00000146940	ENSMUST00000146940	Esrp2	ENSMUSG00000084128	protein_coding	cds	chr8-106134823-106134936	chr8-106134724-106135614	0
ENSMUSE00001260432	ENSMUST00000183056	Gm27019	ENSMUSG00000097998	lincRNA	exon	chr6-31063092-31063495	chr6-31048717-31049613	13478
ENSMUST00000172136	ENSMUST00000172136	Pwwp2b	ENSMUSG00000060260	protein_coding	gap	chr7-139256466-139266471	chr7-139257916-139258819	0
ENSMUST00000069634	ENSMUST00000069634	Foxi3	ENSMUSG00000055874	protein_coding	utr	chr6-70961064-70961066	chr6-70967122-70968047	6055
ENSMUST00000156177	ENSMUST00000156177	Ntng1	ENSMUSG00000059857	protein_coding	utr	chr3-109780040-109782681	chr3-109776850-109777787	2252
ENSMUST00000155244	ENSMUST00000155244	Bcam	ENSMUSG00000002980	protein_coding	utr	chr7-19770795-19771016	chr7-19770950-19771610	0
ENSMUSE00001322889	ENSMUST00000186387	E330023G01Rik	ENSMUSG00000102013	lincRNA	exon	chr9-98748599-98749797	chr9-98727312-98728074	20524
ENSMUST00000170265	ENSMUST00000170265	Pde7b	ENSMUSG00000019990	protein_coding	gap	chr10-20443370-20479674	chr10-20444723-20445631	0
ENSMUSE00000361574	ENSMUST00000039517	Syde2	ENSMUSG00000036863	protein_coding	exon	chr3-145987870-145989169	chr3-145986056-145986770	1099
ENSMUST00000089776	ENSMUST00000089776	Cep152	ENSMUSG00000068394	protein_coding	cds	chr2-125620287-125620390	chr2-125620191-125621065	0
ENSMUSE00000666568	ENSMUST00000020165	Pde7b	ENSMUSG00000019990	protein_coding	exon	chr10-20724676-20725078	chr10-20737109-20738019	12030
ENSMUST00000110835	ENSMUST00000110835	Elf1	ENSMUSG00000036461	protein_coding	gap	chr14-79515771-79536122	chr14-79527482-79528484	0
ENSMUST00000182153	ENSMUST00000182153	Rnf165	ENSMUSG00000025427	protein_coding	cds	chr18-77466737-77466772	chr18-77466562-77467517	0
ENSMUST00000159122	ENSMUST00000159122	A630001G21Rik	ENSMUSG00000052760	protein_coding	gap	chr1-85726616-85774059	chr1-85740690-85741588	0
ENSMUST00000177950	ENSMUST00000177950	Rnf44	ENSMUSG00000034928	protein_coding	utr	chr13-54679399-54681748	chr13-54675610-54676522	2876
ENSMUST00000021552.1	ENSMUST00000021552	Zfp36l1	ENSMUSG00000021127	protein_coding	utr	chr12-80107760-80109588	chr12-80001586-80002515	105244
ENSMUST00000171332	ENSMUST00000171332	Hspg2	ENSMUSG00000028763	protein_coding	gap	chr4-137468925-137501058	chr4-137479572-137480280	0
ENSMUST00000161596	ENSMUST00000161596	Pigk	ENSMUSG00000039047	protein_coding	gap	chr3-152907627-152979980	chr3-152929266-152930112	0
ENSMUST00000075827	ENSMUST00000075827	Jag2	ENSMUSG00000002799	protein_coding	gap	chr12-112922058-112928881	chr12-112923878-112924773	0
ENSMUSE00000294435	ENSMUST00000038949	Adrb1	ENSMUSG00000035283	protein_coding	exon	chr19-56722372-56724862	chr19-56668741-56669700	52671
ENSMUST00000162982	ENSMUST00000162982	Igf2r	ENSMUSG00000023830	protein_coding	gap	chr17-12748784-12751282	chr17-12749699-12750526	0
ENSMUSE00000703044	ENSMUST00000072835	Ccdc112	ENSMUSG00000071855	protein_coding	exon	chr18-46311694-46311928	chr18-46324879-46325778	12950
ENSMUST00000118604	ENSMUST00000118604	Rab15	ENSMUSG00000021062	protein_coding	utr	chr12-76818233-76818374	chr12-76817785-76818615	0
ENSMUST00000134147	ENSMUST00000134147	Zmynd12	ENSMUSG00000070806	protein_coding	gap	chr4-119448194-119450254	chr4-119449244-119450144	0
ENSMUST00000024699	ENSMUST00000024699	Cldn6	ENSMUSG00000023906	protein_coding	utr	chr17-23679758-23679821	chr17-23679119-23680016	0
ENSMUST00000041649	ENSMUST00000041649	Prss22	ENSMUSG00000045027	protein_coding	cds	chr17-23997923-23998004	chr17-23997703-23998667	0
ENSMUST00000144582	ENSMUST00000144582	Rpusd4	ENSMUSG00000032044	protein_coding	utr	chr9-35277420-35277731	chr9-35326611-35327521	48879
ENSMUST00000120336	ENSMUST00000120336	Adamts14	ENSMUSG00000059901	protein_coding	cds	chr10-61201176-61201305	chr10-61200864-61201683	0
ENSMUSE00000661511	ENSMUST00000103180	Pex10	ENSMUSG00000029047	protein_coding	exon	chr4-155067016-155067174	chr4-155063976-155064737	2278
ENSMUST00000190295	ENSMUST00000190295	Tet3	ENSMUSG00000034832	protein_coding	gap	chr6-83404825-83441216	chr6-83421663-83422491	0
ENSMUST00000162559	ENSMUST00000162559	Bace1	ENSMUSG00000032086	protein_coding	gap	chr9-45840043-45852887	chr9-45846034-45846881	0
ENSMUSE00000761147	ENSMUST00000142828	Gm13660	ENSMUSG00000086576	lincRNA	exon	chr2-75464725-75464788	chr2-75537741-75538651	72952
ENSMUSE00000943546	ENSMUST00000030508	Pax7	ENSMUSG00000028736	protein_coding	exon	chr4-139832827-139833528	chr4-139840995-139841891	7466
ENSMUST00000105780	ENSMUST00000105780	Fhad1	ENSMUSG00000051435	protein_coding	cds	chr4-141916393-141916552	chr4-141915707-141916559	0
ENSMUST00000002765	ENSMUST00000002765	Prkd1	ENSMUSG00000002688	protein_coding	utr	chr12-50341231-50342001	chr12-50298125-50299025	42205
ENSMUSE00000277431	ENSMUST00000036304	Pldi	ENSMUSG00000037247	lincRNA	exon	chr10-60937930-60938132	chr10-60952245-60953165	14112
ENSMUSE00000895110	ENSMUST00000078246	Gm10108	ENSMUSG00000062038	protein_coding	exon	chr5-13121449-13121766	chr5-13197574-13198475	75807
ENSMUST00000050471	ENSMUST00000050471	Pbp2	ENSMUSG00000047104	protein_coding	cds	chr6-135309784-135310347	chr6-135304293-135305217	4566
ENSMUST00000101118	ENSMUST00000101118	Rybp	ENSMUSG00000072872	protein_coding	utr	chr6-100228566-100232172	chr6-100088418-100089306	139259
ENSMUSE00000757348	ENSMUST00000070801	Alg13	ENSMUSG00000041718	protein_coding	exon	chrX-144317812-144318121	chrX-144314541-144315443	2368
ENSMUST00000139863	ENSMUST00000139863	Tanc1	ENSMUSG00000035168	protein_coding	gap	chr2-59724850-59758464	chr2-59749132-59750027	0
ENSMUSE00000847969	ENSMUST00000158834	Gm24222	ENSMUSG00000089459	rRNA	exon	chr8-15412324-15412416	chr8-15390054-15390938	21385
ENSMUST00000029143	ENSMUST00000029143	Fam83c	ENSMUSG00000074647	protein_coding	gap	chr2-155831661-155834242	chr2-155832551-155833456	0
ENSMUST00000028836	ENSMUST00000028836	Bmp2	ENSMUSG00000027358	protein_coding	utr	chr2-133561716-133562885	chr2-133642889-133643977	80003
ENSMUST00000162022	ENSMUST00000162022	Glis3	ENSMUSG00000052942	protein_coding	gap	chr19-28357953-28530872	chr19-28449258-28450292	0
ENSMUST00000041606	ENSMUST00000041606	Necab1	ENSMUSG00000040536	protein_coding	utr	chr4-14952245-14955892	chr4-14950159-14951043	1201
ENSMUSE00000536037	ENSMUST00000094245	Cldn3	ENSMUSG00000070473	protein_coding	exon	chr5-134986214-134987472	chr5-134970400-134971296	14917
ENSMUSE00000332815	ENSMUST00000030791	Smarcd3	ENSMUSG00000028949	protein_coding	exon	chr5-24601781-24602012	chr5-24611665-24612568	9652
ENSMUSE00000403829	ENSMUST00000009732	St6galnac1	ENSMUSG00000009588	protein_coding	exon	chr11-116775287-116775507	chr11-116780507-116781403	4999
ENSMUST00000085989	ENSMUST00000085989	Cldn9	ENSMUSG00000066720	protein_coding	utr	chr17-23683650-23684018	chr17-23683899-23684816	0
ENSMUST00000150300	ENSMUST00000150300	Dgki	ENSMUSG00000038665	protein_coding	gap	chr6-36852553-36862355	chr6-36857867-36858801	0
ENSMUST00000154371	ENSMUST00000154371	Tmem123	ENSMUSG00000050912	protein_coding	gap	chr9-7768341-7785210	chr9-7784288-7785175	0
ENSMUST00000144151	ENSMUST00000144151	Triobp	ENSMUSG00000033088	protein_coding	gap	chr15-78983783-78987891	chr15-78986534-78987343	0
ENSMUSE00000777824	ENSMUST00000130725	Nebl	ENSMUSG00000053702	protein_coding	exon	chr2-17730793-17731464	chr2-17758783-17759692	27318
ENSMUST00000012028	ENSMUST00000012028	Gltp	ENSMUSG00000011884	protein_coding	utr	chr5-114669403-114670406	chr5-114664264-114665402	4000
ENSMUST00000020695.1	ENSMUST00000020695	Tns3	ENSMUSG00000020422	protein_coding	cds	chr11-8541167-8541231	chr11-8541095-8541991	0
ENSMUST00000022091	ENSMUST00000022091	8030423J24Rik	ENSMUSG00000021600	protein_coding	utr	chr13-70884240-70884503	chr13-71218530-71219370	334026
ENSMUST00000148495	ENSMUST00000148495	Hfm1	ENSMUSG00000043410	protein_coding	utr	chr5-106840192-106840728	chr5-106778003-106778903	61288
ENSMUST00000130696	ENSMUST00000130696	4930511M06Rik	ENSMUSG00000086607	processed_transcript	gap	chr18-57434982-57548278	chr18-57465061-57465960	0
ENSMUST00000058548	ENSMUST00000058548	Il17re	ENSMUSG00000043088	protein_coding	cds	chr6-113458895-113459026	chr6-113458310-113459201	0
ENSMUSE00001327649	ENSMUST00000185991	Gm29113	ENSMUSG00000100354	lincRNA	exon	chr1-69490357-69493788	chr1-69467848-69468597	21759
ENSMUST00000171332.1	ENSMUST00000171332	Hspg2	ENSMUSG00000028763	protein_coding	gap	chr4-137468925-137501058	chr4-137480408-137481197	0
ENSMUST00000140908	ENSMUST00000140908	Edn3	ENSMUSG00000027524	protein_coding	cds	chr2-174781882-174781918	chr2-174781619-174782551	0
ENSMUST00000171541.1	ENSMUST00000171541	Slc2a3	ENSMUSG00000003153	protein_coding	gap	chr6-122740481-122779917	chr6-122772254-122773375	0
ENSMUSE00001338865	ENSMUST00000192917	RP23-191P7.2	ENSMUSG00000102688	lincRNA	exon	chr1-182687730-182687808	chr1-182679237-182680141	7588
ENSMUST00000134725	ENSMUST00000134725	Prkca	ENSMUSG00000050965	protein_coding	gap	chr11-108192213-108340645	chr11-108279618-108280514	0
ENSMUSE00001316005	ENSMUST00000185183	Trps1	ENSMUSG00000038679	protein_coding	exon	chr15-50890344-50890463	chr15-50963377-50964326	72913
ENSMUSE00000796335	ENSMUST00000134099	Gm12519	ENSMUSG00000085643	lincRNA	exon	chr4-55993614-55993739	chr4-56051694-56052595	57954
ENSMUST00000156200	ENSMUST00000156200	Tmod1	ENSMUSG00000028328	protein_coding	gap	chr4-46039310-46078313	chr4-46053148-46054033	0
ENSMUST00000131834	ENSMUST00000131834	Myo10	ENSMUSG00000022272	protein_coding	utr	chr15-25758765-25759151	chr15-25758356-25759187	0
ENSMUST00000150818	ENSMUST00000150818	Gm11515	ENSMUSG00000085992	lincRNA	gap	chr11-95223825-95225466	chr11-95225202-95226077	0
ENSMUST00000166775.1	ENSMUST00000166775	Rxra	ENSMUSG00000015846	protein_coding	gap	chr2-27677461-27737298	chr2-27703146-27703961	0
ENSMUST00000115869	ENSMUST00000115869	Mpp7	ENSMUSG00000057440	protein_coding	gap	chr18-7561873-7626732	chr18-7613973-7614878	0
ENSMUST00000034510	ENSMUST00000034510	Pvrl1	ENSMUSG00000032012	protein_coding	gap	chr9-43744723-43791036	chr9-43787287-43788138	0
ENSMUST00000128933	ENSMUST00000128933	Tex2	ENSMUSG00000040548	protein_coding	gap	chr11-106568628-106613214	chr11-106605785-106606672	0
ENSMUST00000148262	ENSMUST00000148262	Tmem189	ENSMUSG00000090213	protein_coding	gap	chr2-167654728-167689510	chr2-167658875-167659553	0
ENSMUST00000040001	ENSMUST00000040001	Galnt9	ENSMUSG00000033316	protein_coding	gap	chr5-110544943-110577439	chr5-110572402-110573310	0
ENSMUST00000154857	ENSMUST00000154857	Synpo	ENSMUSG00000043079	protein_coding	gap	chr18-60630086-60648218	chr18-60637350-60638093	0
ENSMUST00000163300	ENSMUST00000163300	Arf1	ENSMUSG00000048076	protein_coding	gap	chr11-59213524-59227875	chr11-59218206-59218933	0
ENSMUST00000166750	ENSMUST00000166750	Cmip	ENSMUSG00000034390	protein_coding	gap	chr8-117445382-117447070	chr8-117446111-117447019	0
ENSMUST00000189426	ENSMUST00000189426	Pik3r1	ENSMUSG00000041417	protein_coding	gap	chr13-101758040-101767976	chr13-101760176-101760997	0
ENSMUST00000142683	ENSMUST00000142683	Tsc22d1	ENSMUSG00000022010	protein_coding	gap	chr14-76487925-76505248	chr14-76494764-76495649	0
ENSMUSE00000493041	ENSMUST00000025076	Lyzl1	ENSMUSG00000024233	protein_coding	exon	chr18-4165832-4165947	chr18-3963436-3964347	201484
ENSMUSE00001323623	ENSMUST00000190578	Gm29185	ENSMUSG00000101112	lincRNA	exon	chr1-73306053-73306360	chr1-73306979-73307891	618
ENSMUST00000150163	ENSMUST00000150163	5730559C18Rik	ENSMUSG00000041605	protein_coding	cds	chr1-136220278-136220341	chr1-136219891-136220836	0
ENSMUST00000162091	ENSMUST00000162091	Lmo7	ENSMUSG00000033060	protein_coding	gap	chr14-101840979-101875451	chr14-101866048-101866858	0
ENSMUSE00000503256	ENSMUST00000022895	Grhl2	ENSMUSG00000022286	protein_coding	exon	chr15-37233036-37233406	chr15-37197850-37198653	34382
ENSMUSE00000745865	ENSMUST00000028141	6530402F18Rik	ENSMUSG00000079499	processed_transcript	exon	chr2-29252259-29253006	chr2-29287036-29287886	34029
ENSMUSE00000507422	ENSMUST00000085513	Uri1	ENSMUSG00000030421	protein_coding	exon	chr7-38019110-38019542	chr7-38030255-38031154	10712
ENSMUSE00000821543	ENSMUST00000145206	2610035D17Rik	ENSMUSG00000087259	lincRNA	exon	chr11-113043895-113045162	chr11-113042259-113043147	747
ENSMUST00000164107	ENSMUST00000164107	Bcr	ENSMUSG00000009681	protein_coding	cds	chr10-75166045-75166142	chr10-75165822-75166723	0
ENSMUST00000136551	ENSMUST00000136551	Rbfox3	ENSMUSG00000025576	protein_coding	gap	chr11-118513405-118569550	chr11-118540238-118541139	0
ENSMUST00000022150	ENSMUST00000022150	Cartpt	ENSMUSG00000021647	protein_coding	utr	chr13-99898484-99898918	chr13-99723272-99724115	174368
ENSMUST00000049697	ENSMUST00000049697	Cldn8	ENSMUSG00000050520	protein_coding	cds	chr16-88562358-88563035	chr16-88562962-88563837	0
ENSMUST00000145715	ENSMUST00000145715	Src	ENSMUSG00000027646	protein_coding	gap	chr2-157424415-157455590	chr2-157433995-157434954	0
ENSMUSE00000783842	ENSMUST00000100052	Igf2bp2	ENSMUSG00000033581	protein_coding	exon	chr16-22162786-22163299	chr16-22194606-22195441	31306
ENSMUSE00000468886	ENSMUST00000064667	Rap1b	ENSMUSG00000052681	protein_coding	exon	chr10-117845831-117845935	chr10-117861816-117862691	15880
ENSMUST00000169582	ENSMUST00000169582	Gm608	ENSMUSG00000068284	protein_coding	gap	chr16-44205081-44212639	chr16-44210517-44211420	0
ENSMUST00000027626	ENSMUST00000027626	Nifk	ENSMUSG00000026377	protein_coding	utr	chr1-118332942-118333822	chr1-118343535-118344414	9712
ENSMUST00000089925	ENSMUST00000089925	Dgkg	ENSMUSG00000022861	protein_coding	cds	chr16-22572600-22572716	chr16-22572400-22573276	0
ENSMUST00000022820	ENSMUST00000022820	Dhrs2	ENSMUSG00000022209	protein_coding	utr	chr14-55241249-55241435	chr14-55246699-55247611	5263
ENSMUST00000000809	ENSMUST00000000809	Slc5a5	ENSMUSG00000000792	protein_coding	cds	chr8-70891652-70891717	chr8-70891158-70891991	0
ENSMUST00000052725	ENSMUST00000052725	Sc5d	ENSMUSG00000032018	protein_coding	utr	chr9-42254177-42255341	chr9-42196397-42197273	56903
ENSMUSE00001342079	ENSMUST00000192778	RP23-103B18.8	ENSMUSG00000103114	lincRNA	exon	chr1-191436340-191437980	chr1-191432263-191433189	3150
ENSMUST00000183873	ENSMUST00000183873	Lrrc1	ENSMUSG00000032352	protein_coding	gap	chr9-77468648-77472151	chr9-77469691-77470554	0
ENSMUST00000184945	ENSMUST00000184945	Nav2	ENSMUSG00000052512	protein_coding	gap	chr7-49491492-49535893	chr7-49527201-49528092	0
ENSMUST00000046290	ENSMUST00000046290	Lpcat2	ENSMUSG00000033192	protein_coding	utr	chr8-92918220-92919279	chr8-92929481-92930388	10201
ENSMUST00000146021	ENSMUST00000146021	Epb4.1	ENSMUSG00000028906	protein_coding	gap	chr4-132007422-132075179	chr4-132061930-132062811	0
ENSMUST00000051401	ENSMUST00000051401	Cldn4	ENSMUSG00000047501	protein_coding	cds	chr5-134946113-134946745	chr5-134946524-134947353	0
ENSMUST00000144489	ENSMUST00000144489	Rgs3	ENSMUSG00000059810	protein_coding	gap	chr4-62652837-62689498	chr4-62686468-62687370	0
ENSMUST00000028689	ENSMUST00000028689	Lrp4	ENSMUSG00000027253	protein_coding	cds	chr2-91474706-91474825	chr2-91474044-91474941	0
ENSMUST00000117102	ENSMUST00000117102	Fzd10	ENSMUSG00000081683	protein_coding	utr	chr5-128602967-128604093	chr5-128645413-128646343	41319
ENSMUSE00000452162.1	ENSMUST00000178006	1520401A03Rik	ENSMUSG00000043747	processed_transcript	exon	chr17-23704488-23705235	chr17-23695548-23696437	8050
ENSMUST00000066049	ENSMUST00000066049	Tmem200a	ENSMUSG00000049420	protein_coding	utr	chr10-25991186-25992893	chr10-25886933-25887783	103402
ENSMUST00000082059	ENSMUST00000082059	Erbb3	ENSMUSG00000018166	protein_coding	cds	chr10-128584311-128584436	chr10-128584204-128584912	0
ENSMUST00000117388	ENSMUST00000117388	Lnx1	ENSMUSG00000029228	protein_coding	utr	chr5-74702792-74702911	chr5-74702481-74703244	0
ENSMUST00000123781	ENSMUST00000123781	Stk39	ENSMUSG00000027030	protein_coding	gap	chr2-68410142-68471633	chr2-68418140-68419042	0
ENSMUST00000110738	ENSMUST00000110738	Atp7b	ENSMUSG00000006567	protein_coding	cds	chr8-22013376-22013609	chr8-22012846-22013760	0
ENSMUST00000033070	ENSMUST00000033070	Kat8	ENSMUSG00000030801	protein_coding	cds	chr7-127925587-127925651	chr7-127925087-127925943	0
ENSMUST00000149451	ENSMUST00000149451	Sox5	ENSMUSG00000041540	protein_coding	gap	chr6-144587824-144625606	chr6-144620858-144621739	0
ENSMUST00000177029	ENSMUST00000177029	Nek11	ENSMUSG00000035032	protein_coding	gap	chr9-105323237-105392848	chr9-105371452-105372340	0
ENSMUSE00001153758	ENSMUST00000180490	4930578M01Rik	ENSMUSG00000097587	lincRNA	exon	chr15-98985965-98986086	chr15-98976848-98977713	8251
ENSMUST00000131047	ENSMUST00000131047	Mras	ENSMUSG00000032470	protein_coding	gap	chr9-99394623-99401222	chr9-99400619-99401513	0
ENSMUSE00000448183	ENSMUST00000022704	Itm2b	ENSMUSG00000022108	protein_coding	exon	chr14-73385010-73385271	chr14-73444447-73445367	59175
ENSMUSE00001345033	ENSMUST00000192777	RP23-286J21.1	ENSMUSG00000104004	lincRNA	exon	chr3-84349376-84350107	chr3-84341603-84342475	6900
ENSMUST00000024810	ENSMUST00000024810	Fgd2	ENSMUSG00000024013	protein_coding	cds	chr17-29369245-29369337	chr17-29368499-29369393	0
ENSMUST00000154148	ENSMUST00000154148	RP24-559D1.1	ENSMUSG00000102805	protein_coding	gap	chr3-85785325-85817171	chr3-85812951-85813869	0
ENSMUSE00000552637	ENSMUST00000088476	Pi15	ENSMUSG00000067780	protein_coding	exon	chr1-17601901-17602042	chr1-17506436-17507337	94563
ENSMUST00000008991	ENSMUST00000008991	Sptbn2	ENSMUSG00000067889	protein_coding	gap	chr19-4718998-4724079	chr19-4719104-4719958	0
ENSMUST00000062041	ENSMUST00000062041	Ispd	ENSMUSG00000043153	protein_coding	cds	chr12-36426289-36426438	chr12-36426234-36427105	0
ENSMUSE00000555015	ENSMUST00000064517	Serp2	ENSMUSG00000052584	protein_coding	exon	chr14-76556431-76556687	chr14-76581946-76582842	25258
ENSMUST00000181160	ENSMUST00000181160	Gm9530	ENSMUSG00000096950	lincRNA	gap	chr1-155065910-155079702	chr1-155071058-155071965	0
ENSMUST00000026902	ENSMUST00000026902	Rassf3	ENSMUSG00000025795	protein_coding	gap	chr10-121417193-121476002	chr10-121454706-121455606	0
ENSMUST00000150454.1	ENSMUST00000150454	Pak4	ENSMUSG00000030602	protein_coding	gap	chr7-28569867-28598034	chr7-28577470-28578331	0
ENSMUST00000070814	ENSMUST00000070814	Gm10000	ENSMUSG00000056606	protein_coding	utr	chr12-104476716-104477489	chr12-104531631-104532503	54141
ENSMUSE00001234493.1	ENSMUST00000053251	Rbpms	ENSMUSG00000031586	protein_coding	exon	chr8-33929476-33929863	chr8-33933161-33933999	3297
ENSMUST00000068545	ENSMUST00000068545	Sugct	ENSMUSG00000055137	protein_coding	cds	chr13-16857855-16858018	chr13-16701968-16702848	155006
ENSMUSE00001330161	ENSMUST00000185478	4930533D04Rik	ENSMUSG00000099491	lincRNA	exon	chr9-102692885-102692970	chr9-102667795-102668698	24186
ENSMUSE00000341070	ENSMUST00000038529	Rbbp8nl	ENSMUSG00000038980	protein_coding	exon	chr2-180289777-180289879	chr2-180292709-180293611	2829
ENSMUST00000076316	ENSMUST00000076316	Arhgap10	ENSMUSG00000037148	protein_coding	gap	chr8-77277308-77310730	chr8-77279755-77280663	0
ENSMUSE00001091147	ENSMUST00000073201	Zfp958	ENSMUSG00000058748	protein_coding	exon	chr8-4625840-4625966	chr8-4586251-4587152	38687
ENSMUSE00000573091	ENSMUST00000054128	Dsg1c	ENSMUSG00000034774	protein_coding	exon	chr18-20247340-20247487	chr18-20188010-20188899	58440
ENSMUSE00000817835	ENSMUST00000137947	Csmd1	ENSMUSG00000060924	protein_coding	exon	chr8-17534890-17535586	chr8-17653559-17654478	117972
ENSMUSE00000823405	ENSMUST00000002964	Cd97	ENSMUSG00000002885	protein_coding	exon	chr8-83741107-83741326	chr8-83756897-83757785	15570
ENSMUST00000034961	ENSMUST00000034961	Igdcc3	ENSMUSG00000032394	protein_coding	gap	chr9-65144562-65177394	chr9-65154470-65155398	0
ENSMUST00000118575	ENSMUST00000118575	Gm16066	ENSMUSG00000082848	processed_transcript	gap	chr19-3803545-3852339	chr19-3841950-3842978	0
ENSMUST00000025861.1	ENSMUST00000025861	Ovol1	ENSMUSG00000024922	protein_coding	utr	chr19-5560301-5560575	chr19-5560397-5561253	0
ENSMUST00000028836.1	ENSMUST00000028836	Bmp2	ENSMUSG00000027358	protein_coding	utr	chr2-133561716-133562885	chr2-133716827-133717742	153941
ENSMUSE00000709779	ENSMUST00000117600	Hmga1	ENSMUSG00000046711	protein_coding	exon	chr17-27556620-27556711	chr17-27551172-27552087	4532
ENSMUST00000022925	ENSMUST00000022925	Eif3h	ENSMUSG00000022312	protein_coding	utr	chr15-51786558-51786727	chr15-51483913-51484801	301756
ENSMUST00000154509	ENSMUST00000154509	Syne2	ENSMUSG00000063450	protein_coding	gap	chr12-76081984-76087750	chr12-76085990-76086837	0
ENSMUST00000153473	ENSMUST00000153473	Clpb	ENSMUSG00000001829	protein_coding	gap	chr7-101722834-101751233	chr7-101726871-101727785	0
ENSMUSE00000847604	ENSMUST00000158469	Gm25659	ENSMUSG00000089094	rRNA	exon	chr19-50812324-50812360	chr19-51348131-51348996	535770
ENSMUST00000122359	ENSMUST00000122359	Afap1l2	ENSMUSG00000025083	protein_coding	cds	chr19-56915672-56915827	chr19-56914671-56915712	0
ENSMUST00000026462	ENSMUST00000026462	Hsd17b6	ENSMUSG00000025396	protein_coding	utr	chr10-127990941-127991247	chr10-127975293-127976163	14777
ENSMUST00000043150	ENSMUST00000043150	Acsl5	ENSMUSG00000024981	protein_coding	gap	chr19-55268829-55272768	chr19-55271152-55272022	0
ENSMUST00000101118.1	ENSMUST00000101118	Rybp	ENSMUSG00000072872	protein_coding	utr	chr6-100228566-100232172	chr6-100140153-100141026	87539
ENSMUST00000171765	ENSMUST00000171765	Proc	ENSMUSG00000024386	protein_coding	gap	chr18-32135952-32139509	chr18-32135956-32136825	0
ENSMUST00000081769	ENSMUST00000081769	Edil3	ENSMUSG00000034488	protein_coding	utr	chr13-89319821-89323223	chr13-89423085-89424146	99861
ENSMUST00000171721	ENSMUST00000171721	Mark2	ENSMUSG00000024969	protein_coding	gap	chr19-7290783-7341167	chr19-7333836-7334688	0
ENSMUST00000174841	ENSMUST00000174841	Ctdspl	ENSMUSG00000047409	protein_coding	gap	chr9-118929933-119011234	chr9-119010056-119010967	0
ENSMUST00000143065	ENSMUST00000143065	Gm14005	ENSMUSG00000074813	processed_transcript	gap	chr2-128196442-128330844	chr2-128265149-128266063	0
ENSMUSE00000780076	ENSMUST00000133946	Id3	ENSMUSG00000007872	protein_coding	exon	chr4-136145583-136145755	chr4-136146396-136147094	640
ENSMUST00000028102	ENSMUST00000028102	Kif5c	ENSMUSG00000026764	protein_coding	cds	chr2-49732704-49732850	chr2-49732729-49733672	0
ENSMUST00000180196	ENSMUST00000180196	Slc39a8	ENSMUSG00000053897	protein_coding	gap	chr3-135826691-135849015	chr3-135845545-135846433	0
ENSMUST00000154148.1	ENSMUST00000154148	RP24-559D1.1	ENSMUSG00000102805	protein_coding	gap	chr3-84540623-85785217	chr3-84657137-84657996	0
ENSMUST00000036060	ENSMUST00000036060	Isl1	ENSMUSG00000042258	protein_coding	utr	chr13-116298281-116299479	chr13-115766729-115767605	530675
ENSMUSE00001326994	ENSMUST00000187551	1700064J06Rik	ENSMUSG00000100681	lincRNA	exon	chr10-119092905-119092933	chr10-119006520-119007397	85507
ENSMUST00000023179	ENSMUST00000023179	Zfp7	ENSMUSG00000033669	protein_coding	cds	chr15-76881112-76881238	chr15-76881072-76881949	0
ENSMUST00000025992	ENSMUST00000025992	Kctd1	ENSMUSG00000036225	protein_coding	gap	chr18-15007875-15151315	chr18-15084443-15085476	0
ENSMUST00000178065	ENSMUST00000178065	Gm4791	ENSMUSG00000094893	protein_coding	cds	chr9-46998931-46999039	chr9-46998102-46998986	0
ENSMUSE00000830021	ENSMUST00000150285	Slc35d1	ENSMUSG00000028521	protein_coding	exon	chr4-103214664-103215164	chr4-103218737-103219542	3572
ENSMUSE00000639806	ENSMUST00000109725	Cbfa2t2	ENSMUSG00000038533	protein_coding	exon	chr2-154436481-154436636	chr2-154427697-154428564	7916
ENSMUSE00000706595	ENSMUST00000026072	Trub1	ENSMUSG00000025086	protein_coding	exon	chr19-57452906-57453196	chr19-57443037-57443925	8980
ENSMUST00000156760	ENSMUST00000156760	Capzb	ENSMUSG00000028745	protein_coding	gap	chr4-139194220-139238908	chr4-139211748-139212651	0
ENSMUSE00001336724	ENSMUST00000193672	RP24-485M14.1	ENSMUSG00000103695	lincRNA	exon	chr3-81804390-81805161	chr3-81840930-81841830	35768
ENSMUST00000150216	ENSMUST00000150216	Gm12951	ENSMUSG00000085920	lincRNA	gap	chr4-116176410-116177462	chr4-116176590-116177378	0
ENSMUST00000167377	ENSMUST00000167377	Iqgap1	ENSMUSG00000030536	protein_coding	gap	chr7-80768466-80799849	chr7-80779063-80779960	0
ENSMUST00000151110	ENSMUST00000151110	Ece1	ENSMUSG00000057530	protein_coding	gap	chr4-137913855-137921020	chr4-137917457-137918341	0
ENSMUST00000105336	ENSMUST00000105336	Dot1l	ENSMUSG00000061589	protein_coding	cds	chr10-80766163-80766237	chr10-80766128-80767025	0
ENSMUST00000100209	ENSMUST00000100209	Fam186a	ENSMUSG00000045350	protein_coding	cds	chr15-99939798-99947775	chr15-99941076-99941901	0
ENSMUST00000172831	ENSMUST00000172831	Rgs22	ENSMUSG00000037627	protein_coding	gap	chr15-36122333-36139878	chr15-36126589-36127501	0
ENSMUSE00000913941	ENSMUST00000081288	Fam3c	ENSMUSG00000029672	protein_coding	exon	chr6-22355995-22356243	chr6-22416919-22417815	60675
ENSMUST00000174291	ENSMUST00000174291	Stard10	ENSMUSG00000030688	protein_coding	cds	chr7-101321714-101321895	chr7-101321215-101321825	0
ENSMUST00000024857	ENSMUST00000024857	Lbh	ENSMUSG00000024063	protein_coding	utr	chr17-72939445-72941942	chr17-73005858-73006730	63915
ENSMUST00000022344	ENSMUST00000022344	Ecd	ENSMUSG00000021810	protein_coding	cds	chr14-20328883-20328989	chr14-20328264-20329172	0
ENSMUST00000154893	ENSMUST00000154893	Lrrk1	ENSMUSG00000015133	protein_coding	gap	chr7-66342926-66381451	chr7-66376863-66377747	0
ENSMUST00000111735	ENSMUST00000111735	Tmem260	ENSMUSG00000036339	protein_coding	utr	chr14-48512158-48515135	chr14-48524891-48525821	9755
ENSMUSE00000584362	ENSMUST00000093837	Trcg1	ENSMUSG00000070298	protein_coding	exon	chr9-57236556-57236624	chr9-57230162-57231076	5479
ENSMUSE00000681206	ENSMUST00000026367	Sp4	ENSMUSG00000025323	protein_coding	exon	chr12-118301227-118301440	chr12-118529550-118530314	228109
ENSMUST00000061866	ENSMUST00000061866	Dnajb8	ENSMUSG00000048206	protein_coding	utr	chr6-88223168-88223257	chr6-88233706-88234546	10448
ENSMUSE00000346128	ENSMUST00000022169	Hexb	ENSMUSG00000021665	protein_coding	exon	chr13-97198026-97198357	chr13-97215352-97216242	16994
ENSMUST00000169074	ENSMUST00000169074	Nin	ENSMUSG00000021068	protein_coding	gap	chr12-70102855-70111853	chr12-70102865-70103682	0
ENSMUSE00000974448	ENSMUST00000164227	Vmn2r87	ENSMUSG00000091511	protein_coding	exon	chr10-130497174-130497379	chr10-130527688-130528578	30308
ENSMUSE00000745337	ENSMUST00000148124	Btg3	ENSMUSG00000022863	protein_coding	exon	chr16-78377168-78377192	chr16-78416315-78417223	39122
ENSMUSE00000798174	ENSMUST00000125799	Ttpa	ENSMUSG00000073988	protein_coding	exon	chr4-20007938-20007961	chr4-20004010-20004882	3055
ENSMUSE00000686567	ENSMUST00000111063	Mpped2	ENSMUSG00000016386	protein_coding	exon	chr2-106693269-106693821	chr2-106674434-106675336	17932
ENSMUST00000120336.1	ENSMUST00000120336	Adamts14	ENSMUSG00000059901	protein_coding	gap	chr10-61230502-61245925	chr10-61241751-61242616	0
ENSMUST00000068545.1	ENSMUST00000068545	Sugct	ENSMUSG00000055137	protein_coding	cds	chr13-16857855-16858018	chr13-16805375-16806278	51576
ENSMUST00000057311	ENSMUST00000057311	Sfn	ENSMUSG00000047281	protein_coding	cds	chr4-133601023-133601769	chr4-133601545-133602460	0
ENSMUSE00001170763	ENSMUST00000181411	Gm26766	ENSMUSG00000097259	lincRNA	exon	chr15-37042219-37044100	chr15-37137968-37139008	93867
ENSMUST00000153962	ENSMUST00000153962	Cnst	ENSMUSG00000038949	protein_coding	gap	chr1-179579769-179592684	chr1-179586354-179587231	0
ENSMUST00000111948	ENSMUST00000111948	Kazald1	ENSMUSG00000025213	protein_coding	utr	chr19-45078968-45079289	chr19-45113704-45114660	34414
ENSMUST00000177493	ENSMUST00000177493	Meis2	ENSMUSG00000027210	protein_coding	gap	chr2-115868804-115872775	chr2-115872585-115873461	0
ENSMUST00000194886	ENSMUST00000194886	RP24-181G14.2	ENSMUSG00000103067	lincRNA	gap	chr1-7498463-7500584	chr1-7498759-7499713	0
ENSMUSE00000865011	ENSMUST00000020081	Zwint	ENSMUSG00000019923	protein_coding	exon	chr10-72654845-72654977	chr10-72633912-72634778	20066
ENSMUST00000027068	ENSMUST00000027068	Tram1	ENSMUSG00000025935	protein_coding	utr	chr1-13564698-13566322	chr1-13496180-13497071	67626
ENSMUSE00001094003	ENSMUST00000146511	Gtf3a	ENSMUSG00000016503	protein_coding	exon	chr5-146948657-146948975	chr5-146913074-146913925	34731
ENSMUSE00000338232	ENSMUST00000021674	Fos	ENSMUSG00000021250	protein_coding	exon	chr12-85473890-85474180	chr12-85459271-85460194	13695
ENSMUST00000167859	ENSMUST00000167859	Slc39a5	ENSMUSG00000039878	protein_coding	cds	chr10-128399804-128400087	chr10-128400084-128400925	0
ENSMUST00000150395	ENSMUST00000150395	Bbs9	ENSMUSG00000035919	protein_coding	gap	chr9-22496860-22504044	chr9-22503140-22504006	0
ENSMUST00000008745	ENSMUST00000008745	Rab25	ENSMUSG00000008601	protein_coding	cds	chr3-88548033-88548075	chr3-88547982-88548793	0
ENSMUSE00000606099	ENSMUST00000112437	Atl2	ENSMUSG00000059811	protein_coding	exon	chr17-79895909-79896123	chr17-79949671-79950575	53547
ENSMUST00000034240	ENSMUST00000034240	Kifc3	ENSMUSG00000031788	protein_coding	cds	chr8-95137915-95138080	chr8-95137438-95138321	0
ENSMUST00000167921	ENSMUST00000167921	Zbtb7c	ENSMUSG00000044646	protein_coding	gap	chr18-76059618-76136826	chr18-76062758-76063592	0
ENSMUST00000145428	ENSMUST00000145428	Prlr	ENSMUSG00000005268	protein_coding	gap	chr15-10177872-10293650	chr15-10191936-10192837	0
ENSMUST00000132270	ENSMUST00000132270	Slc35c2	ENSMUSG00000017664	protein_coding	utr	chr2-165276554-165277273	chr2-165275117-165275700	853
ENSMUSE00000384709	ENSMUST00000023509	Klhl24	ENSMUSG00000062901	protein_coding	exon	chr16-20097554-20097671	chr16-20072459-20073367	24186
ENSMUST00000106091	ENSMUST00000106091	Gjb3	ENSMUSG00000042367	protein_coding	utr	chr4-127329076-127329161	chr4-127328815-127329728	0
ENSMUST00000041627	ENSMUST00000041627	Sdk2	ENSMUSG00000041592	protein_coding	cds	chr11-113834818-113835055	chr11-113834829-113835761	0
ENSMUST00000055341	ENSMUST00000055341	Gfod1	ENSMUSG00000051335	protein_coding	gap	chr13-43201245-43303244	chr13-43292624-43293538	0
ENSMUSE00000341960	ENSMUST00000029670	Ptgfr	ENSMUSG00000028036	protein_coding	exon	chr3-151837302-151837630	chr3-151850381-151851305	12750
ENSMUST00000028836.2	ENSMUST00000028836	Bmp2	ENSMUSG00000027358	protein_coding	utr	chr2-133561716-133562885	chr2-133622492-133623381	59606
ENSMUST00000154492	ENSMUST00000154492	Ift88	ENSMUSG00000040040	protein_coding	gap	chr14-57488958-57496172	chr14-57489704-57490574	0
ENSMUST00000085556	ENSMUST00000085556	Rhpn2	ENSMUSG00000030494	protein_coding	gap	chr7-35361109-35363616	chr7-35362675-35363531	0
ENSMUST00000067458	ENSMUST00000067458	Sema5a	ENSMUSG00000022231	protein_coding	gap	chr15-32347317-32417311	chr15-32416096-32417075	0
ENSMUST00000179393	ENSMUST00000179393	Oxr1	ENSMUSG00000022307	protein_coding	gap	chr15-41535728-41653464	chr15-41602741-41603579	0
ENSMUST00000106354	ENSMUST00000106354	2022-09-09	ENSMUSG00000059248	protein_coding	gap	chr11-117232720-117290397	chr11-117277956-117278819	0
ENSMUST00000174265	ENSMUST00000174265	Ptpn6	ENSMUSG00000004266	protein_coding	cds	chr6-124738499-124738512	chr6-124738310-124739228	0
ENSMUST00000050004	ENSMUST00000050004	Rnf125	ENSMUSG00000033107	protein_coding	gap	chr18-20944758-20974298	chr18-20956676-20957565	0
ENSMUST00000143517	ENSMUST00000143517	Map2k2	ENSMUSG00000035027	protein_coding	utr	chr10-81123731-81124697	chr10-81128545-81129190	3847
ENSMUST00000036807	ENSMUST00000036807	Thap1	ENSMUSG00000037214	protein_coding	utr	chr8-26162800-26162940	chr8-26471625-26472543	308684
ENSMUST00000153515	ENSMUST00000153515	Por	ENSMUSG00000005514	protein_coding	gap	chr5-135716064-135728661	chr5-135716772-135717601	0
ENSMUST00000192429	ENSMUST00000192429	Kcnmb2	ENSMUSG00000037610	protein_coding	gap	chr3-31902926-32156046	chr3-31979453-31980357	0
ENSMUST00000150712	ENSMUST00000150712	2610035D17Rik	ENSMUSG00000087259	lincRNA	gap	chr11-113072901-113172952	chr11-113100981-113101492	0
ENSMUST00000044002	ENSMUST00000044002	Tmem184a	ENSMUSG00000036687	protein_coding	cds	chr5-139814053-139814124	chr5-139813698-139814625	0
ENSMUSE00001159395	ENSMUST00000180770	Gm26674	ENSMUSG00000097597	lincRNA	exon	chr10-8885638-8886880	chr10-9005205-9006115	118324
ENSMUST00000034511	ENSMUST00000034511	Trim29	ENSMUSG00000032013	protein_coding	cds	chr9-43310876-43311679	chr9-43310122-43311038	0
ENSMUST00000125571	ENSMUST00000125571	Tnk1	ENSMUSG00000001583	protein_coding	utr	chr11-69858649-69858708	chr11-69858344-69859226	0
ENSMUST00000171211	ENSMUST00000171211	Map4k5	ENSMUSG00000034761	protein_coding	gap	chr12-69856864-69892652	chr12-69878947-69879861	0
ENSMUST00000191941	ENSMUST00000191941	Rabgap1l	ENSMUSG00000026721	protein_coding	cds	chr1-160308993-160309171	chr1-160308755-160309630	0
ENSMUST00000187912	ENSMUST00000187912	Arhgap26	ENSMUSG00000036452	protein_coding	gap	chr18-38899900-38933792	chr18-38909803-38910684	0
ENSMUST00000106576	ENSMUST00000106576	Vav3	ENSMUSG00000033721	protein_coding	gap	chr3-109578365-109628030	chr3-109595952-109596858	0
ENSMUST00000165559	ENSMUST00000165559	Ctif	ENSMUSG00000052928	protein_coding	gap	chr18-75565081-75605627	chr18-75585722-75586622	0
ENSMUST00000162853	ENSMUST00000162853	Ppm1h	ENSMUSG00000034613	protein_coding	gap	chr10-122857147-122878508	chr10-122869834-122870679	0
ENSMUST00000039630	ENSMUST00000039630	Ror1	ENSMUSG00000035305	protein_coding	gap	chr4-100096310-100302879	chr4-100126419-100127306	0
ENSMUSE00000408177	ENSMUST00000159692	Ermp1	ENSMUSG00000046324	protein_coding	exon	chr19-29648036-29648415	chr19-29663428-29664233	15012
ENSMUST00000155715	ENSMUST00000155715	Hmcn1	ENSMUSG00000066842	protein_coding	gap	chr1-150876496-150992783	chr1-150991601-150992450	0
ENSMUST00000147448	ENSMUST00000147448	Shb	ENSMUSG00000044813	protein_coding	gap	chr4-45489176-45532246	chr4-45493553-45494482	0
ENSMUST00000162607	ENSMUST00000162607	Gli2	ENSMUSG00000048402	protein_coding	gap	chr1-118866758-119053301	chr1-119000265-119001196	0
ENSMUST00000143419	ENSMUST00000143419	2310007B03Rik	ENSMUSG00000034159	protein_coding	utr	chr1-93160802-93160870	chr1-93160132-93161076	0
ENSMUST00000132237	ENSMUST00000132237	Bspry	ENSMUSG00000028392	protein_coding	cds	chr4-62480093-62480437	chr4-62479620-62480466	0
ENSMUST00000108105	ENSMUST00000108105	Gm5148	ENSMUSG00000058174	protein_coding	utr	chr3-37724203-37724329	chr3-37723851-37724722	0
ENSMUSE00000739596	ENSMUST00000128733	Rpl11	ENSMUSG00000059291	protein_coding	exon	chr4-136053348-136053428	chr4-136081280-136082194	27851
ENSMUST00000045396	ENSMUST00000045396	9130011E15Rik	ENSMUSG00000039901	protein_coding	gap	chr19-45892149-45921616	chr19-45920232-45921149	0
ENSMUST00000034745	ENSMUST00000034745	Myo1e	ENSMUSG00000032220	protein_coding	gap	chr9-70207704-70286911	chr9-70260258-70261116	0
ENSMUST00000146610	ENSMUST00000146610	Ccbe1	ENSMUSG00000046318	protein_coding	gap	chr18-66094051-66291131	chr18-66255465-66256117	0
ENSMUSE00000669728	ENSMUST00000106388	Sphk1	ENSMUSG00000061878	protein_coding	exon	chr11-116530925-116531201	chr11-116515213-116516142	14782
ENSMUSE00000760034	ENSMUST00000153817	Gm12976	ENSMUSG00000087575	lincRNA	exon	chr4-129264747-129265010	chr4-129272080-129273000	7069
ENSMUST00000030915	ENSMUST00000030915	Morn1	ENSMUSG00000029049	protein_coding	utr	chr4-155145310-155145505	chr4-155148656-155149460	3150
ENSMUSE00000788542	ENSMUST00000154878	4933435F18Rik	ENSMUSG00000086978	lincRNA	exon	chr4-124332203-124332508	chr4-124349089-124349997	16580
ENSMUSE00000488195	ENSMUST00000020974	Id2	ENSMUSG00000020644	protein_coding	exon	chr12-25095663-25096092	chr12-25108481-25109424	12388
ENSMUST00000114290	ENSMUST00000114290	Isl2	ENSMUSG00000032318	protein_coding	utr	chr9-55545423-55546180	chr9-55546213-55547008	32
ENSMUSE00001322115	ENSMUST00000190320	B130024G19Rik	ENSMUSG00000100005	processed_transcript	exon	chr7-70410589-70411146	chr7-70486995-70487980	75848
ENSMUSE00000795172	ENSMUST00000155000	Stx16	ENSMUSG00000027522	protein_coding	exon	chr2-174076308-174076382	chr2-173970341-173971300	105007
ENSMUSE00000691300	ENSMUST00000112349	Mta3	ENSMUSG00000055817	protein_coding	exon	chr17-83706163-83706285	chr17-83699087-83700013	6149
ENSMUST00000148303	ENSMUST00000148303	Fam53b	ENSMUSG00000030956	protein_coding	gap	chr7-132779386-132802483	chr7-132784849-132785717	0
ENSMUST00000037141	ENSMUST00000037141	Setd7	ENSMUSG00000037111	protein_coding	gap	chr3-51521488-51526844	chr3-51524649-51525298	0
ENSMUST00000139320	ENSMUST00000139320	Tmem135	ENSMUSG00000039428	protein_coding	gap	chr7-89196160-89243920	chr7-89208347-89209259	0
ENSMUST00000143268	ENSMUST00000143268	Ccdc92	ENSMUSG00000037979	protein_coding	utr	chr5-124851550-124851583	chr5-124851312-124852196	0
ENSMUST00000039286	ENSMUST00000039286	Atg5	ENSMUSG00000038160	protein_coding	utr	chr10-44363053-44364291	chr10-44391661-44392581	27369
ENSMUSE00001186765	ENSMUST00000181915	Ptgs2os	ENSMUSG00000097028	processed_transcript	exon	chr1-150074873-150077045	chr1-150019921-150020828	54044
ENSMUSE00000901051	ENSMUST00000165117	Cdk6	ENSMUSG00000040274	protein_coding	exon	chr5-3343893-3343971	chr5-3281846-3282758	61134
ENSMUST00000180336	ENSMUST00000180336	Zfp853	ENSMUSG00000093910	protein_coding	cds	chr5-143287755-143289077	chr5-143279043-143279961	7793
ENSMUST00000179022	ENSMUST00000179022	Lmnb2	ENSMUSG00000062075	protein_coding	gap	chr10-80910046-80917963	chr10-80917187-80917843	0
ENSMUST00000110829	ENSMUST00000110829	Mad1l1	ENSMUSG00000029554	protein_coding	gap	chr5-140009275-140065813	chr5-140061112-140061975	0
ENSMUST00000177931	ENSMUST00000177931	Zfp568	ENSMUSG00000074221	protein_coding	gap	chr7-29998211-30013842	chr7-30009916-30010818	0
ENSMUSE00000864323	ENSMUST00000160979	Gm16551	ENSMUSG00000066477	processed_transcript	exon	chr9-74847983-74848951	chr9-74734929-74735831	112151
ENSMUST00000129780	ENSMUST00000129780	C130046K22Rik	ENSMUSG00000085154	processed_transcript	gap	chr11-103702964-103722712	chr11-103711887-103712816	0
ENSMUST00000172095	ENSMUST00000172095	Myof	ENSMUSG00000048612	protein_coding	utr	chr19-37899036-37899728	chr19-37877421-37878333	20702
ENSMUST00000143380	ENSMUST00000143380	Aldh3b2	ENSMUSG00000075296	protein_coding	cds	chr19-3972576-3972613	chr19-3971984-3972896	0
ENSMUSE00000698636	ENSMUST00000114240	Samsn1	ENSMUSG00000022876	protein_coding	exon	chr16-76022208-76022270	chr16-76052512-76053380	30241
ENSMUSE00000344006	ENSMUST00000031555	Lfng	ENSMUSG00000029570	protein_coding	exon	chr5-140607341-140607844	chr5-140591574-140592466	14874
ENSMUST00000128289	ENSMUST00000128289	Ccdc120	ENSMUSG00000031150	protein_coding	utr	chrX-7740128-7740210	chrX-7739954-7740850	0
ENSMUSE00000232643	ENSMUST00000046498	Gjb5	ENSMUSG00000042357	protein_coding	exon	chr4-127358026-127358181	chr4-127365214-127366174	7032
ENSMUST00000041641	ENSMUST00000041641	Capn15	ENSMUSG00000037326	protein_coding	gap	chr17-25965528-25985470	chr17-25979565-25980429	0
ENSMUST00000119464	ENSMUST00000119464	Ildr1	ENSMUSG00000022900	protein_coding	cds	chr16-36694160-36694214	chr16-36693597-36694482	0
ENSMUST00000050754	ENSMUST00000050754	A730018C14Rik	ENSMUSG00000047828	protein_coding	utr	chr12-112413915-112414975	chr12-112310660-112311487	102427
ENSMUST00000025288	ENSMUST00000025288	Zfp521	ENSMUSG00000024420	protein_coding	gap	chr18-13847135-13938961	chr18-13924844-13925680	0
ENSMUST00000097818	ENSMUST00000097818	Defb18	ENSMUSG00000073735	protein_coding	cds	chr1-18236473-18236660	chr1-18223274-18224145	12327
ENSMUSE00001148048	ENSMUST00000180519	F630040K05Rik	ENSMUSG00000097727	lincRNA	exon	chr17-45786109-45788594	chr17-45873145-45873971	84550
ENSMUST00000147581	ENSMUST00000147581	Txndc12	ENSMUSG00000028567	protein_coding	gap	chr4-108834857-108845950	chr4-108837957-108838849	0
ENSMUSE00000985780	ENSMUST00000179217	Gm2310	ENSMUSG00000095663	protein_coding	exon	chr15-8518916-8519953	chr15-8568599-8569555	48645
ENSMUST00000170635	ENSMUST00000170635	Eps8l1	ENSMUSG00000006154	protein_coding	utr	chr7-4464869-4465395	chr7-4464239-4465123	0
ENSMUST00000154895	ENSMUST00000154895	Arhgef16	ENSMUSG00000029032	protein_coding	utr	chr4-154299825-154299892	chr4-154299507-154300382	0
ENSMUST00000135878	ENSMUST00000135878	Myo5b	ENSMUSG00000025885	protein_coding	gap	chr18-74441053-74511422	chr18-74443865-74444760	0
ENSMUSE00000846492	ENSMUST00000157357	Gm22224	ENSMUSG00000087982	rRNA	exon	chr16-8873079-8873171	chr16-9093933-9094799	220761
ENSMUST00000027298	ENSMUST00000027298	Cfc1	ENSMUSG00000026124	protein_coding	cds	chr1-34537326-34537435	chr1-34536534-34537373	0
ENSMUST00000117293	ENSMUST00000117293	Etv3	ENSMUSG00000003382	protein_coding	utr	chr3-87529381-87531031	chr3-87530025-87530903	0
ENSMUSE00000382238	ENSMUST00000028068	Ptf1a	ENSMUSG00000026735	protein_coding	exon	chr2-19445663-19446635	chr2-19422065-19422944	22718
ENSMUST00000108109	ENSMUST00000108109	Spry1	ENSMUSG00000037211	protein_coding	utr	chr3-37643552-37644598	chr3-37667745-37668390	23146
ENSMUST00000095585	ENSMUST00000095585	Gpr98	ENSMUSG00000069170	protein_coding	cds	chr13-81424223-81424397	chr13-81423775-81424625	0
ENSMUST00000030975	ENSMUST00000030975	4930435H24Rik	ENSMUSG00000029092	protein_coding	cds	chr5-45155011-45155065	chr5-45093663-45094558	60452
ENSMUST00000039048	ENSMUST00000039048	1810055G02Rik	ENSMUSG00000035372	protein_coding	utr	chr19-3717594-3717881	chr19-3739731-3740615	21849
ENSMUSE00000657882	ENSMUST00000056866	Pnpla1	ENSMUSG00000043286	protein_coding	exon	chr17-28858411-28859071	chr17-28855660-28856576	1834
ENSMUST00000037974	ENSMUST00000037974	Ptprm	ENSMUSG00000033278	protein_coding	cds	chr17-66817826-66817977	chr17-66817102-66818033	0
ENSMUST00000100203	ENSMUST00000100203	Dip2b	ENSMUSG00000023026	protein_coding	gap	chr15-100038910-100115844	chr15-100089349-100090248	0
ENSMUST00000188328	ENSMUST00000188328	5031425E22Rik	ENSMUSG00000073147	lincRNA	gap	chr5-23401007-23403725	chr5-23401419-23402321	0
ENSMUST00000153957	ENSMUST00000153957	Npepl1	ENSMUSG00000039263	protein_coding	gap	chr2-174116194-174119392	chr2-174116705-174117570	0
ENSMUSE00000503310	ENSMUST00000043983	Igsf3	ENSMUSG00000042035	protein_coding	exon	chr3-101377125-101377202	chr3-101347224-101348082	29042
ENSMUST00000077340	ENSMUST00000077340	Rnpep	ENSMUSG00000041926	protein_coding	utr	chr1-135262712-135262970	chr1-135260668-135261517	1194
ENSMUSE00000566477	ENSMUST00000107273	Cgn	ENSMUSG00000068876	protein_coding	exon	chr3-94786376-94786492	chr3-94787454-94788189	961
ENSMUSE00001320914	ENSMUST00000189394	Gm19589	ENSMUSG00000100798	lincRNA	exon	chr1-88560576-88562167	chr1-88583538-88584355	21370
ENSMUST00000061601	ENSMUST00000061601	Ust	ENSMUSG00000047712	protein_coding	utr	chr10-8204753-8207386	chr10-8185431-8186323	18429
ENSMUST00000154535	ENSMUST00000154535	Kif24	ENSMUSG00000028438	protein_coding	gap	chr4-41429412-41464709	chr4-41445288-41446211	0
ENSMUST00000149234	ENSMUST00000149234	Aifm3	ENSMUSG00000022763	protein_coding	gap	chr16-17492104-17499547	chr16-17496621-17497431	0
ENSMUST00000163668	ENSMUST00000163668	Sh3glb2	ENSMUSG00000026860	protein_coding	gap	chr2-30355403-30359142	chr2-30357398-30358211	0
ENSMUST00000132670	ENSMUST00000132670	Scube3	ENSMUSG00000038677	protein_coding	cds	chr17-28160812-28160928	chr17-28160108-28160950	0
ENSMUSE00001106367	ENSMUST00000181376	5033403F01Rik	ENSMUSG00000096932	lincRNA	exon	chr13-38965735-38966299	chr13-38998690-38999643	32390
ENSMUSE00000723796	ENSMUST00000124052	Trim27	ENSMUSG00000021326	protein_coding	exon	chr13-21179445-21179556	chr13-21177363-21178225	1219
ENSMUSE00000354490	ENSMUST00000099858	Prep	ENSMUSG00000019849	protein_coding	exon	chr10-45067206-45067375	chr10-45048252-45049164	18041
ENSMUST00000034060	ENSMUST00000034060	Sh3rf1	ENSMUSG00000031642	protein_coding	utr	chr8-61393838-61396072	chr8-61416670-61417659	20597
ENSMUSE00000943546.1	ENSMUST00000030508	Pax7	ENSMUSG00000028736	protein_coding	exon	chr4-139832827-139833528	chr4-139851859-139852607	18330
ENSMUST00000054636	ENSMUST00000054636	Bag5	ENSMUSG00000049792	protein_coding	utr	chr12-111709488-111710043	chr12-111704348-111705237	4250
ENSMUST00000124096	ENSMUST00000124096	Fgfr2	ENSMUSG00000030849	protein_coding	utr	chr7-130162451-130163958	chr7-130047885-130048910	113540
ENSMUST00000046004	ENSMUST00000046004	1700019O17Rik	ENSMUSG00000036574	protein_coding	utr	chr1-86427964-86428052	chr1-86449678-86450671	21625
ENSMUST00000108659	ENSMUST00000108659	Dnah2	ENSMUSG00000005237	protein_coding	gap	chr11-69465800-69473351	chr11-69469117-69469952	0
ENSMUSE00000854364	ENSMUST00000162415	Eif4g2	ENSMUSG00000005610	protein_coding	exon	chr7-111082785-111083030	chr7-111156488-111157282	73457
ENSMUSE00000943956	ENSMUST00000173618	Pitx1	ENSMUSG00000021506	protein_coding	exon	chr13-55835988-55836192	chr13-55929616-55930448	93423
ENSMUSE00000688646	ENSMUST00000100645	Eddm3b	ENSMUSG00000072575	protein_coding	exon	chr14-51114565-51114586	chr14-51114089-51114449	115
ENSMUST00000045726	ENSMUST00000045726	Rgl3	ENSMUSG00000040146	protein_coding	cds	chr9-21988849-21988959	chr9-21988377-21989015	0
ENSMUSE00000897504	ENSMUST00000171380	Gm17337	ENSMUSG00000091430	lincRNA	exon	chr12-12787985-12788084	chr12-12783992-12784835	3149
ENSMUST00000065716	ENSMUST00000065716	Eml5	ENSMUSG00000051166	protein_coding	gap	chr12-98887142-98900831	chr12-98892319-98893223	0
ENSMUST00000063076	ENSMUST00000063076	Htr1f	ENSMUSG00000050783	protein_coding	utr	chr16-64924729-64925826	chr16-64923177-64924097	631
ENSMUSE00000782956	ENSMUST00000152001	1700042G15Rik	ENSMUSG00000087044	lincRNA	exon	chr4-57364034-57364292	chr4-57380177-57381170	15884
ENSMUSE00000492891	ENSMUST00000080560	Sema3f	ENSMUSG00000034684	protein_coding	exon	chr9-107710324-107710475	chr9-107714195-107715104	3719
ENSMUST00000187435	ENSMUST00000187435	Nck2	ENSMUSG00000066877	protein_coding	gap	chr1-43444707-43509620	chr1-43471992-43472830	0
ENSMUST00000115310.1	ENSMUST00000115310	Trp63	ENSMUSG00000022510	protein_coding	gap	chr16-25764297-25820387	chr16-25779802-25780789	0
ENSMUST00000182858	ENSMUST00000182858	Rassf10	ENSMUSG00000098132	protein_coding	utr	chr7-112955721-112957457	chr7-112966469-112967397	9011
ENSMUST00000061299	ENSMUST00000061299	Fgfbp1	ENSMUSG00000048373	protein_coding	utr	chr5-43978865-43979192	chr5-43947785-43948630	30234
ENSMUST00000005611	ENSMUST00000005611	Myl10	ENSMUSG00000005474	protein_coding	utr	chr5-136700954-136701094	chr5-136701926-136702826	831
ENSMUST00000186122	ENSMUST00000186122	Slc26a9	ENSMUSG00000042268	protein_coding	utr	chr1-131744038-131744113	chr1-131743366-131744293	0
ENSMUST00000118199	ENSMUST00000118199	Pef1	ENSMUSG00000028779	protein_coding	utr	chr4-130102558-130102727	chr4-130102059-130102937	0
ENSMUSE00000448200	ENSMUST00000060128	Cldn23	ENSMUSG00000055976	protein_coding	exon	chr8-35824709-35826559	chr8-35946246-35947166	119686
ENSMUST00000183211	ENSMUST00000183211	Bin2	ENSMUSG00000098112	protein_coding	cds	chr15-100649080-100649162	chr15-100648882-100649664	0
ENSMUST00000180677	ENSMUST00000180677	1190005I06Rik	ENSMUSG00000043687	protein_coding	utr	chr8-120647520-120647632	chr8-120647319-120648210	0
ENSMUST00000180259	ENSMUST00000180259	Sncaip	ENSMUSG00000024534	protein_coding	gap	chr18-52851512-52884967	chr18-52865799-52866719	0
ENSMUSE00001098292	ENSMUST00000181547	4933440J02Rik	ENSMUSG00000097082	lincRNA	exon	chr10-111594104-111594273	chr10-111672530-111673420	78256
ENSMUST00000060366	ENSMUST00000060366	Zfp36l2	ENSMUSG00000045817	protein_coding	utr	chr17-84183931-84185752	chr17-84128996-84129867	54063
ENSMUST00000144582.1	ENSMUST00000144582	Rpusd4	ENSMUSG00000032044	protein_coding	utr	chr9-35277420-35277731	chr9-35283116-35284020	5384
ENSMUST00000159983	ENSMUST00000159983	Lgals12	ENSMUSG00000024972	protein_coding	cds	chr19-7606662-7606730	chr19-7605981-7606824	0
ENSMUST00000177736	ENSMUST00000177736	Llgl2	ENSMUSG00000020782	protein_coding	gap	chr11-115834903-115843316	chr11-115838803-115839630	0
ENSMUST00000123557	ENSMUST00000123557	St14	ENSMUSG00000031995	protein_coding	cds	chr9-31131546-31131626	chr9-31131344-31132152	0
ENSMUST00000180448	ENSMUST00000180448	Gse1	ENSMUSG00000031822	protein_coding	gap	chr8-120354180-120553583	chr8-120528057-120528933	0
ENSMUSE00000123743	ENSMUST00000022716	Rnf219	ENSMUSG00000022120	protein_coding	exon	chr14-104522541-104522666	chr14-104542128-104543003	19461
ENSMUST00000159592	ENSMUST00000159592	Ssh1	ENSMUSG00000042121	protein_coding	cds	chr5-113958714-113958908	chr5-113958663-113959489	0
ENSMUSE00000769011	ENSMUST00000132470	Gm11261	ENSMUSG00000085840	lincRNA	exon	chr4-78661041-78661588	chr4-79151178-79152059	489589
ENSMUSE00000637254	ENSMUST00000056096	Zfp697	ENSMUSG00000050064	protein_coding	exon	chr3-98382481-98382578	chr3-98374884-98375675	6805
ENSMUSE00000905532	ENSMUST00000073691	Lima1	ENSMUSG00000023022	protein_coding	exon	chr15-99875333-99875428	chr15-99890171-99891058	14742
ENSMUST00000179489	ENSMUST00000179489	Eftud1	ENSMUSG00000038563	protein_coding	gap	chr7-82750924-82753573	chr7-82751972-82752911	0
ENSMUST00000172065	ENSMUST00000172065	Tead1	ENSMUSG00000055320	protein_coding	gap	chr7-112679727-112759383	chr7-112699655-112700555	0
ENSMUST00000161966	ENSMUST00000161966	Nos1ap	ENSMUSG00000038473	protein_coding	gap	chr1-170390824-170514614	chr1-170431964-170432749	0
ENSMUST00000143322	ENSMUST00000143322	Eef2k	ENSMUSG00000035064	protein_coding	gap	chr7-120873410-120876431	chr7-120875140-120876008	0
ENSMUST00000143656	ENSMUST00000143656	Fbxo36	ENSMUSG00000073633	protein_coding	gap	chr1-84848079-84881091	chr1-84851558-84852452	0
ENSMUSE00001316449	ENSMUST00000184605	Gm27216	ENSMUSG00000098747	lincRNA	exon	chr9-83240481-83240733	chr9-83196749-83197612	42868
ENSMUSE00000737493	ENSMUST00000150754	Gm12862	ENSMUSG00000087464	lincRNA	exon	chr4-119000342-119000485	chr4-119026183-119027091	25697
ENSMUSE00000786636	ENSMUST00000155283	Esx1	ENSMUSG00000023443	protein_coding	exon	chrX-137121946-137122083	chrX-137164934-137165815	42850
ENSMUST00000029766	ENSMUST00000029766	Bcar3	ENSMUSG00000028121	protein_coding	gap	chr3-122426755-122455052	chr3-122432788-122433701	0
ENSMUSE00000331669	ENSMUST00000043214	Rac2	ENSMUSG00000033220	protein_coding	exon	chr15-78572611-78572783	chr15-78575950-78576861	3166
ENSMUST00000192802	ENSMUST00000192802	Ass1	ENSMUSG00000076441	protein_coding	gap	chr2-31510242-31514678	chr2-31512861-31513670	0
ENSMUST00000168698	ENSMUST00000168698	Cotl1	ENSMUSG00000031827	protein_coding	gap	chr8-119822812-119840141	chr8-119829027-119829805	0
ENSMUST00000184063	ENSMUST00000184063	Csmd2	ENSMUSG00000028804	protein_coding	gap	chr4-128113764-128197201	chr4-128154973-128155820	0
ENSMUST00000128128	ENSMUST00000128128	Zp3r	ENSMUSG00000042554	protein_coding	utr	chr1-130576713-130576918	chr1-130524376-130525293	51419
ENSMUST00000109148	ENSMUST00000109148	Pfdn4	ENSMUSG00000052033	protein_coding	utr	chr2-170518805-170519123	chr2-170537959-170538833	18835
ENSMUST00000047652	ENSMUST00000047652	Tspan14	ENSMUSG00000037824	protein_coding	gap	chr14-40934286-40966775	chr14-40947499-40948358	0
ENSMUST00000111346	ENSMUST00000111346	Rimbp2	ENSMUSG00000029420	protein_coding	gap	chr5-128845672-128952966	chr5-128903864-128904722	0
ENSMUSE00000269223	ENSMUST00000006716	Wnt6	ENSMUSG00000033227	protein_coding	exon	chr1-74771892-74772222	chr1-74770951-74771788	103
ENSMUST00000147439	ENSMUST00000147439	Clpb	ENSMUSG00000001829	protein_coding	utr	chr7-101682116-101682212	chr7-101681392-101682270	0
ENSMUSE00000672041	ENSMUST00000107081	Gm11627	ENSMUSG00000078640	protein_coding	exon	chr11-102579190-102579461	chr11-102582521-102583292	3059
ENSMUST00000162834	ENSMUST00000162834	Cyb5r3	ENSMUSG00000018042	protein_coding	gap	chr15-83166207-83170136	chr15-83166795-83167663	0
ENSMUST00000039630.1	ENSMUST00000039630	Ror1	ENSMUSG00000035305	protein_coding	gap	chr4-100334517-100407812	chr4-100353795-100354679	0
ENSMUST00000068904	ENSMUST00000068904	Krt7	ENSMUSG00000023039	protein_coding	cds	chr15-101412474-101412779	chr15-101411946-101412827	0
ENSMUSE00000733231	ENSMUST00000143311	Gm12022	ENSMUSG00000085675	lincRNA	exon	chr11-18467479-18468759	chr11-18443914-18444832	22646
ENSMUST00000099582	ENSMUST00000099582	Fars2	ENSMUSG00000021420	protein_coding	utr	chr13-36537440-36537592	chr13-36623196-36624095	85603
ENSMUST00000155348	ENSMUST00000155348	Pi16	ENSMUSG00000024011	protein_coding	cds	chr17-29322186-29322407	chr17-29322247-29323098	0
ENSMUST00000180448.1	ENSMUST00000180448	Gse1	ENSMUSG00000031822	protein_coding	gap	chr8-120354180-120553583	chr8-120481100-120482076	0
ENSMUSE00000741583	ENSMUST00000135050	Paqr5	ENSMUSG00000032278	protein_coding	exon	chr9-61953481-61956287	chr9-61951958-61952869	611
ENSMUST00000054791	ENSMUST00000054791	Vtcn1	ENSMUSG00000051076	protein_coding	gap	chr3-100825591-100874760	chr3-100856071-100856950	0
ENSMUSE00000699728	ENSMUST00000114548	Cadm1	ENSMUSG00000032076	protein_coding	exon	chr9-47530173-47530505	chr9-47350390-47351290	178882
ENSMUST00000090302	ENSMUST00000090302	Erc2	ENSMUSG00000040640	protein_coding	gap	chr14-28303011-28475602	chr14-28443018-28443844	0
ENSMUST00000025482	ENSMUST00000025482	Atp8b1	ENSMUSG00000039529	protein_coding	utr	chr18-64660700-64661000	chr18-64660689-64661543	0
ENSMUST00000106584	ENSMUST00000106584	Gpr142	ENSMUSG00000034677	protein_coding	cds	chr11-114805886-114806745	chr11-114820161-114820999	13415
ENSMUSE00000411617	ENSMUST00000021438	Nova1	ENSMUSG00000021047	protein_coding	exon	chr12-46818616-46818775	chr12-47263133-47264047	444357
ENSMUST00000112601	ENSMUST00000112601	Acvr1	ENSMUSG00000026836	protein_coding	gap	chr2-58537874-58566786	chr2-58549630-58550416	0
ENSMUSE00000794477	ENSMUST00000150192	Syt8	ENSMUSG00000031098	protein_coding	exon	chr7-142434850-142434901	chr7-142433946-142434743	106
ENSMUSE00000846703.1	ENSMUST00000157568	Gm23905	ENSMUSG00000088193	rRNA	exon	chr17-83947588-83947696	chr17-83927473-83928352	19235
ENSMUST00000154860	ENSMUST00000154860	Pex14	ENSMUSG00000028975	protein_coding	gap	chr4-149041806-149076019	chr4-149066668-149067589	0
ENSMUST00000174764	ENSMUST00000174764	Zfp423	ENSMUSG00000045333	protein_coding	gap	chr8-87783414-87859283	chr8-87840690-87841488	0
ENSMUST00000124096.1	ENSMUST00000124096	Fgfr2	ENSMUSG00000030849	protein_coding	utr	chr7-130162451-130163958	chr7-130018772-130019652	142798
ENSMUSE00001043723	ENSMUST00000087435	Bmpr2	ENSMUSG00000067336	protein_coding	exon	chr1-59763400-59764728	chr1-59744686-59745609	17790
ENSMUST00000114942	ENSMUST00000114942	Proser2	ENSMUSG00000045319	protein_coding	utr	chr2-6097607-6100335	chr2-6096740-6097625	0
ENSMUST00000089770	ENSMUST00000089770	Trappc9	ENSMUSG00000047921	protein_coding	gap	chr15-72590840-72685282	chr15-72618564-72619507	0
ENSMUST00000179394	ENSMUST00000179394	Fhit	ENSMUSG00000060579	protein_coding	gap	chr14-9763809-9862016	chr14-9766159-9767065	0
ENSMUSE00000361848	ENSMUST00000059466	Actrt1	ENSMUSG00000046615	protein_coding	exon	chrX-46329007-46330345	chrX-46160396-46161397	167609
ENSMUST00000156093	ENSMUST00000156093	Lrrc4b	ENSMUSG00000047085	protein_coding	cds	chr7-44444910-44445212	chr7-44444779-44445596	0
ENSMUST00000039442	ENSMUST00000039442	Alg14	ENSMUSG00000039887	protein_coding	utr	chr3-121361787-121362011	chr3-121364227-121365191	2215
ENSMUST00000005600	ENSMUST00000005600	Rfx1	ENSMUSG00000031706	protein_coding	gap	chr8-84074070-84079862	chr8-84076507-84077429	0
ENSMUSE00001325716	ENSMUST00000190550	1700081H04Rik	ENSMUSG00000100573	lincRNA	exon	chr5-119108234-119108715	chr5-119059745-119060390	47843
ENSMUST00000164208	ENSMUST00000164208	Galnt15	ENSMUSG00000021903	protein_coding	gap	chr14-32052890-32056263	chr14-32055206-32056118	0
ENSMUST00000162817	ENSMUST00000162817	Fhit	ENSMUSG00000060579	protein_coding	gap	chr14-10421614-10729724	chr14-10507321-10508208	0
ENSMUST00000176626	ENSMUST00000176626	Agps	ENSMUSG00000042410	protein_coding	gap	chr2-75874092-75877470	chr2-75873688-75874584	0
ENSMUSE00000891187	ENSMUST00000091708	Hist1h2al	ENSMUSG00000091383	protein_coding	exon	chr13-51202688-51203065	chr13-51228835-51229733	25769
ENSMUST00000070219	ENSMUST00000070219	Pard6g	ENSMUSG00000056214	protein_coding	gap	chr18-80080048-80116968	chr18-80104481-80105334	0
ENSMUSE00000779817	ENSMUST00000155681	2810410L24Rik	ENSMUSG00000075389	processed_transcript	exon	chr11-120185400-120187751	chr11-120175615-120176522	8877
ENSMUSE00000553338	ENSMUST00000130116	Sema3e	ENSMUSG00000063531	protein_coding	exon	chr5-14025276-14026024	chr5-13992777-13993648	31627
ENSMUST00000188414	ENSMUST00000188414	Slc25a13	ENSMUSG00000015112	protein_coding	gap	chr6-6052904-6073401	chr6-6056606-6057572	0
ENSMUST00000150638	ENSMUST00000150638	Eya2	ENSMUSG00000017897	protein_coding	gap	chr2-165731637-165761903	chr2-165741975-165742767	0
ENSMUSE00000837986	ENSMUST00000146531	Gm12027	ENSMUSG00000086911	lincRNA	exon	chr11-19626761-19627042	chr11-19603946-19604860	21900
ENSMUST00000128098	ENSMUST00000128098	Tmem125	ENSMUSG00000050854	protein_coding	utr	chr4-118543933-118544044	chr4-118543622-118544488	0
ENSMUST00000129392	ENSMUST00000129392	4933407L21Rik	ENSMUSG00000026224	protein_coding	gap	chr1-85930537-85940553	chr1-85936519-85937370	0
ENSMUSE00000261043	ENSMUST00000029603	Prss12	ENSMUSG00000027978	protein_coding	exon	chr3-123446913-123447636	chr3-123425956-123426859	20053
ENSMUSE00000356547	ENSMUST00000032709	Kctd15	ENSMUSG00000030499	protein_coding	exon	chr7-34655280-34655509	chr7-34659282-34660237	3772
ENSMUST00000095817	ENSMUST00000095817	Ect2l	ENSMUSG00000071392	protein_coding	gap	chr10-18175364-18199921	chr10-18194586-18195419	0
ENSMUSE00001259275	ENSMUST00000029257	Atp11b	ENSMUSG00000037400	protein_coding	exon	chr3-35754138-35754410	chr3-35720511-35721385	32752
ENSMUSE00000759760	ENSMUST00000151765	B130011K05Rik	ENSMUSG00000085113	lincRNA	exon	chr11-63415905-63417888	chr11-63457997-63458913	40108
ENSMUST00000081232	ENSMUST00000081232	Plcg2	ENSMUSG00000034330	protein_coding	gap	chr8-117504374-117555974	chr8-117536658-117537555	0
ENSMUST00000037974.1	ENSMUST00000037974	Ptprm	ENSMUSG00000033278	protein_coding	gap	chr17-66698483-66725739	chr17-66720490-66721414	0
ENSMUSE00001316230	ENSMUST00000183803	Otx2os1	ENSMUSG00000098682	lincRNA	exon	chr14-48793132-48793348	chr14-48840933-48841849	47584
ENSMUST00000150395.1	ENSMUST00000150395	Bbs9	ENSMUSG00000035919	protein_coding	gap	chr9-22579594-22628941	chr9-22597225-22597972	0
ENSMUST00000121440	ENSMUST00000121440	Maml3	ENSMUSG00000061143	protein_coding	gap	chr3-51857077-52103678	chr3-52036995-52037867	0
ENSMUST00000034267	ENSMUST00000034267	Slc27a1	ENSMUSG00000031808	protein_coding	gap	chr8-71569449-71570720	chr8-71569824-71570623	0
ENSMUST00000055745	ENSMUST00000055745	Nlrp10	ENSMUSG00000049709	protein_coding	utr	chr7-108921860-108924249	chr7-108909422-108910424	11435
ENSMUST00000114608	ENSMUST00000114608	Etl4	ENSMUSG00000036617	protein_coding	utr	chr2-20737314-20737555	chr2-20737110-20737949	0
ENSMUST00000126806	ENSMUST00000126806	Nfix	ENSMUSG00000001911	protein_coding	cds	chr8-84713795-84713857	chr8-84713342-84714197	0
ENSMUST00000190921	ENSMUST00000190921	Mgat5	ENSMUSG00000036155	protein_coding	gap	chr1-127249840-127306636	chr1-127260799-127261704	0
ENSMUSE00000822653.1	ENSMUST00000129687	Gm13465	ENSMUSG00000086710	lincRNA	exon	chr2-45752914-45753311	chr2-45787649-45788545	34337
ENSMUST00000046765	ENSMUST00000046765	Kcnk1	ENSMUSG00000033998	protein_coding	gap	chr8-125995815-126025011	chr8-125996664-125997575	0
ENSMUST00000182858.1	ENSMUST00000182858	Rassf10	ENSMUSG00000098132	protein_coding	utr	chr7-112955721-112957457	chr7-112992721-112993551	35263
ENSMUST00000125737	ENSMUST00000125737	Sptbn5	ENSMUSG00000074899	protein_coding	cds	chr2-120060753-120060857	chr2-120060024-120060808	0
ENSMUST00000059595	ENSMUST00000059595	Prkca	ENSMUSG00000050965	protein_coding	gap	chr11-108057874-108192129	chr11-108112331-108113229	0
ENSMUST00000181856	ENSMUST00000181856	Gm26908	ENSMUSG00000097243	lincRNA	gap	chr14-70208013-70208783	chr14-70207857-70208746	0
ENSMUST00000160918	ENSMUST00000160918	Thnsl2	ENSMUSG00000054474	protein_coding	utr	chr6-71128166-71128629	chr6-71050522-71051445	76720
ENSMUST00000102975	ENSMUST00000102975	Mob3b	ENSMUSG00000073910	protein_coding	gap	chr4-34986119-35083769	chr4-35062998-35063905	0
ENSMUSE00000862583	ENSMUST00000161446	Cntn6	ENSMUSG00000030092	protein_coding	exon	chr6-104492790-104493272	chr6-104146926-104147808	344981
ENSMUST00000146623	ENSMUST00000146623	Gpd1l	ENSMUSG00000050627	protein_coding	utr	chr9-114899341-114902405	chr9-114885952-114886798	12542
ENSMUST00000180448.2	ENSMUST00000180448	Gse1	ENSMUSG00000031822	protein_coding	gap	chr8-120354180-120553583	chr8-120425252-120426127	0
ENSMUST00000121785	ENSMUST00000121785	Palld	ENSMUSG00000058056	protein_coding	cds	chr8-61687330-61687449	chr8-61686925-61687788	0
ENSMUST00000151737	ENSMUST00000151737	Fbxo36	ENSMUSG00000073633	protein_coding	gap	chr1-84881201-84896489	chr1-84881806-84882627	0
ENSMUSE00001320633	ENSMUST00000190640	1700027F09Rik	ENSMUSG00000100911	lincRNA	exon	chr5-64467794-64467946	chr5-64579481-64580377	111534
ENSMUST00000021773	ENSMUST00000021773	Gpld1	ENSMUSG00000021340	protein_coding	cds	chr13-24956052-24956162	chr13-24955291-24956183	0
ENSMUST00000034597	ENSMUST00000034597	Tmprss13	ENSMUSG00000037129	protein_coding	cds	chr9-45319135-45319155	chr9-45318631-45319554	0
ENSMUST00000065904	ENSMUST00000065904	Hs6st3	ENSMUSG00000053465	protein_coding	cds	chr14-119868886-119869594	chr14-119895847-119896798	26252
ENSMUST00000076316.1	ENSMUST00000076316	Arhgap10	ENSMUSG00000037148	protein_coding	gap	chr8-77450924-77517629	chr8-77473438-77474305	0
ENSMUSE00000728032	ENSMUST00000048613	A830018L16Rik	ENSMUSG00000057715	protein_coding	exon	chr1-11414105-11414637	chr1-11400837-11401739	12365
ENSMUST00000002818	ENSMUST00000002818	Ykt6	ENSMUSG00000002741	protein_coding	utr	chr11-5966045-5967780	chr11-5967960-5968863	179
ENSMUSE00000503662	ENSMUST00000029075	Dok5	ENSMUSG00000027560	protein_coding	exon	chr2-170731807-170732188	chr2-170708757-170709677	22129
ENSMUST00000139972	ENSMUST00000139972	Fgf1	ENSMUSG00000036585	protein_coding	cds	chr18-38847084-38847150	chr18-38846879-38847822	0
ENSMUST00000161888	ENSMUST00000161888	Slc39a2	ENSMUSG00000072572	protein_coding	cds	chr14-51893800-51893914	chr14-51892981-51893918	0
ENSMUSE00000706595.1	ENSMUST00000026072	Trub1	ENSMUSG00000025086	protein_coding	exon	chr19-57452906-57453196	chr19-57431255-57432185	20720
ENSMUST00000183156	ENSMUST00000183156	Anks1b	ENSMUSG00000058589	protein_coding	gap	chr10-89873806-90033213	chr10-89907772-89908651	0
ENSMUSE00000685816	ENSMUST00000110894	Tpt1	ENSMUSG00000060126	protein_coding	exon	chr14-75845093-75845456	chr14-75827950-75828818	16274
ENSMUST00000151020	ENSMUST00000151020	Dlg3	ENSMUSG00000000881	protein_coding	gap	chrX-100796801-100806511	chrX-100801832-100802713	0
ENSMUST00000156230	ENSMUST00000156230	Tmem104	ENSMUSG00000045980	protein_coding	gap	chr11-115205584-115243369	chr11-115217709-115218549	0
ENSMUST00000132843	ENSMUST00000132843	Pak6	ENSMUSG00000074923	protein_coding	gap	chr2-118664867-118677722	chr2-118669113-118670029	0
ENSMUSE00001332009	ENSMUST00000189410	Gm17767	ENSMUSG00000099413	lincRNA	exon	chr1-51509505-51510044	chr1-51508837-51509693	0
ENSMUST00000181738	ENSMUST00000181738	Gm4651	ENSMUSG00000097011	lincRNA	gap	chr6-121064644-121068851	chr6-121064148-121065013	0
ENSMUST00000043604	ENSMUST00000043604	Gna11	ENSMUSG00000034781	protein_coding	cds	chr10-81535080-81535264	chr10-81534591-81535436	0
ENSMUST00000030645	ENSMUST00000030645	Cnksr1	ENSMUSG00000028841	protein_coding	cds	chr4-134238257-134238308	chr4-134237963-134238882	0
ENSMUST00000043589	ENSMUST00000043589	Kif16b	ENSMUSG00000038844	protein_coding	gap	chr2-142865414-142901324	chr2-142880966-142881954	0
ENSMUST00000151153	ENSMUST00000151153	Elk3	ENSMUSG00000008398	protein_coding	gap	chr10-93254812-93284768	chr10-93261207-93261904	0
ENSMUST00000166290	ENSMUST00000166290	Has2os	ENSMUSG00000086541	processed_transcript	gap	chr15-56694078-56777727	chr15-56774426-56775284	0
ENSMUSE00001158245	ENSMUST00000181142	9030616G12Rik	ENSMUSG00000097691	lincRNA	exon	chr10-128977603-128978115	chr10-128980742-128981601	2626
ENSMUSE00001326338	ENSMUST00000187879	Gm29004	ENSMUSG00000099538	lincRNA	exon	chr6-51003936-51004253	chr6-51076740-51077633	72486
ENSMUST00000168960	ENSMUST00000168960	Gm17546	ENSMUSG00000078648	protein_coding	cds	chr15-95829961-95830056	chr15-95829849-95830696	0
ENSMUSE00000696892	ENSMUST00000000395	Tmprss2	ENSMUSG00000000385	protein_coding	exon	chr16-97611019-97611195	chr16-97632581-97633482	21385
ENSMUST00000183162	ENSMUST00000183162	Atp6ap1l	ENSMUSG00000078958	protein_coding	utr	chr13-90883433-90883774	chr13-90871342-90872228	11204
ENSMUSE00001320321	ENSMUST00000189500	Gm29175	ENSMUSG00000101899	lincRNA	exon	chr8-12282211-12282612	chr8-12312907-12313732	30294
ENSMUST00000107562	ENSMUST00000107562	Cacnb1	ENSMUSG00000020882	protein_coding	cds	chr11-98005688-98005783	chr11-98004830-98005743	0
ENSMUST00000089317	ENSMUST00000089317	Magi1	ENSMUSG00000045095	protein_coding	cds	chr6-93815706-93815825	chr6-93815511-93816330	0
ENSMUSE00001064492	ENSMUST00000063854	Ppp4r2	ENSMUSG00000052144	protein_coding	exon	chr6-100833638-100833917	chr6-100823041-100823970	9667
ENSMUSE00000577251	ENSMUST00000041168	Gpr126	ENSMUSG00000039116	protein_coding	exon	chr10-14544914-14545036	chr10-14574011-14574830	28974
ENSMUST00000071858	ENSMUST00000071858	Hpcal1	ENSMUSG00000071379	protein_coding	gap	chr12-17691047-17786146	chr12-17732839-17733709	0
ENSMUST00000152782	ENSMUST00000152782	Heg1	ENSMUSG00000075254	protein_coding	cds	chr16-33760758-33760845	chr16-33760376-33761228	0
ENSMUSE00000673954	ENSMUST00000062652	Sp2	ENSMUSG00000018678	protein_coding	exon	chr11-96982853-96982959	chr11-96994810-96995713	11850
ENSMUST00000172159	ENSMUST00000172159	Traf1	ENSMUSG00000026875	protein_coding	utr	chr2-34941750-34943872	chr2-34937332-34938189	3560
ENSMUST00000183038	ENSMUST00000183038	Ccser2	ENSMUSG00000058690	protein_coding	gap	chr14-36926930-36935524	chr14-36932561-36933432	0
ENSMUST00000073935	ENSMUST00000073935	Gsg1l	ENSMUSG00000046182	protein_coding	gap	chr7-125958588-126020623	chr7-126012339-126013231	0
ENSMUSE00000903943	ENSMUST00000166956	Skor2	ENSMUSG00000091519	protein_coding	exon	chr18-76856405-76856438	chr18-76657434-76658370	198034
ENSMUST00000025288.1	ENSMUST00000025288	Zfp521	ENSMUSG00000024420	protein_coding	gap	chr18-13847135-13938961	chr18-13929693-13930609	0
ENSMUSE00001319120	ENSMUST00000187923	6330403L08Rik	ENSMUSG00000075585	lincRNA	exon	chr5-138995056-139000577	chr5-138998945-138999837	0
ENSMUST00000033001	ENSMUST00000033001	Dgat2	ENSMUSG00000030747	protein_coding	gap	chr7-99165190-99169697	chr7-99167687-99168579	0
ENSMUST00000154671	ENSMUST00000154671	Meis2	ENSMUSG00000027210	protein_coding	gap	chr2-115921749-116000130	chr2-115968914-115969831	0
ENSMUST00000077282	ENSMUST00000077282	Atrnl1	ENSMUSG00000054843	protein_coding	gap	chr19-57755619-57777883	chr19-57767914-57768871	0
ENSMUST00000071281	ENSMUST00000071281	Foxb1	ENSMUSG00000059246	protein_coding	utr	chr9-69757710-69759268	chr9-69681345-69682280	75429
ENSMUST00000171469	ENSMUST00000171469	Gm5819	ENSMUSG00000092097	protein_coding	cds	chr18-8694077-8694541	chr18-8935064-8935876	240522
ENSMUSE00001133583	ENSMUST00000151040	Gm13003	ENSMUSG00000085833	lincRNA	exon	chr4-137163174-137165066	chr4-137164339-137165297	0
ENSMUST00000176067.2	ENSMUST00000176067	Lmx1b	ENSMUSG00000038765	protein_coding	gap	chr2-33569283-33639488	chr2-33612307-33613176	0
ENSMUST00000053250	ENSMUST00000053250	Clrn2	ENSMUSG00000049530	protein_coding	gap	chr5-45454064-45460041	chr5-45454285-45455221	0
ENSMUST00000100473	ENSMUST00000100473	Kif13b	ENSMUSG00000060012	protein_coding	gap	chr14-64652657-64669623	chr14-64656679-64657602	0
ENSMUST00000022239	ENSMUST00000022239	Parp8	ENSMUSG00000021725	protein_coding	utr	chr13-116854824-116855189	chr13-116829130-116829965	24858
ENSMUSE00000771419	ENSMUST00000132771	Grb7	ENSMUSG00000019312	protein_coding	exon	chr11-98446394-98446555	chr11-98445002-98445616	777
ENSMUSE00000867594	ENSMUST00000160592	Hes1	ENSMUSG00000022528	protein_coding	exon	chr16-30064384-30064536	chr16-30045274-30046177	18206
ENSMUST00000038529	ENSMUST00000038529	Rbbp8nl	ENSMUSG00000038980	protein_coding	utr	chr2-180289777-180289879	chr2-180289606-180290254	0
ENSMUST00000181274	ENSMUST00000181274	Gm16880	ENSMUSG00000097448	lincRNA	gap	chr1-136696396-136705538	chr1-136695772-136696731	0
ENSMUST00000024761	ENSMUST00000024761	Fbxl17	ENSMUSG00000023965	protein_coding	utr	chr17-63057452-63060270	chr17-63032994-63033828	23623
ENSMUST00000072915	ENSMUST00000072915	Foxb2	ENSMUSG00000056829	protein_coding	utr	chr19-16872316-16872353	chr19-16847812-16848757	23558
ENSMUST00000102514	ENSMUST00000102514	Rtn4rl1	ENSMUSG00000045287	protein_coding	gap	chr11-75194295-75264756	chr11-75194867-75195713	0
ENSMUSE00000519757	ENSMUST00000081654	Col18a1	ENSMUSG00000001435	protein_coding	exon	chr10-77166439-77166548	chr10-77194182-77194705	27633
ENSMUSE00000833617	ENSMUST00000049400	Kank1	ENSMUSG00000032702	protein_coding	exon	chr19-25236975-25237317	chr19-25221893-25222776	14198
ENSMUSE00001337366	ENSMUST00000195106	Ptch1	ENSMUSG00000021466	protein_coding	exon	chr13-63573250-63573598	chr13-63631857-63632459	58258
ENSMUSE00000426002	ENSMUST00000025393	Smad4	ENSMUSG00000024515	protein_coding	exon	chr18-73703430-73703780	chr18-73708087-73708984	4306
ENSMUST00000195817	ENSMUST00000195817	Mbnl1	ENSMUSG00000027763	protein_coding	gap	chr3-60615774-60621422	chr3-60617312-60618214	0
ENSMUSE00000823387	ENSMUST00000123911	Gm13470	ENSMUSG00000086644	lincRNA	exon	chr2-46419535-46419809	chr2-46187046-46187951	231583
ENSMUST00000029075	ENSMUST00000029075	Dok5	ENSMUSG00000027560	protein_coding	gap	chr2-170732189-170800849	chr2-170744168-170745070	0
ENSMUSE00001329000	ENSMUST00000188715	1700110C19Rik	ENSMUSG00000099384	lincRNA	exon	chr17-10328920-10329307	chr17-10355686-10356485	26378
ENSMUST00000102796	ENSMUST00000102796	Il12b	ENSMUSG00000004296	protein_coding	utr	chr11-44413237-44414033	chr11-44428526-44429401	14492
ENSMUST00000053594	ENSMUST00000053594	Cradd	ENSMUSG00000045867	protein_coding	gap	chr10-95175979-95322585	chr10-95302014-95302906	0
ENSMUSE00000749701	ENSMUST00000075571	Sult2b1	ENSMUSG00000003271	protein_coding	exon	chr7-45759392-45759612	chr7-45766541-45767211	6928
ENSMUST00000080797.1	ENSMUST00000080797	Cdh3	ENSMUSG00000061048	protein_coding	cds	chr8-106510959-106511006	chr8-106510245-106511075	0
ENSMUST00000028024	ENSMUST00000028024	Tnfsf4	ENSMUSG00000026700	protein_coding	utr	chr1-161417339-161418410	chr1-161444592-161445489	26181
ENSMUSE00000840440	ENSMUST00000148970	Bnip3	ENSMUSG00000078566	protein_coding	exon	chr7-138909363-138909519	chr7-138913633-138914518	4113
ENSMUST00000190840	ENSMUST00000190840	Tenm3	ENSMUSG00000031561	protein_coding	gap	chr8-48674723-48843777	chr8-48728799-48729757	0
ENSMUST00000146173	ENSMUST00000146173	Dnajc22	ENSMUSG00000038009	protein_coding	gap	chr15-99093271-99099128	chr15-99093181-99094195	0
ENSMUST00000027232	ENSMUST00000027232	Ptp4a1	ENSMUSG00000026064	protein_coding	utr	chr1-30940302-30943205	chr1-30908572-30909476	30825
ENSMUST00000087723	ENSMUST00000087723	Notch3	ENSMUSG00000038146	protein_coding	gap	chr17-32158983-32164162	chr17-32161942-32162795	0
ENSMUST00000058178	ENSMUST00000058178	Tacstd2	ENSMUSG00000051397	protein_coding	utr	chr6-67534059-67534752	chr6-67532781-67533687	371
ENSMUST00000027231	ENSMUST00000027231	Slc9a2	ENSMUSG00000026062	protein_coding	utr	chr1-40768000-40769273	chr1-40769372-40770148	98
ENSMUSE00000791543	ENSMUST00000151682	Cdon	ENSMUSG00000038119	protein_coding	exon	chr9-35421128-35421183	chr9-35368705-35369587	51540
ENSMUST00000140276	ENSMUST00000140276	Fto	ENSMUSG00000055932	protein_coding	gap	chr8-91522897-91666281	chr8-91546321-91547287	0
ENSMUSE00000526491	ENSMUST00000033310	Mki67	ENSMUSG00000031004	protein_coding	exon	chr7-135716048-135716379	chr7-136229187-136230154	512807
ENSMUST00000150503	ENSMUST00000150503	Mical3	ENSMUSG00000051586	protein_coding	gap	chr6-120982728-121001607	chr6-120998694-120999589	0
ENSMUSE00000947899	ENSMUST00000175796	Gm20638	ENSMUSG00000093410	processed_transcript	exon	chr2-109673166-109673484	chr2-109578602-109579527	93638
ENSMUST00000038760	ENSMUST00000038760	Lad1	ENSMUSG00000041782	protein_coding	cds	chr1-135818979-135819016	chr1-135818370-135819240	0
ENSMUSE00000893259	ENSMUST00000034552	Fdx1	ENSMUSG00000032051	protein_coding	exon	chr9-51963271-51963533	chr9-51995002-51995910	31468
ENSMUSE00000754072	ENSMUST00000130410	Nrros	ENSMUSG00000052384	protein_coding	exon	chr16-32165380-32165594	chr16-32174257-32175073	8662
ENSMUST00000147560	ENSMUST00000147560	Tbcd	ENSMUSG00000039230	protein_coding	gap	chr11-121544274-121550223	chr11-121543755-121544476	0
ENSMUST00000099888	ENSMUST00000099888	F930017D23Rik	ENSMUSG00000075184	protein_coding	utr	chr10-43629391-43630916	chr10-43684014-43684952	53097
ENSMUST00000125987	ENSMUST00000125987	5730522E02Rik	ENSMUSG00000032985	protein_coding	gap	chr11-26103451-26210490	chr11-26130570-26131455	0
ENSMUST00000163083	ENSMUST00000163083	Cyb5a	ENSMUSG00000024646	protein_coding	gap	chr18-84852001-84871504	chr18-84858160-84859051	0
ENSMUST00000162997	ENSMUST00000162997	Gan	ENSMUSG00000052557	protein_coding	gap	chr8-117183616-117187146	chr8-117184498-117185424	0
ENSMUST00000177143	ENSMUST00000177143	Plch1	ENSMUSG00000036834	protein_coding	gap	chr3-63722912-63731616	chr3-63723076-63724197	0
ENSMUST00000161017	ENSMUST00000161017	Kif26b	ENSMUSG00000026494	protein_coding	gap	chr1-178874156-178883914	chr1-178878403-178879287	0
ENSMUSE00000639201	ENSMUST00000099090	Tsc22d2	ENSMUSG00000027806	protein_coding	exon	chr3-58415689-58417613	chr3-58380424-58381384	34304
ENSMUST00000195014	ENSMUST00000195014	Ssr2	ENSMUSG00000041355	protein_coding	utr	chr3-88587992-88588419	chr3-88590085-88590913	1665
ENSMUST00000040374	ENSMUST00000040374	A930018P22Rik	ENSMUSG00000032671	protein_coding	utr	chr2-104124575-104124749	chr2-104128974-104129800	4224
ENSMUST00000109774	ENSMUST00000109774	Dnmt3b	ENSMUSG00000027478	protein_coding	gap	chr2-153649741-153650784	chr2-153649952-153650648	0
ENSMUSE00000733020	ENSMUST00000130919	Gm14003	ENSMUSG00000087682	lincRNA	exon	chr2-125282688-125282836	chr2-125275467-125276300	6387
ENSMUSE00000761374	ENSMUST00000136842	Zmynd8	ENSMUSG00000039671	protein_coding	exon	chr2-165898916-165899016	chr2-165909341-165910332	10324
ENSMUSE00000305534	ENSMUST00000036060	Isl1	ENSMUSG00000042258	protein_coding	exon	chr13-116309395-116309689	chr13-116443032-116443869	133342
ENSMUSE00000493041.1	ENSMUST00000025076	Lyzl1	ENSMUSG00000024233	protein_coding	exon	chr18-4165832-4165947	chr18-3867179-3868088	297743
ENSMUST00000190549	ENSMUST00000190549	Kirrel3	ENSMUSG00000032036	protein_coding	gap	chr9-34489159-34911783	chr9-34750665-34751575	0
ENSMUSE00000821846	ENSMUST00000142273	Mpdz	ENSMUSG00000028402	protein_coding	exon	chr4-81442636-81442815	chr4-81451857-81452777	9041
ENSMUST00000046426	ENSMUST00000046426	Tpcn1	ENSMUSG00000032741	protein_coding	utr	chr5-120534160-120536107	chr5-120534091-120535009	0
ENSMUST00000039630.2	ENSMUST00000039630	Ror1	ENSMUSG00000035305	protein_coding	gap	chr4-100334517-100407812	chr4-100382429-100383319	0
ENSMUST00000106616	ENSMUST00000106616	Cdc42ep4	ENSMUSG00000041598	protein_coding	utr	chr11-113726850-113728513	chr11-113726845-113727745	0
ENSMUST00000077925	ENSMUST00000077925	Unc5b	ENSMUSG00000020099	protein_coding	gap	chr10-60783283-60831086	chr10-60815693-60816556	0
ENSMUST00000165937	ENSMUST00000165937	Tox2	ENSMUSG00000074607	protein_coding	gap	chr2-163225588-163247766	chr2-163235640-163236558	0
ENSMUST00000156941	ENSMUST00000156941	Kndc1	ENSMUSG00000066129	protein_coding	gap	chr7-139937049-139937991	chr7-139937099-139937884	0
ENSMUST00000064139	ENSMUST00000064139	Ppap2b	ENSMUSG00000028517	protein_coding	gap	chr4-105209258-105219327	chr4-105214256-105215150	0
ENSMUST00000185931	ENSMUST00000185931	1600010M07Rik	ENSMUSG00000101585	lincRNA	gap	chr7-110003716-110147627	chr7-110100657-110101607	0
ENSMUST00000180088	ENSMUST00000180088	Tbc1d10a	ENSMUSG00000034412	protein_coding	gap	chr11-4187100-4205756	chr11-4197494-4198380	0
ENSMUST00000167924	ENSMUST00000167924	Tnf	ENSMUSG00000024401	protein_coding	utr	chr17-35199507-35200144	chr17-35198698-35199606	0
ENSMUST00000000811	ENSMUST00000000811	Kcnn3	ENSMUSG00000000794	protein_coding	gap	chr3-89564955-89609317	chr3-89578626-89579502	0
ENSMUSE00000662700	ENSMUST00000102817	Gap43	ENSMUSG00000047261	protein_coding	exon	chr16-42340473-42340651	chr16-42493276-42494198	152624
ENSMUSE00000813282	ENSMUST00000147678	Gm14102	ENSMUSG00000086478	lincRNA	exon	chr2-132959565-132959805	chr2-132989635-132990638	29829
ENSMUSE00001321394	ENSMUST00000191121	Gm29129	ENSMUSG00000101965	lincRNA	exon	chr7-36568743-36568836	chr7-36479543-36480459	88283
ENSMUST00000087085	ENSMUST00000087085	Nhs	ENSMUSG00000059493	protein_coding	gap	chrX-161875393-162158832	chrX-161951719-161952627	0
ENSMUST00000022212	ENSMUST00000022212	Plk2	ENSMUSG00000021701	protein_coding	utr	chr13-110400225-110400844	chr13-110444827-110445782	43982
ENSMUST00000128897	ENSMUST00000128897	Pgap3	ENSMUSG00000038208	protein_coding	gap	chr11-98391758-98398884	chr11-98392031-98392892	0
ENSMUST00000117441	ENSMUST00000117441	Il12rb2	ENSMUSG00000018341	protein_coding	gap	chr6-67299046-67303459	chr6-67300654-67301561	0
ENSMUSE00000713675	ENSMUST00000120375	Itga3	ENSMUSG00000001507	protein_coding	exon	chr11-95076768-95076801	chr11-95084446-95085266	7644
ENSMUST00000122065	ENSMUST00000122065	Cgnl1	ENSMUSG00000032232	protein_coding	gap	chr9-71656253-71705147	chr9-71678665-71679595	0
ENSMUST00000078505	ENSMUST00000078505	Rtn1	ENSMUSG00000021087	protein_coding	gap	chr12-72308930-72408310	chr12-72360138-72360973	0
ENSMUST00000187976	ENSMUST00000187976	K230010J24Rik	ENSMUSG00000102018	protein_coding	cds	chr15-76034951-76035148	chr15-76034159-76035047	0
ENSMUSE00000826852	ENSMUST00000108218	Klhl32	ENSMUSG00000040387	protein_coding	exon	chr4-24850738-24851124	chr4-24868932-24869845	17807
ENSMUSE00000470547	ENSMUST00000023952	Krt8	ENSMUSG00000049382	protein_coding	exon	chr15-102003898-102004342	chr15-102005313-102006051	970
ENSMUSE00000531567	ENSMUST00000085299	Daam1	ENSMUSG00000034574	protein_coding	exon	chr12-71831078-71831331	chr12-71796338-71797324	33753
ENSMUST00000180448.3	ENSMUST00000180448	Gse1	ENSMUSG00000031822	protein_coding	gap	chr8-120230719-120353989	chr8-120336882-120337636	0
ENSMUST00000003461	ENSMUST00000003461	Ogdh	ENSMUSG00000020456	protein_coding	utr	chr11-6355675-6356642	chr11-6366983-6367780	10340
ENSMUST00000077741	ENSMUST00000077741	Slc9a6	ENSMUSG00000060681	protein_coding	utr	chrX-56661449-56664230	chrX-56694309-56695193	30078
ENSMUST00000195156	ENSMUST00000195156	Pcdh7	ENSMUSG00000029108	protein_coding	gap	chr5-57722279-57871296	chr5-57732330-57733052	0
ENSMUST00000074653	ENSMUST00000074653	8030462N17Rik	ENSMUSG00000047466	protein_coding	utr	chr18-77633281-77635138	chr18-77609458-77610348	22932
ENSMUSE00000638286.1	ENSMUST00000048545	Arglu1	ENSMUSG00000040459	protein_coding	exon	chr8-8689977-8690537	chr8-8947522-8948372	256984
ENSMUST00000178238	ENSMUST00000178238	Tmem52	ENSMUSG00000023153	protein_coding	cds	chr4-155469444-155469503	chr4-155468748-155469608	0
ENSMUSE00001325523	ENSMUST00000187523	Gm29016	ENSMUSG00000099922	lincRNA	exon	chr1-59391556-59392299	chr1-59397202-59398088	4902
ENSMUST00000110067	ENSMUST00000110067	Macrod2	ENSMUSG00000068205	protein_coding	gap	chr2-141024142-141515203	chr2-141289152-141289924	0
ENSMUST00000188152	ENSMUST00000188152	Gm28638	ENSMUSG00000100197	lincRNA	gap	chr2-66125547-66175192	chr2-66173747-66174674	0
ENSMUST00000180572	ENSMUST00000180572	Agrn	ENSMUSG00000041936	protein_coding	gap	chr4-156185136-156195243	chr4-156193066-156193542	0
ENSMUST00000097529	ENSMUST00000097529	Acbd6	ENSMUSG00000033701	protein_coding	cds	chr1-155587440-155587475	chr1-155587203-155588169	0
ENSMUST00000023050	ENSMUST00000023050	Tab1	ENSMUSG00000022414	protein_coding	cds	chr15-80152665-80152778	chr15-80152732-80153621	0
ENSMUST00000061260	ENSMUST00000061260	Fat4	ENSMUSG00000046743	protein_coding	utr	chr3-39010843-39011985	chr3-39060300-39061184	48314
ENSMUST00000019614	ENSMUST00000019614	Xab2	ENSMUSG00000019470	protein_coding	cds	chr8-3610311-3610420	chr8-3609523-3610428	0
ENSMUSE00000862776	ENSMUST00000160399	Echdc1	ENSMUSG00000019883	protein_coding	exon	chr10-29313166-29313297	chr10-29285484-29286348	26817
ENSMUST00000185383	ENSMUST00000185383	Kcnq1	ENSMUSG00000009545	protein_coding	gap	chr7-143261377-143425909	chr7-143403541-143404637	0
ENSMUST00000134638	ENSMUST00000134638	Capn5	ENSMUSG00000035547	protein_coding	gap	chr7-98151944-98161915	chr7-98158313-98159164	0
ENSMUST00000151121	ENSMUST00000151121	Arhgef1	ENSMUSG00000040940	protein_coding	cds	chr7-24907854-24907934	chr7-24907185-24908003	0
ENSMUSE00000655280	ENSMUST00000116436	Ahr	ENSMUSG00000019256	protein_coding	exon	chr12-35534562-35535038	chr12-35681557-35682448	146518
ENSMUST00000044642	ENSMUST00000044642	Micall2	ENSMUSG00000036718	protein_coding	utr	chr5-139706693-139706835	chr5-139682821-139683644	23048
ENSMUSE00000661002	ENSMUST00000103007	Nudt11	ENSMUSG00000073295	protein_coding	exon	chrX-6047453-6048404	chrX-5906272-5907130	140322
ENSMUST00000102597	ENSMUST00000102597	Hdac1	ENSMUSG00000028800	protein_coding	cds	chr4-129517356-129517508	chr4-129516551-129517453	0
ENSMUST00000113296	ENSMUST00000113296	Frs3	ENSMUSG00000023266	protein_coding	utr	chr17-47703863-47704286	chr17-47706371-47707271	2084
ENSMUST00000171148	ENSMUST00000171148	Tap1	ENSMUSG00000037321	protein_coding	cds	chr17-34193158-34193316	chr17-34192410-34193437	0
ENSMUST00000021077	ENSMUST00000021077	Slc9a3r1	ENSMUSG00000020733	protein_coding	gap	chr11-115163952-115176350	chr11-115173725-115174537	0
ENSMUSE00000466501	ENSMUST00000039998	Fbxo27	ENSMUSG00000037463	protein_coding	exon	chr7-28692849-28692972	chr7-28690810-28691703	1145
ENSMUST00000145908	ENSMUST00000145908	Sdk1	ENSMUSG00000039683	protein_coding	gap	chr5-141793062-141936043	chr5-141823548-141824417	0
ENSMUST00000146925	ENSMUST00000146925	Clec2g	ENSMUSG00000000248	protein_coding	gap	chr6-128934483-128948695	chr6-128944204-128945222	0
ENSMUST00000102840	ENSMUST00000102840	Ass1	ENSMUSG00000076441	protein_coding	utr	chr2-31520418-31520672	chr2-31528186-31529042	7513
ENSMUST00000026119	ENSMUST00000026119	Gcgr	ENSMUSG00000025127	protein_coding	utr	chr11-120538698-120538984	chr11-120538962-120539893	0
ENSMUST00000045747	ENSMUST00000045747	Wnt4	ENSMUSG00000036856	protein_coding	gap	chr4-137277757-137289113	chr4-137279211-137280060	0
ENSMUST00000116492	ENSMUST00000116492	Ubp1	ENSMUSG00000009741	protein_coding	gap	chr9-113945000-113951607	chr9-113946848-113947696	0
ENSMUST00000067689	ENSMUST00000067689	Tnrc6b	ENSMUSG00000047888	protein_coding	gap	chr15-80784807-80858680	chr15-80857564-80858456	0
ENSMUSE00000844447	ENSMUST00000145801	A330102I10Rik	ENSMUSG00000086363	lincRNA	exon	chr13-29039943-29040336	chr13-29048852-29049663	8515
ENSMUST00000031224	ENSMUST00000031224	Tgfbr3	ENSMUSG00000029287	protein_coding	utr	chr5-107106570-107109638	chr5-107094009-107094879	11690
ENSMUST00000184067	ENSMUST00000184067	Col27a1	ENSMUSG00000045672	protein_coding	gap	chr4-63245123-63253643	chr4-63249931-63250957	0
ENSMUST00000081933	ENSMUST00000081933	Dtx3l	ENSMUSG00000049502	protein_coding	utr	chr16-35926511-35929298	chr16-35914262-35915140	11370
ENSMUST00000182902	ENSMUST00000182902	Atg7	ENSMUSG00000030314	protein_coding	cds	chr6-114684401-114684517	chr6-114684144-114684988	0
ENSMUST00000021860	ENSMUST00000021860	Ly86	ENSMUSG00000021423	protein_coding	gap	chr13-37345575-37374962	chr13-37357879-37358730	0
ENSMUSE00000796951	ENSMUST00000151918	Trpc7	ENSMUSG00000021541	protein_coding	exon	chr13-56895493-56895789	chr13-57061189-57062141	165399
ENSMUST00000161325	ENSMUST00000161325	Slc24a4	ENSMUSG00000041771	protein_coding	gap	chr12-102239248-102254509	chr12-102243592-102244467	0
ENSMUSE00000798331	ENSMUST00000146550	Gm11680	ENSMUSG00000085324	lincRNA	exon	chr11-112132008-112132196	chr11-112140513-112141463	8316
ENSMUSE00000797919	ENSMUST00000149481	Gm11986	ENSMUSG00000087637	lincRNA	exon	chr11-7289505-7290374	chr11-7728430-7729353	438055
ENSMUST00000154860.1	ENSMUST00000154860	Pex14	ENSMUSG00000028975	protein_coding	gap	chr4-149041806-149076019	chr4-149058399-149059295	0
ENSMUST00000053013	ENSMUST00000053013	Otol1	ENSMUSG00000027788	protein_coding	utr	chr3-70028126-70028708	chr3-70227049-70227881	198340
ENSMUSE00001333985	ENSMUST00000188698	4930449E01Rik	ENSMUSG00000022116	processed_transcript	exon	chr14-105505527-105505629	chr14-105532024-105532871	26394
ENSMUSE00000241324	ENSMUST00000002457	Bmp8b	ENSMUSG00000002384	protein_coding	exon	chr4-123105165-123105675	chr4-123093281-123094218	10946
ENSMUST00000169423	ENSMUST00000169423	Camta1	ENSMUSG00000014592	protein_coding	gap	chr4-151586483-151830417	chr4-151618206-151619124	0
ENSMUST00000168176	ENSMUST00000168176	Cd59a	ENSMUSG00000032679	protein_coding	gap	chr2-104097845-104104170	chr2-104098547-104099454	0
ENSMUST00000176067.3	ENSMUST00000176067	Lmx1b	ENSMUSG00000038765	protein_coding	gap	chr2-33569283-33639488	chr2-33615913-33616823	0
ENSMUST00000146009	ENSMUST00000146009	Synj2	ENSMUSG00000023805	protein_coding	gap	chr17-5941578-5975794	chr17-5958937-5959537	0
ENSMUST00000118648	ENSMUST00000118648	Plekhg5	ENSMUSG00000039713	protein_coding	gap	chr4-152087722-152102043	chr4-152097994-152098864	0
ENSMUST00000151031	ENSMUST00000151031	Fank1	ENSMUSG00000053111	protein_coding	gap	chr7-133798849-133853165	chr7-133846917-133847785	0
ENSMUST00000154270	ENSMUST00000154270	Emp1	ENSMUSG00000030208	protein_coding	gap	chr6-135363103-135377177	chr6-135375456-135376366	0
ENSMUST00000176860	ENSMUST00000176860	Bco1	ENSMUSG00000031845	protein_coding	gap	chr8-117113588-117117391	chr8-117115652-117116519	0
ENSMUST00000172095.1	ENSMUST00000172095	Myof	ENSMUSG00000048612	protein_coding	cds	chr19-37921336-37921491	chr19-37920906-37921794	0
ENSMUSE00000681226	ENSMUST00000109691	Rapgef5	ENSMUSG00000041992	protein_coding	exon	chr12-117516479-117516903	chr12-117449896-117450775	65703
ENSMUSE00001332851	ENSMUST00000189147	Gm28386	ENSMUSG00000101849	lincRNA	exon	chr1-77515280-77517128	chr1-77708102-77709032	190973
ENSMUST00000141012	ENSMUST00000141012	Arhgap1	ENSMUSG00000027247	protein_coding	gap	chr2-91655392-91662297	chr2-91656511-91657370	0
ENSMUSE00001180620	ENSMUST00000181384	Gm26798	ENSMUSG00000097578	lincRNA	exon	chr15-89211559-89212936	chr15-89208455-89209271	2287
ENSMUST00000163869	ENSMUST00000163869	Triml2	ENSMUSG00000091490	protein_coding	utr	chr8-43193751-43193881	chr8-43214577-43215420	20695
ENSMUST00000009143	ENSMUST00000009143	Bmp7	ENSMUSG00000008999	protein_coding	gap	chr2-172893597-172916466	chr2-172905934-172906813	0
ENSMUST00000128208	ENSMUST00000128208	Pla2r1	ENSMUSG00000054580	protein_coding	gap	chr2-60530541-60534722	chr2-60532601-60533471	0
ENSMUST00000095027	ENSMUST00000095027	Aff3	ENSMUSG00000037138	protein_coding	cds	chr1-38207906-38208030	chr1-38207410-38208427	0
ENSMUSE00000424832	ENSMUST00000069051	Gm9972	ENSMUSG00000055456	protein_coding	exon	chr11-43035746-43037278	chr11-42944305-42945234	90511
ENSMUST00000136748	ENSMUST00000136748	Rhbdd2	ENSMUSG00000039917	protein_coding	utr	chr5-135643030-135646448	chr5-135652906-135653778	6457
ENSMUST00000168003	ENSMUST00000168003	Cyp26b1	ENSMUSG00000063415	protein_coding	utr	chr6-84571414-84574266	chr6-84480958-84481893	89520
ENSMUST00000181546	ENSMUST00000181546	5031415H12Rik	ENSMUSG00000097282	lincRNA	gap	chr17-70746520-70751324	chr17-70746124-70746929	0
ENSMUST00000057598	ENSMUST00000057598	Mblac2	ENSMUSG00000051098	protein_coding	gap	chr13-81711983-81749960	chr13-81743541-81744461	0
ENSMUST00000074015	ENSMUST00000074015	Negr1	ENSMUSG00000040037	protein_coding	gap	chr3-157160738-157312785	chr3-157230423-157231325	0
ENSMUST00000156679	ENSMUST00000156679	Ankrd33b	ENSMUSG00000022237	protein_coding	gap	chr15-31325216-31367038	chr15-31365078-31365924	0
ENSMUST00000169543	ENSMUST00000169543	Crb3	ENSMUSG00000044279	protein_coding	cds	chr17-57062694-57062766	chr17-57061967-57062817	0
ENSMUSE00001334292	ENSMUST00000189489	2310020H05Rik	ENSMUSG00000100410	lincRNA	exon	chr13-99076526-99076800	chr13-99038248-99039126	37399
ENSMUST00000015171	ENSMUST00000015171	Galns	ENSMUSG00000015027	protein_coding	cds	chr8-122579111-122579197	chr8-122578917-122579827	0
ENSMUST00000022091.1	ENSMUST00000022091	8030423J24Rik	ENSMUSG00000021600	protein_coding	utr	chr13-70884240-70884503	chr13-71219664-71220557	335160
ENSMUST00000031425	ENSMUST00000031425	P2rx7	ENSMUSG00000029468	protein_coding	cds	chr5-122691253-122691291	chr5-122690344-122691298	0
ENSMUST00000153494	ENSMUST00000153494	Zfp385c	ENSMUSG00000014198	protein_coding	gap	chr11-100637893-100657374	chr11-100651229-100652143	0
ENSMUSE00000761147.1	ENSMUST00000142828	Gm13660	ENSMUSG00000086576	lincRNA	exon	chr2-75464725-75464788	chr2-75533812-75534944	69023
ENSMUST00000195137	ENSMUST00000195137	RP23-227A12.5	ENSMUSG00000102476	lincRNA	gap	chr3-93308964-93409444	chr3-93367125-93368025	0
ENSMUST00000167688	ENSMUST00000167688	Cdh1	ENSMUSG00000000303	protein_coding	gap	chr8-106604408-106649000	chr8-106610636-106611517	0
ENSMUST00000190549.1	ENSMUST00000190549	Kirrel3	ENSMUSG00000032036	protein_coding	gap	chr9-34489159-34911783	chr9-34860588-34861392	0
ENSMUST00000035661	ENSMUST00000035661	Cspg4	ENSMUSG00000032911	protein_coding	utr	chr9-56898891-56899870	chr9-56900915-56901732	1044
ENSMUSE00000712289	ENSMUST00000031653	Flt1	ENSMUSG00000029648	protein_coding	exon	chr5-147725671-147726011	chr5-147766291-147767194	40279
ENSMUST00000137826	ENSMUST00000137826	Fntb	ENSMUSG00000033373	protein_coding	gap	chr12-76910344-76914619	chr12-76910983-76911896	0
ENSMUST00000030033	ENSMUST00000030033	Murc	ENSMUSG00000028348	protein_coding	utr	chr4-48672646-48673502	chr4-48697109-48697998	23606
ENSMUST00000152385	ENSMUST00000152385	Frmd4b	ENSMUSG00000030064	protein_coding	gap	chr6-97354062-97396192	chr6-97356390-97357261	0
ENSMUSE00001328992	ENSMUST00000187014	Gm29064	ENSMUSG00000100129	lincRNA	exon	chr4-95401978-95402790	chr4-95389415-95390316	11661
ENSMUST00000109523	ENSMUST00000109523	Vstm2l	ENSMUSG00000037843	protein_coding	gap	chr2-157914932-157935324	chr2-157923115-157923996	0
ENSMUST00000054294	ENSMUST00000054294	Fzd1	ENSMUSG00000044674	protein_coding	utr	chr5-4753873-4755651	chr5-4685443-4686341	67531
ENSMUST00000074040	ENSMUST00000074040	Cxcl17	ENSMUSG00000060188	protein_coding	cds	chr7-25402857-25402937	chr7-25402434-25403516	0
ENSMUST00000125731	ENSMUST00000125731	Dnajc17	ENSMUSG00000034278	protein_coding	gap	chr2-119186416-119208687	chr2-119196070-119196980	0
ENSMUST00000045846	ENSMUST00000045846	Sfxn5	ENSMUSG00000033720	protein_coding	gap	chr6-85215747-85229193	chr6-85220754-85221646	0
ENSMUSE00000784749	ENSMUST00000134755	Gm14488	ENSMUSG00000075416	processed_transcript	exon	chr2-30719973-30720057	chr2-30733630-30734535	13572
ENSMUST00000106633	ENSMUST00000106633	Slc39a11	ENSMUSG00000041654	protein_coding	gap	chr11-113250567-113305884	chr11-113261781-113262672	0
ENSMUST00000178823	ENSMUST00000178823	1700122O11Rik	ENSMUSG00000094928	protein_coding	utr	chr17-48036745-48036767	chr17-48001682-48002596	34148
ENSMUST00000162022.1	ENSMUST00000162022	Glis3	ENSMUSG00000052942	protein_coding	gap	chr19-28531987-28540200	chr19-28538523-28539433	0
ENSMUST00000151737.1	ENSMUST00000151737	Fbxo36	ENSMUSG00000073633	protein_coding	gap	chr1-84870091-84881091	chr1-84873773-84874593	0
ENSMUSE00000421778	ENSMUST00000057324	Flrt2	ENSMUSG00000047414	protein_coding	exon	chr12-95692226-95692615	chr12-95437009-95437911	254314
ENSMUST00000065486	ENSMUST00000065486	Cib4	ENSMUSG00000053194	protein_coding	cds	chr5-30545726-30545779	chr5-30545544-30546346	0
ENSMUST00000027186	ENSMUST00000027186	Trak2	ENSMUSG00000026028	protein_coding	utr	chr1-58900449-58903503	chr1-58889704-58890549	9899
ENSMUST00000053577	ENSMUST00000053577	Epcam	ENSMUSG00000045394	protein_coding	utr	chr17-87635979-87636072	chr17-87635375-87636154	0
ENSMUST00000127664	ENSMUST00000127664	Gm20388	ENSMUSG00000092329	protein_coding	gap	chr8-119910940-124295357	chr8-124196521-124197371	0
ENSMUST00000032089	ENSMUST00000032089	Reg3g	ENSMUSG00000030017	protein_coding	utr	chr6-78466269-78466484	chr6-78459778-78460630	5638
ENSMUST00000153098	ENSMUST00000153098	Slit3	ENSMUSG00000056427	protein_coding	gap	chr11-35234909-35508222	chr11-35430772-35431641	0
ENSMUST00000021438	ENSMUST00000021438	Nova1	ENSMUSG00000021047	protein_coding	utr	chr12-46694517-46699968	chr12-46635014-46635892	58624
ENSMUSE00000753768	ENSMUST00000144245	Plb1	ENSMUSG00000029134	protein_coding	exon	chr5-32363995-32366520	chr5-32397520-32398409	30999
ENSMUST00000190298	ENSMUST00000190298	Nav1	ENSMUSG00000009418	protein_coding	gap	chr1-135537300-135584554	chr1-135579899-135580509	0
ENSMUSE00000698521	ENSMUST00000168090	Igkv1-115	ENSMUSG00000091800	protein_coding	exon	chr6-68161415-68161756	chr6-67931216-67932055	229359
ENSMUST00000120420	ENSMUST00000120420	Scn5a	ENSMUSG00000032511	protein_coding	gap	chr9-119562679-119578848	chr9-119565939-119566847	0
ENSMUST00000150819	ENSMUST00000150819	AI661453	ENSMUSG00000034382	protein_coding	cds	chr17-47436805-47436949	chr17-47436252-47437011	0
ENSMUSE00000513731	ENSMUST00000079869	Znrf2	ENSMUSG00000058446	protein_coding	exon	chr6-54816916-54817472	chr6-54767563-54768411	48504
ENSMUST00000040025	ENSMUST00000040025	Tln2	ENSMUSG00000052698	protein_coding	gap	chr9-67459990-67559613	chr9-67539509-67540370	0
ENSMUST00000154396	ENSMUST00000154396	Bcas3	ENSMUSG00000059439	protein_coding	gap	chr11-85583995-85801784	chr11-85718376-85719314	0
ENSMUST00000134149	ENSMUST00000134149	Lclat1	ENSMUSG00000054469	protein_coding	gap	chr17-73204291-73239717	chr17-73224611-73225805	0
ENSMUSE00000820941	ENSMUST00000127906	Dsp	ENSMUSG00000054889	protein_coding	exon	chr13-38151328-38151794	chr13-38144886-38145764	5563
ENSMUST00000153955	ENSMUST00000153955	Lrrc8c	ENSMUSG00000054720	protein_coding	gap	chr5-105519631-105544199	chr5-105536911-105537788	0
ENSMUSE00000388138	ENSMUST00000035010	Stt3b	ENSMUSG00000032437	protein_coding	exon	chr9-115309752-115310421	chr9-115356648-115357538	46226
ENSMUST00000071543	ENSMUST00000071543	Upp2	ENSMUSG00000026839	protein_coding	gap	chr2-58567529-58755357	chr2-58747629-58748487	0
ENSMUSE00000788218	ENSMUST00000156109	Gm15323	ENSMUSG00000086092	lincRNA	exon	chr13-112017136-112017332	chr13-112145400-112145866	128067
ENSMUST00000042658	ENSMUST00000042658	Echdc3	ENSMUSG00000039063	protein_coding	utr	chr2-6188465-6189339	chr2-6172788-6173698	14766
ENSMUST00000163623	ENSMUST00000163623	Nedd9	ENSMUSG00000021365	protein_coding	gap	chr13-41339021-41358852	chr13-41349559-41350446	0
ENSMUST00000126668	ENSMUST00000126668	Gm12743	ENSMUSG00000084968	processed_transcript	gap	chr4-108605694-108619765	chr4-108609225-108610240	0
ENSMUST00000159295	ENSMUST00000159295	Atp5o	ENSMUSG00000022956	protein_coding	gap	chr16-91686371-91926458	chr16-91766248-91767155	0
ENSMUSE00000478421	ENSMUST00000023101	Slc38a4	ENSMUSG00000022464	protein_coding	exon	chr15-97055855-97055956	chr15-97060723-97061632	4766
ENSMUSE00000840935	ENSMUST00000127224	Gm11958	ENSMUSG00000085512	lincRNA	exon	chr11-4286870-4286939	chr11-4298909-4299693	11969
ENSMUST00000122171	ENSMUST00000122171	Dpp6	ENSMUSG00000061576	protein_coding	gap	chr5-27709549-27712607	chr5-27711327-27712256	0
ENSMUST00000020015	ENSMUST00000020015	Nmbr	ENSMUSG00000019865	protein_coding	utr	chr10-14770557-14770850	chr10-15262977-15263962	492126
ENSMUSE00000483485	ENSMUST00000016771	Myh9	ENSMUSG00000022443	protein_coding	exon	chr15-77841957-77842175	chr15-77857457-77858369	15281
ENSMUST00000164529	ENSMUST00000164529	Lifr	ENSMUSG00000054263	protein_coding	gap	chr15-7131039-7154386	chr15-7151741-7152740	0
ENSMUSE00000813776	ENSMUST00000146690	Gm13485	ENSMUSG00000085429	lincRNA	exon	chr2-50552143-50552258	chr2-50686960-50687867	134701
ENSMUSE00000875208	ENSMUST00000057740	Rpsa-ps10	ENSMUSG00000047676	protein_coding	exon	chr3-150072590-150073620	chr3-150615141-150616102	541520
ENSMUST00000023295	ENSMUST00000023295	Acr	ENSMUSG00000022622	protein_coding	cds	chr15-89573119-89573264	chr15-89572586-89573373	0
ENSMUST00000111286	ENSMUST00000111286	Pvrl4	ENSMUSG00000006411	protein_coding	gap	chr1-171370744-171380117	chr1-171375476-171376398	0
ENSMUSE00000898360	ENSMUST00000168039	Pdgfd	ENSMUSG00000032006	protein_coding	exon	chr9-6168612-6168918	chr9-5876322-5877302	291309
ENSMUST00000057801	ENSMUST00000057801	Kcnj4	ENSMUSG00000044216	protein_coding	utr	chr15-79483718-79484439	chr15-79480972-79481872	1845
ENSMUST00000163370	ENSMUST00000163370	Tiam1	ENSMUSG00000002489	protein_coding	gap	chr16-89908716-89955935	chr16-89954241-89955117	0
ENSMUSE00000794416	ENSMUST00000156804	Gm14617	ENSMUSG00000084795	processed_transcript	exon	chr2-174835964-174836094	chr2-174833350-174834265	1698
ENSMUST00000099888.1	ENSMUST00000099888	F930017D23Rik	ENSMUSG00000075184	protein_coding	utr	chr10-43629391-43630916	chr10-43651424-43652306	20507
ENSMUSE00000536037.1	ENSMUST00000094245	Cldn3	ENSMUSG00000070473	protein_coding	exon	chr5-134986214-134987472	chr5-134983541-134984432	1781
ENSMUSE00000467310	ENSMUST00000067048	Dnah5	ENSMUSG00000022262	protein_coding	exon	chr15-28203752-28204035	chr15-28179280-28180197	23554
ENSMUSE00001315157	ENSMUST00000183437	Fam83b	ENSMUSG00000032358	protein_coding	exon	chr9-76567064-76567116	chr9-76695295-76696194	128178
ENSMUST00000161239	ENSMUST00000161239	Alpk1	ENSMUSG00000028028	protein_coding	cds	chr3-127724315-127724529	chr3-127724087-127725009	0
ENSMUST00000111960	ENSMUST00000111960	Bcl2l14	ENSMUSG00000030200	protein_coding	utr	chr6-134414428-134414635	chr6-134414019-134414913	0
ENSMUST00000034745.1	ENSMUST00000034745	Myo1e	ENSMUSG00000032220	protein_coding	gap	chr9-70207704-70286911	chr9-70229576-70230506	0
ENSMUST00000062041.1	ENSMUST00000062041	Ispd	ENSMUSG00000043153	protein_coding	cds	chr12-36476700-36476745	chr12-36476011-36477076	0
ENSMUST00000107749	ENSMUST00000107749	Gabbr2	ENSMUSG00000039809	protein_coding	gap	chr4-46739875-46749521	chr4-46746706-46747630	0
ENSMUST00000025797	ENSMUST00000025797	Mbl2	ENSMUSG00000024863	protein_coding	utr	chr19-30239525-30239685	chr19-30254474-30255463	14788
ENSMUSE00000288460	ENSMUST00000110193	Tfap2a	ENSMUSG00000021359	protein_coding	exon	chr13-40733670-40733823	chr13-40741730-40742624	7906
ENSMUSE00001322947	ENSMUST00000187700	Gm29052	ENSMUSG00000100154	lincRNA	exon	chr17-83069217-83070632	chr17-83100615-83101541	29982
ENSMUST00000156137	ENSMUST00000156137	Ccl22	ENSMUSG00000031779	protein_coding	gap	chr8-94747026-94749804	chr8-94747617-94748867	0
ENSMUST00000076095.1	ENSMUST00000076095	Pdgfa	ENSMUSG00000025856	protein_coding	utr	chr5-138976014-138977216	chr5-138929854-138930654	45359
ENSMUST00000048677	ENSMUST00000048677	Tbc1d22b	ENSMUSG00000042203	protein_coding	cds	chr17-29568392-29568699	chr17-29568503-29569451	0
ENSMUST00000134071	ENSMUST00000134071	Tpst2	ENSMUSG00000029344	protein_coding	gap	chr5-112276772-112303899	chr5-112280954-112281841	0
ENSMUST00000102905	ENSMUST00000102905	Palm2	ENSMUSG00000090053	protein_coding	gap	chr4-57434557-57568369	chr4-57525592-57526411	0
ENSMUSE00001324789	ENSMUST00000186843	1700016G22Rik	ENSMUSG00000100625	lincRNA	exon	chr13-5855508-5855951	chr13-5824150-5825057	30450
ENSMUST00000182999	ENSMUST00000182999	Plce1	ENSMUSG00000024998	protein_coding	gap	chr19-38620732-38651794	chr19-38644990-38645942	0
ENSMUSE00000151119	ENSMUST00000026561	Cox8b	ENSMUSG00000025488	protein_coding	exon	chr7-140900232-140900446	chr7-140901870-140902617	1423
ENSMUSE00000727346	ENSMUST00000149472	1700086P04Rik	ENSMUSG00000085085	lincRNA	exon	chr4-129050097-129050909	chr4-129033230-129034144	15952
ENSMUSE00000519757.1	ENSMUST00000081654	Col18a1	ENSMUSG00000001435	protein_coding	exon	chr10-77166439-77166548	chr10-77193482-77194074	26933
ENSMUST00000008605	ENSMUST00000008605	Fut1	ENSMUSG00000008461	protein_coding	utr	chr7-45617606-45617747	chr7-45616956-45617836	0
ENSMUST00000049400	ENSMUST00000049400	Kank1	ENSMUSG00000032702	protein_coding	gap	chr19-25274835-25318304	chr19-25297037-25297844	0
ENSMUST00000167688.1	ENSMUST00000167688	Cdh1	ENSMUSG00000000303	protein_coding	cds	chr8-106603495-106603542	chr8-106602931-106603786	0
ENSMUST00000147418	ENSMUST00000147418	Spns2	ENSMUSG00000040447	protein_coding	gap	chr11-72463780-72474704	chr11-72473284-72474287	0
ENSMUST00000154650	ENSMUST00000154650	Bcas1	ENSMUSG00000013523	protein_coding	utr	chr2-170346991-170348073	chr2-170345216-170346101	889
ENSMUST00000107749.1	ENSMUST00000107749	Gabbr2	ENSMUSG00000039809	protein_coding	gap	chr4-46749583-46787428	chr4-46774319-46775214	0
ENSMUST00000189134	ENSMUST00000189134	Rab6b	ENSMUSG00000032549	protein_coding	gap	chr9-103112227-103160819	chr9-103133596-103134510	0
ENSMUSE00000419603	ENSMUST00000069457	Gm9979	ENSMUSG00000055732	protein_coding	exon	chr13-40704005-40704031	chr13-40642674-40643572	60432
ENSMUST00000105001	ENSMUST00000105001	H2afb1	ENSMUSG00000062651	protein_coding	utr	chr2-17996417-17996537	chr2-17898650-17899439	96977
ENSMUST00000108659.1	ENSMUST00000108659	Dnah2	ENSMUSG00000005237	protein_coding	gap	chr11-69465800-69473351	chr11-69471285-69472190	0
ENSMUST00000171923	ENSMUST00000171923	Ulk4	ENSMUSG00000040936	protein_coding	gap	chr9-121160404-121168183	chr9-121164841-121165776	0
ENSMUST00000184389	ENSMUST00000184389	Pigb	ENSMUSG00000079469	protein_coding	gap	chr9-73023281-73029565	chr9-73027490-73028332	0
ENSMUST00000038529.1	ENSMUST00000038529	Rbbp8nl	ENSMUSG00000038980	protein_coding	gap	chr2-180284922-180289776	chr2-180288958-180289494	0
ENSMUST00000073150	ENSMUST00000073150	Peli2	ENSMUSG00000021846	protein_coding	gap	chr14-48121234-48168196	chr14-48164605-48165655	0
ENSMUSE00000694596	ENSMUST00000071652	Mthfd2l	ENSMUSG00000029376	protein_coding	exon	chr5-90931196-90931433	chr5-90922630-90923517	7678
ENSMUST00000047726	ENSMUST00000047726	Slc39a2	ENSMUSG00000072572	protein_coding	utr	chr14-51895532-51896745	chr14-51898211-51899171	1465
ENSMUSE00001318760	ENSMUST00000185535	Gm7160	ENSMUSG00000099843	lincRNA	exon	chr1-105979350-105979624	chr1-105946987-105947886	31463
ENSMUST00000114873	ENSMUST00000114873	Pacsin1	ENSMUSG00000040276	protein_coding	gap	chr17-27655760-27701731	chr17-27665374-27666356	0
ENSMUST00000065119	ENSMUST00000065119	Fam53a	ENSMUSG00000037339	protein_coding	utr	chr5-33600351-33600568	chr5-33518647-33519496	80854
ENSMUST00000194011	ENSMUST00000194011	Dst	ENSMUSG00000026131	protein_coding	gap	chr1-33909034-33968702	chr1-33925051-33925935	0
ENSMUST00000095171	ENSMUST00000095171	Atp2c2	ENSMUSG00000034112	protein_coding	cds	chr8-119700165-119700257	chr8-119699627-119700464	0
ENSMUSE00000235409	ENSMUST00000029947	Gabrr1	ENSMUSG00000028280	protein_coding	exon	chr4-33132521-33132775	chr4-33118340-33118877	13643
ENSMUST00000102946	ENSMUST00000102946	Exoc2	ENSMUSG00000021357	protein_coding	gap	chr13-30911251-30925722	chr13-30920893-30921783	0
ENSMUSE00000719110	ENSMUST00000119026	Tmem132c	ENSMUSG00000034324	protein_coding	exon	chr5-127241808-127242020	chr5-126754936-126755832	485975
ENSMUSE00000773869	ENSMUST00000130574	Lclat1	ENSMUSG00000054469	protein_coding	exon	chr17-73107985-73108145	chr17-73031656-73032611	75373
ENSMUST00000040001.1	ENSMUST00000040001	Galnt9	ENSMUSG00000033316	protein_coding	gap	chr5-110544943-110577439	chr5-110564995-110565899	0
ENSMUSE00000725783	ENSMUST00000141485	Gm15234	ENSMUSG00000085250	processed_transcript	exon	chr3-94659114-94660115	chr3-94665645-94666560	5529
ENSMUST00000126792	ENSMUST00000126792	Knop1	ENSMUSG00000030980	protein_coding	cds	chr7-118848449-118848574	chr7-118848571-118849455	0
ENSMUST00000146018	ENSMUST00000146018	Plcb4	ENSMUSG00000039943	protein_coding	gap	chr2-135659731-135741829	chr2-135717241-135718185	0
ENSMUST00000132743	ENSMUST00000132743	Tmcc3	ENSMUSG00000020023	protein_coding	gap	chr10-94430640-94578422	chr10-94513717-94514549	0
ENSMUST00000041623	ENSMUST00000041623	Enc1	ENSMUSG00000041773	protein_coding	gap	chr13-97246785-97250536	chr13-97249011-97249852	0
ENSMUST00000156230.1	ENSMUST00000156230	Tmem104	ENSMUSG00000045980	protein_coding	gap	chr11-115205584-115243369	chr11-115218897-115219705	0
ENSMUST00000143358	ENSMUST00000143358	Rasal2	ENSMUSG00000070565	protein_coding	gap	chr1-157179253-157192746	chr1-157180789-157181691	0
ENSMUST00000027629	ENSMUST00000027629	Tfcp2l1	ENSMUSG00000026380	protein_coding	gap	chr1-118632394-118652300	chr1-118647780-118648864	0
ENSMUST00000041093	ENSMUST00000041093	Creb3l2	ENSMUSG00000038648	protein_coding	gap	chr6-37380029-37441698	chr6-37385401-37386338	0
ENSMUSE00000814057	ENSMUST00000130887	Lrfn5	ENSMUSG00000035653	protein_coding	exon	chr12-61523150-61524830	chr12-60829245-60830152	692997
ENSMUST00000118489	ENSMUST00000118489	Grm4	ENSMUSG00000063239	protein_coding	cds	chr17-27422725-27422781	chr17-27422605-27423509	0
ENSMUST00000147842	ENSMUST00000147842	Rcn2	ENSMUSG00000032320	protein_coding	utr	chr9-56061126-56061882	chr9-56072801-56073167	10918
ENSMUST00000027083	ENSMUST00000027083	Pth2r	ENSMUSG00000025946	protein_coding	utr	chr1-65388811-65389244	chr1-65439973-65440867	50728
ENSMUST00000146353	ENSMUST00000146353	Mapt	ENSMUSG00000018411	protein_coding	gap	chr11-104302411-104305312	chr11-104303070-104303932	0
ENSMUSE00000727300	ENSMUST00000128199	Ppp1r26	ENSMUSG00000035829	protein_coding	exon	chr2-28446800-28446896	chr2-28430631-28431557	15242
ENSMUSE00001329384	ENSMUST00000190488	BC055402	ENSMUSG00000101429	lincRNA	exon	chr1-57200645-57202847	chr1-57173981-57174891	25753
ENSMUST00000180063	ENSMUST00000180063	Fndc7	ENSMUSG00000045326	protein_coding	gap	chr3-108856411-108858877	chr3-108856563-108857449	0
ENSMUST00000134814	ENSMUST00000134814	Fbp1	ENSMUSG00000069805	protein_coding	gap	chr13-62875312-62887650	chr13-62876934-62877815	0
ENSMUST00000156546	ENSMUST00000156546	Cerk	ENSMUSG00000035891	protein_coding	gap	chr15-86149431-86151534	chr15-86150404-86151307	0
ENSMUST00000195311	ENSMUST00000195311	Astn1	ENSMUSG00000026587	protein_coding	gap	chr1-158580362-158597156	chr1-158580450-158581336	0
ENSMUSE00000842493	ENSMUST00000156028	Mbnl3	ENSMUSG00000036109	protein_coding	exon	chrX-51206425-51206532	chrX-51243091-51244049	36558
ENSMUST00000036060.1	ENSMUST00000036060	Isl1	ENSMUSG00000042258	protein_coding	utr	chr13-116298281-116299479	chr13-116297031-116297864	416
ENSMUSE00000567561	ENSMUST00000091023	4930589L23Rik	ENSMUSG00000068957	lincRNA	exon	chr3-79572224-79572580	chr3-79575656-79576713	3075
ENSMUSE00000681109	ENSMUST00000092995	Myh7b	ENSMUSG00000074652	protein_coding	exon	chr2-155611212-155611261	chr2-155604479-155605510	5701
ENSMUSE00000977513	ENSMUST00000177870	Gm6625	ENSMUSG00000094790	protein_coding	exon	chr8-89146747-89147247	chr8-89411831-89412769	264583
ENSMUST00000041133	ENSMUST00000041133	Fam110c	ENSMUSG00000036136	protein_coding	cds	chr12-31074041-31075306	chr12-31073435-31074383	0
ENSMUST00000140594	ENSMUST00000140594	Pqlc1	ENSMUSG00000034006	protein_coding	cds	chr18-80272462-80272515	chr18-80271996-80272975	0
ENSMUST00000088355	ENSMUST00000088355	Col2a1	ENSMUSG00000022483	protein_coding	utr	chr15-97975602-97976039	chr15-97973190-97974090	1511
ENSMUST00000107636	ENSMUST00000107636	Prr15l	ENSMUSG00000047040	protein_coding	utr	chr11-96929324-96929509	chr11-96928689-96929585	0
ENSMUST00000154727	ENSMUST00000154727	Plekhg1	ENSMUSG00000040624	protein_coding	gap	chr10-3940727-3945890	chr10-3940993-3941892	0
ENSMUST00000105675	ENSMUST00000105675	Park7	ENSMUSG00000028964	protein_coding	utr	chr4-150897133-150897310	chr4-150888029-150888974	8158
ENSMUST00000040275	ENSMUST00000040275	Sobp	ENSMUSG00000038248	protein_coding	gap	chr10-43004415-43020981	chr10-43013340-43014222	0
ENSMUST00000110908	ENSMUST00000110908	Meis2	ENSMUSG00000027210	protein_coding	cds	chr2-116061451-116061592	chr2-116060840-116061662	0
ENSMUST00000154148.2	ENSMUST00000154148	RP24-559D1.1	ENSMUSG00000102805	protein_coding	gap	chr3-84540623-85785217	chr3-85378082-85378971	0
ENSMUST00000171239	ENSMUST00000171239	Apob	ENSMUSG00000020609	protein_coding	utr	chr12-8015898-8016835	chr12-8042343-8043239	25507
ENSMUST00000171362	ENSMUST00000171362	Tstd1	ENSMUSG00000103711	protein_coding	cds	chr1-171419938-171420100	chr1-171419118-171420016	0
ENSMUST00000162907	ENSMUST00000162907	Pard3	ENSMUSG00000025812	protein_coding	gap	chr8-127064474-127161209	chr8-127144875-127145600	0
ENSMUST00000006476	ENSMUST00000006476	Upk1a	ENSMUSG00000006313	protein_coding	utr	chr7-30603092-30603597	chr7-30602315-30603212	0
ENSMUST00000009774	ENSMUST00000009774	Ppp2cb	ENSMUSG00000009630	protein_coding	gap	chr8-33600019-33610654	chr8-33606017-33606860	0
ENSMUSE00000970158	ENSMUST00000178704	Ddc	ENSMUSG00000020182	protein_coding	exon	chr11-11898012-11898144	chr11-11907757-11908741	9612
ENSMUST00000074372.1	ENSMUST00000074372	Irx2	ENSMUSG00000001504	protein_coding	utr	chr13-72633264-72634198	chr13-72671353-72672322	37154
ENSMUST00000135986	ENSMUST00000135986	Ccdc13	ENSMUSG00000079235	protein_coding	cds	chr9-121798080-121798239	chr9-121797526-121798416	0
ENSMUSE00001192660	ENSMUST00000180599	Gm10287	ENSMUSG00000070342	lincRNA	exon	chr3-149221687-149225745	chr3-149117031-149117980	103706
ENSMUST00000165288	ENSMUST00000165288	Gria3	ENSMUSG00000001986	protein_coding	gap	chrX-41402960-41478559	chrX-41406561-41407359	0
ENSMUSE00000571069	ENSMUST00000021802	Cap2	ENSMUSG00000021373	protein_coding	exon	chr13-46501848-46502211	chr13-46486968-46487873	13974
ENSMUSE00000665183	ENSMUST00000105031	Klhdc7a	ENSMUSG00000078234	protein_coding	exon	chr4-139960220-139968026	chr4-139977005-139977923	8978
ENSMUSE00000684139	ENSMUST00000110492	D8Ertd82e	ENSMUSG00000050271	protein_coding	exon	chr8-36094828-36094988	chr8-36029789-36030704	64123
ENSMUST00000144263	ENSMUST00000144263	Tenm4	ENSMUSG00000048078	protein_coding	gap	chr7-96355412-96436759	chr7-96356087-96356998	0
ENSMUST00000049784	ENSMUST00000049784	Myt1l	ENSMUSG00000061911	protein_coding	gap	chr12-29566798-29644312	chr12-29629731-29630647	0
ENSMUST00000037968	ENSMUST00000037968	Uvrag	ENSMUSG00000035354	protein_coding	gap	chr7-99118306-99140833	chr7-99127738-99128526	0
ENSMUST00000021552.2	ENSMUST00000021552	Zfp36l1	ENSMUSG00000021127	protein_coding	utr	chr12-80107760-80109588	chr12-79929734-79930488	177271
ENSMUST00000112250	ENSMUST00000112250	Cacna1d	ENSMUSG00000015968	protein_coding	gap	chr14-30350950-30490968	chr14-30473331-30474220	0
ENSMUSE00000799904	ENSMUST00000043650	Fam222a	ENSMUSG00000041930	protein_coding	exon	chr5-114568016-114568424	chr5-114564939-114565840	2175
ENSMUSE00000407700	ENSMUST00000020695	Tns3	ENSMUSG00000020422	protein_coding	exon	chr11-8664479-8664535	chr11-8675846-8676775	11310
ENSMUST00000156134	ENSMUST00000156134	Slc35c2	ENSMUSG00000017664	protein_coding	cds	chr2-165282081-165282144	chr2-165281639-165282491	0
ENSMUST00000049209	ENSMUST00000049209	Gc	ENSMUSG00000035540	protein_coding	utr	chr5-89417511-89417688	chr5-89407445-89408327	9183
ENSMUST00000102629	ENSMUST00000102629	Psrc1	ENSMUSG00000068744	protein_coding	utr	chr3-108387603-108388231	chr3-108387901-108388582	0
ENSMUST00000026899	ENSMUST00000026899	Slc25a10	ENSMUSG00000025792	protein_coding	utr	chr11-120498176-120499187	chr11-120500089-120500977	901
ENSMUST00000111230	ENSMUST00000111230	Tagln2	ENSMUSG00000026547	protein_coding	utr	chr1-172506709-172507380	chr1-172510293-172511188	2912
ENSMUSE00000358576	ENSMUST00000055345	Tmem202	ENSMUSG00000049526	protein_coding	exon	chr9-59525365-59525501	chr9-59531476-59532340	5974
ENSMUST00000112237	ENSMUST00000112237	Adipor1	ENSMUSG00000026457	protein_coding	utr	chr1-134431659-134433348	chr1-134432716-134433596	0
ENSMUSE00000630981	ENSMUST00000030628	Tmem57	ENSMUSG00000028826	protein_coding	exon	chr4-134853038-134853345	chr4-134855149-134856023	1803
ENSMUST00000187166	ENSMUST00000187166	Nt5e	ENSMUSG00000032420	protein_coding	gap	chr9-88328031-88352262	chr9-88332182-88333107	0
ENSMUST00000151913	ENSMUST00000151913	Rfx8	ENSMUSG00000057173	protein_coding	cds	chr1-39678657-39678751	chr1-39678688-39679523	0
ENSMUST00000168837	ENSMUST00000168837	4933427D06Rik	ENSMUSG00000055403	protein_coding	gap	chr6-88950714-89101509	chr6-88974242-88975054	0
ENSMUST00000028554	ENSMUST00000028554	Lpcat4	ENSMUSG00000027134	protein_coding	cds	chr2-112245796-112245894	chr2-112245000-112246086	0
ENSMUST00000105992	ENSMUST00000105992	Pum1	ENSMUSG00000028580	protein_coding	cds	chr4-130749412-130749550	chr4-130749171-130750445	0
ENSMUST00000012281	ENSMUST00000012281	Bmp5	ENSMUSG00000032179	protein_coding	gap	chr9-75873450-75886637	chr9-75876851-75877667	0
ENSMUST00000037540	ENSMUST00000037540	P2ry2	ENSMUSG00000032860	protein_coding	utr	chr7-101003564-101003754	chr7-101003212-101004121	0
ENSMUST00000152459	ENSMUST00000152459	Cadm1	ENSMUSG00000032076	protein_coding	cds	chr9-47848167-47848298	chr9-47847528-47848420	0
ENSMUSE00001331394	ENSMUST00000191221	Gm29150	ENSMUSG00000100638	lincRNA	exon	chr3-101963712-101964755	chr3-101963230-101964145	0
ENSMUST00000111236	ENSMUST00000111236	Tnfrsf19	ENSMUSG00000060548	protein_coding	gap	chr14-60996691-61005074	chr14-60999785-61000704	0
ENSMUST00000019426	ENSMUST00000019426	Dsg4	ENSMUSG00000001804	protein_coding	gap	chr18-20436357-20446256	chr18-20441325-20442232	0
ENSMUST00000097014	ENSMUST00000097014	Tuba1a	ENSMUSG00000072235	protein_coding	utr	chr15-98949841-98950033	chr15-98942807-98943800	6040
ENSMUST00000099498	ENSMUST00000099498	Ccdc80	ENSMUSG00000022665	protein_coding	gap	chr16-45122951-45126121	chr16-45124377-45125413	0
ENSMUST00000148739.1	ENSMUST00000148739	Lmntd1	ENSMUSG00000054966	protein_coding	gap	chr6-145419875-145543444	chr6-145539200-145540107	0
ENSMUST00000156695	ENSMUST00000156695	Ica1	ENSMUSG00000062995	protein_coding	gap	chr6-8644243-8653496	chr6-8649072-8649946	0
ENSMUST00000182554	ENSMUST00000182554	Ube2w	ENSMUSG00000025939	protein_coding	utr	chr1-16540790-16541771	chr1-16533026-16533867	6922
ENSMUST00000131060	ENSMUST00000131060	Them7	ENSMUSG00000055312	protein_coding	gap	chr2-105297969-105378629	chr2-105374972-105375843	0
ENSMUST00000156675	ENSMUST00000156675	Armc9	ENSMUSG00000062590	protein_coding	gap	chr1-86213106-86244565	chr1-86217711-86218601	0
ENSMUST00000028821	ENSMUST00000028821	Fsip1	ENSMUSG00000027344	protein_coding	utr	chr2-118204888-118205084	chr2-118174324-118175375	29512
ENSMUSE00000454370	ENSMUST00000070425	D830013O20Rik	ENSMUSG00000056359	protein_coding	exon	chr12-73371376-73371445	chr12-73384540-73385366	13094
ENSMUST00000150591	ENSMUST00000150591	Prss36	ENSMUSG00000070371	protein_coding	cds	chr7-127932960-127933114	chr7-127932372-127933281	0
ENSMUSE00000681198	ENSMUST00000109681	Vwc2	ENSMUSG00000050830	protein_coding	exon	chr11-11114223-11114509	chr11-11035491-11036358	77864
ENSMUSE00000913388	ENSMUST00000043493	Ice1	ENSMUSG00000034525	protein_coding	exon	chr13-70637517-70637634	chr13-70681590-70682447	43955
ENSMUST00000119870	ENSMUST00000119870	Cngb1	ENSMUSG00000031789	protein_coding	utr	chr8-95239045-95241193	chr8-95220449-95221365	17679
ENSMUSE00000935575.1	ENSMUST00000059042	Gtf2i	ENSMUSG00000060261	protein_coding	exon	chr5-134314383-134314760	chr5-134323797-134324612	9036
ENSMUST00000139344	ENSMUST00000139344	Rhoq	ENSMUSG00000024143	protein_coding	gap	chr17-86964359-86994558	chr17-86986559-86987620	0
ENSMUST00000173376	ENSMUST00000173376	Ptprd	ENSMUSG00000028399	protein_coding	gap	chr4-76325346-76594266	chr4-76386769-76387666	0
ENSMUST00000162735	ENSMUST00000162735	Tc2n	ENSMUSG00000021187	protein_coding	utr	chr12-101718402-101718523	chr12-101718170-101719117	0
ENSMUST00000133818	ENSMUST00000133818	Htr1d	ENSMUSG00000070687	protein_coding	gap	chr4-136424751-136441746	chr4-136438664-136439666	0
ENSMUST00000116102	ENSMUST00000116102	Arhgap27	ENSMUSG00000034255	protein_coding	gap	chr11-103360919-103362206	chr11-103361439-103361787	0
ENSMUSE00000706595.2	ENSMUST00000026072	Trub1	ENSMUSG00000025086	protein_coding	exon	chr19-57452906-57453196	chr19-57423969-57424736	28169
ENSMUSE00000690879	ENSMUST00000056410	Gemin8	ENSMUSG00000040621	protein_coding	exon	chrX-166170454-166170550	chrX-166001059-166002197	168256
ENSMUST00000159861	ENSMUST00000159861	Pappa2	ENSMUSG00000073530	protein_coding	cds	chr1-158714946-158715020	chr1-158714538-158715452	0
ENSMUSE00001339753	ENSMUST00000194318	RP24-88F2.2	ENSMUSG00000103464	lincRNA	exon	chr3-51103660-51105170	chr3-51156629-51157530	51458
ENSMUST00000089304	ENSMUST00000089304	Gm10234	ENSMUSG00000068181	protein_coding	cds	chr6-95322175-95322210	chr6-95364513-95365406	42302
ENSMUSE00000503256.1	ENSMUST00000022895	Grhl2	ENSMUSG00000022286	protein_coding	exon	chr15-37233036-37233406	chr15-37218165-37219019	14016
ENSMUST00000079573	ENSMUST00000079573	Itpr2	ENSMUSG00000030287	protein_coding	gap	chr6-146241246-146291524	chr6-146282314-146283165	0
ENSMUSE00001337965	ENSMUST00000194629	RP24-295G1.1	ENSMUSG00000102715	processed_transcript	exon	chr3-50607129-50607223	chr3-50722473-50723264	115249
ENSMUST00000140214	ENSMUST00000140214	Mcoln3	ENSMUSG00000036853	protein_coding	utr	chr3-146117459-146117634	chr3-146117013-146117866	0
ENSMUST00000143065.1	ENSMUST00000143065	Gm14005	ENSMUSG00000074813	processed_transcript	gap	chr2-128196442-128330844	chr2-128240287-128241025	0
ENSMUST00000133969	ENSMUST00000133969	Lhpp	ENSMUSG00000030946	protein_coding	gap	chr7-132642580-132705591	chr7-132693388-132694232	0
ENSMUST00000176944	ENSMUST00000176944	Ap2b1	ENSMUSG00000035152	protein_coding	gap	chr11-83299054-83308214	chr11-83303815-83304467	0
ENSMUST00000072726	ENSMUST00000072726	Wdr7	ENSMUSG00000040560	protein_coding	utr	chr18-63987360-63989760	chr18-64018880-64019790	29119
ENSMUST00000005406	ENSMUST00000005406	App	ENSMUSG00000022892	protein_coding	gap	chr16-85120698-85173501	chr16-85151378-85152296	0
ENSMUST00000171205	ENSMUST00000171205	Spag1	ENSMUSG00000037617	protein_coding	gap	chr15-36211200-36216166	chr15-36212094-36213100	0
ENSMUST00000002436	ENSMUST00000002436	Snx9	ENSMUSG00000002365	protein_coding	gap	chr17-5902515-5904888	chr17-5903463-5904369	0
ENSMUSE00000550426	ENSMUST00000025563	Fth1	ENSMUSG00000024661	protein_coding	exon	chr19-9982703-9982983	chr19-9941782-9942507	40195
ENSMUST00000169862	ENSMUST00000169862	Taf4b	ENSMUSG00000054321	protein_coding	gap	chr18-14859277-14897963	chr18-14861632-14862518	0
ENSMUSE00000615586	ENSMUST00000095797	Spin1	ENSMUSG00000021395	protein_coding	exon	chr13-51100880-51100990	chr13-51062645-51063542	37337
ENSMUST00000176067.4	ENSMUST00000176067	Lmx1b	ENSMUSG00000038765	protein_coding	gap	chr2-33569283-33639488	chr2-33604029-33604674	0
ENSMUST00000124792	ENSMUST00000124792	Gm11906	ENSMUSG00000085885	processed_transcript	gap	chr4-25031695-25251261	chr4-25035721-25036307	0
ENSMUST00000087689	ENSMUST00000087689	Prune2	ENSMUSG00000039126	protein_coding	gap	chr19-17000044-17003621	chr19-17001341-17002172	0
ENSMUST00000162131	ENSMUST00000162131	Spata13	ENSMUSG00000021990	protein_coding	gap	chr14-60709570-60745644	chr14-60723327-60724241	0
ENSMUST00000114744	ENSMUST00000114744	Nck2	ENSMUSG00000066877	protein_coding	gap	chr1-43533794-43569147	chr1-43544962-43545867	0
ENSMUSE00001324026	ENSMUST00000186852	Slc39a10	ENSMUSG00000025986	protein_coding	exon	chr1-46892800-46892852	chr1-46894026-46894889	1173
ENSMUSE00000638190	ENSMUST00000098935	A230072I06Rik	ENSMUSG00000074473	protein_coding	exon	chr8-12278819-12280657	chr8-12137247-12138180	140638
ENSMUST00000181727	ENSMUST00000181727	Gm26531	ENSMUSG00000097902	lincRNA	gap	chr12-85964113-85978569	chr12-85970514-85971362	0
ENSMUST00000028721	ENSMUST00000028721	Tgm5	ENSMUSG00000053675	protein_coding	utr	chr2-121046111-121046378	chr2-121044771-121045680	430
ENSMUST00000077478	ENSMUST00000077478	Vmn2r73	ENSMUSG00000070458	protein_coding	cds	chr7-85857547-85858463	chr7-85840182-85841075	16471
ENSMUSE00000572500	ENSMUST00000037850	Snx2	ENSMUSG00000034484	protein_coding	exon	chr18-53176365-53176487	chr18-53160753-53161679	14685
ENSMUST00000141516	ENSMUST00000141516	Atxn7l3	ENSMUSG00000059995	protein_coding	utr	chr11-102289300-102291654	chr11-102289353-102290240	0
ENSMUST00000109375	ENSMUST00000109375	Elmo3	ENSMUSG00000014791	protein_coding	cds	chr8-105306378-105306428	chr8-105305373-105306427	0
ENSMUST00000113094	ENSMUST00000113094	Iqca	ENSMUSG00000026301	protein_coding	gap	chr1-90098064-90103822	chr1-90100281-90101157	0
ENSMUST00000057043	ENSMUST00000057043	Tceanc2	ENSMUSG00000028619	protein_coding	utr	chr4-107134155-107139610	chr4-107127982-107129178	4976
ENSMUST00000153166	ENSMUST00000153166	Fgfr2	ENSMUSG00000030849	protein_coding	gap	chr7-130185381-130196171	chr7-130192603-130193504	0
ENSMUSE00001273484	ENSMUST00000182124	6530403H02Rik	ENSMUSG00000098097	lincRNA	exon	chr3-120604109-120606259	chr3-120375498-120376428	227680
ENSMUST00000160918.1	ENSMUST00000160918	Thnsl2	ENSMUSG00000054474	protein_coding	utr	chr6-71128166-71128629	chr6-71057106-71057959	70206
ENSMUST00000105682	ENSMUST00000105682	Rere	ENSMUSG00000039852	protein_coding	gap	chr4-150282076-150406195	chr4-150306497-150307345	0
ENSMUSE00000878752	ENSMUST00000170447	Rpl28-ps4	ENSMUSG00000090549	protein_coding	exon	chr6-117213656-117214048	chr6-117220571-117221475	6522
ENSMUSE00000730059	ENSMUST00000134140	Mir17hg	ENSMUSG00000089726	lincRNA	exon	chr14-115042879-115042957	chr14-114349070-114349960	692918
ENSMUSE00000361848.1	ENSMUST00000059466	Actrt1	ENSMUSG00000046615	protein_coding	exon	chrX-46329007-46330345	chrX-46092034-46092930	236076
ENSMUST00000113063	ENSMUST00000113063	Il1rapl2	ENSMUSG00000059203	protein_coding	gap	chrX-138505059-138789559	chrX-138675854-138676774	0
ENSMUST00000154396.1	ENSMUST00000154396	Bcas3	ENSMUSG00000059439	protein_coding	gap	chr11-85583995-85801784	chr11-85658172-85659222	0
ENSMUST00000154825	ENSMUST00000154825	9430041J12Rik	ENSMUSG00000086155	processed_transcript	gap	chr7-4076285-4095457	chr7-4090887-4091786	0
ENSMUST00000109221	ENSMUST00000109221	B4galt5	ENSMUSG00000017929	protein_coding	gap	chr2-167313222-167348917	chr2-167342808-167343595	0
ENSMUSE00000223939	ENSMUST00000081321	Poteg	ENSMUSG00000063932	protein_coding	exon	chr8-27447670-27448062	chr8-27431837-27432466	15203
ENSMUST00000161457	ENSMUST00000161457	Tmem167	ENSMUSG00000012422	protein_coding	utr	chr13-90143057-90143907	chr13-90171132-90172021	27224
ENSMUSE00001014043	ENSMUST00000047835	Scaf11	ENSMUSG00000033228	protein_coding	exon	chr15-96460602-96460843	chr15-96491408-96492256	30564
ENSMUST00000154521	ENSMUST00000154521	Bmf	ENSMUSG00000040093	protein_coding	gap	chr2-118532660-118545081	chr2-118544129-118545014	0
ENSMUST00000183156.1	ENSMUST00000183156	Anks1b	ENSMUSG00000058589	protein_coding	gap	chr10-90307706-90359034	chr10-90341082-90341962	0
ENSMUST00000037480	ENSMUST00000037480	Wipf2	ENSMUSG00000038013	protein_coding	utr	chr11-98899686-98905040	chr11-98904836-98905672	0
ENSMUSE00000946752	ENSMUST00000177421	Gm20554	ENSMUSG00000093587	lincRNA	exon	chr13-72626174-72627013	chr13-72352538-72353476	272697
ENSMUST00000091137	ENSMUST00000091137	Frem2	ENSMUSG00000037016	protein_coding	gap	chr3-53589862-53647884	chr3-53598087-53598950	0
ENSMUSE00000761387	ENSMUST00000139367	Vps18	ENSMUSG00000034216	protein_coding	exon	chr2-119288740-119289130	chr2-119285745-119286634	2105
ENSMUST00000132121	ENSMUST00000132121	Immp2l	ENSMUSG00000056899	protein_coding	utr	chr12-41955101-41955588	chr12-42946370-42947501	990781
ENSMUST00000133315	ENSMUST00000133315	Chn2	ENSMUSG00000004633	protein_coding	gap	chr6-54040156-54173463	chr6-54166864-54167800	0
ENSMUSE00000652037	ENSMUST00000101018	Cep170b	ENSMUSG00000072825	protein_coding	exon	chr12-112722174-112722382	chr12-112721238-112721991	182
ENSMUST00000102513	ENSMUST00000102513	Pla2g5	ENSMUSG00000041193	protein_coding	utr	chr4-138799244-138800539	chr4-138792365-138793017	6226
ENSMUST00000162607.1	ENSMUST00000162607	Gli2	ENSMUSG00000048402	protein_coding	gap	chr1-118866758-119053301	chr1-118994389-118995244	0
ENSMUSE00000633683	ENSMUST00000108775	Sipa1l2	ENSMUSG00000001995	protein_coding	exon	chr8-125491111-125492710	chr8-125523026-125523859	30315
ENSMUST00000162416	ENSMUST00000162416	Psat1	ENSMUSG00000024640	protein_coding	utr	chr19-15947285-15947337	chr19-15946465-15947347	0
ENSMUST00000020381	ENSMUST00000020381	Frs2	ENSMUSG00000020170	protein_coding	gap	chr10-117102199-117148391	chr10-117108655-117109334	0
ENSMUST00000172332	ENSMUST00000172332	Ccdc71l	ENSMUSG00000090946	protein_coding	utr	chr12-32379641-32382943	chr12-32553568-32554423	170624
ENSMUST00000099337	ENSMUST00000099337	Plxnc1	ENSMUSG00000074785	protein_coding	gap	chr10-94922771-94943516	chr10-94939944-94940600	0
ENSMUSE00000802984	ENSMUST00000145196	E330017L17Rik	ENSMUSG00000086369	lincRNA	exon	chr4-129906216-129906514	chr4-129892620-129893560	12655
ENSMUST00000013807	ENSMUST00000013807	Pten	ENSMUSG00000013663	protein_coding	utr	chr19-32820029-32826160	chr19-32885503-32886418	59342
ENSMUST00000109561	ENSMUST00000109561	Sla2	ENSMUSG00000027636	protein_coding	gap	chr2-156879946-156883588	chr2-156882153-156882968	0
ENSMUSE00000791277	ENSMUST00000131190	Gm13383	ENSMUSG00000087485	lincRNA	exon	chr2-6255946-6257043	chr2-6237936-6238751	17194
ENSMUST00000079038	ENSMUST00000079038	Hhip	ENSMUSG00000064325	protein_coding	gap	chr8-79998311-80043945	chr8-80031657-80032382	0
ENSMUST00000157030	ENSMUST00000157030	Tenm2	ENSMUSG00000049336	protein_coding	gap	chr11-37145641-37235836	chr11-37156727-37157567	0
ENSMUST00000066116	ENSMUST00000066116	Fate1	ENSMUSG00000053593	protein_coding	utr	chrX-71972986-71973055	chrX-71972499-71973560	0
ENSMUST00000138096	ENSMUST00000138096	Arhgef19	ENSMUSG00000028919	protein_coding	utr	chr4-141242855-141243010	chr4-141242288-141243202	0
ENSMUST00000094906	ENSMUST00000094906	Pard3b	ENSMUSG00000052062	protein_coding	gap	chr1-62587817-62637565	chr1-62587994-62588908	0
ENSMUSE00000769356	ENSMUST00000127166	9130409J20Rik	ENSMUSG00000085683	lincRNA	exon	chr11-66964156-66965016	chr11-66966341-66967266	1324
ENSMUST00000028187	ENSMUST00000028187	Lamc3	ENSMUSG00000026840	protein_coding	utr	chr2-31945415-31946539	chr2-31945829-31946715	0
ENSMUST00000026432	ENSMUST00000026432	Cdh9	ENSMUSG00000025370	protein_coding	utr	chr15-16856243-16857094	chr15-16899426-16900287	42331
ENSMUST00000123221	ENSMUST00000123221	Stpg1	ENSMUSG00000028801	protein_coding	gap	chr4-135529658-135533638	chr4-135531689-135532645	0
ENSMUSE00000612757.1	ENSMUST00000001583	Ell2	ENSMUSG00000001542	protein_coding	exon	chr13-75707484-75707797	chr13-75541166-75542066	165417
ENSMUSE00001259275.1	ENSMUST00000029257	Atp11b	ENSMUSG00000037400	protein_coding	exon	chr3-35754138-35754410	chr3-35253714-35254649	499488
ENSMUSE00000718962	ENSMUST00000119740	Gm12728	ENSMUSG00000083780	protein_coding	exon	chr4-105794219-105794711	chr4-105844636-105845640	49924
ENSMUSE00000855070	ENSMUST00000163048	Krr1	ENSMUSG00000063334	protein_coding	exon	chr10-111972664-111972874	chr10-111949258-111950162	22501
ENSMUST00000085351	ENSMUST00000085351	Hrc	ENSMUSG00000038239	protein_coding	cds	chr7-45338689-45338725	chr7-45337966-45338773	0
ENSMUSE00000741857	ENSMUST00000004120	Fancl	ENSMUSG00000004018	protein_coding	exon	chr11-26386135-26387310	chr11-26307261-26308316	77818
ENSMUST00000127664.1	ENSMUST00000127664	Gm20388	ENSMUSG00000092329	protein_coding	gap	chr8-119910940-124295357	chr8-120959165-120960092	0
ENSMUST00000186960	ENSMUST00000186960	Rec114	ENSMUSG00000074269	protein_coding	gap	chr9-58665917-58712015	chr9-58710623-58711272	0
ENSMUST00000128569	ENSMUST00000128569	2900005J15Rik	ENSMUSG00000043833	processed_transcript	gap	chr5-25109413-25109646	chr5-25109473-25110384	0
ENSMUST00000034227	ENSMUST00000034227	Pllp	ENSMUSG00000031775	protein_coding	gap	chr8-94679519-94696035	chr8-94682510-94683416	0
ENSMUST00000167574	ENSMUST00000167574	Adra1b	ENSMUSG00000050541	protein_coding	gap	chr11-43776460-43835139	chr11-43802156-43802958	0
ENSMUST00000103214	ENSMUST00000103214	Prom2	ENSMUSG00000027376	protein_coding	cds	chr2-127541077-127541320	chr2-127540938-127541741	0
ENSMUST00000179619.1	ENSMUST00000179619	Gpr56	ENSMUSG00000031785	protein_coding	utr	chr8-94977109-94977417	chr8-94976820-94977725	0
ENSMUST00000161465	ENSMUST00000161465	Setbp1	ENSMUSG00000103866	protein_coding	gap	chr18-78924043-79086550	chr18-78954732-78955602	0
ENSMUSE00001121020	ENSMUST00000180420	4631405K08Rik	ENSMUSG00000097850	lincRNA	exon	chr1-193509725-193510174	chr1-193509844-193510721	0
ENSMUST00000162607.2	ENSMUST00000162607	Gli2	ENSMUSG00000048402	protein_coding	gap	chr1-118866758-119053301	chr1-119007016-119007937	0
ENSMUST00000195781	ENSMUST00000195781	RP24-558H21.4	ENSMUSG00000103346	lincRNA	gap	chr3-8733432-8736127	chr3-8735991-8736902	0
ENSMUST00000100713	ENSMUST00000100713	Gm10384	ENSMUSG00000072618	protein_coding	gap	chr15-36872418-36879687	chr15-36877235-36878122	0
ENSMUST00000188414.1	ENSMUST00000188414	Slc25a13	ENSMUSG00000015112	protein_coding	gap	chr6-6096723-6109180	chr6-6107347-6108216	0
ENSMUST00000153928	ENSMUST00000153928	Fam63a	ENSMUSG00000038712	protein_coding	gap	chr3-95286285-95287644	chr3-95285727-95286761	0
ENSMUST00000169232	ENSMUST00000169232	Lypd6	ENSMUSG00000050447	protein_coding	gap	chr2-50128535-50165468	chr2-50159640-50160503	0
ENSMUST00000036992	ENSMUST00000036992	Lmo1	ENSMUSG00000036111	protein_coding	gap	chr7-109143670-109169982	chr7-109145429-109146203	0
ENSMUSE00001331068	ENSMUST00000188490	1700006H21Rik	ENSMUSG00000102000	lincRNA	exon	chr13-107687397-107687584	chr13-107673652-107674540	12856
ENSMUST00000146610.1	ENSMUST00000146610	Ccbe1	ENSMUSG00000046318	protein_coding	gap	chr18-66094051-66291131	chr18-66218735-66219704	0
ENSMUST00000037528	ENSMUST00000037528	Gdpd5	ENSMUSG00000035314	protein_coding	gap	chr7-99424230-99438247	chr7-99424408-99425302	0
ENSMUST00000080368	ENSMUST00000080368	Atp8a2	ENSMUSG00000021983	protein_coding	cds	chr14-59684915-59685019	chr14-59684611-59685580	0
ENSMUSE00000796987	ENSMUST00000145839	Nf1	ENSMUSG00000020716	protein_coding	exon	chr11-79339693-79340059	chr11-79326836-79327785	11907
ENSMUST00000155112	ENSMUST00000155112	Numb	ENSMUSG00000021224	protein_coding	gap	chr12-83876813-83921817	chr12-83882110-83882984	0
ENSMUSE00001330966	ENSMUST00000190908	1700041M19Rik	ENSMUSG00000100857	lincRNA	exon	chr16-77004228-77004903	chr16-76805017-76805945	198282
ENSMUST00000161516	ENSMUST00000161516	A930011G23Rik	ENSMUSG00000089809	protein_coding	gap	chr5-99377176-99558891	chr5-99390109-99390927	0
ENSMUST00000161286	ENSMUST00000161286	Tra2b	ENSMUSG00000022858	protein_coding	utr	chr16-22244549-22246855	chr16-22233074-22233934	10614
ENSMUST00000137961	ENSMUST00000137961	Cstf3	ENSMUSG00000027176	protein_coding	gap	chr2-104590703-104608870	chr2-104604423-104605299	0
ENSMUSE00000637428	ENSMUST00000098837	Foxr1	ENSMUSG00000074397	protein_coding	exon	chr9-44440757-44440868	chr9-44445985-44446898	5116
ENSMUSE00000501827	ENSMUST00000071982	Bmper	ENSMUSG00000031963	protein_coding	exon	chr9-23223076-23223773	chr9-23164420-23165097	57978
ENSMUST00000107221.1	ENSMUST00000107221	Ccdc83	ENSMUSG00000030617	protein_coding	cds	chr7-90229791-90229912	chr7-90229567-90230408	0
ENSMUST00000191262	ENSMUST00000191262	Ikzf2	ENSMUSG00000025997	protein_coding	gap	chr1-69548737-69683209	chr1-69591244-69592118	0
ENSMUST00000168438	ENSMUST00000168438	Pde4dip	ENSMUSG00000038170	protein_coding	gap	chr3-97796809-97824214	chr3-97803453-97804354	0
ENSMUST00000171794	ENSMUST00000171794	Gtf2ird1	ENSMUSG00000023079	protein_coding	gap	chr5-134363980-134376106	chr5-134367242-134368124	0
ENSMUSE00000813776.1	ENSMUST00000146690	Gm13485	ENSMUSG00000085429	lincRNA	exon	chr2-50552143-50552258	chr2-50613522-50614443	61263
ENSMUST00000097295	ENSMUST00000097295	AU016765	ENSMUSG00000073377	protein_coding	utr	chr17-64514081-64514410	chr17-64466951-64467847	46233
ENSMUST00000140781	ENSMUST00000140781	Blmh	ENSMUSG00000020840	protein_coding	utr	chr11-76925001-76925153	chr11-76924753-76925610	0
ENSMUSE00001297079	ENSMUST00000182473	Gm9866	ENSMUSG00000094002	lincRNA	exon	chr12-27140796-27142162	chr12-27135933-27136829	3966
ENSMUSE00001143143	ENSMUST00000181899	Gm16998	ENSMUSG00000097069	lincRNA	exon	chr10-54080965-54081081	chr10-54186038-54186927	104956
ENSMUSE00001339812	ENSMUST00000194886	RP24-181G14.2	ENSMUSG00000103067	lincRNA	exon	chr1-7516174-7518149	chr1-7671459-7672373	153309
ENSMUST00000044113	ENSMUST00000044113	Ago2	ENSMUSG00000036698	protein_coding	gap	chr15-73146566-73184760	chr15-73159173-73160079	0
ENSMUST00000070949	ENSMUST00000070949	Prelid2	ENSMUSG00000056671	protein_coding	utr	chr18-41875696-41875853	chr18-41749785-41750689	125006
ENSMUST00000039577	ENSMUST00000039577	Zfp51	ENSMUSG00000023892	protein_coding	utr	chr17-21465471-21465591	chr17-21473158-21474039	7566
ENSMUST00000003461.1	ENSMUST00000003461	Ogdh	ENSMUSG00000020456	protein_coding	utr	chr11-6355675-6356642	chr11-6362727-6363591	6084
ENSMUST00000144323	ENSMUST00000144323	Smad6	ENSMUSG00000036867	protein_coding	gap	chr9-63989551-64007530	chr9-63992377-63993372	0
ENSMUST00000160197	ENSMUST00000160197	Exoc6b	ENSMUSG00000033769	protein_coding	gap	chr6-84746975-84791240	chr6-84779790-84780680	0
ENSMUST00000109237	ENSMUST00000109237	Itk	ENSMUSG00000020395	protein_coding	utr	chr11-46325150-46327456	chr11-46325424-46326339	0
ENSMUST00000025831	ENSMUST00000025831	Dock8	ENSMUSG00000052085	protein_coding	gap	chr19-25051590-25061107	chr19-25059885-25060751	0
ENSMUSE00000771001	ENSMUST00000129908	Gm12609	ENSMUSG00000085147	processed_transcript	exon	chr4-89381957-89382002	chr4-89360123-89360961	20995
ENSMUST00000026671	ENSMUST00000026671	Rptor	ENSMUSG00000025583	protein_coding	cds	chr11-119894919-119895005	chr11-119894439-119895372	0
ENSMUST00000155576	ENSMUST00000155576	Arhgap26	ENSMUSG00000036452	protein_coding	gap	chr18-39357664-39363116	chr18-39359164-39360064	0
ENSMUST00000180541	ENSMUST00000180541	9330159N05Rik	ENSMUSG00000097198	protein_coding	cds	chr5-93044721-93045113	chr5-93044756-93045642	0
ENSMUST00000051241	ENSMUST00000051241	Zfp36	ENSMUSG00000044786	protein_coding	utr	chr7-28376784-28377557	chr7-28376346-28377022	0
ENSMUSE00000895480	ENSMUST00000105097	Zswim6	ENSMUSG00000032846	protein_coding	exon	chr13-107889579-107890064	chr13-107961701-107962574	71636
ENSMUSE00000704390	ENSMUST00000025992	Kctd1	ENSMUSG00000036225	protein_coding	exon	chr18-15151316-15151446	chr18-15207978-15208936	56531
ENSMUST00000194104	ENSMUST00000194104	mmu-mir-191	ENSMUSG00000103103	lincRNA	gap	chr9-108568181-108568483	chr9-108568041-108568837	0
ENSMUST00000112711	ENSMUST00000112711	Ninj2	ENSMUSG00000041377	protein_coding	gap	chr6-120093459-120197902	chr6-120180230-120181161	0
ENSMUST00000108294	ENSMUST00000108294	Foxn1	ENSMUSG00000002057	protein_coding	utr	chr11-78386495-78386558	chr11-78386220-78387138	0
ENSMUST00000138829	ENSMUST00000138829	Apba2	ENSMUSG00000030519	protein_coding	gap	chr7-64553772-64695023	chr7-64568303-64569139	0
ENSMUSE00001331676	ENSMUST00000189375	1700108F19Rik	ENSMUSG00000101009	processed_transcript	exon	chr14-76686728-76687169	chr14-76723334-76724246	36164
ENSMUST00000033900	ENSMUST00000033900	Rab20	ENSMUSG00000031504	protein_coding	gap	chr8-11454527-11478327	chr8-11461842-11462647	0
ENSMUST00000113470	ENSMUST00000113470	Prdm12	ENSMUSG00000079466	protein_coding	utr	chr2-31654485-31655795	chr2-31662638-31663558	6842
ENSMUSE00001325364	ENSMUST00000189245	Gm28387	ENSMUSG00000102052	lincRNA	exon	chr1-77972335-77972376	chr1-77981362-77982259	8985
ENSMUSE00000699889	ENSMUST00000114594	Arhgap21	ENSMUSG00000036591	protein_coding	exon	chr2-20968484-20968881	chr2-21030414-21031306	61532
ENSMUST00000048957	ENSMUST00000048957	Ptpn13	ENSMUSG00000034573	protein_coding	gap	chr5-103425537-103462133	chr5-103459154-103459698	0
ENSMUST00000079204	ENSMUST00000079204	Rph3a	ENSMUSG00000029608	protein_coding	utr	chr5-120940502-120942167	chr5-120936631-120937402	3099
ENSMUSE00000699728.1	ENSMUST00000114548	Cadm1	ENSMUSG00000032076	protein_coding	exon	chr9-47530173-47530505	chr9-47466583-47467421	62751
ENSMUSE00001324048	ENSMUST00000190485	A830008E24Rik	ENSMUSG00000100627	lincRNA	exon	chr1-154117440-154117951	chr1-154149793-154150728	31841
ENSMUST00000022921	ENSMUST00000022921	Angpt1	ENSMUSG00000022309	protein_coding	gap	chr15-42523660-42676164	chr15-42577459-42578390	0
ENSMUSE00000789748	ENSMUST00000004051	Hlf	ENSMUSG00000003949	protein_coding	exon	chr11-90390250-90390895	chr11-90398611-90399505	7715
ENSMUST00000174683	ENSMUST00000174683	Jarid2	ENSMUSG00000038518	protein_coding	gap	chr13-44874453-44884703	chr13-44877476-44878339	0
ENSMUST00000070478	ENSMUST00000070478	Sdc3	ENSMUSG00000025743	protein_coding	utr	chr4-130822810-130826319	chr4-130838098-130838817	11778
ENSMUSE00000599800	ENSMUST00000094814	Cited4	ENSMUSG00000070803	protein_coding	exon	chr4-120666572-120667820	chr4-120649392-120650310	16261
ENSMUSE00001323855	ENSMUST00000191321	Gm28183	ENSMUSG00000101394	lincRNA	exon	chr2-117802117-117802399	chr2-117798936-117799835	2281
ENSMUST00000111286.1	ENSMUST00000111286	Pvrl4	ENSMUSG00000006411	protein_coding	cds	chr1-171370668-171370743	chr1-171369989-171370900	0
ENSMUSE00000841944	ENSMUST00000131099	Gm12436	ENSMUSG00000084787	lincRNA	exon	chr4-48898593-48898759	chr4-48842595-48843459	55133
ENSMUST00000156834	ENSMUST00000156834	Iqsec1	ENSMUSG00000034312	protein_coding	gap	chr6-90694851-90763754	chr6-90731059-90731956	0
ENSMUSE00000867594.1	ENSMUST00000160592	Hes1	ENSMUSG00000022528	protein_coding	exon	chr16-30064384-30064536	chr16-30060268-30061116	3267
ENSMUSE00000452040	ENSMUST00000066949	Zdhhc25	ENSMUSG00000054117	protein_coding	exon	chr15-88600302-88601669	chr15-88287652-88288391	311910
ENSMUST00000020449	ENSMUST00000020449	Helb	ENSMUSG00000020228	protein_coding	cds	chr10-120095101-120095191	chr10-120094854-120095753	0
ENSMUST00000155170	ENSMUST00000155170	Lpar1	ENSMUSG00000038668	protein_coding	gap	chr4-58487225-58504621	chr4-58491510-58492423	0
ENSMUST00000114786	ENSMUST00000114786	Hadhb	ENSMUSG00000059447	protein_coding	cds	chr5-30173810-30173997	chr5-30173068-30173946	0
ENSMUST00000028915	ENSMUST00000028915	Rbbp9	ENSMUSG00000027428	protein_coding	cds	chr2-144547994-144548099	chr2-144547386-144548277	0
ENSMUSE00000803460	ENSMUST00000155430	Gm355	ENSMUSG00000074812	protein_coding	exon	chr2-128591209-128591482	chr2-128548081-128548796	42412
ENSMUST00000164491	ENSMUST00000164491	Gm765	ENSMUSG00000090667	protein_coding	gap	chr6-98238351-98248010	chr6-98242834-98243679	0
ENSMUST00000148789	ENSMUST00000148789	St14	ENSMUSG00000031995	protein_coding	gap	chr9-31108731-31131545	chr9-31117148-31117778	0
ENSMUSE00000699728.2	ENSMUST00000114548	Cadm1	ENSMUSG00000032076	protein_coding	exon	chr9-47530173-47530505	chr9-47367975-47368765	161407
ENSMUST00000097218	ENSMUST00000097218	Gm9008	ENSMUSG00000072476	protein_coding	cds	chr6-76496357-76497631	chr6-75167774-75168641	1327715
ENSMUST00000021405	ENSMUST00000021405	Polr2h	ENSMUSG00000021018	protein_coding	utr	chr16-20722028-20722267	chr16-20723034-20723713	766
ENSMUSE00000814964	ENSMUST00000123598	Tmco5	ENSMUSG00000027355	protein_coding	exon	chr2-116878691-116878767	chr2-116651672-116652582	226108
ENSMUSE00000342003	ENSMUST00000061772	Rbm15	ENSMUSG00000048109	protein_coding	exon	chr3-107330215-107333289	chr3-107351403-107352246	18113
ENSMUST00000128750	ENSMUST00000128750	Usp46	ENSMUSG00000054814	protein_coding	gap	chr5-74005908-74016659	chr5-74012891-74013788	0
ENSMUSE00000915383	ENSMUST00000075249	Plekhg3	ENSMUSG00000052609	protein_coding	exon	chr12-76533560-76533818	chr12-76531702-76532496	1063
ENSMUST00000156570	ENSMUST00000156570	Lpin2	ENSMUSG00000024052	protein_coding	cds	chr17-71230272-71230395	chr17-71229773-71230667	0
ENSMUST00000174236	ENSMUST00000174236	Gcnt1	ENSMUSG00000038843	protein_coding	gap	chr19-17333257-17356556	chr19-17336550-17337417	0
ENSMUST00000155943	ENSMUST00000155943	Dgcr2	ENSMUSG00000003166	protein_coding	gap	chr16-17872686-17893401	chr16-17882089-17882901	0
ENSMUSE00000943956.1	ENSMUST00000173618	Pitx1	ENSMUSG00000021506	protein_coding	exon	chr13-55835988-55836192	chr13-55930593-55931102	94400
ENSMUST00000041369	ENSMUST00000041369	Socs5	ENSMUSG00000037104	protein_coding	gap	chr17-87108048-87120747	chr17-87112644-87113625	0
ENSMUST00000082054	ENSMUST00000082054	Rims2	ENSMUSG00000037386	protein_coding	gap	chr15-39472465-39476379	chr15-39473085-39473957	0
ENSMUST00000150660	ENSMUST00000150660	Fermt2	ENSMUSG00000037712	protein_coding	gap	chr14-45504731-45529424	chr14-45526753-45527629	0
ENSMUSE00000434512	ENSMUST00000065753	Trp53rk	ENSMUSG00000042854	protein_coding	exon	chr2-166792531-166792707	chr2-166757795-166758637	33893
ENSMUSE00000441482	ENSMUST00000068485	Gm9966	ENSMUSG00000055099	protein_coding	exon	chr7-95958215-95961613	chr7-94607316-94608180	1350034
ENSMUST00000166496	ENSMUST00000166496	Slit1	ENSMUSG00000025020	protein_coding	cds	chr19-41600546-41600689	chr19-41600469-41601331	0
ENSMUSE00000124764	ENSMUST00000015585	Gzmc	ENSMUSG00000079186	protein_coding	exon	chr14-56234528-56234656	chr14-56241029-56241988	6372
ENSMUSE00001332936	ENSMUST00000185873	Glce	ENSMUSG00000032252	protein_coding	exon	chr9-62122485-62122655	chr9-62165981-62166923	43325
ENSMUST00000145908.1	ENSMUST00000145908	Sdk1	ENSMUSG00000039683	protein_coding	gap	chr5-141613241-141792927	chr5-141741610-141742517	0
ENSMUST00000186621	ENSMUST00000186621	Nmnat2	ENSMUSG00000042751	protein_coding	gap	chr1-152967977-153073796	chr1-153031129-153031985	0
ENSMUST00000079323	ENSMUST00000079323	Mctp2	ENSMUSG00000032776	protein_coding	gap	chr7-72127261-72161139	chr7-72146867-72147769	0
ENSMUSE00000748993	ENSMUST00000047232	Agps	ENSMUSG00000042410	protein_coding	exon	chr2-75832177-75832511	chr2-75825337-75826203	5973
ENSMUST00000190096	ENSMUST00000190096	Agap1	ENSMUSG00000055013	protein_coding	gap	chr1-89455593-89604597	chr1-89582967-89583675	0
ENSMUST00000173899	ENSMUST00000173899	Mecom	ENSMUSG00000027684	protein_coding	gap	chr3-30238322-30509429	chr3-30295986-30296901	0
ENSMUST00000034406	ENSMUST00000034406	Ankrd49	ENSMUSG00000031931	protein_coding	utr	chr9-14780209-14781149	chr9-14778113-14778992	1216
ENSMUSE00000933418	ENSMUST00000174766	L3mbtl3	ENSMUSG00000039089	protein_coding	exon	chr10-26375110-26375185	chr10-26390786-26391688	15600
ENSMUSE00001133583.1	ENSMUST00000151040	Gm13003	ENSMUSG00000085833	lincRNA	exon	chr4-137163174-137165066	chr4-137188558-137189381	23491
ENSMUSE00000770868	ENSMUST00000124589	Gm12596	ENSMUSG00000086952	lincRNA	exon	chr4-59262768-59263269	chr4-59273218-59274203	9948
ENSMUSE00000717432	ENSMUST00000122412	Ptpn2	ENSMUSG00000024539	protein_coding	exon	chr18-67724442-67724595	chr18-67740250-67741131	15654
ENSMUSE00000897360	ENSMUST00000049784	Myt1l	ENSMUSG00000061911	protein_coding	exon	chr12-29528384-29528796	chr12-29341114-29341946	186437
ENSMUSE00001147036	ENSMUST00000181765	Gm4221	ENSMUSG00000096948	lincRNA	exon	chr18-55076479-55079414	chr18-55236589-55237497	157174
ENSMUST00000076817	ENSMUST00000076817	Utrn	ENSMUSG00000019820	protein_coding	gap	chr10-12765333-12861567	chr10-12826591-12827493	0
ENSMUST00000042647	ENSMUST00000042647	Plekhg6	ENSMUSG00000038167	protein_coding	utr	chr6-125380350-125380793	chr6-125380252-125380909	0
ENSMUST00000171937	ENSMUST00000171937	Arhgap35	ENSMUSG00000058230	protein_coding	gap	chr7-16565330-16614471	chr7-16601473-16602398	0
ENSMUSE00001095367	ENSMUST00000180738	Gm17529	ENSMUSG00000097443	lincRNA	exon	chr12-58953095-58953159	chr12-58852415-58853282	99812
ENSMUST00000040110	ENSMUST00000040110	Chst11	ENSMUSG00000034612	protein_coding	gap	chr10-83092155-83190944	chr10-83126170-83127063	0
ENSMUST00000076615	ENSMUST00000076615	Crtc1	ENSMUSG00000003575	protein_coding	cds	chr8-70406078-70406215	chr8-70406163-70407040	0
ENSMUST00000149613	ENSMUST00000149613	Gm13847	ENSMUSG00000086804	lincRNA	gap	chr6-31605453-31742952	chr6-31636640-31637497	0
ENSMUST00000171549	ENSMUST00000171549	Ptpn6	ENSMUSG00000004266	protein_coding	utr	chr6-124720707-124720908	chr6-124718666-124719577	1129
ENSMUSE00000693406	ENSMUST00000048957	Ptpn13	ENSMUSG00000034573	protein_coding	exon	chr5-103425192-103425536	chr5-103411767-103412682	12509
ENSMUST00000147576	ENSMUST00000147576	Ccser1	ENSMUSG00000039578	protein_coding	gap	chr6-61423078-61570669	chr6-61523595-61524423	0
ENSMUST00000058470	ENSMUST00000058470	Polr2a	ENSMUSG00000005198	protein_coding	utr	chr11-69733997-69734409	chr11-69720610-69721474	12522
ENSMUST00000062902	ENSMUST00000062902	AB041806	ENSMUSG00000046109	protein_coding	utr	chr4-138396135-138397714	chr4-138410772-138411669	13057
ENSMUSE00000523655	ENSMUST00000072554	9430015G10Rik	ENSMUSG00000059939	protein_coding	exon	chr4-156109982-156110023	chr4-156097668-156098587	11394
ENSMUST00000156363	ENSMUST00000156363	Ythdc1	ENSMUSG00000035851	protein_coding	utr	chr5-86835684-86836659	chr5-86851469-86852339	14809
ENSMUST00000048121	ENSMUST00000048121	Myrip	ENSMUSG00000041794	protein_coding	gap	chr9-120335741-120388111	chr9-120340429-120341160	0
ENSMUST00000179489.1	ENSMUST00000179489	Eftud1	ENSMUSG00000038563	protein_coding	utr	chr7-82777680-82777852	chr7-82782804-82783650	4951
ENSMUST00000023952	ENSMUST00000023952	Krt8	ENSMUSG00000049382	protein_coding	cds	chr15-102003898-102004239	chr15-102004100-102004908	0
ENSMUST00000143124	ENSMUST00000143124	Tom1l2	ENSMUSG00000000538	protein_coding	cds	chr11-60230093-60230241	chr11-60229518-60230430	0
ENSMUST00000191124	ENSMUST00000191124	Park2	ENSMUSG00000023826	protein_coding	gap	chr17-11492795-11635309	chr17-11513878-11514790	0
ENSMUST00000128090	ENSMUST00000128090	Adck4	ENSMUSG00000003762	protein_coding	cds	chr7-27243303-27243396	chr7-27242932-27243809	0
ENSMUST00000161516.1	ENSMUST00000161516	A930011G23Rik	ENSMUSG00000089809	protein_coding	gap	chr5-99377176-99558891	chr5-99472372-99473258	0
ENSMUSE00000138281	ENSMUST00000024894	Cyp1b1	ENSMUSG00000024087	protein_coding	exon	chr17-79714687-79715041	chr17-79738949-79739917	23907
ENSMUSE00000376346	ENSMUST00000041111	Shfm1	ENSMUSG00000042541	protein_coding	exon	chr6-6578479-6578658	chr6-6588101-6588997	9442
ENSMUST00000109345	ENSMUST00000109345	Wfdc2	ENSMUSG00000017723	protein_coding	cds	chr2-164562726-164562804	chr2-164562022-164562807	0
ENSMUSE00000831851	ENSMUST00000116425	Terf2	ENSMUSG00000031921	protein_coding	exon	chr8-107096122-107096547	chr8-107119067-107119915	22519
ENSMUST00000167968.1	ENSMUST00000167968	Wnt7b	ENSMUSG00000022382	protein_coding	utr	chr15-85580251-85580729	chr15-85580187-85581055	0
ENSMUST00000162645	ENSMUST00000162645	Zmiz1	ENSMUSG00000007817	protein_coding	gap	chr14-25581674-25635872	chr14-25594066-25594536	0
ENSMUST00000132199	ENSMUST00000132199	Abca4	ENSMUSG00000028125	protein_coding	gap	chr3-122055458-122062571	chr3-122058247-122059152	0
ENSMUST00000152171	ENSMUST00000152171	Smim5	ENSMUSG00000048442	protein_coding	cds	chr11-115905682-115905791	chr11-115904960-115905789	0
ENSMUSE00000821879	ENSMUST00000028892	Idh3b	ENSMUSG00000027406	protein_coding	exon	chr2-130284382-130284547	chr2-130288789-130289717	4241
ENSMUST00000149999	ENSMUST00000149999	Stard8	ENSMUSG00000031216	protein_coding	gap	chrX-99016951-99060727	chrX-99057642-99058520	0
ENSMUST00000138643	ENSMUST00000138643	Cdh22	ENSMUSG00000053166	protein_coding	gap	chr2-165157370-165170622	chr2-165165448-165166327	0
ENSMUST00000130362	ENSMUST00000130362	Gm12295	ENSMUSG00000085162	lincRNA	gap	chr11-65289563-65365675	chr11-65295842-65296656	0
ENSMUST00000165679	ENSMUST00000165679	Rnf43	ENSMUSG00000034177	protein_coding	gap	chr11-87664868-87718377	chr11-87709665-87710569	0
ENSMUSE00000631808	ENSMUST00000030257	Cachd1	ENSMUSG00000028532	protein_coding	exon	chr4-100776675-100777368	chr4-100664626-100665541	111133
ENSMUST00000154840	ENSMUST00000154840	Mlxipl	ENSMUSG00000005373	protein_coding	cds	chr5-135134487-135134610	chr5-135134007-135134858	0
ENSMUST00000148495.1	ENSMUST00000148495	Hfm1	ENSMUSG00000043410	protein_coding	utr	chr5-106840192-106840728	chr5-106774991-106775858	64333
ENSMUST00000182648.1	ENSMUST00000182648	Myh14	ENSMUSG00000030739	protein_coding	cds	chr7-44614293-44614421	chr7-44613771-44614658	0
ENSMUSE00001319647	ENSMUST00000190257	Gm28516	ENSMUSG00000101613	lincRNA	exon	chr8-92038163-92038438	chr8-92157914-92158856	119475
ENSMUST00000127664.2	ENSMUST00000127664	Gm20388	ENSMUSG00000092329	protein_coding	gap	chr8-119910940-124295357	chr8-121397075-121397896	0
ENSMUST00000124206	ENSMUST00000124206	Ppp3ca	ENSMUSG00000028161	protein_coding	gap	chr3-136670902-136780461	chr3-136735759-136736635	0
ENSMUST00000190908	ENSMUST00000190908	1700041M19Rik	ENSMUSG00000100857	lincRNA	gap	chr16-77004904-77007287	chr16-77005185-77006255	0
ENSMUST00000146566	ENSMUST00000146566	Baiap2	ENSMUSG00000025372	protein_coding	gap	chr11-119960244-119980788	chr11-119975908-119976757	0
ENSMUSE00001152294	ENSMUST00000181640	1110054M08Rik	ENSMUSG00000097867	lincRNA	exon	chr16-24391612-24393107	chr16-24205366-24206202	185409
ENSMUST00000147639	ENSMUST00000147639	Vgll4	ENSMUSG00000030315	protein_coding	gap	chr6-114890807-114957935	chr6-114916368-114917229	0
ENSMUSE00001325434	ENSMUST00000189646	Gm28497	ENSMUSG00000099804	lincRNA	exon	chr1-69441056-69444084	chr1-69466513-69467377	22428
ENSMUST00000183217	ENSMUST00000183217	Piezo2	ENSMUSG00000041482	protein_coding	gap	chr18-63124729-63144914	chr18-63133317-63134212	0
ENSMUST00000022695	ENSMUST00000022695	Dmtn	ENSMUSG00000022099	protein_coding	utr	chr14-70635820-70636048	chr14-70635387-70636174	0
ENSMUST00000027056	ENSMUST00000027056	Prex2	ENSMUSG00000048960	protein_coding	utr	chr1-11297754-11303681	chr1-11330339-11331002	26657
ENSMUST00000164107.1	ENSMUST00000164107	Bcr	ENSMUSG00000009681	protein_coding	gap	chr10-75062311-75125023	chr10-75116756-75117594	0
ENSMUST00000143586	ENSMUST00000143586	Csgalnact1	ENSMUSG00000036356	protein_coding	gap	chr8-68461852-68735025	chr8-68493869-68494739	0
ENSMUSE00000702920	ENSMUST00000115443	Met	ENSMUSG00000009376	protein_coding	exon	chr6-17463800-17464248	chr6-17433753-17434697	29102
ENSMUSE00000831751	ENSMUST00000092940	Spns3	ENSMUSG00000020798	protein_coding	exon	chr11-72549998-72550506	chr11-72578057-72578997	27550
ENSMUST00000144573	ENSMUST00000144573	Ephb2	ENSMUSG00000028664	protein_coding	gap	chr4-136774645-136835769	chr4-136829860-136830719	0
ENSMUST00000177398	ENSMUST00000177398	Ube2e2	ENSMUSG00000058317	protein_coding	gap	chr14-18636281-18871493	chr14-18666116-18667050	0
ENSMUST00000045376	ENSMUST00000045376	Adk	ENSMUSG00000039197	protein_coding	gap	chr14-21318184-21369070	chr14-21359423-21360264	0
ENSMUSE00000799673	ENSMUST00000148729	Wbscr25	ENSMUSG00000054909	processed_transcript	exon	chr5-135000070-135001350	chr5-135000987-135001845	0
ENSMUSE00001319647.1	ENSMUST00000190257	Gm28516	ENSMUSG00000101613	lincRNA	exon	chr8-92038163-92038438	chr8-92180825-92181830	142386
ENSMUST00000179393.1	ENSMUST00000179393	Oxr1	ENSMUSG00000022307	protein_coding	gap	chr15-41535728-41653464	chr15-41650706-41651701	0
ENSMUST00000089510	ENSMUST00000089510	Cenpb	ENSMUSG00000068267	protein_coding	utr	chr2-131175182-131178076	chr2-131176150-131177103	0
ENSMUST00000022091.2	ENSMUST00000022091	8030423J24Rik	ENSMUSG00000021600	protein_coding	utr	chr13-70884240-70884503	chr13-71210556-71211446	326052
ENSMUSE00001126245	ENSMUST00000180458	Tunar	ENSMUSG00000097929	lincRNA	exon	chr12-105336594-105336957	chr12-105321945-105322858	13735
ENSMUSE00000781270	ENSMUST00000006611	Srm	ENSMUSG00000006442	protein_coding	exon	chr4-148591503-148591786	chr4-148589323-148590074	1428
ENSMUST00000022196	ENSMUST00000022196	Ap3b1	ENSMUSG00000021686	protein_coding	gap	chr13-94418144-94440254	chr13-94430155-94431052	0
ENSMUST00000043839	ENSMUST00000043839	F11r	ENSMUSG00000038235	protein_coding	cds	chr1-171437641-171437701	chr1-171437115-171437968	0
ENSMUSE00000801512	ENSMUST00000156086	4930551L18Rik	ENSMUSG00000085377	lincRNA	exon	chr4-95089083-95089324	chr4-95076057-95076948	12134
ENSMUST00000073782	ENSMUST00000073782	Zfp937	ENSMUSG00000060336	protein_coding	gap	chr2-150218199-150236691	chr2-150222144-150223016	0
ENSMUST00000066134	ENSMUST00000066134	Rpia	ENSMUSG00000053604	protein_coding	gap	chr6-70783617-70785544	chr6-70784546-70785360	0
ENSMUST00000108159	ENSMUST00000108159	Srsf12	ENSMUSG00000054679	protein_coding	cds	chr4-33209306-33209370	chr4-33208446-33209419	0
ENSMUST00000156530	ENSMUST00000156530	Upk3bl	ENSMUSG00000006143	protein_coding	cds	chr5-136057311-136057485	chr5-136056983-136057786	0
ENSMUST00000176198	ENSMUST00000176198	Ryk	ENSMUSG00000032547	protein_coding	utr	chr9-102906850-102908305	chr9-102924427-102925337	16121
ENSMUST00000057897	ENSMUST00000057897	Zfand3	ENSMUSG00000044477	protein_coding	gap	chr17-30135506-30192562	chr17-30138135-30139042	0
ENSMUST00000110083	ENSMUST00000110083	Sptlc3	ENSMUSG00000039092	protein_coding	cds	chr2-139494206-139494322	chr2-139493699-139494280	0
ENSMUSE00000689193	ENSMUST00000027753	Lamc2	ENSMUSG00000026479	protein_coding	exon	chr1-153186254-153186447	chr1-153199264-153200158	12816
ENSMUST00000030897	ENSMUST00000030897	Megf6	ENSMUSG00000057751	protein_coding	gap	chr4-154182768-154224100	chr4-154193899-154194757	0
ENSMUST00000186051	ENSMUST00000186051	Sulf1	ENSMUSG00000016918	protein_coding	gap	chr1-12692685-12728593	chr1-12710915-12711838	0
ENSMUST00000191473	ENSMUST00000191473	Rbpms	ENSMUSG00000031586	protein_coding	gap	chr8-33866405-33929475	chr8-33913921-33914803	0
ENSMUST00000145422	ENSMUST00000145422	Setx	ENSMUSG00000043535	protein_coding	gap	chr2-29174484-29176876	chr2-29174610-29175493	0
ENSMUST00000061086	ENSMUST00000061086	Ptprcap	ENSMUSG00000045826	protein_coding	cds	chr19-4155923-4156513	chr19-4155449-4156271	0
ENSMUST00000190167	ENSMUST00000190167	Abhd14b	ENSMUSG00000042073	protein_coding	gap	chr9-106450232-106451392	chr9-106450385-106451283	0
ENSMUST00000034510.1	ENSMUST00000034510	Pvrl1	ENSMUSG00000032012	protein_coding	gap	chr9-43744723-43791036	chr9-43765422-43766252	0
ENSMUST00000052837	ENSMUST00000052837	Ar	ENSMUSG00000046532	protein_coding	utr	chrX-98316881-98323215	chrX-98347582-98348542	24366
ENSMUSE00000651927	ENSMUST00000021729	Gpr132	ENSMUSG00000021298	protein_coding	exon	chr12-112860870-112860916	chr12-112868398-112869151	7481
ENSMUSE00000335365	ENSMUST00000031678	Tspan12	ENSMUSG00000029669	protein_coding	exon	chr6-21852406-21852515	chr6-21863433-21864132	10917
ENSMUST00000133149	ENSMUST00000133149	Cuedc1	ENSMUSG00000018378	protein_coding	gap	chr11-88099344-88169564	chr11-88122635-88123410	0
ENSMUST00000067523	ENSMUST00000067523	Gm9945	ENSMUSG00000054450	protein_coding	utr	chr11-53480575-53481097	chr11-53486932-53487782	5834
ENSMUST00000117796	ENSMUST00000117796	Arhgef1	ENSMUSG00000040940	protein_coding	utr	chr7-24926251-24926592	chr7-24928212-24929120	1619
ENSMUSE00001319895	ENSMUST00000188704	Gm28286	ENSMUSG00000100502	lincRNA	exon	chr1-154027363-154027725	chr1-154019874-154020787	6575
ENSMUSE00000733807	ENSMUST00000135276	Vpreb1	ENSMUSG00000059305	protein_coding	exon	chr16-16868402-16868978	chr16-16865941-16866811	1590
ENSMUST00000188994	ENSMUST00000188994	Zfhx3	ENSMUSG00000038872	protein_coding	gap	chr8-108704236-108800194	chr8-108726277-108727208	0
ENSMUST00000112711.1	ENSMUST00000112711	Ninj2	ENSMUSG00000041377	protein_coding	gap	chr6-120093459-120197902	chr6-120194419-120195268	0
ENSMUST00000113438	ENSMUST00000113438	Adamts9	ENSMUSG00000030022	protein_coding	cds	chr6-92909906-92909989	chr6-92909082-92909910	0
ENSMUST00000131405	ENSMUST00000131405	Pik3c3	ENSMUSG00000033628	protein_coding	gap	chr18-30316975-30319500	chr18-30317737-30318638	0
ENSMUST00000165860	ENSMUST00000165860	Ubr4	ENSMUSG00000066036	protein_coding	gap	chr4-139486148-139489166	chr4-139486709-139487703	0
ENSMUSE00000636296	ENSMUST00000098658	Gm10655	ENSMUSG00000074256	lincRNA	exon	chr9-61370797-61372193	chr9-61283143-61283959	86837
ENSMUST00000178092	ENSMUST00000178092	Pnp	ENSMUSG00000021871	protein_coding	utr	chr14-50965173-50965237	chr14-50973446-50974394	8208
ENSMUST00000054096	ENSMUST00000054096	Man1c1	ENSMUSG00000037306	protein_coding	cds	chr4-134591356-134591436	chr4-134591278-134592166	0
ENSMUSE00001334788	ENSMUST00000023673	Runx1	ENSMUSG00000022952	protein_coding	exon	chr16-92825934-92826149	chr16-92836059-92836946	9909
ENSMUST00000162623	ENSMUST00000162623	Med27	ENSMUSG00000026799	protein_coding	gap	chr2-29413519-29471292	chr2-29439920-29440843	0
ENSMUST00000115212	ENSMUST00000115212	Nrf1	ENSMUSG00000058440	protein_coding	utr	chr6-30151678-30153458	chr6-30168935-30169794	15476
ENSMUSE00001324623	ENSMUST00000190201	1700044K03Rik	ENSMUSG00000100297	lincRNA	exon	chr18-49524133-49524440	chr18-49558965-49559885	34524
ENSMUST00000020986	ENSMUST00000020986	Dnajc27	ENSMUSG00000020657	protein_coding	utr	chr12-4106935-4110612	chr12-4114066-4114981	3453
ENSMUSE00000784356	ENSMUST00000151382	Sema6a	ENSMUSG00000019647	protein_coding	exon	chr18-47368238-47368870	chr18-47495528-47496381	126657
ENSMUST00000162540	ENSMUST00000162540	1700112E06Rik	ENSMUSG00000063458	protein_coding	gap	chr14-22584546-22596424	chr14-22589322-22590235	0
ENSMUSE00001327879	ENSMUST00000186834	1700028D13Rik	ENSMUSG00000101683	lincRNA	exon	chr5-112206763-112206971	chr5-111996511-111997413	209349
ENSMUST00000031317	ENSMUST00000031317	Rassf6	ENSMUSG00000029370	protein_coding	utr	chr5-90640387-90640487	chr5-90640204-90641125	0
ENSMUST00000143746	ENSMUST00000143746	Znrf3	ENSMUSG00000041961	protein_coding	gap	chr11-5338764-5444387	chr11-5411338-5412214	0
ENSMUST00000190154	ENSMUST00000190154	Hmgn3	ENSMUSG00000066456	protein_coding	gap	chr9-83120424-83146430	chr9-83127544-83128449	0
ENSMUSE00000374652	ENSMUST00000029770	Abcd3	ENSMUSG00000028127	protein_coding	exon	chr3-121815009-121815215	chr3-121864587-121865505	49371
ENSMUST00000000543	ENSMUST00000000543	Grasp	ENSMUSG00000000531	protein_coding	utr	chr15-101232017-101232755	chr15-101242407-101243367	9651
ENSMUSE00000847911	ENSMUST00000158776	Gm24880	ENSMUSG00000089401	rRNA	exon	chr7-70752416-70752500	chr7-70716453-70717387	35028
ENSMUST00000125951	ENSMUST00000125951	Fam19a1	ENSMUSG00000059187	protein_coding	gap	chr6-96113587-96115633	chr6-96113935-96114820	0
ENSMUST00000147927	ENSMUST00000147927	Ncoa2	ENSMUSG00000005886	protein_coding	gap	chr1-13286026-13373937	chr1-13308644-13309510	0
ENSMUST00000099558	ENSMUST00000099558	Tjp2	ENSMUSG00000024812	protein_coding	gap	chr19-24138833-24224850	chr19-24179948-24180824	0
ENSMUST00000155485	ENSMUST00000155485	Cgn	ENSMUSG00000068876	protein_coding	gap	chr3-94780020-94786375	chr3-94784083-94785019	0
ENSMUSE00000897861	ENSMUST00000169088	Lamb1	ENSMUSG00000002900	protein_coding	exon	chr12-31265234-31265344	chr12-31238773-31239657	25576
ENSMUST00000037788	ENSMUST00000037788	Pomt2	ENSMUSG00000034126	protein_coding	cds	chr12-87127302-87127411	chr12-87127044-87127940	0
ENSMUST00000038695	ENSMUST00000038695	Kcna2	ENSMUSG00000040724	protein_coding	utr	chr3-107105605-107106879	chr3-107112170-107113068	5290
ENSMUST00000189150	ENSMUST00000189150	Gm28856	ENSMUSG00000100106	lincRNA	gap	chr1-130766901-130780941	chr1-130770159-130770982	0
ENSMUST00000183169	ENSMUST00000183169	Ank3	ENSMUSG00000069601	protein_coding	gap	chr10-69534285-69808415	chr10-69570587-69571453	0
ENSMUST00000164202	ENSMUST00000164202	Rbm20	ENSMUSG00000043639	protein_coding	cds	chr19-53859392-53859513	chr19-53859051-53859903	0
ENSMUSE00001236884	ENSMUST00000108393	Hnf4g	ENSMUSG00000017688	protein_coding	exon	chr3-3508030-3508332	chr3-3349212-3350135	157894
ENSMUSE00000448141	ENSMUST00000069741	E130018O15Rik	ENSMUSG00000055944	lincRNA	exon	chr5-35379152-35382875	chr5-35366645-35367488	11663
ENSMUST00000069483	ENSMUST00000069483	Fbrsl1	ENSMUSG00000043323	protein_coding	gap	chr5-110396075-110416029	chr5-110398001-110398875	0
ENSMUST00000171804	ENSMUST00000171804	Slc15a5	ENSMUSG00000044378	protein_coding	cds	chr6-138055622-138055791	chr6-138055347-138056242	0
ENSMUST00000133315.1	ENSMUST00000133315	Chn2	ENSMUSG00000004633	protein_coding	gap	chr6-54040156-54173463	chr6-54170127-54171051	0
ENSMUST00000108264	ENSMUST00000108264	Ksr1	ENSMUSG00000018334	protein_coding	gap	chr11-79074487-79146054	chr11-79103163-79104060	0
ENSMUST00000005406.1	ENSMUST00000005406	App	ENSMUSG00000022892	protein_coding	gap	chr16-85120698-85173501	chr16-85168494-85169391	0
ENSMUSE00000678944	ENSMUST00000023750	Faim2	ENSMUSG00000023011	protein_coding	exon	chr15-99527580-99528017	chr15-99549716-99550574	21698
ENSMUST00000182563	ENSMUST00000182563	Cacng3	ENSMUSG00000066189	protein_coding	gap	chr7-122754590-122768334	chr7-122764202-122765108	0
ENSMUST00000074606	ENSMUST00000074606	Cd302	ENSMUSG00000060703	protein_coding	gap	chr2-60258000-60272101	chr2-60267287-60268180	0
ENSMUST00000062127	ENSMUST00000062127	Gm9799	ENSMUSG00000045520	protein_coding	utr	chr3-135727752-135728738	chr3-135756595-135757446	27856
ENSMUST00000168381	ENSMUST00000168381	Ppp1r12b	ENSMUSG00000073557	protein_coding	gap	chr1-134902509-134955491	chr1-134940651-134941544	0
ENSMUSE00000412742	ENSMUST00000003320	Eif2b5	ENSMUSG00000003235	protein_coding	exon	chr16-20498817-20499096	chr16-20475082-20475911	22905
ENSMUST00000100844	ENSMUST00000100844	Anxa7	ENSMUSG00000021814	protein_coding	utr	chr14-20479780-20480133	chr14-20479417-20480404	0
ENSMUST00000114354	ENSMUST00000114354	Irak1	ENSMUSG00000031392	protein_coding	utr	chrX-74013914-74015439	chrX-74007845-74008739	5174
ENSMUST00000096194	ENSMUST00000096194	Tmem2	ENSMUSG00000024754	protein_coding	cds	chr19-21817923-21818011	chr19-21817991-21818898	0
ENSMUST00000153149	ENSMUST00000153149	Cdh23	ENSMUSG00000012819	protein_coding	gap	chr10-60657339-60686892	chr10-60676390-60677260	0
ENSMUST00000048923	ENSMUST00000048923	Spred3	ENSMUSG00000037239	protein_coding	cds	chr7-29162859-29162993	chr7-29162509-29163389	0
ENSMUSE00000669323	ENSMUST00000138602	Nfkb1	ENSMUSG00000028163	protein_coding	exon	chr3-135691123-135691547	chr3-135695188-135696140	3640
ENSMUSE00000463479	ENSMUST00000003386	Mrpl4	ENSMUSG00000003299	protein_coding	exon	chr9-21002737-21002997	chr9-20993111-20993995	8741
ENSMUST00000163026	ENSMUST00000163026	Nwd1	ENSMUSG00000048148	protein_coding	gap	chr8-72675263-72681923	chr8-72679467-72679931	0
ENSMUSE00000744412	ENSMUST00000070203	Sh3tc1	ENSMUSG00000036553	protein_coding	exon	chr5-35728947-35729276	chr5-35739693-35740532	10416
ENSMUSE00000767373	ENSMUST00000129105	St7	ENSMUSG00000029534	protein_coding	exon	chr6-17692933-17693158	chr6-17692213-17693035	0
ENSMUST00000156071	ENSMUST00000156071	Lhfpl2	ENSMUSG00000045312	protein_coding	utr	chr13-94083511-94083601	chr13-94082969-94083875	0
ENSMUSE00001334262	ENSMUST00000187016	Gm29177	ENSMUSG00000100612	lincRNA	exon	chr8-92365189-92365621	chr8-92408159-92409047	42537
ENSMUST00000113743	ENSMUST00000113743	Ripk4	ENSMUSG00000005251	protein_coding	utr	chr16-97741933-97743084	chr16-97717544-97718472	23460
ENSMUST00000171436	ENSMUST00000171436	Pacsin2	ENSMUSG00000016664	protein_coding	gap	chr15-83402000-83464458	chr15-83440406-83441396	0
ENSMUSE00001146885	ENSMUST00000180809	Gm26640	ENSMUSG00000097569	lincRNA	exon	chr6-72953236-72953496	chr6-72926489-72927394	25841
ENSMUST00000122996	ENSMUST00000122996	Mkrn1	ENSMUSG00000029922	protein_coding	cds	chr6-39419840-39420067	chr6-39419949-39420773	0
ENSMUST00000043349	ENSMUST00000043349	Grid1	ENSMUSG00000041078	protein_coding	gap	chr14-34822709-34945752	chr14-34921672-34922503	0
ENSMUST00000040888	ENSMUST00000040888	Krtcap2	ENSMUSG00000042747	protein_coding	utr	chr3-89249692-89249906	chr3-89251178-89252047	1271
ENSMUSE00000264282	ENSMUST00000013995	Abca4	ENSMUSG00000028125	protein_coding	exon	chr3-122044443-122044612	chr3-122034949-122035786	8656
ENSMUST00000057015	ENSMUST00000057015	Slc4a7	ENSMUSG00000021733	protein_coding	utr	chr14-14796159-14799943	chr14-14803654-14804532	3710
ENSMUSE00000367192	ENSMUST00000015278	Aldh1a3	ENSMUSG00000015134	protein_coding	exon	chr7-66427314-66427517	chr7-66458928-66459404	31410
ENSMUSE00000843492	ENSMUST00000156438	Gm13115	ENSMUSG00000085390	lincRNA	exon	chr4-153907386-153907908	chr4-153882649-153883579	23806
ENSMUST00000154148.3	ENSMUST00000154148	RP24-559D1.1	ENSMUSG00000102805	protein_coding	gap	chr3-85817292-85887126	chr3-85841471-85842469	0
ENSMUST00000022586	ENSMUST00000022586	Nufip1	ENSMUSG00000022009	protein_coding	utr	chr14-76134903-76137379	chr14-76164893-76165714	27513
ENSMUST00000155896	ENSMUST00000155896	Sema4d	ENSMUSG00000021451	protein_coding	gap	chr13-51725543-51763251	chr13-51725752-51726623	0
ENSMUST00000105624	ENSMUST00000105624	Prkcz	ENSMUSG00000029053	protein_coding	gap	chr4-155357603-155361151	chr4-155359620-155360480	0
ENSMUST00000176606	ENSMUST00000176606	Man1c1	ENSMUSG00000037306	protein_coding	gap	chr4-134640384-134702944	chr4-134675522-134676392	0
ENSMUST00000148373	ENSMUST00000148373	Scarb1	ENSMUSG00000037936	protein_coding	gap	chr5-125289756-125293997	chr5-125292390-125293486	0
ENSMUSE00001321394.1	ENSMUST00000191121	Gm29129	ENSMUSG00000101965	lincRNA	exon	chr7-36568743-36568836	chr7-36352514-36353519	215223
ENSMUST00000027254	ENSMUST00000027254	Lyg1	ENSMUSG00000026085	protein_coding	utr	chr1-37946736-37946884	chr1-37931543-37932453	14282
ENSMUST00000099126	ENSMUST00000099126	Mafb	ENSMUSG00000074622	protein_coding	utr	chr2-160363703-160365704	chr2-160353253-160354120	9582
ENSMUSE00001192660.1	ENSMUST00000180599	Gm10287	ENSMUSG00000070342	lincRNA	exon	chr3-149221687-149225745	chr3-149216525-149217437	4249
ENSMUST00000182659	ENSMUST00000182659	Rbm5	ENSMUSG00000032580	protein_coding	utr	chr9-107740371-107740966	chr9-107735526-107736403	3967
ENSMUSE00000284599	ENSMUST00000029666	Papss1	ENSMUSG00000028032	protein_coding	exon	chr3-131564768-131564983	chr3-131561241-131562077	2690
ENSMUST00000021939	ENSMUST00000021939	Cdk20	ENSMUSG00000021483	protein_coding	cds	chr13-64437877-64438032	chr13-64437482-64438232	0
ENSMUST00000170229	ENSMUST00000170229	Gnaq	ENSMUSG00000024639	protein_coding	gap	chr19-16133462-16219587	chr19-16204871-16205752	0
ENSMUST00000151153.1	ENSMUST00000151153	Elk3	ENSMUSG00000008398	protein_coding	gap	chr10-93254812-93284768	chr10-93262028-93262699	0
ENSMUST00000177013	ENSMUST00000177013	Dlgap4	ENSMUSG00000061689	protein_coding	gap	chr2-156721088-156745834	chr2-156726089-156726995	0
ENSMUST00000036742	ENSMUST00000036742	Metrnl	ENSMUSG00000039208	protein_coding	utr	chr11-121716057-121716306	chr11-121717304-121718390	997
ENSMUSE00001319343.1	ENSMUST00000188994	Zfhx3	ENSMUSG00000038872	protein_coding	exon	chr8-108703100-108704235	chr8-108606561-108607539	95560
ENSMUSE00000638286.2	ENSMUST00000048545	Arglu1	ENSMUSG00000040459	protein_coding	exon	chr8-8689977-8690537	chr8-8919656-8920480	229118
ENSMUSE00000900561	ENSMUST00000021970	Cxcl14	ENSMUSG00000021508	protein_coding	exon	chr13-56296110-56296551	chr13-56314900-56315797	18348
ENSMUST00000111377	ENSMUST00000111377	Lmx1a	ENSMUSG00000026686	protein_coding	utr	chr1-167846762-167848741	chr1-167877814-167878676	29072
ENSMUST00000108236.1	ENSMUST00000108236	Spint2	ENSMUSG00000074227	protein_coding	utr	chr7-29281618-29281977	chr7-29281669-29282496	0
ENSMUSE00000757709	ENSMUST00000128183	Gm11690	ENSMUSG00000085844	lincRNA	exon	chr11-114236923-114238502	chr11-114239055-114239899	552
ENSMUST00000192802.1	ENSMUST00000192802	Ass1	ENSMUSG00000076441	protein_coding	gap	chr2-31510242-31514678	chr2-31511188-31512138	0
ENSMUST00000050754.1	ENSMUST00000050754	A730018C14Rik	ENSMUSG00000047828	protein_coding	utr	chr12-112413915-112414975	chr12-112299220-112300138	113776
ENSMUST00000130810	ENSMUST00000130810	Uhrf1bp1	ENSMUSG00000039512	protein_coding	gap	chr17-27857305-27876662	chr17-27858713-27859597	0
ENSMUSE00000442352	ENSMUST00000023151	Bcl6	ENSMUSG00000022508	protein_coding	exon	chr16-23988575-23988852	chr16-24056681-24057561	67828
ENSMUST00000173755	ENSMUST00000173755	Bcl2l1	ENSMUSG00000007659	protein_coding	gap	chr2-152782283-152828446	chr2-152804254-152805147	0
ENSMUST00000022196.1	ENSMUST00000022196	Ap3b1	ENSMUSG00000021686	protein_coding	utr	chr13-94565759-94566316	chr13-94576669-94577571	10352
ENSMUST00000077879	ENSMUST00000077879	Vps13c	ENSMUSG00000035284	protein_coding	cds	chr9-67930614-67930761	chr9-67930182-67931245	0
ENSMUST00000037007	ENSMUST00000037007	Evpl	ENSMUSG00000034282	protein_coding	cds	chr11-116237900-116237997	chr11-116237725-116238638	0
ENSMUSE00000854602	ENSMUST00000162142	Sqle	ENSMUSG00000022351	protein_coding	exon	chr15-59315077-59316129	chr15-59279324-59279844	35232
ENSMUST00000153811	ENSMUST00000153811	Kdf1	ENSMUSG00000037600	protein_coding	utr	chr4-133519023-133519111	chr4-133518658-133519374	0
ENSMUST00000188964	ENSMUST00000188964	Tor3a	ENSMUSG00000060519	protein_coding	utr	chr1-156655327-156655692	chr1-156654794-156655689	0
ENSMUST00000182974	ENSMUST00000182974	Auts2	ENSMUSG00000029673	protein_coding	gap	chr5-131770790-132030989	chr5-131815288-131816196	0
ENSMUST00000145428.1	ENSMUST00000145428	Prlr	ENSMUSG00000005268	protein_coding	gap	chr15-10177872-10293650	chr15-10178045-10178642	0
ENSMUST00000153166.1	ENSMUST00000153166	Fgfr2	ENSMUSG00000030849	protein_coding	gap	chr7-130172940-130177674	chr7-130176705-130177555	0
ENSMUST00000140932	ENSMUST00000140932	Mgst1	ENSMUSG00000008540	protein_coding	gap	chr6-138140607-138150767	chr6-138143256-138144119	0
ENSMUST00000183297	ENSMUST00000183297	Pvt1	ENSMUSG00000097039	lincRNA	gap	chr15-62039448-62107147	chr15-62053333-62054237	0
ENSMUSE00000483485.1	ENSMUST00000016771	Myh9	ENSMUSG00000022443	protein_coding	exon	chr15-77841957-77842175	chr15-77847512-77848370	5336
ENSMUST00000163589	ENSMUST00000163589	Bcl2l14	ENSMUSG00000030200	protein_coding	gap	chr6-134398792-134423610	chr6-134406949-134407842	0
ENSMUST00000041053	ENSMUST00000041053	Acaa2	ENSMUSG00000036880	protein_coding	gap	chr18-74779266-74787118	chr18-74783126-74784029	0
ENSMUST00000057767	ENSMUST00000057767	Upk1b	ENSMUSG00000049436	protein_coding	utr	chr16-38773184-38774094	chr16-38771912-38772773	410
ENSMUSE00000354455	ENSMUST00000038275	Mylip	ENSMUSG00000038175	protein_coding	exon	chr13-45389742-45390043	chr13-45374693-45375529	14212
ENSMUST00000085096.1	ENSMUST00000085096	Ccdc88c	ENSMUSG00000021182	protein_coding	gap	chr12-100983970-101022293	chr12-101002622-101003546	0
ENSMUST00000089317.1	ENSMUST00000089317	Magi1	ENSMUSG00000045095	protein_coding	gap	chr6-93943321-94283009	chr6-94203553-94204420	0
ENSMUST00000092768	ENSMUST00000092768	Dlx3	ENSMUSG00000001510	protein_coding	utr	chr11-95123757-95125296	chr11-95126301-95127218	1004
ENSMUST00000173356	ENSMUST00000173356	Greb1l	ENSMUSG00000042942	protein_coding	gap	chr18-10325290-10449929	chr18-10376224-10377129	0
ENSMUST00000055077	ENSMUST00000055077	Palm3	ENSMUSG00000047986	protein_coding	cds	chr8-84021488-84021528	chr8-84020979-84021854	0
ENSMUST00000149034	ENSMUST00000149034	Slc39a11	ENSMUSG00000041654	protein_coding	gap	chr11-113464096-113523465	chr11-113501504-113502437	0
ENSMUST00000109690	ENSMUST00000109690	Triobp	ENSMUSG00000033088	protein_coding	cds	chr15-79002285-79002398	chr15-79001788-79002680	0
ENSMUSE00000876633	ENSMUST00000164509	Vldlr	ENSMUSG00000024924	protein_coding	exon	chr19-27216484-27216948	chr19-27099542-27100484	115999
ENSMUST00000154333	ENSMUST00000154333	Osbpl3	ENSMUSG00000029822	protein_coding	gap	chr6-50412183-50428328	chr6-50419600-50420449	0
ENSMUST00000183807	ENSMUST00000183807	Nipal3	ENSMUSG00000028803	protein_coding	utr	chr4-135494430-135494506	chr4-135494199-135495095	0
ENSMUST00000171109	ENSMUST00000171109	Cables1	ENSMUSG00000040957	protein_coding	gap	chr18-11888830-11905924	chr18-11899667-11900529	0
ENSMUST00000076840	ENSMUST00000076840	Efna5	ENSMUSG00000048915	protein_coding	utr	chr17-62604184-62607341	chr17-61880179-61881108	723075
ENSMUSE00000615439	ENSMUST00000096904	Reg3b	ENSMUSG00000071356	protein_coding	exon	chr6-78370885-78370910	chr6-78329014-78329903	40981
ENSMUST00000118009	ENSMUST00000118009	Naf1	ENSMUSG00000014907	protein_coding	utr	chr8-66889519-66890564	chr8-66918242-66918993	27677
ENSMUST00000190308	ENSMUST00000190308	Gm28342	ENSMUSG00000101288	lincRNA	gap	chr1-89303948-89358105	chr1-89313611-89314501	0
ENSMUSE00000443719	ENSMUST00000020381	Frs2	ENSMUSG00000020170	protein_coding	exon	chr10-117148392-117148474	chr10-117166899-117167808	18424
ENSMUST00000169423.1	ENSMUST00000169423	Camta1	ENSMUSG00000014592	protein_coding	gap	chr4-151586483-151830417	chr4-151666095-151667004	0
ENSMUST00000022592	ENSMUST00000022592	Tnfsf11	ENSMUSG00000022015	protein_coding	utr	chr14-78277445-78278575	chr14-78272109-78273055	4389
ENSMUST00000067836	ENSMUST00000067836	Ano9	ENSMUSG00000054662	protein_coding	cds	chr7-141117714-141117719	chr7-141117446-141118362	0
ENSMUST00000189772	ENSMUST00000189772	Gm28635	ENSMUSG00000101645	protein_coding	gap	chr2-84626138-84676096	chr2-84632738-84633628	0
ENSMUST00000033909	ENSMUST00000033909	Tex29	ENSMUSG00000031512	protein_coding	utr	chr8-11855706-11855761	chr8-12016539-12017434	160777
ENSMUST00000074408	ENSMUST00000074408	Ifnlr1	ENSMUSG00000062157	protein_coding	cds	chr4-135686542-135686599	chr4-135685846-135686584	0
ENSMUSE00001159395.1	ENSMUST00000180770	Gm26674	ENSMUSG00000097597	lincRNA	exon	chr10-8885638-8886880	chr10-9011691-9012496	124810
ENSMUST00000135682	ENSMUST00000135682	Gm13657	ENSMUSG00000086813	processed_transcript	gap	chr2-75777241-75777650	chr2-75776787-75777651	0
ENSMUSE00000420983	ENSMUST00000057243	Tmem252	ENSMUSG00000048572	protein_coding	exon	chr19-24674008-24674343	chr19-24618132-24619046	54961
ENSMUST00000036019	ENSMUST00000036019	Fras1	ENSMUSG00000034687	protein_coding	gap	chr5-96386101-96528500	chr5-96412558-96413449	0
ENSMUSE00000829057	ENSMUST00000143783	Lhx2	ENSMUSG00000000247	protein_coding	exon	chr2-38339281-38339805	chr2-38326392-38327302	11978
ENSMUSE00001174565	ENSMUST00000181057	Gm26678	ENSMUSG00000097599	lincRNA	exon	chr3-54631439-54633565	chr3-54591957-54592786	38652
ENSMUST00000156677	ENSMUST00000156677	Ahdc1	ENSMUSG00000037692	protein_coding	gap	chr4-133012288-133055012	chr4-133024408-133025149	0
ENSMUST00000178696	ENSMUST00000178696	Wnt5b	ENSMUSG00000030170	protein_coding	gap	chr6-119448273-119543980	chr6-119535917-119536772	0
ENSMUSE00001328837	ENSMUST00000187858	9130024F11Rik	ENSMUSG00000087022	processed_transcript	exon	chr1-57049868-57050084	chr1-57076451-57077408	26366
ENSMUSE00000822537	ENSMUST00000151754	Gm14317	ENSMUSG00000086179	lincRNA	exon	chr2-164550530-164550789	chr2-164540387-164541437	9092
ENSMUST00000163785	ENSMUST00000163785	Chrm1	ENSMUSG00000032773	protein_coding	utr	chr19-8679316-8683587	chr19-8680355-8681266	0
ENSMUST00000167190	ENSMUST00000167190	Mdga1	ENSMUSG00000043557	protein_coding	cds	chr17-29940811-29940919	chr17-29940340-29941348	0
ENSMUST00000160990	ENSMUST00000160990	Zhx2	ENSMUSG00000071757	protein_coding	gap	chr15-57762720-57821031	chr15-57765119-57766035	0
ENSMUST00000050183	ENSMUST00000050183	Uaca	ENSMUSG00000034485	protein_coding	utr	chr9-60880246-60880370	chr9-61016511-61017354	136140
ENSMUSE00000679039	ENSMUST00000109104	Maf	ENSMUSG00000055435	protein_coding	exon	chr8-115701435-115707794	chr8-115982119-115982963	274324
ENSMUST00000154119	ENSMUST00000154119	Samd12	ENSMUSG00000058656	protein_coding	gap	chr15-53462217-53658349	chr15-53502140-53503035	0
ENSMUST00000109533	ENSMUST00000109533	Src	ENSMUSG00000027646	protein_coding	gap	chr2-157418513-157439200	chr2-157422586-157423500	0
ENSMUSE00000526491.1	ENSMUST00000033310	Mki67	ENSMUSG00000031004	protein_coding	exon	chr7-135716048-135716379	chr7-135863488-135864365	147108
ENSMUSE00000903643	ENSMUST00000042035	Bai1	ENSMUSG00000034730	protein_coding	exon	chr15-74516195-74516866	chr15-74186617-74187355	328839
ENSMUSE00000672679	ENSMUST00000026096	Bnc1	ENSMUSG00000025105	protein_coding	exon	chr7-81992195-81992299	chr7-82012168-82013008	19868
ENSMUST00000068952	ENSMUST00000068952	Wls	ENSMUSG00000028173	protein_coding	gap	chr3-159873182-159897330	chr3-159883153-159883900	0
ENSMUST00000183121	ENSMUST00000183121	Arhgap32	ENSMUSG00000041444	protein_coding	utr	chr9-32224592-32224652	chr9-32223815-32224699	0
ENSMUST00000053577.1	ENSMUST00000053577	Epcam	ENSMUSG00000045394	protein_coding	cds	chr17-87636819-87636894	chr17-87636340-87637239	0
ENSMUST00000115433	ENSMUST00000115433	Ap1m2	ENSMUSG00000003309	protein_coding	cds	chr9-21312207-21312248	chr9-21311827-21312526	0
ENSMUSE00000806845	ENSMUST00000136359	H19	ENSMUSG00000000031	lincRNA	exon	chr7-142576829-142578143	chr7-142593931-142594905	15787
ENSMUST00000027114	ENSMUST00000027114	9430016H08Rik	ENSMUSG00000025971	protein_coding	utr	chr1-57415735-57417953	chr1-57537423-57538312	119469
ENSMUST00000168172	ENSMUST00000168172	Nod1	ENSMUSG00000038058	protein_coding	gap	chr6-54949754-54971568	chr6-54967473-54968319	0
ENSMUSE00000717023	ENSMUST00000066060	Bcl11b	ENSMUSG00000048251	protein_coding	exon	chr12-108003086-108003602	chr12-108050728-108051693	47125
ENSMUST00000123285	ENSMUST00000123285	Nyap2	ENSMUSG00000054976	protein_coding	utr	chr1-81336742-81341764	chr1-81630182-81631073	288417
ENSMUST00000130026	ENSMUST00000130026	Podn	ENSMUSG00000028600	protein_coding	cds	chr4-108018794-108018864	chr4-108018662-108019550	0
ENSMUST00000176435	ENSMUST00000176435	Cfap53	ENSMUSG00000035394	protein_coding	gap	chr18-74329503-74359522	chr18-74347795-74348931	0
ENSMUST00000140721	ENSMUST00000140721	Slc5a11	ENSMUSG00000030769	protein_coding	gap	chr7-123220889-123228908	chr7-123219980-123220934	0
ENSMUST00000029266	ENSMUST00000029266	Anxa5	ENSMUSG00000027712	protein_coding	utr	chr3-36448926-36449343	chr3-36405182-36406148	42777
ENSMUST00000109865	ENSMUST00000109865	Fam110a	ENSMUSG00000027459	protein_coding	utr	chr2-151973610-151973935	chr2-151973924-151974304	0
ENSMUST00000134833	ENSMUST00000134833	Gm14064	ENSMUSG00000085640	lincRNA	gap	chr2-137692978-137828986	chr2-137827757-137828682	0
ENSMUST00000153387	ENSMUST00000153387	Ppa2	ENSMUSG00000028013	protein_coding	gap	chr3-133348191-133367822	chr3-133357153-133358101	0
ENSMUST00000146881.1	ENSMUST00000146881	Etl4	ENSMUSG00000036617	protein_coding	gap	chr2-20530243-20661897	chr2-20562787-20563684	0
ENSMUSE00000380268	ENSMUST00000022369	Vcl	ENSMUSG00000021823	protein_coding	exon	chr14-20929433-20929688	chr14-20887596-20888444	40988
ENSMUST00000067458.1	ENSMUST00000067458	Sema5a	ENSMUSG00000022231	protein_coding	cds	chr15-32474378-32474423	chr15-32473984-32474862	0
ENSMUST00000157030.1	ENSMUST00000157030	Tenm2	ENSMUSG00000049336	protein_coding	gap	chr11-36957961-37145527	chr11-37031347-37032276	0
ENSMUSE00000337983	ENSMUST00000025602	Gna14	ENSMUSG00000024697	protein_coding	exon	chr19-16435667-16436817	chr19-16418610-16419661	16005
ENSMUST00000178522	ENSMUST00000178522	Tmem184b	ENSMUSG00000009035	protein_coding	gap	chr15-79369989-79377046	chr15-79374422-79375283	0
ENSMUST00000189966	ENSMUST00000189966	B130024G19Rik	ENSMUSG00000100005	processed_transcript	gap	chr7-70365492-70386492	chr7-70385609-70386491	0
ENSMUST00000041093.1	ENSMUST00000041093	Creb3l2	ENSMUSG00000038648	protein_coding	gap	chr6-37358648-37362357	chr6-37360676-37361526	0
ENSMUSE00001334068	ENSMUST00000187830	Tnni1	ENSMUSG00000026418	protein_coding	exon	chr1-135779434-135780409	chr1-135774840-135775716	3717
ENSMUST00000115212.1	ENSMUST00000115212	Nrf1	ENSMUSG00000058440	protein_coding	utr	chr6-30151678-30153458	chr6-30177281-30177914	23822
ENSMUST00000167926	ENSMUST00000167926	Acot7	ENSMUSG00000028937	protein_coding	gap	chr4-152223163-152229774	chr4-152228379-152229191	0
ENSMUST00000110783	ENSMUST00000110783	Tyro3	ENSMUSG00000027298	protein_coding	utr	chr2-119817035-119818104	chr2-119818576-119819466	471
ENSMUST00000146703	ENSMUST00000146703	Arid1b	ENSMUSG00000069729	protein_coding	gap	chr17-5097733-5126913	chr17-5125393-5126352	0
ENSMUST00000181817	ENSMUST00000181817	Gm16619	ENSMUSG00000097465	lincRNA	gap	chr16-49803146-49803796	chr16-49803730-49804631	0
ENSMUST00000009143.1	ENSMUST00000009143	Bmp7	ENSMUSG00000008999	protein_coding	utr	chr2-172868012-172870136	chr2-172788839-172789728	78283
ENSMUST00000101432	ENSMUST00000101432	Npas3	ENSMUSG00000021010	protein_coding	gap	chr12-53501279-53640459	chr12-53522333-53523201	0
ENSMUST00000166716	ENSMUST00000166716	Pth1r	ENSMUSG00000032492	protein_coding	cds	chr9-110726443-110726596	chr9-110725556-110726472	0
ENSMUST00000002452	ENSMUST00000002452	Ndufa11	ENSMUSG00000002379	protein_coding	utr	chr17-56722098-56724248	chr17-56727061-56727965	2812
ENSMUST00000183187	ENSMUST00000183187	Tktl2	ENSMUSG00000025519	protein_coding	utr	chr8-66514793-66518335	chr8-66549898-66550865	31562
ENSMUST00000021922	ENSMUST00000021922	Msx2	ENSMUSG00000021469	protein_coding	utr	chr13-53466884-53468168	chr13-53461998-53462796	4087
ENSMUST00000194740	ENSMUST00000194740	Rab3gap2	ENSMUSG00000039318	protein_coding	gap	chr1-185204354-185221844	chr1-185209405-185210322	0
ENSMUST00000174190	ENSMUST00000174190	G6b	ENSMUSG00000073414	protein_coding	cds	chr17-35065319-35065409	chr17-35064690-35065550	0
ENSMUST00000162499	ENSMUST00000162499	Sun2	ENSMUSG00000042524	protein_coding	cds	chr15-79739732-79739845	chr15-79738994-79739874	0
ENSMUST00000065512	ENSMUST00000065512	Rtkn	ENSMUSG00000034930	protein_coding	cds	chr6-83135949-83136059	chr6-83135284-83135990	0
ENSMUST00000038160	ENSMUST00000038160	Lum	ENSMUSG00000036446	protein_coding	gap	chr10-97565886-97568223	chr10-97567275-97568180	0
ENSMUST00000167340	ENSMUST00000167340	Prdm1	ENSMUSG00000038151	protein_coding	gap	chr10-44456871-44528365	chr10-44468310-44469205	0
ENSMUST00000147747	ENSMUST00000147747	Csrp2bp	ENSMUSG00000027425	protein_coding	utr	chr2-144406797-144407676	chr2-144417949-144418794	10272
ENSMUST00000041859	ENSMUST00000041859	Gmds	ENSMUSG00000038372	protein_coding	gap	chr13-31940603-32100356	chr13-32024454-32025378	0
ENSMUSE00000565980	ENSMUST00000065793	Phgdh	ENSMUSG00000053398	protein_coding	exon	chr3-98339695-98339990	chr3-98355482-98356387	15491
ENSMUST00000040576	ENSMUST00000040576	Parm1	ENSMUSG00000034981	protein_coding	gap	chr5-91594502-91612997	chr5-91603396-91604342	0
ENSMUST00000106697	ENSMUST00000106697	Arsg	ENSMUSG00000020604	protein_coding	gap	chr11-109548123-109557950	chr11-109552678-109553607	0
ENSMUSE00000797135	ENSMUST00000156201	Smtn	ENSMUSG00000020439	protein_coding	exon	chr11-3540574-3540612	chr11-3541697-3542553	1084
ENSMUST00000154316	ENSMUST00000154316	Brd3	ENSMUSG00000026918	protein_coding	gap	chr2-27464194-27507489	chr2-27505284-27506432	0
ENSMUST00000156290	ENSMUST00000156290	Ttc28	ENSMUSG00000033209	protein_coding	gap	chr5-110893111-111085021	chr5-111023833-111024714	0
ENSMUSE00000738445	ENSMUST00000062821	Emid1	ENSMUSG00000034164	protein_coding	exon	chr11-5152122-5152257	chr11-5167657-5168383	15399
ENSMUST00000135158	ENSMUST00000135158	Chst3	ENSMUSG00000057337	protein_coding	utr	chr10-60181532-60185604	chr10-60165657-60166708	14823
ENSMUST00000110969	ENSMUST00000110969	Fam155a	ENSMUSG00000079157	protein_coding	gap	chr8-9233106-9770076	chr8-9493786-9494628	0
ENSMUST00000143506	ENSMUST00000143506	Mbp	ENSMUSG00000041607	protein_coding	gap	chr18-82500803-82522049	chr18-82509376-82510375	0
ENSMUSE00001314371	ENSMUST00000184203	Kirrel3	ENSMUSG00000032036	protein_coding	exon	chr9-34485894-34486184	chr9-34411232-34412150	73743
ENSMUST00000181629	ENSMUST00000181629	4930550C17Rik	ENSMUSG00000097361	lincRNA	gap	chr13-56223111-56227257	chr13-56223481-56224332	0
ENSMUST00000027581	ENSMUST00000027581	Gpr39	ENSMUSG00000026343	protein_coding	gap	chr1-125678193-125872369	chr1-125755390-125756247	0
ENSMUSE00000914984	ENSMUST00000088970	Lrch1	ENSMUSG00000068015	protein_coding	exon	chr14-74947384-74947877	chr14-74980684-74981615	32806
ENSMUST00000037528.1	ENSMUST00000037528	Gdpd5	ENSMUSG00000035314	protein_coding	gap	chr7-99387189-99410408	chr7-99395717-99396613	0
ENSMUST00000051704	ENSMUST00000051704	Cit	ENSMUSG00000029516	protein_coding	utr	chr5-116006329-116008947	chr5-116008842-116009692	0
ENSMUST00000189374	ENSMUST00000189374	Pik3c2g	ENSMUSG00000030228	protein_coding	gap	chr6-139957832-139967790	chr6-139958226-139959093	0
ENSMUST00000041053.1	ENSMUST00000041053	Acaa2	ENSMUSG00000036880	protein_coding	utr	chr18-74805940-74806207	chr18-74829619-74830532	23411
ENSMUST00000169423.2	ENSMUST00000169423	Camta1	ENSMUSG00000014592	protein_coding	gap	chr4-151586483-151830417	chr4-151745835-151746737	0
ENSMUSE00000859357	ENSMUST00000043517	Pvr	ENSMUSG00000040511	protein_coding	exon	chr7-19920953-19921160	chr7-19923459-19924541	2298
ENSMUSE00000778398	ENSMUST00000123434	Pirt	ENSMUSG00000048070	protein_coding	exon	chr11-66911981-66912142	chr11-66761922-66762834	149146
ENSMUST00000105001.1	ENSMUST00000105001	H2afb1	ENSMUSG00000062651	protein_coding	utr	chr2-17996417-17996537	chr2-17946640-17947466	48950
ENSMUSE00001334187	ENSMUST00000187848	1810008I18Rik	ENSMUSG00000100094	lincRNA	exon	chr7-65803111-65803149	chr7-65783417-65784280	18830
ENSMUSE00000690636	ENSMUST00000067795	Lcor	ENSMUSG00000025019	protein_coding	exon	chr19-41482645-41482783	chr19-41477341-41478262	4382
ENSMUSE00000421390	ENSMUST00000051806	Dntt	ENSMUSG00000025014	protein_coding	exon	chr19-41029275-41029641	chr19-41013303-41014171	15103
ENSMUST00000165024	ENSMUST00000165024	Spock2	ENSMUSG00000058297	protein_coding	gap	chr10-60115082-60121477	chr10-60117950-60118853	0
ENSMUST00000160395	ENSMUST00000160395	Synpo	ENSMUSG00000043079	protein_coding	gap	chr18-60610002-60624170	chr18-60620394-60621300	0
ENSMUSE00000729485	ENSMUST00000133895	Zfp462	ENSMUSG00000060206	protein_coding	exon	chr4-54945048-54945101	chr4-54932405-54933272	11775
ENSMUST00000126306	ENSMUST00000126306	Rab11fip3	ENSMUSG00000037098	protein_coding	gap	chr17-26036683-26067581	chr17-26059814-26060689	0
ENSMUST00000090257	ENSMUST00000090257	Gm8225	ENSMUSG00000068604	protein_coding	cds	chr17-26543014-26543715	chr17-26549090-26549916	5374
ENSMUST00000099428	ENSMUST00000099428	Hpse2	ENSMUSG00000074852	protein_coding	gap	chr19-42931655-42966952	chr19-42936496-42937427	0
ENSMUST00000071533	ENSMUST00000071533	Dach1	ENSMUSG00000055639	protein_coding	utr	chr14-97786853-97789581	chr14-97544015-97544917	241935
ENSMUST00000098603	ENSMUST00000098603	Tet2	ENSMUSG00000040943	protein_coding	gap	chr3-133514174-133544199	chr3-133533746-133534556	0
ENSMUST00000077955	ENSMUST00000077955	Ccdc102a	ENSMUSG00000063605	protein_coding	utr	chr8-94902869-94903261	chr8-94899007-94899838	3030
ENSMUST00000020662	ENSMUST00000020662	Kremen1	ENSMUSG00000020393	protein_coding	gap	chr11-5238503-5243774	chr11-5239550-5240379	0
ENSMUST00000167201	ENSMUST00000167201	Snd1	ENSMUSG00000001424	protein_coding	gap	chr6-28795939-28933366	chr6-28906292-28907169	0
ENSMUST00000020695.2	ENSMUST00000020695	Tns3	ENSMUSG00000020422	protein_coding	gap	chr11-8615852-8664478	chr11-8658764-8659523	0
ENSMUST00000140466	ENSMUST00000140466	Dync2h1	ENSMUSG00000047193	protein_coding	utr	chr9-6928503-6929464	chr9-6927234-6928117	385
ENSMUST00000102582	ENSMUST00000102582	Acacb	ENSMUSG00000042010	protein_coding	gap	chr5-114146826-114165508	chr5-114155066-114155881	0
ENSMUSE00000766452	ENSMUST00000142019	Gm16188	ENSMUSG00000085368	lincRNA	exon	chr4-149783089-149783332	chr4-149793697-149794415	10364
ENSMUST00000150271	ENSMUST00000150271	Ckmt1	ENSMUSG00000000308	protein_coding	cds	chr2-121358850-121359001	chr2-121358103-121359017	0
ENSMUST00000160721	ENSMUST00000160721	Pcdh1	ENSMUSG00000051375	protein_coding	utr	chr18-38185914-38189942	chr18-38175143-38175988	9925
ENSMUST00000074372.2	ENSMUST00000074372	Irx2	ENSMUSG00000001504	protein_coding	utr	chr13-72633264-72634198	chr13-72691860-72692785	57661
ENSMUSE00000650493	ENSMUST00000100826	Gm10398	ENSMUSG00000072686	lincRNA	exon	chr14-24913078-24913440	chr14-24997588-24998500	84147
ENSMUST00000031280	ENSMUST00000031280	Fgf5	ENSMUSG00000029337	protein_coding	utr	chr5-98275553-98277030	chr5-98292995-98293903	15964
ENSMUSE00000344620	ENSMUST00000154924	Pnpt1	ENSMUSG00000020464	protein_coding	exon	chr11-29130744-29130918	chr11-29047850-29048769	81974
ENSMUST00000021803	ENSMUST00000021803	Nup153	ENSMUSG00000021374	protein_coding	cds	chr13-46696646-46696768	chr13-46696559-46697461	0
ENSMUST00000045903	ENSMUST00000045903	Trak1	ENSMUSG00000032536	protein_coding	cds	chr9-121460359-121460577	chr9-121459837-121461009	0
ENSMUST00000039571	ENSMUST00000039571	2410004B18Rik	ENSMUSG00000036873	protein_coding	utr	chr3-145943871-145944829	chr3-145964175-145965038	19345
ENSMUST00000127489.1	ENSMUST00000127489	Esrrg	ENSMUSG00000026610	protein_coding	gap	chr1-187793413-188043333	chr1-187803465-187804280	0
ENSMUSE00000452040.1	ENSMUST00000066949	Zdhhc25	ENSMUSG00000054117	protein_coding	exon	chr15-88600302-88601669	chr15-88360326-88361225	239076
ENSMUST00000154860.2	ENSMUST00000154860	Pex14	ENSMUSG00000028975	protein_coding	gap	chr4-149041806-149076019	chr4-149069960-149070841	0
ENSMUST00000191246	ENSMUST00000191246	Gm9934	ENSMUSG00000054061	lincRNA	gap	chr7-93068140-93079890	chr7-93068918-93069783	0
ENSMUSE00000746065	ENSMUST00000147357	Gm14642	ENSMUSG00000086114	lincRNA	exon	chr2-173394566-173394680	chr2-173368702-173369593	24972
ENSMUSE00000879921	ENSMUST00000096119	Asah2	ENSMUSG00000024887	protein_coding	exon	chr19-32061287-32061469	chr19-32067986-32068861	6516
ENSMUST00000109937	ENSMUST00000109937	Clmn	ENSMUSG00000021097	protein_coding	gap	chr12-104800573-104804608	chr12-104801403-104802271	0
ENSMUST00000111064	ENSMUST00000111064	Ntsr2	ENSMUSG00000020591	protein_coding	utr	chr12-16659971-16660236	chr12-16664842-16665672	4605
ENSMUSE00000441482.1	ENSMUST00000068485	Gm9966	ENSMUSG00000055099	protein_coding	exon	chr7-95958215-95961613	chr7-95559798-95560697	397517
ENSMUST00000021241	ENSMUST00000021241	Dlx4	ENSMUSG00000020871	protein_coding	utr	chr11-95140447-95141223	chr11-95139036-95139939	507
ENSMUSE00001121102	ENSMUST00000181429	Elmo1	ENSMUSG00000041112	protein_coding	exon	chr13-20090596-20090771	chr13-20001745-20002635	87960
ENSMUST00000177451	ENSMUST00000177451	Foxn3	ENSMUSG00000033713	protein_coding	gap	chr12-99341535-99388360	chr12-99365820-99366740	0
ENSMUST00000135815	ENSMUST00000135815	Gm12216	ENSMUSG00000081769	protein_coding	gap	chr11-53813617-53850004	chr11-53839630-53840502	0
ENSMUSE00000639470	ENSMUST00000029178	Ctnnbl1	ENSMUSG00000027649	protein_coding	exon	chr2-157737401-157737559	chr2-157718149-157718989	18411
ENSMUSE00001233528	ENSMUST00000182440	Rmst	ENSMUSG00000097348	lincRNA	exon	chr10-92071037-92071298	chr10-91713246-91714168	356868
ENSMUST00000028836.3	ENSMUST00000028836	Bmp2	ENSMUSG00000027358	protein_coding	utr	chr2-133561716-133562885	chr2-133635177-133636099	72291
ENSMUST00000077855	ENSMUST00000077855	Cyp2b19	ENSMUSG00000066704	protein_coding	utr	chr7-26771415-26772630	chr7-26781641-26782499	9010
ENSMUST00000117811	ENSMUST00000117811	Npnt	ENSMUSG00000040998	protein_coding	gap	chr3-132948148-132949972	chr3-132949204-132949749	0
ENSMUSE00000447508	ENSMUST00000035563	Tspan8	ENSMUSG00000034127	protein_coding	exon	chr10-115817284-115817660	chr10-115703341-115704225	113058
ENSMUSE00000681206.1	ENSMUST00000026367	Sp4	ENSMUSG00000025323	protein_coding	exon	chr12-118301227-118301440	chr12-118530433-118531001	228992
ENSMUST00000127489.2	ENSMUST00000127489	Esrrg	ENSMUSG00000026610	protein_coding	gap	chr1-187793413-188043333	chr1-187900398-187901314	0
ENSMUST00000195271	ENSMUST00000195271	Brinp2	ENSMUSG00000004031	protein_coding	utr	chr1-158245269-158247314	chr1-158147214-158148119	97149
ENSMUST00000105894	ENSMUST00000105894	Rps6ka1	ENSMUSG00000003644	protein_coding	utr	chr4-133847290-133848051	chr4-133840724-133841611	5678
ENSMUST00000171109.1	ENSMUST00000171109	Cables1	ENSMUSG00000040957	protein_coding	gap	chr18-11840534-11882713	chr18-11854629-11855542	0
ENSMUSE00001259185	ENSMUST00000183117	4921515E04Rik	ENSMUSG00000098150	lincRNA	exon	chr15-18078137-18078288	chr15-17992799-17993672	84464
ENSMUSE00000868933	ENSMUST00000069142	Akr1cl	ENSMUSG00000025955	protein_coding	exon	chr1-65032586-65032759	chr1-65035175-65036096	2415
ENSMUSE00000750632	ENSMUST00000124120	Ube2e3	ENSMUSG00000027011	protein_coding	exon	chr2-78868124-78868597	chr2-78866329-78867484	639
ENSMUST00000145573	ENSMUST00000145573	1110051M20Rik	ENSMUSG00000040591	protein_coding	gap	chr2-91304834-91383728	chr2-91308411-91309319	0
ENSMUST00000035672	ENSMUST00000035672	Ppl	ENSMUSG00000039457	protein_coding	cds	chr16-5132282-5132343	chr16-5132101-5132967	0
ENSMUSE00000795170	ENSMUST00000123481	Faxc	ENSMUSG00000028246	protein_coding	exon	chr4-21993298-21996839	chr4-22066817-22067571	69977
ENSMUST00000075632	ENSMUST00000075632	BC030307	ENSMUSG00000044937	protein_coding	cds	chr10-86750247-86750386	chr10-86749825-86750719	0
ENSMUST00000172492	ENSMUST00000172492	Znrf3	ENSMUSG00000041961	protein_coding	gap	chr11-5289738-5338637	chr11-5314081-5314856	0
ENSMUST00000107757	ENSMUST00000107757	Coro2a	ENSMUSG00000028337	protein_coding	cds	chr4-46545612-46545728	chr4-46545115-46546043	0
ENSMUST00000031003	ENSMUST00000031003	Ppp2r2c	ENSMUSG00000029120	protein_coding	gap	chr5-36931414-36940096	chr5-36933101-36933962	0
ENSMUST00000153677	ENSMUST00000153677	Cdh23	ENSMUSG00000012819	protein_coding	gap	chr10-60631412-60650089	chr10-60635409-60636503	0
ENSMUST00000180852	ENSMUST00000180852	2610037D02Rik	ENSMUSG00000097536	lincRNA	gap	chr15-96136929-96192698	chr15-96170905-96171728	0
ENSMUST00000110855	ENSMUST00000110855	Lpgat1	ENSMUSG00000026623	protein_coding	utr	chr1-191778535-191784255	chr1-191802158-191802939	17902
ENSMUST00000146001	ENSMUST00000146001	Shroom1	ENSMUSG00000018387	protein_coding	gap	chr11-53457342-53463222	chr11-53461352-53462271	0
ENSMUSE00000670609	ENSMUST00000106602	Rpl38	ENSMUSG00000057322	protein_coding	exon	chr11-114668524-114668609	chr11-114618554-114619433	49090
ENSMUST00000027451	ENSMUST00000027451	Epha4	ENSMUSG00000026235	protein_coding	utr	chr1-77367185-77369671	chr1-77315075-77315903	51281
ENSMUST00000080368.1	ENSMUST00000080368	Atp8a2	ENSMUSG00000021983	protein_coding	gap	chr14-59925180-59998000	chr14-59969474-59970385	0
ENSMUSE00000555295	ENSMUST00000170578	Rgmb	ENSMUSG00000048027	protein_coding	exon	chr17-15826012-15826586	chr17-15918401-15919308	91814
ENSMUST00000139320.1	ENSMUST00000139320	Tmem135	ENSMUSG00000039428	protein_coding	gap	chr7-89165167-89196112	chr7-89180959-89181828	0
ENSMUST00000056153	ENSMUST00000056153	Fads6	ENSMUSG00000044788	protein_coding	gap	chr11-115286299-115296537	chr11-115291933-115292794	0
ENSMUST00000185356	ENSMUST00000185356	Lamc2	ENSMUSG00000026479	protein_coding	gap	chr1-153139872-153141525	chr1-153140597-153141390	0
ENSMUST00000187603	ENSMUST00000187603	1700025G04Rik	ENSMUSG00000032666	protein_coding	gap	chr1-152006768-152089931	chr1-152084400-152085279	0
ENSMUST00000093769	ENSMUST00000093769	Magi1	ENSMUSG00000045095	protein_coding	gap	chr6-93717272-93745433	chr6-93727445-93728218	0
ENSMUST00000111936	ENSMUST00000111936	Btrc	ENSMUSG00000025217	protein_coding	gap	chr19-45456611-45471014	chr19-45460752-45461614	0
ENSMUSE00000533291	ENSMUST00000048116	Slc7a1	ENSMUSG00000041313	protein_coding	exon	chr5-148399729-148399904	chr5-148435358-148436276	35453
ENSMUST00000190863	ENSMUST00000190863	Gm28981	ENSMUSG00000101895	lincRNA	gap	chr1-64187242-64303006	chr1-64298735-64299618	0
ENSMUSE00001118816	ENSMUST00000181710	1110002J07Rik	ENSMUSG00000097134	lincRNA	exon	chr10-66912489-66913672	chr10-66794197-66795218	117270
ENSMUST00000177332	ENSMUST00000177332	Gm20617	ENSMUSG00000093658	lincRNA	gap	chr6-6456846-6484220	chr6-6463474-6464396	0
ENSMUST00000176769	ENSMUST00000176769	Smarca2	ENSMUSG00000024921	protein_coding	gap	chr19-26706232-26710457	chr19-26708762-26709645	0
ENSMUSE00000771404	ENSMUST00000034793	Lca5	ENSMUSG00000032258	protein_coding	exon	chr9-83441041-83441127	chr9-83488182-83489127	47054
ENSMUST00000090759	ENSMUST00000090759	Acp6	ENSMUSG00000028093	protein_coding	cds	chr3-97171642-97171742	chr3-97171483-97172341	0
ENSMUSE00000191657	ENSMUST00000031709	Fezf1	ENSMUSG00000029697	protein_coding	exon	chr6-23247274-23248264	chr6-23250349-23251295	2084
ENSMUSE00000947255	ENSMUST00000177305	Cux1	ENSMUSG00000029705	protein_coding	exon	chr5-136567178-136567490	chr5-136584663-136585562	17172
ENSMUST00000069634.1	ENSMUST00000069634	Foxi3	ENSMUSG00000055874	protein_coding	utr	chr6-70961064-70961066	chr6-71021047-71021950	59980
ENSMUSE00000761013	ENSMUST00000139895	Gm13203	ENSMUSG00000087273	lincRNA	exon	chr4-148713703-148713832	chr4-148700653-148701524	12178
ENSMUST00000105908	ENSMUST00000105908	Sytl1	ENSMUSG00000028860	protein_coding	cds	chr4-133257734-133257785	chr4-133257619-133258253	0
ENSMUSE00001322807	ENSMUST00000187184	Ikzf2	ENSMUSG00000025997	protein_coding	exon	chr1-69687041-69687245	chr1-69727698-69728509	40452
ENSMUSE00000768111	ENSMUST00000143610	Amot	ENSMUSG00000041688	protein_coding	exon	chrX-145504771-145505181	chrX-145748505-145749528	243323
ENSMUSE00000615887	ENSMUST00000071858	Hpcal1	ENSMUSG00000071379	protein_coding	exon	chr12-17690814-17691046	chr12-17622545-17623267	67546
ENSMUST00000180448.4	ENSMUST00000180448	Gse1	ENSMUSG00000031822	protein_coding	gap	chr8-120354180-120553583	chr8-120449741-120450547	0
ENSMUST00000084519	ENSMUST00000084519	Wdr11	ENSMUSG00000042055	protein_coding	utr	chr7-129634976-129635738	chr7-129818573-129819495	182834
ENSMUSE00001322889.1	ENSMUST00000186387	E330023G01Rik	ENSMUSG00000102013	lincRNA	exon	chr9-98748599-98749797	chr9-98722342-98723474	25124
ENSMUSE00000759121	ENSMUST00000155564	Fgfr1	ENSMUSG00000031565	protein_coding	exon	chr8-25513654-25513714	chr8-25479993-25480898	32755
ENSMUST00000044113.1	ENSMUST00000044113	Ago2	ENSMUSG00000036698	protein_coding	gap	chr15-73146566-73184760	chr15-73170258-73171099	0
ENSMUSE00000947310	ENSMUST00000176231	Akap7	ENSMUSG00000039166	protein_coding	exon	chr10-25307785-25307870	chr10-25313905-25314809	6034
ENSMUST00000101165	ENSMUST00000101165	Adck1	ENSMUSG00000021044	protein_coding	utr	chr12-88461193-88461719	chr12-88579704-88580580	117984
ENSMUST00000191445	ENSMUST00000191445	Clasp1	ENSMUSG00000064302	protein_coding	gap	chr1-118419919-118459800	chr1-118444787-118445683	0
ENSMUST00000147356	ENSMUST00000147356	Grip1	ENSMUSG00000034813	protein_coding	gap	chr10-119454423-119897714	chr10-119644009-119644822	0
ENSMUSE00001325434.1	ENSMUST00000189646	Gm28497	ENSMUSG00000099804	lincRNA	exon	chr1-69441056-69444084	chr1-69433656-69434583	6472
ENSMUST00000140042	ENSMUST00000140042	Lrrc16a	ENSMUSG00000021338	protein_coding	gap	chr13-24178258-24276456	chr13-24272464-24273385	0
ENSMUST00000154502	ENSMUST00000154502	Oaz2	ENSMUSG00000040652	protein_coding	gap	chr9-65675234-65686195	chr9-65678994-65679912	0
ENSMUST00000095737	ENSMUST00000095737	Akap6	ENSMUSG00000061603	protein_coding	gap	chr12-52699443-52795836	chr12-52749780-52750686	0
ENSMUSE00000339806	ENSMUST00000042990	Serbp1	ENSMUSG00000036371	protein_coding	exon	chr6-67266979-67267409	chr6-67229783-67230695	36283
ENSMUST00000113530	ENSMUST00000113530	Klf15	ENSMUSG00000030087	protein_coding	utr	chr6-90474289-90475235	chr6-90475215-90476140	0
ENSMUST00000162617	ENSMUST00000162617	Tbc1d4	ENSMUSG00000033083	protein_coding	gap	chr14-101507691-101607962	chr14-101602561-101603506	0
ENSMUST00000162807	ENSMUST00000162807	Lrrc4c	ENSMUSG00000050587	protein_coding	gap	chr2-96318584-96568569	chr2-96444923-96445788	0
ENSMUSE00000382084	ENSMUST00000031984	Smarcad1	ENSMUSG00000029920	protein_coding	exon	chr6-65042667-65042961	chr6-65021562-65022448	20218
ENSMUST00000070987	ENSMUST00000070987	Gm5533	ENSMUSG00000056699	lincRNA	gap	chr1-181852819-181853091	chr1-181853000-181853832	0
ENSMUST00000182974.1	ENSMUST00000182974	Auts2	ENSMUSG00000029673	protein_coding	gap	chr5-131533873-131770759	chr5-131741558-131742471	0
ENSMUSE00001319647.2	ENSMUST00000190257	Gm28516	ENSMUSG00000101613	lincRNA	exon	chr8-92038163-92038438	chr8-92156644-92157382	118205
ENSMUST00000106633.1	ENSMUST00000106633	Slc39a11	ENSMUSG00000041654	protein_coding	utr	chr11-113244853-113246416	chr11-113231753-113232674	12178
ENSMUST00000180110	ENSMUST00000180110	Atxn1	ENSMUSG00000046876	protein_coding	gap	chr13-45795638-45852327	chr13-45834693-45835546	0
ENSMUSE00000411657	ENSMUST00000045041	Galnt12	ENSMUSG00000039774	protein_coding	exon	chr4-47091909-47092328	chr4-47074767-47075694	16214
ENSMUST00000190771	ENSMUST00000190771	Ikzf2	ENSMUSG00000025997	protein_coding	cds	chr1-69685731-69685733	chr1-69685603-69686424	0
ENSMUSE00000288223	ENSMUST00000023803	Krt18	ENSMUSG00000023043	protein_coding	exon	chr15-102028216-102028674	chr15-102017661-102018581	9634
ENSMUST00000170865	ENSMUST00000170865	Tdrd3	ENSMUSG00000022019	protein_coding	utr	chr14-87545257-87545373	chr14-87634372-87635281	88998
ENSMUST00000169928	ENSMUST00000169928	Itgb4	ENSMUSG00000020758	protein_coding	cds	chr11-116000543-116000680	chr11-116000374-116001229	0
ENSMUST00000025295	ENSMUST00000025295	Spry4	ENSMUSG00000024427	protein_coding	utr	chr18-38586268-38589805	chr18-38575840-38576784	9483
ENSMUST00000166315	ENSMUST00000166315	Akap13	ENSMUSG00000066406	protein_coding	gap	chr7-75579799-75586156	chr7-75585147-75585888	0
ENSMUSE00000545424	ENSMUST00000030971	Gpr125	ENSMUSG00000029090	protein_coding	exon	chr5-50058552-50058996	chr5-50122540-50123448	63543
ENSMUSE00000518724	ENSMUST00000114474	Plet1	ENSMUSG00000032068	protein_coding	exon	chr9-50494525-50494746	chr9-50485274-50486183	8341
ENSMUST00000001319	ENSMUST00000001319	Efnb2	ENSMUSG00000001300	protein_coding	utr	chr8-8617434-8620587	chr8-8529739-8530531	86902
ENSMUSE00000680157	ENSMUST00000040340	Fcho2	ENSMUSG00000041685	protein_coding	exon	chr13-98815076-98815449	chr13-98817818-98818744	2368
ENSMUST00000149650	ENSMUST00000149650	Ankrd6	ENSMUSG00000040183	protein_coding	gap	chr4-32836434-32860321	chr4-32850562-32851467	0
ENSMUST00000192429.1	ENSMUST00000192429	Kcnmb2	ENSMUSG00000037610	protein_coding	gap	chr3-31902926-32156046	chr3-31967596-31968410	0
ENSMUSE00000712289.1	ENSMUST00000031653	Flt1	ENSMUSG00000029648	protein_coding	exon	chr5-147725671-147726011	chr5-147782116-147783009	56104
ENSMUSE00000843492.1	ENSMUST00000156438	Gm13115	ENSMUSG00000085390	lincRNA	exon	chr4-153907386-153907908	chr4-153806116-153806936	100449
ENSMUST00000027374	ENSMUST00000027374	Tnp1	ENSMUSG00000026182	protein_coding	utr	chr1-73015074-73015296	chr1-72952731-72953608	61465
ENSMUST00000145492	ENSMUST00000145492	Nebl	ENSMUSG00000053702	protein_coding	gap	chr2-17404275-17411085	chr2-17409837-17410749	0
ENSMUST00000125515	ENSMUST00000125515	Bnipl	ENSMUSG00000028115	protein_coding	cds	chr3-95250965-95251008	chr3-95250819-95251698	0
ENSMUSE00001004613	ENSMUST00000026209	Dnmbp	ENSMUSG00000025195	protein_coding	exon	chr19-43912235-43912392	chr19-43912804-43913669	411
ENSMUST00000065213	ENSMUST00000065213	Rnf222	ENSMUSG00000046490	protein_coding	utr	chr11-68888553-68888663	chr11-68888027-68888975	0
ENSMUST00000034150	ENSMUST00000034150	Gab1	ENSMUSG00000031714	protein_coding	gap	chr8-80800396-80879531	chr8-80872261-80873187	0
ENSMUSE00001122755	ENSMUST00000181148	C430039J16Rik	ENSMUSG00000097932	lincRNA	exon	chr13-97285009-97285934	chr13-97341197-97342077	55262
ENSMUSE00000354455.1	ENSMUST00000038275	Mylip	ENSMUSG00000038175	protein_coding	exon	chr13-45389742-45390043	chr13-45305904-45306813	82928
ENSMUST00000033161	ENSMUST00000033161	Scnn1b	ENSMUSG00000030873	protein_coding	utr	chr7-121865111-121865137	chr7-121864811-121865726	0
ENSMUST00000015791	ENSMUST00000015791	Lama5	ENSMUSG00000015647	protein_coding	gap	chr2-180208372-180221225	chr2-180219935-180220808	0
ENSMUST00000176255	ENSMUST00000176255	Gm20696	ENSMUSG00000030068	protein_coding	gap	chr6-99435346-99632256	chr6-99523038-99523911	0
ENSMUST00000169266	ENSMUST00000169266	Cic	ENSMUSG00000005442	protein_coding	gap	chr7-25273634-25284848	chr7-25275547-25276482	0
ENSMUST00000021552.3	ENSMUST00000021552	Zfp36l1	ENSMUSG00000021127	protein_coding	utr	chr12-80107760-80109588	chr12-79971407-79972302	135457
ENSMUST00000167340.1	ENSMUST00000167340	Prdm1	ENSMUSG00000038151	protein_coding	gap	chr10-44456871-44528365	chr10-44506669-44507473	0
ENSMUST00000146702	ENSMUST00000146702	9330198N18Rik	ENSMUSG00000086405	lincRNA	gap	chr2-30629746-30641372	chr2-30636448-30637264	0
ENSMUST00000167978	ENSMUST00000167978	Degs2	ENSMUSG00000021263	protein_coding	cds	chr12-108702161-108702242	chr12-108701935-108702811	0
ENSMUSE00000847911.1	ENSMUST00000158776	Gm24880	ENSMUSG00000089401	rRNA	exon	chr7-70752416-70752500	chr7-70788851-70789834	36350
ENSMUST00000146848	ENSMUST00000146848	Mroh8	ENSMUSG00000074627	protein_coding	gap	chr2-157241850-157252963	chr2-157247850-157248747	0
ENSMUST00000127672	ENSMUST00000127672	Gm13481	ENSMUSG00000086353	lincRNA	gap	chr2-48310161-48457112	chr2-48414699-48415611	0
ENSMUST00000025542	ENSMUST00000025542	Psat1	ENSMUSG00000024640	protein_coding	utr	chr19-15904678-15906045	chr19-15456825-15457735	446942
ENSMUST00000137601	ENSMUST00000137601	Myo10	ENSMUSG00000022272	protein_coding	gap	chr15-25744257-25776020	chr15-25745778-25746658	0
ENSMUST00000175773	ENSMUST00000175773	Negr1	ENSMUSG00000040037	protein_coding	gap	chr3-156562334-156859504	chr3-156564632-156565541	0
ENSMUST00000181301	ENSMUST00000181301	Gm26904	ENSMUSG00000097560	lincRNA	gap	chr17-46599953-46823549	chr17-46797148-46798046	0
ENSMUST00000106709	ENSMUST00000106709	Podn	ENSMUSG00000028600	protein_coding	cds	chr4-108025516-108025609	chr4-108025125-108026017	0
ENSMUST00000069035	ENSMUST00000069035	A630091E08Rik	ENSMUSG00000055446	protein_coding	gap	chr7-98544000-98562842	chr7-98550308-98551191	0
ENSMUST00000032180	ENSMUST00000032180	Wnt7a	ENSMUSG00000030093	protein_coding	utr	chr6-91363981-91365848	chr6-91324558-91325449	38531
ENSMUST00000170771	ENSMUST00000170771	Frk	ENSMUSG00000019779	protein_coding	utr	chr10-34608572-34611226	chr10-35057058-35057992	445831
ENSMUST00000172910	ENSMUST00000172910	Gm9581	ENSMUSG00000091562	processed_transcript	gap	chr16-59577865-59600744	chr16-59578836-59579721	0
ENSMUSE00000419926	ENSMUST00000109249	Sulf2	ENSMUSG00000006800	protein_coding	exon	chr2-166155503-166155663	chr2-166169985-166170849	14321
ENSMUST00000165559.1	ENSMUST00000165559	Ctif	ENSMUSG00000052928	protein_coding	gap	chr18-75437225-75471864	chr18-75456433-75457343	0
ENSMUST00000073150.1	ENSMUST00000073150	Peli2	ENSMUSG00000021846	protein_coding	gap	chr14-48168327-48240209	chr14-48226466-48227305	0
ENSMUST00000156200.1	ENSMUST00000156200	Tmod1	ENSMUSG00000028328	protein_coding	gap	chr4-46039310-46078313	chr4-46064110-46064980	0
ENSMUSE00000296390	ENSMUST00000041080	Fzd8	ENSMUSG00000036904	protein_coding	exon	chr18-9212856-9216201	chr18-8972609-8973480	239375
ENSMUST00000067384	ENSMUST00000067384	Rhob	ENSMUSG00000054364	protein_coding	utr	chr12-8497763-8499041	chr12-8446848-8447751	50011
ENSMUST00000180088.1	ENSMUST00000180088	Tbc1d10a	ENSMUSG00000034412	protein_coding	gap	chr11-4187100-4205756	chr11-4196378-4197198	0
ENSMUST00000099151	ENSMUST00000099151	Sox2	ENSMUSG00000074637	protein_coding	utr	chr3-34651376-34652461	chr3-34808524-34809310	156062
ENSMUST00000160638	ENSMUST00000160638	Plch1	ENSMUSG00000036834	protein_coding	utr	chr3-63696234-63699282	chr3-63609599-63610479	85754
ENSMUST00000060128	ENSMUST00000060128	Cldn23	ENSMUSG00000055976	protein_coding	cds	chr8-35825442-35826332	chr8-35826234-35827079	0
ENSMUSE00000347146	ENSMUST00000020650	Il13	ENSMUSG00000020383	protein_coding	exon	chr11-53634494-53634702	chr11-53636902-53637727	2199
ENSMUST00000185131	ENSMUST00000185131	Meis1	ENSMUSG00000020160	protein_coding	gap	chr11-18905766-18941658	chr11-18934947-18935848	0
ENSMUST00000058472	ENSMUST00000058472	Svop	ENSMUSG00000042078	protein_coding	cds	chr5-114031561-114031642	chr5-114031232-114032148	0
ENSMUST00000127664.3	ENSMUST00000127664	Gm20388	ENSMUSG00000092329	protein_coding	gap	chr8-119910940-124295357	chr8-122536732-122537606	0
ENSMUST00000149359	ENSMUST00000149359	Mkl2	ENSMUSG00000009569	protein_coding	utr	chr16-13412696-13417529	chr16-13453895-13454782	36365
ENSMUST00000041407	ENSMUST00000041407	Sostdc1	ENSMUSG00000036169	protein_coding	cds	chr12-36314294-36314498	chr12-36313684-36314593	0
ENSMUST00000125075	ENSMUST00000125075	Lyzl4	ENSMUSG00000032530	protein_coding	gap	chr9-121584584-121636654	chr9-121589339-121590211	0
ENSMUST00000121953	ENSMUST00000121953	Disc1	ENSMUSG00000043051	protein_coding	gap	chr8-125233058-125250947	chr8-125239351-125240084	0
ENSMUSE00000117048	ENSMUST00000021770	Scgn	ENSMUSG00000021337	protein_coding	exon	chr13-23990952-23991214	chr13-23993825-23994707	2610
ENSMUSE00001192660.2	ENSMUST00000180599	Gm10287	ENSMUSG00000070342	lincRNA	exon	chr3-149221687-149225745	chr3-149379832-149380666	154086
ENSMUST00000039197	ENSMUST00000039197	Slc44a3	ENSMUSG00000039865	protein_coding	cds	chr3-121532161-121532199	chr3-121531913-121532824	0
ENSMUST00000168723	ENSMUST00000168723	Dnajc1	ENSMUSG00000026740	protein_coding	gap	chr2-18222762-18231703	chr2-18229066-18229934	0
ENSMUST00000183297.1	ENSMUST00000183297	Pvt1	ENSMUSG00000097039	lincRNA	gap	chr15-62175549-62242173	chr15-62233163-62234071	0
ENSMUST00000162540.1	ENSMUST00000162540	1700112E06Rik	ENSMUSG00000063458	protein_coding	gap	chr14-22684893-23055954	chr14-22710281-22711043	0
ENSMUSE00000694954	ENSMUST00000113265	Foxp4	ENSMUSG00000023991	protein_coding	exon	chr17-47924206-47924645	chr17-47952265-47953065	27619
ENSMUST00000118860	ENSMUST00000118860	Efna1	ENSMUSG00000027954	protein_coding	gap	chr3-89276426-89279450	chr3-89277157-89278074	0
ENSMUST00000148810	ENSMUST00000148810	Fam129a	ENSMUSG00000026483	protein_coding	cds	chr1-151571530-151571584	chr1-151571065-151571992	0
ENSMUST00000178504	ENSMUST00000178504	Atp9a	ENSMUSG00000027546	protein_coding	cds	chr2-168741682-168741749	chr2-168741009-168741900	0
ENSMUST00000099932	ENSMUST00000099932	Ccdc162	ENSMUSG00000075225	protein_coding	gap	chr10-41587452-41709266	chr10-41614504-41615367	0
ENSMUST00000088970	ENSMUST00000088970	Lrch1	ENSMUSG00000068015	protein_coding	gap	chr14-74835776-74857976	chr14-74852719-74853562	0
ENSMUST00000085096.2	ENSMUST00000085096	Ccdc88c	ENSMUSG00000021182	protein_coding	gap	chr12-100983970-101022293	chr12-100996218-100997056	0
ENSMUST00000183326	ENSMUST00000183326	Zfp532	ENSMUSG00000042439	protein_coding	gap	chr18-65583007-65622983	chr18-65606135-65607010	0
ENSMUSE00001342079.1	ENSMUST00000192778	RP23-103B18.8	ENSMUSG00000103114	lincRNA	exon	chr1-191436340-191437980	chr1-191435157-191436073	266
ENSMUST00000134944	ENSMUST00000134944	D630024D03Rik	ENSMUSG00000085772	lincRNA	gap	chr11-31802982-31824292	chr11-31821800-31822692	0
ENSMUSE00001146212	ENSMUST00000181522	Gm26615	ENSMUSG00000097088	lincRNA	exon	chr4-133088875-133089146	chr4-133103742-133104580	14595
ENSMUST00000057718	ENSMUST00000057718	Prr30	ENSMUSG00000042888	protein_coding	utr	chr14-101197690-101197918	chr14-100879797-100880777	316912
ENSMUST00000094245	ENSMUST00000094245	Cldn3	ENSMUSG00000070473	protein_coding	cds	chr5-134986445-134987104	chr5-134985635-134986582	0
ENSMUST00000007757	ENSMUST00000007757	Tgfbr1	ENSMUSG00000007613	protein_coding	utr	chr4-47410778-47414931	chr4-47424122-47424979	9190
ENSMUST00000057015.1	ENSMUST00000057015	Slc4a7	ENSMUSG00000021733	protein_coding	gap	chr14-14703281-14729201	chr14-14721978-14722830	0
ENSMUSE00001323561	ENSMUST00000188024	1700021A07Rik	ENSMUSG00000037535	lincRNA	exon	chr10-21426418-21426565	chr10-21456560-21457401	29994
ENSMUST00000120856	ENSMUST00000120856	Celf5	ENSMUSG00000034818	protein_coding	gap	chr10-81464421-81465966	chr10-81465242-81465925	0
ENSMUST00000148113	ENSMUST00000148113	Ptprg	ENSMUSG00000021745	protein_coding	gap	chr14-11721220-11952715	chr14-11835411-11836274	0
ENSMUST00000061831	ENSMUST00000061831	Mab21l3	ENSMUSG00000044313	protein_coding	utr	chr3-101813076-101815018	chr3-101780931-101781722	31353
ENSMUST00000089157	ENSMUST00000089157	Cenpm	ENSMUSG00000068101	protein_coding	utr	chr15-82233779-82234368	chr15-82229295-82230229	3549
ENSMUST00000113573	ENSMUST00000113573	Atrx	ENSMUSG00000031229	protein_coding	utr	chrX-105797615-105800174	chrX-105794635-105795526	2088
ENSMUST00000067618	ENSMUST00000067618	Gm14461	ENSMUSG00000054510	lincRNA	gap	chr2-78263515-78293324	chr2-78284422-78285400	0
ENSMUSE00000908833	ENSMUST00000026266	Adpgk	ENSMUSG00000025236	protein_coding	exon	chr9-59291572-59291866	chr9-59260845-59261755	29816
ENSMUSE00000583642	ENSMUST00000169860	Morf4l1	ENSMUSG00000062270	protein_coding	exon	chr9-90114536-90114774	chr9-90124085-90124785	9310
ENSMUST00000167962	ENSMUST00000167962	Rab12	ENSMUSG00000023460	protein_coding	utr	chr17-66494512-66495689	chr17-66483429-66484362	10149
ENSMUST00000122065.1	ENSMUST00000122065	Cgnl1	ENSMUSG00000032232	protein_coding	gap	chr9-71726083-71771031	chr9-71759879-71760477	0
ENSMUST00000034215	ENSMUST00000034215	Mt1	ENSMUSG00000031765	protein_coding	utr	chr8-94180194-94180325	chr8-94186283-94187172	5957
ENSMUSE00000816584	ENSMUST00000151773	Ccdc68	ENSMUSG00000038903	protein_coding	exon	chr18-69925426-69925533	chr18-69854953-69855931	69494
ENSMUST00000115314	ENSMUST00000115314	Lpp	ENSMUSG00000033306	protein_coding	gap	chr16-24889960-24971830	chr16-24947730-24948711	0
ENSMUST00000070258	ENSMUST00000070258	Gm5447	ENSMUSG00000056257	protein_coding	utr	chr13-30974643-30975976	chr13-31079917-31080774	103940
ENSMUST00000173194	ENSMUST00000173194	Arhgap21	ENSMUSG00000036591	protein_coding	gap	chr2-20914812-20967329	chr2-20924678-20925571	0
ENSMUST00000170367	ENSMUST00000170367	Sox5	ENSMUSG00000041540	protein_coding	gap	chr6-144028453-144041268	chr6-144039148-144040049	0
ENSMUST00000155576.1	ENSMUST00000155576	Arhgap26	ENSMUSG00000036452	protein_coding	gap	chr18-39132151-39150039	chr18-39133626-39134437	0
ENSMUSE00001345450	ENSMUST00000194547	RP23-115A1.12	ENSMUSG00000102144	lincRNA	exon	chr9-107353735-107353986	chr9-107374393-107375243	20406
ENSMUSE00001338859	ENSMUST00000042412	Hey1	ENSMUSG00000040289	protein_coding	exon	chr3-8666782-8667256	chr3-8689832-8690744	22575
ENSMUSE00000564633	ENSMUST00000031694	Lmod2	ENSMUSG00000029683	protein_coding	exon	chr6-24597771-24598155	chr6-24591517-24592396	5374
ENSMUST00000128319	ENSMUST00000128319	Clcn5	ENSMUSG00000004317	protein_coding	gap	chrX-7186336-7212863	chrX-7200476-7201350	0
ENSMUST00000108846	ENSMUST00000108846	Galnt10	ENSMUSG00000020520	protein_coding	gap	chr11-57645718-57721294	chr11-57649255-57650132	0
ENSMUST00000069800	ENSMUST00000069800	Fut2	ENSMUSG00000055978	protein_coding	utr	chr7-45666198-45666308	chr7-45665513-45666486	0
ENSMUSE00000806557	ENSMUST00000135976	Acnat1	ENSMUSG00000070985	protein_coding	exon	chr4-49473783-49473912	chr4-49480809-49481205	6896
ENSMUSE00000227313	ENSMUST00000000127	Wnt3	ENSMUSG00000000125	protein_coding	exon	chr11-103774150-103774348	chr11-103772148-103772928	1221
ENSMUST00000029564	ENSMUST00000029564	Pmvk	ENSMUSG00000027952	protein_coding	utr	chr3-89468651-89469013	chr3-89478061-89479196	9047
ENSMUST00000176209	ENSMUST00000176209	Pcsk6	ENSMUSG00000030513	protein_coding	gap	chr7-65862444-65910201	chr7-65863780-65864721	0
ENSMUST00000162863	ENSMUST00000162863	Mapk4	ENSMUSG00000024558	protein_coding	gap	chr18-73971277-74063923	chr18-74061451-74062351	0
ENSMUST00000127305	ENSMUST00000127305	Epn3	ENSMUSG00000010080	protein_coding	utr	chr11-94499693-94499974	chr11-94499540-94500421	0
ENSMUST00000033001.1	ENSMUST00000033001	Dgat2	ENSMUSG00000030747	protein_coding	gap	chr7-99159038-99164634	chr7-99161257-99162171	0
ENSMUSE00001330222	ENSMUST00000185335	Gm28651	ENSMUSG00000101086	lincRNA	exon	chr14-32687007-32687516	chr14-32732557-32733517	45040
ENSMUST00000067101	ENSMUST00000067101	Kcnj3	ENSMUSG00000026824	protein_coding	utr	chr2-55595398-55598145	chr2-55748686-55749709	150540
ENSMUST00000151491	ENSMUST00000151491	Kalrn	ENSMUSG00000061751	protein_coding	gap	chr16-34227147-34235244	chr16-34231717-34232575	0
ENSMUST00000006900	ENSMUST00000006900	Acot13	ENSMUSG00000006717	protein_coding	utr	chr13-24817948-24818034	chr13-24816281-24817162	785
ENSMUST00000163785.1	ENSMUST00000163785	Chrm1	ENSMUSG00000032773	protein_coding	cds	chr19-8677933-8679315	chr19-8679054-8679889	0
ENSMUST00000183095	ENSMUST00000183095	Ank2	ENSMUSG00000032826	protein_coding	gap	chr3-127104863-127339131	chr3-127260516-127261185	0
ENSMUST00000119455	ENSMUST00000119455	Tmc8	ENSMUSG00000050106	protein_coding	cds	chr11-117792538-117792792	chr11-117791973-117792874	0
ENSMUST00000120066	ENSMUST00000120066	Pex26	ENSMUSG00000067825	protein_coding	utr	chr6-121193616-121196185	chr6-121193855-121194792	0
ENSMUSE00001330844	ENSMUST00000176684	Irx4	ENSMUSG00000021604	protein_coding	exon	chr13-73260479-73260653	chr13-72978783-72979708	280770
ENSMUSE00000753284	ENSMUST00000049022	Ninj1	ENSMUSG00000037966	protein_coding	exon	chr13-49187485-49187637	chr13-49181335-49182259	5225
ENSMUSE00000500764	ENSMUST00000073325	Phldb3	ENSMUSG00000074277	protein_coding	exon	chr7-24611328-24611578	chr7-24610248-24610679	648
ENSMUST00000164662	ENSMUST00000164662	Chd5	ENSMUSG00000005045	protein_coding	gap	chr4-152339031-152347935	chr4-152339458-152340194	0
ENSMUSE00000340647	ENSMUST00000025234	Epb4.1l4a	ENSMUSG00000024376	protein_coding	exon	chr18-34006769-34007206	chr18-34025258-34026091	18051
ENSMUSE00001316005.1	ENSMUST00000185183	Trps1	ENSMUSG00000038679	protein_coding	exon	chr15-50890344-50890463	chr15-51038663-51039547	148199
ENSMUST00000161731	ENSMUST00000161731	Fmn1	ENSMUSG00000044042	protein_coding	gap	chr2-113365830-113478901	chr2-113440245-113441191	0
ENSMUSE00000431308	ENSMUST00000057454	Gchfr	ENSMUSG00000046814	protein_coding	exon	chr2-119167773-119167873	chr2-119166695-119167207	565
ENSMUST00000139498	ENSMUST00000139498	Cers2	ENSMUSG00000015714	protein_coding	utr	chr3-95318021-95318122	chr3-95317157-95318045	0
ENSMUST00000066987	ENSMUST00000066987	Galnt10	ENSMUSG00000020520	protein_coding	gap	chr11-57737145-57765559	chr11-57760190-57761100	0
ENSMUST00000180858	ENSMUST00000180858	D630011A20Rik	ENSMUSG00000097421	protein_coding	utr	chr8-12554270-12554375	chr8-12547985-12548894	5375
ENSMUST00000033899	ENSMUST00000033899	Col4a2	ENSMUSG00000031503	protein_coding	cds	chr8-11438354-11438417	chr8-11437576-11438474	0
ENSMUST00000045870	ENSMUST00000045870	2310014L17Rik	ENSMUSG00000033967	protein_coding	utr	chr7-12927416-12927466	chr7-12926749-12927518	0
ENSMUST00000168787	ENSMUST00000168787	Btbd9	ENSMUSG00000062202	protein_coding	gap	chr17-30228879-30274853	chr17-30251506-30253586	0
ENSMUSE00000943021	ENSMUST00000173078	Otud4	ENSMUSG00000036990	protein_coding	exon	chr8-79639618-79640064	chr8-79615556-79616453	23164
ENSMUSE00000731546	ENSMUST00000141923	A530013C23Rik	ENSMUSG00000006462	lincRNA	exon	chr2-167725958-167729172	chr2-167730669-167731575	1496
ENSMUST00000153541	ENSMUST00000153541	Itgb2	ENSMUSG00000000290	protein_coding	utr	chr10-77565178-77565708	chr10-77569476-77570310	3767
ENSMUST00000148850	ENSMUST00000148850	Arhgap26	ENSMUSG00000036452	protein_coding	gap	chr18-38676806-38933792	chr18-38765186-38766090	0
ENSMUST00000132368	ENSMUST00000132368	Mfsd12	ENSMUSG00000034854	protein_coding	gap	chr10-81357887-81360121	chr10-81358270-81358935	0
ENSMUSE00000699728.3	ENSMUST00000114548	Cadm1	ENSMUSG00000032076	protein_coding	exon	chr9-47530173-47530505	chr9-47487439-47488354	41818
ENSMUST00000062978	ENSMUST00000062978	BC030500	ENSMUSG00000049946	protein_coding	utr	chr8-58913206-58914298	chr8-59174342-59175240	260043
ENSMUST00000113438.1	ENSMUST00000113438	Adamts9	ENSMUSG00000030022	protein_coding	gap	chr6-92909990-92912622	chr6-92910244-92911149	0
ENSMUSE00000996345	ENSMUST00000171770	Fut8	ENSMUSG00000021065	protein_coding	exon	chr12-77238104-77238199	chr12-77188877-77189845	48258
ENSMUST00000094906.1	ENSMUST00000094906	Pard3b	ENSMUSG00000052062	protein_coding	gap	chr1-62345108-62440010	chr1-62398018-62398856	0
ENSMUST00000076521	ENSMUST00000076521	Irf6	ENSMUSG00000026638	protein_coding	utr	chr1-193153111-193153299	chr1-193152659-193153532	0
ENSMUSE00001334615	ENSMUST00000133268	Ntng1	ENSMUSG00000059857	protein_coding	exon	chr3-110142900-110144011	chr3-110144813-110145550	801
ENSMUST00000053716.1	ENSMUST00000053716	Clrn3	ENSMUSG00000050866	protein_coding	utr	chr7-135511466-135513938	chr7-135468318-135469301	42164
ENSMUSE00000475816	ENSMUST00000079063	Sox11	ENSMUSG00000063632	protein_coding	exon	chr12-27334264-27342574	chr12-27597643-27598448	255068
ENSMUST00000094894	ENSMUST00000094894	Trabd2b	ENSMUSG00000070867	protein_coding	cds	chr4-114408893-114409453	chr4-114409192-114409988	0
ENSMUST00000167488	ENSMUST00000167488	Bend3	ENSMUSG00000038214	protein_coding	gap	chr10-43479373-43493641	chr10-43489320-43490180	0
ENSMUST00000106064	ENSMUST00000106064	Tmem54	ENSMUSG00000028786	protein_coding	cds	chr4-129105716-129105731	chr4-129105158-129105994	0
ENSMUST00000126660	ENSMUST00000126660	Rffl	ENSMUSG00000020696	protein_coding	cds	chr11-82845752-82845848	chr11-82845509-82846431	0
ENSMUST00000014957	ENSMUST00000014957	Stc1	ENSMUSG00000014813	protein_coding	utr	chr14-69038504-69041401	chr14-69052517-69053336	11115
ENSMUST00000037968.1	ENSMUST00000037968	Uvrag	ENSMUSG00000035354	protein_coding	gap	chr7-99099474-99109062	chr7-99101983-99102893	0
ENSMUST00000023070	ENSMUST00000023070	Upk3a	ENSMUSG00000022435	protein_coding	cds	chr15-85017220-85017271	chr15-85016795-85017612	0
ENSMUSE00000358881	ENSMUST00000009617	Kcnc4	ENSMUSG00000027895	protein_coding	exon	chr3-107458201-107458898	chr3-107459718-107460627	819
ENSMUST00000080371	ENSMUST00000080371	Mtss1	ENSMUSG00000022353	protein_coding	gap	chr15-59058423-59081455	chr15-59064841-59065383	0
ENSMUST00000039229	ENSMUST00000039229	Cdcp1	ENSMUSG00000035498	protein_coding	cds	chr9-123215828-123215909	chr9-123215321-123216280	0
ENSMUSE00000363828	ENSMUST00000048010	Dse	ENSMUSG00000039497	protein_coding	exon	chr10-34207080-34207551	chr10-34233763-34234687	26211
ENSMUST00000130407	ENSMUST00000130407	Ece1	ENSMUSG00000057530	protein_coding	gap	chr4-137862382-137913767	chr4-137882522-137883399	0
ENSMUSE00001340098	ENSMUST00000051239	Sptssb	ENSMUSG00000043461	protein_coding	exon	chr3-69859831-69859940	chr3-69912622-69913600	52681
ENSMUSE00000847836	ENSMUST00000158701	Gm25974	ENSMUSG00000089326	rRNA	exon	chr1-77144753-77144846	chr1-77219628-77220407	74781
ENSMUST00000136175	ENSMUST00000136175	Ccdc85c	ENSMUSG00000084883	protein_coding	gap	chr12-108221783-108274337	chr12-108237152-108238037	0
ENSMUST00000068853	ENSMUST00000068853	Fat2	ENSMUSG00000055333	protein_coding	gap	chr11-55312258-55336460	chr11-55313836-55314550	0
ENSMUST00000177023	ENSMUST00000177023	Arhgef2	ENSMUSG00000028059	protein_coding	utr	chr3-88615482-88615521	chr3-88614887-88615651	0
ENSMUSE00000752463	ENSMUST00000144439	Gm15221	ENSMUSG00000086168	lincRNA	exon	chr14-46436855-46436917	chr14-46418139-46419017	17837
ENSMUSE00000761242	ENSMUST00000142151	Gm12052	ENSMUSG00000086256	lincRNA	exon	chr11-22617978-22618487	chr11-22621644-22622494	3156
ENSMUST00000147196	ENSMUST00000147196	1700021F05Rik	ENSMUSG00000019797	protein_coding	gap	chr10-43525410-43530597	chr10-43527223-43528160	0
ENSMUSE00000801648	ENSMUST00000156209	Gm13790	ENSMUSG00000086302	lincRNA	exon	chr5-114551289-114551715	chr5-114537336-114538332	12956
ENSMUST00000022257	ENSMUST00000022257	Atxn7	ENSMUSG00000021738	protein_coding	gap	chr14-14053024-14087282	chr14-14064503-14065431	0
ENSMUSE00001326576	ENSMUST00000191508	Gm28563	ENSMUSG00000100766	lincRNA	exon	chr5-118332136-118332306	chr5-118434892-118435826	102585
ENSMUST00000161325.1	ENSMUST00000161325	Slc24a4	ENSMUSG00000041771	protein_coding	gap	chr12-102260493-102264337	chr12-102261605-102262467	0
ENSMUST00000108858	ENSMUST00000108858	Sparc	ENSMUSG00000018593	protein_coding	utr	chr11-55394500-55395584	chr11-55383220-55384122	10377
ENSMUST00000130465	ENSMUST00000130465	AI118078	ENSMUSG00000032313	protein_coding	gap	chr9-55377537-55437186	chr9-55425294-55426187	0
ENSMUST00000101195	ENSMUST00000101195	Tbc1d1	ENSMUSG00000029174	protein_coding	utr	chr5-64349931-64351486	chr5-64383190-64383937	31703
ENSMUST00000069180	ENSMUST00000069180	Zcchc24	ENSMUSG00000055538	protein_coding	gap	chr14-25719792-25757010	chr14-25754630-25755525	0
ENSMUST00000030897.1	ENSMUST00000030897	Megf6	ENSMUSG00000057751	protein_coding	cds	chr4-154177039-154177173	chr4-154176941-154177846	0
ENSMUSE00001334239	ENSMUST00000187453	Gm28746	ENSMUSG00000101843	lincRNA	exon	chr7-73185014-73185393	chr7-73125585-73126438	58575
ENSMUST00000111920	ENSMUST00000111920	Plekha3	ENSMUSG00000002733	protein_coding	gap	chr2-76687447-76690444	chr2-76687819-76688794	0
ENSMUST00000034592	ENSMUST00000034592	Dscaml1	ENSMUSG00000032087	protein_coding	gap	chr9-45450629-45661132	chr9-45501995-45502905	0
ENSMUST00000102962	ENSMUST00000102962	Cntfr	ENSMUSG00000028444	protein_coding	gap	chr4-41663658-41670842	chr4-41664518-41665017	0
ENSMUST00000059428	ENSMUST00000059428	Ccdc149	ENSMUSG00000045790	protein_coding	cds	chr5-52471351-52471398	chr5-52470812-52471663	0
ENSMUST00000168438.1	ENSMUST00000168438	Pde4dip	ENSMUSG00000038170	protein_coding	gap	chr3-97843715-97888488	chr3-97874435-97875429	0
ENSMUST00000029568	ENSMUST00000029568	Tmem144	ENSMUSG00000027956	protein_coding	utr	chr3-79842388-79842679	chr3-79842384-79843284	0
ENSMUST00000177437	ENSMUST00000177437	Foxp1	ENSMUSG00000030067	protein_coding	gap	chr6-98945736-98954320	chr6-98949599-98950502	0
ENSMUST00000153799	ENSMUST00000153799	Sox13	ENSMUSG00000070643	protein_coding	gap	chr1-133393272-133423875	chr1-133418008-133418900	0
ENSMUST00000152987	ENSMUST00000152987	Gm11468	ENSMUSG00000084840	lincRNA	gap	chr2-166285743-166294744	chr2-166291076-166291922	0
ENSMUSE00001345168	ENSMUST00000193395	RP23-204C6.1	ENSMUSG00000103692	lincRNA	exon	chr1-194212187-194212336	chr1-194109099-194109974	102212
ENSMUST00000032766	ENSMUST00000032766	Rhcg	ENSMUSG00000030549	protein_coding	utr	chr7-79593363-79593800	chr7-79591860-79592766	596
ENSMUSE00000826352	ENSMUST00000108180	Bach2	ENSMUSG00000040270	protein_coding	exon	chr4-32238804-32239089	chr4-32196043-32196883	41920
ENSMUST00000019708	ENSMUST00000019708	Arid3a	ENSMUSG00000019564	protein_coding	utr	chr10-79951937-79955018	chr10-79956309-79957116	1290
ENSMUSE00001327515	ENSMUST00000190927	Gm28441	ENSMUSG00000100830	lincRNA	exon	chr1-133837086-133838372	chr1-133844518-133845407	6145
ENSMUST00000030391	ENSMUST00000030391	Tfap2c	ENSMUSG00000028640	protein_coding	utr	chr2-172557377-172558622	chr2-172623431-172624353	64808
ENSMUST00000174210	ENSMUST00000174210	Mtmr10	ENSMUSG00000030522	protein_coding	gap	chr7-64288400-64297459	chr7-64292275-64293156	0
ENSMUSE00001342313	ENSMUST00000195781	RP24-558H21.4	ENSMUSG00000103346	lincRNA	exon	chr3-8736128-8736360	chr3-8766525-8767359	30164
ENSMUST00000088922	ENSMUST00000088922	Gtf2f2	ENSMUSG00000067995	protein_coding	utr	chr14-75896937-75897533	chr14-75881730-75882536	14400
ENSMUSE00000537853	ENSMUST00000031423	Atp2a2	ENSMUSG00000029467	protein_coding	exon	chr5-122501568-122502225	chr5-122503595-122504528	1369
ENSMUST00000165770	ENSMUST00000165770	Zfp423	ENSMUSG00000045333	protein_coding	utr	chr8-87661810-87662477	chr8-87660683-87661592	217
ENSMUST00000027374.1	ENSMUST00000027374	Tnp1	ENSMUSG00000026182	protein_coding	utr	chr1-73015074-73015296	chr1-72959989-72960932	54141
ENSMUST00000147662	ENSMUST00000147662	Krt7	ENSMUSG00000023039	protein_coding	cds	chr15-101413996-101414180	chr15-101413811-101414670	0
ENSMUSE00000458315	ENSMUST00000030878	Slc26a5	ENSMUSG00000029015	protein_coding	exon	chr5-21865530-21865604	chr5-21866214-21867036	609
ENSMUST00000026378	ENSMUST00000026378	Padi1	ENSMUSG00000025329	protein_coding	cds	chr4-140814621-140814854	chr4-140813912-140814826	0
ENSMUST00000176860.1	ENSMUST00000176860	Bco1	ENSMUSG00000031845	protein_coding	gap	chr8-117117650-117127438	chr8-117121202-117122136	0
ENSMUST00000182974.2	ENSMUST00000182974	Auts2	ENSMUSG00000029673	protein_coding	gap	chr5-131533873-131770759	chr5-131557673-131558507	0
ENSMUST00000022894	ENSMUST00000022894	Ywhaz	ENSMUSG00000022285	protein_coding	utr	chr15-36770770-36772717	chr15-36715951-36716837	53932
ENSMUSE00001319343.2	ENSMUST00000188994	Zfhx3	ENSMUSG00000038872	protein_coding	exon	chr8-108703100-108704235	chr8-108194166-108195151	507948
ENSMUSE00000895416	ENSMUST00000171629	Arhgef37	ENSMUSG00000045094	protein_coding	exon	chr18-61536391-61536536	chr18-61544476-61545393	7939
ENSMUST00000017783	ENSMUST00000017783	Rab11fip4	ENSMUSG00000017639	protein_coding	gap	chr11-79591435-79619628	chr11-79600161-79601049	0
ENSMUST00000177633	ENSMUST00000177633	Zmynd8	ENSMUSG00000039671	protein_coding	gap	chr2-165828690-165833308	chr2-165831462-165832301	0
ENSMUST00000052011	ENSMUST00000052011	Tle4	ENSMUSG00000024642	protein_coding	utr	chr19-14448072-14449733	chr19-14240354-14241249	206822
ENSMUST00000099508	ENSMUST00000099508	Kcnj6	ENSMUSG00000043301	protein_coding	gap	chr16-94833220-94941180	chr16-94931698-94932482	0
ENSMUST00000172269	ENSMUST00000172269	Sptbn4	ENSMUSG00000011751	protein_coding	cds	chr7-27367600-27367844	chr7-27367448-27368413	0
ENSMUST00000185612	ENSMUST00000185612	Urah	ENSMUSG00000025481	protein_coding	cds	chr7-140835621-140835751	chr7-140834822-140835735	0
ENSMUST00000022567	ENSMUST00000022567	Cacna2d3	ENSMUSG00000021991	protein_coding	utr	chr14-28904943-28905264	chr14-28879196-28880234	24708
ENSMUST00000121927	ENSMUST00000121927	Nrip1	ENSMUSG00000048490	protein_coding	utr	chr16-76287400-76291181	chr16-76182796-76183796	103603
ENSMUST00000039752	ENSMUST00000039752	Slc16a8	ENSMUSG00000032988	protein_coding	cds	chr15-79251875-79252642	chr15-79251652-79252223	0
ENSMUSE00001183026	ENSMUST00000181269	Redrum	ENSMUSG00000096982	lincRNA	exon	chr18-54451440-54452840	chr18-54576356-54577271	123515
ENSMUST00000102505	ENSMUST00000102505	Myo1c	ENSMUSG00000017774	protein_coding	cds	chr11-75650690-75650764	chr11-75650022-75650838	0
ENSMUST00000186536	ENSMUST00000186536	Fam84b	ENSMUSG00000072568	protein_coding	gap	chr15-60825267-60853603	chr15-60839586-60840479	0
ENSMUSE00001333183	ENSMUST00000189842	Gm28622	ENSMUSG00000101526	lincRNA	exon	chr9-74560975-74561378	chr9-74647325-74648235	85946
ENSMUST00000070478.1	ENSMUST00000070478	Sdc3	ENSMUSG00000025743	protein_coding	utr	chr4-130822810-130826319	chr4-130833862-130835005	7542
ENSMUST00000058033	ENSMUST00000058033	Acap2	ENSMUSG00000049076	protein_coding	gap	chr16-31160389-31200938	chr16-31167157-31168137	0
ENSMUST00000111377.1	ENSMUST00000111377	Lmx1a	ENSMUSG00000026686	protein_coding	utr	chr1-167846762-167848741	chr1-167874206-167875156	25464
ENSMUST00000181121	ENSMUST00000181121	9530026P05Rik	ENSMUSG00000097462	lincRNA	gap	chr6-93107160-93192108	chr6-93180959-93181841	0
ENSMUST00000114570	ENSMUST00000114570	Krtcap3	ENSMUSG00000029149	protein_coding	cds	chr5-31252192-31252251	chr5-31251481-31252268	0
ENSMUST00000154255	ENSMUST00000154255	Ttc7	ENSMUSG00000036918	protein_coding	gap	chr17-87370662-87379848	chr17-87377089-87377898	0
ENSMUST00000034697	ENSMUST00000034697	Slc44a2	ENSMUSG00000057193	protein_coding	cds	chr9-21337926-21337962	chr9-21337558-21338368	0
ENSMUSE00000355418	ENSMUST00000063116	Msx1	ENSMUSG00000048450	protein_coding	exon	chr5-37823865-37824583	chr5-37834114-37834981	9530
ENSMUST00000183096	ENSMUST00000183096	Sipa1l3	ENSMUSG00000030583	protein_coding	gap	chr7-29434826-29503850	chr7-29469196-29470082	0
ENSMUST00000185188	ENSMUST00000185188	Vav2	ENSMUSG00000009621	protein_coding	gap	chr2-27318997-27336679	chr2-27321148-27322014	0
ENSMUST00000018630	ENSMUST00000018630	Wnt9b	ENSMUSG00000018486	protein_coding	cds	chr11-103749687-103749769	chr11-103749380-103750276	0
ENSMUSE00000123718	ENSMUST00000022711	4930449E01Rik	ENSMUSG00000022116	processed_transcript	exon	chr14-105498788-105499081	chr14-105480174-105480908	17879
ENSMUST00000172278	ENSMUST00000172278	Chrm2	ENSMUSG00000045613	protein_coding	utr	chr6-36388604-36388751	chr6-36388251-36389004	0
ENSMUSE00000371347	ENSMUST00000029652	Pdgfc	ENSMUSG00000028019	protein_coding	exon	chr3-81036416-81037554	chr3-80992806-80993721	42694
ENSMUST00000121444	ENSMUST00000121444	Lrrc43	ENSMUSG00000063409	protein_coding	cds	chr5-123496879-123497018	chr5-123496444-123497250	0
ENSMUST00000008991.1	ENSMUST00000008991	Sptbn2	ENSMUSG00000067889	protein_coding	gap	chr19-4718998-4724079	chr19-4720721-4721559	0
ENSMUST00000191445.1	ENSMUST00000191445	Clasp1	ENSMUSG00000064302	protein_coding	gap	chr1-118471840-118497633	chr1-118481031-118481903	0
ENSMUST00000006914	ENSMUST00000006914	B4galnt1	ENSMUSG00000006731	protein_coding	cds	chr10-127167701-127167881	chr10-127167577-127168459	0
ENSMUST00000025234	ENSMUST00000025234	Epb4.1l4a	ENSMUSG00000024376	protein_coding	gap	chr18-33921935-34005984	chr18-33932272-33933122	0
ENSMUST00000025571	ENSMUST00000025571	Cd5	ENSMUSG00000024669	protein_coding	gap	chr19-10723334-10725012	chr19-10723376-10724145	0
ENSMUST00000188970	ENSMUST00000188970	Sspo	ENSMUSG00000029797	protein_coding	cds	chr6-48493780-48493903	chr6-48493045-48493932	0
ENSMUST00000102837	ENSMUST00000102837	Rasef	ENSMUSG00000043003	protein_coding	utr	chr4-73790598-73790709	chr4-73790564-73791438	0
ENSMUSE00000568837	ENSMUST00000091227	Qrfpr	ENSMUSG00000058400	protein_coding	exon	chr3-36221900-36222275	chr3-36311030-36311718	88754
ENSMUST00000172307	ENSMUST00000172307	Arhgap8	ENSMUSG00000078954	protein_coding	utr	chr15-84720052-84720127	chr15-84719739-84720278	0
ENSMUST00000050104	ENSMUST00000050104	Gprc5a	ENSMUSG00000046733	protein_coding	gap	chr6-135065776-135078545	chr6-135066643-135067573	0
ENSMUST00000127664.4	ENSMUST00000127664	Gm20388	ENSMUSG00000092329	protein_coding	gap	chr8-119910940-124295357	chr8-121359182-121360072	0
ENSMUST00000036172	ENSMUST00000036172	Sgpp2	ENSMUSG00000032908	protein_coding	gap	chr1-78360230-78390474	chr1-78366834-78367747	0
ENSMUSE00000678939	ENSMUST00000109071	Tcf7	ENSMUSG00000000782	protein_coding	exon	chr11-52282928-52283014	chr11-52314148-52315041	31133
ENSMUST00000097865	ENSMUST00000097865	Gm10570	ENSMUSG00000073752	protein_coding	cds	chr4-130308162-130308674	chr4-130302228-130303133	5028
ENSMUST00000106382	ENSMUST00000106382	Pitx2	ENSMUSG00000028023	protein_coding	utr	chr3-129218898-129219591	chr3-129227065-129227898	7473
ENSMUST00000181650	ENSMUST00000181650	Wscd2	ENSMUSG00000063430	protein_coding	gap	chr5-113490941-113550422	chr5-113504346-113505274	0
ENSMUSE00000641588	ENSMUST00000077453	Dapk1	ENSMUSG00000021559	protein_coding	exon	chr13-60601947-60602110	chr13-60427485-60428412	173534
ENSMUST00000164754	ENSMUST00000164754	Arpp21	ENSMUSG00000032503	protein_coding	gap	chr9-112127461-112136453	chr9-112130521-112131393	0
ENSMUSE00000821543.1	ENSMUST00000145206	2610035D17Rik	ENSMUSG00000087259	lincRNA	exon	chr11-113043895-113045162	chr11-112989835-112990722	53172
ENSMUST00000020958	ENSMUST00000020958	Klhl29	ENSMUSG00000020627	protein_coding	gap	chr12-5140709-5209931	chr12-5151698-5152589	0
ENSMUST00000167353	ENSMUST00000167353	Arhgef25	ENSMUSG00000019467	protein_coding	cds	chr10-127184012-127184212	chr10-127183488-127184390	0
ENSMUST00000168195	ENSMUST00000168195	Runx1	ENSMUSG00000022952	protein_coding	gap	chr16-92613761-92644153	chr16-92627243-92628186	0
ENSMUST00000154585	ENSMUST00000154585	Ccnl1	ENSMUSG00000027829	protein_coding	utr	chr3-65946151-65946948	chr3-65904365-65905197	40953
ENSMUST00000135010	ENSMUST00000135010	Farp1	ENSMUSG00000025555	protein_coding	cds	chr14-121235066-121235089	chr14-121234523-121235451	0
ENSMUSE00000699728.4	ENSMUST00000114548	Cadm1	ENSMUSG00000032076	protein_coding	exon	chr9-47530173-47530505	chr9-47400226-47401139	129033
ENSMUST00000165318	ENSMUST00000165318	Rbak	ENSMUSG00000061898	protein_coding	utr	chr5-143172186-143173160	chr5-143165375-143166252	5933
ENSMUST00000162008	ENSMUST00000162008	Pdss2	ENSMUSG00000038240	protein_coding	cds	chr10-43439799-43439957	chr10-43439304-43440113	0
ENSMUST00000165052	ENSMUST00000165052	Inppl1	ENSMUSG00000032737	protein_coding	cds	chr7-101823513-101823646	chr7-101823186-101823878	0
ENSMUST00000140278	ENSMUST00000140278	Cdkal1	ENSMUSG00000006191	protein_coding	utr	chr13-29191746-29193146	chr13-29156600-29157387	34358
ENSMUST00000134878	ENSMUST00000134878	Myh9	ENSMUSG00000022443	protein_coding	gap	chr15-77813232-77841956	chr15-77835780-77836630	0
ENSMUST00000081440	ENSMUST00000081440	Scnn1a	ENSMUSG00000030340	protein_coding	cds	chr6-125321881-125322374	chr6-125320992-125321917	0
ENSMUSE00000825675	ENSMUST00000132824	1700037C06Rik	ENSMUSG00000085542	lincRNA	exon	chr4-137116709-137117582	chr4-137097377-137098357	18351
ENSMUST00000105910	ENSMUST00000105910	Cd164l2	ENSMUSG00000028865	protein_coding	cds	chr4-133220980-133221067	chr4-133220430-133221319	0
ENSMUST00000095313	ENSMUST00000095313	Pawr	ENSMUSG00000035873	protein_coding	utr	chr10-108413755-108414391	chr10-108436145-108436916	21753
ENSMUST00000160159	ENSMUST00000160159	Nav3	ENSMUSG00000020181	protein_coding	gap	chr10-109903864-110216701	chr10-109905839-109906777	0
ENSMUST00000154169	ENSMUST00000154169	Rell1	ENSMUSG00000047881	protein_coding	gap	chr5-63930536-63936022	chr5-63932569-63933467	0
ENSMUSE00001339250	ENSMUST00000194398	Plxna2	ENSMUSG00000026640	protein_coding	exon	chr1-194618218-194620867	chr1-194610347-194611245	6972
ENSMUST00000143874	ENSMUST00000143874	Lrp4	ENSMUSG00000027253	protein_coding	gap	chr2-91457753-91471128	chr2-91462206-91462996	0

## Sheet: DAP_NCC_Neural_Domain_v_all
	tx_id	gene_name	gene_id	gene_biotype	type	closest_region	query_region	distance
ENSMUST00000108114	ENSMUST00000108114	Hnf1b	ENSMUSG00000020679	protein_coding	gap	chr11-83864179-83882652	chr11-83867357-83868284	0
ENSMUSE00001330844	ENSMUST00000176684	Irx4	ENSMUSG00000021604	protein_coding	exon	chr13-73260479-73260653	chr13-73069943-73070867	189611
ENSMUST00000095208	ENSMUST00000095208	Capn13	ENSMUSG00000043705	protein_coding	gap	chr17-73324838-73326323	chr17-73325029-73325944	0
ENSMUST00000057198	ENSMUST00000057198	5730508B09Rik	ENSMUSG00000050549	protein_coding	gap	chr3-127871001-127896033	chr3-127873988-127874900	0
ENSMUST00000053033	ENSMUST00000053033	D1Ertd622e	ENSMUSG00000044768	protein_coding	utr	chr1-97606318-97645714	chr1-97540319-97541230	65087
ENSMUST00000097955	ENSMUST00000097955	Cachd1	ENSMUSG00000028532	protein_coding	cds	chr4-100974006-100974148	chr4-100973584-100974410	0
ENSMUSE00001124515	ENSMUST00000181702	Gm26578	ENSMUSG00000097928	lincRNA	exon	chr8-32015214-32015759	chr8-32068643-32069574	52883
ENSMUSE00000790750	ENSMUST00000155789	Gm12707	ENSMUSG00000085835	processed_transcript	exon	chr4-95487271-95487401	chr4-95517319-95518184	29917
ENSMUSE00000490769	ENSMUST00000079960	Rpl13-ps3	ENSMUSG00000059835	protein_coding	exon	chr14-58893506-58894129	chr14-58782571-58783544	109961
ENSMUST00000109910	ENSMUST00000109910	Nf2	ENSMUSG00000009073	protein_coding	utr	chr11-4765845-4768222	chr11-4757294-4758217	7627
ENSMUSE00000485290	ENSMUST00000077337	Irx1	ENSMUSG00000060969	protein_coding	exon	chr13-71963213-71963723	chr13-72209807-72210748	246083
ENSMUST00000162540	ENSMUST00000162540	1700112E06Rik	ENSMUSG00000063458	protein_coding	cds	chr14-22577848-22577974	chr14-22577158-22578002	0
ENSMUST00000170858	ENSMUST00000170858	Agpat4	ENSMUSG00000023827	protein_coding	gap	chr17-12151950-12210210	chr17-12156250-12157127	0
ENSMUST00000077337	ENSMUST00000077337	Irx1	ENSMUSG00000060969	protein_coding	utr	chr13-71957921-71958615	chr13-71507430-71508454	449466
ENSMUST00000014691	ENSMUST00000014691	Wdfy2	ENSMUSG00000014547	protein_coding	gap	chr14-62934403-62944020	chr14-62934559-62935310	0
ENSMUST00000184422	ENSMUST00000184422	Tmem132b	ENSMUSG00000070498	protein_coding	gap	chr5-125638329-125698563	chr5-125649712-125650618	0
ENSMUST00000169150	ENSMUST00000169150	Ylpm1	ENSMUSG00000021244	protein_coding	gap	chr12-85050373-85057221	chr12-85050929-85051736	0
ENSMUSE00001041359	ENSMUST00000029374	Nbea	ENSMUSG00000027799	protein_coding	exon	chr3-56182972-56183701	chr3-56493770-56494758	310068
ENSMUSE00000662387	ENSMUST00000102716	Glra1	ENSMUSG00000000263	protein_coding	exon	chr11-55607678-55608198	chr11-55684910-55685842	76711
ENSMUST00000161487	ENSMUST00000161487	Ppm1h	ENSMUSG00000034613	protein_coding	gap	chr10-122878628-122904091	chr10-122887428-122888296	0
ENSMUST00000101118	ENSMUST00000101118	Rybp	ENSMUSG00000072872	protein_coding	utr	chr6-100228566-100232172	chr6-100203242-100204194	24371
ENSMUSE00000732465	ENSMUST00000125216	Fam160a1	ENSMUSG00000051000	protein_coding	exon	chr3-85887127-85887518	chr3-85906681-85907566	19162
ENSMUSE00001118740	ENSMUST00000181416	Pvt1	ENSMUSG00000097039	lincRNA	exon	chr15-62376024-62378096	chr15-62470470-62471389	92373
ENSMUSE00000419064	ENSMUST00000068783	Gm9881	ENSMUSG00000052471	protein_coding	exon	chr16-91168197-91171401	chr16-91192523-91193431	21121
ENSMUSE00000233731	ENSMUST00000027649	Nr5a2	ENSMUSG00000026398	protein_coding	exon	chr1-136960227-136960448	chr1-137194953-137195852	234504
ENSMUSE00000814270	ENSMUST00000136853	Gm15966	ENSMUSG00000085865	lincRNA	exon	chr16-91328905-91328995	chr16-91334230-91335134	5234
ENSMUST00000056117	ENSMUST00000056117	Itga2	ENSMUSG00000015533	protein_coding	gap	chr13-114849422-114853701	chr13-114852266-114853149	0
ENSMUST00000064762	ENSMUST00000064762	Map1b	ENSMUSG00000052727	protein_coding	gap	chr13-99444297-99508107	chr13-99444346-99445303	0
ENSMUSE00000837986	ENSMUST00000146531	Gm12027	ENSMUSG00000086911	lincRNA	exon	chr11-19626761-19627042	chr11-19554251-19555142	71618
ENSMUST00000120585	ENSMUST00000120585	Mthfd1l	ENSMUSG00000040675	protein_coding	cds	chr10-3978634-3978718	chr10-3978109-3979073	0
ENSMUST00000162540.1	ENSMUST00000162540	1700112E06Rik	ENSMUSG00000063458	protein_coding	gap	chr14-22596543-22684828	chr14-22679695-22680574	0
ENSMUSE00000594806	ENSMUST00000094438	Hes3	ENSMUSG00000028946	protein_coding	exon	chr4-152291581-152291662	chr4-152292052-152292931	389
ENSMUST00000180886	ENSMUST00000180886	Tmem178b	ENSMUSG00000057716	protein_coding	gap	chr6-39873453-40004144	chr6-39991604-39992488	0
ENSMUST00000178140	ENSMUST00000178140	Fignl2	ENSMUSG00000095440	protein_coding	utr	chr15-101050194-101052464	chr15-101051612-101052381	0
ENSMUST00000137891	ENSMUST00000137891	Plekhf2	ENSMUSG00000049969	protein_coding	gap	chr4-10991355-11007865	chr4-10995392-10996291	0
ENSMUST00000039177	ENSMUST00000039177	Dpyd	ENSMUSG00000033308	protein_coding	gap	chr3-119141986-119194241	chr3-119154600-119155499	0
ENSMUST00000159956	ENSMUST00000159956	Efcc1	ENSMUSG00000068263	protein_coding	gap	chr6-87732937-87749131	chr6-87737944-87738825	0
ENSMUSE00001192660	ENSMUST00000180599	Gm10287	ENSMUSG00000070342	lincRNA	exon	chr3-149221687-149225745	chr3-149461728-149462759	235982
ENSMUST00000095576	ENSMUST00000095576	Scel	ENSMUSG00000022123	protein_coding	cds	chr14-103529950-103530064	chr14-103529566-103530448	0
ENSMUST00000022599	ENSMUST00000022599	Diap3	ENSMUSG00000022021	protein_coding	utr	chr14-86655367-86656322	chr14-86549135-86550187	105179
ENSMUSE00000278936	ENSMUST00000063750	Rarb	ENSMUSG00000017491	protein_coding	exon	chr14-16574858-16575472	chr14-16733271-16734178	157798
ENSMUST00000165201	ENSMUST00000165201	Trps1	ENSMUSG00000038679	protein_coding	utr	chr15-50654752-50660674	chr15-50606802-50607780	46971
ENSMUSE00000642882	ENSMUST00000077839	Nrbf2	ENSMUSG00000075000	protein_coding	exon	chr10-67285097-67285305	chr10-67372420-67373404	87114
ENSMUSE00000837986.1	ENSMUST00000146531	Gm12027	ENSMUSG00000086911	lincRNA	exon	chr11-19626761-19627042	chr11-19531055-19531916	94844
ENSMUSE00001192660.1	ENSMUST00000180599	Gm10287	ENSMUSG00000070342	lincRNA	exon	chr3-149221687-149225745	chr3-149251846-149252737	26100
ENSMUST00000023600	ENSMUST00000023600	Robo1	ENSMUSG00000022883	protein_coding	gap	chr16-72742453-72904629	chr16-72787769-72788653	0
ENSMUSE00000794035	ENSMUST00000147119	1700001G01Rik	ENSMUSG00000087170	lincRNA	exon	chr18-17137139-17137559	chr18-17404993-17405911	267433
ENSMUST00000187226	ENSMUST00000187226	Cspp1	ENSMUSG00000056763	protein_coding	cds	chr1-10116018-10116084	chr1-10115728-10116600	0
ENSMUST00000112810	ENSMUST00000112810	Gtdc1	ENSMUSG00000036890	protein_coding	utr	chr2-44564412-44565450	chr2-44526095-44526985	37426
ENSMUST00000111236	ENSMUST00000111236	Tnfrsf19	ENSMUSG00000060548	protein_coding	utr	chr14-60963834-60966456	chr14-60942771-60943677	20156
ENSMUSE00000685088	ENSMUST00000110725	Arhgap5	ENSMUSG00000035133	protein_coding	exon	chr12-52516077-52519967	chr12-52488350-52489267	26809
ENSMUST00000161785	ENSMUST00000161785	Zfp41	ENSMUSG00000047003	protein_coding	utr	chr15-75623551-75625300	chr15-75633597-75634492	8296
ENSMUST00000177302	ENSMUST00000177302	Zeb2	ENSMUSG00000026872	protein_coding	gap	chr2-45023105-45110015	chr2-45063250-45064173	0
ENSMUSE00000719110	ENSMUST00000119026	Tmem132c	ENSMUSG00000034324	protein_coding	exon	chr5-127241808-127242020	chr5-126764882-126765804	476003
ENSMUST00000030971	ENSMUST00000030971	Gpr125	ENSMUSG00000029090	protein_coding	utr	chr5-49959951-49960271	chr5-49875800-49876716	83234
ENSMUST00000152475	ENSMUST00000152475	Inpp5a	ENSMUSG00000025477	protein_coding	gap	chr7-139525782-139538178	chr7-139530399-139531282	0
ENSMUST00000186060	ENSMUST00000186060	1700044C05Rik	ENSMUSG00000099911	lincRNA	gap	chr14-118367697-118390000	chr14-118368648-118369577	0
ENSMUST00000111067	ENSMUST00000111067	Lpin1	ENSMUSG00000020593	protein_coding	utr	chr12-16535669-16538412	chr12-16509001-16509912	25756
ENSMUSE00000723611	ENSMUST00000123904	3110004A20Rik	ENSMUSG00000085588	lincRNA	exon	chr11-40475540-40475677	chr11-40539561-40540511	63883
ENSMUST00000145864	ENSMUST00000145864	Syn3	ENSMUSG00000059602	protein_coding	gap	chr10-86135049-86351550	chr10-86334314-86335232	0
ENSMUST00000190149	ENSMUST00000190149	Epha4	ENSMUSG00000026235	protein_coding	gap	chr1-77445021-77506547	chr1-77502409-77503346	0
ENSMUST00000029541	ENSMUST00000029541	Slc27a3	ENSMUSG00000027932	protein_coding	utr	chr3-90385239-90385356	chr3-90375927-90376822	8416
ENSMUSE00000709403	ENSMUST00000121204	Wdr61	ENSMUSG00000061559	protein_coding	exon	chr9-54734369-54734519	chr9-54745483-54746360	10963
ENSMUST00000153627	ENSMUST00000153627	Tdp1	ENSMUSG00000021177	protein_coding	gap	chr12-99915558-99935004	chr12-99923066-99924000	0
ENSMUST00000162540.2	ENSMUST00000162540	1700112E06Rik	ENSMUSG00000063458	protein_coding	gap	chr14-22027328-22577847	chr14-22494656-22495560	0
ENSMUST00000073961	ENSMUST00000073961	Ptpre	ENSMUSG00000041836	protein_coding	gap	chr7-135538117-135601464	chr7-135561515-135562504	0
ENSMUST00000081728	ENSMUST00000081728	Ctnnd2	ENSMUSG00000022240	protein_coding	gap	chr15-30480895-30619221	chr15-30509569-30510460	0
ENSMUST00000088448	ENSMUST00000088448	Pkhd1	ENSMUSG00000043760	protein_coding	gap	chr1-20288262-20310524	chr1-20302385-20303349	0
ENSMUSE00000389675	ENSMUST00000034830	Crabp1	ENSMUSG00000032291	protein_coding	exon	chr9-54764748-54764971	chr9-54759288-54760191	4556
ENSMUSE00001317040	ENSMUST00000184748	Gm27952	ENSMUSG00000098314	rRNA	exon	chr12-12682514-12682618	chr12-12722859-12723797	40240
ENSMUST00000123412	ENSMUST00000123412	Zmat4	ENSMUSG00000037492	protein_coding	gap	chr8-24015213-24132162	chr8-24127463-24128379	0
ENSMUSE00000872735	ENSMUST00000170074	Gm17215	ENSMUSG00000092092	lincRNA	exon	chr8-7381015-7381067	chr8-7322407-7323280	57734
ENSMUST00000150459	ENSMUST00000150459	1500009L16Rik	ENSMUSG00000087651	protein_coding	utr	chr10-83761918-83762761	chr10-83914587-83915474	151825
ENSMUSE00001319058	ENSMUST00000186724	4930599A14Rik	ENSMUSG00000101600	lincRNA	exon	chr1-126872203-126872376	chr1-126861539-126862521	9681
ENSMUST00000114706	ENSMUST00000114706	Igsf11	ENSMUSG00000022790	protein_coding	gap	chr16-38901648-39007133	chr16-38945416-38946179	0
ENSMUST00000162307	ENSMUST00000162307	Spsb4	ENSMUSG00000046997	protein_coding	gap	chr9-96944705-96984005	chr9-96957861-96958755	0
ENSMUST00000128558	ENSMUST00000128558	Sgcd	ENSMUSG00000020354	protein_coding	gap	chr11-47637472-47988312	chr11-47695364-47696246	0
ENSMUSE00001323401	ENSMUST00000190074	1700003L19Rik	ENSMUSG00000101565	lincRNA	exon	chr16-12848339-12848653	chr16-12884272-12885287	35618
ENSMUST00000153086	ENSMUST00000153086	Cdkal1	ENSMUSG00000006191	protein_coding	gap	chr13-29717818-29777216	chr13-29775389-29776295	0
ENSMUST00000084806	ENSMUST00000084806	Dnah11	ENSMUSG00000018581	protein_coding	gap	chr12-118085801-118104734	chr12-118099417-118100322	0
ENSMUST00000166170	ENSMUST00000166170	Nell2	ENSMUSG00000022454	protein_coding	gap	chr15-95473660-95527276	chr15-95478417-95479271	0
ENSMUST00000028821	ENSMUST00000028821	Fsip1	ENSMUSG00000027344	protein_coding	gap	chr2-118205175-118222325	chr2-118217994-118218913	0
ENSMUSE00001319137	ENSMUST00000185308	Gm29318	ENSMUSG00000101416	lincRNA	exon	chr13-79285712-79285848	chr13-78935923-78936849	348862
ENSMUSE00000499568	ENSMUST00000106153	Ssx2ip	ENSMUSG00000036825	protein_coding	exon	chr3-146404642-146404784	chr3-146379664-146380629	24012
ENSMUSE00000777681	ENSMUST00000043396	Mycn	ENSMUSG00000037169	protein_coding	exon	chr12-12941636-12941914	chr12-12993625-12994574	51710
ENSMUST00000057337	ENSMUST00000057337	Fgfbp3	ENSMUSG00000047632	protein_coding	utr	chr19-36917550-36918463	chr19-36910443-36911218	6331
ENSMUST00000164147	ENSMUST00000164147	Rbms1	ENSMUSG00000026970	protein_coding	gap	chr2-60782019-60792688	chr2-60787927-60788837	0
ENSMUST00000154139	ENSMUST00000154139	Cux2	ENSMUSG00000042589	protein_coding	gap	chr5-121924916-122050015	chr5-121929987-121930972	0
ENSMUST00000179279	ENSMUST00000179279	Rfpl4b	ENSMUSG00000094311	protein_coding	utr	chr10-38820541-38820704	chr10-38553441-38554446	266094
ENSMUST00000054280	ENSMUST00000054280	Eno4	ENSMUSG00000048029	protein_coding	cds	chr19-58969073-58969190	chr19-58968791-58969705	0
ENSMUST00000109473	ENSMUST00000109473	Gm14221	ENSMUSG00000078956	protein_coding	utr	chr2-160568379-160568389	chr2-160537211-160538113	30265
ENSMUSE00000126699	ENSMUST00000019012	Pnpla5	ENSMUSG00000018868	protein_coding	exon	chr15-84122921-84123175	chr15-84136422-84137374	13246
ENSMUSE00001150775	ENSMUST00000180671	Gm4419	ENSMUSG00000097055	lincRNA	exon	chr12-21418999-21419803	chr12-21426042-21426939	6238
ENSMUST00000057610	ENSMUST00000057610	Daam2	ENSMUSG00000040260	protein_coding	gap	chr17-49498932-49564202	chr17-49538935-49539851	0
ENSMUST00000039177.1	ENSMUST00000039177	Dpyd	ENSMUSG00000033308	protein_coding	gap	chr3-119065044-119135721	chr3-119095024-119095920	0
ENSMUST00000148587	ENSMUST00000148587	Gm13986	ENSMUSG00000087203	processed_transcript	gap	chr2-117862663-118027146	chr2-117938413-117939316	0
ENSMUSE00000677102	ENSMUST00000172240	Zbtb45	ENSMUSG00000049600	protein_coding	exon	chr7-13009636-13009822	chr7-13010564-13011281	741
ENSMUST00000174296	ENSMUST00000174296	Rora	ENSMUSG00000032238	protein_coding	gap	chr9-68653973-69196074	chr9-68947548-68948464	0
ENSMUST00000099661	ENSMUST00000099661	Gm10797	ENSMUSG00000074999	protein_coding	utr	chr10-67572942-67574263	chr10-67645889-67646705	71625

## Sheet: EnrichedMotifs_NCC_NonNeural_Do
	motif	observed	background	percent.observed	percent.background	fold.enrichment	pvalue	motif.name
MA0003.4	MA0003.4	809	8112	42.9406	20.28	2.11738	3.15878e-116	TFAP2A
MA0810.1	MA0810.1	611	5356	32.431	13.39	2.42203	3.45917e-106	TFAP2A(var.2)
MA0524.2	MA0524.2	556	4689	29.5117	11.7225	2.51752	1.00624e-101	TFAP2C
MA0811.1	MA0811.1	565	4833	29.9894	12.0825	2.48205	4.32929e-101	TFAP2B
MA0814.2	MA0814.2	750	7707	39.8089	19.2675	2.06612	1.40542e-99	TFAP2C(var.2)
MA1569.1	MA1569.1	501	4147	26.5924	10.3675	2.56497	4.15151e-93	TFAP2E
MA0103.3	MA0103.3	712	7453	37.7919	18.6325	2.02828	3.22907e-89	ZEB1
MA0812.1	MA0812.1	496	4469	26.327	11.1725	2.35641	7.29092e-79	TFAP2B(var.2)
MA0647.1	MA0647.1	273	1744	14.4904	4.36	3.3235	2.18129e-71	GRHL1
MA0830.2	MA0830.2	636	7271	33.758	18.1775	1.85713	5.08712e-62	TCF4
MA1631.1	MA1631.1	695	8339	36.8896	20.8475	1.7695	1.13226e-60	ASCL1(var.2)
MA0522.3	MA0522.3	628	7302	33.3333	18.255	1.82598	2.71644e-58	TCF3
MA1648.1	MA1648.1	628	7303	33.3333	18.2575	1.82573	2.85823e-58	TCF12(var.2)
MA1621.1	MA1621.1	517	5587	27.4416	13.9675	1.96468	8.98342e-56	Rbpjl
MA1105.2	MA1105.2	426	4289	22.6115	10.7225	2.10879	9.81658e-53	GRHL2
MA0145.3	MA0145.3	194	1201	10.2972	3.0025	3.42956	2.15792e-52	TFCP2
MA0745.2	MA0745.2	464	5071	24.6285	12.6775	1.94269	7.67521e-48	SNAI2
MA1559.1	MA1559.1	500	5809	26.5393	14.5225	1.82746	2.24905e-44	SNAI3
MA0815.1	MA0815.1	350	3460	18.5775	8.65	2.14769	3.13797e-44	TFAP2C(var.3)
MA1620.1	MA1620.1	499	5825	26.4862	14.5625	1.81879	1.09245e-43	Ptf1a(var.3)
MA0813.1	MA0813.1	386	4110	20.4883	10.275	1.994	1.64367e-41	TFAP2B(var.3)
MA1558.1	MA1558.1	523	6340	27.7601	15.85	1.75142	2.18171e-41	SNAI1
MA0599.1	MA0599.1	1092	17201	57.9618	43.0025	1.34787	7.85895e-41	KLF5
MA0872.1	MA0872.1	345	3537	18.3121	8.8425	2.07092	3.7143e-40	TFAP2A(var.3)
MA0039.4	MA0039.4	1078	17614	57.2187	44.035	1.29939	4.34408e-32	KLF4
MA0079.4	MA0079.4	608	8462	32.2718	21.155	1.52549	7.04859e-31	SP1
MA1653.1	MA1653.1	1040	17015	55.2017	42.5375	1.29772	7.5438e-30	ZNF148
MA0808.1	MA0808.1	455	5878	24.1507	14.695	1.64347	8.93084e-29	TEAD3
MA0090.3	MA0090.3	457	5957	24.2569	14.8925	1.6288	4.74446e-28	TEAD1
MA1513.1	MA1513.1	370	4508	19.6391	11.27	1.7426	1.39532e-27	KLF15
MA0809.2	MA0809.2	459	6131	24.3631	15.3275	1.5895	7.23294e-26	TEAD4
MA1121.1	MA1121.1	435	5735	23.0892	14.3375	1.6104	1.64601e-25	TEAD2
MA0499.2	MA0499.2	485	6757	25.7431	16.8925	1.52394	1.73657e-23	MYOD1
MA1564.1	MA1564.1	683	10447	36.2527	26.1175	1.38806	2.03675e-23	SP9
MA0146.2	MA0146.2	475	6602	25.2123	16.505	1.52756	3.76622e-23	Zfx
MA0741.1	MA0741.1	896	14721	47.5584	36.8025	1.29226	9.47115e-23	KLF16
MA0753.2	MA0753.2	831	13514	44.1083	33.785	1.30556	1.0657e-21	ZNF740
MA1515.1	MA1515.1	609	9201	32.3248	23.0025	1.40528	1.54186e-21	KLF2
MA0746.2	MA0746.2	622	9471	33.0149	23.6775	1.39436	2.85581e-21	SP3
MA0722.1	MA0722.1	173	1747	9.18259	4.3675	2.10248	1.49915e-20	VAX1
MA0723.1	MA0723.1	173	1747	9.18259	4.3675	2.10248	1.49915e-20	VAX2
MA1481.1	MA1481.1	173	1747	9.18259	4.3675	2.10248	1.49915e-20	DRGX
MA0893.2	MA0893.2	173	1747	9.18259	4.3675	2.10248	1.49915e-20	GSX2
MA1119.1	MA1119.1	367	4892	19.4798	12.23	1.59279	2.18231e-20	SIX2
MA1615.1	MA1615.1	562	8439	29.8301	21.0975	1.41392	3.96304e-20	Plagl1
MA0685.1	MA0685.1	538	8007	28.5563	20.0175	1.42656	6.13512e-20	SP4
MA1516.1	MA1516.1	366	4910	19.4268	12.275	1.58263	7.21499e-20	KLF3
MA1522.1	MA1522.1	771	12509	40.9236	31.2725	1.30861	8.48396e-20	MAZ
MA1501.1	MA1501.1	190	2036	10.0849	5.09	1.98132	1.13795e-19	HOXB7
MA0132.2	MA0132.2	130	1190	6.90021	2.975	2.3194	4.44974e-19	PDX1
MA0612.2	MA0612.2	130	1190	6.90021	2.975	2.3194	4.44974e-19	EMX1
MA0900.2	MA0900.2	130	1190	6.90021	2.975	2.3194	4.44974e-19	HOXA2
MA0902.2	MA0902.2	130	1190	6.90021	2.975	2.3194	4.44974e-19	HOXB2
MA0912.2	MA0912.2	130	1190	6.90021	2.975	2.3194	4.44974e-19	HOXD3
MA1512.1	MA1512.1	639	10067	33.9172	25.1675	1.34766	2.21882e-18	KLF11
MA1511.1	MA1511.1	644	10234	34.1826	25.585	1.33604	1.1185e-17	KLF10
MA1498.1	MA1498.1	102	873	5.41401	2.1825	2.48065	3.67346e-17	HOXA7
MA0910.2	MA0910.2	102	873	5.41401	2.1825	2.48065	3.67346e-17	HOXD8
MA0516.2	MA0516.2	738	12141	39.172	30.3525	1.29057	4.35216e-17	SP2
MA1495.1	MA1495.1	115	1057	6.10403	2.6425	2.30995	7.17097e-17	HOXA1
MA0158.2	MA0158.2	115	1057	6.10403	2.6425	2.30995	7.17097e-17	HOXA5
MA0904.2	MA0904.2	115	1057	6.10403	2.6425	2.30995	7.17097e-17	HOXB5
MA0886.1	MA0886.1	157	1665	8.33333	4.1625	2.002	8.85071e-17	EMX2
MA1518.1	MA1518.1	165	1790	8.75796	4.475	1.95709	1.11675e-16	LHX1
MA1505.1	MA1505.1	137	1375	7.27176	3.4375	2.11542	1.14585e-16	HOXC8
MA1118.1	MA1118.1	287	3812	15.2335	9.53	1.59848	5.1591e-16	SIX1
MA0027.2	MA0027.2	168	1886	8.9172	4.715	1.89124	1.32635e-15	EN1
MA1599.1	MA1599.1	415	6123	22.0276	15.3075	1.43901	1.64919e-15	ZNF682
MA0740.1	MA0740.1	362	5198	19.2144	12.995	1.4786	4.25311e-15	KLF14
MA0661.1	MA0661.1	188	2245	9.97877	5.6125	1.77795	9.49984e-15	MEOX1
MA0493.1	MA0493.1	592	9584	31.4225	23.96	1.31146	2.62381e-14	Klf1
MA0154.4	MA0154.4	521	8220	27.6539	20.55	1.34569	2.68259e-14	EBF1
MA0742.1	MA0742.1	369	5393	19.586	13.4825	1.4527	2.75259e-14	Klf12
MA0747.1	MA0747.1	710	11908	37.6858	29.77	1.2659	2.82643e-14	SP8
MA1627.1	MA1627.1	882	15444	46.8153	38.61	1.21252	6.984e-14	Wt1
MA0163.1	MA0163.1	524	8356	27.8132	20.89	1.33141	1.46267e-13	PLAG1
MA1497.1	MA1497.1	169	2017	8.97028	5.0425	1.77893	2.30516e-13	HOXA6
MA1502.1	MA1502.1	153	1786	8.12102	4.465	1.81882	6.1753e-13	HOXB8
MA0471.2	MA0471.2	566	9282	30.0425	23.205	1.29465	1.52117e-12	E2F6
MA0820.1	MA0820.1	296	4238	15.7113	10.595	1.48289	1.81323e-12	FIGLA
MA1596.1	MA1596.1	741	12769	39.3312	31.9225	1.23208	2.16659e-12	ZNF460
MA0888.1	MA0888.1	136	1551	7.21868	3.8775	1.86169	2.49054e-12	EVX2
MA0642.1	MA0642.1	142	1662	7.53715	4.155	1.814	5.33888e-12	EN2
MA1529.1	MA1529.1	343	5141	18.2059	12.8525	1.41653	7.47551e-12	NHLH2
MA0887.1	MA0887.1	129	1480	6.84713	3.7	1.85058	1.40134e-11	EVX1
MA0882.1	MA0882.1	116	1314	6.15711	3.285	1.87431	7.18178e-11	DLX6
MA1566.1	MA1566.1	282	4130	14.9682	10.325	1.4497	7.83455e-11	TBX3
MA0528.2	MA0528.2	723	12634	38.3758	31.585	1.215	9.46603e-11	ZNF263
MA1630.1	MA1630.1	574	9667	30.4671	24.1675	1.26066	1.01674e-10	Znf281
MA1476.1	MA1476.1	103	1129	5.46709	2.8225	1.93697	1.39949e-10	DLX5
MA0706.1	MA0706.1	191	2576	10.138	6.44	1.57422	2.68466e-10	MEOX2
MA0881.1	MA0881.1	102	1133	5.41401	2.8325	1.91139	3.58069e-10	Dlx4
MA0162.4	MA0162.4	511	8615	27.1231	21.5375	1.25934	2.32408e-09	EGR1
MA0806.1	MA0806.1	246	3619	13.0573	9.0475	1.4432	2.37194e-09	TBX4
MA0807.1	MA0807.1	246	3619	13.0573	9.0475	1.4432	2.37194e-09	TBX5
MA1517.1	MA1517.1	379	6092	20.1168	15.23	1.32086	3.26721e-09	KLF6
MA0743.2	MA0743.2	249	3687	13.2166	9.2175	1.43386	3.35523e-09	SCRT1
MA0155.1	MA0155.1	402	6567	21.3376	16.4175	1.29969	6.59922e-09	INSM1
MA1656.1	MA1656.1	398	6512	21.1253	16.28	1.29762	9.75121e-09	ZNF449
MA0889.1	MA0889.1	140	1828	7.431	4.57	1.62604	1.09125e-08	GBX1
MA1500.1	MA1500.1	146	1942	7.74947	4.855	1.59618	1.68461e-08	HOXB6
MA0903.1	MA0903.1	193	2775	10.2442	6.9375	1.47664	3.01524e-08	HOXB3
MA0504.1	MA0504.1	505	8658	26.8047	21.645	1.23838	3.11788e-08	NR2C2
MA0593.1	MA0593.1	372	6090	19.7452	15.225	1.29689	3.73397e-08	FOXP2
MA0674.1	MA0674.1	171	2407	9.07643	6.0175	1.50834	4.90065e-08	NKX6-1
MA1519.1	MA1519.1	171	2407	9.07643	6.0175	1.50834	4.90065e-08	LHX5
MA0702.2	MA0702.2	146	1978	7.74947	4.945	1.56713	5.22126e-08	LMX1A
MA0744.2	MA0744.2	263	4073	13.9597	10.1825	1.37095	6.58802e-08	SCRT2
MA0725.1	MA0725.1	103	1271	5.46709	3.1775	1.72056	6.99136e-08	VSX1
MA0726.1	MA0726.1	103	1271	5.46709	3.1775	1.72056	6.99136e-08	VSX2
MA1637.1	MA1637.1	442	7486	23.4607	18.715	1.25358	8.14419e-08	EBF3
MA0710.1	MA0710.1	146	1999	7.74947	4.9975	1.55067	9.85528e-08	NOTO
MA1578.1	MA1578.1	431	7284	22.8769	18.21	1.25628	9.86717e-08	VEZF1
MA0875.1	MA0875.1	109	1383	5.78556	3.4575	1.67334	1.18777e-07	BARX1
MA1575.1	MA1575.1	171	2448	9.07643	6.12	1.48308	1.48983e-07	THRB(var.2)
MA0890.1	MA0890.1	179	2596	9.50106	6.49	1.46395	1.77914e-07	GBX2
MA0675.1	MA0675.1	216	3269	11.465	8.1725	1.40287	2.22157e-07	NKX6-2
MA0801.1	MA0801.1	248	3879	13.1635	9.6975	1.35741	3.68084e-07	MGA
MA0803.1	MA0803.1	248	3879	13.1635	9.6975	1.35741	3.68084e-07	TBX15
MA1100.2	MA1100.2	380	6381	20.1699	15.9525	1.26437	3.86997e-07	ASCL1
MA0778.1	MA0778.1	170	2485	9.02335	6.2125	1.45245	6.06247e-07	NFKB2
MA0699.1	MA0699.1	178	2631	9.44798	6.5775	1.43641	6.58993e-07	LBX2
MA0480.1	MA0480.1	397	6756	21.0722	16.89	1.24761	7.93005e-07	Foxo1
MA1567.1	MA1567.1	232	3623	12.3142	9.0575	1.35956	8.23671e-07	TBX6
MA1650.1	MA1650.1	134	1866	7.11253	4.665	1.52466	8.39565e-07	ZBTB14
MA1548.1	MA1548.1	232	3637	12.3142	9.0925	1.35433	1.09343e-06	PLAGL2
MA1537.1	MA1537.1	363	6122	19.2675	15.305	1.2589	1.16831e-06	NR2F1(var.2)
MA1565.1	MA1565.1	336	5605	17.8344	14.0125	1.27275	1.22244e-06	TBX18
MA1581.1	MA1581.1	390	6656	20.7006	16.64	1.24403	1.37357e-06	ZBTB6
MA0107.1	MA0107.1	267	4316	14.172	10.79	1.31344	1.79783e-06	RELA
MA0065.2	MA0065.2	574	10338	30.4671	25.845	1.17884	2.18218e-06	Pparg::Rxra
MA0657.1	MA0657.1	211	3286	11.1996	8.215	1.36331	2.2833e-06	KLF13
MA0654.1	MA0654.1	187	2849	9.92569	7.1225	1.39357	2.37421e-06	ISX
MA0658.1	MA0658.1	119	1646	6.31635	4.115	1.53496	2.53643e-06	LHX6
MA0732.1	MA0732.1	286	4702	15.1805	11.755	1.29141	2.88387e-06	EGR3
MA1628.1	MA1628.1	669	12304	35.5096	30.76	1.15441	3.43964e-06	Zic1::Zic2
MA1107.2	MA1107.2	890	16882	47.2399	42.205	1.1193	3.54416e-06	KLF9
MA0894.1	MA0894.1	134	1922	7.11253	4.805	1.48023	3.8705e-06	HESX1
MA0879.1	MA0879.1	122	1713	6.47558	4.2825	1.5121	3.90221e-06	Dlx1
MA0733.1	MA0733.1	275	4522	14.5966	11.305	1.29116	4.70835e-06	EGR4
MA1103.2	MA1103.2	283	4694	15.0212	11.735	1.28004	6.56041e-06	FOXK2
MA0068.2	MA0068.2	129	1859	6.84713	4.6475	1.47329	7.37443e-06	PAX4
MA0705.1	MA0705.1	129	1859	6.84713	4.6475	1.47329	7.37443e-06	Lhx8
MA1577.1	MA1577.1	129	1859	6.84713	4.6475	1.47329	7.37443e-06	TLX2
MA0701.2	MA0701.2	129	1859	6.84713	4.6475	1.47329	7.37443e-06	LHX9
MA0075.3	MA0075.3	129	1859	6.84713	4.6475	1.47329	7.37443e-06	PRRX2
MA0116.1	MA0116.1	281	4677	14.9151	11.6925	1.27561	9.26379e-06	Znf423
MA1604.1	MA1604.1	428	7544	22.7176	18.86	1.20454	1.01399e-05	Ebf2
MA1116.1	MA1116.1	485	8692	25.7431	21.73	1.18468	1.22103e-05	RBPJ
MA0829.2	MA0829.2	159	2421	8.43949	6.0525	1.39438	1.36736e-05	SREBF1(var.2)
MA0073.1	MA0073.1	936	17998	49.6815	44.995	1.10416	1.61864e-05	RREB1
MA0258.2	MA0258.2	372	6485	19.7452	16.2125	1.2179	1.81625e-05	ESR2
MA0854.1	MA0854.1	139	2081	7.37792	5.2025	1.41815	2.17307e-05	Alx1
MA0048.2	MA0048.2	357	6237	18.949	15.5925	1.21527	3.37217e-05	NHLH1
MA0853.1	MA0853.1	139	2106	7.37792	5.265	1.40131	3.82161e-05	Alx4
MA0852.2	MA0852.2	278	4728	14.7558	11.82	1.24838	4.95835e-05	FOXK1
MA0805.1	MA0805.1	231	3831	12.2611	9.5775	1.2802	5.16164e-05	TBX1
MA1643.1	MA1643.1	335	5867	17.7813	14.6675	1.21229	7.56211e-05	NFIB
MA0042.2	MA0042.2	288	4954	15.2866	12.385	1.23429	7.92722e-05	FOXI1
MA0033.2	MA0033.2	288	4954	15.2866	12.385	1.23429	7.92722e-05	FOXL1
MA0848.1	MA0848.1	288	4954	15.2866	12.385	1.23429	7.92722e-05	FOXO4
MA0849.1	MA0849.1	288	4954	15.2866	12.385	1.23429	7.92722e-05	FOXO6
MA0850.1	MA0850.1	288	4954	15.2866	12.385	1.23429	7.92722e-05	FOXP3
MA0797.1	MA0797.1	248	4195	13.1635	10.4875	1.25516	9.53312e-05	TGIF2
MA1606.1	MA1606.1	306	5341	16.242	13.3525	1.2164	0.000130272	Foxf1
MA1509.1	MA1509.1	41	475	2.17622	1.1875	1.83261	0.000160666	IRF6
MA0718.1	MA0718.1	138	2156	7.32484	5.39	1.35897	0.000160797	RAX
MA1463.1	MA1463.1	161	2595	8.54565	6.4875	1.31725	0.000208064	ARGFX
MA0105.4	MA0105.4	155	2495	8.22718	6.2375	1.31899	0.000257276	NFKB1
MA1572.1	MA1572.1	175	2878	9.28875	7.195	1.291	0.000296328	TGIF2LY
MA0644.1	MA0644.1	144	2308	7.64331	5.77	1.32466	0.000354114	ESX1
MA0014.3	MA0014.3	111	1708	5.89172	4.27	1.37979	0.000402225	PAX5
MA0523.1	MA0523.1	378	6860	20.0637	17.15	1.16989	0.000411708	TCF7L2
MA1114.1	MA1114.1	403	7361	21.3907	18.4025	1.16238	0.00041662	PBX3
MA1514.1	MA1514.1	525	9827	27.8662	24.5675	1.13427	0.000420511	KLF17
MA1571.1	MA1571.1	184	3080	9.76645	7.7	1.26837	0.000491531	TGIF2LX
MA1574.1	MA1574.1	308	5495	16.3482	13.7375	1.19004	0.000541846	THRB
MA0677.1	MA0677.1	348	6298	18.4713	15.745	1.17316	0.000608667	Nr2f6
MA0149.1	MA0149.1	915	17968	48.5669	44.92	1.08119	0.000617505	EWSR1-FLI1
MA0494.1	MA0494.1	251	4394	13.3227	10.985	1.21281	0.000671006	Nr1h3::Rxra
MA0822.1	MA0822.1	99	1515	5.25478	3.7875	1.3874	0.000677926	HES7
MA0597.1	MA0597.1	306	5476	16.242	13.69	1.18642	0.000687623	THAP1
MA0697.1	MA0697.1	296	5281	15.7113	13.2025	1.19002	0.000706982	ZIC3
MA0768.1	MA0768.1	350	6352	18.5775	15.88	1.16987	0.000710028	LEF1
MA0796.1	MA0796.1	240	4188	12.7389	10.47	1.2167	0.000746689	TGIF1
MA0736.1	MA0736.1	198	3379	10.5096	8.4475	1.2441	0.00078251	GLIS2
MA0914.1	MA0914.1	159	2643	8.43949	6.6075	1.27726	0.000883593	ISL2
MA1532.1	MA1532.1	201	3450	10.6688	8.625	1.23696	0.000943205	NR1D2
MA0734.2	MA0734.2	334	6070	17.7282	15.175	1.16825	0.00105262	GLI2
MA0481.3	MA0481.3	294	5286	15.6051	13.215	1.18086	0.00117645	FOXP1
MA0472.2	MA0472.2	140	2310	7.431	5.775	1.28675	0.00134037	EGR2
MA1102.2	MA1102.2	388	7179	20.5945	17.9475	1.14748	0.00139202	CTCFL
MA1550.1	MA1550.1	309	5599	16.4013	13.9975	1.17173	0.00139567	PPARD
MA1683.1	MA1683.1	278	4986	14.7558	12.465	1.18378	0.00141294	FOXA3
MA1149.1	MA1149.1	260	4634	13.8004	11.585	1.19123	0.00145932	RARA::RXRG
MA0628.1	MA0628.1	93	1445	4.93631	3.6125	1.36645	0.00153683	POU6F1
MA0769.2	MA0769.2	291	5251	15.4459	13.1275	1.1766	0.00154169	TCF7
MA1494.1	MA1494.1	238	4218	12.6327	10.545	1.19798	0.00176361	HNF4A(var.2)
MA0802.1	MA0802.1	203	3540	10.7749	8.85	1.21751	0.00187564	TBR1
MA0101.1	MA0101.1	234	4154	12.4204	10.385	1.19599	0.00209412	REL
MA0512.2	MA0512.2	309	5641	16.4013	14.1025	1.163	0.00217107	Rxra
MA0688.1	MA0688.1	203	3554	10.7749	8.885	1.21271	0.00224329	TBX2
MA0159.1	MA0159.1	280	5074	14.862	12.685	1.17162	0.00240538	RARA::RXRA
MA0857.1	MA0857.1	300	5480	15.9236	13.7	1.1623	0.00262203	Rarb
MA0767.1	MA0767.1	66	992	3.50318	2.48	1.41257	0.00328449	GCM2
MA1539.1	MA1539.1	148	2522	7.85563	6.305	1.24594	0.00336419	NR2F6(var.3)
MA0859.1	MA0859.1	266	4831	14.1189	12.0775	1.16902	0.00347887	Rarg
MA0124.2	MA0124.2	158	2723	8.38641	6.8075	1.23194	0.00381038	Nkx3-1
MA0896.1	MA0896.1	155	2668	8.22718	6.67	1.23346	0.00395769	Hmx1
MA0618.1	MA0618.1	128	2154	6.79406	5.385	1.26166	0.00411534	LBX1
MA1531.1	MA1531.1	217	3885	11.518	9.7125	1.1859	0.00444261	NR1D1
MA0880.1	MA0880.1	100	1635	5.30786	4.0875	1.29856	0.00479	Dlx3
MA1148.1	MA1148.1	282	5181	14.9682	12.9525	1.15562	0.00479147	PPARA::RXRA
MA1527.1	MA1527.1	261	4764	13.8535	11.91	1.16318	0.0048632	NFIC(var.2)
MA0856.1	MA0856.1	297	5485	15.7643	13.7125	1.14963	0.00498431	RXRG
MA0047.3	MA0047.3	280	5146	14.862	12.865	1.15523	0.00502953	FOXA2
MA0131.2	MA0131.2	46	659	2.44161	1.6475	1.48201	0.00550377	HINFP
MA1635.1	MA1635.1	331	6184	17.569	15.46	1.13642	0.0057723	BHLHE22(var.2)
MA1147.1	MA1147.1	133	2278	7.05945	5.695	1.23959	0.00623955	NR4A2::RXRA
MA1491.1	MA1491.1	318	5944	16.879	14.86	1.13587	0.00701794	GLI3
MA0730.1	MA0730.1	264	4865	14.0127	12.1625	1.15213	0.0073177	RARA(var.2)
MA0672.1	MA0672.1	187	3341	9.92569	8.3525	1.18835	0.00745527	NKX2-3
MA0885.1	MA0885.1	93	1532	4.93631	3.83	1.28885	0.00772083	Dlx2
MA0630.1	MA0630.1	138	2390	7.32484	5.975	1.22591	0.00774923	SHOX
MA0717.1	MA0717.1	138	2390	7.32484	5.975	1.22591	0.00774923	RAX2
MA0720.1	MA0720.1	138	2390	7.32484	5.975	1.22591	0.00774923	Shox2
MA0119.1	MA0119.1	248	4553	13.1635	11.3825	1.15647	0.00785342	NFIC::TLX1
MA1555.1	MA1555.1	127	2181	6.74098	5.4525	1.23631	0.00804532	RXRB(var.2)
MA0892.1	MA0892.1	167	2957	8.86412	7.3925	1.19907	0.00814614	GSX1
MA0666.1	MA0666.1	104	1743	5.52017	4.3575	1.26682	0.00815903	MSX1
MA0708.1	MA0708.1	104	1743	5.52017	4.3575	1.26682	0.00815903	MSX2
MA0709.1	MA0709.1	104	1743	5.52017	4.3575	1.26682	0.00815903	Msx3
MA0876.1	MA0876.1	104	1743	5.52017	4.3575	1.26682	0.00815903	BSX
MA1122.1	MA1122.1	102	1708	5.41401	4.27	1.26792	0.00853568	TFDP1
MA1629.1	MA1629.1	618	12124	32.8025	30.31	1.08224	0.0088412	Zic2
MA0782.2	MA0782.2	345	6521	18.3121	16.3025	1.12327	0.00917938	PKNOX1
MA0783.1	MA0783.1	284	5290	15.0743	13.225	1.13983	0.00918038	PKNOX2
MA0855.1	MA0855.1	303	5675	16.0828	14.1875	1.13359	0.00940274	RXRB
MA0478.1	MA0478.1	218	3984	11.5711	9.96	1.16176	0.010371	FOSL2
MA1556.1	MA1556.1	156	2767	8.28025	6.9175	1.197	0.0109596	RXRG(var.2)
MA0828.1	MA0828.1	91	1520	4.83015	3.8	1.27109	0.0117299	SREBF2(var.2)
MA1584.1	MA1584.1	259	4819	13.7473	12.0475	1.1411	0.0121348	ZIC5
MA0707.1	MA0707.1	181	3270	9.60722	8.175	1.17519	0.012577	MNX1
MA0690.1	MA0690.1	203	3706	10.7749	9.265	1.16297	0.0126719	TBX21
MA1647.1	MA1647.1	405	7798	21.4968	19.495	1.10268	0.0140234	PRDM4
MA1608.1	MA1608.1	137	2422	7.27176	6.055	1.20095	0.0149318	Isl1
MA1485.1	MA1485.1	239	4444	12.6858	11.11	1.14183	0.0153612	FERD3L
MA0648.1	MA0648.1	142	2533	7.53715	6.3325	1.19023	0.0174973	GSC
MA0066.1	MA0066.1	201	3712	10.6688	9.28	1.14965	0.0198767	PPARG
MA1141.1	MA1141.1	205	3801	10.8811	9.5025	1.14508	0.0216563	FOS::JUND
MA0482.2	MA0482.2	220	4109	11.6773	10.2725	1.13675	0.0232016	GATA4
MA1533.1	MA1533.1	147	2657	7.80255	6.6425	1.17464	0.0233755	NR1I2
MA0858.1	MA0858.1	235	4413	12.4735	11.0325	1.13061	0.0237269	Rarb(var.2)
MA0467.1	MA0467.1	213	3972	11.3057	9.93	1.13854	0.0239102	Crx
MA1134.1	MA1134.1	158	2878	8.38641	7.195	1.16559	0.0243337	FOS::JUNB
MA0634.1	MA0634.1	154	2801	8.1741	7.0025	1.16731	0.0248752	ALX3
MA0462.2	MA0462.2	237	4472	12.5796	11.18	1.12519	0.027763	BATF::JUN
MA1110.1	MA1110.1	165	3031	8.75796	7.5775	1.15579	0.0280932	NR1H4
MA0704.1	MA0704.1	128	2304	6.79406	5.76	1.17952	0.029425	Lhx4
MA0716.1	MA0716.1	128	2304	6.79406	5.76	1.17952	0.029425	PRRX1
MA1528.1	MA1528.1	228	4298	12.1019	10.745	1.12628	0.0295347	NFIX(var.2)
MA0766.2	MA0766.2	173	3198	9.18259	7.995	1.14854	0.0302893	GATA5
MA0115.1	MA0115.1	279	5340	14.8089	13.35	1.10928	0.0318408	NR1H2::RXRA
MA1535.1	MA1535.1	212	3985	11.2527	9.9625	1.1295	0.0319056	NR2C1
MA1587.1	MA1587.1	366	7118	19.4268	17.795	1.0917	0.032015	ZNF135
MA1652.1	MA1652.1	596	11890	31.6348	29.725	1.06425	0.0339971	ZKSCAN5
MA0821.1	MA0821.1	93	1633	4.93631	4.0825	1.20914	0.034218	HES5
MA1634.1	MA1634.1	238	4521	12.6327	11.3025	1.11769	0.0350333	BATF
MA0696.1	MA0696.1	297	5731	15.7643	14.3275	1.10028	0.037975	ZIC1
MA0125.1	MA0125.1	91	1604	4.83015	4.01	1.20453	0.0387978	Nobox
MA1600.1	MA1600.1	328	6370	17.4098	15.925	1.09323	0.0393312	ZNF684
MA1487.1	MA1487.1	375	7342	19.9045	18.355	1.08442	0.0411243	FOXE1
MA1135.1	MA1135.1	158	2934	8.38641	7.335	1.14334	0.0422045	FOSB::JUNB
MA0662.1	MA0662.1	140	2577	7.431	6.4425	1.15343	0.0428601	MIXL1
MA0631.1	MA0631.1	98	1753	5.2017	4.3825	1.18692	0.0451934	Six3
MA0099.3	MA0099.3	172	3235	9.12951	8.0875	1.12884	0.0506818	FOS::JUN
MA1144.1	MA1144.1	157	2935	8.33333	7.3375	1.13572	0.0511193	FOSL2::JUND
MA0646.1	MA0646.1	104	1896	5.52017	4.74	1.16459	0.0598126	GCM1
MA1496.1	MA1496.1	88	1581	4.67091	3.9525	1.18176	0.0598388	HOXA4
MA0122.3	MA0122.3	158	2979	8.38641	7.4475	1.12607	0.0629738	Nkx3-2
MA0703.2	MA0703.2	151	2839	8.01486	7.0975	1.12925	0.0633459	LMX1B
MA0835.2	MA0835.2	225	4341	11.9427	10.8525	1.10045	0.0655976	BATF3
MA1138.1	MA1138.1	153	2888	8.12102	7.22	1.12479	0.0683008	FOSL2::JUNB
MA0874.1	MA0874.1	104	1909	5.52017	4.7725	1.15666	0.068555	Arx
MA0841.1	MA0841.1	150	2829	7.96178	7.0725	1.12574	0.0690874	NFE2
MA1557.1	MA1557.1	70	1242	3.7155	3.105	1.19662	0.0700275	SMAD5
MA1128.1	MA1128.1	193	3714	10.2442	9.285	1.1033	0.0779359	FOSL1::JUN
MA0111.1	MA0111.1	227	4407	12.0488	11.0175	1.09361	0.07806	Spz1
MA0477.2	MA0477.2	180	3453	9.55414	8.6325	1.10676	0.0796735	FOSL1
MA1146.1	MA1146.1	129	2425	6.84713	6.0625	1.12942	0.0806866	NR1H4::RXRA
MA0816.1	MA0816.1	362	7195	19.2144	17.9875	1.06821	0.0831188	Ascl2
MA0800.1	MA0800.1	188	3622	9.97877	9.055	1.10202	0.0835868	EOMES
MA0074.1	MA0074.1	157	2995	8.33333	7.4875	1.11297	0.0846653	RXRA::VDR
MA0017.2	MA0017.2	313	6193	16.6136	15.4825	1.07306	0.0881477	NR2F1
MA0793.1	MA0793.1	156	2980	8.28025	7.45	1.11144	0.0882136	POU6F2
MA1153.1	MA1153.1	219	4268	11.6242	10.67	1.08943	0.0918651	Smad4
MA0506.1	MA0506.1	112	2099	5.9448	5.2475	1.13288	0.0922145	NRF1
MA0037.3	MA0037.3	157	3006	8.33333	7.515	1.10889	0.0922378	GATA3
MA0092.1	MA0092.1	245	4806	13.0042	12.015	1.08233	0.0949612	Hand1::Tcf3
MA1622.1	MA1622.1	229	4491	12.155	11.2275	1.08261	0.103131	Smad2::Smad3
MA0051.1	MA0051.1	230	4514	12.2081	11.285	1.0818	0.104725	IRF2
MA0595.1	MA0595.1	191	3716	10.138	9.29	1.09128	0.105134	SREBF1
MA1553.1	MA1553.1	106	1997	5.62633	4.9925	1.12696	0.108839	RARG(var.3)
MA0112.3	MA0112.3	161	3112	8.54565	7.78	1.09841	0.110909	ESR1
MA0737.1	MA0737.1	171	3316	9.07643	8.29	1.09487	0.111152	GLIS3
MA1589.1	MA1589.1	207	4060	10.9873	10.15	1.08249	0.117024	ZNF140
MA0860.1	MA0860.1	242	4781	12.845	11.9525	1.07467	0.118254	Rarg(var.2)
MA0514.1	MA0514.1	615	12556	32.6433	31.39	1.03993	0.120124	Sox3
MA0751.1	MA0751.1	257	5096	13.6412	12.74	1.07074	0.122262	ZIC4
MA0891.1	MA0891.1	125	2396	6.63482	5.99	1.10765	0.124152	GSC2
MA0148.4	MA0148.4	221	4359	11.7304	10.8975	1.07643	0.125503	FOXA1
MA0779.1	MA0779.1	91	1712	4.83015	4.28	1.12854	0.125947	PAX1
MA0476.1	MA0476.1	203	3992	10.7749	9.98	1.07965	0.127703	FOS
MA0069.1	MA0069.1	103	1955	5.46709	4.8875	1.11859	0.127841	PAX6
MA0721.1	MA0721.1	169	3298	8.97028	8.245	1.08797	0.129892	UNCX
MA0030.1	MA0030.1	199	3919	10.5626	9.7975	1.07809	0.135052	FOXF2
MA0649.1	MA0649.1	69	1282	3.66242	3.205	1.14272	0.13895	HEY2
MA0473.3	MA0473.3	508	10349	26.9639	25.8725	1.04218	0.139944	ELF1
MA1552.1	MA1552.1	107	2047	5.67941	5.1175	1.1098	0.140446	RARB(var.3)
MA0613.1	MA0613.1	188	3702	9.97877	9.255	1.0782	0.14264	FOXG1
MA0614.1	MA0614.1	188	3702	9.97877	9.255	1.0782	0.14264	Foxj2
MA0067.1	MA0067.1	75	1405	3.98089	3.5125	1.13335	0.14336	Pax2
MA0689.1	MA0689.1	178	3498	9.44798	8.745	1.08039	0.143765	TBX20
MA1654.1	MA1654.1	411	8327	21.8153	20.8175	1.04793	0.143873	ZNF16
MA0616.2	MA0616.2	69	1286	3.66242	3.215	1.13917	0.144749	HES2
MA1137.1	MA1137.1	163	3196	8.6518	7.99	1.08283	0.148921	FOSL1::JUNB
MA0775.1	MA0775.1	212	4208	11.2527	10.52	1.06964	0.153142	MEIS3
MA0521.1	MA0521.1	472	9618	25.0531	24.045	1.04192	0.153603	Tcf12
MA0781.1	MA0781.1	96	1836	5.09554	4.59	1.11014	0.154433	PAX9
MA0867.2	MA0867.2	416	8448	22.0807	21.12	1.04549	0.154455	SOX4
MA1099.2	MA1099.2	66	1234	3.50318	3.085	1.13555	0.156865	HES1
MA0665.1	MA0665.1	259	5184	13.7473	12.96	1.06075	0.156916	MSC
MA0605.2	MA0605.2	87	1659	4.61783	4.1475	1.1134	0.160985	ATF3
MA1616.1	MA1616.1	328	6624	17.4098	16.56	1.05131	0.162316	Prdm15
MA0682.2	MA0682.2	206	4096	10.9342	10.24	1.06779	0.163617	PITX1
MA0009.2	MA0009.2	95	1827	5.04246	4.5675	1.10399	0.169363	TBXT
MA1523.1	MA1523.1	219	4372	11.6242	10.93	1.06351	0.170443	MSANTD3
MA1493.1	MA1493.1	101	1951	5.36093	4.8775	1.09912	0.17231	HES6
MA1419.1	MA1419.1	126	2468	6.6879	6.17	1.08394	0.181288	IRF4
MA0728.1	MA0728.1	278	5615	14.7558	14.0375	1.05117	0.187499	Nr2f6(var.2)
MA0496.3	MA0496.3	324	6577	17.1975	16.4425	1.04591	0.190688	MAFK
MA0724.1	MA0724.1	53	993	2.81316	2.4825	1.1332	0.190839	VENTX
MA0694.1	MA0694.1	114	2231	6.05096	5.5775	1.08489	0.192281	ZBTB7B
MA1420.1	MA1420.1	121	2380	6.42251	5.95	1.07941	0.199807	IRF5
MA1607.1	MA1607.1	279	5652	14.8089	14.13	1.04805	0.201847	Foxl2
MA0795.1	MA0795.1	91	1768	4.83015	4.42	1.09279	0.201878	SMAD3
MA1632.1	MA1632.1	179	3582	9.50106	8.955	1.06098	0.208223	ATF2
MA1504.1	MA1504.1	99	1936	5.25478	4.84	1.0857	0.209033	HOXC4
MA0735.1	MA0735.1	84	1631	4.4586	4.0775	1.09346	0.210895	GLIS1
MA0489.1	MA0489.1	209	4208	11.0934	10.52	1.05451	0.213014	JUN(var.2)
MA1580.1	MA1580.1	121	2390	6.42251	5.975	1.0749	0.213374	ZBTB32
MA0056.2	MA0056.2	245	4960	13.0042	12.4	1.04873	0.216929	MZF1
MA1601.1	MA1601.1	395	8095	20.966	20.2375	1.036	0.21799	ZNF75D
MA1418.1	MA1418.1	352	7195	18.6837	17.9875	1.0387	0.21841	IRF3
MA0774.1	MA0774.1	205	4131	10.8811	10.3275	1.0536	0.219492	MEIS2
MA0651.1	MA0651.1	51	967	2.70701	2.4175	1.11975	0.220431	HOXC11
MA1101.2	MA1101.2	128	2543	6.79406	6.3575	1.06867	0.225765	BACH2
MA1130.1	MA1130.1	167	3350	8.86412	8.375	1.0584	0.22743	FOSL2::JUN
MA1112.2	MA1112.2	282	5744	14.9682	14.36	1.04235	0.22942	NR4A1
MA0031.1	MA0031.1	128	2546	6.79406	6.365	1.06741	0.229938	FOXD1
MA0157.2	MA0157.2	128	2546	6.79406	6.365	1.06741	0.229938	FOXO3
MA1602.1	MA1602.1	94	1851	4.98938	4.6275	1.0782	0.236548	ZSCAN29
MA1132.1	MA1132.1	129	2572	6.84713	6.43	1.06487	0.237494	JUN::JUNB
MA0621.1	MA0621.1	152	3051	8.06794	7.6275	1.05774	0.242195	mix-a
MA0729.1	MA0729.1	238	4843	12.6327	12.1075	1.04338	0.246942	RARA
MA0140.2	MA0140.2	175	3534	9.28875	8.835	1.05136	0.249829	GATA1::TAL1
MA0093.3	MA0093.3	210	4268	11.1465	10.67	1.04466	0.256781	USF1
MA0714.1	MA0714.1	208	4230	11.0403	10.575	1.044	0.261113	PITX3
MA0655.1	MA0655.1	124	2486	6.58174	6.215	1.05901	0.26291	JDP2
MA1633.1	MA1633.1	293	6010	15.552	15.025	1.03508	0.265312	BACH1
MA1131.1	MA1131.1	102	2033	5.41401	5.0825	1.06523	0.265526	FOSL2::JUN(var.2)
MA0863.1	MA0863.1	129	2592	6.84713	6.48	1.05666	0.266639	MTF1
MA0913.2	MA0913.2	149	3014	7.9087	7.535	1.0496	0.276812	HOXD9
MA1129.1	MA1129.1	58	1135	3.07856	2.8375	1.08495	0.278271	FOSL1::JUN(var.2)
MA0673.1	MA0673.1	197	4015	10.4565	10.0375	1.04174	0.27862	NKX2-8
MA1474.1	MA1474.1	73	1443	3.87473	3.6075	1.07408	0.279011	CREB3L4
MA0088.2	MA0088.2	243	4985	12.8981	12.4625	1.03495	0.289006	ZNF143
MA0622.1	MA0622.1	88	1758	4.67091	4.395	1.06278	0.290437	Mlxip
MA0761.2	MA0761.2	501	10411	26.5924	26.0275	1.0217	0.291767	ETV1
MA0492.1	MA0492.1	157	3193	8.33333	7.9825	1.04395	0.29462	JUND(var.2)
MA1421.1	MA1421.1	296	6101	15.7113	15.2525	1.03008	0.294792	TCF7L1
MA0897.1	MA0897.1	159	3235	8.43949	8.0875	1.04352	0.295079	Hmx2
MA0711.1	MA0711.1	21	390	1.11465	0.975	1.14323	0.295292	OTX1
MA0898.1	MA0898.1	165	3364	8.75796	8.41	1.04137	0.300567	Hmx3
MA1576.1	MA1576.1	277	5709	14.7028	14.2725	1.03015	0.302041	THRB(var.3)
MA0758.1	MA0758.1	99	1993	5.25478	4.9825	1.05465	0.303919	E2F7
MA0884.1	MA0884.1	119	2409	6.31635	6.0225	1.04879	0.305218	DUXA
MA0136.2	MA0136.2	214	4393	11.3588	10.9825	1.03426	0.307105	ELF5
MA0638.1	MA0638.1	53	1045	2.81316	2.6125	1.07681	0.30801	CREB3
MA0160.1	MA0160.1	228	4694	12.1019	11.735	1.03127	0.316743	NR4A2
MA1538.1	MA1538.1	129	2628	6.84713	6.57	1.04218	0.32288	NR2F1(var.3)
MA1117.1	MA1117.1	185	3801	9.81953	9.5025	1.03336	0.326944	RELB
MA0500.2	MA0500.2	259	5358	13.7473	13.395	1.0263	0.333022	MYOG
MA0652.1	MA0652.1	138	2824	7.32484	7.06	1.03751	0.33596	IRF8
MA1489.1	MA1489.1	73	1472	3.87473	3.68	1.05292	0.340196	FOXN3
MA0104.4	MA0104.4	82	1659	4.35244	4.1475	1.04941	0.340324	MYCN
MA0653.1	MA0653.1	212	4377	11.2527	10.9425	1.02834	0.340389	IRF9
MA0637.1	MA0637.1	26	503	1.38004	1.2575	1.09745	0.341073	CENPB
MA0837.1	MA0837.1	31	606	1.64544	1.515	1.0861	0.343728	CEBPE
MA1554.1	MA1554.1	85	1724	4.51168	4.31	1.04679	0.345656	RFX7
MA0525.2	MA0525.2	79	1606	4.19321	4.015	1.04439	0.360102	TP63
MA0632.2	MA0632.2	67	1358	3.55626	3.395	1.0475	0.36428	TCFL5
MA0147.3	MA0147.3	118	2423	6.26327	6.0575	1.03397	0.364786	MYC
MA0036.3	MA0036.3	182	3765	9.6603	9.4125	1.02633	0.364796	GATA2
MA1152.1	MA1152.1	399	8337	21.1783	20.8425	1.01611	0.365759	SOX15
MA0865.1	MA0865.1	145	2991	7.69639	7.4775	1.02927	0.368649	E2F8
MA0739.1	MA0739.1	192	3980	10.1911	9.95	1.02423	0.371746	Hic1
MA0608.1	MA0608.1	93	1904	4.93631	4.76	1.03704	0.372072	Creb3l2
MA1142.1	MA1142.1	147	3039	7.80255	7.5975	1.02699	0.378313	FOSL1::JUND
MA0656.1	MA0656.1	86	1763	4.56476	4.4075	1.03568	0.382977	JDP2(var.2)
MA0794.1	MA0794.1	67	1366	3.55626	3.415	1.04137	0.382984	PROX1
MA0135.1	MA0135.1	146	3021	7.74947	7.5525	1.02608	0.383132	Lhx3
MA0713.1	MA0713.1	114	2350	6.05096	5.875	1.02995	0.384078	PHOX2A
MA0106.3	MA0106.3	114	2353	6.05096	5.8825	1.02864	0.389531	TP53
MA0466.2	MA0466.2	33	662	1.75159	1.655	1.05836	0.393785	CEBPB
MA1467.1	MA1467.1	310	6484	16.4544	16.21	1.01507	0.39402	ATOH1(var.2)
MA0749.1	MA0749.1	12	229	0.636943	0.5725	1.11256	0.394454	ZBED1
MA1636.1	MA1636.1	112	2314	5.9448	5.785	1.02762	0.394968	CEBPG(var.2)
MA0752.1	MA0752.1	111	2294	5.89172	5.735	1.02733	0.396799	ZNF410
MA1583.1	MA1583.1	51	1038	2.70701	2.595	1.04316	0.397817	ZFP57
MA0102.4	MA0102.4	108	2232	5.73248	5.58	1.02733	0.398625	CEBPA
MA0911.1	MA0911.1	54	1103	2.86624	2.7575	1.03944	0.404123	Hoxa11
MA0883.1	MA0883.1	99	2046	5.25478	5.115	1.02733	0.404284	Dmbx1
MA0513.1	MA0513.1	419	8799	22.2399	21.9975	1.01102	0.40661	SMAD2::SMAD3::SMAD4
MA0832.1	MA0832.1	201	4196	10.6688	10.49	1.01704	0.409183	Tcf21
MA1657.1	MA1657.1	165	3438	8.75796	8.595	1.01896	0.410434	ZNF652
MA0526.3	MA0526.3	199	4156	10.5626	10.39	1.01662	0.412272	USF2
MA0833.2	MA0833.2	124	2577	6.58174	6.4425	1.02161	0.414414	ATF4
MA0062.3	MA0062.3	488	10268	25.9023	25.67	1.00905	0.415557	GABPA
MA0484.2	MA0484.2	247	5177	13.1104	12.9425	1.01297	0.422761	HNF4G
MA1646.1	MA1646.1	442	9306	23.4607	23.265	1.00841	0.427635	OSR2
MA0591.1	MA0591.1	281	5902	14.9151	14.755	1.01085	0.430818	Bach1::Mafk
MA1508.1	MA1508.1	596	12572	31.6348	31.43	1.00652	0.431122	IKZF1
MA0442.2	MA0442.2	401	8445	21.2845	21.1125	1.00815	0.435104	SOX10
MA0491.2	MA0491.2	136	2843	7.21868	7.1075	1.01564	0.437189	JUND
MA0164.1	MA0164.1	220	4618	11.6773	11.545	1.01146	0.43821	Nr2e3
MA1603.1	MA1603.1	162	3393	8.59873	8.4825	1.0137	0.438995	Dmrt1
MA0640.2	MA0640.2	487	10271	25.8493	25.6775	1.00669	0.439719	ELF3
MA0502.2	MA0502.2	193	4049	10.2442	10.1225	1.01202	0.4406	NFYB
MA1585.1	MA1585.1	121	2530	6.42251	6.325	1.01542	0.443464	ZKSCAN1
MA0629.1	MA0629.1	111	2321	5.89172	5.8025	1.01538	0.447303	Rhox11
MA0019.1	MA0019.1	101	2112	5.36093	5.28	1.01533	0.45136	Ddit3::Cebpa
MA0138.2	MA0138.2	333	7021	17.6752	17.5525	1.00699	0.452897	REST
MA0259.1	MA0259.1	35	722	1.85775	1.805	1.02922	0.454951	ARNT::HIF1A
MA0490.2	MA0490.2	142	2981	7.53715	7.4525	1.01136	0.456276	JUNB
MA0028.2	MA0028.2	67	1397	3.55626	3.4925	1.01826	0.456975	ELK1
MA0686.1	MA0686.1	72	1504	3.82166	3.76	1.0164	0.460455	SPDEF
MA0840.1	MA0840.1	65	1360	3.45011	3.4	1.01474	0.469672	Creb5
MA0780.1	MA0780.1	55	1149	2.91932	2.8725	1.0163	0.470483	PAX3
MA0871.2	MA0871.2	102	2143	5.41401	5.3575	1.01055	0.470797	TFEC
MA0700.2	MA0700.2	114	2398	6.05096	5.995	1.00933	0.472786	LHX2
MA0838.1	MA0838.1	28	581	1.4862	1.4525	1.0232	0.477826	CEBPG
MA0071.1	MA0071.1	186	3929	9.87261	9.8225	1.0051	0.482123	RORA
MA1472.1	MA1472.1	286	6050	15.1805	15.125	1.00367	0.48292	BHLHA15(var.2)
MA0873.1	MA0873.1	48	1008	2.54777	2.52	1.01102	0.489973	HOXD12
MA0823.1	MA0823.1	77	1623	4.08705	4.0575	1.00728	0.490666	HEY1
MA1594.1	MA1594.1	180	3809	9.55414	9.5225	1.00332	0.492995	ZNF382
MA1546.1	MA1546.1	52	1095	2.76008	2.7375	1.00825	0.496043	PAX3(var.2)
MA0109.1	MA0109.1	100	2115	5.30786	5.2875	1.00385	0.499214	HLTF
MA0777.1	MA0777.1	28	587	1.4862	1.4675	1.01274	0.500037	MYBL2
MA0483.1	MA0483.1	283	6007	15.0212	15.0175	1.00025	0.508541	Gfi1b
MA1139.1	MA1139.1	60	1271	3.18471	3.1775	1.00227	0.511947	FOSL2::JUNB(var.2)
MA1464.1	MA1464.1	66	1399	3.50318	3.4975	1.00163	0.512934	ARNT2
MA0684.2	MA0684.2	202	4290	10.7219	10.725	0.999708	0.513401	RUNX3
MA0527.1	MA0527.1	24	506	1.27389	1.265	1.00702	0.515583	ZBTB33
MA0508.3	MA0508.3	539	11454	28.6093	28.635	0.999104	0.519134	PRDM1
MA0114.4	MA0114.4	244	5188	12.9512	12.97	0.998548	0.52082	HNF4A
MA0152.1	MA0152.1	378	8039	20.0637	20.0975	0.998318	0.524582	NFATC2
MA1473.1	MA1473.1	133	2831	7.05945	7.0775	0.997449	0.526085	CDX4
MA0058.3	MA0058.3	92	1960	4.88323	4.9	0.996577	0.529653	MAX
MA0468.1	MA0468.1	124	2647	6.58174	6.6175	0.994596	0.539476	DUX4
MA1484.1	MA1484.1	116	2479	6.15711	6.1975	0.993483	0.544046	ETS2
MA0029.1	MA0029.1	188	4018	9.97877	10.045	0.993407	0.550889	Mecom
MA1466.1	MA1466.1	61	1311	3.23779	3.2775	0.987885	0.558492	ATF6
MA0895.1	MA0895.1	73	1568	3.87473	3.92	0.988453	0.558815	HMBOX1
MA0519.1	MA0519.1	283	6049	15.0212	15.1225	0.993303	0.560344	Stat5a::Stat5b
MA0861.1	MA0861.1	103	2212	5.46709	5.53	0.988624	0.563759	TP73
MA0520.1	MA0520.1	271	5798	14.3843	14.495	0.992362	0.566063	Stat6
MA1547.1	MA1547.1	193	4137	10.2442	10.3425	0.990492	0.568809	PITX2
MA0834.1	MA0834.1	60	1294	3.18471	3.235	0.984455	0.56939	ATF7
MA0764.2	MA0764.2	592	12634	31.4225	31.585	0.994855	0.570669	ETV4
MA0906.1	MA0906.1	44	951	2.33546	2.3775	0.982316	0.570877	HOXC12
MA0843.1	MA0843.1	38	822	2.01699	2.055	0.981501	0.571036	TEF
MA0851.1	MA0851.1	364	7789	19.3206	19.4725	0.992199	0.577336	Foxj3
MA1145.1	MA1145.1	95	2050	5.04246	5.125	0.983895	0.581633	FOSL2::JUND(var.2)
MA0057.1	MA0057.1	349	7477	18.5244	18.6925	0.991008	0.585709	MZF1(var.2)
MA0670.1	MA0670.1	152	3275	8.06794	8.1875	0.985397	0.589646	NFIA
MA1106.1	MA1106.1	43	937	2.28238	2.3425	0.974334	0.59234	HIF1A
MA0609.2	MA0609.2	79	1712	4.19321	4.28	0.979721	0.592419	CREM
MA0024.3	MA0024.3	17	376	0.902335	0.94	0.959931	0.603389	E2F1
MA0144.2	MA0144.2	374	8029	19.8514	20.0725	0.988984	0.606415	STAT3
MA1655.1	MA1655.1	294	6323	15.6051	15.8075	0.987196	0.607521	ZNF341
MA0750.2	MA0750.2	215	4635	11.4119	11.5875	0.984845	0.60754	ZBTB7A
MA1506.1	MA1506.1	55	1203	2.91932	3.0075	0.97068	0.610506	HOXD10
MA1136.1	MA1136.1	66	1441	3.50318	3.6025	0.972432	0.611803	FOSB::JUNB(var.2)
MA0695.1	MA0695.1	121	2627	6.42251	6.5675	0.977922	0.616586	ZBTB7C
MA0878.2	MA0878.2	126	2735	6.6879	6.8375	0.97812	0.617621	CDX1
MA0846.1	MA0846.1	411	8830	21.8153	22.075	0.988235	0.618872	FOXC2
MA1133.1	MA1133.1	77	1682	4.08705	4.205	0.97195	0.61997	JUN::JUNB(var.2)
MA1503.1	MA1503.1	52	1145	2.76008	2.8625	0.964222	0.627757	HOXB9
MA0596.1	MA0596.1	180	3901	9.55414	9.7525	0.979661	0.628719	SREBF2
MA0040.1	MA0040.1	179	3880	9.50106	9.7	0.979491	0.629346	Foxq1
MA0463.2	MA0463.2	173	3754	9.18259	9.385	0.978433	0.633195	BCL6
MA0847.2	MA0847.2	308	6652	16.3482	16.63	0.983054	0.641573	FOXD2
MA0503.1	MA0503.1	276	5969	14.6497	14.9225	0.981718	0.64338	Nkx2-5(var.2)
MA0731.1	MA0731.1	204	4428	10.828	11.07	0.978141	0.645397	BCL6B
MA0905.1	MA0905.1	74	1630	3.92781	4.075	0.963881	0.646749	HOXC10
MA0908.1	MA0908.1	50	1112	2.65393	2.78	0.95465	0.653797	HOXD11
MA0018.4	MA0018.4	177	3856	9.3949	9.64	0.974575	0.655818	CREB1
MA0671.1	MA0671.1	138	3023	7.32484	7.5575	0.969215	0.665204	NFIX
MA0877.2	MA0877.2	22	502	1.16773	1.255	0.930461	0.666169	BARHL1
MA0479.1	MA0479.1	170	3714	9.02335	9.285	0.971821	0.667648	FOXH1
MA0060.3	MA0060.3	160	3500	8.49257	8.75	0.970579	0.66948	NFYA
MA0515.1	MA0515.1	418	9031	22.1868	22.5775	0.982697	0.670005	Sox6
MA0041.1	MA0041.1	472	10185	25.0531	25.4625	0.983921	0.670656	Foxd3
MA0150.2	MA0150.2	224	4878	11.8896	12.195	0.974957	0.671644	Nfe2l2
MA0025.2	MA0025.2	96	2120	5.09554	5.3	0.961423	0.672617	NFIL3
MA0156.2	MA0156.2	75	1665	3.98089	4.1625	0.95637	0.673798	FEV
MA1588.1	MA1588.1	156	3417	8.28025	8.5425	0.969301	0.674007	ZNF136
MA0839.1	MA0839.1	73	1622	3.87473	4.055	0.955545	0.674757	CREB3L1
MA0639.1	MA0639.1	34	771	1.80467	1.9275	0.936275	0.678564	DBP
MA1597.1	MA1597.1	339	7350	17.9936	18.375	0.979245	0.678591	ZNF528
MA0485.2	MA0485.2	42	947	2.2293	2.3675	0.941626	0.678836	HOXC9
MA0517.1	MA0517.1	501	10814	26.5924	27.035	0.983627	0.679688	STAT1::STAT2
MA0804.1	MA0804.1	77	1713	4.08705	4.2825	0.95436	0.682663	TBX19
MA0603.1	MA0603.1	75	1674	3.98089	4.185	0.951229	0.691469	Arntl
MA0715.1	MA0715.1	110	2442	5.83864	6.105	0.95637	0.70357	PROP1
MA0825.1	MA0825.1	82	1842	4.35244	4.605	0.945156	0.719718	MNT
MA0488.1	MA0488.1	166	3668	8.81104	9.17	0.960855	0.721524	JUN
MA1644.1	MA1644.1	168	3712	8.9172	9.28	0.960905	0.722464	NFYC
MA0756.1	MA0756.1	90	2019	4.77707	5.0475	0.946423	0.723675	ONECUT2
MA0598.3	MA0598.3	432	9395	22.9299	23.4875	0.976261	0.729023	EHF
MA0606.1	MA0606.1	235	5165	12.4735	12.9125	0.965999	0.729877	NFAT5
MA1479.1	MA1479.1	111	2481	5.89172	6.2025	0.949894	0.730346	DMRTC2
MA0501.1	MA0501.1	200	4411	10.6157	11.0275	0.962658	0.731306	MAF::NFE2
MA0594.2	MA0594.2	13	317	0.690021	0.7925	0.870689	0.733537	HOXA9
MA0776.1	MA0776.1	25	591	1.32696	1.4775	0.898114	0.737602	MYBL1
MA0600.2	MA0600.2	111	2489	5.89172	6.2225	0.946841	0.742271	RFX2
MA0006.1	MA0006.1	280	6152	14.862	15.38	0.96632	0.747741	Ahr::Arnt
MA0137.3	MA0137.3	249	5486	13.2166	13.715	0.963657	0.750002	STAT1
MA0620.3	MA0620.3	87	1970	4.61783	4.925	0.937631	0.75106	MITF
MA0518.1	MA0518.1	310	6803	16.4544	17.0075	0.967476	0.752616	Stat4
MA0004.1	MA0004.1	213	4711	11.3057	11.7775	0.959943	0.752668	Arnt
MA0625.1	MA0625.1	192	4257	10.1911	10.6425	0.957584	0.753128	NFATC3
MA0469.3	MA0469.3	12	299	0.636943	0.7475	0.852097	0.754015	E2F3
MA0470.2	MA0470.2	16	392	0.849257	0.98	0.866589	0.755607	E2F4
MA1641.1	MA1641.1	237	5233	12.5796	13.0825	0.961561	0.756187	MYF5
MA0738.1	MA0738.1	205	4543	10.8811	11.3575	0.958055	0.758168	HIC2
MA0667.1	MA0667.1	159	3546	8.43949	8.865	0.952001	0.75866	MYF6
MA0844.1	MA0844.1	36	847	1.91083	2.1175	0.902398	0.7608	XBP1
MA0143.4	MA0143.4	198	4402	10.5096	11.005	0.95498	0.769636	SOX2
MA0611.1	MA0611.1	77	1762	4.08705	4.405	0.92782	0.770189	Dux
MA0680.1	MA0680.1	46	1075	2.44161	2.6875	0.908507	0.770331	PAX7
MA1111.1	MA1111.1	242	5356	12.845	13.39	0.959299	0.771212	NR2F2
MA1475.1	MA1475.1	42	987	2.2293	2.4675	0.903465	0.773257	CREB3L4(var.2)
MA1127.1	MA1127.1	76	1745	4.03397	4.3625	0.924692	0.778336	FOSB::JUN
MA0002.2	MA0002.2	348	7653	18.4713	19.1325	0.965443	0.780884	RUNX1
MA1536.1	MA1536.1	183	4091	9.71338	10.2275	0.949731	0.78522	NR2C2(var.2)
MA0100.3	MA0100.3	155	3483	8.22718	8.7075	0.944838	0.786874	MYB
MA1143.1	MA1143.1	50	1173	2.65393	2.9325	0.905005	0.787339	FOSL1::JUND(var.2)
MA0161.2	MA0161.2	255	5663	13.535	14.1575	0.956033	0.795457	NFIC
MA0038.2	MA0038.2	168	3778	8.9172	9.445	0.944118	0.799548	GFI1
MA1150.1	MA1150.1	133	3015	7.05945	7.5375	0.936577	0.801438	RORB
MA0909.2	MA0909.2	143	3237	7.59023	8.0925	0.937934	0.80495	HOXD13
MA0836.2	MA0836.2	97	2230	5.14862	5.575	0.923519	0.809136	CEBPD
MA0763.1	MA0763.1	77	1788	4.08705	4.47	0.914329	0.809971	ETV3
MA0636.1	MA0636.1	44	1053	2.33546	2.6325	0.887163	0.814606	BHLHE41
MA1534.1	MA1534.1	113	2590	5.99788	6.475	0.926313	0.818071	NR1I3
MA0474.2	MA0474.2	103	2373	5.46709	5.9325	0.921549	0.822321	ERG
MA0626.1	MA0626.1	93	2152	4.93631	5.38	0.917529	0.822497	Npas2
MA0691.1	MA0691.1	189	4264	10.0318	10.66	0.941074	0.827004	TFAP4
MA0498.2	MA0498.2	230	5157	12.2081	12.8925	0.946912	0.827043	MEIS1
MA0712.2	MA0712.2	208	4681	11.0403	11.7025	0.943417	0.829438	OTX2
MA0475.2	MA0475.2	88	2063	4.67091	5.1575	0.905654	0.849178	FLI1
MA0007.3	MA0007.3	109	2530	5.78556	6.325	0.914713	0.849679	Ar
MA0464.2	MA0464.2	46	1123	2.44161	2.8075	0.869675	0.855314	BHLHE40
MA1624.1	MA1624.1	246	5544	13.0573	13.86	0.942087	0.857293	Stat5a
MA0645.1	MA0645.1	165	3774	8.75796	9.435	0.928242	0.858112	ETV6
MA0032.2	MA0032.2	261	5885	13.8535	14.7125	0.941614	0.867226	FOXC1
MA1619.1	MA1619.1	245	5540	13.0042	13.85	0.938935	0.869697	Ptf1a(var.2)
MA1521.1	MA1521.1	137	3174	7.27176	7.935	0.916416	0.8725	MAFA
MA0687.1	MA0687.1	278	6269	14.7558	15.6725	0.941511	0.876159	SPIC
MA0799.1	MA0799.1	124	2892	6.58174	7.23	0.910338	0.877586	RFX4
MA1579.1	MA1579.1	321	7207	17.0382	18.0175	0.945648	0.87817	ZBTB26
MA0862.1	MA0862.1	13	364	0.690021	0.91	0.758265	0.879141	GMEB2
MA1541.1	MA1541.1	201	4592	10.6688	11.48	0.929337	0.879384	NR6A1
MA1593.1	MA1593.1	322	7236	17.0913	18.09	0.944792	0.882345	ZNF317
MA0510.2	MA0510.2	121	2833	6.42251	7.0825	0.906813	0.884036	RFX5
MA0635.1	MA0635.1	53	1305	2.81316	3.2625	0.862272	0.884949	BARHL2
MA0615.1	MA0615.1	10	292	0.530786	0.73	0.727104	0.885132	Gmeb1
MA1573.1	MA1573.1	250	5674	13.2696	14.185	0.93547	0.885671	THAP11
MA0117.2	MA0117.2	158	3657	8.38641	9.1425	0.9173	0.887323	Mafb
MA1154.1	MA1154.1	189	4341	10.0318	10.8525	0.924381	0.887928	ZNF282
MA1480.1	MA1480.1	76	1830	4.03397	4.575	0.881742	0.887969	DPRX
MA0870.1	MA0870.1	104	2460	5.52017	6.15	0.897589	0.889075	Sox1
MA0659.2	MA0659.2	199	4568	10.5626	11.42	0.924924	0.89262	MAFG
MA1483.1	MA1483.1	97	2313	5.14862	5.7825	0.89038	0.897374	ELF2
MA0113.3	MA0113.3	91	2179	4.83015	5.4475	0.886673	0.898069	NR3C1
MA0495.3	MA0495.3	189	4358	10.0318	10.895	0.920775	0.898935	MAFF
MA0765.2	MA0765.2	133	3124	7.05945	7.81	0.903899	0.902457	ETV5
MA1642.1	MA1642.1	324	7318	17.1975	18.295	0.940008	0.902666	NEUROG2(var.2)
MA0077.1	MA0077.1	152	3547	8.06794	8.8675	0.909833	0.903123	SOX9
MA1625.1	MA1625.1	259	5907	13.7473	14.7675	0.930919	0.906116	Stat5b
MA1499.1	MA1499.1	70	1717	3.7155	4.2925	0.865579	0.909461	HOXB4
MA1507.1	MA1507.1	70	1717	3.7155	4.2925	0.865579	0.909461	HOXD4
MA1151.1	MA1151.1	116	2759	6.15711	6.8975	0.892659	0.912502	RORC
MA1562.1	MA1562.1	110	2628	5.83864	6.57	0.888682	0.914923	SOX14
MA0757.1	MA0757.1	156	3661	8.28025	9.1525	0.904699	0.918625	ONECUT3
MA0762.1	MA0762.1	127	3018	6.74098	7.545	0.893436	0.920739	ETV2
MA0772.1	MA0772.1	217	5020	11.518	12.55	0.917773	0.923551	IRF7
MA0043.3	MA0043.3	75	1849	3.98089	4.6225	0.861199	0.923914	HLF
MA0759.1	MA0759.1	76	1872	4.03397	4.68	0.861959	0.924047	ELK3
MA1525.1	MA1525.1	195	4536	10.3503	11.34	0.912726	0.924294	NFATC4
MA0663.1	MA0663.1	45	1158	2.38854	2.895	0.825055	0.924521	MLX
MA1649.1	MA1649.1	315	7184	16.7197	17.96	0.930943	0.929841	ZBTB12
MA0819.1	MA0819.1	52	1329	2.76008	3.3225	0.830725	0.931204	CLOCK
MA1140.2	MA1140.2	50	1283	2.65393	3.2075	0.827413	0.93166	JUNB(var.2)
MA0592.3	MA0592.3	231	5353	12.2611	13.3825	0.916207	0.934381	ESRRA
MA0098.3	MA0098.3	109	2640	5.78556	6.6	0.8766	0.936146	ETS1
MA0089.2	MA0089.2	210	4900	11.1465	12.25	0.909918	0.938739	NFE2L1
MA0719.1	MA0719.1	68	1712	3.60934	4.28	0.843304	0.940095	RHOXF1
MA1542.1	MA1542.1	143	3419	7.59023	8.5475	0.888006	0.943062	OSR1
MA0907.1	MA0907.1	71	1788	3.76858	4.47	0.843082	0.944261	HOXC13
MA1126.1	MA1126.1	81	2025	4.29936	5.0625	0.849257	0.948102	FOS::JUN(var.2)
MA0511.2	MA0511.2	71	1795	3.76858	4.4875	0.839794	0.948249	RUNX2
MA0072.1	MA0072.1	115	2801	6.10403	7.0025	0.871694	0.948712	RORA(var.2)
MA1623.1	MA1623.1	596	13344	31.6348	33.36	0.948286	0.951189	Stat2
MA0486.2	MA0486.2	151	3619	8.01486	9.0475	0.885865	0.951566	HSF1
MA0664.1	MA0664.1	44	1170	2.33546	2.925	0.798447	0.951822	MLXIPL
MA0788.1	MA0788.1	158	3784	8.38641	9.46	0.886513	0.954522	POU3F3
MA1520.1	MA1520.1	125	3043	6.63482	7.6075	0.872142	0.955254	MAF
MA1120.1	MA1120.1	209	4926	11.0934	12.315	0.900805	0.955893	SOX13
MA0842.2	MA0842.2	126	3071	6.6879	7.6775	0.871104	0.957289	NRL
MA1560.1	MA1560.1	53	1396	2.81316	3.49	0.806064	0.959313	SOHLH2
MA0845.1	MA0845.1	224	5278	11.8896	13.195	0.901068	0.961374	FOXB1
MA0771.1	MA0771.1	151	3650	8.01486	9.125	0.878341	0.962274	HSF4
MA0624.1	MA0624.1	178	4263	9.44798	10.6575	0.88651	0.964242	NFATC1
MA1645.1	MA1645.1	189	4513	10.0318	11.2825	0.889151	0.965287	NKX2-2
MA1104.2	MA1104.2	157	3796	8.33333	9.49	0.878117	0.965512	GATA6
MA0755.1	MA0755.1	28	808	1.4862	2.02	0.735742	0.966524	CUX2
MA1592.1	MA1592.1	192	4586	10.1911	11.465	0.888886	0.966822	ZNF274
MA0864.2	MA0864.2	12	401	0.636943	1.0025	0.635354	0.967244	E2F2
MA1530.1	MA1530.1	113	2805	5.99788	7.0125	0.855312	0.967315	NKX6-3
MA0899.1	MA0899.1	169	4079	8.97028	10.1975	0.879654	0.968994	HOXA10
MA0727.1	MA0727.1	85	2167	4.51168	5.4175	0.832797	0.969104	NR3C2
MA0641.1	MA0641.1	115	2865	6.10403	7.1625	0.852221	0.971483	ELF4
MA0509.2	MA0509.2	209	4986	11.0934	12.465	0.889965	0.971538	RFX1
MA0787.1	MA0787.1	157	3820	8.33333	9.55	0.8726	0.971775	POU3F2
MA0785.1	MA0785.1	144	3527	7.64331	8.8175	0.866834	0.972016	POU2F1
MA1549.1	MA1549.1	128	3164	6.79406	7.91	0.85892	0.972112	POU6F1(var.2)
MA1561.1	MA1561.1	60	1595	3.18471	3.9875	0.798674	0.973356	SOX12
MA0084.1	MA0084.1	117	2918	6.21019	7.295	0.851294	0.973406	SRY
MA1109.1	MA1109.1	323	7524	17.1444	18.81	0.91145	0.973905	NEUROD1
MA0610.1	MA0610.1	87	2229	4.61783	5.5725	0.828683	0.973914	DMRT3
MA0078.1	MA0078.1	145	3566	7.69639	8.915	0.863308	0.975788	Sox17
MA0076.2	MA0076.2	154	3770	8.1741	9.425	0.867278	0.975789	ELK4
MA0798.2	MA0798.2	215	5143	11.4119	12.8575	0.887567	0.97611	RFX3
MA0826.1	MA0826.1	46	1277	2.44161	3.1925	0.764797	0.978743	OLIG1
MA0601.1	MA0601.1	117	2941	6.21019	7.3525	0.844637	0.978765	Arid3b
MA0760.1	MA0760.1	100	2550	5.30786	6.375	0.832605	0.978916	ERF
MA0465.2	MA0465.2	172	4194	9.12951	10.485	0.870721	0.979108	CDX2
MA0770.1	MA0770.1	153	3771	8.12102	9.4275	0.861418	0.980378	HSF2
MA0676.1	MA0676.1	148	3659	7.85563	9.1475	0.858773	0.980665	Nr2e1
MA1544.1	MA1544.1	11	397	0.583864	0.9925	0.588276	0.981251	OVOL1
MA0818.1	MA0818.1	43	1213	2.28238	3.0325	0.752639	0.981349	BHLHE22
MA0868.2	MA0868.2	175	4275	9.28875	10.6875	0.869123	0.981351	SOX8
MA0692.1	MA0692.1	96	2469	5.09554	6.1725	0.825523	0.981416	TFEB
MA0789.1	MA0789.1	125	3140	6.63482	7.85	0.8452	0.981775	POU3F4
MA0108.2	MA0108.2	99	2545	5.25478	6.3625	0.825898	0.982659	TBP
MA0063.2	MA0063.2	148	3671	7.85563	9.1775	0.855966	0.98269	NKX2-5
MA0831.2	MA0831.2	105	2697	5.57325	6.7425	0.826585	0.984904	TFE3
MA0748.2	MA0748.2	49	1374	2.60085	3.435	0.757161	0.98509	YY2
MA0869.1	MA0869.1	156	3870	8.28025	9.675	0.85584	0.985195	Sox11
MA0817.1	MA0817.1	49	1375	2.60085	3.4375	0.756611	0.985308	BHLHE23
MA0754.1	MA0754.1	29	881	1.53928	2.2025	0.698878	0.985466	CUX1
MA1471.1	MA1471.1	109	2796	5.78556	6.99	0.827691	0.985889	BARX2
MA0035.4	MA0035.4	100	2592	5.30786	6.48	0.819114	0.986664	GATA1
MA0643.1	MA0643.1	175	4336	9.28875	10.84	0.856896	0.989169	Esrrg
MA0050.2	MA0050.2	698	15818	37.0488	39.545	0.936878	0.989308	IRF1
MA1524.1	MA1524.1	96	2520	5.09554	6.3	0.808816	0.989574	MSGN1
MA0660.1	MA0660.1	99	2596	5.25478	6.49	0.809673	0.990246	MEF2B
MA1125.1	MA1125.1	497	11501	26.38	28.7525	0.917487	0.991175	ZNF384
MA0650.2	MA0650.2	139	3539	7.37792	8.8475	0.833899	0.991646	HOXA13
MA0669.1	MA0669.1	61	1707	3.23779	4.2675	0.758709	0.991899	NEUROG2
MA0081.2	MA0081.2	552	12716	29.2994	31.79	0.921653	0.99219	SPIB
MA0130.1	MA0130.1	567	13051	30.0955	32.6275	0.922398	0.992658	ZNF354C
MA0866.1	MA0866.1	119	3089	6.31635	7.7225	0.817915	0.99275	SOX21
MA0827.1	MA0827.1	51	1478	2.70701	3.695	0.732613	0.993553	OLIG3
MA0784.1	MA0784.1	168	4232	8.9172	10.58	0.842835	0.993637	POU1F1
MA1540.1	MA1540.1	256	6227	13.5881	15.5675	0.872851	0.993733	NR5A1
MA1478.1	MA1478.1	83	2264	4.40552	5.66	0.77836	0.994504	DMRTA2
MA1470.1	MA1470.1	45	1341	2.38854	3.3525	0.712464	0.99468	BACH2(var.2)
MA0623.2	MA0623.2	47	1400	2.49469	3.5	0.712769	0.995427	NEUROG1
MA1468.1	MA1468.1	90	2445	4.77707	6.1125	0.781525	0.99543	ATOH7
MA1651.1	MA1651.1	226	5589	11.9958	13.9725	0.858526	0.995524	ZFP42
MA0792.1	MA0792.1	131	3413	6.95329	8.5325	0.814918	0.995605	POU5F1B
MA1563.1	MA1563.1	126	3298	6.6879	8.245	0.811146	0.995685	SOX18
MA1124.1	MA1124.1	184	4654	9.76645	11.635	0.839403	0.996348	ZNF24
MA0678.1	MA0678.1	39	1212	2.07006	3.03	0.683189	0.996401	OLIG2
MA0668.1	MA0668.1	39	1219	2.07006	3.0475	0.679266	0.996834	NEUROD2
MA0461.2	MA0461.2	50	1499	2.65393	3.7475	0.708186	0.996942	Atoh1
MA0619.1	MA0619.1	132	3470	7.00637	8.675	0.807651	0.997013	LIN54
MA0679.2	MA0679.2	189	4790	10.0318	11.975	0.837733	0.997061	ONECUT1
MA1545.1	MA1545.1	8	376	0.424628	0.94	0.451732	0.997148	OVOL2
MA0604.1	MA0604.1	12	504	0.636943	1.26	0.50551	0.99766	Atf1
MA0091.1	MA0091.1	176	4518	9.34183	11.295	0.827076	0.99778	TAL1::TCF3
MA0683.1	MA0683.1	126	3363	6.6879	8.4075	0.795468	0.998004	POU4F2
MA1570.1	MA1570.1	82	2317	4.35244	5.7925	0.751393	0.998109	TFAP4(var.2)
MA0141.3	MA0141.3	176	4534	9.34183	11.335	0.824158	0.998132	ESRRB
MA0153.2	MA0153.2	67	1957	3.55626	4.8925	0.726881	0.998291	HNF1B
MA0080.5	MA0080.5	656	15213	34.8195	38.0325	0.91552	0.998568	SPI1
MA0607.1	MA0607.1	94	2641	4.98938	6.6025	0.755681	0.998831	Bhlha15
MA1568.1	MA1568.1	80	2309	4.24628	5.7725	0.735606	0.998967	TCF21(var.2)
MA0698.1	MA0698.1	287	7132	15.2335	17.83	0.854377	0.999034	ZBTB18
MA0095.2	MA0095.2	202	5195	10.7219	12.9875	0.825553	0.999039	YY1
MA0083.3	MA0083.3	55	1697	2.91932	4.2425	0.688113	0.999118	SRF
MA0046.2	MA0046.2	119	3263	6.31635	8.1575	0.7743	0.999139	HNF1A
MA0142.1	MA0142.1	219	5599	11.6242	13.9975	0.830449	0.999166	Pou5f1::Sox2
MA0693.2	MA0693.2	156	4160	8.28025	10.4	0.796178	0.999351	VDR
MA0790.1	MA0790.1	137	3727	7.27176	9.3175	0.780441	0.999464	POU4F1
MA1113.2	MA1113.2	130	3577	6.90021	8.9425	0.77162	0.999568	PBX2
MA0786.1	MA0786.1	161	4318	8.54565	10.795	0.79163	0.999607	POU3F1
MA1639.1	MA1639.1	109	3094	5.78556	7.735	0.747972	0.999681	MEIS1(var.2)
MA0070.1	MA0070.1	104	2983	5.52017	7.4575	0.740217	0.999726	PBX1
MA0505.1	MA0505.1	340	8471	18.0467	21.1775	0.852164	0.999763	Nr5a2
MA0773.1	MA0773.1	128	3574	6.79406	8.935	0.760387	0.999767	MEF2D
MA0681.2	MA0681.2	175	4713	9.28875	11.7825	0.788351	0.999828	PHOX2B
MA0087.1	MA0087.1	234	6087	12.4204	15.2175	0.816191	0.999829	Sox5
MA1123.2	MA1123.2	249	6436	13.2166	16.09	0.821415	0.999835	TWIST1
MA0627.2	MA0627.2	168	4570	8.9172	11.425	0.780499	0.999871	POU2F3
MA0059.1	MA0059.1	119	3405	6.31635	8.5125	0.742009	0.999884	MAX::MYC
MA1640.1	MA1640.1	133	3757	7.05945	9.3925	0.751605	0.999905	MEIS2(var.2)
MA0602.1	MA0602.1	66	2137	3.50318	5.3425	0.65572	0.999952	Arid5a
MA1155.1	MA1155.1	378	9502	20.0637	23.755	0.844609	0.999961	ZSCAN4
MA0151.1	MA0151.1	751	17749	39.862	44.3725	0.898349	0.999977	Arid3a
MA1638.1	MA1638.1	237	6335	12.5796	15.8375	0.794293	0.99998	HAND2
MA0901.2	MA0901.2	217	5943	11.518	14.8575	0.775235	0.999993	HOXB13
MA0497.1	MA0497.1	231	6305	12.2611	15.7625	0.777868	0.999995	MEF2C
MA0507.1	MA0507.1	174	5016	9.23567	12.54	0.736497	0.999998	POU2F2
MA1115.1	MA1115.1	169	4908	8.97028	12.27	0.731074	0.999999	POU5F1
MA0791.1	MA0791.1	120	3702	6.36943	9.255	0.688215	0.999999	POU4F3
MA1618.1	MA1618.1	224	6312	11.8896	15.78	0.75346	1	Ptf1a
MA0633.1	MA0633.1	86	2939	4.56476	7.3475	0.621267	1	Twist2
MA0052.4	MA0052.4	219	6300	11.6242	15.75	0.738045	1	MEF2A
MA1108.2	MA1108.2	189	5802	10.0318	14.505	0.691613	1	MXI1
MA0139.1	MA0139.1	369	10908	19.586	27.27	0.718225	1	CTCF

## Sheet: EnrichedMotifs_NCC_Neural_Domai
	motif	observed	background	percent.observed	percent.background	fold.enrichment	pvalue	motif.name
MA1639.1	MA1639.1	30	3301	30.303	8.2525	3.67198	1.95976e-10	MEIS1(var.2)
MA0515.1	MA0515.1	50	9221	50.5051	23.0525	2.19087	2.42495e-09	Sox6
MA0514.1	MA0514.1	60	12901	60.6061	32.2525	1.87911	6.22071e-09	Sox3
MA0867.2	MA0867.2	47	8625	47.4747	21.5625	2.20173	9.54064e-09	SOX4
MA0442.2	MA0442.2	46	8856	46.4646	22.14	2.09867	7.28876e-08	SOX10
MA1563.1	MA1563.1	24	3465	24.2424	8.6625	2.79855	2.89182e-06	SOX18
MA0153.2	MA0153.2	18	2191	18.1818	5.4775	3.31936	6.5775e-06	HNF1B
MA1562.1	MA1562.1	20	2726	20.202	6.815	2.96435	1.00446e-05	SOX14
MA0070.1	MA0070.1	21	3067	21.2121	7.6675	2.7665	1.64962e-05	PBX1
MA0868.2	MA0868.2	26	4482	26.2626	11.205	2.34383	2.48551e-05	SOX8
MA0078.1	MA0078.1	23	3810	23.2323	9.525	2.43909	4.48638e-05	Sox17
MA1113.2	MA1113.2	23	3864	23.2323	9.66	2.405	5.58126e-05	PBX2
MA0046.2	MA0046.2	22	3682	22.2222	9.205	2.41415	7.9562e-05	HNF1A
MA1640.1	MA1640.1	23	4053	23.2323	10.1325	2.29285	0.000115664	MEIS2(var.2)
MA1152.1	MA1152.1	37	8721	37.3737	21.8025	1.7142	0.000302878	SOX15
MA1120.1	MA1120.1	25	5038	25.2525	12.595	2.00496	0.000447747	SOX13
MA0142.1	MA0142.1	27	6100	27.2727	15.25	1.78838	0.00148382	Pou5f1::Sox2
MA1561.1	MA1561.1	11	1636	11.1111	4.09	2.71665	0.00241834	SOX12
MA0077.1	MA0077.1	18	3699	18.1818	9.2475	1.96613	0.00402781	SOX9
MA0143.4	MA0143.4	21	4639	21.2121	11.5975	1.82903	0.00432238	SOX2
MA1499.1	MA1499.1	11	1887	11.1111	4.7175	2.3553	0.00701179	HOXB4
MA1507.1	MA1507.1	11	1887	11.1111	4.7175	2.3553	0.00701179	HOXD4
MA0659.2	MA0659.2	21	4865	21.2121	12.1625	1.74406	0.00743962	MAFG
MA0754.1	MA0754.1	7	936	7.07071	2.34	3.02167	0.0087172	CUX1
MA0680.1	MA0680.1	8	1179	8.08081	2.9475	2.74158	0.00899379	PAX7
MA0471.2	MA0471.2	32	8667	32.3232	21.6675	1.49178	0.00908456	E2F6
MA0730.1	MA0730.1	20	4673	20.202	11.6825	1.72925	0.00992647	RARA(var.2)
MA1548.1	MA1548.1	15	3146	15.1515	7.865	1.92645	0.0104439	PLAGL2
MA1504.1	MA1504.1	11	2016	11.1111	5.04	2.20459	0.0111891	HOXC4
MA0163.1	MA0163.1	28	7402	28.2828	18.505	1.52839	0.0113591	PLAG1
MA0780.1	MA0780.1	8	1233	8.08081	3.0825	2.62151	0.0115637	PAX3
MA1593.1	MA1593.1	28	7465	28.2828	18.6625	1.51549	0.0126945	ZNF317
MA0790.1	MA0790.1	18	4201	18.1818	10.5025	1.73119	0.0143814	POU4F1
MA0864.2	MA0864.2	4	380	4.0404	0.95	4.25306	0.0148901	E2F2
MA1651.1	MA1651.1	22	5583	22.2222	13.9575	1.59213	0.016913	ZFP42
MA0524.2	MA0524.2	18	4326	18.1818	10.815	1.68117	0.0189044	TFAP2C
MA0043.3	MA0043.3	10	1913	10.101	4.7825	2.11208	0.0201136	HLF
MA0517.1	MA0517.1	38	11388	38.3838	28.47	1.34822	0.0209914	STAT1::STAT2
MA1530.1	MA1530.1	13	2845	13.1313	7.1125	1.84623	0.0231858	NKX6-3
MA0897.1	MA0897.1	15	3518	15.1515	8.795	1.72274	0.0262101	Hmx2
MA1532.1	MA1532.1	15	3519	15.1515	8.7975	1.72225	0.0262686	NR1D2
MA0748.2	MA0748.2	7	1187	7.07071	2.9675	2.38272	0.0281406	YY2
MA0884.1	MA0884.1	12	2629	12.1212	6.5725	1.84423	0.0290222	DUXA
MA0894.1	MA0894.1	10	2036	10.101	5.09	1.98448	0.0293079	HESX1
MA1599.1	MA1599.1	21	5612	21.2121	14.03	1.51191	0.0327792	ZNF682
MA1597.1	MA1597.1	26	7353	26.2626	18.3825	1.42868	0.0329762	ZNF528
MA0102.4	MA0102.4	11	2381	11.1111	5.9525	1.86663	0.0334409	CEBPA
MA0136.2	MA0136.2	17	4340	17.1717	10.85	1.58265	0.0373702	ELF5
MA0145.3	MA0145.3	7	1266	7.07071	3.165	2.23403	0.0378674	TFCP2
MA0914.1	MA0914.1	12	2752	12.1212	6.88	1.7618	0.0391779	ISL2
MA0135.1	MA0135.1	14	3408	14.1414	8.52	1.65979	0.0411235	Lhx3
MA0898.1	MA0898.1	15	3733	15.1515	9.3325	1.62352	0.0411964	Hmx3
MA0753.2	MA0753.2	40	12706	40.404	31.765	1.27197	0.042863	ZNF740
MA0810.1	MA0810.1	18	4768	18.1818	11.92	1.52532	0.0442224	TFAP2A(var.2)
MA0038.2	MA0038.2	15	3802	15.1515	9.505	1.59406	0.0471158	GFI1
MA0050.2	MA0050.2	50	16692	50.5051	41.73	1.21028	0.048116	IRF1
MA0896.1	MA0896.1	12	2872	12.1212	7.18	1.68819	0.0513083	Hmx1
MA0888.1	MA0888.1	8	1645	8.08081	4.1125	1.96494	0.0514383	EVX2
MA1552.1	MA1552.1	9	1943	9.09091	4.8575	1.87152	0.0515475	RARB(var.3)
MA0468.1	MA0468.1	12	2879	12.1212	7.1975	1.68409	0.0520877	DUX4
MA0854.1	MA0854.1	10	2342	10.101	5.855	1.72519	0.0644357	Alx1
MA0470.2	MA0470.2	3	371	3.0303	0.9275	3.26717	0.0648138	E2F4
MA0758.1	MA0758.1	9	2034	9.09091	5.085	1.78779	0.0649662	E2F7
MA1528.1	MA1528.1	15	3981	15.1515	9.9525	1.52238	0.0652551	NFIX(var.2)
MA0483.1	MA0483.1	21	6057	21.2121	15.1425	1.40083	0.065564	Gfi1b
MA0149.1	MA0149.1	52	17814	52.5253	44.535	1.17942	0.0671464	EWSR1-FLI1
MA0792.1	MA0792.1	14	3676	14.1414	9.19	1.53878	0.0688514	POU5F1B
MA0865.1	MA0865.1	12	3020	12.1212	7.55	1.60546	0.0695553	E2F8
MA0791.1	MA0791.1	15	4039	15.1515	10.0975	1.50052	0.0720394	POU4F3
MA0858.1	MA0858.1	16	4419	16.1616	11.0475	1.46292	0.0767165	Rarb(var.2)
MA0811.1	MA0811.1	16	4448	16.1616	11.12	1.45338	0.0802898	TFAP2B
MA0734.2	MA0734.2	20	5852	20.202	14.63	1.38086	0.08072	GLI2
MA1521.1	MA1521.1	12	3108	12.1212	7.77	1.56	0.0822178	MAFA
MA0608.1	MA0608.1	8	1851	8.08081	4.6275	1.74626	0.0882207	Creb3l2
MA0039.4	MA0039.4	48	16533	48.4848	41.3325	1.17304	0.0899496	KLF4
MA0737.1	MA0737.1	12	3158	12.1212	7.895	1.5353	0.0900308	GLIS3
MA1115.1	MA1115.1	18	5234	18.1818	13.085	1.38952	0.0914014	POU5F1
MA0095.2	MA0095.2	18	5252	18.1818	13.13	1.38475	0.0937137	YY1
MA0104.4	MA0104.4	7	1575	7.07071	3.9375	1.79574	0.0958794	MYCN
MA0081.2	MA0081.2	38	12711	38.3838	31.7775	1.20789	0.09721	SPIB
MA0051.1	MA0051.1	17	4928	17.1717	12.32	1.39381	0.0975543	IRF2
MA1592.1	MA1592.1	16	4586	16.1616	11.465	1.40965	0.0988049	ZNF274
MA1643.1	MA1643.1	18	5294	18.1818	13.235	1.37377	0.0992575	NFIB
MA0887.1	MA0887.1	7	1596	7.07071	3.99	1.77211	0.101015	EVX1
MA1630.1	MA1630.1	28	8981	28.2828	22.4525	1.25967	0.103814	Znf281
MA0164.1	MA0164.1	16	4625	16.1616	11.5625	1.39776	0.104495	Nr2e3
MA0036.3	MA0036.3	14	3950	14.1414	9.875	1.43204	0.108033	GATA2
MA0765.2	MA0765.2	11	2933	11.1111	7.3325	1.51532	0.10938	ETV5
MA0025.2	MA0025.2	9	2270	9.09091	5.675	1.60192	0.109416	NFIL3
MA0056.2	MA0056.2	17	5014	17.1717	12.535	1.3699	0.109826	MZF1
MA0639.1	MA0639.1	4	742	4.0404	1.855	2.17812	0.112591	DBP
MA1553.1	MA1553.1	8	1962	8.08081	4.905	1.64746	0.113159	RARG(var.3)
MA0595.1	MA0595.1	13	3637	13.1313	9.0925	1.44419	0.113572	SREBF1
MA0687.1	MA0687.1	21	6486	21.2121	16.215	1.30818	0.114527	SPIC
MA1515.1	MA1515.1	26	8346	26.2626	20.865	1.25869	0.116819	KLF2
MA1629.1	MA1629.1	35	11753	35.3535	29.3825	1.20322	0.117022	Zic2
MA1473.1	MA1473.1	11	2989	11.1111	7.4725	1.48693	0.120408	CDX4
MA0147.3	MA0147.3	9	2325	9.09091	5.8125	1.56403	0.121783	MYC
MA0789.1	MA0789.1	12	3357	12.1212	8.3925	1.44429	0.125607	POU3F4
MA1527.1	MA1527.1	15	4429	15.1515	11.0725	1.36839	0.129894	NFIC(var.2)
MA1628.1	MA1628.1	35	11870	35.3535	29.675	1.19136	0.130312	Zic1::Zic2
MA0903.1	MA0903.1	11	3042	11.1111	7.605	1.46103	0.131413	HOXB3
MA1112.2	MA1112.2	19	5896	19.1919	14.74	1.30203	0.134786	NR4A1
MA0725.1	MA0725.1	6	1404	6.06061	3.51	1.72667	0.135238	VSX1
MA0726.1	MA0726.1	6	1404	6.06061	3.51	1.72667	0.135238	VSX2
MA0788.1	MA0788.1	14	4106	14.1414	10.265	1.37763	0.135459	POU3F3
MA0035.4	MA0035.4	10	2730	10.101	6.825	1.48	0.137893	GATA1
MA1653.1	MA1653.1	45	15848	45.4545	39.62	1.14726	0.139068	ZNF148
MA1150.1	MA1150.1	11	3082	11.1111	7.705	1.44207	0.140079	RORB
MA1505.1	MA1505.1	6	1425	6.06061	3.5625	1.70122	0.1421	HOXC8
MA0683.1	MA0683.1	13	3793	13.1313	9.4825	1.38479	0.143118	POU4F2
MA1656.1	MA1656.1	20	6315	20.202	15.7875	1.27962	0.143283	ZNF449
MA1534.1	MA1534.1	10	2767	10.101	6.9175	1.46021	0.146614	NR1I3
MA1555.1	MA1555.1	8	2099	8.08081	5.2475	1.53993	0.148724	RXRB(var.2)
MA0843.1	MA0843.1	4	828	4.0404	2.07	1.95189	0.149804	TEF
MA1501.1	MA1501.1	8	2104	8.08081	5.26	1.53628	0.150117	HOXB7
MA1623.1	MA1623.1	40	13980	40.404	34.95	1.15605	0.150677	Stat2
MA0793.1	MA0793.1	11	3131	11.1111	7.8275	1.4195	0.151109	POU6F2
MA1149.1	MA1149.1	15	4548	15.1515	11.37	1.33259	0.151833	RARA::RXRG
MA0627.2	MA0627.2	16	4917	16.1616	12.2925	1.31475	0.153531	POU2F3
MA0785.1	MA0785.1	13	3862	13.1313	9.655	1.36005	0.157436	POU2F1
MA1583.1	MA1583.1	4	858	4.0404	2.145	1.88364	0.163785	ZFP57
MA1491.1	MA1491.1	18	5713	18.1818	14.2825	1.27301	0.165992	GLI3
MA0611.1	MA0611.1	7	1825	7.07071	4.5625	1.54974	0.166347	Dux
MA1114.1	MA1114.1	22	7207	22.2222	18.0175	1.23337	0.167989	PBX3
MA0721.1	MA0721.1	12	3561	12.1212	8.9025	1.36155	0.16935	UNCX
MA0688.1	MA0688.1	12	3563	12.1212	8.9075	1.36079	0.169813	TBX2
MA0886.1	MA0886.1	7	1841	7.07071	4.6025	1.53628	0.171507	EMX2
MA0755.1	MA0755.1	4	875	4.0404	2.1875	1.84704	0.171914	CUX2
MA0482.2	MA0482.2	14	4296	14.1414	10.74	1.31671	0.173765	GATA4
MA1524.1	MA1524.1	9	2536	9.09091	6.34	1.4339	0.175894	MSGN1
MA0479.1	MA0479.1	13	3949	13.1313	9.8725	1.33009	0.176539	FOXH1
MA0495.3	MA0495.3	15	4676	15.1515	11.69	1.29611	0.17759	MAFF
MA0677.1	MA0677.1	19	6152	19.1919	15.38	1.24785	0.178926	Nr2f6
MA1654.1	MA1654.1	24	8028	24.2424	20.07	1.20789	0.179594	ZNF16
MA0519.1	MA0519.1	19	6186	19.1919	15.465	1.24099	0.185319	Stat5a::Stat5b
MA1578.1	MA1578.1	21	6939	21.2121	17.3475	1.22278	0.186519	VEZF1
MA0087.1	MA0087.1	20	6573	20.202	16.4325	1.22939	0.188019	Sox5
MA0513.1	MA0513.1	25	8459	25.2525	21.1475	1.19411	0.188349	SMAD2::SMAD3::SMAD4
MA0870.1	MA0870.1	9	2580	9.09091	6.45	1.40944	0.18842	Sox1
MA1483.1	MA1483.1	8	2234	8.08081	5.585	1.44688	0.188535	ELF2
MA0879.1	MA0879.1	7	1905	7.07071	4.7625	1.48466	0.192836	Dlx1
MA1480.1	MA1480.1	7	1909	7.07071	4.7725	1.48155	0.194205	DPRX
MA0866.1	MA0866.1	11	3313	11.1111	8.2825	1.34152	0.195877	SOX21
MA0778.1	MA0778.1	8	2259	8.08081	5.6475	1.43086	0.196379	NFKB2
MA0080.5	MA0080.5	43	15539	43.4343	38.8475	1.11807	0.201449	SPI1
MA0909.2	MA0909.2	11	3339	11.1111	8.3475	1.33107	0.202732	HOXD13
MA0690.1	MA0690.1	12	3713	12.1212	9.2825	1.30581	0.206378	TBX21
MA0853.1	MA0853.1	8	2291	8.08081	5.7275	1.41088	0.206618	Alx4
MA0105.4	MA0105.4	8	2294	8.08081	5.735	1.40903	0.207589	NFKB1
MA1110.1	MA1110.1	10	3006	10.101	7.515	1.34411	0.209459	NR1H4
MA0024.3	MA0024.3	2	348	2.0202	0.87	2.32207	0.213101	E2F1
MA0718.1	MA0718.1	8	2316	8.08081	5.79	1.39565	0.214766	RAX
MA0633.1	MA0633.1	10	3025	10.101	7.5625	1.33567	0.2149	Twist2
MA1125.1	MA1125.1	35	12483	35.3535	31.2075	1.13285	0.215362	ZNF384
MA0101.1	MA0101.1	13	4119	13.1313	10.2975	1.27519	0.217039	REL
MA1575.1	MA1575.1	8	2326	8.08081	5.815	1.38965	0.21806	THRB(var.2)
MA0813.1	MA0813.1	12	3775	12.1212	9.4375	1.28437	0.222466	TFAP2B(var.3)
MA0017.2	MA0017.2	18	6009	18.1818	15.0225	1.21031	0.225105	NR2F1
MA1531.1	MA1531.1	12	3812	12.1212	9.53	1.2719	0.232318	NR1D1
MA0832.1	MA0832.1	13	4187	13.1313	10.4675	1.25448	0.234318	Tcf21
MA0782.2	MA0782.2	19	6451	19.1919	16.1275	1.19001	0.239085	PKNOX1
MA0661.1	MA0661.1	8	2397	8.08081	5.9925	1.34849	0.241997	MEOX1
MA0159.1	MA0159.1	15	4966	15.1515	12.415	1.22042	0.243519	RARA::RXRA
MA0641.1	MA0641.1	9	2766	9.09091	6.915	1.31467	0.245437	ELF4
MA1470.1	MA1470.1	5	1359	5.05051	3.3975	1.48654	0.246838	BACH2(var.2)
MA1497.1	MA1497.1	7	2060	7.07071	5.15	1.37295	0.248544	HOXA6
MA1625.1	MA1625.1	18	6129	18.1818	15.3225	1.18661	0.251562	Stat5b
MA0874.1	MA0874.1	7	2073	7.07071	5.1825	1.36434	0.25344	Arx
MA0089.2	MA0089.2	15	5024	15.1515	12.56	1.20633	0.257823	NFE2L1
MA1594.1	MA1594.1	12	3909	12.1212	9.7725	1.24034	0.258966	ZNF382
MA0794.1	MA0794.1	5	1389	5.05051	3.4725	1.45443	0.260824	PROX1
MA1151.1	MA1151.1	9	2814	9.09091	7.035	1.29224	0.261084	RORC
MA0719.1	MA0719.1	6	1746	6.06061	4.365	1.38845	0.264156	RHOXF1
MA0473.3	MA0473.3	28	10034	28.2828	25.085	1.12748	0.264207	ELF1
MA0779.1	MA0779.1	6	1756	6.06061	4.39	1.38055	0.268365	PAX1
MA0069.1	MA0069.1	7	2115	7.07071	5.2875	1.33725	0.269459	PAX6
MA0689.1	MA0689.1	11	3583	11.1111	8.9575	1.24043	0.271858	TBX20
MA0124.2	MA0124.2	9	2852	9.09091	7.13	1.27502	0.273701	Nkx3-1
MA0117.2	MA0117.2	12	3963	12.1212	9.9075	1.22344	0.274273	Mafb
MA0607.1	MA0607.1	9	2855	9.09091	7.1375	1.27368	0.274706	Bhlha15
MA0644.1	MA0644.1	8	2495	8.08081	6.2375	1.29552	0.276436	ESX1
MA1579.1	MA1579.1	21	7396	21.2121	18.49	1.14722	0.27859	ZBTB26
MA0762.1	MA0762.1	9	2868	9.09091	7.17	1.26791	0.27907	ETV2
MA1137.1	MA1137.1	10	3239	10.101	8.0975	1.24742	0.279912	FOSL1::JUNB
MA0599.1	MA0599.1	43	16043	43.4343	40.1075	1.08295	0.281705	KLF5
MA0657.1	MA0657.1	10	3263	10.101	8.1575	1.23825	0.287573	KLF13
MA0504.1	MA0504.1	23	8210	23.2323	20.525	1.1319	0.287695	NR2C2
MA0597.1	MA0597.1	15	5142	15.1515	12.855	1.17865	0.2879	THAP1
MA1589.1	MA1589.1	12	4013	12.1212	10.0325	1.20819	0.288717	ZNF140
MA0702.2	MA0702.2	7	2167	7.07071	5.4175	1.30516	0.289672	LMX1A
MA0645.1	MA0645.1	11	3662	11.1111	9.155	1.21367	0.295812	ETV6
MA1650.1	MA1650.1	5	1465	5.05051	3.6625	1.37898	0.297042	ZBTB14
MA0071.1	MA0071.1	12	4042	12.1212	10.105	1.19953	0.297204	RORA
MA0658.1	MA0658.1	6	1829	6.06061	4.5725	1.32545	0.299584	LHX6
MA1495.1	MA1495.1	4	1119	4.0404	2.7975	1.44429	0.300471	HOXA1
MA0158.2	MA0158.2	4	1119	4.0404	2.7975	1.44429	0.300471	HOXA5
MA0904.2	MA0904.2	4	1119	4.0404	2.7975	1.44429	0.300471	HOXB5
MA0019.1	MA0019.1	7	2199	7.07071	5.4975	1.28617	0.302294	Ddit3::Cebpa
MA0860.1	MA0860.1	14	4817	14.1414	12.0425	1.17429	0.302472	Rarg(var.2)
MA0722.1	MA0722.1	6	1842	6.06061	4.605	1.31609	0.305223	VAX1
MA0723.1	MA0723.1	6	1842	6.06061	4.605	1.31609	0.305223	VAX2
MA1481.1	MA1481.1	6	1842	6.06061	4.605	1.31609	0.305223	DRGX
MA0893.2	MA0893.2	6	1842	6.06061	4.605	1.31609	0.305223	GSX2
MA0679.2	MA0679.2	15	5220	15.1515	13.05	1.16104	0.308417	ONECUT1
MA0781.1	MA0781.1	6	1855	6.06061	4.6375	1.30687	0.310882	PAX9
MA1537.1	MA1537.1	17	6012	17.1717	15.03	1.1425	0.314958	NR2F1(var.2)
MA0671.1	MA0671.1	9	2974	9.09091	7.435	1.22272	0.315376	NFIX
MA0113.3	MA0113.3	7	2244	7.07071	5.61	1.26038	0.320242	NR3C1
MA1143.1	MA1143.1	4	1155	4.0404	2.8875	1.39927	0.3206	FOSL1::JUND(var.2)
MA0596.1	MA0596.1	11	3742	11.1111	9.355	1.18772	0.320673	SREBF2
MA1484.1	MA1484.1	7	2255	7.07071	5.6375	1.25423	0.324661	ETS2
MA0756.1	MA0756.1	7	2256	7.07071	5.64	1.25367	0.325063	ONECUT2
MA1633.1	MA1633.1	17	6067	17.1717	15.1675	1.13214	0.328925	BACH1
MA0650.2	MA0650.2	11	3769	11.1111	9.4225	1.17921	0.329181	HOXA13
MA1520.1	MA1520.1	9	3016	9.09091	7.54	1.20569	0.330063	MAF
MA1646.1	MA1646.1	25	9191	25.2525	22.9775	1.09901	0.331219	OSR2
MA0774.1	MA0774.1	12	4167	12.1212	10.4175	1.16354	0.334584	MEIS2
MA1124.1	MA1124.1	14	4941	14.1414	12.3525	1.14482	0.336923	ZNF24
MA1509.1	MA1509.1	2	484	2.0202	1.21	1.66959	0.33713	IRF6
MA0521.1	MA0521.1	25	9221	25.2525	23.0525	1.09544	0.337759	Tcf12
MA1511.1	MA1511.1	26	9636	26.2626	24.09	1.09019	0.342592	KLF10
MA0109.1	MA0109.1	7	2302	7.07071	5.755	1.22862	0.343654	HLTF
MA0827.1	MA0827.1	5	1564	5.05051	3.91	1.29169	0.345384	OLIG3
MA0787.1	MA0787.1	12	4203	12.1212	10.5075	1.15358	0.345553	POU3F2
MA0831.2	MA0831.2	8	2685	8.08081	6.7125	1.20384	0.346615	TFE3
MA0146.2	MA0146.2	16	5752	16.1616	14.38	1.1239	0.347669	Zfx
MA0156.2	MA0156.2	5	1572	5.05051	3.93	1.28512	0.349325	FEV
MA0836.2	MA0836.2	7	2316	7.07071	5.79	1.22119	0.349343	CEBPD
MA1624.1	MA1624.1	16	5772	16.1616	14.43	1.12	0.353012	Stat5a
MA1116.1	MA1116.1	23	8540	23.2323	21.35	1.08817	0.361174	RBPJ
MA0107.1	MA0107.1	12	4264	12.1212	10.66	1.13707	0.364305	RELA
MA0037.3	MA0037.3	9	3113	9.09091	7.7825	1.16812	0.364465	GATA3
MA1155.1	MA1155.1	26	9742	26.2626	24.355	1.07833	0.365746	ZSCAN4
MA0598.3	MA0598.3	25	9355	25.2525	23.3875	1.07974	0.367423	EHF
MA1550.1	MA1550.1	15	5438	15.1515	13.595	1.11449	0.367845	PPARD
MA1109.1	MA1109.1	20	7418	20.202	18.545	1.08935	0.374586	NEUROD1
MA0763.1	MA0763.1	5	1626	5.05051	4.065	1.24244	0.375988	ETV3
MA1512.1	MA1512.1	25	9405	25.2525	23.5125	1.074	0.378657	KLF11
MA0676.1	MA0676.1	11	3925	11.1111	9.8125	1.13234	0.379212	Nr2e1
MA1565.1	MA1565.1	15	5489	15.1515	13.7225	1.10414	0.382078	TBX18
MA0786.1	MA0786.1	13	4713	13.1313	11.7825	1.11448	0.383054	POU3F1
MA0806.1	MA0806.1	10	3560	10.101	8.9	1.13494	0.386376	TBX4
MA0807.1	MA0807.1	10	3560	10.101	8.9	1.13494	0.386376	TBX5
MA0144.2	MA0144.2	22	8256	22.2222	20.64	1.07666	0.386871	STAT3
MA1104.2	MA1104.2	11	3973	11.1111	9.9325	1.11866	0.39482	GATA6
MA0027.2	MA0027.2	6	2046	6.06061	5.115	1.18487	0.395502	EN1
MA0629.1	MA0629.1	7	2439	7.07071	6.0975	1.15961	0.399693	Rhox11
MA1600.1	MA1600.1	16	5958	16.1616	14.895	1.08504	0.403454	ZNF684
MA1513.1	MA1513.1	10	3617	10.101	9.0425	1.11706	0.405848	KLF15
MA1567.1	MA1567.1	10	3620	10.101	9.05	1.11613	0.406875	TBX6
MA0476.1	MA0476.1	11	4010	11.1111	10.025	1.10834	0.40689	FOS
MA1655.1	MA1655.1	16	5972	16.1616	14.93	1.08249	0.407293	ZNF341
MA0878.2	MA0878.2	8	2848	8.08081	7.12	1.13494	0.408759	CDX1
MA1498.1	MA1498.1	3	935	3.0303	2.3375	1.29639	0.408778	HOXA7
MA0910.2	MA0910.2	3	935	3.0303	2.3375	1.29639	0.408778	HOXD8
MA0132.2	MA0132.2	4	1312	4.0404	3.28	1.23183	0.408934	PDX1
MA0612.2	MA0612.2	4	1312	4.0404	3.28	1.23183	0.408934	EMX1
MA0900.2	MA0900.2	4	1312	4.0404	3.28	1.23183	0.408934	HOXA2
MA0902.2	MA0902.2	4	1312	4.0404	3.28	1.23183	0.408934	HOXB2
MA0912.2	MA0912.2	4	1312	4.0404	3.28	1.23183	0.408934	HOXD3
MA0741.1	MA0741.1	36	13925	36.3636	34.8125	1.04456	0.409532	KLF16
MA0523.1	MA0523.1	19	7182	19.1919	17.955	1.06889	0.414203	TCF7L2
MA0510.2	MA0510.2	8	2864	8.08081	7.16	1.1286	0.414889	RFX5
MA0835.2	MA0835.2	12	4435	12.1212	11.0875	1.09323	0.417615	BATF3
MA0838.1	MA0838.1	2	577	2.0202	1.4425	1.40049	0.419061	CEBPG
MA1148.1	MA1148.1	14	5233	14.1414	13.0825	1.08094	0.42105	PPARA::RXRA
MA1522.1	MA1522.1	30	11588	30.303	28.97	1.04601	0.422034	MAZ
MA0655.1	MA0655.1	7	2494	7.07071	6.235	1.13403	0.42228	JDP2
MA0063.2	MA0063.2	10	3666	10.101	9.165	1.10213	0.422627	NKX2-5
MA1554.1	MA1554.1	5	1721	5.05051	4.3025	1.17385	0.42286	RFX7
MA0800.1	MA0800.1	10	3673	10.101	9.1825	1.10003	0.425025	EOMES
MA0883.1	MA0883.1	6	2116	6.06061	5.29	1.14567	0.426706	Dmbx1
MA1464.1	MA1464.1	4	1344	4.0404	3.36	1.2025	0.426788	ARNT2
MA1134.1	MA1134.1	8	2906	8.08081	7.265	1.11229	0.430975	FOS::JUNB
MA0759.1	MA0759.1	5	1740	5.05051	4.35	1.16104	0.432184	ELK3
MA0812.1	MA0812.1	11	4090	11.1111	10.225	1.08666	0.433048	TFAP2B(var.2)
MA0625.1	MA0625.1	12	4487	12.1212	11.2175	1.08056	0.433934	NFATC3
MA0066.1	MA0066.1	10	3700	10.101	9.25	1.092	0.434274	PPARG
MA0115.1	MA0115.1	14	5289	14.1414	13.2225	1.0695	0.437419	NR1H2::RXRA
MA1603.1	MA1603.1	10	3712	10.101	9.28	1.08847	0.438383	Dmrt1
MA1642.1	MA1642.1	19	7277	19.1919	18.1925	1.05494	0.438513	NEUROG2(var.2)
MA0863.1	MA0863.1	7	2539	7.07071	6.3475	1.11394	0.440719	MTF1
MA0160.1	MA0160.1	12	4514	12.1212	11.285	1.0741	0.44241	NR4A2
MA1645.1	MA1645.1	12	4516	12.1212	11.29	1.07362	0.443038	NKX2-2
MA1418.1	MA1418.1	20	7696	20.202	19.24	1.05	0.443855	IRF3
MA0462.2	MA0462.2	12	4519	12.1212	11.2975	1.07291	0.443979	BATF::JUN
MA0733.1	MA0733.1	11	4133	11.1111	10.3325	1.07536	0.44711	EGR4
MA0674.1	MA0674.1	7	2556	7.07071	6.39	1.10653	0.447667	NKX6-1
MA1519.1	MA1519.1	7	2556	7.07071	6.39	1.10653	0.447667	LHX5
MA1542.1	MA1542.1	9	3345	9.09091	8.3625	1.0871	0.447996	OSR1
MA0640.2	MA0640.2	26	10108	26.2626	25.27	1.03928	0.44808	ELF3
MA0004.1	MA0004.1	12	4538	12.1212	11.345	1.06842	0.449941	Arnt
MA0150.2	MA0150.2	13	4935	13.1313	12.3375	1.06434	0.450023	Nfe2l2
MA1549.1	MA1549.1	9	3354	9.09091	8.385	1.08419	0.451235	POU6F1(var.2)
MA1615.1	MA1615.1	20	7726	20.202	19.315	1.04592	0.451395	Plagl1
MA0837.1	MA0837.1	2	616	2.0202	1.54	1.31182	0.451936	CEBPE
MA1508.1	MA1508.1	32	12530	32.3232	31.325	1.03187	0.452566	IKZF1
MA0882.1	MA0882.1	4	1392	4.0404	3.48	1.16104	0.453318	DLX6
MA0088.2	MA0088.2	13	4948	13.1313	12.37	1.06155	0.453953	ZNF143
MA0007.3	MA0007.3	7	2572	7.07071	6.43	1.09964	0.454195	Ar
MA0673.1	MA0673.1	11	4156	11.1111	10.39	1.0694	0.454624	NKX2-8
MA0112.3	MA0112.3	8	2969	8.08081	7.4225	1.08869	0.455039	ESR1
MA0507.1	MA0507.1	14	5351	14.1414	13.3775	1.0571	0.455551	POU2F2
MA1132.1	MA1132.1	7	2577	7.07071	6.4425	1.09751	0.456232	JUN::JUNB
MA0804.1	MA0804.1	5	1793	5.05051	4.4825	1.12672	0.45803	TBX19
MA0067.1	MA0067.1	4	1404	4.0404	3.51	1.15111	0.459894	Pax2
MA0710.1	MA0710.1	6	2195	6.06061	5.4875	1.10444	0.461673	NOTO
MA1634.1	MA1634.1	12	4576	12.1212	11.44	1.05955	0.461854	BATF
MA0905.1	MA0905.1	5	1805	5.05051	4.5125	1.11923	0.463842	HOXC10
MA1648.1	MA1648.1	18	6980	18.1818	17.45	1.04194	0.46487	TCF12(var.2)
MA0522.3	MA0522.3	18	6983	18.1818	17.4575	1.04149	0.465657	TCF3
MA0799.1	MA0799.1	8	2997	8.08081	7.4925	1.07852	0.46569	RFX4
MA1556.1	MA1556.1	7	2608	7.07071	6.52	1.08446	0.468831	RXRG(var.2)
MA0103.3	MA0103.3	18	7005	18.1818	17.5125	1.03822	0.471426	ZEB1
MA0727.1	MA0727.1	6	2218	6.06061	5.545	1.09299	0.47177	NR3C2
MA0619.1	MA0619.1	10	3811	10.101	9.5275	1.0602	0.472193	LIN54
MA1538.1	MA1538.1	7	2627	7.07071	6.5675	1.07662	0.476523	NR2F1(var.3)
MA0031.1	MA0031.1	7	2628	7.07071	6.57	1.07621	0.476927	FOXD1
MA0157.2	MA0157.2	7	2628	7.07071	6.57	1.07621	0.476927	FOXO3
MA1141.1	MA1141.1	10	3834	10.101	9.585	1.05384	0.48001	FOS::JUND
MA0869.1	MA0869.1	11	4246	11.1111	10.615	1.04674	0.483922	Sox11
MA1471.1	MA1471.1	8	3049	8.08081	7.6225	1.06013	0.485369	BARX2
MA0653.1	MA0653.1	12	4670	12.1212	11.675	1.03822	0.491199	IRF9
MA1142.1	MA1142.1	8	3070	8.08081	7.675	1.05287	0.49327	FOSL1::JUND
MA0474.2	MA0474.2	6	2274	6.06061	5.685	1.06607	0.496141	ERG
MA0652.1	MA0652.1	8	3086	8.08081	7.715	1.04742	0.499269	IRF8
MA0484.2	MA0484.2	13	5102	13.1313	12.755	1.0295	0.500302	HNF4G
MA0503.1	MA0503.1	15	5909	15.1515	14.7725	1.02566	0.500764	Nkx2-5(var.2)
MA0259.1	MA0259.1	2	678	2.0202	1.695	1.19186	0.501982	ARNT::HIF1A
MA0114.4	MA0114.4	13	5109	13.1313	12.7725	1.02809	0.502394	HNF4A
MA1601.1	MA1601.1	20	7936	20.202	19.84	1.01825	0.504102	ZNF75D
MA0706.1	MA0706.1	7	2699	7.07071	6.7475	1.0479	0.505415	MEOX2
MA0691.1	MA0691.1	11	4317	11.1111	10.7925	1.02952	0.506846	TFAP4
MA0646.1	MA0646.1	5	1897	5.05051	4.7425	1.06495	0.507759	GCM1
MA0798.2	MA0798.2	13	5138	13.1313	12.845	1.02229	0.511043	RFX3
MA1517.1	MA1517.1	14	5545	14.1414	13.8625	1.02012	0.51195	KLF6
MA0906.1	MA0906.1	3	1097	3.0303	2.7425	1.10494	0.512699	HOXC12
MA1147.1	MA1147.1	6	2313	6.06061	5.7825	1.04809	0.512905	NR4A2::RXRA
MA1518.1	MA1518.1	5	1908	5.05051	4.77	1.05881	0.512922	LHX1
MA0058.3	MA0058.3	5	1909	5.05051	4.7725	1.05825	0.51339	MAX
MA0751.1	MA0751.1	12	4750	12.1212	11.875	1.02073	0.515948	ZIC4
MA0815.1	MA0815.1	8	3133	8.08081	7.8325	1.0317	0.516779	TFAP2C(var.3)
MA0907.1	MA0907.1	5	1920	5.05051	4.8	1.05219	0.51853	HOXC13
MA0913.2	MA0913.2	8	3147	8.08081	7.8675	1.02711	0.521959	HOXD9
MA0899.1	MA0899.1	11	4376	11.1111	10.94	1.01564	0.525713	HOXA10
MA0076.2	MA0076.2	9	3565	9.09091	8.9125	1.02002	0.526163	ELK4
MA0618.1	MA0618.1	6	2347	6.06061	5.8675	1.03291	0.527357	LBX1
MA0498.2	MA0498.2	13	5219	13.1313	13.0475	1.00642	0.535015	MEIS1
MA0615.1	MA0615.1	1	309	1.0101	0.7725	1.30757	0.53638	Gmeb1
MA0475.2	MA0475.2	5	1968	5.05051	4.92	1.02653	0.540697	FLI1
MA0122.3	MA0122.3	8	3200	8.08081	8	1.0101	0.541402	Nkx3-2
MA0736.1	MA0736.1	8	3209	8.08081	8.0225	1.00727	0.544675	GLIS2
MA1500.1	MA1500.1	5	1986	5.05051	4.965	1.01722	0.548893	HOXB6
MA0465.2	MA0465.2	11	4457	11.1111	11.1425	0.997183	0.551274	CDX2
MA0620.3	MA0620.3	5	1992	5.05051	4.98	1.01416	0.55161	MITF
MA0603.1	MA0603.1	4	1580	4.0404	3.95	1.02289	0.55274	Arntl
MA1587.1	MA1587.1	17	6916	17.1717	17.29	0.993159	0.553934	ZNF135
MA0871.2	MA0871.2	5	2000	5.05051	5	1.0101	0.555221	TFEC
MA0802.1	MA0802.1	9	3653	9.09091	9.1325	0.995446	0.556505	TBR1
MA0842.2	MA0842.2	8	3243	8.08081	8.1075	0.996708	0.556963	NRL
MA0685.1	MA0685.1	18	7337	18.1818	18.3425	0.99124	0.557401	SP4
MA1620.1	MA1620.1	14	5705	14.1414	14.2625	0.99151	0.557513	Ptf1a(var.3)
MA0761.2	MA0761.2	25	10187	25.2525	25.4675	0.991559	0.558058	ETV1
MA0624.1	MA0624.1	11	4486	11.1111	11.215	0.990737	0.560314	NFATC1
MA0508.3	MA0508.3	29	11840	29.2929	29.6	0.989626	0.564551	PRDM1
MA0068.2	MA0068.2	5	2021	5.05051	5.0525	0.999605	0.564633	PAX4
MA0705.1	MA0705.1	5	2021	5.05051	5.0525	0.999605	0.564633	Lhx8
MA1577.1	MA1577.1	5	2021	5.05051	5.0525	0.999605	0.564633	TLX2
MA0701.2	MA0701.2	5	2021	5.05051	5.0525	0.999605	0.564633	LHX9
MA0075.3	MA0075.3	5	2021	5.05051	5.0525	0.999605	0.564633	PRRX2
MA1146.1	MA1146.1	6	2452	6.06061	6.13	0.98868	0.570882	NR1H4::RXRA
MA0079.4	MA0079.4	19	7799	19.1919	19.4975	0.984327	0.570921	SP1
MA1133.1	MA1133.1	4	1619	4.0404	4.0475	0.998247	0.572204	JUN::JUNB(var.2)
MA1576.1	MA1576.1	14	5759	14.1414	14.3975	0.982213	0.572592	THRB(var.3)
MA0801.1	MA0801.1	9	3705	9.09091	9.2625	0.981475	0.574088	MGA
MA0803.1	MA0803.1	9	3705	9.09091	9.2625	0.981475	0.574088	TBX15
MA0881.1	MA0881.1	3	1204	3.0303	3.01	1.00675	0.575941	Dlx4
MA0856.1	MA0856.1	13	5369	13.1313	13.4225	0.978306	0.578468	RXRG
MA1566.1	MA1566.1	10	4137	10.101	10.3425	0.976651	0.580102	TBX3
MA1128.1	MA1128.1	9	3724	9.09091	9.31	0.976467	0.580441	FOSL1::JUN
MA1126.1	MA1126.1	5	2067	5.05051	5.1675	0.977359	0.584906	FOS::JUN(var.2)
MA1569.1	MA1569.1	9	3740	9.09091	9.35	0.97229	0.58576	TFAP2E
MA0528.2	MA0528.2	29	11940	29.2929	29.85	0.981338	0.585897	ZNF263
MA1130.1	MA1130.1	8	3327	8.08081	8.3175	0.971543	0.586736	FOSL2::JUN
MA0895.1	MA0895.1	4	1649	4.0404	4.1225	0.980086	0.586859	HMBOX1
MA0258.2	MA0258.2	15	6225	15.1515	15.5625	0.973591	0.587579	ESR2
MA0496.3	MA0496.3	16	6651	16.1616	16.6275	0.971981	0.591426	MAFK
MA0670.1	MA0670.1	8	3342	8.08081	8.355	0.967182	0.591958	NFIA
MA0628.1	MA0628.1	4	1661	4.0404	4.1525	0.973005	0.592641	POU6F1
MA1144.1	MA1144.1	7	2926	7.07071	7.315	0.966604	0.592687	FOSL2::JUND
MA0606.1	MA0606.1	13	5423	13.1313	13.5575	0.968564	0.593743	NFAT5
MA1580.1	MA1580.1	6	2515	6.06061	6.2875	0.963913	0.596079	ZBTB32
MA0489.1	MA0489.1	10	4188	10.101	10.47	0.964757	0.596203	JUN(var.2)
MA0711.1	MA0711.1	1	365	1.0101	0.9125	1.10696	0.596928	OTX1
MA0911.1	MA0911.1	3	1247	3.0303	3.1175	0.97203	0.599903	Hoxa11
MA0065.2	MA0065.2	24	9968	24.2424	24.92	0.97281	0.600264	Pparg::Rxra
MA0509.2	MA0509.2	12	5051	12.1212	12.6275	0.959906	0.605729	RFX1
MA0814.2	MA0814.2	17	7119	17.1717	17.7975	0.964839	0.60573	TFAP2C(var.2)
MA1545.1	MA1545.1	1	374	1.0101	0.935	1.08032	0.6059	OVOL2
MA1564.1	MA1564.1	23	9594	23.2323	23.985	0.968619	0.608109	SP9
MA0002.2	MA0002.2	18	7542	18.1818	18.855	0.964297	0.608449	RUNX1
MA0028.2	MA0028.2	3	1263	3.0303	3.1575	0.959716	0.608595	ELK1
MA0775.1	MA0775.1	10	4243	10.101	10.6075	0.952252	0.613258	MEIS3
MA0512.2	MA0512.2	13	5517	13.1313	13.7925	0.952062	0.619786	Rxra
MA0668.1	MA0668.1	3	1287	3.0303	3.2175	0.941819	0.6214	NEUROD2
MA0463.2	MA0463.2	9	3850	9.09091	9.625	0.94451	0.621503	BCL6
MA0672.1	MA0672.1	8	3432	8.08081	8.58	0.941819	0.622631	NKX2-3
MA1544.1	MA1544.1	1	392	1.0101	0.98	1.03072	0.623255	OVOL1
MA0694.1	MA0694.1	5	2164	5.05051	5.41	0.93355	0.62598	ZBTB7B
MA0678.1	MA0678.1	3	1297	3.0303	3.2425	0.934558	0.626652	OLIG2
MA0111.1	MA0111.1	10	4292	10.101	10.73	0.94138	0.628166	Spz1
MA0478.1	MA0478.1	9	3873	9.09091	9.6825	0.938901	0.628782	FOSL2
MA0642.1	MA0642.1	4	1740	4.0404	4.35	0.928829	0.629522	EN2
MA0855.1	MA0855.1	13	5563	13.1313	13.9075	0.944189	0.632254	RXRB
MA0119.1	MA0119.1	10	4307	10.101	10.7675	0.938102	0.632672	NFIC::TLX1
MA0490.2	MA0490.2	7	3040	7.07071	7.6	0.930356	0.633611	JUNB
MA1106.1	MA1106.1	2	866	2.0202	2.165	0.933119	0.634903	HIF1A
MA0125.1	MA0125.1	4	1757	4.0404	4.3925	0.919842	0.637181	Nobox
MA0609.2	MA0609.2	4	1757	4.0404	4.3925	0.919842	0.637181	CREM
MA0155.1	MA0155.1	15	6419	15.1515	16.0475	0.944167	0.637968	INSM1
MA0600.2	MA0600.2	6	2626	6.06061	6.565	0.923169	0.638562	RFX2
MA0857.1	MA0857.1	13	5596	13.1313	13.99	0.938621	0.64108	Rarb
MA0740.1	MA0740.1	11	4772	11.1111	11.93	0.931359	0.645428	KLF14
MA0830.2	MA0830.2	16	6878	16.1616	17.195	0.939902	0.648461	TCF4
MA1105.2	MA1105.2	10	4370	10.101	10.925	0.924578	0.651299	GRHL2
MA0890.1	MA0890.1	6	2670	6.06061	6.675	0.907956	0.654675	GBX2
MA1111.1	MA1111.1	12	5229	12.1212	13.0725	0.92723	0.65525	NR2F2
MA0675.1	MA0675.1	8	3549	8.08081	8.8725	0.91077	0.660673	NKX6-2
MA1516.1	MA1516.1	10	4422	10.101	11.055	0.913705	0.666291	KLF3
MA1136.1	MA1136.1	3	1377	3.0303	3.4425	0.880262	0.666889	FOSB::JUNB(var.2)
MA1502.1	MA1502.1	4	1829	4.0404	4.5725	0.883631	0.668494	HOXB8
MA0764.2	MA0764.2	29	12364	29.2929	30.91	0.947685	0.672252	ETV4
MA1529.1	MA1529.1	11	4882	11.1111	12.205	0.910374	0.675829	NHLH2
MA0501.1	MA0501.1	10	4456	10.101	11.14	0.906733	0.6759	MAF::NFE2
MA0493.1	MA0493.1	21	9082	21.2121	22.705	0.934249	0.676415	Klf1
MA0494.1	MA0494.1	10	4464	10.101	11.16	0.905108	0.678138	Nr1h3::Rxra
MA0480.1	MA0480.1	16	7005	16.1616	17.5125	0.922862	0.678651	Foxo1
MA1103.2	MA1103.2	11	4893	11.1111	12.2325	0.908327	0.678788	FOXK2
MA0009.2	MA0009.2	4	1854	4.0404	4.635	0.871716	0.678934	TBXT
MA0872.1	MA0872.1	7	3184	7.07071	7.96	0.88828	0.681939	TFAP2A(var.3)
MA0757.1	MA0757.1	9	4051	9.09091	10.1275	0.897646	0.682604	ONECUT3
MA0635.1	MA0635.1	3	1416	3.0303	3.54	0.856018	0.685347	BARHL2
MA0099.3	MA0099.3	7	3217	7.07071	8.0425	0.879168	0.692447	FOS::JUN
MA1602.1	MA1602.1	4	1888	4.0404	4.72	0.856018	0.692769	ZSCAN29
MA0100.3	MA0100.3	8	3662	8.08081	9.155	0.882666	0.695266	MYB
MA1632.1	MA1632.1	8	3673	8.08081	9.1825	0.880023	0.698515	ATF2
MA0852.2	MA0852.2	11	4977	11.1111	12.4425	0.892997	0.700885	FOXK1
MA0486.2	MA0486.2	8	3691	8.08081	9.2275	0.875731	0.703786	HSF1
MA0841.1	MA0841.1	6	2818	6.06061	7.045	0.860271	0.705636	NFE2
MA0828.1	MA0828.1	3	1472	3.0303	3.68	0.823452	0.710523	SREBF2(var.2)
MA0889.1	MA0889.1	4	1942	4.0404	4.855	0.832215	0.713882	GBX1
MA0062.3	MA0062.3	23	10105	23.2323	25.2625	0.919637	0.715041	GABPA
MA0766.2	MA0766.2	7	3292	7.07071	8.23	0.859138	0.715511	GATA5
MA0696.1	MA0696.1	12	5479	12.1212	13.6975	0.884921	0.718981	ZIC1
MA0760.1	MA0760.1	5	2411	5.05051	6.0275	0.83791	0.719134	ERF
MA0817.1	MA0817.1	3	1494	3.0303	3.735	0.811326	0.719988	BHLHE23
MA1647.1	MA1647.1	18	8040	18.1818	20.1	0.904568	0.721045	PRDM4
MA0797.1	MA0797.1	9	4196	9.09091	10.49	0.866626	0.722894	TGIF2
MA1138.1	MA1138.1	6	2872	6.06061	7.18	0.844096	0.722944	FOSL2::JUNB
MA1581.1	MA1581.1	14	6356	14.1414	15.89	0.889957	0.723755	ZBTB6
MA0491.2	MA0491.2	6	2876	6.06061	7.19	0.842922	0.724199	JUND
MA1514.1	MA1514.1	21	9333	21.2121	23.3325	0.909123	0.727379	KLF17
MA1493.1	MA1493.1	4	1981	4.0404	4.9525	0.815831	0.72847	HES6
MA0098.3	MA0098.3	5	2442	5.05051	6.105	0.827274	0.729601	ETS1
MA0732.1	MA0732.1	9	4222	9.09091	10.555	0.861289	0.729763	EGR3
MA0829.2	MA0829.2	5	2443	5.05051	6.1075	0.826935	0.729934	SREBF1(var.2)
MA0796.1	MA0796.1	9	4223	9.09091	10.5575	0.861085	0.730025	TGIF1
MA1463.1	MA1463.1	6	2896	6.06061	7.24	0.8371	0.730412	ARGFX
MA0526.3	MA0526.3	9	4226	9.09091	10.565	0.860474	0.73081	USF2
MA1494.1	MA1494.1	9	4227	9.09091	10.5675	0.860271	0.731071	HNF4A(var.2)
MA0516.2	MA0516.2	26	11448	26.2626	28.62	0.917632	0.732692	SP2
MA0621.1	MA0621.1	7	3351	7.07071	8.3775	0.844012	0.732845	mix-a
MA1539.1	MA1539.1	5	2455	5.05051	6.1375	0.822893	0.733908	NR2F6(var.3)
MA1135.1	MA1135.1	6	2908	6.06061	7.27	0.833646	0.734094	FOSB::JUNB
MA0610.1	MA0610.1	5	2458	5.05051	6.145	0.821889	0.734895	DMRT3
MA1478.1	MA1478.1	5	2460	5.05051	6.15	0.82122	0.735551	DMRTA2
MA0042.2	MA0042.2	11	5134	11.1111	12.835	0.865688	0.739705	FOXI1
MA0033.2	MA0033.2	11	5134	11.1111	12.835	0.865688	0.739705	FOXL1
MA0848.1	MA0848.1	11	5134	11.1111	12.835	0.865688	0.739705	FOXO4
MA0849.1	MA0849.1	11	5134	11.1111	12.835	0.865688	0.739705	FOXO6
MA0850.1	MA0850.1	11	5134	11.1111	12.835	0.865688	0.739705	FOXP3
MA0520.1	MA0520.1	13	5999	13.1313	14.9975	0.875567	0.73976	Stat6
MA1636.1	MA1636.1	5	2483	5.05051	6.2075	0.813613	0.743018	CEBPG(var.2)
MA1107.2	MA1107.2	38	16450	38.3838	41.125	0.933346	0.743269	KLF9
MA0750.2	MA0750.2	9	4279	9.09091	10.6975	0.849816	0.744435	ZBTB7A
MA0875.1	MA0875.1	3	1559	3.0303	3.8975	0.777499	0.746572	BARX1
MA0072.1	MA0072.1	6	2952	6.06061	7.38	0.82122	0.747297	RORA(var.2)
MA0593.1	MA0593.1	14	6474	14.1414	16.185	0.873736	0.749457	FOXP2
MA1099.2	MA1099.2	2	1077	2.0202	2.6925	0.750307	0.749607	HES1
MA1525.1	MA1525.1	10	4746	10.101	11.865	0.851328	0.751209	NFATC4
MA0116.1	MA0116.1	9	4310	9.09091	10.775	0.843704	0.75219	Znf423
MA0485.2	MA0485.2	2	1084	2.0202	2.71	0.745462	0.752827	HOXC9
MA1485.1	MA1485.1	9	4319	9.09091	10.7975	0.841946	0.754412	FERD3L
MA0731.1	MA0731.1	10	4760	10.101	11.9	0.848824	0.754532	BCL6B
MA0093.3	MA0093.3	9	4323	9.09091	10.8075	0.841167	0.755395	USF1
MA0695.1	MA0695.1	5	2524	5.05051	6.31	0.800397	0.755951	ZBTB7C
MA0665.1	MA0665.1	11	5205	11.1111	13.0125	0.85388	0.756163	MSC
MA0769.2	MA0769.2	12	5641	12.1212	14.1025	0.859508	0.756227	TCF7
MA1101.2	MA1101.2	5	2533	5.05051	6.3325	0.797553	0.758725	BACH2
MA0074.1	MA0074.1	6	2997	6.06061	7.4925	0.80889	0.760318	RXRA::VDR
MA0651.1	MA0651.1	2	1103	2.0202	2.7575	0.732621	0.76139	HOXC11
MA1154.1	MA1154.1	9	4350	9.09091	10.875	0.835946	0.761963	ZNF282
MA0821.1	MA0821.1	3	1601	3.0303	4.0025	0.757103	0.76267	HES5
MA0029.1	MA0029.1	9	4354	9.09091	10.885	0.835178	0.762925	Mecom
MA1616.1	MA1616.1	14	6548	14.1414	16.37	0.863862	0.764786	Prdm15
MA0700.2	MA0700.2	5	2554	5.05051	6.385	0.790995	0.765109	LHX2
MA1683.1	MA1683.1	11	5248	11.1111	13.12	0.846883	0.765792	FOXA3
MA0014.3	MA0014.3	3	1612	3.0303	4.03	0.751936	0.766749	PAX5
MA0092.1	MA0092.1	10	4814	10.101	12.035	0.839303	0.767072	Hand1::Tcf3
MA0873.1	MA0873.1	2	1117	2.0202	2.7925	0.723439	0.767536	HOXD12
MA0783.1	MA0783.1	11	5257	11.1111	13.1425	0.845434	0.767775	PKNOX2
MA0839.1	MA0839.1	3	1624	3.0303	4.06	0.74638	0.771135	CREB3L1
MA0770.1	MA0770.1	8	3950	8.08081	9.875	0.81831	0.773124	HSF2
MA1631.1	MA1631.1	17	7885	17.1717	19.7125	0.871108	0.773928	ASCL1(var.2)
MA0154.4	MA0154.4	17	7887	17.1717	19.7175	0.870887	0.774298	EBF1
MA0728.1	MA0728.1	12	5732	12.1212	14.33	0.845863	0.775681	Nr2f6(var.2)
MA1635.1	MA1635.1	12	5735	12.1212	14.3375	0.84542	0.776305	BHLHE22(var.2)
MA1584.1	MA1584.1	9	4417	9.09091	11.0425	0.823265	0.777738	ZIC5
MA0472.2	MA0472.2	4	2142	4.0404	5.355	0.754511	0.782924	EGR2
MA0654.1	MA0654.1	6	3080	6.06061	7.7	0.787092	0.783059	ISX
MA1627.1	MA1627.1	33	14656	33.3333	36.64	0.909753	0.783581	Wt1
MA0505.1	MA0505.1	18	8379	18.1818	20.9475	0.867971	0.785825	Nr5a2
MA1622.1	MA1622.1	9	4460	9.09091	11.15	0.815328	0.787471	Smad2::Smad3
MA0772.1	MA0772.1	11	5355	11.1111	13.3875	0.829962	0.788639	IRF7
MA1574.1	MA1574.1	11	5362	11.1111	13.405	0.828878	0.790078	THRB
MA0744.2	MA0744.2	8	4024	8.08081	10.06	0.803261	0.790674	SCRT2
MA0684.2	MA0684.2	9	4477	9.09091	11.1925	0.812232	0.791235	RUNX3
MA0057.1	MA0057.1	15	7126	15.1515	17.815	0.850492	0.792747	MZF1(var.2)
MA0525.2	MA0525.2	3	1690	3.0303	4.225	0.717231	0.794083	TP63
MA1496.1	MA1496.1	3	1691	3.0303	4.2275	0.716807	0.794416	HOXA4
MA0084.1	MA0084.1	6	3142	6.06061	7.855	0.77156	0.79898	SRY
MA1535.1	MA1535.1	8	4068	8.08081	10.17	0.794573	0.800636	NR2C1
MA0703.2	MA0703.2	6	3152	6.06061	7.88	0.769112	0.801463	LMX1B
MA0768.1	MA0768.1	14	6745	14.1414	16.8625	0.838631	0.802566	LEF1
MA0697.1	MA0697.1	10	4981	10.101	12.4525	0.811163	0.80307	ZIC3
MA0859.1	MA0859.1	10	4981	10.101	12.4525	0.811163	0.80307	Rarg
MA0880.1	MA0880.1	3	1719	3.0303	4.2975	0.705132	0.803553	Dlx3
MA0506.1	MA0506.1	3	1720	3.0303	4.3	0.704722	0.803873	NRF1
MA1621.1	MA1621.1	11	5431	11.1111	13.5775	0.818347	0.8039	Rbpjl
MA0003.4	MA0003.4	16	7625	16.1616	19.0625	0.847822	0.804363	TFAP2A
MA0047.3	MA0047.3	11	5438	11.1111	13.595	0.817294	0.805266	FOXA2
MA1127.1	MA1127.1	3	1726	3.0303	4.315	0.702272	0.805784	FOSB::JUN
MA0605.2	MA0605.2	3	1726	3.0303	4.315	0.702272	0.805784	ATF3
MA0497.1	MA0497.1	14	6770	14.1414	16.925	0.835534	0.807045	MEF2C
MA1476.1	MA1476.1	2	1222	2.0202	3.055	0.661277	0.809429	DLX5
MA0048.2	MA0048.2	12	5908	12.1212	14.77	0.820664	0.810276	NHLH1
MA0466.2	MA0466.2	1	666	1.0101	1.665	0.606667	0.810674	CEBPB
MA0908.1	MA0908.1	2	1229	2.0202	3.0725	0.657511	0.81197	HOXD11
MA0137.3	MA0137.3	11	5487	11.1111	13.7175	0.809995	0.814635	STAT1
MA0052.4	MA0052.4	14	6822	14.1414	17.055	0.829165	0.816133	MEF2A
MA0784.1	MA0784.1	9	4598	9.09091	11.495	0.790858	0.816657	POU1F1
MA1638.1	MA1638.1	13	6408	13.1313	16.02	0.819682	0.820637	HAND2
MA0698.1	MA0698.1	15	7301	15.1515	18.2525	0.830106	0.823002	ZBTB18
MA1421.1	MA1421.1	13	6427	13.1313	16.0675	0.817259	0.823905	TCF7L1
MA0662.1	MA0662.1	5	2773	5.05051	6.9325	0.728526	0.824349	MIXL1
MA1419.1	MA1419.1	5	2776	5.05051	6.94	0.727738	0.82507	IRF4
MA1588.1	MA1588.1	7	3722	7.07071	9.305	0.759883	0.825343	ZNF136
MA1121.1	MA1121.1	12	5998	12.1212	14.995	0.80835	0.82643	TEAD2
MA0622.1	MA0622.1	3	1798	3.0303	4.495	0.67415	0.827536	Mlxip
MA0771.1	MA0771.1	7	3746	7.07071	9.365	0.755014	0.830368	HSF4
MA1503.1	MA1503.1	2	1283	2.0202	3.2075	0.629837	0.830592	HOXB9
MA0834.1	MA0834.1	2	1284	2.0202	3.21	0.629346	0.830921	ATF7
MA0148.4	MA0148.4	9	4674	9.09091	11.685	0.777998	0.831416	FOXA1
MA1117.1	MA1117.1	7	3776	7.07071	9.44	0.749016	0.836491	RELB
MA0901.2	MA0901.2	13	6513	13.1313	16.2825	0.806468	0.838161	HOXB13
MA0518.1	MA0518.1	14	6957	14.1414	17.3925	0.813075	0.838307	Stat4
MA0666.1	MA0666.1	3	1842	3.0303	4.605	0.658046	0.839791	MSX1
MA0708.1	MA0708.1	3	1842	3.0303	4.605	0.658046	0.839791	MSX2
MA0709.1	MA0709.1	3	1842	3.0303	4.605	0.658046	0.839791	Msx3
MA0876.1	MA0876.1	3	1842	3.0303	4.605	0.658046	0.839791	BSX
MA0825.1	MA0825.1	3	1844	3.0303	4.61	0.657333	0.840331	MNT
MA0809.2	MA0809.2	13	6539	13.1313	16.3475	0.803261	0.8423	TEAD4
MA0073.1	MA0073.1	40	17982	40.404	44.955	0.898766	0.844388	RREB1
MA0631.1	MA0631.1	3	1871	3.0303	4.6775	0.647847	0.847458	Six3
MA1122.1	MA1122.1	2	1338	2.0202	3.345	0.603947	0.847853	TFDP1
MA1560.1	MA1560.1	2	1340	2.0202	3.35	0.603045	0.84845	SOHLH2
MA0692.1	MA0692.1	4	2385	4.0404	5.9625	0.677636	0.848509	TFEB
MA0511.2	MA0511.2	3	1877	3.0303	4.6925	0.645776	0.849004	RUNX2
MA0826.1	MA0826.1	2	1352	2.0202	3.38	0.597693	0.851987	OLIG1
MA1523.1	MA1523.1	8	4329	8.08081	10.8225	0.746667	0.852664	MSANTD3
MA0805.1	MA0805.1	7	3880	7.07071	9.7	0.728939	0.856399	TBX1
MA1506.1	MA1506.1	2	1368	2.0202	3.42	0.590702	0.856588	HOXD10
MA1573.1	MA1573.1	11	5737	11.1111	14.3425	0.774698	0.857398	THAP11
MA0808.1	MA0808.1	12	6192	12.1212	15.48	0.783024	0.857804	TEAD3
MA1474.1	MA1474.1	2	1388	2.0202	3.47	0.582191	0.862157	CREB3L4
MA1596.1	MA1596.1	25	11935	25.2525	29.8375	0.846335	0.867001	ZNF460
MA0477.2	MA0477.2	6	3484	6.06061	8.71	0.695822	0.871316	FOSL1
MA0747.1	MA0747.1	23	11144	23.2323	27.86	0.833895	0.874216	SP8
MA0686.1	MA0686.1	2	1436	2.0202	3.59	0.56273	0.874734	SPDEF
MA0591.1	MA0591.1	11	5874	11.1111	14.685	0.75663	0.877403	Bach1::Mafk
MA0742.1	MA0742.1	9	4956	9.09091	12.39	0.73373	0.878422	Klf12
MA0844.1	MA0844.1	1	846	1.0101	2.115	0.477589	0.87984	XBP1
MA1608.1	MA1608.1	4	2535	4.0404	6.3375	0.637539	0.880118	Isl1
MA0704.1	MA0704.1	4	2543	4.0404	6.3575	0.635533	0.881633	Lhx4
MA0716.1	MA0716.1	4	2543	4.0404	6.3575	0.635533	0.881633	PRRX1
MA0623.2	MA0623.2	2	1474	2.0202	3.685	0.548223	0.883939	NEUROG1
MA0746.2	MA0746.2	17	8639	17.1717	21.5975	0.795079	0.886038	SP3
MA0630.1	MA0630.1	4	2570	4.0404	6.425	0.628857	0.886627	SHOX
MA0717.1	MA0717.1	4	2570	4.0404	6.425	0.628857	0.886627	RAX2
MA0720.1	MA0720.1	4	2570	4.0404	6.425	0.628857	0.886627	Shox2
MA1468.1	MA1468.1	4	2601	4.0404	6.5025	0.621362	0.892138	ATOH7
MA0822.1	MA0822.1	2	1529	2.0202	3.8225	0.528503	0.896171	HES7
MA1652.1	MA1652.1	23	11355	23.2323	28.3875	0.8184	0.896398	ZKSCAN5
MA1102.2	MA1102.2	12	6484	12.1212	16.21	0.747761	0.896654	CTCFL
MA1489.1	MA1489.1	2	1536	2.0202	3.84	0.526094	0.897639	FOXN3
MA1145.1	MA1145.1	3	2109	3.0303	5.2725	0.574737	0.899279	FOSL2::JUND(var.2)
MA0161.2	MA0161.2	10	5586	10.101	13.965	0.723309	0.899987	NFIC
MA1131.1	MA1131.1	3	2114	3.0303	5.285	0.573378	0.900176	FOSL2::JUN(var.2)
MA1475.1	MA1475.1	1	922	1.0101	2.305	0.438222	0.90089	CREB3L4(var.2)
MA0735.1	MA0735.1	2	1553	2.0202	3.8825	0.520335	0.901127	GLIS1
MA0481.3	MA0481.3	10	5606	10.101	14.015	0.720729	0.902376	FOXP1
MA0885.1	MA0885.1	2	1563	2.0202	3.9075	0.517006	0.903127	Dlx2
MA0461.2	MA0461.2	2	1572	2.0202	3.93	0.514046	0.904895	Atoh1
MA0091.1	MA0091.1	8	4682	8.08081	11.705	0.690372	0.905423	TAL1::TCF3
MA0162.4	MA0162.4	15	7933	15.1515	19.8325	0.763974	0.906018	EGR1
MA0833.2	MA0833.2	4	2691	4.0404	6.7275	0.60058	0.906845	ATF4
MA0108.2	MA0108.2	4	2692	4.0404	6.73	0.600357	0.906998	TBP
MA1533.1	MA1533.1	4	2693	4.0404	6.7325	0.600134	0.907151	NR1I2
MA0743.2	MA0743.2	6	3717	6.06061	9.2925	0.652204	0.907219	SCRT1
MA0626.1	MA0626.1	3	2160	3.0303	5.4	0.561167	0.908104	Npas2
MA1558.1	MA1558.1	11	6124	11.1111	15.31	0.725742	0.908174	SNAI1
MA0592.3	MA0592.3	9	5191	9.09091	12.9775	0.700513	0.909062	ESRRA
MA0693.2	MA0693.2	7	4243	7.07071	10.6075	0.666576	0.911209	VDR
MA1479.1	MA1479.1	4	2721	4.0404	6.8025	0.593959	0.911343	DMRTC2
MA1644.1	MA1644.1	6	3749	6.06061	9.3725	0.646637	0.911417	NFYC
MA0715.1	MA0715.1	4	2731	4.0404	6.8275	0.591784	0.9128	PROP1
MA0636.1	MA0636.1	1	986	1.0101	2.465	0.409777	0.915753	BHLHE41
MA0492.1	MA0492.1	5	3296	5.05051	8.24	0.612925	0.918473	JUND(var.2)
MA0138.2	MA0138.2	12	6709	12.1212	16.7725	0.722684	0.920401	REST
MA0638.1	MA0638.1	1	1018	1.0101	2.545	0.396896	0.922334	CREB3
MA0739.1	MA0739.1	6	3842	6.06061	9.605	0.630984	0.922713	Hic1
MA1607.1	MA1607.1	11	6270	11.1111	15.675	0.708843	0.92303	Foxl2
MA0660.1	MA0660.1	4	2835	4.0404	7.0875	0.570075	0.926746	MEF2B
MA0699.1	MA0699.1	4	2838	4.0404	7.095	0.569472	0.927117	LBX2
MA0083.3	MA0083.3	2	1708	2.0202	4.27	0.473115	0.928224	SRF
MA1118.1	MA1118.1	6	3918	6.06061	9.795	0.618745	0.931003	SIX1
MA1467.1	MA1467.1	11	6366	11.1111	15.915	0.698153	0.93167	ATOH1(var.2)
MA0846.1	MA0846.1	18	9576	18.1818	23.94	0.759474	0.931893	FOXC2
MA0745.2	MA0745.2	8	4976	8.08081	12.44	0.649583	0.93644	SNAI2
MA0632.2	MA0632.2	1	1104	1.0101	2.76	0.365979	0.937605	TCFL5
MA0130.1	MA0130.1	26	13183	26.2626	32.9575	0.796863	0.938835	ZNF354C
MA0724.1	MA0724.1	1	1115	1.0101	2.7875	0.362368	0.93933	VENTX
MA0152.1	MA0152.1	15	8341	15.1515	20.8525	0.726604	0.940652	NFATC2
MA0018.4	MA0018.4	6	4036	6.06061	10.09	0.600655	0.942346	CREB1
MA1568.1	MA1568.1	3	2414	3.0303	6.035	0.502121	0.94255	TCF21(var.2)
MA0707.1	MA0707.1	5	3516	5.05051	8.79	0.574574	0.94257	MNX1
MA1618.1	MA1618.1	11	6540	11.1111	16.35	0.679579	0.945263	Ptf1a
MA0467.1	MA0467.1	6	4070	6.06061	10.175	0.595637	0.945296	Crx
MA0656.1	MA0656.1	2	1839	2.0202	4.5975	0.439413	0.945545	JDP2(var.2)
MA0106.3	MA0106.3	3	2445	3.0303	6.1125	0.495755	0.945827	TP53
MA1536.1	MA1536.1	6	4092	6.06061	10.23	0.592435	0.947133	NR2C2(var.2)
MA1420.1	MA1420.1	3	2459	3.0303	6.1475	0.492933	0.947249	IRF5
MA0647.1	MA0647.1	2	1873	2.0202	4.6825	0.431437	0.94935	GRHL1
MA0616.2	MA0616.2	1	1197	1.0101	2.9925	0.337544	0.950785	HES2
MA1637.1	MA1637.1	12	7112	12.1212	17.78	0.681733	0.951697	EBF3
MA1546.1	MA1546.1	1	1205	1.0101	3.0125	0.335303	0.951781	PAX3(var.2)
MA1657.1	MA1657.1	5	3644	5.05051	9.11	0.554391	0.953477	ZNF652
MA1466.1	MA1466.1	1	1223	1.0101	3.0575	0.330368	0.953949	ATF6
MA1557.1	MA1557.1	1	1226	1.0101	3.065	0.32956	0.9543	SMAD5
MA1559.1	MA1559.1	9	5708	9.09091	14.27	0.637064	0.95452	SNAI3
MA0681.2	MA0681.2	8	5211	8.08081	13.0275	0.620288	0.954534	PHOX2B
MA0006.1	MA0006.1	9	5710	9.09091	14.275	0.636841	0.954648	Ahr::Arnt
MA1140.2	MA1140.2	1	1230	1.0101	3.075	0.328488	0.954765	JUNB(var.2)
MA1585.1	MA1585.1	3	2541	3.0303	6.3525	0.477025	0.954917	ZKSCAN1
MA0845.1	MA0845.1	9	5765	9.09091	14.4125	0.630766	0.958048	FOXB1
MA1139.1	MA1139.1	1	1272	1.0101	3.18	0.317642	0.959373	FOSL2::JUNB(var.2)
MA0488.1	MA0488.1	5	3731	5.05051	9.3275	0.541464	0.959792	JUN
MA1487.1	MA1487.1	13	7760	13.1313	19.4	0.676872	0.96148	FOXE1
MA0892.1	MA0892.1	4	3205	4.0404	8.0125	0.504263	0.961665	GSX1
MA0818.1	MA0818.1	1	1302	1.0101	3.255	0.310323	0.962377	BHLHE22
MA0090.3	MA0090.3	10	6342	10.101	15.855	0.637087	0.962762	TEAD1
MA0041.1	MA0041.1	20	11015	20.202	27.5375	0.733619	0.963311	Foxd3
MA0713.1	MA0713.1	3	2675	3.0303	6.6875	0.453129	0.965266	PHOX2A
MA0738.1	MA0738.1	6	4415	6.06061	11.0375	0.549092	0.968479	HIC2
MA0773.1	MA0773.1	5	3878	5.05051	9.695	0.520939	0.968726	MEF2D
MA1108.2	MA1108.2	9	5976	9.09091	14.94	0.608495	0.969109	MXI1
MA0499.2	MA0499.2	10	6503	10.101	16.2575	0.621314	0.97039	MYOD1
MA0729.1	MA0729.1	7	4987	7.07071	12.4675	0.567131	0.970655	RARA
MA0819.1	MA0819.1	1	1409	1.0101	3.5225	0.286757	0.971408	CLOCK
MA0840.1	MA0840.1	1	1412	1.0101	3.53	0.286148	0.971627	Creb5
MA1606.1	MA1606.1	8	5699	8.08081	14.2475	0.567174	0.978349	Foxf1
MA0060.3	MA0060.3	4	3568	4.0404	8.92	0.45296	0.980442	NFYA
MA0667.1	MA0667.1	4	3571	4.0404	8.9275	0.45258	0.980553	MYF6
MA0861.1	MA0861.1	2	2311	2.0202	5.7775	0.349667	0.980569	TP73
MA1604.1	MA1604.1	11	7293	11.1111	18.2325	0.609412	0.980758	Ebf2
MA0140.2	MA0140.2	4	3603	4.0404	9.0075	0.44856	0.981704	GATA1::TAL1
MA0634.1	MA0634.1	3	3019	3.0303	7.5475	0.401498	0.982595	ALX3
MA0030.1	MA0030.1	5	4219	5.05051	10.5475	0.478834	0.982921	FOXF2
MA1619.1	MA1619.1	7	5357	7.07071	13.3925	0.52796	0.983978	Ptf1a(var.2)
MA1570.1	MA1570.1	2	2439	2.0202	6.0975	0.331316	0.985429	TFAP4(var.2)
MA0752.1	MA0752.1	2	2493	2.0202	6.2325	0.32414	0.987107	ZNF410
MA0795.1	MA0795.1	1	1733	1.0101	4.3325	0.233145	0.987604	SMAD3
MA0601.1	MA0601.1	3	3187	3.0303	7.9675	0.380333	0.987708	Arid3b
MA1123.2	MA1123.2	9	6572	9.09091	16.43	0.553312	0.987727	TWIST1
MA1649.1	MA1649.1	10	7150	10.101	17.875	0.565091	0.98892	ZBTB12
MA0500.2	MA0500.2	6	5044	6.06061	12.61	0.480619	0.989346	MYOG
MA0502.2	MA0502.2	4	3888	4.0404	9.72	0.415679	0.989486	NFYB
MA1641.1	MA1641.1	6	5056	6.06061	12.64	0.479478	0.989574	MYF5
MA0648.1	MA0648.1	2	2625	2.0202	6.5625	0.30784	0.990463	GSC
MA1541.1	MA1541.1	5	4629	5.05051	11.5725	0.436423	0.992053	NR6A1
MA0059.1	MA0059.1	3	3408	3.0303	8.52	0.355669	0.992294	MAX::MYC
MA0851.1	MA0851.1	12	8471	12.1212	21.1775	0.572363	0.993234	Foxj3
MA0816.1	MA0816.1	9	6953	9.09091	17.3825	0.522992	0.993482	Ascl2
MA0820.1	MA0820.1	4	4167	4.0404	10.4175	0.387848	0.993995	FIGLA
MA0040.1	MA0040.1	4	4280	4.0404	10.7	0.377608	0.995237	Foxq1
MA1540.1	MA1540.1	7	6052	7.07071	15.13	0.46733	0.995288	NR5A1
MA1572.1	MA1572.1	2	2968	2.0202	7.42	0.272264	0.995704	TGIF2LY
MA1153.1	MA1153.1	4	4344	4.0404	10.86	0.372045	0.995827	Smad4
MA0139.1	MA0139.1	15	10274	15.1515	25.685	0.589897	0.995951	CTCF
MA0847.2	MA0847.2	9	7234	9.09091	18.085	0.502677	0.995995	FOXD2
MA0141.3	MA0141.3	4	4420	4.0404	11.05	0.365647	0.996438	ESRRB
MA0151.1	MA0151.1	34	18901	34.3434	47.2525	0.726807	0.996563	Arid3a
MA1119.1	MA1119.1	5	5077	5.05051	12.6925	0.397913	0.996699	SIX2
MA1571.1	MA1571.1	2	3142	2.0202	7.855	0.257187	0.997154	TGIF2LX
MA0602.1	MA0602.1	1	2330	1.0101	5.825	0.173408	0.997392	Arid5a
MA0613.1	MA0613.1	3	3933	3.0303	9.8325	0.308193	0.997556	FOXG1
MA0614.1	MA0614.1	3	3933	3.0303	9.8325	0.308193	0.997556	Foxj2
MA0032.2	MA0032.2	7	6414	7.07071	16.035	0.440955	0.99761	FOXC1
MA1100.2	MA1100.2	6	5909	6.06061	14.7725	0.410263	0.997932	ASCL1
MA0643.1	MA0643.1	3	4200	3.0303	10.5	0.2886	0.998663	Esrrg
MA0712.2	MA0712.2	4	4977	4.0404	12.4425	0.324726	0.99892	OTX2
MA0682.2	MA0682.2	3	4309	3.0303	10.7725	0.2813	0.998959	PITX1
MA1472.1	MA1472.1	5	5945	5.05051	14.8625	0.339815	0.999463	BHLHA15(var.2)
MA1547.1	MA1547.1	2	4320	2.0202	10.8	0.187056	0.999844	PITX2
MA0714.1	MA0714.1	2	4436	2.0202	11.09	0.182164	0.999884	PITX3
MA0527.1	MA0527.1	0	408	0	1.02	0	1	ZBTB33
MA0604.1	MA0604.1	0	490	0	1.225	0	1	Atf1
MA0637.1	MA0637.1	0	452	0	1.13	0	1	CENPB
MA0649.1	MA0649.1	0	1231	0	3.0775	0	1	HEY2
MA0131.2	MA0131.2	0	498	0	1.245	0	1	HINFP
MA0663.1	MA0663.1	0	1110	0	2.775	0	1	MLX
MA0664.1	MA0664.1	0	1122	0	2.805	0	1	MLXIPL
MA0669.1	MA0669.1	0	1790	0	4.475	0	1	NEUROG2
MA0749.1	MA0749.1	0	254	0	0.635	0	1	ZBED1
MA0767.1	MA0767.1	0	966	0	2.415	0	1	GCM2
MA0776.1	MA0776.1	0	576	0	1.44	0	1	MYBL1
MA0777.1	MA0777.1	0	572	0	1.43	0	1	MYBL2
MA0464.2	MA0464.2	0	1081	0	2.7025	0	1	BHLHE40
MA0823.1	MA0823.1	0	1578	0	3.945	0	1	HEY1
MA0862.1	MA0862.1	0	364	0	0.91	0	1	GMEB2
MA0891.1	MA0891.1	0	2456	0	6.14	0	1	GSC2
MA1129.1	MA1129.1	0	1123	0	2.8075	0	1	FOSL1::JUN(var.2)
MA0877.2	MA0877.2	0	540	0	1.35	0	1	BARHL1
MA0469.3	MA0469.3	0	286	0	0.715	0	1	E2F3
MA0594.2	MA0594.2	0	359	0	0.8975	0	1	HOXA9
