# Supplementary material for: Post-transcriptional regulation in cranial neural crest cells expands developmental potential
Source: Proc Natl Acad Sci U S A. 2023 Feb 1;120(6):e2212578120. doi: 10.1073/pnas.2212578120 (PMC9963983; doi:10.1073/pnas.2212578120)
Supplement: Supplementary file 14 — Dataset S13 (CSV) [file pnas.2212578120.sd13.csv]

	gene_short_name	pval	qval
Hesx1	Hesx1	1.70E-88	2.42E-84
Six3	Six3	3.33E-61	2.38E-57
Hotairm1	Hotairm1	4.21E-60	2.00E-56
Crabp1	Crabp1	1.73E-47	6.18E-44
Rax	Rax	4.41E-33	1.26E-29
Hoxa1	Hoxa1	1.64E-30	3.90E-27
Pcsk1n	Pcsk1n	7.79E-30	1.59E-26
Ermn	Ermn	2.59E-25	4.63E-22
Fezf1	Fezf1	2.97E-25	4.71E-22
Fst	Fst	1.01E-22	1.44E-19
H19	H19	5.51E-22	7.16E-19
Eras	Eras	6.04E-22	7.19E-19
Fzd5	Fzd5	1.36E-19	1.50E-16
Tcf15	Tcf15	6.40E-19	6.53E-16
Shisa2	Shisa2	1.28E-18	1.22E-15
Foxd4	Foxd4	3.19E-17	2.85E-14
Lmo1	Lmo1	4.80E-17	4.03E-14
Irs4	Irs4	5.98E-16	4.75E-13
Hoxb2	Hoxb2	8.11E-16	6.10E-13
Hapln1	Hapln1	2.45E-14	1.75E-11
Ifitm1	Ifitm1	5.53E-14	3.76E-11
Prrx2	Prrx2	7.52E-14	4.83E-11
Robo3	Robo3	7.78E-14	4.83E-11
Lhx5	Lhx5	8.88E-14	5.29E-11
Otx2	Otx2	5.46E-13	3.12E-10
Hoxb3os	Hoxb3os	2.75E-12	1.51E-09
Utf1	Utf1	3.59E-12	1.90E-09
Pou3f1	Pou3f1	6.48E-12	3.31E-09
Gm2694	Gm2694	2.13E-11	1.05E-08
Larp7	Larp7	1.39E-10	6.62E-08
Gm15050	Gm15050	1.74E-10	8.03E-08
Gbx2	Gbx2	1.93E-10	8.60E-08
Rbp1	Rbp1	2.05E-10	8.88E-08
Ube2k	Ube2k	1.07E-09	4.49E-07
Lhx2	Lhx2	2.09E-09	8.52E-07
Ramp3	Ramp3	2.48E-09	9.86E-07
Nkx2-9	Nkx2-9	2.91E-09	1.12E-06
Meox1	Meox1	3.08E-09	1.16E-06
Zfp703	Zfp703	5.48E-09	2.01E-06
Meis2	Meis2	5.91E-09	2.11E-06
Dach1	Dach1	2.66E-08	9.28E-06
Tshz1	Tshz1	1.13E-07	3.85E-05
Igfbp5	Igfbp5	1.29E-07	4.30E-05
Meis1	Meis1	1.56E-07	5.07E-05
Smim14	Smim14	1.68E-07	5.33E-05
Gng3	Gng3	2.41E-07	7.49E-05
Sox2	Sox2	3.30E-07	0.000100434
Wfdc2	Wfdc2	4.42E-07	0.00013148
Tmem47	Tmem47	4.86E-07	0.000141605
Fxyd7	Fxyd7	5.48E-07	0.000156438
Nudt4	Nudt4	5.70E-07	0.000159637
Wnt8a	Wnt8a	6.15E-07	0.000169064
Sall2	Sall2	7.81E-07	0.000210474
Sms	Sms	8.80E-07	0.000232906
Irx3	Irx3	9.51E-07	0.000246894
Irx1	Irx1	1.34E-06	0.00034218
Ehbp1	Ehbp1	1.49E-06	0.000372429
Epha2	Epha2	1.60E-06	0.000394606
Fezf2	Fezf2	1.63E-06	0.000394682
Cd9	Cd9	1.75E-06	0.000417753
Efnb1	Efnb1	2.80E-06	0.000646276
Grik5	Grik5	2.80E-06	0.000646276
Mapk12	Mapk12	2.89E-06	0.000656289
Id3	Id3	3.54E-06	0.000789924
Acer2	Acer2	4.06E-06	0.000893073
Tbx1	Tbx1	4.23E-06	0.000916215
Pim2	Pim2	5.16E-06	0.001100311
Hoxb1	Hoxb1	5.36E-06	0.001124998
Foxc2	Foxc2	6.94E-06	0.001437335
Lrp2	Lrp2	7.22E-06	0.001472982
Aplnr	Aplnr	8.81E-06	0.001772695
Chst1	Chst1	1.14E-05	0.002264755
Epha7	Epha7	1.45E-05	0.002839928
Rasgrp2	Rasgrp2	1.60E-05	0.003082038
Pls3	Pls3	1.70E-05	0.003203516
Foxc1	Foxc1	1.69E-05	0.003203516
Col26a1	Col26a1	2.42E-05	0.004486906
Emx2	Emx2	2.45E-05	0.004486906
Hoxa2	Hoxa2	2.50E-05	0.004519617
Hdac6	Hdac6	2.56E-05	0.004563519
Peg3	Peg3	3.10E-05	0.005461036
Upp1	Upp1	3.18E-05	0.005534554
Hmga2	Hmga2	3.31E-05	0.005690953
Pdlim4	Pdlim4	3.36E-05	0.005716699
Crmp1	Crmp1	4.14E-05	0.006811777
Cdkn1c	Cdkn1c	4.15E-05	0.006811777
Kif21a	Kif21a	4.10E-05	0.006811777
Ebf1	Ebf1	4.59E-05	0.007363184
Twist1	Twist1	4.58E-05	0.007363184
Sfrp5	Sfrp5	6.99E-05	0.011096942
Foxd1	Foxd1	7.70E-05	0.012087228
Dhrs3	Dhrs3	9.11E-05	0.014149572
Hes5	Hes5	9.25E-05	0.0142062
Galnt7	Galnt7	9.75E-05	0.014824063
Cdc42ep4	Cdc42ep4	0.000100257	0.015075437
Pdgfra	Pdgfra	0.000107057	0.015930339
Mest	Mest	0.000109241	0.016087713
Garem2	Garem2	0.000110443	0.016098696
Gng11	Gng11	0.000114385	0.016504906
Sema3e	Sema3e	0.000123787	0.017683017
Nacad	Nacad	0.000126098	0.017834735
Tnfrsf22	Tnfrsf22	0.000129562	0.017968885
Csrp2	Csrp2	0.000128646	0.017968885
Frem2	Frem2	0.000131374	0.018044959
Sdccag8	Sdccag8	0.000133079	0.018080202
Fabp7	Fabp7	0.000134162	0.018080202
Ifitm2	Ifitm2	0.000142704	0.018917453
Map2k3	Map2k3	0.000144347	0.018917453
Pnmal2	Pnmal2	0.000143334	0.018917453
Nup62cl	Nup62cl	0.000147935	0.019211322
Tubb3	Tubb3	0.000149792	0.01927733
Arg1	Arg1	0.000155611	0.019847389
Wls	Wls	0.000164929	0.020673697
Gpr85	Gpr85	0.000166432	0.020673697
Fam57b	Fam57b	0.000165378	0.020673697
Jmjd4	Jmjd4	0.000189824	0.023376211
Adcy3	Adcy3	0.000246553	0.030102633
Sema4d	Sema4d	0.000251993	0.030506058
Zfpl1	Zfpl1	0.000260118	0.031225098
Gsc	Gsc	0.000277987	0.033092043
Mid1ip1	Mid1ip1	0.000298401	0.035228605
Adipor2	Adipor2	0.000325077	0.038063276
Robo2	Robo2	0.000331285	0.038474841
Klf3	Klf3	0.000365344	0.042088241
Ppm1e	Ppm1e	0.000380775	0.043515006
Hspa4l	Hspa4l	0.000387765	0.043962041
Snrpn	Snrpn	0.000403118	0.045342791
Rarb	Rarb	0.000408731	0.045615056
Tnni3	Tnni3	0.000412497	0.045678444
Serpinh1	Serpinh1	0.000426271	0.04684057
Rab36	Rab36	0.000443769	0.048391177
Ift57	Ift57	0.000464496	0.050267649
Iqgap1	Iqgap1	0.000490808	0.052715781
Dkk1	Dkk1	0.000495816	0.052856222
Cgn	Cgn	0.000500229	0.052931593
Rflna	Rflna	0.000504968	0.053040207
Celf2	Celf2	0.000516368	0.053841679
Mcf2	Mcf2	0.000577176	0.058892544
Lcorl	Lcorl	0.000571214	0.058892544
Nrip1	Nrip1	0.000576454	0.058892544
Nme7	Nme7	0.000602968	0.061087962
Mcm5	Mcm5	0.000610375	0.061118279
Amfr	Amfr	0.000611825	0.061118279
L1td1	L1td1	0.000647085	0.064191744
Pitpnm2	Pitpnm2	0.000711231	0.069115182
Wipf3	Wipf3	0.000707576	0.069115182
Meis3	Meis3	0.000708126	0.069115182
Emb	Emb	0.000737757	0.071208523
Kitl	Kitl	0.00079799	0.076039618
4-Sep	4-Sep	0.000803501	0.076039618
Nampt	Nampt	0.000803779	0.076039618
Cdc42bpa	Cdc42bpa	0.000824136	0.076446634
Jag1	Jag1	0.000821079	0.076446634
Stmn3	Stmn3	0.000816575	0.076446634
Gpc4	Gpc4	0.000869276	0.07960003
Srrm4	Srrm4	0.000865131	0.07960003
Lrp4	Lrp4	0.000909767	0.082777179
Dhx32	Dhx32	0.000936335	0.084655336
Jph4	Jph4	0.00100083	0.089917328
Ikbip	Ikbip	0.001015448	0.090097397
Gm20442	Gm20442	0.001009443	0.090097397
Smpd4	Smpd4	0.001027585	0.090505247
Vgll3	Vgll3	0.001032717	0.090505247
Vldlr	Vldlr	0.001066542	0.09289973
Pja2	Pja2	0.00108514	0.093946831
3110021N24Rik	3110021N24Rik	0.001146355	0.098648645
Fn1	Fn1	0.00116546	0.099692167
Elac2	Elac2	0.001189113	0.101110026
Syt11	Syt11	0.001205633	0.101354025
Spag9	Spag9	0.001206173	0.101354025
Grem1	Grem1	0.001223991	0.10224979
Srgap2	Srgap2	0.001309117	0.108725195
Ppm1l	Ppm1l	0.001378979	0.113471887
Miat	Miat	0.001382534	0.113471887
Neurl1a	Neurl1a	0.0013901	0.113471887
Dnmt3b	Dnmt3b	0.001416167	0.113918505
Rlf	Rlf	0.001419496	0.113918505
Micall1	Micall1	0.00141237	0.113918505
Zrsr1	Zrsr1	0.001432891	0.114351093
Kdr	Kdr	0.001441961	0.114435643
Tac1	Tac1	0.001482528	0.116431849
Mip	Mip	0.001483416	0.116431849
Paox	Paox	0.001504853	0.116830539
Olfr1369-ps1	Olfr1369-ps1	0.001500412	0.116830539
P2rx4	P2rx4	0.00151529	0.117004923
Eva1b	Eva1b	0.001570346	0.119421594
6330418K02Rik	6330418K02Rik	0.00156955	0.119421594
Matk	Matk	0.001571667	0.119421594
Top3b	Top3b	0.001626081	0.122902477
Rxra	Rxra	0.001719497	0.124055617
Haus2	Haus2	0.00171543	0.124055617
Tbck	Tbck	0.001655338	0.124055617
Trim54	Trim54	0.001682841	0.124055617
Tada2b	Tada2b	0.001684954	0.124055617
Hebp1	Hebp1	0.001665904	0.124055617
Ldhb	Ldhb	0.001697141	0.124055617
Tpm1	Tpm1	0.001698598	0.124055617
Cryba1	Cryba1	0.001706485	0.124055617
Asb4	Asb4	0.001778423	0.125435868
Ercc6	Ercc6	0.001759695	0.125435868
Ly6e	Ly6e	0.001776593	0.125435868
Itga9	Itga9	0.001782533	0.125435868
Zkscan7	Zkscan7	0.001770037	0.125435868
Vstm2b	Vstm2b	0.001797295	0.125854735
Sulf1	Sulf1	0.001827564	0.12735004
Lefty2	Lefty2	0.001876475	0.128686419
Tfpi	Tfpi	0.001882776	0.128686419
C920006O11Rik	C920006O11Rik	0.001874561	0.128686419
Metrn	Metrn	0.00187567	0.128686419
Slc2a3	Slc2a3	0.001939015	0.130973096
Mt1	Mt1	0.001943738	0.130973096
Irx2	Irx2	0.001938381	0.130973096
Exoc3l4	Exoc3l4	0.001994479	0.133761159
Gm27032	Gm27032	0.002147792	0.143370103
Foxr2	Foxr2	0.002211778	0.146519778
Otx1	Otx1	0.00221549	0.146519778
Acot1	Acot1	0.002226473	0.146567613
Top2b	Top2b	0.002249513	0.147405014
Thsd1	Thsd1	0.002275219	0.148408722
Fign	Fign	0.002291521	0.148792607
Crip1	Crip1	0.002310354	0.149336674
Rpusd2	Rpusd2	0.002347173	0.150355914
Atp6v0d1	Atp6v0d1	0.00234176	0.150355914
Med22	Med22	0.002401264	0.151110354
Prtg	Prtg	0.002400888	0.151110354
Reep5	Reep5	0.002388881	0.151110354
Rasl12	Rasl12	0.002376485	0.151110354
Tdrd7	Tdrd7	0.002447124	0.152651359
Fcho1	Fcho1	0.002443713	0.152651359
Platr3	Platr3	0.002504547	0.154410678
Celf3	Celf3	0.002510381	0.154410678
Hsd11b2	Hsd11b2	0.002518564	0.154410678
Cldn10	Cldn10	0.002507359	0.154410678
1110035H17Rik	1110035H17Rik	0.00263048	0.156568337
Foxf1	Foxf1	0.00258963	0.156568337
Mmp14	Mmp14	0.00256664	0.156568337
Gnai2	Gnai2	0.002621873	0.156568337
A630089N07Rik	A630089N07Rik	0.00261116	0.156568337
Ina	Ina	0.002581152	0.156568337
Pdgfrb	Pdgfrb	0.002599942	0.156568337
Cic	Cic	0.00265938	0.156980334
Grtp1	Grtp1	0.002656727	0.156980334
Cacna2d1	Cacna2d1	0.002699616	0.158699665
Uchl1	Uchl1	0.002764568	0.160535996
Ripply2	Ripply2	0.00275805	0.160535996
Ifngr2	Ifngr2	0.002747415	0.160535996
Cfc1	Cfc1	0.00279335	0.160899194
Rnf40	Rnf40	0.002789391	0.160899194
Pitx2	Pitx2	0.002852099	0.162319666
Zfp959	Zfp959	0.002847277	0.162319666
Gpat3	Gpat3	0.002832417	0.162319666
Ccdc160	Ccdc160	0.00289421	0.162908112
Exosc9	Exosc9	0.00288935	0.162908112
Arhgef4	Arhgef4	0.002896651	0.162908112
Ntrk2	Ntrk2	0.00296073	0.165858913
Ttc9b	Ttc9b	0.003075689	0.170958034
Hes3	Hes3	0.003074723	0.170958034
Sp5	Sp5	0.003153684	0.173354948
Igdcc3	Igdcc3	0.003145641	0.173354948
Wnt1	Wnt1	0.003155218	0.173354948
Lrrc41	Lrrc41	0.003286381	0.178501733
Sun1	Sun1	0.003262097	0.178501733
Mapk11	Mapk11	0.003275253	0.178501733
Ebf2	Ebf2	0.003318538	0.179565613
Rbms1	Rbms1	0.003377763	0.181743064
Gprc5b	Gprc5b	0.003422393	0.181743064
Apeh	Apeh	0.003419058	0.181743064
Dhx8	Dhx8	0.003398444	0.181743064
Btd	Btd	0.003411938	0.181743064
Rasl10b	Rasl10b	0.003481972	0.184222133
Mafb	Mafb	0.003515175	0.185292516
Ncald	Ncald	0.00353181	0.185484953
Aldh1a2	Aldh1a2	0.003545049	0.185498276
Siah2	Siah2	0.003563018	0.185758085
Gm26881	Gm26881	0.003646721	0.189149669
C530008M17Rik	C530008M17Rik	0.003654554	0.189149669
Obsl1	Obsl1	0.003686851	0.189340982
Med13l	Med13l	0.003678171	0.189340982
Zcrb1	Zcrb1	0.003698014	0.189340982
Gm16755	Gm16755	0.003734235	0.190512644
Phlda3	Phlda3	0.003762557	0.191274468
Flii	Flii	0.003853293	0.19519254
Slc35d2	Slc35d2	0.00389457	0.196586334
Sin3a	Sin3a	0.003966855	0.198829891
Cadm3	Cadm3	0.003958168	0.198829891
Mgat5b	Mgat5b	0.003994649	0.199522923
Riox1	Riox1	0.004027085	0.20044219
Zkscan6	Zkscan6	0.004163533	0.205799522
Gata6	Gata6	0.004156625	0.205799522
2010111I01Rik	2010111I01Rik	0.004196447	0.206000842
Ccdc71l	Ccdc71l	0.004193033	0.206000842
Arl6ip5	Arl6ip5	0.004278405	0.208590476
Cldn7	Cldn7	0.004267051	0.208590476
Plcb1	Plcb1	0.004301177	0.20898745
Fgfr2	Fgfr2	0.004327168	0.209465015
Rsph1	Rsph1	0.004340332	0.209465015
Nrf1	Nrf1	0.004417187	0.211035181
Alx1	Alx1	0.004412654	0.211035181
Llgl2	Llgl2	0.004415435	0.211035181
Plxna1	Plxna1	0.004460532	0.212395642
Pde3a	Pde3a	0.004603349	0.218467895
Agl	Agl	0.004677196	0.221237562
Qprt	Qprt	0.004779441	0.224121484
Zfp445	Zfp445	0.00477216	0.224121484
Pold4	Pold4	0.004785233	0.224121484
Zc3h7a	Zc3h7a	0.004821022	0.224326728
Micall2	Micall2	0.004814681	0.224326728
Aldh9a1	Aldh9a1	0.004965842	0.228875897
Flrt3	Flrt3	0.004995009	0.228875897
Mia2	Mia2	0.004995415	0.228875897
Dab2	Dab2	0.0049989	0.228875897
Gm27199	Gm27199	0.004995419	0.228875897
5930412G12Rik	5930412G12Rik	0.005128493	0.232246543
Etfbkmt	Etfbkmt	0.005107837	0.232246543
Rorc	Rorc	0.005125693	0.232246543
Gm2001	Gm2001	0.00513755	0.232246543
Scmh1	Scmh1	0.005193276	0.233766625
Tmem135	Tmem135	0.005224608	0.233766625
Pno1	Pno1	0.005236634	0.233766625
Sp8	Sp8	0.005227202	0.233766625
Trim23	Trim23	0.005255533	0.233879404
Fbxl12os	Fbxl12os	0.005274778	0.23400685
Rfx5	Rfx5	0.005338993	0.236122346
Lekr1	Lekr1	0.005407246	0.236215642
Arhgef19	Arhgef19	0.00536784	0.236215642
Gm16536	Gm16536	0.005385489	0.236215642
Mmd	Mmd	0.005391274	0.236215642
Nptx2	Nptx2	0.005440316	0.236935712
Mmp17	Mmp17	0.005490838	0.238409193
Tcf21	Tcf21	0.005523986	0.239121627
Fam13b	Fam13b	0.005542973	0.239218653
Ptprk	Ptprk	0.005581661	0.239710162
Rab11fip3	Rab11fip3	0.005587923	0.239710162
Morc4	Morc4	0.005670951	0.241099813
Ank2	Ank2	0.005654587	0.241099813
Txndc11	Txndc11	0.005661442	0.241099813
Fsd1	Fsd1	0.005714816	0.242243751
Pdzph1	Pdzph1	0.005762664	0.243549295
Tspan12	Tspan12	0.005841881	0.246168934
Ddah1	Ddah1	0.005906223	0.247420531
Cdh24	Cdh24	0.005895681	0.247420531
Ptpa	Ptpa	0.005944767	0.248307
2410080I02Rik	2410080I02Rik	0.005993364	0.249606997
Emsy	Emsy	0.006159728	0.254311308
Brsk2	Brsk2	0.006127558	0.254311308
Wnk2	Wnk2	0.006150271	0.254311308
Samd4	Samd4	0.006206948	0.255522358
Fdft1	Fdft1	0.006307957	0.258934401
Exoc6b	Exoc6b	0.006380504	0.261161888
Gm15952	Gm15952	0.006529066	0.266199527
Sfxn3	Sfxn3	0.006540849	0.266199527
Dnaaf3	Dnaaf3	0.006562481	0.266321152
Sprtn	Sprtn	0.006680027	0.270323466
Flrt2	Flrt2	0.006886476	0.277890718
Bend5	Bend5	0.007109135	0.285264035
Zbtb25	Zbtb25	0.007097939	0.285264035
Crispld1	Crispld1	0.007161234	0.286306972
Zfp595	Zfp595	0.007175211	0.286306972
Gm13522	Gm13522	0.007258009	0.287303813
Ctnnbip1	Ctnnbip1	0.007248516	0.287303813
Lpar2	Lpar2	0.007266963	0.287303813
Rbm4	Rbm4	0.007280643	0.287303813
C130026L21Rik	C130026L21Rik	0.007307811	0.287581496
Tbk1	Tbk1	0.007371034	0.289272571
Ppp1r15a	Ppp1r15a	0.007400755	0.289643246
Vps25	Vps25	0.007457562	0.290446441
Myo1a	Myo1a	0.007475624	0.290446441
Gprin1	Gprin1	0.007482274	0.290446441
Gm9803	Gm9803	0.007636025	0.293227447
Tbcc	Tbcc	0.007623136	0.293227447
Zfp456	Zfp456	0.007578698	0.293227447
Osr1	Osr1	0.007628836	0.293227447
Map4k4	Map4k4	0.007701471	0.294947767
Mob3a	Mob3a	0.007737814	0.29554727
Tmem185b	Tmem185b	0.00780671	0.297084282
AC163032.1	AC163032.1	0.007819649	0.297084282
Ipo11	Ipo11	0.007858841	0.297781264
Sema4g	Sema4g	0.007897676	0.298461129
Sord	Sord	0.007920854	0.298547234
Ugdh	Ugdh	0.008001623	0.299850228
Arhgef25	Arhgef25	0.008018396	0.299850228
Tmem17	Tmem17	0.007986322	0.299850228
Gadd45g	Gadd45g	0.008091179	0.301781955
Tbc1d1	Tbc1d1	0.008326911	0.308960838
Fn3krp	Fn3krp	0.008315679	0.308960838
Cdh20	Cdh20	0.008478721	0.309226375
Smox	Smox	0.008393017	0.309226375
Pxmp4	Pxmp4	0.008449604	0.309226375
Tcf7l1	Tcf7l1	0.008425348	0.309226375
Hexb	Hexb	0.008411186	0.309226375
Sema6b	Sema6b	0.008383818	0.309226375
Rnf157	Rnf157	0.008485596	0.309226375
Sox13	Sox13	0.008536714	0.309501192
Fbxo6	Fbxo6	0.008558136	0.309501192
Abr	Abr	0.008529871	0.309501192
Mfsd3	Mfsd3	0.008618502	0.310897209
Cntrl	Cntrl	0.008650264	0.311256992
Prkcsh	Prkcsh	0.00873555	0.313536023
Rab34	Rab34	0.008768692	0.313936762
Meg3	Meg3	0.00887219	0.316848096
Eif2b3	Eif2b3	0.009142269	0.324868947
Col23a1	Col23a1	0.009140813	0.324868947
Pdcd4	Pdcd4	0.00926428	0.328387697
Armcx1	Armcx1	0.009293673	0.328614155
Ftx	Ftx	0.009470386	0.32920747
Rab25	Rab25	0.009385243	0.32920747
Nat14	Nat14	0.009337969	0.32920747
Cactin	Cactin	0.009451195	0.32920747
Tigd5	Tigd5	0.009471772	0.32920747
Mfsd9	Mfsd9	0.009415709	0.32920747
Fgf12	Fgf12	0.009451397	0.32920747
Pcmtd2	Pcmtd2	0.009611244	0.331653935
Gm16740	Gm16740	0.009619432	0.331653935
Rnft1	Rnft1	0.009646888	0.331653935
Trip11	Trip11	0.009658245	0.331653935
Gm5113	Gm5113	0.009565755	0.331653935
Cdx1	Cdx1	0.009717288	0.33288118
Prex2	Prex2	0.00990106	0.333134012
Zbtb6	Zbtb6	0.00990089	0.333134012
Zfp553	Zfp553	0.009911232	0.333134012
2410004I01Rik	2410004I01Rik	0.009876707	0.333134012
Fgf10	Fgf10	0.009830596	0.333134012
Csad	Csad	0.009770899	0.333134012
Arhgap26	Arhgap26	0.009843154	0.333134012
5730596B20Rik	5730596B20Rik	0.009874787	0.333134012
Dact3	Dact3	0.009942801	0.333410595
Snai1	Snai1	0.010053668	0.336338755
Mterf1b	Mterf1b	0.010085307	0.336608918
Whrn	Whrn	0.010201061	0.338102439
Tesc	Tesc	0.010161472	0.338102439
Cbarp	Cbarp	0.010191855	0.338102439
BC024978	BC024978	0.010374579	0.343057555
Dusp4	Dusp4	0.010411268	0.343084833
Cavin4	Cavin4	0.010423438	0.343084833
Mios	Mios	0.010519601	0.343542759
Ctf1	Ctf1	0.010499937	0.343542759
Fbln1	Fbln1	0.010533548	0.343542759
Trim36	Trim36	0.010524193	0.343542759
Pigm	Pigm	0.010635619	0.343978744
Npepl1	Npepl1	0.010715474	0.343978744
Ccdc102a	Ccdc102a	0.010592867	0.343978744
Ddx28	Ddx28	0.010630218	0.343978744
D430019H16Rik	D430019H16Rik	0.010670522	0.343978744
Fam160b1	Fam160b1	0.010707652	0.343978744
Gm266	Gm266	0.010713448	0.343978744
Fbrs	Fbrs	0.010741458	0.344039747
Phactr3	Phactr3	0.010792699	0.344137733
Olig3	Olig3	0.010775603	0.344137733
Eno2	Eno2	0.010888194	0.346409475
Col11a2	Col11a2	0.010917332	0.346564635
Rad54l2	Rad54l2	0.010953133	0.346930168
Matn2	Matn2	0.010988306	0.347274229
Mex3b	Mex3b	0.011035149	0.347599256
Wdr81	Wdr81	0.011047257	0.347599256
Fbxo41	Fbxo41	0.01108442	0.348002069
Sec22c	Sec22c	0.01116773	0.349848735
Emid1	Emid1	0.011303295	0.353320707
Ppp3ca	Ppp3ca	0.011366058	0.354506857
4930402H24Rik	4930402H24Rik	0.011546257	0.355364455
Mob3b	Mob3b	0.011567691	0.355364455
Mtor	Mtor	0.01154827	0.355364455
Fuz	Fuz	0.011433704	0.355364455
Tpm4	Tpm4	0.011518832	0.355364455
Slc36a4	Slc36a4	0.011484161	0.355364455
Gabrg1	Gabrg1	0.011492649	0.355364455
Rabif	Rabif	0.011625797	0.356383073
Tox2	Tox2	0.011679865	0.357273811
Ercc2	Ercc2	0.011706666	0.357328476
Tigd3	Tigd3	0.0117533	0.357986969
Eef2kmt	Eef2kmt	0.012003184	0.363222842
St6galnac3	St6galnac3	0.011973473	0.363222842
Tshz3	Tshz3	0.011999998	0.363222842
Gm17509	Gm17509	0.01202691	0.363222842
Mphosph9	Mphosph9	0.012086648	0.364256882
Skap2	Skap2	0.012180993	0.365271474
Pim1	Pim1	0.01222636	0.365271474
4930426D05Rik	4930426D05Rik	0.012159966	0.365271474
Gldc	Gldc	0.012248165	0.365271474
Adgra2	Adgra2	0.012242653	0.365271474
Ebi3	Ebi3	0.01232249	0.36645877
Pax6	Pax6	0.012339284	0.36645877
Nceh1	Nceh1	0.01241638	0.367380372
Mecr	Mecr	0.012473187	0.367380372
Car4	Car4	0.012469416	0.367380372
Rfx4	Rfx4	0.012467545	0.367380372
Fgd1	Fgd1	0.012559004	0.369146847
Kif5c	Kif5c	0.013099612	0.37438111
Sema6d	Sema6d	0.012872337	0.37438111
Gstm6	Gstm6	0.013112301	0.37438111
Pcsk9	Pcsk9	0.013130202	0.37438111
Zfp513	Zfp513	0.012925739	0.37438111
Gpr162	Gpr162	0.013125488	0.37438111
Arrdc2	Arrdc2	0.012989258	0.37438111
Cdh1	Cdh1	0.012902876	0.37438111
Grb10	Grb10	0.013101266	0.37438111
Ttll5	Ttll5	0.013074549	0.37438111
Prickle1	Prickle1	0.013106904	0.37438111
Cldn6	Cldn6	0.012854581	0.37438111
Pla2g16	Pla2g16	0.01304146	0.37438111
Fan1	Fan1	0.012908906	0.37438111
6030419C18Rik	6030419C18Rik	0.013070708	0.37438111
Dyrk3	Dyrk3	0.013249489	0.376689524
Plod1	Plod1	0.013263901	0.376689524
Fam57a	Fam57a	0.01338147	0.379274401
Gm35986	Gm35986	0.013503266	0.381213732
Gadd45a	Gadd45a	0.01349313	0.381213732
Tfpt	Tfpt	0.013824849	0.383820747
Clcn4	Clcn4	0.013798503	0.383820747
Casp3	Casp3	0.013669416	0.383820747
Nrgn	Nrgn	0.013836254	0.383820747
Glce	Glce	0.013779456	0.383820747
Gon7	Gon7	0.01383743	0.383820747
Pdpk1	Pdpk1	0.013631477	0.383820747
1700011H14Rik	1700011H14Rik	0.013837007	0.383820747
Lonrf2	Lonrf2	0.013692847	0.383820747
Osbpl6	Osbpl6	0.013918174	0.384485041
Maged2	Maged2	0.014009641	0.384485041
B4galt1	B4galt1	0.013889477	0.384485041
Trappc10	Trappc10	0.014049786	0.384485041
Sh3rf1	Sh3rf1	0.014046473	0.384485041
Wdr92	Wdr92	0.014029677	0.384485041
Rbfa	Rbfa	0.014038459	0.384485041
Arhgap29	Arhgap29	0.014136087	0.384655947
Vamp5	Vamp5	0.014243891	0.384655947
Man2a2	Man2a2	0.014084826	0.384655947
Pygl	Pygl	0.014271449	0.384655947
Notch4	Notch4	0.014139664	0.384655947
Taf7	Taf7	0.014214536	0.384655947
Macrod1	Macrod1	0.014246725	0.384655947
Gucy1b1	Gucy1b1	0.014245884	0.384655947
Leng8	Leng8	0.01430004	0.384700691
Nudt7	Nudt7	0.014336407	0.384954099
Dhx30	Dhx30	0.014372852	0.385208601
Ice1	Ice1	0.014480178	0.387358331
Jak1	Jak1	0.014642451	0.388962029
9930104L06Rik	9930104L06Rik	0.014601293	0.388962029
Hand2	Hand2	0.014642776	0.388962029
Gm3636	Gm3636	0.014650532	0.388962029
Dusp22	Dusp22	0.014676271	0.388962029
Kctd12	Kctd12	0.014755957	0.390349716
Cnnm4	Cnnm4	0.014813893	0.391157975
Rasd2	Rasd2	0.014933527	0.393589367
Sytl1	Sytl1	0.015029177	0.393914123
Gdpd3	Gdpd3	0.014998367	0.393914123
Dock4	Dock4	0.015056151	0.393914123
Rmst	Rmst	0.015022237	0.393914123
Myb	Myb	0.01511336	0.394688009
Selenop	Selenop	0.015221532	0.396787566
Cdh15	Cdh15	0.015264925	0.397193903
Rdh10	Rdh10	0.015627914	0.397232666
Igfbp2	Igfbp2	0.015622796	0.397232666
Traf3ip1	Traf3ip1	0.015415118	0.397232666
Porcn	Porcn	0.015358664	0.397232666
Adar	Adar	0.015330451	0.397232666
Stk38l	Stk38l	0.01551497	0.397232666
Lipe	Lipe	0.015437018	0.397232666
Agpat3	Agpat3	0.015485727	0.397232666
Kcnk5	Kcnk5	0.015540279	0.397232666
9030624G23Rik	9030624G23Rik	0.015624684	0.397232666
Tgif1	Tgif1	0.015571439	0.397232666
Zfp518a	Zfp518a	0.015393353	0.397232666
Pex5l	Pex5l	0.015520435	0.397232666
Tpd52	Tpd52	0.015659904	0.39733878
Lamc1	Lamc1	0.015802425	0.397540139
Spred1	Spred1	0.015895122	0.397540139
Acrbp	Acrbp	0.015889396	0.397540139
Wdr11	Wdr11	0.015918303	0.397540139
Zfp961	Zfp961	0.0158566	0.397540139
Alas1	Alas1	0.015745996	0.397540139
Dhx33	Dhx33	0.015890728	0.397540139
Xylt2	Xylt2	0.015851135	0.397540139
Sox5	Sox5	0.01581242	0.397540139
Zfp141	Zfp141	0.016103097	0.399273052
Parva	Parva	0.016183346	0.399273052
Tmem199	Tmem199	0.016172689	0.399273052
Dlk1	Dlk1	0.016182946	0.399273052
Bche	Bche	0.016148677	0.399273052
Cerk	Cerk	0.016107954	0.399273052
Grifin	Grifin	0.016168442	0.399273052
Slc38a7	Slc38a7	0.01621217	0.399294574
Aldh2	Aldh2	0.016296622	0.400683734
Cyhr1	Cyhr1	0.016348949	0.40127961
Fyn	Fyn	0.016482047	0.403768627
Sema4a	Sema4a	0.016506887	0.403768627
Spsb4	Spsb4	0.016540211	0.403892155
Pqbp1	Pqbp1	0.016582359	0.404230369
Fiz1	Fiz1	0.016645039	0.405067101
Slc30a4	Slc30a4	0.016675263	0.405112464
Ankra2	Ankra2	0.016748003	0.406188841
Mrps2	Mrps2	0.016889992	0.406972254
Serinc3	Serinc3	0.016895327	0.406972254
Msantd3	Msantd3	0.016818779	0.406972254
Ifitm3	Ifitm3	0.016922752	0.406972254
Fam212a	Fam212a	0.016847248	0.406972254
Pak3	Pak3	0.017223431	0.4121218
Fkbp9	Fkbp9	0.017183911	0.4121218
Kcnab1	Kcnab1	0.017213704	0.4121218
Xndc1	Xndc1	0.017259906	0.41230394
Clic6	Clic6	0.017332458	0.413345839
Cntfr	Cntfr	0.017559414	0.413792709
Apbb1	Apbb1	0.017406899	0.413792709
Sh3bp5	Sh3bp5	0.017572117	0.413792709
Amer2	Amer2	0.017509019	0.413792709
Vcan	Vcan	0.017553531	0.413792709
Spidr	Spidr	0.017611898	0.413792709
Dtna	Dtna	0.017554714	0.413792709
AI854703	AI854703	0.017452129	0.413792709
Acta2	Acta2	0.01759338	0.413792709
Zfp113	Zfp113	0.017740777	0.414774135
Gm11361	Gm11361	0.017716794	0.414774135
Arhgef9	Arhgef9	0.017724084	0.414774135
Nup210	Nup210	0.017781322	0.415042789
Dsel	Dsel	0.017899247	0.415757316
Lockd	Lockd	0.01786329	0.415757316
Coch	Coch	0.017896309	0.415757316
Gm10244	Gm10244	0.01806485	0.418243735
Gab1	Gab1	0.018041104	0.418243735
Atg13	Atg13	0.018129563	0.418797416
Igf1r	Igf1r	0.018170483	0.418797416
Slc2a12	Slc2a12	0.018176717	0.418797416
Lrp1	Lrp1	0.018227789	0.419236346
Wnt5a	Wnt5a	0.018254463	0.419236346
Fam221b	Fam221b	0.018348302	0.420677444
11-Sep	11-Sep	0.018435007	0.420677444
Supt6	Supt6	0.018422925	0.420677444
Isoc2a	Isoc2a	0.018388809	0.420677444
Ralgapb	Ralgapb	0.018541004	0.422421447
Mpnd	Mpnd	0.018585572	0.422762579
B230312C02Rik	B230312C02Rik	0.018634138	0.42279702
Tagln	Tagln	0.018646281	0.42279702
7-Mar	7-Mar	0.018795336	0.423164749
Dhx35	Dhx35	0.018840237	0.423164749
Gmcl1	Gmcl1	0.018773056	0.423164749
Gm17210	Gm17210	0.018785194	0.423164749
Zscan20	Zscan20	0.018823551	0.423164749
Myh6	Myh6	0.018792699	0.423164749
Zfp423	Zfp423	0.018933785	0.423693772
Ppp1r18	Ppp1r18	0.01895277	0.423693772
Stk10	Stk10	0.018900281	0.423693772
B130046B21Rik	B130046B21Rik	0.019049317	0.425186719
Ajap1	Ajap1	0.01914249	0.426260235
Homer1	Homer1	0.019186933	0.426260235
BC024063	BC024063	0.019178463	0.426260235
Cdan1	Cdan1	0.019416113	0.427247294
Peg10	Peg10	0.019437471	0.427247294
Atoh8	Atoh8	0.019470633	0.427247294
Ppfibp1	Ppfibp1	0.019266074	0.427247294
Pgap2	Pgap2	0.019415684	0.427247294
Haghl	Haghl	0.019333185	0.427247294
Atat1	Atat1	0.019443567	0.427247294
Hoxa3	Hoxa3	0.019315947	0.427247294
Stk35	Stk35	0.019643137	0.428420938
Gm36266	Gm36266	0.019573642	0.428420938
Gmfg	Gmfg	0.019736338	0.428420938
Itpripl2	Itpripl2	0.019801884	0.428420938
Zbtb24	Zbtb24	0.019769057	0.428420938
Ank3	Ank3	0.019928921	0.428420938
Mon2	Mon2	0.019943992	0.428420938
Sall1	Sall1	0.019712841	0.428420938
Tnfsf12	Tnfsf12	0.019870289	0.428420938
Ankrd9	Ankrd9	0.019698589	0.428420938
Cdh6	Cdh6	0.019895961	0.428420938
Npm3	Npm3	0.019784577	0.428420938
Ccdc85a	Ccdc85a	0.019887167	0.428420938
Oprl1	Oprl1	0.019896597	0.428420938
Spint2	Spint2	0.019996253	0.428898609
Pogz	Pogz	0.020087609	0.428926009
Rgs10	Rgs10	0.020052332	0.428926009
Zadh2	Zadh2	0.020065617	0.428926009
Rhoc	Rhoc	0.020121095	0.428999763
Ofd1	Ofd1	0.020514017	0.4316686
Zyg11b	Zyg11b	0.020525815	0.4316686
Cldn12	Cldn12	0.020433149	0.4316686
Prpf31	Prpf31	0.020409976	0.4316686
Coq8b	Coq8b	0.020449364	0.4316686
Pgghg	Pgghg	0.020280422	0.4316686
Alkbh8	Alkbh8	0.020548453	0.4316686
Rftn1	Rftn1	0.020544101	0.4316686
Atg2a	Atg2a	0.020457875	0.4316686
Hs3st3b1	Hs3st3b1	0.020534991	0.4316686
Arfgef1	Arfgef1	0.020603776	0.432069391
Bcs1l	Bcs1l	0.020628024	0.432069391
Csnk1g1	Csnk1g1	0.020698074	0.432070917
Synj2bp	Synj2bp	0.020718836	0.432070917
Zfyve1	Zfyve1	0.020665272	0.432070917
Sdhaf1	Sdhaf1	0.020781639	0.432391786
Mecom	Mecom	0.020794761	0.432391786
Gm26771	Gm26771	0.020842244	0.432749218
Zfp462	Zfp462	0.020929138	0.433595759
Ik	Ik	0.020943722	0.433595759
Celsr2	Celsr2	0.021167741	0.435080838
Slc44a5	Slc44a5	0.02108482	0.435080838
Tmem200a	Tmem200a	0.021113215	0.435080838
Map2k7	Map2k7	0.021070277	0.435080838
Foxp4	Foxp4	0.02115113	0.435080838
Gdpgp1	Gdpgp1	0.021335456	0.437543528
Hace1	Hace1	0.021356835	0.437543528
Papd5	Papd5	0.021379446	0.437543528
Tmem54	Tmem54	0.021705205	0.442309342
Zfp874b	Zfp874b	0.021685334	0.442309342
Aard	Aard	0.021661037	0.442309342
Des	Des	0.021837036	0.442516911
Tal2	Tal2	0.02186855	0.442516911
Pycard	Pycard	0.021787953	0.442516911
Kxd1	Kxd1	0.021870279	0.442516911
Smoc1	Smoc1	0.021758952	0.442516911
Taf5l	Taf5l	0.021910678	0.442707262
Fam72a	Fam72a	0.022070751	0.444290207
Tnk1	Tnk1	0.022062761	0.444290207
3-Sep	3-Sep	0.022082327	0.444290207
Ankrd52	Ankrd52	0.022184835	0.445724851
Dennd1b	Dennd1b	0.02255586	0.447142777
Tmem57	Tmem57	0.022599726	0.447142777
1600020E01Rik	1600020E01Rik	0.0225457	0.447142777
Gnaz	Gnaz	0.02259754	0.447142777
Katnb1	Katnb1	0.022479457	0.447142777
Gm3696	Gm3696	0.02259365	0.447142777
Erc2	Erc2	0.022554809	0.447142777
Hyls1	Hyls1	0.022526937	0.447142777
Dpp8	Dpp8	0.022593226	0.447142777
Epop	Epop	0.02255148	0.447142777
Scaf4	Scaf4	0.022405499	0.447142777
Cdkn2aip	Cdkn2aip	0.02276012	0.449693389
Rtl8b	Rtl8b	0.022918767	0.450202616
Diablo	Diablo	0.02286188	0.450202616
Magohb	Magohb	0.022928505	0.450202616
Snx4	Snx4	0.022943473	0.450202616
Magi2	Magi2	0.022878048	0.450202616
Smurf1	Smurf1	0.023008793	0.450247411
Snx19	Snx19	0.022983412	0.450247411
Tfb1m	Tfb1m	0.023092023	0.451257928
Naa20	Naa20	0.023131164	0.45140529
Man1a	Man1a	0.023191611	0.451967474
Slc39a2	Slc39a2	0.023225683	0.452014821
6430573F11Rik	6430573F11Rik	0.023324229	0.453315114
Hspb8	Hspb8	0.023455936	0.454854466
Zbtb3	Zbtb3	0.023467115	0.454854466
Tenm3	Tenm3	0.023597214	0.455521904
Srp54a	Srp54a	0.023556516	0.455521904
Dchs1	Dchs1	0.023568463	0.455521904
Knl1	Knl1	0.023708627	0.455825921
Runx1t1	Runx1t1	0.02380442	0.455825921
Cbln1	Cbln1	0.023783744	0.455825921
Il17rd	Il17rd	0.023716559	0.455825921
Tle4	Tle4	0.023779922	0.455825921
Grk5	Grk5	0.023787819	0.455825921
Dctn5	Dctn5	0.023896529	0.456366199
Frs2	Frs2	0.023892537	0.456366199
S100a10	S100a10	0.023996425	0.457405482
Cldn4	Cldn4	0.024014989	0.457405482
Nrg1	Nrg1	0.024069037	0.457824484
Nfil3	Nfil3	0.024147229	0.458701018
Sall3	Sall3	0.024191467	0.458931081
Mmadhc	Mmadhc	0.02433254	0.459319874
Fbxo5	Fbxo5	0.024302969	0.459319874
Rtkn2	Rtkn2	0.024285838	0.459319874
Gm29202	Gm29202	0.024340577	0.459319874
Napg	Napg	0.024546799	0.462600292
Sez6	Sez6	0.024613957	0.462784106
Dnal1	Dnal1	0.024621345	0.462784106
Cpne7	Cpne7	0.024681486	0.463304901
Setd1b	Setd1b	0.024903769	0.466458407
Ctso	Ctso	0.024928148	0.466458407
Kcng2	Kcng2	0.024947443	0.466458407
Kat7	Kat7	0.024983917	0.466529737
Rhbdf1	Rhbdf1	0.025051007	0.467154969
Ttc8	Ttc8	0.025082804	0.467154969
Polg	Polg	0.025155777	0.467398924
Ccnt1	Ccnt1	0.025171564	0.467398924
Lmln	Lmln	0.025194062	0.467398924
Irf6	Irf6	0.025337307	0.467627174
Dtx1	Dtx1	0.025251134	0.467627174
Tiam1	Tiam1	0.025323592	0.467627174
Man2a1	Man2a1	0.025329149	0.467627174
Fam114a1	Fam114a1	0.025386283	0.467926521
Ppil4	Ppil4	0.025449412	0.468485627
Pnp	Pnp	0.025517317	0.469131119
Calb2	Calb2	0.025608841	0.47020861
Fgf13	Fgf13	0.025691595	0.471122504
Slc20a1	Slc20a1	0.025869398	0.471357584
Plcd1	Plcd1	0.025776123	0.471357584
Ntn1	Ntn1	0.025859023	0.471357584
Shtn1	Shtn1	0.025829372	0.471357584
Hspa12b	Hspa12b	0.025850841	0.471357584
Fat1	Fat1	0.02600187	0.473059279
Comtd1	Comtd1	0.026060574	0.473059279
Pcgf5	Pcgf5	0.026062139	0.473059279
Zfp933	Zfp933	0.026321478	0.477160297
Yod1	Yod1	0.026417862	0.478300573
Pcdh19	Pcdh19	0.026586329	0.480741396
Tmod1	Tmod1	0.026752823	0.483140418
Xntrpc	Xntrpc	0.026887698	0.484963096
Gm10762	Gm10762	0.027134623	0.488594635
Fabp5	Fabp5	0.027191014	0.488594635
Ltbp4	Ltbp4	0.027191651	0.488594635
Gna14	Gna14	0.0272941	0.489819369
Slc25a38	Slc25a38	0.027356809	0.490328745
Rbm28	Rbm28	0.027399013	0.4904698
Cnpy2	Cnpy2	0.027463397	0.49100705
Camk2n2	Camk2n2	0.027571223	0.492318656
Pyroxd1	Pyroxd1	0.027795104	0.492485741
Becn1	Becn1	0.027819019	0.492485741
Zfp712	Zfp712	0.027803249	0.492485741
Rbfox2	Rbfox2	0.027686234	0.492485741
Dxo	Dxo	0.027821911	0.492485741
Gm3854	Gm3854	0.02775538	0.492485741
Lrrc4b	Lrrc4b	0.027796481	0.492485741
Wwox	Wwox	0.027921651	0.493029391
Lrrc3b	Lrrc3b	0.027921204	0.493029391
Sipa1l1	Sipa1l1	0.027977501	0.493405684
Cd200	Cd200	0.028094875	0.494864724
Hfe2	Hfe2	0.028189397	0.495918142
Snph	Snph	0.028309608	0.497420365
Marcks	Marcks	0.028480111	0.497525802
Gm3667	Gm3667	0.028480991	0.497525802
Jup	Jup	0.028521392	0.497525802
Ezh1	Ezh1	0.028394867	0.497525802
Gm10184	Gm10184	0.02852458	0.497525802
Amdhd1	Amdhd1	0.028523784	0.497525802
Scube1	Scube1	0.028649354	0.499092715
Mcph1	Mcph1	0.028767014	0.499898523
Fhit	Fhit	0.028800594	0.499898523
Dscr3	Dscr3	0.028761573	0.499898523
Cd47	Cd47	0.02885587	0.500250125
Ubxn2b	Ubxn2b	0.028905315	0.500303056
Rabep2	Rabep2	0.028963992	0.500303056
Cables1	Cables1	0.028937975	0.500303056
Epha4	Epha4	0.030344513	0.502820132
Arl8a	Arl8a	0.030263683	0.502820132
Rgs16	Rgs16	0.029980786	0.502820132
Ambra1	Ambra1	0.029744483	0.502820132
Accs	Accs	0.029806065	0.502820132
1700013H16Rik	1700013H16Rik	0.029888983	0.502820132
Prps1	Prps1	0.029727883	0.502820132
Pgrmc2	Pgrmc2	0.029381076	0.502820132
Slc39a8	Slc39a8	0.030204724	0.502820132
Ndufaf6	Ndufaf6	0.029848189	0.502820132
Taf12	Taf12	0.029306901	0.502820132
A630072M18Rik	A630072M18Rik	0.030398406	0.502820132
Adamts9	Adamts9	0.029458117	0.502820132
Ltbr	Ltbr	0.029963636	0.502820132
Gm45351	Gm45351	0.029845703	0.502820132
Mef2a	Mef2a	0.030054573	0.502820132
Coro1a	Coro1a	0.030090202	0.502820132
Nup43	Nup43	0.030130227	0.502820132
Cited2	Cited2	0.029280631	0.502820132
Aes	Aes	0.029585171	0.502820132
Washc3	Washc3	0.029936405	0.502820132
Btg1	Btg1	0.030289225	0.502820132
Neil3	Neil3	0.029498365	0.502820132
Rora	Rora	0.029507361	0.502820132
Ephb1	Ephb1	0.029459057	0.502820132
Nbeal2	Nbeal2	0.030316472	0.502820132
Ulk4	Ulk4	0.029192973	0.502820132
Mettl23	Mettl23	0.029633112	0.502820132
Mettl7a1	Mettl7a1	0.029872347	0.502820132
Mrps34	Mrps34	0.030059511	0.502820132
Stap2	Stap2	0.029556986	0.502820132
Fam189a2	Fam189a2	0.029753791	0.502820132
Vwa2	Vwa2	0.030320575	0.502820132
Tppp3	Tppp3	0.029673878	0.502820132
Mss51	Mss51	0.030069911	0.502820132
Tspyl3	Tspyl3	0.030397048	0.502820132
Hrh3	Hrh3	0.030412082	0.502820132
Vta1	Vta1	0.03046154	0.5030556
1700096K18Rik	1700096K18Rik	0.030638613	0.503071935
Dgkh	Dgkh	0.030605659	0.503071935
Mycbp2	Mycbp2	0.030530291	0.503071935
Plekhm3	Plekhm3	0.030602972	0.503071935
Lefty1	Lefty1	0.03058712	0.503071935
Ap5m1	Ap5m1	0.030766166	0.503504192
Igfbp4	Igfbp4	0.030718261	0.503504192
Ift43	Ift43	0.03077068	0.503504192
Hist1h4h	Hist1h4h	0.030822083	0.503564266
Tspan2os	Tspan2os	0.030844854	0.503564266
Sall4	Sall4	0.03094281	0.504586807
Zfp800	Zfp800	0.03105439	0.504753002
Rps6ka4	Rps6ka4	0.031079442	0.504753002
Ndnf	Ndnf	0.03109434	0.504753002
Nr2f1	Nr2f1	0.031068246	0.504753002
Abhd5	Abhd5	0.031194378	0.505742829
Rbm24	Rbm24	0.031332335	0.505742829
Srebf2	Srebf2	0.031321472	0.505742829
C330018D20Rik	C330018D20Rik	0.031256272	0.505742829
Tub	Tub	0.031268069	0.505742829
Tcp11l1	Tcp11l1	0.031494999	0.507175664
Rpgrip1l	Rpgrip1l	0.031461519	0.507175664
Dusp3	Dusp3	0.031556883	0.507175664
Wdr37	Wdr37	0.03156312	0.507175664
Prr12	Prr12	0.031636982	0.507791338
Lmo2	Lmo2	0.03168205	0.507943972
A330069E16Rik	A330069E16Rik	0.031894593	0.508729175
Mavs	Mavs	0.031909089	0.508729175
Spty2d1	Spty2d1	0.031776763	0.508729175
Mtrr	Mtrr	0.031808026	0.508729175
Oard1	Oard1	0.031889434	0.508729175
Pcmt1	Pcmt1	0.031971278	0.509152411
Gm46430	Gm46430	0.032015488	0.509288692
Tpgs2	Tpgs2	0.032052562	0.509311288
Rnf103	Rnf103	0.03221346	0.510165494
Muc1	Muc1	0.032160242	0.510165494
Pnliprp2	Pnliprp2	0.032204325	0.510165494
Ncoa1	Ncoa1	0.032426723	0.512974239
Serinc5	Serinc5	0.032576195	0.514768742
Xrcc5	Xrcc5	0.032813277	0.51485588
Kif4	Kif4	0.032677324	0.51485588
Gm15013	Gm15013	0.032820545	0.51485588
Acadm	Acadm	0.032770934	0.51485588
Galnt11	Galnt11	0.032768322	0.51485588
Tmem132c	Tmem132c	0.032868323	0.51485588
9530068E07Rik	9530068E07Rik	0.032870043	0.51485588
Def6	Def6	0.032642012	0.51485588
Mettl9	Mettl9	0.032908323	0.514890895
Ctu1	Ctu1	0.032998002	0.515165533
Scamp1	Scamp1	0.032967751	0.515165533
Adrb2	Adrb2	0.033088702	0.516017584
G0s2	G0s2	0.033350876	0.518027004
1-Sep	1-Sep	0.033394614	0.518027004
Ptpn21	Ptpn21	0.033369652	0.518027004
Bin1	Bin1	0.033348181	0.518027004
Rorb	Rorb	0.033472353	0.518027004
Celf5	Celf5	0.033483261	0.518027004
Ccdc149	Ccdc149	0.033507662	0.518027004
F630040K05Rik	F630040K05Rik	0.033437776	0.518027004
Dixdc1	Dixdc1	0.033552177	0.518154426
Irgm1	Irgm1	0.033881821	0.522680148
Yap1	Yap1	0.033944975	0.523089494
Mcee	Mcee	0.034130204	0.524144074
2310022B05Rik	2310022B05Rik	0.034122465	0.524144074
Arcn1	Arcn1	0.034159489	0.524144074
Jmjd8	Jmjd8	0.034160177	0.524144074
Adam22	Adam22	0.034215583	0.524430908
Skida1	Skida1	0.03448053	0.525513253
Tasp1	Tasp1	0.034439838	0.525513253
Ppp6r1	Ppp6r1	0.034342795	0.525513253
Pstk	Pstk	0.034506926	0.525513253
Atg14	Atg14	0.034460461	0.525513253
Tmem2	Tmem2	0.034478524	0.525513253
Pfkp	Pfkp	0.034543863	0.525515532
Ehd3	Ehd3	0.034647334	0.526528902
Dtd2	Dtd2	0.034689437	0.526608507
Trabd	Trabd	0.034845768	0.528420168
Fam107b	Fam107b	0.034934942	0.528584449
Tor1a	Tor1a	0.03510406	0.528584449
Wipf1	Wipf1	0.035244706	0.528584449
Tro	Tro	0.035206279	0.528584449
Mbnl1	Mbnl1	0.035092341	0.528584449
Zfp37	Zfp37	0.03526105	0.528584449
Zbtb39	Zbtb39	0.03537464	0.528584449
Purg	Purg	0.035275354	0.528584449
Pcgf2	Pcgf2	0.034910674	0.528584449
Rundc3a	Rundc3a	0.035260393	0.528584449
Zfp707	Zfp707	0.035290384	0.528584449
Igf2bp2	Igf2bp2	0.035350586	0.528584449
Osbpl11	Osbpl11	0.035302371	0.528584449
Crem	Crem	0.035069865	0.528584449
Mrpl46	Mrpl46	0.035465531	0.529388828
Acap3	Acap3	0.035623419	0.531190544
Fuk	Fuk	0.035689529	0.531621401
Zfp180	Zfp180	0.035803734	0.532212631
Polr3h	Polr3h	0.035784879	0.532212631
Brpf1	Brpf1	0.035948011	0.533801806
Tars2	Tars2	0.036025624	0.534398793
Srrd	Srrd	0.036193241	0.535667005
Dapk3	Dapk3	0.036168756	0.535667005
Ntan1	Ntan1	0.036223614	0.535667005
Rngtt	Rngtt	0.036464776	0.537563799
Vasn	Vasn	0.036405762	0.537563799
Mef2b	Mef2b	0.036439324	0.537563799
Riiad1	Riiad1	0.036522266	0.53764389
Sh3bp2	Sh3bp2	0.036651114	0.53764389
Zfp605	Zfp605	0.036627827	0.53764389
Gltp	Gltp	0.036658393	0.53764389
Gnptab	Gnptab	0.036578392	0.53764389
Epb41l4b	Epb41l4b	0.036731592	0.537773107
Ncor2	Ncor2	0.036742496	0.537773107
Tmem110	Tmem110	0.036933733	0.540018809
Rcsd1	Rcsd1	0.037106844	0.54088904
Evl	Evl	0.03703986	0.54088904
A930003A15Rik	A930003A15Rik	0.037100843	0.54088904
Vcpip1	Vcpip1	0.037925314	0.542729598
Ctps2	Ctps2	0.03783687	0.542729598
Them4	Them4	0.037910658	0.542729598
Gm12999	Gm12999	0.037814676	0.542729598
Zdhhc18	Zdhhc18	0.037908691	0.542729598
Zkscan1	Zkscan1	0.037891312	0.542729598
Bcl2l13	Bcl2l13	0.037748384	0.542729598
Klhl25	Klhl25	0.037350764	0.542729598
D430042O09Rik	D430042O09Rik	0.037838216	0.542729598
Acadsb	Acadsb	0.037779767	0.542729598
Polr3b	Polr3b	0.037402155	0.542729598
Gm26882	Gm26882	0.037954979	0.542729598
Krt19	Krt19	0.037289316	0.542729598
2700097O09Rik	2700097O09Rik	0.037576994	0.542729598
Slc11a2	Slc11a2	0.037692317	0.542729598
Tmem186	Tmem186	0.037594219	0.542729598
St3gal6	St3gal6	0.037894653	0.542729598
Traf3ip2	Traf3ip2	0.037388966	0.542729598
Col1a1	Col1a1	0.037743252	0.542729598
Tmem185a	Tmem185a	0.038196049	0.542742475
Foxo3	Foxo3	0.038245326	0.542742475
Vezt	Vezt	0.038203513	0.542742475
Junb	Junb	0.038302658	0.542742475
Arsk	Arsk	0.038039412	0.542742475
2410018L13Rik	2410018L13Rik	0.038271729	0.542742475
Chga	Chga	0.038290964	0.542742475
Gap43	Gap43	0.038063888	0.542742475
Gm12117	Gm12117	0.038135226	0.542742475
Cabp7	Cabp7	0.038335818	0.542742475
Lancl3	Lancl3	0.038450483	0.543594173
Fndc4	Fndc4	0.038472083	0.543594173
Chmp4c	Chmp4c	0.038613592	0.543674748
Krtcap3	Krtcap3	0.038549256	0.543674748
Swap70	Swap70	0.038619945	0.543674748
Homer3	Homer3	0.038706141	0.543674748
Arih2	Arih2	0.03864632	0.543674748
Dtnbp1	Dtnbp1	0.03867664	0.543674748
Tnni1	Tnni1	0.038801639	0.544154688
Agap2	Agap2	0.038829839	0.544154688
Zbtb4	Zbtb4	0.038854587	0.544154688
Zfpm1	Zfpm1	0.038955124	0.544495055
Yipf5	Yipf5	0.038932299	0.544495055
Trp53inp2	Trp53inp2	0.03913708	0.545969914
Marveld2	Marveld2	0.039111432	0.545969914
Nrp2	Nrp2	0.039581715	0.546304156
Gmeb2	Gmeb2	0.039518634	0.546304156
Gne	Gne	0.039375403	0.546304156
Smap2	Smap2	0.039451856	0.546304156
Ndufa12	Ndufa12	0.039531169	0.546304156
Ccnb1ip1	Ccnb1ip1	0.039481033	0.546304156
Prss50	Prss50	0.039570593	0.546304156
Angptl4	Angptl4	0.039324506	0.546304156
1810009A15Rik	1810009A15Rik	0.039454702	0.546304156
3222401L13Rik	3222401L13Rik	0.03948307	0.546304156
Prrx1	Prrx1	0.039489925	0.546304156
Elk1	Elk1	0.039775774	0.547168119
Lpar3	Lpar3	0.039837569	0.547168119
Mboat7	Mboat7	0.039770266	0.547168119
Ado	Ado	0.039874135	0.547168119
Eea1	Eea1	0.039811533	0.547168119
AC154683.1	AC154683.1	0.039840708	0.547168119
Clip3	Clip3	0.039916224	0.547220022
Cog8	Cog8	0.040052637	0.548091976
Ercc6l2	Ercc6l2	0.040056564	0.548091976
Acot9	Acot9	0.040098992	0.548147468
Cdh4	Cdh4	0.040218861	0.5482789
Micu2	Micu2	0.040190697	0.5482789
Entpd7	Entpd7	0.040223751	0.5482789
Gm26641	Gm26641	0.040392335	0.549528103
Pard6g	Pard6g	0.040392171	0.549528103
Prox1	Prox1	0.040467879	0.549591711
Tnpo3	Tnpo3	0.040473957	0.549591711
Vbp1	Vbp1	0.040638816	0.550261127
Galnt16	Galnt16	0.040563282	0.550261127
Gm16503	Gm16503	0.040627349	0.550261127
Tmem69	Tmem69	0.04072891	0.550437543
Tom1	Tom1	0.040723619	0.550437543
Frmd5	Frmd5	0.040854402	0.550939891
Lef1	Lef1	0.040891402	0.550939891
Zcchc17	Zcchc17	0.040920352	0.550939891
Gm10658	Gm10658	0.040883865	0.550939891
Gm10138	Gm10138	0.041048142	0.551620608
Mxd1	Mxd1	0.041031968	0.551620608
Paxbp1	Paxbp1	0.041141551	0.552356258
Nmnat2	Nmnat2	0.041188741	0.552470576
Ptn	Ptn	0.041234416	0.55256438
Zfp534	Zfp534	0.041391561	0.55415038
Sppl2a	Sppl2a	0.041713759	0.554215694
Dcaf10	Dcaf10	0.041799254	0.554215694
Dhdds	Dhdds	0.041566649	0.554215694
Lmtk2	Lmtk2	0.041862004	0.554215694
Ttc26	Ttc26	0.04177008	0.554215694
Prrg2	Prrg2	0.041738369	0.554215694
Atp10a	Atp10a	0.041685507	0.554215694
Icosl	Icosl	0.041709494	0.554215694
Arid3b	Arid3b	0.041595708	0.554215694
Mthfs	Mthfs	0.041853971	0.554215694
Arl4a	Arl4a	0.041600388	0.554215694
Pou5f2	Pou5f2	0.041588285	0.554215694
Elavl3	Elavl3	0.041902534	0.554238615
Lmnb2	Lmnb2	0.042015651	0.554284882
Gnptg	Gnptg	0.042022438	0.554284882
Epb41l3	Epb41l3	0.041978744	0.554284882
Lor	Lor	0.042069614	0.554339013
Aldh7a1	Aldh7a1	0.042104153	0.554339013
Phf20l1	Phf20l1	0.042145926	0.554378037
Hmgxb4	Hmgxb4	0.042369592	0.556295574
Gm21988	Gm21988	0.042447475	0.556295574
Rnf113a2	Rnf113a2	0.0424215	0.556295574
Ide	Ide	0.042363371	0.556295574
Nutf2	Nutf2	0.042622645	0.557111747
Padi4	Padi4	0.042585855	0.557111747
Scube2	Scube2	0.042626751	0.557111747
Lpcat2	Lpcat2	0.042742442	0.558113154
Efna1	Efna1	0.042834994	0.558345669
1190002N15Rik	1190002N15Rik	0.042859932	0.558345669
Ssh2	Ssh2	0.042877508	0.558345669
Atg16l2	Atg16l2	0.042978349	0.558640321
Lrrtm3	Lrrtm3	0.04296547	0.558640321
Pacsin2	Pacsin2	0.043217348	0.561236195
Wdfy3	Wdfy3	0.043553311	0.561683225
Eefsec	Eefsec	0.043703067	0.561683225
2900076A07Rik	2900076A07Rik	0.043514144	0.561683225
Enkd1	Enkd1	0.043637586	0.561683225
Mon1b	Mon1b	0.043408844	0.561683225
Tsc22d1	Tsc22d1	0.043711457	0.561683225
Rwdd2a	Rwdd2a	0.043645083	0.561683225
Per1	Per1	0.043463222	0.561683225
Kdm1b	Kdm1b	0.043443722	0.561683225
Sema5a	Sema5a	0.043425901	0.561683225
Mief1	Mief1	0.043558786	0.561683225
Qk	Qk	0.043723608	0.561683225
Snd1	Snd1	0.044004595	0.564165921
Repin1	Repin1	0.044035352	0.564165921
Serf1	Serf1	0.043999766	0.564165921
Fhl3	Fhl3	0.044105047	0.564552507
Zfp236	Zfp236	0.04416943	0.564870463
Cdc42ep3	Cdc42ep3	0.044267877	0.565623097
Gstm7	Gstm7	0.04448152	0.565942703
Cryz	Cryz	0.04449098	0.565942703
Lrrc8d	Lrrc8d	0.044423316	0.565942703
Cabin1	Cabin1	0.04437877	0.565942703
Efna2	Efna2	0.044463639	0.565942703
Plppr1	Plppr1	0.044614017	0.566498872
Ift122	Ift122	0.04458522	0.566498872
Hs2st1	Hs2st1	0.0447553	0.567788155
Nckap5l	Nckap5l	0.044829346	0.568222905
Wdr34	Wdr34	0.044961894	0.568786902
Stra6	Stra6	0.044993294	0.568786902
Atp1b3	Atp1b3	0.044990247	0.568786902
Clptm1	Clptm1	0.045278541	0.571886788
Galnt9	Galnt9	0.04539986	0.5723335
Paf1	Paf1	0.045458907	0.5723335
D730045B01Rik	D730045B01Rik	0.04547417	0.5723335
Gm28151	Gm28151	0.045470513	0.5723335
Pcdh8	Pcdh8	0.045709557	0.574304705
AL589692.1	AL589692.1	0.045711197	0.574304705
Lgr5	Lgr5	0.045765604	0.574483004
Robo1	Robo1	0.045916854	0.575875553
Phka1	Phka1	0.046210645	0.576789493
2810006K23Rik	2810006K23Rik	0.046144763	0.576789493
Cdx2	Cdx2	0.046272367	0.576789493
Tmem150a	Tmem150a	0.046255218	0.576789493
Dhx34	Dhx34	0.046216022	0.576789493
Recql5	Recql5	0.046125803	0.576789493
Fam19a5	Fam19a5	0.046036677	0.576789493
Pdss1	Pdss1	0.0468864	0.576948556
Myl9	Myl9	0.047046991	0.576948556
Bcas1	Bcas1	0.04701995	0.576948556
Zbtb46	Zbtb46	0.047107208	0.576948556
Clip2	Clip2	0.047126793	0.576948556
Antxr1	Antxr1	0.046670362	0.576948556
Zim1	Zim1	0.046605137	0.576948556
C2cd3	C2cd3	0.046495839	0.576948556
Map7	Map7	0.046922618	0.576948556
Gm16222	Gm16222	0.046810118	0.576948556
Abca7	Abca7	0.046796109	0.576948556
Kif1c	Kif1c	0.046537128	0.576948556
Tlk2	Tlk2	0.04698226	0.576948556
Mpped1	Mpped1	0.046355997	0.576948556
Ndst1	Ndst1	0.047084881	0.576948556
Mapk4	Mapk4	0.046874162	0.576948556
Gm11827	Gm11827	0.046898671	0.576948556
2810405F17Rik	2810405F17Rik	0.047115521	0.576948556
Gm47469	Gm47469	0.046490372	0.576948556
Paqr8	Paqr8	0.047133284	0.576948556
Fchsd1	Fchsd1	0.046649897	0.576948556
Zfp574	Zfp574	0.047234928	0.577203542
Ino80c	Ino80c	0.047198761	0.577203542
Stradb	Stradb	0.04758916	0.578197715
Paxx	Paxx	0.047599616	0.578197715
Mrpl50	Mrpl50	0.047518791	0.578197715
Rras2	Rras2	0.047361395	0.578197715
Sez6l2	Sez6l2	0.047442591	0.578197715
Adprh	Adprh	0.047504688	0.578197715
Gm47283	Gm47283	0.047565776	0.578197715
Anxa5	Anxa5	0.047722326	0.578673291
Depdc7	Depdc7	0.047736943	0.578673291
Zfhx4	Zfhx4	0.047760295	0.578673291
Rhpn1	Rhpn1	0.04783321	0.579065602
Bach2	Bach2	0.047926272	0.579700933
Mterf4	Mterf4	0.048105616	0.580321848
Rc3h2	Rc3h2	0.048034362	0.580321848
Nop53	Nop53	0.048182798	0.580321848
3110040N11Rik	3110040N11Rik	0.048290558	0.580321848
Gas6	Gas6	0.048260338	0.580321848
Slc12a7	Slc12a7	0.048153712	0.580321848
A330070K13Rik	A330070K13Rik	0.048205639	0.580321848
Ppp1r1b	Ppp1r1b	0.048302603	0.580321848
Ahnak	Ahnak	0.048380667	0.580771284
Golga5	Golga5	0.048451577	0.581134154
Uxs1	Uxs1	0.048643747	0.581329698
Satb2	Satb2	0.04882566	0.581329698
Ssr3	Ssr3	0.048834136	0.581329698
Arrb1	Arrb1	0.048636294	0.581329698
Usp15	Usp15	0.048510716	0.581329698
Nell2	Nell2	0.04882772	0.581329698
Dtx4	Dtx4	0.048721961	0.581329698
Gm28424	Gm28424	0.048808198	0.581329698
Wnt7b	Wnt7b	0.048582454	0.581329698
Bicc1	Bicc1	0.048912134	0.581773386
Pdhx	Pdhx	0.049446576	0.583210664
Thbd	Thbd	0.049504891	0.583210664
Ribc1	Ribc1	0.049522894	0.583210664
Gm43689	Gm43689	0.049218913	0.583210664
Ssx2ip	Ssx2ip	0.049493363	0.583210664
Slc4a1ap	Slc4a1ap	0.049320015	0.583210664
Mast3	Mast3	0.049400072	0.583210664
Cep70	Cep70	0.049212667	0.583210664
Gemin4	Gemin4	0.04930648	0.583210664
Fam120aos	Fam120aos	0.049302853	0.583210664
Bambi	Bambi	0.049366172	0.583210664
Colec12	Colec12	0.049120273	0.583210664
Nudt14	Nudt14	0.049571614	0.583303545
Asb1	Asb1	0.049883426	0.583803127
Tspan7	Tspan7	0.050055992	0.583803127
Uvssa	Uvssa	0.049934535	0.583803127
Fbrsl1	Fbrsl1	0.049810684	0.583803127
Acad10	Acad10	0.050020488	0.583803127
AW146154	AW146154	0.049764986	0.583803127
Rem2	Rem2	0.049837396	0.583803127
Actr2	Actr2	0.049807496	0.583803127
Tmem8	Tmem8	0.050063621	0.583803127
Rab11fip2	Rab11fip2	0.050023464	0.583803127
Zfp169	Zfp169	0.049862473	0.583803127
Peak1	Peak1	0.050118588	0.583967393
Aplp1	Aplp1	0.050238404	0.58488639
Rap2c	Rap2c	0.050512682	0.586060523
4632415L05Rik	4632415L05Rik	0.051035926	0.586060523
Tmem38b	Tmem38b	0.050554954	0.586060523
Pqlc2	Pqlc2	0.050856067	0.586060523
Nmnat1	Nmnat1	0.050888025	0.586060523
Pdgfa	Pdgfa	0.05047002	0.586060523
Gpatch1	Gpatch1	0.050869462	0.586060523
Gtf3c1	Gtf3c1	0.051036702	0.586060523
Primpol	Primpol	0.050471512	0.586060523
Cdh11	Cdh11	0.050917507	0.586060523
Akap11	Akap11	0.050738159	0.586060523
Timp2	Timp2	0.050742565	0.586060523
Fam8a1	Fam8a1	0.051026959	0.586060523
Rai14	Rai14	0.050853913	0.586060523
Ezr	Ezr	0.050606621	0.586060523
Ap4e1	Ap4e1	0.050803491	0.586060523
Fam181a	Fam181a	0.050489828	0.586060523
Hs6st1	Hs6st1	0.051213917	0.587050248
Sh3glb1	Sh3glb1	0.051434743	0.587050248
Kif1b	Kif1b	0.051427347	0.587050248
Sh2b3	Sh2b3	0.051314327	0.587050248
Uevld	Uevld	0.051414562	0.587050248
Gm6793	Gm6793	0.051382622	0.587050248
Bloc1s5	Bloc1s5	0.051298112	0.587050248
Litaf	Litaf	0.051451656	0.587050248
Fam133b	Fam133b	0.051581844	0.587755583
Fam149a	Fam149a	0.051678055	0.587755583
Tyk2	Tyk2	0.05165576	0.587755583
Tcf7l2	Tcf7l2	0.051622199	0.587755583
Susd6	Susd6	0.051749349	0.588098212
Taf9b	Taf9b	0.051882757	0.589145618
Men1	Men1	0.051941521	0.589344419
Thbs1	Thbs1	0.052011022	0.589525918
Zfp362	Zfp362	0.052040055	0.589525918
Cystm1	Cystm1	0.05210387	0.589781128
Slc35e3	Slc35e3	0.052389622	0.591609291
Dand5	Dand5	0.052349248	0.591609291
Cul7	Cul7	0.052314259	0.591609291
Tchh	Tchh	0.05246986	0.591731591
Adprm	Adprm	0.052483299	0.591731591
Fam110b	Fam110b	0.052594349	0.591846447
Eps8l1	Eps8l1	0.052659211	0.591846447
4933427D14Rik	4933427D14Rik	0.052620466	0.591846447
Evpl	Evpl	0.052563164	0.591846447
Gla	Gla	0.052748623	0.592069406
Itga5	Itga5	0.052761943	0.592069406
Iqgap2	Iqgap2	0.052812429	0.592170755
Ankrd35	Ankrd35	0.052943898	0.59316859
Kdm8	Kdm8	0.053025992	0.59316859
Hps6	Hps6	0.053023863	0.59316859
Fam181b	Fam181b	0.053173985	0.59342998
Arhgap45	Arhgap45	0.053092524	0.59342998
mt-Nd6	mt-Nd6	0.053144241	0.59342998
Cdc27	Cdc27	0.053260779	0.593934607
Otub2	Otub2	0.05355866	0.596442781
Ppp1r26	Ppp1r26	0.053569205	0.596442781
Dnajb3	Dnajb3	0.053878295	0.599417009
Baiap2l1	Baiap2l1	0.05394815	0.599648678
Dlc1	Dlc1	0.053983073	0.599648678
Zfp9	Zfp9	0.054125189	0.600760157
Mynn	Mynn	0.054212968	0.601267276
Snx10	Snx10	0.054295459	0.601715002
Nav1	Nav1	0.054452303	0.602051978
Helq	Helq	0.054449687	0.602051978
Map3k2	Map3k2	0.054390114	0.602051978
Zfp820	Zfp820	0.054513013	0.602257071
Rgs5	Rgs5	0.05461913	0.602497507
Dnm1	Dnm1	0.054609758	0.602497507
Vps13b	Vps13b	0.054698749	0.602910206
Fam178b	Fam178b	0.055351863	0.604558351
Speg	Speg	0.055575294	0.604558351
Knstrn	Knstrn	0.055310873	0.604558351
Fndc3c1	Fndc3c1	0.055290288	0.604558351
Cyb561d1	Cyb561d1	0.054902897	0.604558351
Tbl2	Tbl2	0.055567335	0.604558351
Hk2	Hk2	0.055275888	0.604558351
Hebp2	Hebp2	0.055508219	0.604558351
Kdelc2	Kdelc2	0.055423572	0.604558351
Nxn	Nxn	0.055006871	0.604558351
9-Sep	9-Sep	0.055548692	0.604558351
Aspg	Aspg	0.055441662	0.604558351
4930453N24Rik	4930453N24Rik	0.05541867	0.604558351
Yipf3	Yipf3	0.055595192	0.604558351
Pum3	Pum3	0.055501151	0.604558351
Fam78b	Fam78b	0.05554017	0.604558351
Col1a2	Col1a2	0.055610058	0.604558351
D630003M21Rik	D630003M21Rik	0.055272133	0.604558351
Tm2d2	Tm2d2	0.055794164	0.605178152
Mtfp1	Mtfp1	0.055735435	0.605178152
Polk	Polk	0.055767086	0.605178152
Ncoa3	Ncoa3	0.055949432	0.605719433
Npat	Npat	0.055960331	0.605719433
Tcf20	Tcf20	0.056013677	0.605719433
Npas1	Npas1	0.055971608	0.605719433
E130102H24Rik	E130102H24Rik	0.056304886	0.60803683
Trim39	Trim39	0.056313106	0.60803683
2310074N15Rik	2310074N15Rik	0.056526941	0.608365905
Znhit1	Znhit1	0.056572511	0.608365905
Ftsj3	Ftsj3	0.056439638	0.608365905
Klf6	Klf6	0.056416713	0.608365905
Sox11	Sox11	0.056562153	0.608365905
Vps13a	Vps13a	0.05659911	0.608365905
C1ql1	C1ql1	0.056707679	0.609074583
Entpd5	Entpd5	0.056973691	0.611471955
Laptm4b	Laptm4b	0.057029959	0.611616335
Dennd4c	Dennd4c	0.057342358	0.613438241
Tpcn1	Tpcn1	0.057348011	0.613438241
Anxa2	Anxa2	0.057301605	0.613438241
Dusp14	Dusp14	0.057371613	0.613438241
Tbc1d32	Tbc1d32	0.057428962	0.613592161
Osgepl1	Osgepl1	0.0575826	0.614675968
Pank2	Pank2	0.057627701	0.614675968
Gm15417	Gm15417	0.057671729	0.614675968
Fam162a	Fam162a	0.057727899	0.614675968
Nfya	Nfya	0.057745548	0.614675968
Gemin7	Gemin7	0.057890866	0.614848341
Ddx49	Ddx49	0.057873979	0.614848341
Abca5	Abca5	0.057888667	0.614848341
B930036N10Rik	B930036N10Rik	0.057936034	0.614870916
Mcm9	Mcm9	0.057990349	0.614990446
Mypop	Mypop	0.058406317	0.61802536
Rbm42	Rbm42	0.058378966	0.61802536
Gcat	Gcat	0.058404149	0.61802536
Kif21b	Kif21b	0.058457999	0.618114367
Rbm33	Rbm33	0.058570368	0.61884446
Babam2	Babam2	0.058670342	0.618985112
Cpne8	Cpne8	0.0586524	0.618985112
Unc119b	Unc119b	0.05872416	0.619095665
Sgpp2	Sgpp2	0.058812638	0.619571187
Cdk18	Cdk18	0.058928612	0.620178235
Kif24	Kif24	0.058967961	0.620178235
Vhl	Vhl	0.059040543	0.620178235
Cenpj	Cenpj	0.059065373	0.620178235
Prkca	Prkca	0.059087335	0.620178235
Med4	Med4	0.059283986	0.621785414
Nckap1	Nckap1	0.059534883	0.622975689
Tmem55a	Tmem55a	0.059763616	0.622975689
Fbxo44	Fbxo44	0.059697965	0.622975689
Dnajc2	Dnajc2	0.059833577	0.622975689
Hopx	Hopx	0.059516202	0.622975689
Ints1	Ints1	0.059826667	0.622975689
Rbak	Rbak	0.059534884	0.622975689
Stxbp2	Stxbp2	0.059809573	0.622975689
Parp9	Parp9	0.059603183	0.622975689
Sssca1	Sssca1	0.059632195	0.622975689
Rgl1	Rgl1	0.060159747	0.623686338
Leprot	Leprot	0.060163792	0.623686338
Prdm2	Prdm2	0.060092838	0.623686338
Wdpcp	Wdpcp	0.060019647	0.623686338
Klf11	Klf11	0.059948605	0.623686338
A830082K12Rik	A830082K12Rik	0.060033223	0.623686338
Abcg2	Abcg2	0.060365746	0.624494082
Katna1	Katna1	0.060412044	0.624494082
Hmg20b	Hmg20b	0.060362088	0.624494082
Kank1	Kank1	0.060416578	0.624494082
Masp2	Masp2	0.0604711	0.624605685
Slc41a1	Slc41a1	0.060619548	0.624794174
Stard7	Stard7	0.060620562	0.624794174
Ngef	Ngef	0.060597542	0.624794174
Spin2c	Spin2c	0.060976242	0.625374725
Cdc42se1	Cdc42se1	0.061012404	0.625374725
Pgam5	Pgam5	0.061019695	0.625374725
Dock5	Dock5	0.061196617	0.625374725
Yipf2	Yipf2	0.060967548	0.625374725
Rbms3	Rbms3	0.061083054	0.625374725
Gm12359	Gm12359	0.061205952	0.625374725
Zfp386	Zfp386	0.061246009	0.625374725
Rims2	Rims2	0.061046385	0.625374725
Plcl2	Plcl2	0.061118608	0.625374725
Eef1g	Eef1g	0.061115633	0.625374725
Slc12a5	Slc12a5	0.061163556	0.625374725
Ppard	Ppard	0.060864845	0.625374725
Dnajc27	Dnajc27	0.061379626	0.626291397
Erf	Erf	0.061492507	0.626995335
Kdsr	Kdsr	0.061670136	0.627910117
Rhpn2	Rhpn2	0.061633436	0.627910117
Rpap1	Rpap1	0.06198448	0.630661177
Nos3	Nos3	0.06204361	0.630813504
Sp9	Sp9	0.062165131	0.631599495
Gm14391	Gm14391	0.062258583	0.632061224
Mtus2	Mtus2	0.062299069	0.632061224
Itga8	Itga8	0.062714399	0.63278021
Gdi1	Gdi1	0.063045769	0.63278021
Ints8	Ints8	0.062712204	0.63278021
Zdhhc21	Zdhhc21	0.062958027	0.63278021
Bmt2	Bmt2	0.062970584	0.63278021
Slc4a7	Slc4a7	0.06258504	0.63278021
Pth1r	Pth1r	0.0626413	0.63278021
Galnt10	Galnt10	0.063040373	0.63278021
Smurf2	Smurf2	0.062785518	0.63278021
Myc	Myc	0.062804234	0.63278021
Fignl2	Fignl2	0.062746583	0.63278021
Nlrc3	Nlrc3	0.063112038	0.63278021
Usp16	Usp16	0.062992251	0.63278021
Sik1	Sik1	0.06296638	0.63278021
Foxn2	Foxn2	0.063041558	0.63278021
Napb	Napb	0.06298851	0.63278021
Zfp968	Zfp968	0.063122982	0.63278021
Coil	Coil	0.063198495	0.632990802
Rtn4rl1	Rtn4rl1	0.063232613	0.632990802
Map7d2	Map7d2	0.063374807	0.63300857
Sdsl	Sdsl	0.063447679	0.63300857
Prss8	Prss8	0.06358889	0.63300857
Cdca7l	Cdca7l	0.063484135	0.63300857
Cdh2	Cdh2	0.063369465	0.63300857
Piezo2	Piezo2	0.06336415	0.63300857
Plxnc1	Plxnc1	0.06354025	0.63300857
Syt1	Syt1	0.063577772	0.63300857
Stx1a	Stx1a	0.06363672	0.633043551
Gkap1	Gkap1	0.063768356	0.633470768
Slc35e4	Slc35e4	0.063758991	0.633470768
Creld2	Creld2	0.063872061	0.634060034
Acbd5	Acbd5	0.063954382	0.63443635
Rhbdd3	Rhbdd3	0.064010238	0.634549788
Necap1	Necap1	0.064077263	0.634773718
Gsta4	Gsta4	0.064138493	0.634939968
Wars2	Wars2	0.064416927	0.635177932
Snrnp27	Snrnp27	0.064370195	0.635177932
Vac14	Vac14	0.064306453	0.635177932
Cfl2	Cfl2	0.064347929	0.635177932
H2-M3	H2-M3	0.064429319	0.635177932
Jph2	Jph2	0.064221244	0.635177932
Adnp	Adnp	0.064722416	0.635257906
1110012L19Rik	1110012L19Rik	0.0646216	0.635257906
Enho	Enho	0.064613904	0.635257906
Cer1	Cer1	0.064513168	0.635257906
AC140186.1	AC140186.1	0.064677376	0.635257906
Lrrc58	Lrrc58	0.064748723	0.635257906
Ypel5	Ypel5	0.064718996	0.635257906
Suco	Suco	0.065160276	0.635890122
Dnttip1	Dnttip1	0.065227365	0.635890122
Akr1b10	Akr1b10	0.064993747	0.635890122
Gstk1	Gstk1	0.065199085	0.635890122
Klf15	Klf15	0.065346847	0.635890122
Zfp976	Zfp976	0.065218343	0.635890122
Myo5c	Myo5c	0.065049895	0.635890122
Gclc	Gclc	0.065025519	0.635890122
Dlst	Dlst	0.065377384	0.635890122
1110038F14Rik	1110038F14Rik	0.064972144	0.635890122
Zfp983	Zfp983	0.065131358	0.635890122
Zmat1	Zmat1	0.065331399	0.635890122
Ttyh2	Ttyh2	0.065391851	0.635890122
Heatr3	Heatr3	0.065471612	0.636232637
Sparc	Sparc	0.065528858	0.63635604
Pkia	Pkia	0.066259765	0.636970338
Sfrp2	Sfrp2	0.066001815	0.636970338
Ubap1	Ubap1	0.066154198	0.636970338
E130308A19Rik	E130308A19Rik	0.066014787	0.636970338
Zfp771	Zfp771	0.066165732	0.636970338
Dse	Dse	0.066171067	0.636970338
Trappc5	Trappc5	0.066174941	0.636970338
Ccdc33	Ccdc33	0.066244799	0.636970338
Dusp7	Dusp7	0.065794647	0.636970338
Abhd14a	Abhd14a	0.06580624	0.636970338
Mfap3	Mfap3	0.066260968	0.636970338
Arhgef15	Arhgef15	0.066035021	0.636970338
Tmem97	Tmem97	0.065956807	0.636970338
AC165271.1	AC165271.1	0.066221063	0.636970338
Dbx1	Dbx1	0.065763129	0.636970338
Etv1	Etv1	0.066338564	0.637287412
Pmaip1	Pmaip1	0.066398758	0.637437005
Mcc	Mcc	0.066490124	0.637885441
Brd1	Brd1	0.06655359	0.638065794
Col27a1	Col27a1	0.066956144	0.641494642
Etv5	Etv5	0.06705174	0.641979967
Cyp26a1	Cyp26a1	0.067149617	0.642486453
Slc9a8	Slc9a8	0.067232645	0.64285029
Nr2f6	Nr2f6	0.067279851	0.642871356
Igsf23	Igsf23	0.067424375	0.643821658
Itga3	Itga3	0.067541405	0.64450833
Atxn2	Atxn2	0.067920708	0.646256901
Evi5l	Evi5l	0.067950848	0.646256901
Dppa5a	Dppa5a	0.067898873	0.646256901
Anks3	Anks3	0.067872067	0.646256901
Ranbp3	Ranbp3	0.067897481	0.646256901
Plpbp	Plpbp	0.068068921	0.64694913
Wdr62	Wdr62	0.068385331	0.648081291
Zfp219	Zfp219	0.068440428	0.648081291
Cfap36	Cfap36	0.06846025	0.648081291
Ank	Ank	0.068440764	0.648081291
Nxpe3	Nxpe3	0.068421828	0.648081291
Adcy5	Adcy5	0.068368097	0.648081291
Ddi2	Ddi2	0.068620176	0.649165044
Bcor	Bcor	0.068737817	0.649823254
Suox	Suox	0.068780732	0.649823254
Wars	Wars	0.068842019	0.649972402
Kbtbd4	Kbtbd4	0.069280293	0.652807488
Dtd1	Dtd1	0.069247187	0.652807488
Dgkk	Dgkk	0.069398066	0.652807488
Wnk1	Wnk1	0.069412386	0.652807488
Acer3	Acer3	0.069416491	0.652807488
Igfbp3	Igfbp3	0.069218223	0.652807488
Pi4ka	Pi4ka	0.069493396	0.653100767
Polr3e	Polr3e	0.069624116	0.65389908
Cars2	Cars2	0.069811531	0.65522846
Phospho2	Phospho2	0.07000116	0.655862349
Zc3h8	Zc3h8	0.070016807	0.655862349
Amhr2	Amhr2	0.069992963	0.655862349
Pex1	Pex1	0.070162319	0.655953017
Zbed3	Zbed3	0.070164243	0.655953017
Ifnlr1	Ifnlr1	0.070160594	0.655953017
Abhd2	Abhd2	0.070403475	0.656337572
Rnf217	Rnf217	0.07034511	0.656337572
Nlgn2	Nlgn2	0.070526998	0.656337572
Myo18a	Myo18a	0.070265819	0.656337572
Poc5	Poc5	0.070493542	0.656337572
Ropn1l	Ropn1l	0.070445952	0.656337572
Rabl3	Rabl3	0.070346793	0.656337572
Mau2	Mau2	0.0706248	0.656819831
Elovl1	Elovl1	0.070782303	0.657856347
Pttg1	Pttg1	0.070938453	0.658878932
Cfap20	Cfap20	0.071105557	0.660001875
Nemp2	Nemp2	0.071337274	0.660221532
Idh1	Idh1	0.071356734	0.660221532
Slpi	Slpi	0.071474628	0.660221532
Amot	Amot	0.071555242	0.660221532
Pex5	Pex5	0.071254504	0.660221532
Sae1	Sae1	0.0715914	0.660221532
Dda1	Dda1	0.071536365	0.660221532
Bbs4	Bbs4	0.0715186	0.660221532
Prcd	Prcd	0.07148782	0.660221532
Gpx8	Gpx8	0.071335276	0.660221532
Ints10	Ints10	0.07172215	0.660852143
Acp5	Acp5	0.071752305	0.660852143
Pak1ip1	Pak1ip1	0.071872059	0.661102614
Serinc2	Serinc2	0.071860985	0.661102614
Ccdc62	Ccdc62	0.072017538	0.662014495
Vrk3	Vrk3	0.072103617	0.662379531
Dct	Dct	0.072152902	0.662406305
2810459M11Rik	2810459M11Rik	0.072306961	0.663394312
Dact1	Dact1	0.072418437	0.663990615
Mob3c	Mob3c	0.072491769	0.664236635
Ccdc107	Ccdc107	0.072652779	0.665285222
Ap5z1	Ap5z1	0.072746899	0.665381026
Dera	Dera	0.072756399	0.665381026
Prdm11	Prdm11	0.072807165	0.665419292
Zfp385a	Zfp385a	0.072868544	0.665554446
D2hgdh	D2hgdh	0.075009665	0.666218477
Steap3	Steap3	0.074694543	0.666218477
Sec23b	Sec23b	0.073549887	0.666218477
Pygb	Pygb	0.07320851	0.666218477
Zfp36l3	Zfp36l3	0.074441987	0.666218477
Gabra3	Gabra3	0.07467622	0.666218477
Hnrnph2	Hnrnph2	0.074412157	0.666218477
Tsc22d3	Tsc22d3	0.074781079	0.666218477
Snx27	Snx27	0.073765123	0.666218477
Ube4b	Ube4b	0.07396345	0.666218477
Cdk2ap1	Cdk2ap1	0.074764586	0.666218477
Gtf2ird1	Gtf2ird1	0.073083393	0.666218477
Pon2	Pon2	0.074899598	0.666218477
D630045J12Rik	D630045J12Rik	0.075039939	0.666218477
Zfp248	Zfp248	0.074059524	0.666218477
Tubgcp5	Tubgcp5	0.074130126	0.666218477
Pex3	Pex3	0.07341252	0.666218477
Sbno2	Sbno2	0.073664939	0.666218477
Col4a2	Col4a2	0.073924494	0.666218477
Tubgcp3	Tubgcp3	0.074375261	0.666218477
Ddx19b	Ddx19b	0.075001561	0.666218477
Abhd6	Abhd6	0.073764262	0.666218477
Pnma2	Pnma2	0.07477864	0.666218477
Dpagt1	Dpagt1	0.074674126	0.666218477
2310030G06Rik	2310030G06Rik	0.07472597	0.666218477
Stoml1	Stoml1	0.074209575	0.666218477
Dcaf1	Dcaf1	0.073476842	0.666218477
Stt3b	Stt3b	0.074725631	0.666218477
Snap47	Snap47	0.074274007	0.666218477
Pcyt2	Pcyt2	0.073645268	0.666218477
Mgat2	Mgat2	0.074997245	0.666218477
Tc2n	Tc2n	0.074971387	0.666218477
Kif26a	Kif26a	0.073807211	0.666218477
Ep300	Ep300	0.074203786	0.666218477
Sp1	Sp1	0.073210606	0.666218477
Lsg1	Lsg1	0.073534485	0.666218477
Acap2	Acap2	0.073049994	0.666218477
Myl12b	Myl12b	0.07495971	0.666218477
Smad2	Smad2	0.074189081	0.666218477
Timm21	Timm21	0.074551773	0.666218477
Fibp	Fibp	0.073015983	0.666218477
Bpifb4	Bpifb4	0.073554964	0.666218477
Nr2f2	Nr2f2	0.073833617	0.666218477
Cdh10	Cdh10	0.073821298	0.666218477
Asic4	Asic4	0.074357724	0.666218477
Cltb	Cltb	0.075097351	0.666314078
Add3	Add3	0.075240166	0.667166832
Zbtb41	Zbtb41	0.075345558	0.667272964
Rbbp6	Rbbp6	0.07531332	0.667272964
Ica1	Ica1	0.075632624	0.667529952
Akap13	Akap13	0.075437988	0.667529952
Sirt3	Sirt3	0.075701682	0.667529952
Ap3d1	Ap3d1	0.075559533	0.667529952
Ypel1	Ypel1	0.075687452	0.667529952
Sgms1	Sgms1	0.075601388	0.667529952
Col7a1	Col7a1	0.075671653	0.667529952
Bmp7	Bmp7	0.076530743	0.668887675
Lmo4	Lmo4	0.075919257	0.668887675
Lss	Lss	0.076370297	0.668887675
4930430F08Rik	4930430F08Rik	0.076414657	0.668887675
Cryab	Cryab	0.076604847	0.668887675
Trf	Trf	0.076577925	0.668887675
Stxbp4	Stxbp4	0.076527163	0.668887675
Tom1l1	Tom1l1	0.076529805	0.668887675
Tmem101	Tmem101	0.076318506	0.668887675
Has2	Has2	0.076361685	0.668887675
H2-T22	H2-T22	0.076288608	0.668887675
Gm6563	Gm6563	0.076073633	0.668887675
R3hcc1l	R3hcc1l	0.076455326	0.668887675
Coro2b	Coro2b	0.076277784	0.668887675
Kcnn2	Kcnn2	0.076342205	0.668887675
Zbtb16	Zbtb16	0.075989222	0.668887675
Rflnb	Rflnb	0.076726871	0.66954389
Mfsd4b4	Mfsd4b4	0.076783002	0.669624658
Nudt10	Nudt10	0.077661141	0.669686327
Slc27a3	Slc27a3	0.077339938	0.669686327
Glipr2	Glipr2	0.077458422	0.669686327
Lrrc47	Lrrc47	0.077542054	0.669686327
1110019D14Rik	1110019D14Rik	0.077308045	0.669686327
Zfp580	Zfp580	0.077621954	0.669686327
Echs1	Echs1	0.077689145	0.669686327
Ctgf	Ctgf	0.07707424	0.669686327
Alg11	Alg11	0.077307359	0.669686327
Zfp868	Zfp868	0.077042374	0.669686327
Timm29	Timm29	0.077277582	0.669686327
Hinfp	Hinfp	0.076979105	0.669686327
Gatsl3	Gatsl3	0.077472394	0.669686327
Zmynd15	Zmynd15	0.077173175	0.669686327
Rps6kb1	Rps6kb1	0.077299828	0.669686327
Asrgl1	Asrgl1	0.0774544	0.669686327
Prdm1	Prdm1	0.077630095	0.669686327
Plat	Plat	0.077420092	0.669686327
Tmem163	Tmem163	0.077027426	0.669686327
Gm26590	Gm26590	0.077727682	0.669686327
Mettl25	Mettl25	0.077825205	0.670122395
Pycr2	Pycr2	0.077891341	0.670287831
Cnih4	Cnih4	0.07803404	0.670430116
Gm31597	Gm31597	0.078095605	0.670430116
Kif3a	Kif3a	0.078088651	0.670430116
Sema3b	Sema3b	0.078053401	0.670430116
Gmfb	Gmfb	0.078204717	0.670885722
Cpox	Cpox	0.078242605	0.670885722
Mfsd4a	Mfsd4a	0.078308239	0.671045705
Armcx3	Armcx3	0.078400409	0.671424033
Tsr1	Tsr1	0.078446392	0.671424033
Nup155	Nup155	0.078514013	0.671600403
Bmf	Bmf	0.078653447	0.671716119
Ccndbp1	Ccndbp1	0.078715631	0.671716119
Steap1	Steap1	0.078686609	0.671716119
Glcci1	Glcci1	0.078639244	0.671716119
Glis1	Glis1	0.078833578	0.672320993
Eomes	Eomes	0.078989759	0.673251016
Slc31a2	Slc31a2	0.079256378	0.675120666
Rasa2	Rasa2	0.079319849	0.675258667
Zfp606	Zfp606	0.079551004	0.675615988
Gm20075	Gm20075	0.079410211	0.675615988
Cers5	Cers5	0.079490528	0.675615988
Chrd	Chrd	0.079536228	0.675615988
Pcsk7	Pcsk7	0.079844206	0.677703198
Zfp58	Zfp58	0.080035648	0.678924721
Zfand2b	Zfand2b	0.080194819	0.67947395
Klhl20	Klhl20	0.080268725	0.67947395
Fkbp4	Fkbp4	0.080338222	0.67947395
Rfx1	Rfx1	0.080214357	0.67947395
Gnb5	Gnb5	0.08029866	0.67947395
Gm43848	Gm43848	0.080407571	0.679658079
Brat1	Brat1	0.080526281	0.679889204
Ice2	Ice2	0.080530104	0.679889204
Capn10	Capn10	0.08089433	0.681430658
Mafk	Mafk	0.080875144	0.681430658
Zfp111	Zfp111	0.080794951	0.681430658
Cdc42se2	Cdc42se2	0.080903493	0.681430658
2900097C17Rik	2900097C17Rik	0.081003509	0.681871023
Boc	Boc	0.081181502	0.682966879
Plekhm2	Plekhm2	0.081281348	0.683404388
Zfp451	Zfp451	0.081336809	0.683468421
Pecr	Pecr	0.081536803	0.684336605
Nipal3	Nipal3	0.081884595	0.684336605
Ppfia3	Ppfia3	0.08169471	0.684336605
Nudt13	Nudt13	0.081635287	0.684336605
Ccdc191	Ccdc191	0.08179372	0.684336605
Dopey2	Dopey2	0.08182623	0.684336605
Ndfip1	Ndfip1	0.081919188	0.684336605
Gm9493	Gm9493	0.081726518	0.684336605
Fermt1	Fermt1	0.081659552	0.684336605
Rec114	Rec114	0.081893657	0.684336605
Vim	Vim	0.082128358	0.68448284
Aoc2	Aoc2	0.082036455	0.68448284
Rrp12	Rrp12	0.082008914	0.68448284
Synm	Synm	0.082116492	0.68448284
Ggt7	Ggt7	0.08229561	0.685476842
Copz1	Copz1	0.082347101	0.685506025
Dusp5	Dusp5	0.082433058	0.685821916
Gpr107	Gpr107	0.082727924	0.687474342
Tecpr2	Tecpr2	0.082682948	0.687474342
Nvl	Nvl	0.083052614	0.687742614
Smo	Smo	0.083083461	0.687742614
Palld	Palld	0.082816806	0.687742614
Hykk	Hykk	0.08295524	0.687742614
Pik3r4	Pik3r4	0.082938484	0.687742614
Shisa9	Shisa9	0.083097218	0.687742614
Plcxd2	Plcxd2	0.083088573	0.687742614
Gm21992	Gm21992	0.083150846	0.687787977
Dzip1l	Dzip1l	0.08335064	0.689041607
Zc3hc1	Zc3hc1	0.083513804	0.689705152
Rb1	Rb1	0.08352747	0.689705152
Ctnnd1	Ctnnd1	0.083715069	0.690854861
Fastkd2	Fastkd2	0.084086426	0.690870906
2700033N17Rik	2700033N17Rik	0.084109616	0.690870906
Ccng2	Ccng2	0.083893438	0.690870906
Hspb1	Hspb1	0.083941782	0.690870906
Ift22	Ift22	0.084038737	0.690870906
Kdelr2	Kdelr2	0.083848537	0.690870906
Gm10273	Gm10273	0.084130272	0.690870906
Rnf41	Rnf41	0.084200647	0.690870906
Stox2	Stox2	0.084197942	0.690870906
Slc22a15	Slc22a15	0.083823277	0.690870906
Gpatch2	Gpatch2	0.08440227	0.691212061
Vps18	Vps18	0.084363249	0.691212061
Gm8113	Gm8113	0.084302424	0.691212061
3110082J24Rik	3110082J24Rik	0.084435775	0.691212061
Lyplal1	Lyplal1	0.08463693	0.691619
Vav3	Vav3	0.084679148	0.691619
Ell	Ell	0.084664109	0.691619
Timm23	Timm23	0.08467692	0.691619
Pmm2	Pmm2	0.084924858	0.693229482
Kansl3	Kansl3	0.085016416	0.693580529
Spats2l	Spats2l	0.085115978	0.693996427
2310040G24Rik	2310040G24Rik	0.085333352	0.694759422
Zfp575	Zfp575	0.085550005	0.694759422
Kif13a	Kif13a	0.085497711	0.694759422
Tmx3	Tmx3	0.085531273	0.694759422
Fgf8	Fgf8	0.085466532	0.694759422
1700124L16Rik	1700124L16Rik	0.085380266	0.694759422
1600014C23Rik	1600014C23Rik	0.08544029	0.694759422
Tpbg	Tpbg	0.085645344	0.695138487
Ihh	Ihh	0.085917417	0.695371273
Spa17	Spa17	0.085873436	0.695371273
Gna13	Gna13	0.085896227	0.695371273
Zfp738	Zfp738	0.085782916	0.695371273
Atf7	Atf7	0.085832339	0.695371273
Tm9sf4	Tm9sf4	0.085975291	0.695445657
1700029I15Rik	1700029I15Rik	0.086125852	0.696269265
E2f2	E2f2	0.086232177	0.696340669
Iqcb1	Iqcb1	0.086214634	0.696340669
Tdrd5	Tdrd5	0.086622481	0.697451012
Nphp1	Nphp1	0.086684798	0.697451012
Alkbh4	Alkbh4	0.086507484	0.697451012
Wnt2	Wnt2	0.086711445	0.697451012
Podxl	Podxl	0.086709791	0.697451012
Slc22a23	Slc22a23	0.086532119	0.697451012
Ccdc167	Ccdc167	0.086522167	0.697451012
Atp6v0a2	Atp6v0a2	0.087012311	0.697489822
Anxa4	Anxa4	0.087133851	0.697489822
Cep85l	Cep85l	0.086789265	0.697489822
Sugp1	Sugp1	0.086866762	0.697489822
Derl1	Derl1	0.087167524	0.697489822
Crybg3	Crybg3	0.087204538	0.697489822
Fgd2	Fgd2	0.087063908	0.697489822
Gm10406	Gm10406	0.087183157	0.697489822
Mnx1	Mnx1	0.087052412	0.697489822
Gm45733	Gm45733	0.086826326	0.697489822
Ncoa2	Ncoa2	0.087497901	0.698038087
Dusp28	Dusp28	0.087934638	0.698038087
Gorasp2	Gorasp2	0.087463287	0.698038087
Zcchc18	Zcchc18	0.088177545	0.698038087
Kantr	Kantr	0.087850966	0.698038087
Gpr173	Gpr173	0.088115014	0.698038087
Ccdc18	Ccdc18	0.087410059	0.698038087
Tmem143	Tmem143	0.088156201	0.698038087
Eps15l1	Eps15l1	0.08817785	0.698038087
Usp38	Usp38	0.08791909	0.698038087
Taf1d	Taf1d	0.087738746	0.698038087
Adamts15	Adamts15	0.087888861	0.698038087
Ankrd40	Ankrd40	0.088055278	0.698038087
Ubald1	Ubald1	0.08783639	0.698038087
Arid1b	Arid1b	0.087630313	0.698038087
A930029G22Rik	A930029G22Rik	0.087392958	0.698038087
Itpkb	Itpkb	0.087950062	0.698038087
Gm28523	Gm28523	0.087961166	0.698038087
1700065D16Rik	1700065D16Rik	0.088201522	0.698038087
Lmx1b	Lmx1b	0.088384415	0.69852359
Foxo4	Foxo4	0.088638606	0.69852359
Pot1a	Pot1a	0.0888455	0.69852359
Aph1b	Aph1b	0.088756111	0.69852359
Dapk1	Dapk1	0.088554015	0.69852359
Socs1	Socs1	0.088698948	0.69852359
Heg1	Heg1	0.08861678	0.69852359
Ctif	Ctif	0.088424558	0.69852359
Rela	Rela	0.088830297	0.69852359
Nmrk1	Nmrk1	0.088660984	0.69852359
2810414N06Rik	2810414N06Rik	0.08857108	0.69852359
Sdk2	Sdk2	0.088849658	0.69852359
Atp1b1	Atp1b1	0.089325591	0.698591078
1700084E18Rik	1700084E18Rik	0.089318736	0.698591078
Maml3	Maml3	0.089379463	0.698591078
Wdr47	Wdr47	0.089511956	0.698591078
Inip	Inip	0.089631655	0.698591078
Ptprf	Ptprf	0.08958942	0.698591078
Mycl	Mycl	0.089450513	0.698591078
Tprkb	Tprkb	0.089689607	0.698591078
Arid5b	Arid5b	0.089612082	0.698591078
Oaf	Oaf	0.08928715	0.698591078
Hnf1b	Hnf1b	0.089006869	0.698591078
Gm3435	Gm3435	0.089249797	0.698591078
Dppa3	Dppa3	0.089189084	0.698591078
Ttc39c	Ttc39c	0.089116444	0.698591078
Myo5b	Myo5b	0.089454343	0.698591078
Clec2l	Clec2l	0.089389264	0.698591078
Wnt8b	Wnt8b	0.089651476	0.698591078
Gpr89	Gpr89	0.089916161	0.698831531
Med18	Med18	0.089905394	0.698831531
Lrfn1	Lrfn1	0.089838949	0.698831531
Col11a1	Col11a1	0.089834851	0.698831531
Wnt10b	Wnt10b	0.090010728	0.699186107
Mast4	Mast4	0.090121717	0.699667789
Mgll	Mgll	0.090280674	0.700521147
Tlnrd1	Tlnrd1	0.09042066	0.700863396
Acy1	Acy1	0.090470727	0.700863396
Noxo1	Noxo1	0.090471971	0.700863396
Camk1	Camk1	0.090648998	0.701854163
Naa35	Naa35	0.090981391	0.704046136
Ube2o	Ube2o	0.091150009	0.704969077
Rnf135	Rnf135	0.091435021	0.70679073
Magi1	Magi1	0.091505732	0.706954775
Ptpn6	Ptpn6	0.091577567	0.707127325
Vma21	Vma21	0.092635275	0.707213033
Prrg1	Prrg1	0.091893543	0.707213033
Dennd4b	Dennd4b	0.09264428	0.707213033
Rnf11	Rnf11	0.092761564	0.707213033
Dmap1	Dmap1	0.092708688	0.707213033
Kdm4a	Kdm4a	0.092806458	0.707213033
Fbxo42	Fbxo42	0.092840709	0.707213033
1700012C14Rik	1700012C14Rik	0.092434902	0.707213033
Cep41	Cep41	0.092013469	0.707213033
Atp6v1e1	Atp6v1e1	0.091816093	0.707213033
Fam184a	Fam184a	0.092186183	0.707213033
Orc6	Orc6	0.092861069	0.707213033
Irf9	Irf9	0.092745194	0.707213033
Endov	Endov	0.091917938	0.707213033
Epdr1	Epdr1	0.092810676	0.707213033
Trip13	Trip13	0.092541811	0.707213033
Noxred1	Noxred1	0.091770142	0.707213033
Zfp251	Zfp251	0.092665997	0.707213033
Klhl22	Klhl22	0.092678773	0.707213033
Comt	Comt	0.091882703	0.707213033
Tnfsf9	Tnfsf9	0.092557635	0.707213033
Fam162b	Fam162b	0.092875859	0.707213033
Irf2	Irf2	0.092711213	0.707213033
Cytl1	Cytl1	0.091749867	0.707213033
Oas3	Oas3	0.092494619	0.707213033
Kctd7	Kctd7	0.092621935	0.707213033
Gm8797	Gm8797	0.093158701	0.708988837
Qsox1	Qsox1	0.093723917	0.709134618
Slc12a6	Slc12a6	0.093374633	0.709134618
Cst3	Cst3	0.093491597	0.709134618
Igsf1	Igsf1	0.093689667	0.709134618
Sass6	Sass6	0.093619078	0.709134618
1810037I17Rik	1810037I17Rik	0.093720674	0.709134618
Pex14	Pex14	0.093522561	0.709134618
Hip1	Hip1	0.093311083	0.709134618
Erlin2	Erlin2	0.093596478	0.709134618
Dnph1	Dnph1	0.093478156	0.709134618
Angptl2	Angptl2	0.093290501	0.709134618
Tcaf1	Tcaf1	0.093819063	0.709478729
Iars2	Iars2	0.094082549	0.710509323
Tmed2	Tmed2	0.094013651	0.710509323
Polr3d	Polr3d	0.09410456	0.710509323
Efs	Efs	0.094178357	0.710690878
Lamp2	Lamp2	0.094751522	0.714638588
Mllt10	Mllt10	0.095057574	0.716568569
Atp13a2	Atp13a2	0.095353933	0.716982727
Mkln1	Mkln1	0.095363471	0.716982727
Camsap3	Camsap3	0.095240666	0.716982727
Pabpn1	Pabpn1	0.095314821	0.716982727
Chkb	Chkb	0.095263205	0.716982727
Car12	Car12	0.095437706	0.717163407
Tmem238	Tmem238	0.09572267	0.718926576
Emilin1	Emilin1	0.095883263	0.719010451
Tmem121	Tmem121	0.095787022	0.719010451
Mgat3	Mgat3	0.095884838	0.719010451
Timp1	Timp1	0.096081134	0.719349583
Tspan5	Tspan5	0.095992485	0.719349583
1700067K01Rik	1700067K01Rik	0.096069361	0.719349583
Cntn2	Cntn2	0.096204584	0.71989653
Cep128	Cep128	0.0963901	0.72090711
Elac1	Elac1	0.096441391	0.720913277
Eml3	Eml3	0.096582041	0.721587055
Tmem189	Tmem189	0.09665938	0.721787371
Tubb2b	Tubb2b	0.096718058	0.721848201
Nat8f1	Nat8f1	0.096792369	0.722025582
Akt2	Akt2	0.096908189	0.722507881
Zkscan4	Zkscan4	0.097008759	0.722507881
Asb8	Asb8	0.096970667	0.722507881
Mtg1	Mtg1	0.097188978	0.723472932
Ackr3	Ackr3	0.097471769	0.724059596
Nek7	Nek7	0.097523934	0.724059596
Chn1	Chn1	0.097458059	0.724059596
Fjx1	Fjx1	0.097480206	0.724059596
Col4a5	Col4a5	0.097715471	0.724059596
Casp8ap2	Casp8ap2	0.09788572	0.724059596
B4galnt4	B4galnt4	0.097784247	0.724059596
Carmil3	Carmil3	0.097921683	0.724059596
Ncam1	Ncam1	0.097775277	0.724059596
Itsn2	Itsn2	0.097926716	0.724059596
Map3k9	Map3k9	0.097767001	0.724059596
Med20	Med20	0.097590909	0.724059596
Morn4	Morn4	0.097417764	0.724059596
Rfxap	Rfxap	0.098079465	0.724813843
Pcyox1	Pcyox1	0.098209671	0.725214663
Cox7a1	Cox7a1	0.098286005	0.725214663
Halr1	Halr1	0.098284883	0.725214663
Zdhhc7	Zdhhc7	0.098339799	0.725236976
Sil1	Sil1	0.09851707	0.726169425
Gcfc2	Gcfc2	0.098620996	0.726190673
Foxp1	Foxp1	0.098621625	0.726190673
Fam26f	Fam26f	0.098698292	0.726380782
Pabpc4l	Pabpc4l	0.098775114	0.726571837
Lactb2	Lactb2	0.099038837	0.727243118
Hipk3	Hipk3	0.099075288	0.727243118
Igfbpl1	Igfbpl1	0.09934076	0.727243118
Gtpbp10	Gtpbp10	0.099370679	0.727243118
Usf2	Usf2	0.099189514	0.727243118
Smarcc2	Smarcc2	0.099236431	0.727243118
Rab11fip1	Rab11fip1	0.099251413	0.727243118
Cntrob	Cntrob	0.099375468	0.727243118
Ctdp1	Ctdp1	0.09931271	0.727243118
4921504A21Rik	4921504A21Rik	0.099009954	0.727243118
Gm10031	Gm10031	0.099448976	0.727408412
Dnah7a	Dnah7a	0.100911591	0.727614751
Scrn3	Scrn3	0.10051502	0.727614751
Galk2	Galk2	0.100801938	0.727614751
Phf20	Phf20	0.100964796	0.727614751
Rbm41	Rbm41	0.100501054	0.727614751
Eif5a2	Eif5a2	0.100058613	0.727614751
Intu	Intu	0.100983814	0.727614751
Polr1e	Polr1e	0.100539722	0.727614751
Fktn	Fktn	0.100508142	0.727614751
Tmem268	Tmem268	0.099972232	0.727614751
Nfib	Nfib	0.099801338	0.727614751
Itpr1	Itpr1	0.099941578	0.727614751
Klc3	Klc3	0.100452112	0.727614751
Sbsn	Sbsn	0.101005254	0.727614751
Mtmr10	Mtmr10	0.1003803	0.727614751
Aqp11	Aqp11	0.100372725	0.727614751
Rfwd3	Rfwd3	0.099942784	0.727614751
Ldlr	Ldlr	0.099700767	0.727614751
Pih1d2	Pih1d2	0.100619263	0.727614751
Mtr	Mtr	0.099726171	0.727614751
Hpcal1	Hpcal1	0.100230476	0.727614751
Tfcp2	Tfcp2	0.100867752	0.727614751
Pdxdc1	Pdxdc1	0.100887692	0.727614751
Xxylt1	Xxylt1	0.100153974	0.727614751
Scg5	Scg5	0.100742081	0.727614751
Trim62	Trim62	0.099913586	0.727614751
Pax7	Pax7	0.100842051	0.727614751
Prickle2	Prickle2	0.10100209	0.727614751
Fmn2	Fmn2	0.099587463	0.727614751
Rnf223	Rnf223	0.100516494	0.727614751
Mitd1	Mitd1	0.102060696	0.728089138
Tmcc2	Tmcc2	0.102256503	0.728089138
Ttc30a1	Ttc30a1	0.102205252	0.728089138
Cse1l	Cse1l	0.102003706	0.728089138
Mpp1	Mpp1	0.102016495	0.728089138
Iqsec2	Iqsec2	0.101471174	0.728089138
Naa15	Naa15	0.10144388	0.728089138
2610301B20Rik	2610301B20Rik	0.102035343	0.728089138
Mfn2	Mfn2	0.102131985	0.728089138
Scarb2	Scarb2	0.102223814	0.728089138
Vps33a	Vps33a	0.101848403	0.728089138
Rsph10b	Rsph10b	0.102294358	0.728089138
Ttyh1	Ttyh1	0.101628845	0.728089138
Zfp780b	Zfp780b	0.102075385	0.728089138
Gtf2h1	Gtf2h1	0.101728858	0.728089138
Calca	Calca	0.102217316	0.728089138
[truncated: 13,143 more rows]
