# Supplementary material for: Post-transcriptional regulation in cranial neural crest cells expands developmental potential
Source: Proc Natl Acad Sci U S A. 2023 Feb 1;120(6):e2212578120. doi: 10.1073/pnas.2212578120 (PMC9963983; doi:10.1073/pnas.2212578120)
Supplement: Supplementary file 15 — Dataset S14 (XLSX) [file pnas.2212578120.sd14.xlsx]

## Sheet: EarlyE8.25NCC_v_LateE8.25NCC
	p_val	avg_log2FC	pct.1	pct.2	p_val_adj
Zfp599	2.24686e-08	0.274865	0.276	0.043	0.000340219
Afap1	7.95972e-08	0.286617	0.138	0.012	0.00120526
Ttc9c	6.81663e-07	0.658746	0.69	0.267	0.0103217
Zfp110	2.54925e-06	0.295238	0.31	0.071	0.0386007
Cul9	5.24584e-06	1.32035	0.448	0.152	0.0794325
Fam171b	7.25976e-06	0.404103	0.31	0.077	0.109927
Sash1	1.73333e-05	0.356626	0.207	0.04	0.262461
Gatad2b	1.76671e-05	0.319297	0.517	0.174	0.267516
Fads1	1.82386e-05	0.334351	0.379	0.111	0.276168
Wasl	2.56246e-05	0.380906	0.655	0.262	0.388008
Zfp607a	2.76046e-05	0.281946	0.138	0.019	0.417989
Eno1b	2.82846e-05	0.292392	0.31	0.081	0.428286
Ggh	4.1979e-05	0.31076	0.379	0.113	0.635647
Guf1	4.62954e-05	0.314364	0.414	0.135	0.701005
Ctnna2	5.08349e-05	0.352309	0.241	0.057	0.769743
Pcm1	5.84952e-05	0.414231	0.655	0.283	0.885734
Gpr137b	6.08501e-05	0.288544	0.241	0.057	0.921392
Cldn7	7.35994e-05	0.367913	0.379	0.123	1
Gpr27	8.81869e-05	0.282676	0.276	0.073	1
Babam2	9.9116e-05	0.264194	0.414	0.136	1
Fam222b	0.000110969	0.288001	0.172	0.033	1
Ddx19b	0.000211743	0.394499	0.241	0.064	1
Celf4	0.000253473	0.251027	0.241	0.065	1
Phc1	0.000264179	0.343577	0.379	0.131	1
Dnajb2	0.000316428	0.264884	0.241	0.066	1
Ets2	0.00034529	0.331024	0.241	0.067	1
Tbrg1	0.000379311	0.489084	0.828	0.484	1
Rnd3	0.000410417	0.257841	0.31	0.099	1
Letm1	0.000410974	0.353061	0.414	0.162	1
Stk38	0.000472214	0.474167	0.448	0.183	1
Gtse1	0.000498624	0.298413	0.207	0.053	1
Upf3a	0.000532638	0.313722	0.414	0.16	1
Ankrd24	0.000592188	0.286883	0.276	0.085	1
Iqcc	0.000610597	0.344774	0.241	0.07	1
Crabp1	0.000631721	-0.854688	0.448	0.707	1
C330021F23Rik	0.000815691	0.262155	0.138	0.028	1
Slc44a1	0.000823207	0.440223	0.276	0.091	1
Etfbkmt	0.000852408	0.311968	0.241	0.073	1
Surf4	0.000866034	0.326818	0.586	0.278	1
Map2k7	0.00088048	0.36499	0.345	0.126	1
Pomc	0.000954247	0.444209	0.379	0.157	1
Slc1a3	0.000966248	0.427282	0.241	0.077	1
Slc38a10	0.00109185	0.393133	0.448	0.194	1
Cep76	0.00129082	0.407917	0.241	0.078	1
Rab11fip1	0.00135051	0.331488	0.31	0.112	1
Mthfr	0.00138401	0.287176	0.241	0.077	1
Tc2n	0.00142125	0.682308	0.724	0.425	1
Kdm3b	0.00166737	0.338555	0.207	0.059	1
Ebpl	0.00193994	0.363728	0.655	0.334	1
Slc16a3	0.00198034	0.514931	0.828	0.495	1
Cd3eap	0.00207649	0.326107	0.483	0.226	1
Atp5g3	0.0021216	0.402465	1	0.883	1
Lyplal1	0.00219876	0.375165	0.31	0.122	1
Spink1	0.00226533	0.328199	0.138	0.032	1
Id1	0.0022702	0.463843	0.897	0.573	1
Cdh1	0.00234392	0.284124	0.241	0.08	1
Cog1	0.00239305	0.279695	0.172	0.046	1
Rad51ap1	0.00252257	0.289344	0.448	0.203	1
Bcl7b	0.00252485	0.267773	0.517	0.244	1
Bckdk	0.00267581	0.462894	0.517	0.259	1
Prrx1	0.00276073	0.262421	0.276	0.099	1
Rassf7	0.00296532	0.262074	0.517	0.239	1
Rwdd1	0.00297458	-0.535103	0.69	0.797	1
Ier3	0.00299316	0.351111	0.241	0.084	1
Nav2	0.00314123	0.250005	0.172	0.049	1
Mllt1	0.00314247	0.296042	0.31	0.121	1
Nktr	0.00315093	0.361214	0.517	0.249	1
Aldh7a1	0.00321531	0.256076	0.552	0.265	1
Tln1	0.00327778	0.427449	0.448	0.206	1
Atp5c1	0.00343474	0.356707	0.966	0.868	1
Sirt7	0.0035009	0.27508	0.276	0.104	1
Alg10b	0.00362665	0.26428	0.414	0.187	1
Rlf	0.00367117	0.257248	0.448	0.206	1
Alg9	0.00378166	0.320507	0.172	0.051	1
Sptssa	0.00426524	0.343919	1	0.808	1
Rps18	0.00441986	0.252674	1	1	1
Ap4s1	0.00461544	0.321907	0.552	0.287	1
Bcl9	0.00482198	0.349226	0.31	0.131	1
Zyg11b	0.0048532	0.282618	0.276	0.107	1
Zkscan1	0.00489763	0.323131	0.241	0.089	1
Fbxl18	0.00494812	0.277882	0.241	0.087	1
Ccnl1	0.00499577	0.435933	0.517	0.289	1
Mcee	0.0050221	0.460992	0.621	0.37	1
Stk40	0.00505604	0.359876	0.207	0.07	1
Gnpnat1	0.00512409	0.28762	0.655	0.367	1
Gm5617	0.00543798	0.318615	0.483	0.24	1
Wrap53	0.00559687	0.279343	0.31	0.13	1
Zfp266	0.0057647	0.355634	0.69	0.427	1
Col18a1	0.00599372	0.357079	0.759	0.432	1
Lap3	0.00621512	0.326833	0.793	0.513	1
Sde2	0.00625362	0.392711	0.586	0.326	1
Cep55	0.00633662	0.255841	0.345	0.149	1
Afg3l2	0.00675453	0.266048	0.276	0.108	1
Arl4a	0.006799	0.319884	0.31	0.135	1
Hccs	0.00681121	0.275811	0.552	0.298	1
Crabp2	0.00695137	-0.734327	0.655	0.752	1
Gcat	0.00723629	0.285281	0.448	0.227	1
Smo	0.00724071	0.429791	0.517	0.285	1
Farp1	0.00734402	0.268282	0.241	0.09	1
Ppme1	0.00756872	0.290986	0.379	0.18	1
Eci2	0.00758563	0.313649	0.31	0.132	1
Rbm27	0.00769079	0.391115	0.621	0.369	1
Tbl1xr1	0.00784401	0.285028	0.379	0.181	1
Hnrnpl	0.00821201	-0.427996	0.828	0.919	1
Nelfcd	0.00880172	0.32089	0.552	0.297	1
Polr1d	0.00887178	-0.340458	0.862	0.916	1
Zfp414	0.00893721	0.303384	0.379	0.186	1
Lamtor4	0.0089958	0.47851	0.793	0.622	1
Exo5	0.00986577	0.272122	0.207	0.077	1
Nmnat1	0.00989015	0.382234	0.138	0.041	1
Gpaa1	0.00993251	0.271325	0.448	0.228	1
Aes	0.010286	0.320527	0.552	0.301	1
Hmg20b	0.0112454	0.398139	0.69	0.428	1
Trappc6a	0.0117932	0.346158	0.552	0.329	1
Ppp1r16a	0.0119755	0.296918	0.31	0.137	1
Uchl3	0.0124913	0.296296	0.966	0.81	1
Gja1	0.0126193	-0.415988	0.69	0.846	1
Rad9a	0.0127986	0.273383	0.276	0.12	1
Cyb5r3	0.0131822	0.321985	0.655	0.401	1
Ddx50	0.0135955	0.280775	0.379	0.194	1
Slc25a39	0.0140257	0.311469	0.69	0.433	1
Aurka	0.0140368	0.403037	0.69	0.448	1
Pim1	0.0143938	0.258816	0.379	0.189	1
Bola3	0.0147538	-0.405103	0.69	0.761	1
Pigx	0.0148614	0.36223	0.724	0.521	1
Tnpo2	0.0149496	0.35759	0.448	0.244	1
Ncbp1	0.0152355	0.378049	0.621	0.39	1
Ddx41	0.0156741	0.303334	0.552	0.319	1
Thumpd3	0.015716	0.291589	0.379	0.19	1
Btrc	0.0158423	0.369761	0.172	0.064	1
Cox14	0.0165131	-0.495795	0.379	0.528	1
Ccnh	0.0165516	0.324402	0.517	0.313	1
Rgl2	0.0165827	0.338146	0.345	0.18	1
mt-Nd5	0.0168255	0.341261	0.793	0.752	1
Rrm1	0.0169475	0.295893	0.552	0.312	1
Ccnd2	0.0169681	0.314807	0.552	0.329	1
Kdm2a	0.0171884	0.334253	0.345	0.164	1
Mrpl11	0.0172495	0.319005	0.931	0.755	1
Rps12-ps3	0.01768	0.421659	0.552	0.335	1
Luc7l2	0.0182916	0.327127	0.724	0.497	1
Nusap1	0.0184194	0.381451	0.552	0.327	1
Tpp2	0.0189541	0.275829	0.448	0.245	1
Timm10b	0.0191757	-0.389344	0.517	0.664	1
Itfg2	0.0194308	0.288264	0.379	0.183	1
Rhno1	0.0197773	-0.532976	0.276	0.455	1
Tbcc	0.0197867	0.31543	0.483	0.271	1
Hmgcs1	0.0201355	0.415261	0.517	0.311	1
Pmvk	0.0201367	0.302887	0.552	0.342	1
Actr2	0.0204013	0.274446	0.586	0.36	1
Mapk8ip1	0.0206665	0.259291	0.31	0.151	1
Ccdc91	0.0216514	0.293478	0.172	0.062	1
Vamp8	0.0221487	0.266273	0.448	0.242	1
Mt1	0.022742	0.346626	0.448	0.262	1
Stub1	0.0228137	-0.332553	0.793	0.865	1
Rep15	0.0231082	0.30695	0.345	0.173	1
Tmem55a	0.0233346	0.303772	0.655	0.418	1
Tpra1	0.0244164	0.297482	0.172	0.067	1
Efna4	0.0245345	0.393657	0.345	0.175	1
Eif4a2	0.0250967	0.329074	0.897	0.78	1
Ilf2	0.0261429	0.298299	0.828	0.672	1
Pole3	0.0277118	-0.492056	0.31	0.471	1
Hotairm1	0.0277773	-0.947868	0.172	0.355	1
Sh3bgrl	0.0282957	0.347958	0.793	0.543	1
Gpc3	0.0283945	0.359948	0.586	0.376	1
Wdr26	0.0284045	0.309947	0.517	0.319	1
Coro1c	0.0290436	0.259701	0.552	0.349	1
Nuak2	0.0304111	0.310179	0.276	0.137	1
Stard4	0.0310312	0.280306	0.138	0.049	1
Ngdn	0.0317739	0.321366	0.517	0.325	1
Gm14305	0.0321589	-0.263755	0	0.138	1
Kpna6	0.0324571	0.254408	0.276	0.137	1
Crip2	0.0326598	0.291941	0.448	0.263	1
Eif3i	0.0326971	0.305628	0.931	0.868	1
Cisd2	0.0327593	-0.413596	0.552	0.692	1
Cops9	0.0337374	-0.394358	0.862	0.863	1
Phf3	0.0344829	0.277481	0.448	0.26	1
Cdc25c	0.0350601	0.260039	0.31	0.156	1
Tspan5	0.036441	0.288243	0.379	0.213	1
Dicer1	0.0370723	0.267553	0.483	0.278	1
Eif2a	0.037188	0.330263	0.517	0.346	1
Ndufa3	0.0372604	-0.372228	0.724	0.822	1
Cdk11b	0.037476	-0.363534	0.172	0.341	1
Kif20b	0.0376687	0.363158	0.483	0.317	1
Fgfr1op2	0.037854	0.254186	0.483	0.292	1
Ap1ar	0.0378795	0.387068	0.483	0.303	1
Nop14	0.0381653	0.345873	0.379	0.227	1
Cdc123	0.0384321	0.274737	0.759	0.53	1
Cdc73	0.0386413	0.317811	0.586	0.415	1
Kif15	0.0388492	0.263566	0.517	0.338	1
Snx17	0.0390813	0.356876	0.552	0.36	1
Pum2	0.0394793	-0.356114	0.379	0.54	1
Col2a1	0.039754	-0.46226	0.138	0.281	1
Pcbp4	0.0402485	-0.406361	0.655	0.739	1
Cep68	0.042195	0.269187	0.138	0.053	1
Polr2l	0.0424945	-0.440663	0.552	0.684	1
Prkra	0.0426244	0.280478	0.552	0.366	1
Kif2a	0.0427266	0.30194	0.483	0.307	1
Sf3b4	0.0430882	0.293362	0.69	0.461	1
Ak2	0.0441884	0.452256	0.655	0.531	1
Lrrc59	0.0442816	0.281985	0.724	0.536	1
Ndufa6	0.0446237	-0.375738	0.655	0.73	1
Dcakd	0.044744	-0.461554	0.414	0.524	1
Sparc	0.0447643	0.298772	0.414	0.237	1
Phb2	0.0455972	-0.288622	0.931	0.93	1
Mzt1	0.0459482	0.315106	0.517	0.334	1
Mtf2	0.0470782	-0.442111	0.31	0.433	1
Npm3	0.0476018	0.305295	0.793	0.58	1
Sub1	0.0477443	-0.291041	0.931	0.973	1
Sccpdh	0.0478559	0.321814	0.241	0.122	1
Thyn1	0.0488322	0.253132	0.793	0.581	1
Cycs	0.0490686	-0.254183	0.966	0.987	1
Bag1	0.0492733	-0.290522	0.552	0.659	1
Id3	0.049348	0.269877	0.966	0.897	1
Polr2c	0.0499573	-0.344282	0.552	0.69	1
Gnai2	0.0500157	0.313216	0.828	0.766	1
BC005561	0.0521499	0.327004	0.483	0.322	1
Ebna1bp2	0.0529461	-0.396687	0.586	0.666	1
Tm9sf2	0.0533186	0.278481	0.517	0.328	1
Coq7	0.0541978	0.254312	0.793	0.605	1
Mrps25	0.0543104	0.272167	0.69	0.548	1
Sac3d1	0.0548327	0.26428	0.552	0.371	1
Notch3	0.0552029	0.377307	0.241	0.131	1
Pafah1b1	0.0552844	0.254558	0.655	0.508	1
Mrpl41	0.0561088	-0.458932	0.345	0.447	1
Alg1	0.0571623	0.25653	0.172	0.078	1
Commd2	0.0572282	0.256366	0.655	0.438	1
Mrpl45	0.057375	0.251911	0.517	0.349	1
Sox1	0.0579151	-0.383851	0.103	0.243	1
Brap	0.059691	0.276568	0.207	0.099	1
Usp8	0.059832	-0.284245	0.069	0.204	1
Ier2	0.0600318	0.387835	0.69	0.552	1
Hnrnpab	0.0603843	-0.260192	0.931	0.915	1
Tbpl1	0.0603976	-0.291663	0.379	0.496	1
Dcaf17	0.0606962	0.293762	0.241	0.123	1
9430038I01Rik	0.0607768	-0.301757	0.069	0.2	1
Rpl7l1	0.0612147	0.302977	0.862	0.69	1
Ssr2	0.0613204	0.350521	0.793	0.676	1
Gnl3	0.0614763	-0.426157	0.517	0.619	1
Psmb7	0.0623741	-0.395553	0.552	0.637	1
Ube2d3	0.063103	-0.267242	0.862	0.918	1
Sod2	0.0637631	0.302929	0.759	0.546	1
Eif3f	0.0645288	0.280663	0.828	0.673	1
Ube2k	0.0651782	0.294786	0.793	0.751	1
Hadh	0.0662361	0.259799	0.655	0.447	1
BC005537	0.067078	-0.295808	0.655	0.731	1
Rpp25l	0.0674081	-0.384182	0.552	0.621	1
Calca	0.0674826	0.366011	0.207	0.105	1
Nsd1	0.0685815	0.292867	0.517	0.352	1
Mrps16	0.0689259	0.315342	0.862	0.771	1
Noct	0.0690956	0.284925	0.276	0.16	1
Dtx3	0.0694973	-0.302838	0.069	0.197	1
Mettl26	0.0696105	0.255307	0.552	0.377	1
Nup37	0.0698435	-0.410894	0.379	0.5	1
Car4	0.0712659	0.383708	0.517	0.36	1
Trap1	0.0714354	0.268406	0.31	0.176	1
Preb	0.0715304	-0.337679	0.103	0.239	1
Wdr83	0.0720048	-0.301811	0.069	0.192	1
Mea1	0.0720406	0.304414	0.724	0.541	1
Phf20l1	0.0731955	-0.296356	0.069	0.193	1
Mtch2	0.0735473	0.358205	0.793	0.637	1
Ssbp3	0.0735728	0.270128	0.759	0.59	1
Spred1	0.0746646	0.397177	0.621	0.475	1
Basp1	0.0748139	0.275138	0.655	0.482	1
Sae1	0.0752446	-0.311513	0.69	0.79	1
Ppp1r9a	0.0753423	-0.263287	0.034	0.148	1
Tardbp	0.0758838	-0.301607	0.862	0.87	1
Ube3a	0.0774961	-0.312819	0.586	0.68	1
Cst3	0.0775879	0.290482	0.828	0.613	1
Cbr1	0.0779428	0.252531	0.621	0.415	1
Tomm22	0.0785878	-0.290617	0.862	0.903	1
Cd47	0.0791224	0.332969	0.207	0.108	1
Mta2	0.0800612	0.293016	0.414	0.261	1
Calr	0.0803271	0.322051	0.862	0.752	1
Ccnl2	0.0806403	0.252921	0.552	0.378	1
Dguok	0.0817092	-0.440885	0.345	0.432	1
Rrm2	0.0819888	-0.340098	0.793	0.888	1
Zranb2	0.0820871	-0.368098	0.586	0.726	1
Adss	0.0822353	-0.400403	0.517	0.595	1
Spc25	0.0822418	-0.397004	0.414	0.526	1
Wls	0.0828841	0.275725	0.621	0.41	1
Ddx49	0.0830567	0.254046	0.276	0.151	1
Kpna1	0.0836774	-0.347112	0.207	0.332	1
Ndc1	0.0873918	-0.262648	0.103	0.237	1
Mzt2	0.087608	0.298838	0.448	0.275	1
Ifitm3	0.0878008	0.258352	0.517	0.366	1
Smchd1	0.0881299	0.253928	0.621	0.441	1
Sco1	0.08896	0.301479	0.138	0.063	1
Psmb4	0.0900989	-0.322965	0.586	0.681	1
Psmc3	0.0905459	-0.283938	0.655	0.716	1
Cct7	0.090888	-0.292541	0.862	0.895	1
Dtnbp1	0.0914112	-0.384081	0.138	0.248	1
Nvl	0.0914675	-0.256041	0.103	0.231	1
Ubr5	0.0917861	-0.415933	0.31	0.413	1
Fscn1	0.0929742	-0.342462	0.517	0.641	1
1810022K09Rik	0.0932971	0.319186	0.759	0.618	1
Cenpx	0.0933396	-0.270862	0.724	0.783	1
Selenow	0.0938358	-0.260225	0.862	0.949	1
Epop	0.0944745	-0.414054	0.241	0.355	1
Paics	0.0945109	-0.351118	0.655	0.681	1
Lsm8	0.0947419	-0.359997	0.621	0.727	1
Gars	0.0947853	0.264739	0.621	0.476	1
Bub1	0.0949369	0.406385	0.552	0.387	1
Cyth2	0.095931	-0.345889	0.241	0.362	1
Rpl27	0.0964072	-0.25409	0.931	0.945	1
Chd2	0.0976299	-0.275782	0.069	0.185	1
Etv2	0.100253	0.286261	0.241	0.131	1
Pgrmc1	0.104722	0.319456	0.759	0.569	1
Tug1	0.105246	-0.441379	0.414	0.481	1
Cxcr4	0.106254	0.302278	0.276	0.156	1
Rybp	0.106694	-0.357602	0.172	0.284	1
Hsf1	0.106875	0.275546	0.276	0.165	1
Larp4	0.107092	-0.385447	0.448	0.518	1
Chchd7	0.107205	-0.309569	0.552	0.659	1
Smdt1	0.108749	-0.250461	0.862	0.934	1
Eif2ak1	0.108917	0.314033	0.172	0.091	1
Strbp	0.109661	0.264628	0.483	0.312	1
Spcs3	0.111617	-0.41935	0.207	0.305	1
Trub1	0.111634	-0.298734	0.103	0.206	1
Golm1	0.113446	0.27892	0.241	0.138	1
Mak16	0.114637	-0.406052	0.483	0.527	1
Fbxl19	0.115169	0.331849	0.414	0.273	1
Rcn2	0.116191	-0.352371	0.483	0.573	1
Chic2	0.117118	-0.341191	0.517	0.598	1
Tomm34	0.117582	-0.312646	0.207	0.319	1
Bptf	0.118251	0.339264	0.517	0.361	1
Clpp	0.118331	-0.371994	0.552	0.6	1
Ints3	0.120141	0.253574	0.276	0.167	1
Smarce1	0.120395	-0.353015	0.552	0.578	1
Mad2l1	0.121073	-0.461173	0.379	0.425	1
H2-T23	0.122061	0.632254	0.552	0.377	1
Huwe1	0.122133	-0.398109	0.379	0.441	1
Rtn4	0.12281	0.313512	0.724	0.659	1
Smarcc1	0.123507	-0.320479	0.69	0.742	1
Hnrnpa0	0.123761	0.257901	1	0.869	1
Sh3bgrl3	0.123974	-0.296079	0.759	0.778	1
Ppil2	0.124755	-0.340224	0.138	0.238	1
Borcs8	0.125185	0.289815	0.483	0.337	1
Ube2e1	0.125208	0.261141	0.621	0.463	1
Lrrc40	0.12595	-0.279527	0.103	0.208	1
Ncbp2	0.126167	-0.353239	0.517	0.585	1
Sap30bp	0.126534	-0.352218	0.138	0.233	1
Spop	0.127001	-0.376263	0.241	0.329	1
Pih1d1	0.127037	0.292325	0.552	0.403	1
Pmaip1	0.127704	-0.271078	0.069	0.164	1
Rbm39	0.129552	-0.32617	0.759	0.902	1
Ube2t	0.130055	-0.310516	0.345	0.419	1
Polr2d	0.130588	0.286745	0.862	0.792	1
Nfxl1	0.130613	-0.311535	0.103	0.198	1
Pet100	0.13348	-0.357844	0.241	0.336	1
2410004B18Rik	0.1361	-0.371731	0.345	0.423	1
Mien1	0.138665	-0.335862	0.552	0.617	1
Mcm7	0.13952	-0.275841	0.759	0.776	1
Zfp771	0.139725	-0.332981	0.379	0.452	1
Syncrip	0.140702	-0.291562	0.621	0.719	1
Rfc1	0.140727	-0.314645	0.207	0.313	1
Commd1	0.141361	-0.297092	0.448	0.504	1
Bdp1	0.141453	-0.381332	0.138	0.229	1
Saysd1	0.141748	0.259636	0.207	0.121	1
Gm45184	0.141942	0.270939	0.345	0.227	1
Pop5	0.143882	-0.318114	0.621	0.657	1
Nlgn2	0.146573	-0.296617	0.069	0.159	1
Creb1	0.146921	0.356222	0.552	0.387	1
Esd	0.147159	-0.292492	0.655	0.798	1
Hnrnpr	0.147885	0.27272	0.931	0.747	1
Psme1	0.148016	0.385014	0.552	0.422	1
Thoc5	0.148101	0.274491	0.31	0.207	1
Phpt1	0.149428	0.340321	0.414	0.293	1
Hspa5	0.14991	-0.27727	0.759	0.84	1
Gsta4	0.151178	0.31368	0.759	0.633	1
Ube2g1	0.151645	-0.320478	0.586	0.67	1
G2e3	0.152038	0.439767	0.552	0.414	1
Snrnp25	0.152165	-0.324421	0.552	0.582	1
Zdhhc17	0.152976	0.267968	0.138	0.071	1
Dxo	0.153786	0.310763	0.276	0.172	1
Ints8	0.154308	-0.325746	0.138	0.225	1
Mtap	0.154594	-0.340123	0.276	0.368	1
Gm10076	0.154932	-0.257127	0.897	0.93	1
Epcam	0.158584	0.398751	0.414	0.332	1
Ahsa1	0.159448	-0.316423	0.69	0.727	1
Cdca7	0.160956	0.252692	0.759	0.589	1
Trim27	0.161709	0.328249	0.724	0.565	1
Arfgap2	0.163095	-0.325012	0.138	0.222	1
Eif4ebp2	0.165435	-0.366694	0.207	0.285	1
Ppp2r5a	0.165863	0.259013	0.241	0.154	1
Atf2	0.166017	0.402353	0.379	0.286	1
Cdca5	0.166029	0.253404	0.345	0.234	1
Psmb10	0.166584	0.319554	0.517	0.375	1
Cggbp1	0.167659	-0.388478	0.448	0.481	1
Mff	0.167873	-0.357812	0.31	0.377	1
Nampt	0.168722	-0.413917	0.414	0.46	1
Psmc4	0.170365	-0.28861	0.69	0.712	1
Phldb1	0.171077	-0.250344	0.069	0.154	1
Akap8	0.171198	0.301072	0.517	0.357	1
Tarbp2	0.17278	-0.267857	0.241	0.354	1
Dync1li1	0.172988	-0.283565	0.138	0.222	1
N4bp2	0.173104	-0.334217	0.207	0.298	1
Terf1	0.174766	0.254938	0.517	0.389	1
Acin1	0.174792	-0.262882	0.448	0.491	1
Sf3b1	0.175687	-0.377393	0.517	0.524	1
Prpf4b	0.177058	-0.334848	0.621	0.679	1
mt-Nd3	0.178441	0.264042	0.621	0.471	1
Vrk1	0.181001	-0.350798	0.172	0.254	1
Pfkl	0.181335	-0.251128	0.69	0.782	1
Carhsp1	0.181384	-0.377246	0.379	0.438	1
Galk1	0.181698	-0.307606	0.517	0.55	1
Tbx1	0.182435	-0.256365	0.034	0.109	1
Mrpl38	0.182478	-0.396889	0.379	0.416	1
Phf10	0.182887	0.250107	0.379	0.278	1
Nmral1	0.183091	-0.272832	0.379	0.481	1
Atic	0.183632	0.275665	0.552	0.397	1
Prps1	0.184485	-0.250525	0.379	0.456	1
Stard3nl	0.185627	0.322545	0.586	0.462	1
Map3k4	0.186178	-0.278466	0.103	0.186	1
Naa38	0.186748	0.284683	0.793	0.679	1
Cope	0.187593	-0.324813	0.483	0.58	1
Dazap1	0.188736	0.256281	0.897	0.718	1
Rbm17	0.190524	-0.327061	0.586	0.572	1
Rab10os	0.195838	-0.26721	0.103	0.184	1
Hoxa1	0.19675	-0.560402	0.172	0.262	1
Zyx	0.200114	-0.26381	0.103	0.183	1
Rbck1	0.201033	-0.301136	0.207	0.297	1
Eif2s3x	0.2021	-0.306489	0.655	0.679	1
Dad1	0.203131	-0.306671	0.759	0.855	1
Abt1	0.204045	0.341343	0.207	0.135	1
Gid4	0.206322	0.253401	0.241	0.159	1
Chmp1a	0.20638	-0.329623	0.207	0.281	1
Mrps6	0.208986	-0.290782	0.517	0.537	1
Emd	0.209934	-0.33231	0.379	0.428	1
Cd63	0.211629	0.273762	0.586	0.415	1
Gm1673	0.213105	-0.294642	0.655	0.656	1
Cdca2	0.213642	-0.25143	0.103	0.184	1
Med10	0.213747	-0.258308	0.552	0.659	1
Usp1	0.21404	-0.297712	0.483	0.526	1
Eif3e	0.214115	-0.283712	0.724	0.768	1
Fxn	0.214811	-0.352778	0.276	0.335	1
Tmem216	0.216533	-0.398316	0.31	0.346	1
Fez2	0.221089	0.368457	0.138	0.079	1
Ramp2	0.221133	0.300097	0.345	0.237	1
Triobp	0.221831	0.277241	0.276	0.194	1
Wdr90	0.222601	-0.271405	0.103	0.18	1
Ppdpf	0.222855	-0.273536	0.759	0.832	1
Rad1	0.223369	-0.312663	0.276	0.335	1
Ireb2	0.223946	-0.284201	0.483	0.537	1
Dap	0.2255	-0.250344	0.172	0.254	1
Ythdf2	0.226561	-0.311415	0.552	0.58	1
Ptprs	0.22709	-0.320034	0.345	0.424	1
Arxes1	0.228235	0.299473	0.517	0.407	1
Slc9a3r1	0.229219	-0.294946	0.517	0.568	1
Mocs2	0.23133	-0.359172	0.241	0.297	1
Mir17hg	0.231557	-0.33027	0.31	0.383	1
Ckap4	0.23377	-0.265356	0.172	0.247	1
Pdcd4	0.233884	-0.338807	0.172	0.24	1
Sigmar1	0.234183	-0.336453	0.483	0.486	1
Haghl	0.235342	0.271854	0.241	0.151	1
Adk	0.23577	-0.34013	0.448	0.468	1
Id2	0.236723	-0.362904	0.621	0.606	1
Fgf8	0.23761	0.378722	0.345	0.238	1
Xrcc1	0.238505	-0.266701	0.241	0.317	1
Ddrgk1	0.238725	-0.314335	0.207	0.28	1
Wdr77	0.240009	-0.257731	0.621	0.679	1
Prpf39	0.240792	-0.325593	0.172	0.24	1
1500011B03Rik	0.242012	-0.282017	0.241	0.309	1
Igfbp4	0.243313	0.38249	0.414	0.323	1
Tma16	0.24341	-0.322922	0.379	0.431	1
Vamp3	0.243869	-0.263762	0.414	0.492	1
Aasdhppt	0.244452	-0.321234	0.483	0.495	1
Arpc2	0.245545	-0.259747	0.379	0.457	1
Dlat	0.246272	-0.260547	0.138	0.21	1
Pdcd6	0.249179	0.294053	0.724	0.55	1
5430416N02Rik	0.250047	0.281029	0.655	0.551	1
Ss18	0.250095	0.271771	0.448	0.332	1
Ssr3	0.250645	-0.312062	0.586	0.616	1
Lrrc8a	0.251912	-0.306711	0.345	0.405	1
Coq10b	0.25298	-0.301827	0.207	0.273	1
Ubald2	0.258022	-0.258596	0.552	0.594	1
Hmga2	0.261608	-0.314439	0.655	0.664	1
Acly	0.267696	-0.288843	0.448	0.503	1
Mplkip	0.268564	-0.317376	0.448	0.469	1
Guk1	0.269347	-0.252026	0.759	0.795	1
Myo5a	0.270373	-0.257079	0.103	0.166	1
Scoc	0.271556	-0.280466	0.552	0.581	1
Elp6	0.272538	-0.263484	0.207	0.271	1
Icmt	0.274074	-0.263595	0.103	0.166	1
Pcif1	0.277941	-0.294015	0.345	0.396	1
Drap1	0.278384	0.316938	0.69	0.607	1
2610318N02Rik	0.282677	-0.251435	0.276	0.341	1
Zfp36l1	0.28315	-0.263247	0.586	0.582	1
Fxr2	0.286679	-0.290883	0.31	0.375	1
Chaf1a	0.287751	-0.318849	0.276	0.317	1
Sgf29	0.288374	-0.284461	0.345	0.398	1
Ppp1r2	0.288422	-0.255182	0.69	0.715	1
Meis2	0.295613	-0.33931	0.31	0.356	1
Selenoi	0.296079	-0.274298	0.138	0.197	1
Ruvbl2	0.298127	-0.253304	0.517	0.54	1
Nifk	0.298556	-0.353664	0.448	0.432	1
Dctn2	0.30036	-0.314515	0.517	0.531	1
Psmg2	0.300896	-0.270304	0.483	0.518	1
P4hb	0.301497	-0.326499	0.276	0.317	1
AC160336.1	0.30463	0.25218	1	1	1
Ormdl1	0.306079	-0.252251	0.207	0.265	1
Ect2	0.307526	0.284177	0.517	0.397	1
Gm2694	0.31086	-0.268063	0.345	0.409	1
Cox17	0.31875	-0.276411	0.379	0.427	1
Kxd1	0.319621	-0.267291	0.345	0.378	1
Aaas	0.319631	-0.282251	0.241	0.292	1
Smim10l1	0.324052	-0.253001	0.172	0.229	1
H19	0.330272	-0.456832	0.345	0.415	1
Gm42418	0.333094	0.296632	0.31	0.227	1
1110065P20Rik	0.333254	-0.33971	0.448	0.436	1
Gpn3	0.338186	-0.286639	0.207	0.256	1
Frg1	0.347345	-0.294042	0.345	0.37	1
Osbpl9	0.347462	0.26304	0.138	0.091	1
Nisch	0.352307	-0.325578	0.586	0.545	1
Hif1a	0.352616	0.253189	0.724	0.573	1
Lamtor5	0.353163	0.269018	0.759	0.625	1
Nsd2	0.354137	-0.274437	0.448	0.464	1
Tmem183a	0.358815	-0.287023	0.517	0.522	1
Thoc3	0.359014	-0.275048	0.448	0.452	1
Iscu	0.363125	-0.259567	0.586	0.557	1
Polr1c	0.36358	-0.28052	0.517	0.523	1
Nr2c2ap	0.372489	-0.259675	0.414	0.428	1
Hacd1	0.372825	0.286289	0.655	0.494	1
Rrp9	0.373807	-0.314999	0.31	0.329	1
Mapk1	0.379593	-0.27296	0.552	0.564	1
Tle1	0.381303	-0.259899	0.207	0.245	1
Ppp4r3a	0.38411	-0.260952	0.552	0.542	1
Fam133b	0.385609	-0.261705	0.241	0.279	1
Rbp1	0.389924	-0.302188	0.793	0.731	1
Nfyb	0.393147	-0.283145	0.414	0.414	1
Hist1h2bj	0.400957	-0.297223	0.172	0.215	1
Atad5	0.403277	-0.267578	0.207	0.249	1
Ube2q2	0.403588	-0.285798	0.31	0.336	1
Rcn1	0.405858	-0.305977	0.414	0.417	1
Oser1	0.407154	-0.319839	0.241	0.265	1
Hist1h2ae	0.407326	0.281081	0.379	0.302	1
Smu1	0.410165	-0.281786	0.448	0.435	1
Farsb	0.410632	-0.251471	0.414	0.428	1
Gm47283	0.411839	0.273412	0.448	0.379	1
Qars	0.416174	-0.282544	0.241	0.27	1
Rtl8b	0.417456	-0.280557	0.241	0.276	1
Dctn6	0.41945	0.280217	0.414	0.34	1
Bri3bp	0.422192	-0.302505	0.276	0.296	1
Tcf15	0.431877	-0.437446	0.103	0.15	1
Tcof1	0.442986	-0.263117	0.276	0.294	1
Ptcd3	0.44379	-0.272762	0.276	0.295	1
Fam199x	0.447252	-0.266098	0.379	0.392	1
Stag1	0.447389	-0.272837	0.31	0.322	1
Gtf2f2	0.451669	-0.262349	0.241	0.265	1
R3hcc1	0.458606	-0.25183	0.207	0.232	1
Cox20	0.459722	-0.302512	0.379	0.373	1
Mphosph10	0.462242	-0.258961	0.241	0.263	1
Gadd45a	0.463797	-0.327295	0.241	0.288	1
Rbbp6	0.466252	-0.253165	0.379	0.387	1
Ranbp3	0.466682	-0.259852	0.345	0.343	1
Brcc3	0.468773	-0.264256	0.345	0.357	1
Mapk8ip3	0.470931	0.25177	0.172	0.134	1
Ago2	0.486608	-0.288122	0.31	0.314	1
Alg2	0.486999	0.303628	0.138	0.099	1
Crebbp	0.497548	-0.255393	0.448	0.448	1
Spry2	0.499779	-0.347349	0.379	0.393	1
Nfyc	0.549591	-0.256762	0.241	0.243	1
Zic3	0.584272	-0.261016	0.586	0.568	1
Mrps30	0.595878	-0.261607	0.448	0.416	1
Hes1	0.633573	-0.254166	0.31	0.297	1
Gmcl1	0.634451	0.497628	0.31	0.338	1
Aars	0.648116	-0.2617	0.207	0.206	1
Rab5c	0.650141	-0.2661	0.241	0.235	1
Ino80e	0.658077	-0.267166	0.276	0.267	1
Fam208b	0.658609	-0.318134	0.448	0.379	1
Adam10	0.728733	-0.252473	0.31	0.289	1
Clic4	0.746702	-0.257127	0.448	0.403	1

## Sheet: sig
	p_val	avg_log2FC	pct.1	pct.2	p_val_adj
Zfp599	2.24686e-08	0.274865	0.276	0.043	0.000340219
Afap1	7.95972e-08	0.286617	0.138	0.012	0.00120526
Ttc9c	6.81663e-07	0.658746	0.69	0.267	0.0103217
Zfp110	2.54925e-06	0.295238	0.31	0.071	0.0386007
Cul9	5.24584e-06	1.32035	0.448	0.152	0.0794325
Fam171b	7.25976e-06	0.404103	0.31	0.077	0.109927
Sash1	1.73333e-05	0.356626	0.207	0.04	0.262461
Gatad2b	1.76671e-05	0.319297	0.517	0.174	0.267516
Fads1	1.82386e-05	0.334351	0.379	0.111	0.276168
Wasl	2.56246e-05	0.380906	0.655	0.262	0.388008
Zfp607a	2.76046e-05	0.281946	0.138	0.019	0.417989
Eno1b	2.82846e-05	0.292392	0.31	0.081	0.428286
Ggh	4.1979e-05	0.31076	0.379	0.113	0.635647
Guf1	4.62954e-05	0.314364	0.414	0.135	0.701005
Ctnna2	5.08349e-05	0.352309	0.241	0.057	0.769743
Pcm1	5.84952e-05	0.414231	0.655	0.283	0.885734
Gpr137b	6.08501e-05	0.288544	0.241	0.057	0.921392
Cldn7	7.35994e-05	0.367913	0.379	0.123	1
Gpr27	8.81869e-05	0.282676	0.276	0.073	1
Babam2	9.9116e-05	0.264194	0.414	0.136	1
Fam222b	0.000110969	0.288001	0.172	0.033	1
Ddx19b	0.000211743	0.394499	0.241	0.064	1
Celf4	0.000253473	0.251027	0.241	0.065	1
Phc1	0.000264179	0.343577	0.379	0.131	1
Dnajb2	0.000316428	0.264884	0.241	0.066	1
Ets2	0.00034529	0.331024	0.241	0.067	1
Tbrg1	0.000379311	0.489084	0.828	0.484	1
Rnd3	0.000410417	0.257841	0.31	0.099	1
Letm1	0.000410974	0.353061	0.414	0.162	1
Stk38	0.000472214	0.474167	0.448	0.183	1
Gtse1	0.000498624	0.298413	0.207	0.053	1
Upf3a	0.000532638	0.313722	0.414	0.16	1
Ankrd24	0.000592188	0.286883	0.276	0.085	1
Iqcc	0.000610597	0.344774	0.241	0.07	1
Crabp1	0.000631721	-0.854688	0.448	0.707	1
C330021F23Rik	0.000815691	0.262155	0.138	0.028	1
Slc44a1	0.000823207	0.440223	0.276	0.091	1
Etfbkmt	0.000852408	0.311968	0.241	0.073	1
Surf4	0.000866034	0.326818	0.586	0.278	1
Map2k7	0.00088048	0.36499	0.345	0.126	1
Pomc	0.000954247	0.444209	0.379	0.157	1
Slc1a3	0.000966248	0.427282	0.241	0.077	1
Slc38a10	0.00109185	0.393133	0.448	0.194	1
Cep76	0.00129082	0.407917	0.241	0.078	1
Rab11fip1	0.00135051	0.331488	0.31	0.112	1
Mthfr	0.00138401	0.287176	0.241	0.077	1
Tc2n	0.00142125	0.682308	0.724	0.425	1
Kdm3b	0.00166737	0.338555	0.207	0.059	1
Ebpl	0.00193994	0.363728	0.655	0.334	1
Slc16a3	0.00198034	0.514931	0.828	0.495	1
Cd3eap	0.00207649	0.326107	0.483	0.226	1
Atp5g3	0.0021216	0.402465	1	0.883	1
Lyplal1	0.00219876	0.375165	0.31	0.122	1
Spink1	0.00226533	0.328199	0.138	0.032	1
Id1	0.0022702	0.463843	0.897	0.573	1
Cdh1	0.00234392	0.284124	0.241	0.08	1
Cog1	0.00239305	0.279695	0.172	0.046	1
Rad51ap1	0.00252257	0.289344	0.448	0.203	1
Bcl7b	0.00252485	0.267773	0.517	0.244	1
Bckdk	0.00267581	0.462894	0.517	0.259	1
Prrx1	0.00276073	0.262421	0.276	0.099	1
Rassf7	0.00296532	0.262074	0.517	0.239	1
Rwdd1	0.00297458	-0.535103	0.69	0.797	1
Ier3	0.00299316	0.351111	0.241	0.084	1
Nav2	0.00314123	0.250005	0.172	0.049	1
Mllt1	0.00314247	0.296042	0.31	0.121	1
Nktr	0.00315093	0.361214	0.517	0.249	1
Aldh7a1	0.00321531	0.256076	0.552	0.265	1
Tln1	0.00327778	0.427449	0.448	0.206	1
Atp5c1	0.00343474	0.356707	0.966	0.868	1
Sirt7	0.0035009	0.27508	0.276	0.104	1
Alg10b	0.00362665	0.26428	0.414	0.187	1
Rlf	0.00367117	0.257248	0.448	0.206	1
Alg9	0.00378166	0.320507	0.172	0.051	1
Sptssa	0.00426524	0.343919	1	0.808	1
Rps18	0.00441986	0.252674	1	1	1
Ap4s1	0.00461544	0.321907	0.552	0.287	1
Bcl9	0.00482198	0.349226	0.31	0.131	1
Zyg11b	0.0048532	0.282618	0.276	0.107	1
Zkscan1	0.00489763	0.323131	0.241	0.089	1
Fbxl18	0.00494812	0.277882	0.241	0.087	1
Ccnl1	0.00499577	0.435933	0.517	0.289	1
Mcee	0.0050221	0.460992	0.621	0.37	1
Stk40	0.00505604	0.359876	0.207	0.07	1
Gnpnat1	0.00512409	0.28762	0.655	0.367	1
Gm5617	0.00543798	0.318615	0.483	0.24	1
Wrap53	0.00559687	0.279343	0.31	0.13	1
Zfp266	0.0057647	0.355634	0.69	0.427	1
Col18a1	0.00599372	0.357079	0.759	0.432	1
Lap3	0.00621512	0.326833	0.793	0.513	1
Sde2	0.00625362	0.392711	0.586	0.326	1
Cep55	0.00633662	0.255841	0.345	0.149	1
Afg3l2	0.00675453	0.266048	0.276	0.108	1
Arl4a	0.006799	0.319884	0.31	0.135	1
Hccs	0.00681121	0.275811	0.552	0.298	1
Crabp2	0.00695137	-0.734327	0.655	0.752	1
Gcat	0.00723629	0.285281	0.448	0.227	1
Smo	0.00724071	0.429791	0.517	0.285	1
Farp1	0.00734402	0.268282	0.241	0.09	1
Ppme1	0.00756872	0.290986	0.379	0.18	1
Eci2	0.00758563	0.313649	0.31	0.132	1
Rbm27	0.00769079	0.391115	0.621	0.369	1
Tbl1xr1	0.00784401	0.285028	0.379	0.181	1
Hnrnpl	0.00821201	-0.427996	0.828	0.919	1
Nelfcd	0.00880172	0.32089	0.552	0.297	1
Polr1d	0.00887178	-0.340458	0.862	0.916	1
Zfp414	0.00893721	0.303384	0.379	0.186	1
Lamtor4	0.0089958	0.47851	0.793	0.622	1
Exo5	0.00986577	0.272122	0.207	0.077	1
Nmnat1	0.00989015	0.382234	0.138	0.041	1
Gpaa1	0.00993251	0.271325	0.448	0.228	1
Aes	0.010286	0.320527	0.552	0.301	1
Hmg20b	0.0112454	0.398139	0.69	0.428	1
Trappc6a	0.0117932	0.346158	0.552	0.329	1
Ppp1r16a	0.0119755	0.296918	0.31	0.137	1
Uchl3	0.0124913	0.296296	0.966	0.81	1
Gja1	0.0126193	-0.415988	0.69	0.846	1
Rad9a	0.0127986	0.273383	0.276	0.12	1
Cyb5r3	0.0131822	0.321985	0.655	0.401	1
Ddx50	0.0135955	0.280775	0.379	0.194	1
Slc25a39	0.0140257	0.311469	0.69	0.433	1
Aurka	0.0140368	0.403037	0.69	0.448	1
Pim1	0.0143938	0.258816	0.379	0.189	1
Bola3	0.0147538	-0.405103	0.69	0.761	1
Pigx	0.0148614	0.36223	0.724	0.521	1
Tnpo2	0.0149496	0.35759	0.448	0.244	1
Ncbp1	0.0152355	0.378049	0.621	0.39	1
Ddx41	0.0156741	0.303334	0.552	0.319	1
Thumpd3	0.015716	0.291589	0.379	0.19	1
Btrc	0.0158423	0.369761	0.172	0.064	1
Cox14	0.0165131	-0.495795	0.379	0.528	1
Ccnh	0.0165516	0.324402	0.517	0.313	1
Rgl2	0.0165827	0.338146	0.345	0.18	1
mt-Nd5	0.0168255	0.341261	0.793	0.752	1
Rrm1	0.0169475	0.295893	0.552	0.312	1
Ccnd2	0.0169681	0.314807	0.552	0.329	1
Kdm2a	0.0171884	0.334253	0.345	0.164	1
Mrpl11	0.0172495	0.319005	0.931	0.755	1
Rps12-ps3	0.01768	0.421659	0.552	0.335	1
Luc7l2	0.0182916	0.327127	0.724	0.497	1
Nusap1	0.0184194	0.381451	0.552	0.327	1
Tpp2	0.0189541	0.275829	0.448	0.245	1
Timm10b	0.0191757	-0.389344	0.517	0.664	1
Itfg2	0.0194308	0.288264	0.379	0.183	1
Rhno1	0.0197773	-0.532976	0.276	0.455	1
Tbcc	0.0197867	0.31543	0.483	0.271	1
Hmgcs1	0.0201355	0.415261	0.517	0.311	1
Pmvk	0.0201367	0.302887	0.552	0.342	1
Actr2	0.0204013	0.274446	0.586	0.36	1
Mapk8ip1	0.0206665	0.259291	0.31	0.151	1
Ccdc91	0.0216514	0.293478	0.172	0.062	1
Vamp8	0.0221487	0.266273	0.448	0.242	1
Mt1	0.022742	0.346626	0.448	0.262	1
Stub1	0.0228137	-0.332553	0.793	0.865	1
Rep15	0.0231082	0.30695	0.345	0.173	1
Tmem55a	0.0233346	0.303772	0.655	0.418	1
Tpra1	0.0244164	0.297482	0.172	0.067	1
Efna4	0.0245345	0.393657	0.345	0.175	1
Eif4a2	0.0250967	0.329074	0.897	0.78	1
Ilf2	0.0261429	0.298299	0.828	0.672	1
Pole3	0.0277118	-0.492056	0.31	0.471	1
Hotairm1	0.0277773	-0.947868	0.172	0.355	1
Sh3bgrl	0.0282957	0.347958	0.793	0.543	1
Gpc3	0.0283945	0.359948	0.586	0.376	1
Wdr26	0.0284045	0.309947	0.517	0.319	1
Coro1c	0.0290436	0.259701	0.552	0.349	1
Nuak2	0.0304111	0.310179	0.276	0.137	1
Stard4	0.0310312	0.280306	0.138	0.049	1
Ngdn	0.0317739	0.321366	0.517	0.325	1
Gm14305	0.0321589	-0.263755	0	0.138	1
Kpna6	0.0324571	0.254408	0.276	0.137	1
Crip2	0.0326598	0.291941	0.448	0.263	1
Eif3i	0.0326971	0.305628	0.931	0.868	1
Cisd2	0.0327593	-0.413596	0.552	0.692	1
Cops9	0.0337374	-0.394358	0.862	0.863	1
Phf3	0.0344829	0.277481	0.448	0.26	1
Cdc25c	0.0350601	0.260039	0.31	0.156	1
Tspan5	0.036441	0.288243	0.379	0.213	1
Dicer1	0.0370723	0.267553	0.483	0.278	1
Eif2a	0.037188	0.330263	0.517	0.346	1
Ndufa3	0.0372604	-0.372228	0.724	0.822	1
Cdk11b	0.037476	-0.363534	0.172	0.341	1
Kif20b	0.0376687	0.363158	0.483	0.317	1
Fgfr1op2	0.037854	0.254186	0.483	0.292	1
Ap1ar	0.0378795	0.387068	0.483	0.303	1
Nop14	0.0381653	0.345873	0.379	0.227	1
Cdc123	0.0384321	0.274737	0.759	0.53	1
Cdc73	0.0386413	0.317811	0.586	0.415	1
Kif15	0.0388492	0.263566	0.517	0.338	1
Snx17	0.0390813	0.356876	0.552	0.36	1
Pum2	0.0394793	-0.356114	0.379	0.54	1
Col2a1	0.039754	-0.46226	0.138	0.281	1
Pcbp4	0.0402485	-0.406361	0.655	0.739	1
Cep68	0.042195	0.269187	0.138	0.053	1
Polr2l	0.0424945	-0.440663	0.552	0.684	1
Prkra	0.0426244	0.280478	0.552	0.366	1
Kif2a	0.0427266	0.30194	0.483	0.307	1
Sf3b4	0.0430882	0.293362	0.69	0.461	1
Ak2	0.0441884	0.452256	0.655	0.531	1
Lrrc59	0.0442816	0.281985	0.724	0.536	1
Ndufa6	0.0446237	-0.375738	0.655	0.73	1
Dcakd	0.044744	-0.461554	0.414	0.524	1
Sparc	0.0447643	0.298772	0.414	0.237	1
Phb2	0.0455972	-0.288622	0.931	0.93	1
Mzt1	0.0459482	0.315106	0.517	0.334	1
Mtf2	0.0470782	-0.442111	0.31	0.433	1
Npm3	0.0476018	0.305295	0.793	0.58	1
Sub1	0.0477443	-0.291041	0.931	0.973	1
Sccpdh	0.0478559	0.321814	0.241	0.122	1
Thyn1	0.0488322	0.253132	0.793	0.581	1
Cycs	0.0490686	-0.254183	0.966	0.987	1
Bag1	0.0492733	-0.290522	0.552	0.659	1
Id3	0.049348	0.269877	0.966	0.897	1
Polr2c	0.0499573	-0.344282	0.552	0.69	1

## Sheet: GO_Biological_Process_2021_tabl
Term	Overlap	P-value	Adjusted P-value	Old P-value	Old Adjusted P-value	Odds Ratio	Combined Score	Genes
transcription elongation from RNA polymerase II promoter (GO:0006368)	1967-07-01	7.34514e-06	0.00560221	0	0	11.1177	131.428	NCBP1;CCNH;POLR2C;MLLT1;NELFCD;CDC73;POLR2L
DNA-templated transcription, elongation (GO:0006354)	1969-07-01	8.94922e-06	0.00560221	0	0	10.758	125.05	NCBP1;CCNH;POLR2C;MLLT1;NELFCD;CDC73;POLR2L
positive regulation of mRNA processing (GO:0050685)	2022-04-23	9.6199e-05	0.040147	0	0	19.8165	183.285	SF3B4;NCBP1;CELF4;CDC73
regulation of mitotic nuclear division (GO:0007088)	1957-05-01	0.00035655	0.0736873	0	0	9.07895	72.0781	CUL9;NUSAP1;CDC25C;KIF20B;AURKA
7-methylguanosine mRNA capping (GO:0006370)	1932-04-01	0.000362303	0.0736873	0	0	13.4408	106.492	NCBP1;CCNH;POLR2C;POLR2L
7-methylguanosine RNA capping (GO:0009452)	1932-04-01	0.000362303	0.0736873	0	0	13.4408	106.492	NCBP1;CCNH;POLR2C;POLR2L
positive regulation of double-strand break repair via homologous recombination (GO:1905168)	2022-03-15	0.000499816	0.0736873	0	0	23.4289	178.089	RAD51AP1;ACTR2;WRAP53
G2/M transition of mitotic cell cycle (GO:0000086)	7/130	0.000505913	0.0736873	0	0	5.40595	41.0266	PCM1;CCNH;PPME1;BTRC;CDC25C;CEP76;AURKA
cell cycle G2/M phase transition (GO:0044839)	7/131	0.000529701	0.0736873	0	0	5.36209	40.4473	PCM1;CCNH;PPME1;BTRC;CDC25C;CEP76;AURKA
mitotic G1 DNA damage checkpoint signaling (GO:0031571)	1965-05-01	0.000656391	0.0821802	0	0	7.86523	57.6423	PCBP4;SDE2;CDC25C;GTSE1;AURKA
positive regulation of mRNA splicing, via spliceosome (GO:0048026)	2022-03-18	0.000875399	0.0996363	0	0	18.7403	131.947	SF3B4;NCBP1;CELF4
regulation of double-strand break repair (GO:2000779)	1942-04-01	0.0010374	0.107659	0	0	9.89875	68.0147	RAD51AP1;ACTR2;SIRT7;WRAP53
regulation of nuclear division (GO:0051783)	2022-03-20	0.00120386	0.107659	0	0	16.5339	111.144	CUL9;CDC25C;KIF20B
production of small RNA involved in gene silencing by RNA (GO:0070918)	2022-03-20	0.00120386	0.107659	0	0	16.5339	111.144	PRKRA;DICER1;PUM2
mitochondrial calcium ion transmembrane transport (GO:0006851)	2022-03-21	0.00139348	0.116309	0	0	15.6145	102.68	LETM1;AFG3L2;PHB2
choline catabolic process (GO:0042426)	2022-02-06	0.00166162	0.130022	0	0	46.6557	298.594	SLC44A1;ALDH7A1
mitotic cell cycle phase transition (GO:0044772)	8/209	0.00189907	0.139861	0	0	3.78399	23.712	PCM1;CCND2;CCNH;PPME1;BTRC;CDC25C;CEP76;AURKA
positive regulation of viral transcription (GO:0050434)	2022-03-26	0.00261906	0.18217	0	0	12.217	72.6292	POLR2C;NELFCD;POLR2L
regulation of mRNA splicing, via spliceosome (GO:0048024)	1990-05-01	0.00281652	0.185594	0	0	5.54489	32.561	SF3B4;HNRNPL;NCBP1;PCBP4;CELF4
DNA damage response, signal transduction by p53 class mediator resulting in cell cycle arrest (GO:0006977)	1956-04-01	0.00303014	0.189604	0	0	7.22857	41.9196	PCBP4;CDC25C;GTSE1;AURKA
regulation of double-strand break repair via nonhomologous end joining (GO:2001032)	2022-03-29	0.00359513	0.189604	0	0	10.8057	60.8163	ACTR2;SIRT7;WRAP53
production of miRNAs involved in gene silencing by miRNA (GO:0035196)	2022-03-29	0.00359513	0.189604	0	0	10.8057	60.8163	PRKRA;DICER1;PUM2
positive regulation of DNA recombination (GO:0045911)	2022-03-30	0.0039634	0.189604	0	0	10.4049	57.5462	RAD51AP1;ACTR2;WRAP53
neuron projection morphogenesis (GO:0048812)	6/140	0.00400424	0.189604	0	0	4.23048	23.354	AFG3L2;FARP1;DICER1;WASL;CTNNA2;KIF20B
positive regulation of RNA splicing (GO:0033120)	2022-03-31	0.0043538	0.189604	0	0	10.0328	54.5456	SF3B4;NCBP1;CELF4
positive regulation of viral process (GO:0048524)	1963-04-01	0.00463741	0.189604	0	0	6.36868	34.2228	POLR2C;KPNA6;NELFCD;POLR2L
regulation of intracellular protein transport (GO:0033157)	1932-03-01	0.00476671	0.189604	0	0	9.68639	51.7844	PCM1;SIRT7;KIF20B
gene silencing by miRNA (GO:0035195)	1932-03-01	0.00476671	0.189604	0	0	9.68639	51.7844	PRKRA;DICER1;PUM2
negative regulation of hormone secretion (GO:0046888)	2022-02-10	0.00484611	0.189604	0	0	23.3231	124.302	GJA1;RAB11FIP1
cellular biogenic amine catabolic process (GO:0042402)	2022-02-10	0.00484611	0.189604	0	0	23.3231	124.302	SLC44A1;ALDH7A1
positive regulation of mRNA 3'-end processing (GO:0031442)	2022-02-10	0.00484611	0.189604	0	0	23.3231	124.302	NCBP1;CDC73
production of siRNA involved in RNA interference (GO:0030422)	2022-02-10	0.00484611	0.189604	0	0	23.3231	124.302	PRKRA;DICER1
regulation of mRNA 3'-end processing (GO:0031440)	2022-02-11	0.00588146	0.223139	0	0	20.7306	106.471	NCBP1;CDC73
positive regulation of cell cycle G1/S phase transition (GO:1902808)	1935-03-01	0.00614403	0.226245	0	0	8.77695	44.6947	CCND2;PHB2;CDC73
dendrite morphogenesis (GO:0048813)	1936-03-01	0.00665041	0.237895	0	0	8.51056	42.6641	FARP1;WASL;CTNNA2
nucleic acid metabolic process (GO:0090304)	1971-04-01	0.00708073	0.245167	0	0	5.60597	27.7517	HNRNPL;NCBP1;POLR2C;POLR2L
response to ionizing radiation (GO:0010212)	1972-04-01	0.00743567	0.245167	0	0	5.52325	27.072	RAD51AP1;BABAM2;RHNO1;RAD9A
transcription by RNA polymerase II (GO:0006366)	9/320	0.00774637	0.245167	0	0	2.7492	13.3626	NCBP1;PRRX1;CCNH;TBL1XR1;POLR2C;MLLT1;NELFCD;CDC73;POLR2L
DNA damage response, signal transduction by p53 class mediator (GO:0030330)	1974-04-01	0.00818029	0.245167	0	0	5.3649	25.7838	PCBP4;CDC25C;GTSE1;AURKA
negative regulation of cell morphogenesis involved in differentiation (GO:0010771)	2022-02-13	0.00822447	0.245167	0	0	16.9597	81.4174	AP1AR;CORO1C
negative regulation of substrate adhesion-dependent cell spreading (GO:1900025)	2022-02-13	0.00822447	0.245167	0	0	16.9597	81.4174	AP1AR;CORO1C
regulation of mRNA metabolic process (GO:1903311)	2022-02-13	0.00822447	0.245167	0	0	16.9597	81.4174	NCBP1;CDK11B
positive regulation of double-strand break repair (GO:2000781)	1940-03-01	0.00891967	0.259708	0	0	7.58896	35.8161	RAD51AP1;ACTR2;WRAP53
pre-miRNA processing (GO:0031054)	2022-02-14	0.00952804	0.265678	0	0	15.5456	72.3417	PRKRA;DICER1
regulation of viral transcription (GO:0046782)	1941-03-01	0.00954914	0.265678	0	0	7.38888	34.3679	POLR2C;NELFCD;POLR2L
transcription, DNA-templated (GO:0006351)	7/221	0.00988191	0.26896	0	0	3.09278	14.2795	NCBP1;CCNH;POLR2C;MLLT1;NELFCD;CDC73;POLR2L
acetyl-CoA metabolic process (GO:0006084)	2022-02-15	0.010917	0.290811	0	0	14.3491	64.8209	HMGCS1;PMVK
regulation of DNA repair (GO:0006282)	1945-03-01	0.0123216	0.309697	0	0	6.68382	29.3847	BABAM2;SIRT7;WRAP53
cellular response to radiation (GO:0071478)	1945-03-01	0.0123216	0.309697	0	0	6.68382	29.3847	RAD51AP1;RHNO1;RAD9A
protein stabilization (GO:0050821)	6/179	0.0127521	0.309697	0	0	3.27029	14.2652	TBRG1;CCNH;PRKRA;BAG1;PHB2;GTSE1
regulation of double-strand break repair via homologous recombination (GO:0010569)	1946-03-01	0.0130792	0.309697	0	0	6.52805	28.3104	RAD51AP1;ACTR2;WRAP53
spliceosomal complex assembly (GO:0000245)	1946-03-01	0.0130792	0.309697	0	0	6.52805	28.3104	NCBP1;CELF4;LUC7L2
regulation of cell cycle G2/M phase transition (GO:1902749)	1985-04-01	0.0131503	0.309697	0	0	4.63374	20.0702	PCM1;GTSE1;CEP76;AURKA
RNA interference (GO:0016246)	2022-02-17	0.0139433	0.309697	0	0	12.4346	53.13	PRKRA;DICER1
RNA metabolic process (GO:0016070)	5/133	0.0142739	0.309697	0	0	3.67412	15.6125	HNRNPL;NCBP1;POLR2C;DICER1;POLR2L
cellular response to ionizing radiation (GO:0071479)	1948-03-01	0.0146727	0.309697	0	0	6.23728	26.3324	RAD51AP1;RHNO1;RAD9A
gene expression (GO:0010467)	9/356	0.0147783	0.309697	0	0	2.45942	10.3655	HNRNPL;DDX19B;NCBP1;RPS18;POLR2C;TSPAN5;STUB1;MRPL11;POLR2L
inner mitochondrial membrane organization (GO:0007007)	1949-03-01	0.0155088	0.309697	0	0	6.10138	25.4205	LETM1;TIMM10B;AFG3L2
acidic amino acid transport (GO:0015800)	2022-02-18	0.0155768	0.309697	0	0	11.6568	48.5155	GJA1;SLC1A3
nucleotide biosynthetic process (GO:0009165)	2022-02-18	0.0155768	0.309697	0	0	11.6568	48.5155	RRM1;NMNAT1
positive regulation of cell cycle phase transition (GO:1901989)	2022-02-18	0.0155768	0.309697	0	0	11.6568	48.5155	PHB2;CDC73
regulation of transcription by RNA polymerase I (GO:0006356)	2022-02-18	0.0155768	0.309697	0	0	11.6568	48.5155	SIRT7;POLR2L
ribonucleoprotein complex assembly (GO:0022618)	5/136	0.0155838	0.309697	0	0	3.58943	14.9375	NCBP1;CELF4;DICER1;CDC73;LUC7L2
regulation of smoothened signaling pathway (GO:0008589)	1951-03-01	0.0172601	0.327948	0	0	5.84656	23.7333	SMO;GPC3;BTRC
cytoplasmic translational initiation (GO:0002183)	2022-02-19	0.017288	0.327948	0	0	10.9706	44.5158	EIF4A2;EIF3I
response to cholesterol (GO:0070723)	2022-02-19	0.017288	0.327948	0	0	10.9706	44.5158	SMO;PMVK
cytoplasmic translation (GO:0002181)	1993-04-01	0.0177598	0.33187	0	0	4.21552	16.992	EIF4A2;RWDD1;RPS18;EIF3I
negative regulation of DNA-binding transcription factor activity (GO:0043433)	5/143	0.0189466	0.341172	0	0	3.40614	13.5092	ID1;PIM1;ID3;BTRC;PHB2
folic acid-containing compound metabolic process (GO:0006760)	2022-02-20	0.0190751	0.341172	0	0	10.3606	41.0214	GGH;MTHFR
miRNA metabolic process (GO:0010586)	2022-02-20	0.0190751	0.341172	0	0	10.3606	41.0214	PRKRA;DICER1
regulation of cyclin-dependent protein kinase activity (GO:1904029)	1954-03-01	0.020086	0.347283	0	0	5.50181	21.4996	CCND2;CCNH;CDC25C
cellular macromolecule biosynthetic process (GO:0034645)	8/314	0.0201239	0.347283	0	0	2.47224	9.65619	TBRG1;RPS18;POLR2C;POLE3;RHNO1;MRPL11;RAD9A;POLR2L
protein maturation (GO:0051604)	1997-04-01	0.0203977	0.347283	0	0	4.03338	15.6993	AFG3L2;SDE2;TSPAN5;STUB1
histone ubiquitination (GO:0016574)	2022-02-21	0.0209364	0.347283	0	0	9.8148	37.9466	PHC1;CDC73
regulation of gene silencing by RNA (GO:0060966)	1955-03-01	0.0210811	0.347283	0	0	5.39573	20.8242	POLR2C;POLR2L;PUM2
regulation of posttranscriptional gene silencing (GO:0060147)	1955-03-01	0.0210811	0.347283	0	0	5.39573	20.8242	POLR2C;POLR2L;PUM2
response to UV (GO:0009411)	1999-04-01	0.0218022	0.354497	0	0	3.94807	15.1043	SDE2;MAP2K7;RHNO1;COPS9
negative regulation of DNA recombination at telomere (GO:0048239)	2022-02-22	0.0228699	0.357914	0	0	9.32358	35.2239	POLR2C;POLR2L
regulation of DNA recombination at telomere (GO:0072695)	2022-02-22	0.0228699	0.357914	0	0	9.32358	35.2239	POLR2C;POLR2L
mitochondrial calcium ion homeostasis (GO:0051560)	2022-02-22	0.0228699	0.357914	0	0	9.32358	35.2239	LETM1;AFG3L2
positive regulation of cell cycle process (GO:0090068)	4/101	0.0232645	0.359594	0	0	3.86627	14.5404	NUSAP1;KIF20B;RHNO1;AURKA
positive regulation of mitotic cell cycle phase transition (GO:1901992)	1958-03-01	0.0242262	0.360346	0	0	5.10065	18.976	CCND2;CDC25C;PHB2
negative regulation of smoothened signaling pathway (GO:0045879)	2022-02-23	0.0248741	0.360346	0	0	8.87916	32.799	GPC3;BTRC
regulation of protein export from nucleus (GO:0046825)	2022-02-23	0.0248741	0.360346	0	0	8.87916	32.799	SIRT7;GTSE1
positive regulation of morphogenesis of an epithelium (GO:1905332)	2022-02-23	0.0248741	0.360346	0	0	8.87916	32.799	GJA1;SMO
protein deacylation (GO:0035601)	2022-02-23	0.0248741	0.360346	0	0	8.87916	32.799	SIRT7;LYPLAL1
protein-containing complex assembly (GO:0065003)	7/267	0.0251755	0.360346	0	0	2.53961	9.35056	AFG3L2;BCL9;CDC123;TRAPPC6A;GPAA1;WASL;CDC73
mitotic DNA damage checkpoint signaling (GO:0044773)	1959-03-01	0.0253279	0.360346	0	0	5.00931	18.4135	BABAM2;SDE2;RAD9A
regulation of cell cycle process (GO:0010564)	4/106	0.0271762	0.382299	0	0	3.67582	13.2528	CUL9;CDC25C;KIF20B;AURKA
mRNA splicing, via spliceosome (GO:0000398)	7/274	0.0284381	0.383961	0	0	2.47215	8.8009	HNRNPL;SF3B4;NCBP1;POLR2C;CELF4;DDX41;POLR2L
DNA replication (GO:0006260)	4/108	0.0288443	0.383961	0	0	3.60476	12.7819	TBRG1;POLE3;RHNO1;RAD9A
protein quality control for misfolded or incompletely synthesized proteins (GO:0006515)	2022-02-25	0.0290872	0.383961	0	0	8.10623	28.6754	ZYG11B;STUB1
regulation of protein ubiquitination (GO:0031396)	4/109	0.0297007	0.383961	0	0	3.57025	12.5551	DNAJB2;STUB1;SIRT7;SASH1
histone lysine demethylation (GO:0070076)	2022-02-26	0.0312929	0.383961	0	0	7.76808	26.9115	KDM3B;KDM2A
nucleobase-containing small molecule interconversion (GO:0015949)	2022-02-27	0.0335625	0.383961	0	0	7.45698	25.3116	RRM1;AK2
regulation of transcription elongation from RNA polymerase II promoter (GO:0034243)	2022-02-27	0.0335625	0.383961	0	0	7.45698	25.3116	NELFCD;CDC73
positive regulation of nuclear division (GO:0051785)	2022-02-27	0.0335625	0.383961	0	0	7.45698	25.3116	NUSAP1;AURKA
stress-activated protein kinase signaling cascade (GO:0031098)	2022-02-27	0.0335625	0.383961	0	0	7.45698	25.3116	BTRC;MAP2K7
regulation of gene silencing by miRNA (GO:0060964)	1967-03-01	0.035094	0.383961	0	0	4.38137	14.6764	POLR2C;POLR2L;PUM2
carbohydrate derivative biosynthetic process (GO:1901137)	2022-02-28	0.0358943	0.383961	0	0	7.16981	23.8552	RRM1;SCCPDH
cristae formation (GO:0042407)	2022-02-28	0.0358943	0.383961	0	0	7.16981	23.8552	LETM1;AFG3L2
regulation of neuron migration (GO:2001222)	2022-02-28	0.0358943	0.383961	0	0	7.16981	23.8552	CTNNA2;KIF20B
regulation of translational initiation (GO:0006446)	1968-03-01	0.036433	0.383961	0	0	4.31374	14.2883	EIF4A2;CDC123;NCBP1
beta-catenin-TCF complex assembly (GO:1904837)	2029-02-01	0.0382869	0.383961	0	0	6.90391	22.525	BCL9;CDC73
dicarboxylic acid transport (GO:0006835)	2029-02-01	0.0382869	0.383961	0	0	6.90391	22.525	GJA1;SLC1A3
establishment of mitotic spindle localization (GO:0040001)	2029-02-01	0.0382869	0.383961	0	0	6.90391	22.525	GJA1;NUSAP1
aerobic electron transport chain (GO:0019646)	1970-03-01	0.0391887	0.383961	0	0	4.18455	13.5553	NDUFA6;NDUFA3;CYCS
cellular response to light stimulus (GO:0071482)	1970-03-01	0.0391887	0.383961	0	0	4.18455	13.5553	SDE2;RHNO1;COPS9
DNA-templated transcription, termination (GO:0006353)	1970-03-01	0.0391887	0.383961	0	0	4.18455	13.5553	NCBP1;CCNH;POLR2L
snRNA transcription by RNA polymerase II (GO:0042795)	1970-03-01	0.0391887	0.383961	0	0	4.18455	13.5553	NCBP1;POLR2C;POLR2L
snRNA transcription (GO:0009301)	1971-03-01	0.0406052	0.383961	0	0	4.1228	13.2089	NCBP1;POLR2C;POLR2L
mitochondrial ATP synthesis coupled electron transport (GO:0042775)	1971-03-01	0.0406052	0.383961	0	0	4.1228	13.2089	NDUFA6;NDUFA3;CYCS
regulation of protein localization to membrane (GO:1905475)	1930-02-01	0.0407385	0.383961	0	0	6.65701	21.3063	VAMP8;GPC3
maturation of SSU-rRNA from tricistronic rRNA transcript (SSU-rRNA, 5.8S rRNA, LSU-rRNA) (GO:0000462)	1930-02-01	0.0407385	0.383961	0	0	6.65701	21.3063	NOP14;NGDN
termination of RNA polymerase I transcription (GO:0006363)	1930-02-01	0.0407385	0.383961	0	0	6.65701	21.3063	CCNH;POLR2L
mRNA splice site selection (GO:0006376)	1930-02-01	0.0407385	0.383961	0	0	6.65701	21.3063	CELF4;LUC7L2
regulation of mitotic cell cycle (GO:0007346)	5/178	0.0427785	0.383961	0	0	2.7122	8.5481	CUL9;BTRC;CDC25C;KIF20B;CDK11B
mRNA processing (GO:0006397)	7/300	0.0430328	0.383961	0	0	2.24977	7.07732	HNRNPL;SF3B4;NCBP1;CCNH;POLR2C;DDX41;POLR2L
transcription-coupled nucleotide-excision repair (GO:0006283)	1973-03-01	0.043515	0.383961	0	0	4.0046	12.553	CCNH;POLR2C;POLR2L
mitotic nuclear division (GO:0140014)	1974-03-01	0.0450081	0.383961	0	0	3.948	12.2424	KIF2A;NUSAP1;MZT1
DNA damage checkpoint signaling (GO:0000077)	1932-02-01	0.0458133	0.383961	0	0	6.21258	19.1545	RHNO1;RAD9A
GPI anchor biosynthetic process (GO:0006506)	1932-02-01	0.0458133	0.383961	0	0	6.21258	19.1545	GPAA1;PIGX
positive regulation of lamellipodium organization (GO:1902745)	1932-02-01	0.0458133	0.383961	0	0	6.21258	19.1545	ACTR2;CORO1C
transcription initiation from RNA polymerase I promoter (GO:0006361)	1932-02-01	0.0458133	0.383961	0	0	6.21258	19.1545	CCNH;POLR2L
fibroblast growth factor receptor signaling pathway (GO:0008543)	1975-03-01	0.0465263	0.383961	0	0	3.89297	11.9426	NCBP1;POLR2C;POLR2L
cell morphogenesis involved in neuron differentiation (GO:0048667)	1976-03-01	0.0480696	0.383961	0	0	3.83945	11.6531	AFG3L2;FARP1;CTNNA2
protein import into nucleus (GO:0006606)	1976-03-01	0.0480696	0.383961	0	0	3.83945	11.6531	KPNA6;PHB2;TNPO2
cellular response to UV (GO:0034644)	1977-03-01	0.0496379	0.383961	0	0	3.78737	11.3735	SDE2;RHNO1;COPS9
cholesterol metabolic process (GO:0008203)	1977-03-01	0.0496379	0.383961	0	0	3.78737	11.3735	HMGCS1;SNX17;PMVK
regulation of glucose metabolic process (GO:0010906)	1934-02-01	0.0511065	0.383961	0	0	5.8237	17.3188	BCKDK;SIRT7
secondary alcohol biosynthetic process (GO:1902653)	1934-02-01	0.0511065	0.383961	0	0	5.8237	17.3188	HMGCS1;PMVK
transcription by RNA polymerase I (GO:0006360)	1934-02-01	0.0511065	0.383961	0	0	5.8237	17.3188	CCNH;POLR2L
positive regulation of telomerase activity (GO:0051973)	1934-02-01	0.0511065	0.383961	0	0	5.8237	17.3188	MAP2K7;WRAP53
protein destabilization (GO:0031648)	1934-02-01	0.0511065	0.383961	0	0	5.8237	17.3188	BTRC;CDC73
activation of protein kinase C activity (GO:1990051)	2022-01-05	0.0523722	0.383961	0	0	23.2183	68.4796	PHB2
R-loop disassembly (GO:0062176)	2022-01-05	0.0523722	0.383961	0	0	23.2183	68.4796	SIRT7
negative regulation of gonadotropin secretion (GO:0032277)	2022-01-05	0.0523722	0.383961	0	0	23.2183	68.4796	GJA1
negative regulation of histone H3-K27 methylation (GO:0061086)	2022-01-05	0.0523722	0.383961	0	0	23.2183	68.4796	MTF2
regulation of cellular response to osmotic stress (GO:0106049)	2022-01-05	0.0523722	0.383961	0	0	23.2183	68.4796	LETM1
regulation of chaperone-mediated protein folding (GO:1903644)	2022-01-05	0.0523722	0.383961	0	0	23.2183	68.4796	DNAJB2
regulation of cytochrome-c oxidase activity (GO:1904959)	2022-01-05	0.0523722	0.383961	0	0	23.2183	68.4796	PHB2
cell fate commitment involved in formation of primary germ layer (GO:0060795)	2022-01-05	0.0523722	0.383961	0	0	23.2183	68.4796	CDC73
cell migration involved in gastrulation (GO:0042074)	2022-01-05	0.0523722	0.383961	0	0	23.2183	68.4796	GPC3
cellular response to indole-3-methanol (GO:0071681)	2022-01-05	0.0523722	0.383961	0	0	23.2183	68.4796	CDH1
regulation of hormone metabolic process (GO:0032350)	2022-01-05	0.0523722	0.383961	0	0	23.2183	68.4796	STUB1
cellular response to vitamin D (GO:0071305)	2022-01-05	0.0523722	0.383961	0	0	23.2183	68.4796	PIM1
regulation of inward rectifier potassium channel activity (GO:1901979)	2022-01-05	0.0523722	0.383961	0	0	23.2183	68.4796	ALG10B
chromatin maintenance (GO:0070827)	2022-01-05	0.0523722	0.383961	0	0	23.2183	68.4796	MTHFR
deoxyribonucleotide metabolic process (GO:0009262)	2022-01-05	0.0523722	0.383961	0	0	23.2183	68.4796	RRM1
determination of left/right asymmetry in lateral mesoderm (GO:0003140)	2022-01-05	0.0523722	0.383961	0	0	23.2183	68.4796	SMO
embryonic skeletal joint morphogenesis (GO:0060272)	2022-01-05	0.0523722	0.383961	0	0	23.2183	68.4796	COL2A1
endonucleolytic cleavage in 5'-ETS of tricistronic rRNA transcript (SSU-rRNA, 5.8S rRNA, LSU-rRNA) (GO:0000480)	2022-01-05	0.0523722	0.383961	0	0	23.2183	68.4796	NOP14
endonucleolytic cleavage to generate mature 5'-end of SSU-rRNA from (SSU-rRNA, 5.8S rRNA, LSU-rRNA) (GO:0000472)	2022-01-05	0.0523722	0.383961	0	0	23.2183	68.4796	NOP14
positive regulation of cell proliferation involved in heart morphogenesis (GO:2000138)	2022-01-05	0.0523722	0.383961	0	0	23.2183	68.4796	PIM1
regulation of synapse structural plasticity (GO:0051823)	2022-01-05	0.0523722	0.383961	0	0	23.2183	68.4796	CTNNA2
positive regulation of histone H3-K27 methylation (GO:0061087)	2022-01-05	0.0523722	0.383961	0	0	23.2183	68.4796	MTF2
response to indole-3-methanol (GO:0071680)	2022-01-05	0.0523722	0.383961	0	0	23.2183	68.4796	CDH1
RNA localization to Cajal body (GO:0090670)	2022-01-05	0.0523722	0.383961	0	0	23.2183	68.4796	WRAP53
rRNA 5'-end processing (GO:0000967)	2022-01-05	0.0523722	0.383961	0	0	23.2183	68.4796	NOP14
scaRNA localization to Cajal body (GO:0090666)	2022-01-05	0.0523722	0.383961	0	0	23.2183	68.4796	WRAP53
isopentenyl diphosphate biosynthetic process (GO:0009240)	2022-01-05	0.0523722	0.383961	0	0	23.2183	68.4796	PMVK
L-aspartate transmembrane transport (GO:0070778)	2022-01-05	0.0523722	0.383961	0	0	23.2183	68.4796	SLC1A3
mesonephric duct development (GO:0072177)	2022-01-05	0.0523722	0.383961	0	0	23.2183	68.4796	GPC3
microtubule nucleation by microtubule organizing center (GO:0051418)	2022-01-05	0.0523722	0.383961	0	0	23.2183	68.4796	MZT1
ubiquitin-dependent SMAD protein catabolic process (GO:0030579)	2022-01-05	0.0523722	0.383961	0	0	23.2183	68.4796	STUB1
positive regulation of proteasomal ubiquitin-dependent protein catabolic process (GO:0032436)	1979-03-01	0.0528485	0.383961	0	0	3.68733	10.8419	DNAJB2;ZYG11B;STUB1
positive regulation of ubiquitin-dependent protein catabolic process (GO:2000060)	1979-03-01	0.0528485	0.383961	0	0	3.68733	10.8419	DNAJB2;ZYG11B;STUB1
RNA splicing, via transesterification reactions with bulged adenosine as nucleophile (GO:0000377)	6/251	0.0534486	0.383961	0	0	2.30075	6.73896	HNRNPL;SF3B4;NCBP1;POLR2C;DDX41;POLR2L
cholesterol biosynthetic process (GO:0006695)	1935-02-01	0.0538316	0.383961	0	0	5.64694	16.4998	HMGCS1;PMVK
regulation of JUN kinase activity (GO:0043506)	1935-02-01	0.0538316	0.383961	0	0	5.64694	16.4998	SASH1;MAPK8IP1
regulation of TORC1 signaling (GO:1903432)	1935-02-01	0.0538316	0.383961	0	0	5.64694	16.4998	ITFG2;GPR137B
maturation of SSU-rRNA (GO:0030490)	1935-02-01	0.0538316	0.383961	0	0	5.64694	16.4998	NOP14;NGDN
protein ubiquitination (GO:0016567)	10/525	0.0566019	0.383961	0	0	1.83429	5.26754	CUL9;PHC1;SDE2;TPP2;FBXL18;STUB1;BTRC;UCHL3;CDC73;SASH1
regulation of cell cycle G1/S phase transition (GO:1902806)	1936-02-01	0.0566069	0.383961	0	0	5.48058	15.7382	PHB2;CDC73
regulation of mRNA processing (GO:0050684)	1936-02-01	0.0566069	0.383961	0	0	5.48058	15.7382	NCBP1;CDK11B
positive regulation of mitotic nuclear division (GO:0045840)	1936-02-01	0.0566069	0.383961	0	0	5.48058	15.7382	NUSAP1;AURKA
negative regulation of macromolecule metabolic process (GO:0010605)	5/194	0.0578386	0.383961	0	0	2.48057	7.06987	SMO;SUB1;AP1AR;DICER1;AURKA
regulation of cyclin-dependent protein serine/threonine kinase activity (GO:0000079)	1982-03-01	0.0578473	0.383961	0	0	3.54676	10.1081	CCND2;CCNH;CDC25C
ephrin receptor signaling pathway (GO:0048013)	1982-03-01	0.0578473	0.383961	0	0	3.54676	10.1081	ACTR2;WASL;EFNA4
acyl-CoA metabolic process (GO:0006637)	1937-02-01	0.0594313	0.383961	0	0	5.32372	15.0285	MCEE;HMGCS1
ncRNA metabolic process (GO:0034660)	1937-02-01	0.0594313	0.383961	0	0	5.32372	15.0285	PRKRA;DICER1
sterol biosynthetic process (GO:0016126)	1938-02-01	0.0623032	0.383961	0	0	5.17558	14.3661	HMGCS1;PMVK
negative regulation of Arp2/3 complex-mediated actin nucleation (GO:0034316)	2022-01-06	0.0625143	0.383961	0	0	18.5737	51.493	CTNNA2
activation of cysteine-type endopeptidase activity involved in apoptotic process by cytochrome c (GO:0008635)	2022-01-06	0.0625143	0.383961	0	0	18.5737	51.493	CYCS
regulation of adiponectin secretion (GO:0070163)	2022-01-06	0.0625143	0.383961	0	0	18.5737	51.493	RAB11FIP1
attachment of GPI anchor to protein (GO:0016255)	2022-01-06	0.0625143	0.383961	0	0	18.5737	51.493	GPAA1
negative regulation of glial cell proliferation (GO:0060253)	2022-01-06	0.0625143	0.383961	0	0	18.5737	51.493	DICER1
negative regulation of trophoblast cell migration (GO:1901164)	2022-01-06	0.0625143	0.383961	0	0	18.5737	51.493	GJA1
nephric duct morphogenesis (GO:0072178)	2022-01-06	0.0625143	0.383961	0	0	18.5737	51.493	GPC3
cholesterol import (GO:0070508)	2022-01-06	0.0625143	0.383961	0	0	18.5737	51.493	STARD4
choline transport (GO:0015871)	2022-01-06	0.0625143	0.383961	0	0	18.5737	51.493	SLC44A1
chromatin organization involved in negative regulation of transcription (GO:0097549)	2022-01-06	0.0625143	0.383961	0	0	18.5737	51.493	POLE3
contact inhibition (GO:0060242)	2022-01-06	0.0625143	0.383961	0	0	18.5737	51.493	SMO
regulation of membrane tubulation (GO:1903525)	2022-01-06	0.0625143	0.383961	0	0	18.5737	51.493	WASL
peptidyl-glutamine methylation (GO:0018364)	2022-01-06	0.0625143	0.383961	0	0	18.5737	51.493	SIRT7
embryonic skeletal joint development (GO:0072498)	2022-01-06	0.0625143	0.383961	0	0	18.5737	51.493	COL2A1
regulation of protein autoubiquitination (GO:1902498)	2022-01-06	0.0625143	0.383961	0	0	18.5737	51.493	SASH1
sterol import (GO:0035376)	2022-01-06	0.0625143	0.383961	0	0	18.5737	51.493	STARD4
positive regulation of protein glycosylation (GO:0060050)	2022-01-06	0.0625143	0.383961	0	0	18.5737	51.493	ALG10B
positive regulation of RNA binding (GO:1905216)	2022-01-06	0.0625143	0.383961	0	0	18.5737	51.493	NCBP1
melanosome assembly (GO:1903232)	2022-01-06	0.0625143	0.383961	0	0	18.5737	51.493	TRAPPC6A
mesenchymal to epithelial transition involved in metanephros morphogenesis (GO:0003337)	2022-01-06	0.0625143	0.383961	0	0	18.5737	51.493	SMO
prepulse inhibition (GO:0060134)	2022-01-06	0.0625143	0.383961	0	0	18.5737	51.493	CTNNA2
retrograde vesicle-mediated transport, Golgi to endoplasmic reticulum (GO:0006890)	1985-03-01	0.0630612	0.383961	0	0	3.41648	9.44196	KIF2A;SURF4;KIF15
transcription initiation from RNA polymerase II promoter (GO:0006367)	4/140	0.0637166	0.383961	0	0	2.7521	7.57739	CCNH;TBL1XR1;POLR2C;POLR2L
positive regulation of proteasomal protein catabolic process (GO:1901800)	1986-03-01	0.0648461	0.383961	0	0	3.37515	9.23353	DNAJB2;ZYG11B;STUB1
DNA integrity checkpoint signaling (GO:0031570)	1939-02-01	0.0652215	0.383961	0	0	5.03544	13.7466	RHNO1;RAD9A
positive regulation of intracellular transport (GO:0032388)	1939-02-01	0.0652215	0.383961	0	0	5.03544	13.7466	PCM1;KIF20B
mitochondrial electron transport, NADH to ubiquinone (GO:0006120)	1939-02-01	0.0652215	0.383961	0	0	5.03544	13.7466	NDUFA6;NDUFA3
calcium ion transmembrane transport (GO:0070588)	1987-03-01	0.0666541	0.383961	0	0	3.3348	9.03143	LETM1;AFG3L2;PHB2
negative regulation of cell-substrate adhesion (GO:0010812)	1940-02-01	0.0681848	0.383961	0	0	4.90268	13.1663	AP1AR;CORO1C
autophagy of mitochondrion (GO:0000422)	1940-02-01	0.0681848	0.383961	0	0	4.90268	13.1663	CISD2;PHB2
negative regulation of binding (GO:0051100)	1988-03-01	0.0684851	0.383961	0	0	3.2954	8.83543	DNAJB2;SMO;AURKA
regulation of G0 to G1 transition (GO:0070316)	1941-02-01	0.0711917	0.383961	0	0	4.77673	12.6219	PHC1;RHNO1
regulation of response to DNA damage stimulus (GO:2001020)	1941-02-01	0.0711917	0.383961	0	0	4.77673	12.6219	SIRT7;IER3
positive regulation of TOR signaling (GO:0032008)	1941-02-01	0.0711917	0.383961	0	0	4.77673	12.6219	LAMTOR4;GPR137B
mitochondrial respiratory chain complex assembly (GO:0033108)	1990-03-01	0.072215	0.383961	0	0	3.21932	8.46071	NDUFA6;NDUFA3;COX14
autophagosome membrane docking (GO:0016240)	2022-01-07	0.0725484	0.383961	0	0	15.4773	40.6047	VAMP8
calcium ion export (GO:1901660)	2022-01-07	0.0725484	0.383961	0	0	15.4773	40.6047	LETM1
cellular cation homeostasis (GO:0030003)	2022-01-07	0.0725484	0.383961	0	0	15.4773	40.6047	LETM1
negative regulation of protein kinase activity by regulation of protein phosphorylation (GO:0044387)	2022-01-07	0.0725484	0.383961	0	0	15.4773	40.6047	CORO1C
regulation of histamine secretion by mast cell (GO:1903593)	2022-01-07	0.0725484	0.383961	0	0	15.4773	40.6047	VAMP8
regulation of histone H3-K27 methylation (GO:0061085)	2022-01-07	0.0725484	0.383961	0	0	15.4773	40.6047	MTF2
nicotinamide nucleotide biosynthetic process (GO:0019359)	2022-01-07	0.0725484	0.383961	0	0	15.4773	40.6047	NMNAT1
coronary vasculature development (GO:0060976)	2022-01-07	0.0725484	0.383961	0	0	15.4773	40.6047	GPC3
cytochrome complex assembly (GO:0017004)	2022-01-07	0.0725484	0.383961	0	0	15.4773	40.6047	HCCS
regulation of morphogenesis of an epithelium (GO:1905330)	2022-01-07	0.0725484	0.383961	0	0	15.4773	40.6047	GJA1
endothelial cell morphogenesis (GO:0001886)	2022-01-07	0.0725484	0.383961	0	0	15.4773	40.6047	COL18A1
positive regulation by symbiont of host autophagy (GO:0075044)	2022-01-07	0.0725484	0.383961	0	0	15.4773	40.6047	PHB2
gap junction assembly (GO:0016264)	2022-01-07	0.0725484	0.383961	0	0	15.4773	40.6047	GJA1
positive regulation of lamellipodium morphogenesis (GO:2000394)	2022-01-07	0.0725484	0.383961	0	0	15.4773	40.6047	CORO1C
positive regulation of lipopolysaccharide-mediated signaling pathway (GO:0031666)	2022-01-07	0.0725484	0.383961	0	0	15.4773	40.6047	SASH1
RIG-I signaling pathway (GO:0039529)	2022-01-07	0.0725484	0.383961	0	0	15.4773	40.6047	PHB2
membrane fission (GO:0090148)	2022-01-07	0.0725484	0.383961	0	0	15.4773	40.6047	CORO1C
miRNA loading onto RISC involved in gene silencing by miRNA (GO:0035280)	2022-01-07	0.0725484	0.383961	0	0	15.4773	40.6047	DICER1
tRNA transcription by RNA polymerase III (GO:0042797)	2022-01-07	0.0725484	0.383961	0	0	15.4773	40.6047	POLR2L
nucleic acid-templated transcription (GO:0097659)	1942-02-01	0.0742411	0.383961	0	0	4.65708	12.1104	POLR2C;POLR2L
positive regulation of intracellular protein transport (GO:0090316)	4/148	0.0748149	0.383961	0	0	2.59815	6.73632	PCM1;CDH1;KIF20B;GTSE1
cellular response to fibroblast growth factor stimulus (GO:0044344)	1992-03-01	0.0760341	0.383961	0	0	3.14665	8.10758	NCBP1;POLR2C;POLR2L
regulation of lipid metabolic process (GO:0019216)	1992-03-01	0.0760341	0.383961	0	0	3.14665	8.10758	HMGCS1;TBL1XR1;PMVK
regulation of G2/M transition of mitotic cell cycle (GO:0010389)	4/149	0.0762668	0.383961	0	0	2.5801	6.63993	PCM1;CDC25C;CEP76;AURKA
cellular response to glucose starvation (GO:0042149)	1943-02-01	0.0773317	0.383961	0	0	4.54326	11.6292	NUAK2;ITFG2
mitotic spindle assembly (GO:0090307)	1944-02-01	0.0804623	0.383961	0	0	4.43486	11.1757	KIF2A;MZT1
protein retention in ER lumen (GO:0006621)	2022-01-08	0.0824756	0.383961	0	0	13.2656	33.101	GPAA1
regulation of alpha-beta T cell proliferation (GO:0046640)	2022-01-08	0.0824756	0.383961	0	0	13.2656	33.101	MAPK8IP1
aspartate family amino acid biosynthetic process (GO:0009067)	2022-01-08	0.0824756	0.383961	0	0	13.2656	33.101	MTHFR
atrial cardiac muscle cell to AV node cell signaling (GO:0086026)	2022-01-08	0.0824756	0.383961	0	0	13.2656	33.101	GJA1
regulation of CD8-positive, alpha-beta T cell proliferation (GO:2000564)	2022-01-08	0.0824756	0.383961	0	0	13.2656	33.101	MAPK8IP1
commissural neuron axon guidance (GO:0071679)	2022-01-08	0.0824756	0.383961	0	0	13.2656	33.101	SMO
endonucleolytic cleavage in ITS1 to separate SSU-rRNA from 5.8S rRNA and LSU-rRNA from tricistronic rRNA transcript (SSU-rRNA, 5.8S rRNA, LSU-rRNA) (GO:0000447)	2022-01-08	0.0824756	0.383961	0	0	13.2656	33.101	NOP14
regulation of protein glycosylation (GO:0060049)	2022-01-08	0.0824756	0.383961	0	0	13.2656	33.101	ALG10B
regulation of protein K63-linked ubiquitination (GO:1900044)	2022-01-08	0.0824756	0.383961	0	0	13.2656	33.101	SASH1
entry of bacterium into host cell (GO:0035635)	2022-01-08	0.0824756	0.383961	0	0	13.2656	33.101	CDH1
regulation of proton transport (GO:0010155)	2022-01-08	0.0824756	0.383961	0	0	13.2656	33.101	PHB2
positive regulation of meiotic nuclear division (GO:0045836)	2022-01-08	0.0824756	0.383961	0	0	13.2656	33.101	RAD51AP1
short-chain fatty acid catabolic process (GO:0019626)	2022-01-08	0.0824756	0.383961	0	0	13.2656	33.101	MCEE
sulfur amino acid biosynthetic process (GO:0000097)	2022-01-08	0.0824756	0.383961	0	0	13.2656	33.101	MTHFR
macromolecule depalmitoylation (GO:0098734)	2022-01-08	0.0824756	0.383961	0	0	13.2656	33.101	LYPLAL1
positive regulation of steroid biosynthetic process (GO:0010893)	2022-01-08	0.0824756	0.383961	0	0	13.2656	33.101	STARD4
methionine metabolic process (GO:0006555)	2022-01-08	0.0824756	0.383961	0	0	13.2656	33.101	MTHFR
tRNA transcription (GO:0009304)	2022-01-08	0.0824756	0.383961	0	0	13.2656	33.101	POLR2L
tubulin complex assembly (GO:0007021)	2022-01-08	0.0824756	0.383961	0	0	13.2656	33.101	TBCC
mitophagy (GO:0000423)	2022-01-08	0.0824756	0.383961	0	0	13.2656	33.101	PHB2
protein depalmitoylation (GO:0002084)	2022-01-08	0.0824756	0.383961	0	0	13.2656	33.101	LYPLAL1
negative regulation of actin nucleation (GO:0051126)	2022-01-08	0.0824756	0.383961	0	0	13.2656	33.101	CTNNA2
protein localization to microtubule (GO:0035372)	2022-01-08	0.0824756	0.383961	0	0	13.2656	33.101	KIF20B
protein localization to microtubule cytoskeleton (GO:0072698)	2022-01-08	0.0824756	0.383961	0	0	13.2656	33.101	KIF20B
positive regulation of response to biotic stimulus (GO:0002833)	1945-02-01	0.0836316	0.383961	0	0	4.33151	10.7479	SASH1;PUM2
protein deacetylation (GO:0006476)	1945-02-01	0.0836316	0.383961	0	0	4.33151	10.7479	TBL1XR1;SIRT7
supramolecular fiber organization (GO:0097435)	7/351	0.0838871	0.383961	0	0	1.91122	4.73654	COL18A1;PCM1;COL2A1;KIF2A;TSPAN5;RND3;CORO1C
regulation of DNA metabolic process (GO:0051052)	1946-02-01	0.0868385	0.383961	0	0	4.23285	10.3438	SUB1;SIRT7
negative regulation of tumor necrosis factor production (GO:0032720)	1946-02-01	0.0868385	0.383961	0	0	4.23285	10.3438	POMC;DICER1
regulation of telomerase activity (GO:0051972)	1946-02-01	0.0868385	0.383961	0	0	4.23285	10.3438	MAP2K7;WRAP53
positive regulation of nucleocytoplasmic transport (GO:0046824)	1946-02-01	0.0868385	0.383961	0	0	4.23285	10.3438	CDH1;GTSE1
posttranscriptional regulation of gene expression (GO:0010608)	1946-02-01	0.0868385	0.383961	0	0	4.23285	10.3438	EIF2A;PUM2
cellular response to starvation (GO:0009267)	4/158	0.089963	0.383961	0	0	2.4282	5.84797	NUAK2;LAMTOR4;ITFG2;FADS1
histone deacetylation (GO:0016575)	1947-02-01	0.0900819	0.383961	0	0	4.13857	9.9617	TBL1XR1;SIRT7
negative regulation of bone resorption (GO:0045779)	2022-01-09	0.092297	0.383961	0	0	11.6068	27.656	GPR137B
regulation of animal organ morphogenesis (GO:2000027)	2022-01-09	0.092297	0.383961	0	0	11.6068	27.656	SMO
regulation of CD8-positive, alpha-beta T cell activation (GO:2001185)	2022-01-09	0.092297	0.383961	0	0	11.6068	27.656	MAPK8IP1
CD40 signaling pathway (GO:0023035)	2022-01-09	0.092297	0.383961	0	0	11.6068	27.656	PHB2
cholesterol catabolic process (GO:0006707)	2022-01-09	0.092297	0.383961	0	0	11.6068	27.656	SNX17
phosphorylation of RNA polymerase II C-terminal domain (GO:0070816)	2022-01-09	0.092297	0.383961	0	0	11.6068	27.656	CCNH
positive regulation of cholesterol esterification (GO:0010873)	2022-01-09	0.092297	0.383961	0	0	11.6068	27.656	STARD4
regulation of transmembrane transporter activity (GO:0022898)	2022-01-09	0.092297	0.383961	0	0	11.6068	27.656	PIM1
response to misfolded protein (GO:0051788)	2022-01-09	0.092297	0.383961	0	0	11.6068	27.656	STUB1
positive regulation of mast cell degranulation (GO:0043306)	2022-01-09	0.092297	0.383961	0	0	11.6068	27.656	VAMP8
short-chain fatty acid metabolic process (GO:0046459)	2022-01-09	0.092297	0.383961	0	0	11.6068	27.656	MCEE
small RNA loading onto RISC (GO:0070922)	2022-01-09	0.092297	0.383961	0	0	11.6068	27.656	DICER1
L-ascorbic acid metabolic process (GO:0019852)	2022-01-09	0.092297	0.383961	0	0	11.6068	27.656	CYB5R3
sterol catabolic process (GO:0016127)	2022-01-09	0.092297	0.383961	0	0	11.6068	27.656	SNX17
tetrahydrofolate interconversion (GO:0035999)	2022-01-09	0.092297	0.383961	0	0	11.6068	27.656	MTHFR
unsaturated fatty acid biosynthetic process (GO:0006636)	2022-01-09	0.092297	0.383961	0	0	11.6068	27.656	FADS1
protein hexamerization (GO:0034214)	2022-01-09	0.092297	0.383961	0	0	11.6068	27.656	LETM1
negative regulation of MAP kinase activity (GO:0043407)	1948-02-01	0.0933606	0.383961	0	0	4.0484	9.59992	STK38;MAPK8IP1
cellular response to alcohol (GO:0097306)	1948-02-01	0.0933606	0.383961	0	0	4.0484	9.59992	SMO;CDH1
negative regulation of tumor necrosis factor superfamily cytokine production (GO:1903556)	1948-02-01	0.0933606	0.383961	0	0	4.0484	9.59992	POMC;DICER1
positive regulation of DNA repair (GO:0045739)	1948-02-01	0.0933606	0.383961	0	0	4.0484	9.59992	BABAM2;WRAP53
cell junction assembly (GO:0034329)	3/102	0.0964058	0.383961	0	0	2.82737	6.61376	FARP1;CDH1;TLN1
regulation of proteasomal ubiquitin-dependent protein catabolic process (GO:0032434)	3/102	0.0964058	0.383961	0	0	2.82737	6.61376	DNAJB2;ZYG11B;STUB1
positive regulation of cellular protein metabolic process (GO:0032270)	3/102	0.0964058	0.383961	0	0	2.82737	6.61376	UPF3A;STUB1;BTRC
mitotic cytokinesis (GO:0000281)	1949-02-01	0.0966734	0.383961	0	0	3.96206	9.25703	NUSAP1;CEP55
chromatin remodeling (GO:0006338)	3/103	0.0985544	0.383961	0	0	2.79896	6.48559	POLE3;NPM3;GATAD2B
receptor recycling (GO:0001881)	2022-01-10	0.102014	0.383961	0	0	10.3166	23.5493	REP15
regulation of bile acid biosynthetic process (GO:0070857)	2022-01-10	0.102014	0.383961	0	0	10.3166	23.5493	STARD4
regulation of carbohydrate biosynthetic process (GO:0043255)	2022-01-10	0.102014	0.383961	0	0	10.3166	23.5493	SIRT7
negative regulation of inclusion body assembly (GO:0090084)	2022-01-10	0.102014	0.383961	0	0	10.3166	23.5493	DNAJB2
calcium import into the mitochondrion (GO:0036444)	2022-01-10	0.102014	0.383961	0	0	10.3166	23.5493	AFG3L2
negative regulation of transcription by competitive promoter binding (GO:0010944)	2022-01-10	0.102014	0.383961	0	0	10.3166	23.5493	KDM2A
cytoplasmic pattern recognition receptor signaling pathway in response to virus (GO:0039528)	2022-01-10	0.102014	0.383961	0	0	10.3166	23.5493	PHB2
regulation of phospholipid metabolic process (GO:1903725)	2022-01-10	0.102014	0.383961	0	0	10.3166	23.5493	PHB2
endodermal cell fate commitment (GO:0001711)	2022-01-10	0.102014	0.383961	0	0	10.3166	23.5493	CDC73
regulation of protein neddylation (GO:2000434)	2022-01-10	0.102014	0.383961	0	0	10.3166	23.5493	COPS9
positive regulation of circadian rhythm (GO:0042753)	2022-01-10	0.102014	0.383961	0	0	10.3166	23.5493	BTRC
positive regulation of establishment of protein localization to telomere (GO:1904851)	2022-01-10	0.102014	0.383961	0	0	10.3166	23.5493	WRAP53
histone H2B ubiquitination (GO:0033523)	2022-01-10	0.102014	0.383961	0	0	10.3166	23.5493	CDC73
histone H3-K36 demethylation (GO:0070544)	2022-01-10	0.102014	0.383961	0	0	10.3166	23.5493	KDM2A
smooth muscle tissue development (GO:0048745)	2022-01-10	0.102014	0.383961	0	0	10.3166	23.5493	SMO
SNARE complex assembly (GO:0035493)	2022-01-10	0.102014	0.383961	0	0	10.3166	23.5493	VAMP8
L-glutamate transmembrane transport (GO:0015813)	2022-01-10	0.102014	0.383961	0	0	10.3166	23.5493	SLC1A3
positive regulation of RIG-I signaling pathway (GO:1900246)	2022-01-10	0.102014	0.383961	0	0	10.3166	23.5493	PUM2
positive regulation of rRNA processing (GO:2000234)	2022-01-10	0.102014	0.383961	0	0	10.3166	23.5493	SIRT7
microtubule anchoring at centrosome (GO:0034454)	2022-01-10	0.102014	0.383961	0	0	10.3166	23.5493	PCM1
myelin assembly (GO:0032288)	2022-01-10	0.102014	0.383961	0	0	10.3166	23.5493	DICER1
nucleotide-excision repair (GO:0006289)	3/105	0.102909	0.383961	0	0	2.7438	6.23914	CCNH;POLR2C;POLR2L
regulation of epithelial cell migration (GO:0010632)	1951-02-01	0.103397	0.383961	0	0	3.79996	8.62278	SASH1;CORO1C
regulation of protein modification process (GO:0031399)	1951-02-01	0.103397	0.383961	0	0	3.79996	8.62278	PPP1R16A;CORO1C
regulation of substrate adhesion-dependent cell spreading (GO:1900024)	1951-02-01	0.103397	0.383961	0	0	3.79996	8.62278	AP1AR;CORO1C
chromosome organization (GO:0051276)	3/106	0.105115	0.383961	0	0	2.71702	6.12063	MTF2;POLE3;MTHFR
protein localization to nucleus (GO:0034504)	3/106	0.105115	0.383961	0	0	2.71702	6.12063	TBRG1;PHB2;TNPO2
DNA-templated transcription, initiation (GO:0006352)	4/168	0.106461	0.383961	0	0	2.27898	5.10487	CCNH;TBL1XR1;POLR2C;POLR2L
ameboidal-type cell migration (GO:0001667)	1952-02-01	0.106806	0.383961	0	0	3.72377	8.32911	GPC3;CORO1C
plasma membrane bounded cell projection morphogenesis (GO:0120039)	1952-02-01	0.106806	0.383961	0	0	3.72377	8.32911	DICER1;KIF20B
signal transduction in response to DNA damage (GO:0042770)	1952-02-01	0.106806	0.383961	0	0	3.72377	8.32911	RHNO1;RAD9A
positive regulation of NIK/NF-kappaB signaling (GO:1901224)	1953-02-01	0.110245	0.383961	0	0	3.65057	8.0497	PHB2;SASH1
negative regulation of bone remodeling (GO:0046851)	2022-01-11	0.111627	0.383961	0	0	9.28451	20.3571	GPR137B
purine nucleoside bisphosphate biosynthetic process (GO:0034033)	2022-01-11	0.111627	0.383961	0	0	9.28451	20.3571	DCAKD
alcohol catabolic process (GO:0046164)	2022-01-11	0.111627	0.383961	0	0	9.28451	20.3571	SNX17
negative regulation of lymphocyte migration (GO:2000402)	2022-01-11	0.111627	0.383961	0	0	9.28451	20.3571	WASL
cell proliferation in forebrain (GO:0021846)	2022-01-11	0.111627	0.383961	0	0	9.28451	20.3571	PCM1
cellular response to cholesterol (GO:0071397)	2022-01-11	0.111627	0.383961	0	0	9.28451	20.3571	SMO
regulation of establishment of protein localization to telomere (GO:0070203)	2022-01-11	0.111627	0.383961	0	0	9.28451	20.3571	WRAP53
regulation of inclusion body assembly (GO:0090083)	2022-01-11	0.111627	0.383961	0	0	9.28451	20.3571	DNAJB2
regulation of lamellipodium morphogenesis (GO:2000392)	2022-01-11	0.111627	0.383961	0	0	9.28451	20.3571	CORO1C
coenzyme A biosynthetic process (GO:0015937)	2022-01-11	0.111627	0.383961	0	0	9.28451	20.3571	DCAKD
regulation of lymphocyte migration (GO:2000401)	2022-01-11	0.111627	0.383961	0	0	9.28451	20.3571	WASL
Golgi to lysosome transport (GO:0090160)	2022-01-11	0.111627	0.383961	0	0	9.28451	20.3571	CCDC91
response to sterol (GO:0036314)	2022-01-11	0.111627	0.383961	0	0	9.28451	20.3571	PMVK
ribonucleoside bisphosphate biosynthetic process (GO:0034030)	2022-01-11	0.111627	0.383961	0	0	9.28451	20.3571	DCAKD
positive regulation of myelination (GO:0031643)	2022-01-11	0.111627	0.383961	0	0	9.28451	20.3571	DICER1
somite development (GO:0061053)	2022-01-11	0.111627	0.383961	0	0	9.28451	20.3571	SMO
positive regulation of posttranscriptional gene silencing (GO:0060148)	2022-01-11	0.111627	0.383961	0	0	9.28451	20.3571	PUM2
lipoprotein catabolic process (GO:0042159)	2022-01-11	0.111627	0.383961	0	0	9.28451	20.3571	LYPLAL1
tetrahydrofolate metabolic process (GO:0046653)	2022-01-11	0.111627	0.383961	0	0	9.28451	20.3571	MTHFR
positive regulation of transcription elongation from RNA polymerase II promoter (GO:0032968)	2022-01-11	0.111627	0.383961	0	0	9.28451	20.3571	CDC73
mitochondrial protein processing (GO:0034982)	2022-01-11	0.111627	0.383961	0	0	9.28451	20.3571	AFG3L2
UDP-N-acetylglucosamine biosynthetic process (GO:0006048)	2022-01-11	0.111627	0.383961	0	0	9.28451	20.3571	GNPNAT1
positive regulation of voltage-gated potassium channel activity (GO:1903818)	2022-01-11	0.111627	0.383961	0	0	9.28451	20.3571	ALG10B
regulation of alternative mRNA splicing, via spliceosome (GO:0000381)	1954-02-01	0.113713	0.383961	0	0	3.58019	7.78362	HNRNPL;CELF4
regulation of proteolysis (GO:0030162)	1954-02-01	0.113713	0.383961	0	0	3.58019	7.78362	STUB1;BTRC
regulation of protein serine/threonine kinase activity (GO:0071900)	3/111	0.116418	0.383961	0	0	2.59057	5.57121	CCND2;CCNH;CDC25C
regulation of Wnt signaling pathway (GO:0030111)	3/111	0.116418	0.383961	0	0	2.59057	5.57121	GPC3;BTRC;CDC73
negative regulation of protein modification by small protein conjugation or removal (GO:1903321)	1955-02-01	0.117208	0.383961	0	0	3.51246	7.53003	SIRT7;COPS9
interstrand cross-link repair (GO:0036297)	1955-02-01	0.117208	0.383961	0	0	3.51246	7.53003	RAD51AP1;EXO5
positive regulation of response to DNA damage stimulus (GO:2001022)	1955-02-01	0.117208	0.383961	0	0	3.51246	7.53003	BABAM2;WRAP53
protein-containing complex subunit organization (GO:0043933)	3/112	0.118731	0.383961	0	0	2.56668	5.46931	AFG3L2;GPAA1;WASL
mitochondrion organization (GO:0007005)	4/175	0.118766	0.383961	0	0	2.18491	4.65516	TIMM10B;AFG3L2;CYCS;PHB2
membrane organization (GO:0061024)	5/242	0.118793	0.383961	0	0	1.97333	4.20394	VAMP8;ACTR2;WASL;CEP55;CORO1C
nuclear-transcribed mRNA catabolic process, nonsense-mediated decay (GO:0000184)	3/113	0.121062	0.383961	0	0	2.54321	5.36987	NCBP1;RPS18;UPF3A
amino sugar biosynthetic process (GO:0046349)	2022-01-12	0.121138	0.383961	0	0	8.44003	17.8154	GNPNAT1
brain morphogenesis (GO:0048854)	2022-01-12	0.121138	0.383961	0	0	8.44003	17.8154	CTNNA2
negative regulation of JUN kinase activity (GO:0043508)	2022-01-12	0.121138	0.383961	0	0	8.44003	17.8154	MAPK8IP1
carboxylic acid catabolic process (GO:0046395)	2022-01-12	0.121138	0.383961	0	0	8.44003	17.8154	BCKDK
regulation of cholesterol esterification (GO:0010872)	2022-01-12	0.121138	0.383961	0	0	8.44003	17.8154	STARD4
negative regulation of oxidoreductase activity (GO:0051354)	2022-01-12	0.121138	0.383961	0	0	8.44003	17.8154	ETFBKMT
negative regulation of transcription elongation from RNA polymerase II promoter (GO:0034244)	2022-01-12	0.121138	0.383961	0	0	8.44003	17.8154	NELFCD
neurotransmitter uptake (GO:0001504)	2022-01-12	0.121138	0.383961	0	0	8.44003	17.8154	SLC1A3
nuclear body organization (GO:0030575)	2022-01-12	0.121138	0.383961	0	0	8.44003	17.8154	WRAP53
regulation of nucleobase-containing compound metabolic process (GO:0019219)	2022-01-12	0.121138	0.383961	0	0	8.44003	17.8154	PCBP4
early endosome to Golgi transport (GO:0034498)	2022-01-12	0.121138	0.383961	0	0	8.44003	17.8154	SURF4
positive regulation of branching involved in ureteric bud morphogenesis (GO:0090190)	2022-01-12	0.121138	0.383961	0	0	8.44003	17.8154	SMO
exit from mitosis (GO:0010458)	2022-01-12	0.121138	0.383961	0	0	8.44003	17.8154	SIRT7
glycine metabolic process (GO:0006544)	2022-01-12	0.121138	0.383961	0	0	8.44003	17.8154	GCAT
histone H3-K9 demethylation (GO:0033169)	2022-01-12	0.121138	0.383961	0	0	8.44003	17.8154	KDM3B
homocysteine metabolic process (GO:0050667)	2022-01-12	0.121138	0.383961	0	0	8.44003	17.8154	MTHFR
positive regulation of protein localization to chromosome, telomeric region (GO:1904816)	2022-01-12	0.121138	0.383961	0	0	8.44003	17.8154	WRAP53
lysine catabolic process (GO:0006554)	2022-01-12	0.121138	0.383961	0	0	8.44003	17.8154	ALDH7A1
lysine metabolic process (GO:0006553)	2022-01-12	0.121138	0.383961	0	0	8.44003	17.8154	ALDH7A1
maintenance of protein localization in endoplasmic reticulum (GO:0035437)	2022-01-12	0.121138	0.383961	0	0	8.44003	17.8154	GPAA1
microtubule anchoring (GO:0034453)	2022-01-12	0.121138	0.383961	0	0	8.44003	17.8154	PCM1
microtubule anchoring at microtubule organizing center (GO:0072393)	2022-01-12	0.121138	0.383961	0	0	8.44003	17.8154	PCM1
mitochondrial electron transport, ubiquinol to cytochrome c (GO:0006122)	2022-01-12	0.121138	0.383961	0	0	8.44003	17.8154	CYCS
positive regulation of ubiquitin protein ligase activity (GO:1904668)	2022-01-12	0.121138	0.383961	0	0	8.44003	17.8154	BTRC
mitotic G1/S transition checkpoint signaling (GO:0044819)	2022-01-12	0.121138	0.383961	0	0	8.44003	17.8154	SDE2
protein insertion into mitochondrial inner membrane (GO:0045039)	2022-01-12	0.121138	0.383961	0	0	8.44003	17.8154	TIMM10B
histone modification (GO:0016570)	3/114	0.123409	0.388231	0	0	2.52017	5.27283	PHC1;TBL1XR1;SIRT7
regulation of translation (GO:0006417)	4/178	0.124221	0.388231	0	0	2.14691	4.47779	EIF4A2;NCBP1;UPF3A;EIF2A
negative regulation of DNA recombination (GO:0045910)	1957-02-01	0.124279	0.388231	0	0	3.38439	7.05722	POLR2C;POLR2L
positive regulation of proteolysis (GO:0045862)	1957-02-01	0.124279	0.388231	0	0	3.38439	7.05722	STUB1;BTRC
RNA processing (GO:0006396)	4/179	0.126063	0.388231	0	0	2.13453	4.42056	HNRNPL;SF3B4;NCBP1;DICER1
membrane lipid biosynthetic process (GO:0046467)	1958-02-01	0.127852	0.388231	0	0	3.32379	6.83663	SCCPDH;SPTSSA
mitochondrial respiratory chain complex I assembly (GO:0032981)	1958-02-01	0.127852	0.388231	0	0	3.32379	6.83663	NDUFA6;NDUFA3
NADH dehydrogenase complex assembly (GO:0010257)	1958-02-01	0.127852	0.388231	0	0	3.32379	6.83663	NDUFA6;NDUFA3
regulated exocytosis (GO:0045055)	4/180	0.127916	0.388231	0	0	2.12229	4.36424	SPARC;RAB11FIP1;SCCPDH;TLN1
alpha-linolenic acid metabolic process (GO:0036109)	2022-01-13	0.130547	0.388231	0	0	7.73631	15.7513	FADS1
atrial cardiac muscle cell action potential (GO:0086014)	2022-01-13	0.130547	0.388231	0	0	7.73631	15.7513	GJA1
negative regulation of histone methylation (GO:0031061)	2022-01-13	0.130547	0.388231	0	0	7.73631	15.7513	MTF2
carboxylic acid biosynthetic process (GO:0046394)	2022-01-13	0.130547	0.388231	0	0	7.73631	15.7513	FADS1
negative regulation of mononuclear cell migration (GO:0071676)	2022-01-13	0.130547	0.388231	0	0	7.73631	15.7513	WASL
regulation of histone modification (GO:0031056)	2022-01-13	0.130547	0.388231	0	0	7.73631	15.7513	MTHFR
oligosaccharide-lipid intermediate biosynthetic process (GO:0006490)	2022-01-13	0.130547	0.388231	0	0	7.73631	15.7513	ALG9
regulation of nucleocytoplasmic transport (GO:0046822)	2022-01-13	0.130547	0.388231	0	0	7.73631	15.7513	SIRT7
endonucleolytic cleavage of tricistronic rRNA transcript (SSU-rRNA, 5.8S rRNA, LSU-rRNA) (GO:0000479)	2022-01-13	0.130547	0.388231	0	0	7.73631	15.7513	NOP14
entry into host (GO:0044409)	2022-01-13	0.130547	0.388231	0	0	7.73631	15.7513	CDH1
intracellular sterol transport (GO:0032366)	2022-01-13	0.130547	0.388231	0	0	7.73631	15.7513	STARD4
positive regulation of neuron migration (GO:2001224)	2022-01-13	0.130547	0.388231	0	0	7.73631	15.7513	KIF20B
positive regulation of steroid metabolic process (GO:0045940)	2022-01-13	0.130547	0.388231	0	0	7.73631	15.7513	STARD4
UDP-N-acetylglucosamine metabolic process (GO:0006047)	2022-01-13	0.130547	0.388231	0	0	7.73631	15.7513	GNPNAT1
pre-mRNA cleavage required for polyadenylation (GO:0098789)	2022-01-13	0.130547	0.388231	0	0	7.73631	15.7513	NCBP1
muscle tissue development (GO:0060537)	2022-01-13	0.130547	0.388231	0	0	7.73631	15.7513	SMO
myelination in peripheral nervous system (GO:0022011)	2022-01-13	0.130547	0.388231	0	0	7.73631	15.7513	DICER1
proteasome-mediated ubiquitin-dependent protein catabolic process (GO:0043161)	6/321	0.131151	0.389101	0	0	1.78306	3.62212	DNAJB2;TBL1XR1;FBXL18;STUB1;BTRC;AURKA
regulation of endocytosis (GO:0030100)	1961-02-01	0.138713	0.39526	0	0	3.1543	6.23085	SNX17;GPC3
positive regulation of DNA biosynthetic process (GO:2000573)	1961-02-01	0.138713	0.39526	0	0	3.1543	6.23085	MAP2K7;WRAP53
protein localization to vacuole (GO:0072665)	2022-01-14	0.139856	0.39526	0	0	7.14085	14.047	LAMTOR4
antiviral innate immune response (GO:0140374)	2022-01-14	0.139856	0.39526	0	0	7.14085	14.047	PHB2
negative regulation of DNA-templated transcription, elongation (GO:0032785)	2022-01-14	0.139856	0.39526	0	0	7.14085	14.047	NELFCD
negative regulation of mRNA splicing, via spliceosome (GO:0048025)	2022-01-14	0.139856	0.39526	0	0	7.14085	14.047	PCBP4
negative regulation of secretion (GO:0051048)	2022-01-14	0.139856	0.39526	0	0	7.14085	14.047	VAMP8
negative regulation of TORC1 signaling (GO:1904262)	2022-01-14	0.139856	0.39526	0	0	7.14085	14.047	ITFG2
regulation of histone methylation (GO:0031060)	2022-01-14	0.139856	0.39526	0	0	7.14085	14.047	MTHFR
coenzyme A metabolic process (GO:0015936)	2022-01-14	0.139856	0.39526	0	0	7.14085	14.047	DCAKD
nuclear migration (GO:0007097)	2022-01-14	0.139856	0.39526	0	0	7.14085	14.047	PCM1
covalent chromatin modification (GO:0016569)	2022-01-14	0.139856	0.39526	0	0	7.14085	14.047	SIRT7
nucleoside phosphate biosynthetic process (GO:1901293)	2022-01-14	0.139856	0.39526	0	0	7.14085	14.047	NMNAT1
positive regulation of brown fat cell differentiation (GO:0090336)	2022-01-14	0.139856	0.39526	0	0	7.14085	14.047	PIM1
positive regulation of cardiac muscle cell proliferation (GO:0060045)	2022-01-14	0.139856	0.39526	0	0	7.14085	14.047	PIM1
regulation of transcription of nucleolar large rRNA by RNA polymerase I (GO:1901836)	2022-01-14	0.139856	0.39526	0	0	7.14085	14.047	SIRT7
regulation of trophoblast cell migration (GO:1901163)	2022-01-14	0.139856	0.39526	0	0	7.14085	14.047	GJA1
positive regulation of glycoprotein biosynthetic process (GO:0010560)	2022-01-14	0.139856	0.39526	0	0	7.14085	14.047	ALG10B
heterochromatin organization (GO:0070828)	2022-01-14	0.139856	0.39526	0	0	7.14085	14.047	POLE3
mRNA cleavage involved in mRNA processing (GO:0098787)	2022-01-14	0.139856	0.39526	0	0	7.14085	14.047	NCBP1
ncRNA transcription (GO:0098781)	2022-01-14	0.139856	0.39526	0	0	7.14085	14.047	SIRT7
double-strand break repair via nonhomologous end joining (GO:0006303)	1962-02-01	0.142377	0.400574	0	0	3.10157	6.04583	BABAM2;KDM2A
stress-activated MAPK cascade (GO:0051403)	1962-02-01	0.142377	0.400574	0	0	3.10157	6.04583	BTRC;MAP2K7
regulation of mitotic cell cycle phase transition (GO:1901990)	4/188	0.143146	0.401357	0	0	2.02919	3.94452	PCM1;BTRC;CEP76;AURKA
organonitrogen compound catabolic process (GO:1901565)	1963-02-01	0.146061	0.401357	0	0	3.05057	5.86848	BCKDK;UCHL3
positive regulation of DNA metabolic process (GO:0051054)	1963-02-01	0.146061	0.401357	0	0	3.05057	5.86848	BABAM2;WRAP53
regulation of cell migration (GO:0030334)	7/408	0.148965	0.401357	0	0	1.63474	3.11262	KIF2A;SMO;CDH1;CTNNA2;GTSE1;SASH1;CORO1C
Arp2/3 complex-mediated actin nucleation (GO:0034314)	2022-01-15	0.149066	0.401357	0	0	6.63045	12.6202	ACTR2
regulation of branching involved in ureteric bud morphogenesis (GO:0090189)	2022-01-15	0.149066	0.401357	0	0	6.63045	12.6202	SMO
negative regulation of mRNA processing (GO:0050686)	2022-01-15	0.149066	0.401357	0	0	6.63045	12.6202	PCBP4
regulation of clathrin-dependent endocytosis (GO:2000369)	2022-01-15	0.149066	0.401357	0	0	6.63045	12.6202	WASL
regulation of dephosphorylation (GO:0035303)	2022-01-15	0.149066	0.401357	0	0	6.63045	12.6202	PPP1R16A
nitric oxide biosynthetic process (GO:0006809)	2022-01-15	0.149066	0.401357	0	0	6.63045	12.6202	CYB5R3
regulation of non-canonical Wnt signaling pathway (GO:2000050)	2022-01-15	0.149066	0.401357	0	0	6.63045	12.6202	GPC3
establishment of spindle localization (GO:0051293)	2022-01-15	0.149066	0.401357	0	0	6.63045	12.6202	NUSAP1
fatty acid beta-oxidation using acyl-CoA oxidase (GO:0033540)	2022-01-15	0.149066	0.401357	0	0	6.63045	12.6202	ECI2
histone H3 deacetylation (GO:0070932)	2022-01-15	0.149066	0.401357	0	0	6.63045	12.6202	SIRT7
icosanoid biosynthetic process (GO:0046456)	2022-01-15	0.149066	0.401357	0	0	6.63045	12.6202	FADS1
RNA phosphodiester bond hydrolysis, endonucleolytic (GO:0090502)	2022-01-15	0.149066	0.401357	0	0	6.63045	12.6202	DICER1
intracellular cholesterol transport (GO:0032367)	2022-01-15	0.149066	0.401357	0	0	6.63045	12.6202	STARD4
positive regulation of pattern recognition receptor signaling pathway (GO:0062208)	2022-01-15	0.149066	0.401357	0	0	6.63045	12.6202	PUM2
positive regulation of protein export from nucleus (GO:0046827)	2022-01-15	0.149066	0.401357	0	0	6.63045	12.6202	GTSE1
mitotic intra-S DNA damage checkpoint signaling (GO:0031573)	2022-01-15	0.149066	0.401357	0	0	6.63045	12.6202	RAD9A
platelet degranulation (GO:0002576)	3/125	0.150268	0.403726	0	0	2.29166	4.34346	SPARC;SCCPDH;TLN1
intracellular protein transport (GO:0006886)	6/336	0.152522	0.407488	0	0	1.7007	3.19807	ARL4A;SNX17;SURF4;AP4S1;PHB2;TNPO2
regulation of cellular catabolic process (GO:0031329)	1965-02-01	0.153488	0.407488	0	0	2.95343	5.53512	CISD2;GPR137B
regulation of RNA metabolic process (GO:0051252)	1965-02-01	0.153488	0.407488	0	0	2.95343	5.53512	HNRNPL;PCBP4
cell-cell junction assembly (GO:0007043)	1966-02-01	0.157229	0.407488	0	0	2.90713	5.37835	GJA1;TLN1
microtubule cytoskeleton organization involved in mitosis (GO:1902850)	3/128	0.157897	0.407488	0	0	2.23632	4.12783	KIF2A;NUSAP1;AURKA
negative regulation of cell-substrate junction organization (GO:0150118)	2022-01-16	0.158178	0.407488	0	0	6.18811	11.4111	CORO1C
apoptotic DNA fragmentation (GO:0006309)	2022-01-16	0.158178	0.407488	0	0	6.18811	11.4111	DICER1
negative regulation of focal adhesion assembly (GO:0051895)	2022-01-16	0.158178	0.407488	0	0	6.18811	11.4111	CORO1C
regulation of cellular carbohydrate metabolic process (GO:0010675)	2022-01-16	0.158178	0.407488	0	0	6.18811	11.4111	BCKDK
regulation of establishment of cell polarity (GO:2000114)	2022-01-16	0.158178	0.407488	0	0	6.18811	11.4111	KIF20B
cellular response to sterol (GO:0036315)	2022-01-16	0.158178	0.407488	0	0	6.18811	11.4111	SMO
regulation of leukocyte activation (GO:0002694)	2022-01-16	0.158178	0.407488	0	0	6.18811	11.4111	GPR137B
nitric oxide metabolic process (GO:0046209)	2022-01-16	0.158178	0.407488	0	0	6.18811	11.4111	CYB5R3
dendritic spine morphogenesis (GO:0060997)	2022-01-16	0.158178	0.407488	0	0	6.18811	11.4111	WASL
regulation of rRNA processing (GO:2000232)	2022-01-16	0.158178	0.407488	0	0	6.18811	11.4111	SIRT7
positive regulation of double-strand break repair via nonhomologous end joining (GO:2001034)	2022-01-16	0.158178	0.407488	0	0	6.18811	11.4111	WRAP53
Golgi to endosome transport (GO:0006895)	2022-01-16	0.158178	0.407488	0	0	6.18811	11.4111	AP1AR
transepithelial transport (GO:0070633)	2022-01-16	0.158178	0.407488	0	0	6.18811	11.4111	SLC1A3
positive regulation of TORC1 signaling (GO:1904263)	2022-01-16	0.158178	0.407488	0	0	6.18811	11.4111	GPR137B
protein localization to microtubule organizing center (GO:1905508)	2022-01-16	0.158178	0.407488	0	0	6.18811	11.4111	PCM1
protein N-linked glycosylation (GO:0006487)	1967-02-01	0.160987	0.413872	0	0	2.86226	5.22773	ALG9;ALG10B
regulation of primary metabolic process (GO:0080090)	3/130	0.163048	0.414506	0	0	2.20088	3.99176	HMGCS1;TBL1XR1;PMVK
positive regulation of protein localization to nucleus (GO:1900182)	1968-02-01	0.164761	0.414506	0	0	2.81875	5.08294	CDH1;GTSE1
regulation of Arp2/3 complex-mediated actin nucleation (GO:0034315)	2022-01-17	0.167193	0.414506	0	0	5.80106	10.3758	CTNNA2
cell communication by electrical coupling involved in cardiac conduction (GO:0086064)	2022-01-17	0.167193	0.414506	0	0	5.80106	10.3758	GJA1
DNA replication checkpoint signaling (GO:0000076)	2022-01-17	0.167193	0.414506	0	0	5.80106	10.3758	RAD9A
dolichol-linked oligosaccharide biosynthetic process (GO:0006488)	2022-01-17	0.167193	0.414506	0	0	5.80106	10.3758	ALG9
embryo development ending in birth or egg hatching (GO:0009792)	2022-01-17	0.167193	0.414506	0	0	5.80106	10.3758	CELF4
epithelial cell morphogenesis (GO:0003382)	2022-01-17	0.167193	0.414506	0	0	5.80106	10.3758	COL18A1
regulation of receptor recycling (GO:0001919)	2022-01-17	0.167193	0.414506	0	0	5.80106	10.3758	AP1AR
positive regulation of cardiac muscle tissue growth (GO:0055023)	2022-01-17	0.167193	0.414506	0	0	5.80106	10.3758	PIM1
regulation of stem cell proliferation (GO:0072091)	2022-01-17	0.167193	0.414506	0	0	5.80106	10.3758	GJA1
positive regulation of cyclin-dependent protein serine/threonine kinase activity (GO:0045737)	2022-01-17	0.167193	0.414506	0	0	5.80106	10.3758	CCND2
positive regulation of stem cell proliferation (GO:2000648)	2022-01-17	0.167193	0.414506	0	0	5.80106	10.3758	GJA1
positive regulation of telomere capping (GO:1904355)	2022-01-17	0.167193	0.414506	0	0	5.80106	10.3758	MAP2K7
midbody abscission (GO:0061952)	2022-01-17	0.167193	0.414506	0	0	5.80106	10.3758	CEP55
mitochondrial electron transport, cytochrome c to oxygen (GO:0006123)	2022-01-17	0.167193	0.414506	0	0	5.80106	10.3758	CYCS
preassembly of GPI anchor in ER membrane (GO:0016254)	2022-01-17	0.167193	0.414506	0	0	5.80106	10.3758	PIGX
protein autoprocessing (GO:0016540)	2022-01-17	0.167193	0.414506	0	0	5.80106	10.3758	AFG3L2
synapse assembly (GO:0007416)	1969-02-01	0.168551	0.416225	0	0	2.77654	4.94367	FARP1;CDH1
positive regulation of protein transport (GO:0051222)	1969-02-01	0.168551	0.416225	0	0	2.77654	4.94367	PCM1;KIF20B
fatty acid catabolic process (GO:0009062)	1970-02-01	0.172356	0.420135	0	0	2.73557	4.80966	MCEE;ECI2
alternative mRNA splicing, via spliceosome (GO:0000380)	2022-01-18	0.176112	0.420135	0	0	5.45954	9.48125	CELF4
negative regulation of fibroblast proliferation (GO:0048147)	2022-01-18	0.176112	0.420135	0	0	5.45954	9.48125	CDC73
regulation of brown fat cell differentiation (GO:0090335)	2022-01-18	0.176112	0.420135	0	0	5.45954	9.48125	PIM1
regulation of chromosome segregation (GO:0051983)	2022-01-18	0.176112	0.420135	0	0	5.45954	9.48125	PUM2
regulation of establishment or maintenance of cell polarity (GO:0032878)	2022-01-18	0.176112	0.420135	0	0	5.45954	9.48125	KIF20B
regulation of mRNA polyadenylation (GO:1900363)	2022-01-18	0.176112	0.420135	0	0	5.45954	9.48125	NCBP1
DNA strand elongation involved in DNA replication (GO:0006271)	2022-01-18	0.176112	0.420135	0	0	5.45954	9.48125	POLE3
positive regulation of glial cell differentiation (GO:0045687)	2022-01-18	0.176112	0.420135	0	0	5.45954	9.48125	DICER1
rRNA transcription (GO:0009303)	2022-01-18	0.176112	0.420135	0	0	5.45954	9.48125	SIRT7
positive regulation of nervous system process (GO:0031646)	2022-01-18	0.176112	0.420135	0	0	5.45954	9.48125	DICER1
microtubule depolymerization (GO:0007019)	2022-01-18	0.176112	0.420135	0	0	5.45954	9.48125	KIF2A
mitochondrial fusion (GO:0008053)	2022-01-18	0.176112	0.420135	0	0	5.45954	9.48125	AFG3L2
protein localization to centrosome (GO:0071539)	2022-01-18	0.176112	0.420135	0	0	5.45954	9.48125	PCM1
regulation of G1/S transition of mitotic cell cycle (GO:2000045)	1971-02-01	0.176175	0.420135	0	0	2.69579	4.68064	CCND2;CDC73
Fc-gamma receptor signaling pathway involved in phagocytosis (GO:0038096)	1971-02-01	0.176175	0.420135	0	0	2.69579	4.68064	ACTR2;WASL
positive regulation of cellular protein localization (GO:1903829)	1971-02-01	0.176175	0.420135	0	0	2.69579	4.68064	GTSE1;GPR137B
regulation of TOR signaling (GO:0032006)	1971-02-01	0.176175	0.420135	0	0	2.69579	4.68064	LAMTOR4;ITFG2
negative regulation of epithelial cell proliferation (GO:0050680)	1972-02-01	0.180007	0.426835	0	0	2.65714	4.55636	SPARC;CDC73
cytoskeleton-dependent cytokinesis (GO:0061640)	1972-02-01	0.180007	0.426835	0	0	2.65714	4.55636	NUSAP1;CEP55
Fc-gamma receptor signaling pathway (GO:0038094)	1972-02-01	0.180007	0.426835	0	0	2.65714	4.55636	ACTR2;WASL
ubiquitin-dependent ERAD pathway (GO:0030433)	1973-02-01	0.183852	0.427193	0	0	2.61959	4.43659	DNAJB2;STUB1
aspartate family amino acid catabolic process (GO:0009068)	2022-01-19	0.184935	0.427193	0	0	5.15597	8.702	ALDH7A1
aspartate family amino acid metabolic process (GO:0009066)	2022-01-19	0.184935	0.427193	0	0	5.15597	8.702	MTHFR
regulation of centriole replication (GO:0046599)	2022-01-19	0.184935	0.427193	0	0	5.15597	8.702	CEP76
negative regulation of nervous system development (GO:0051961)	2022-01-19	0.184935	0.427193	0	0	5.15597	8.702	PCM1
negative regulation of RNA splicing (GO:0033119)	2022-01-19	0.184935	0.427193	0	0	5.15597	8.702	PCBP4
NLS-bearing protein import into nucleus (GO:0006607)	2022-01-19	0.184935	0.427193	0	0	5.15597	8.702	KPNA6
nucleotide-sugar biosynthetic process (GO:0009226)	2022-01-19	0.184935	0.427193	0	0	5.15597	8.702	GNPNAT1
regulation of RIG-I signaling pathway (GO:0039535)	2022-01-19	0.184935	0.427193	0	0	5.15597	8.702	PUM2
folic acid metabolic process (GO:0046655)	2022-01-19	0.184935	0.427193	0	0	5.15597	8.702	MTHFR
positive regulation of establishment of protein localization (GO:1904951)	2022-01-19	0.184935	0.427193	0	0	5.15597	8.702	WRAP53
positive regulation of mitochondrial fission (GO:0090141)	2022-01-19	0.184935	0.427193	0	0	5.15597	8.702	AURKA
ureteric bud development (GO:0001657)	2022-01-19	0.184935	0.427193	0	0	5.15597	8.702	GPC3
vesicle transport along actin filament (GO:0030050)	2022-01-19	0.184935	0.427193	0	0	5.15597	8.702	WASL
regulation of cellular component organization (GO:0051128)	3/139	0.186818	0.428853	0	0	2.05429	3.44633	SNX17;CDK11B;AURKA
proteolysis involved in cellular protein catabolic process (GO:0051603)	1974-02-01	0.187709	0.428853	0	0	2.58307	4.32112	ZYG11B;STUB1
negative regulation of protein binding (GO:0032091)	1974-02-01	0.187709	0.428853	0	0	2.58307	4.32112	DNAJB2;AURKA
cellular response to amino acid starvation (GO:0034198)	1974-02-01	0.187709	0.428853	0	0	2.58307	4.32112	LAMTOR4;ITFG2
NIK/NF-kappaB signaling (GO:0038061)	1974-02-01	0.187709	0.428853	0	0	2.58307	4.32112	DICER1;BTRC
Fc receptor mediated stimulatory signaling pathway (GO:0002431)	1974-02-01	0.187709	0.428853	0	0	2.58307	4.32112	ACTR2;WASL
response to amino acid starvation (GO:1990928)	1975-02-01	0.191577	0.429147	0	0	2.54756	4.20975	LAMTOR4;ITFG2
branched-chain amino acid catabolic process (GO:0009083)	2022-01-20	0.193665	0.429147	0	0	4.88436	8.0183	BCKDK
branched-chain amino acid metabolic process (GO:0009081)	2022-01-20	0.193665	0.429147	0	0	4.88436	8.0183	BCKDK
calcium-independent cell-cell adhesion via plasma membrane cell-adhesion molecules (GO:0016338)	2022-01-20	0.193665	0.429147	0	0	4.88436	8.0183	CLDN7
negative regulation of osteoclast differentiation (GO:0045671)	2022-01-20	0.193665	0.429147	0	0	4.88436	8.0183	GPR137B
cellular response to misfolded protein (GO:0071218)	2022-01-20	0.193665	0.429147	0	0	4.88436	8.0183	STUB1
organic cation transport (GO:0015695)	2022-01-20	0.193665	0.429147	0	0	4.88436	8.0183	SLC44A1
regulation of programmed necrotic cell death (GO:0062098)	2022-01-20	0.193665	0.429147	0	0	4.88436	8.0183	STUB1
regulation of protein localization to cell periphery (GO:1904375)	2022-01-20	0.193665	0.429147	0	0	4.88436	8.0183	VAMP8
regulation of protein modification by small protein conjugation or removal (GO:1903320)	2022-01-20	0.193665	0.429147	0	0	4.88436	8.0183	DNAJB2
positive regulation of cyclin-dependent protein kinase activity (GO:1904031)	2022-01-20	0.193665	0.429147	0	0	4.88436	8.0183	CCND2
gastrulation (GO:0007369)	2022-01-20	0.193665	0.429147	0	0	4.88436	8.0183	GPC3
positive regulation of G2/M transition of mitotic cell cycle (GO:0010971)	2022-01-20	0.193665	0.429147	0	0	4.88436	8.0183	CDC25C
positive regulation of hormone secretion (GO:0046887)	2022-01-20	0.193665	0.429147	0	0	4.88436	8.0183	VAMP8
mitochondrial cytochrome c oxidase assembly (GO:0033617)	2022-01-20	0.193665	0.429147	0	0	4.88436	8.0183	COX14
mitotic cytokinetic process (GO:1902410)	2022-01-20	0.193665	0.429147	0	0	4.88436	8.0183	CEP55
xenobiotic transport (GO:0042908)	2022-01-20	0.193665	0.429147	0	0	4.88436	8.0183	GJA1
establishment of protein localization to organelle (GO:0072594)	1976-02-01	0.195455	0.431588	0	0	2.513	4.10228	PHB2;TNPO2
water-soluble vitamin metabolic process (GO:0006767)	1976-02-01	0.195455	0.431588	0	0	2.513	4.10228	CYB5R3;MTHFR
negative regulation of multicellular organismal process (GO:0051241)	4/214	0.197011	0.43222	0	0	1.7756	2.88446	GJA1;RAB11FIP1;ID1;CORO1C
import into nucleus (GO:0051170)	1977-02-01	0.199344	0.43222	0	0	2.47937	3.99854	PHB2;TNPO2
positive regulation of type I interferon production (GO:0032481)	1977-02-01	0.199344	0.43222	0	0	2.47937	3.99854	DDX41;POLR2L
negative regulation of cell migration (GO:0030336)	3/144	0.200394	0.43222	0	0	1.98094	3.18431	GJA1;CDH1;CORO1C
extracellular structure organization (GO:0043062)	4/216	0.201392	0.43222	0	0	1.75867	2.81827	COL18A1;SPARC;COL2A1;CDH1
actin filament-based transport (GO:0099515)	2022-01-21	0.202301	0.43222	0	0	4.63991	7.41456	WASL
actin nucleation (GO:0045010)	2022-01-21	0.202301	0.43222	0	0	4.63991	7.41456	ACTR2
regulation of cardiac muscle cell proliferation (GO:0060043)	2022-01-21	0.202301	0.43222	0	0	4.63991	7.41456	PIM1
regulation of cell-substrate junction assembly (GO:0090109)	2022-01-21	0.202301	0.43222	0	0	4.63991	7.41456	CORO1C
negative regulation of reproductive process (GO:2000242)	2022-01-21	0.202301	0.43222	0	0	4.63991	7.41456	GJA1
regulation of fibroblast migration (GO:0010762)	2022-01-21	0.202301	0.43222	0	0	4.63991	7.41456	CORO1C
regulation of lipopolysaccharide-mediated signaling pathway (GO:0031664)	2022-01-21	0.202301	0.43222	0	0	4.63991	7.41456	SASH1
poly(A)+ mRNA export from nucleus (GO:0016973)	2022-01-21	0.202301	0.43222	0	0	4.63991	7.41456	DDX19B
regulation of transposition (GO:0010528)	2022-01-21	0.202301	0.43222	0	0	4.63991	7.41456	SIRT7
regulation of ubiquitin protein ligase activity (GO:1904666)	2022-01-21	0.202301	0.43222	0	0	4.63991	7.41456	BTRC
linoleic acid metabolic process (GO:0043651)	2022-01-21	0.202301	0.43222	0	0	4.63991	7.41456	FADS1
positive regulation of smoothened signaling pathway (GO:0045880)	2022-01-21	0.202301	0.43222	0	0	4.63991	7.41456	SMO
positive regulation of vascular associated smooth muscle cell proliferation (GO:1904707)	2022-01-21	0.202301	0.43222	0	0	4.63991	7.41456	GJA1
NAD biosynthetic process (GO:0009435)	2022-01-21	0.202301	0.43222	0	0	4.63991	7.41456	NMNAT1
regulation of cell growth (GO:0001558)	4/217	0.203593	0.433501	0	0	1.75032	2.78587	DNAJB2;GJA1;NCBP1;CDK11B
external encapsulating structure organization (GO:0045229)	4/217	0.203593	0.433501	0	0	1.75032	2.78587	COL18A1;SPARC;COL2A1;CDH1
recombinational repair (GO:0000725)	1979-02-01	0.207148	0.4375	0	0	2.41473	3.80156	RAD51AP1;RHNO1
axon development (GO:0061564)	1979-02-01	0.207148	0.4375	0	0	2.41473	3.80156	AFG3L2;CTNNA2
mRNA 3'-end processing (GO:0031124)	1979-02-01	0.207148	0.4375	0	0	2.41473	3.80156	NCBP1;CDC73
cellular protein modification process (GO:0006464)	14/1025	0.209671	0.4375	0	0	1.29995	2.0308	CUL9;GPAA1;FBXL18;SIRT7;UCHL3;CDK11B;AURKA;BCKDK;NUAK2;STK38;GPC3;PIM1;BTRC;ALG10B
amino acid import (GO:0043090)	2022-01-22	0.210845	0.4375	0	0	4.41873	6.87834	SLC1A3
regulation of centrosome cycle (GO:0046605)	2022-01-22	0.210845	0.4375	0	0	4.41873	6.87834	AURKA
negative regulation of myeloid cell differentiation (GO:0045638)	2022-01-22	0.210845	0.4375	0	0	4.41873	6.87834	CDC73
negative regulation of small molecule metabolic process (GO:0062014)	2022-01-22	0.210845	0.4375	0	0	4.41873	6.87834	BCKDK
organelle fusion (GO:0048284)	2022-01-22	0.210845	0.4375	0	0	4.41873	6.87834	AFG3L2
positive regulation of DNA-templated transcription, initiation (GO:2000144)	2022-01-22	0.210845	0.4375	0	0	4.41873	6.87834	SUB1
homologous chromosome segregation (GO:0045143)	2022-01-22	0.210845	0.4375	0	0	4.41873	6.87834	SIRT7
maturation of 5.8S rRNA from tricistronic rRNA transcript (SSU-rRNA, 5.8S rRNA, LSU-rRNA) (GO:0000466)	2022-01-22	0.210845	0.4375	0	0	4.41873	6.87834	NOP14
positive regulation of translational initiation (GO:0045948)	2022-01-22	0.210845	0.4375	0	0	4.41873	6.87834	CDC123
negative regulation of cellular component organization (GO:0051129)	1980-02-01	0.211062	0.4375	0	0	2.38365	3.70801	DNAJB2;WASL
regulation of NIK/NF-kappaB signaling (GO:1901222)	1980-02-01	0.211062	0.4375	0	0	2.38365	3.70801	PHB2;SASH1
regulation of organelle organization (GO:0033043)	1980-02-01	0.211062	0.4375	0	0	2.38365	3.70801	SURF4;SIRT7
DNA repair (GO:0006281)	5/298	0.215474	0.443557	0	0	1.5916	2.44298	RAD51AP1;BABAM2;EXO5;RHNO1;RAD9A
negative regulation of transcription, DNA-templated (GO:0045892)	13/948	0.216781	0.443557	0	0	1.30398	1.99361	PHC1;KDM2A;DICER1;SIRT7;PHB2;GATAD2B;ETS2;CDC73;TBL1XR1;ID1;MTF2;ID3;BTRC
cell-cell junction organization (GO:0045216)	1982-02-01	0.218912	0.443557	0	0	2.32382	3.53008	CDH1;TLN1
regulation of gene expression, epigenetic (GO:0040029)	1982-02-01	0.218912	0.443557	0	0	2.32382	3.53008	MTF2;POLR2L
blood vessel endothelial cell migration (GO:0043534)	2022-01-23	0.219299	0.443557	0	0	4.21767	6.39956	ID1
nucleotide metabolic process (GO:0009117)	2022-01-23	0.219299	0.443557	0	0	4.21767	6.39956	NMNAT1
regulation of necroptotic process (GO:0060544)	2022-01-23	0.219299	0.443557	0	0	4.21767	6.39956	STUB1
DNA catabolic process, endonucleolytic (GO:0000737)	2022-01-23	0.219299	0.443557	0	0	4.21767	6.39956	DICER1
positive regulation of cell cycle G2/M phase transition (GO:1902751)	2022-01-23	0.219299	0.443557	0	0	4.21767	6.39956	CDC25C
regulation of steroid metabolic process (GO:0019218)	2022-01-23	0.219299	0.443557	0	0	4.21767	6.39956	STUB1
regulation of telomere capping (GO:1904353)	2022-01-23	0.219299	0.443557	0	0	4.21767	6.39956	MAP2K7
respiratory chain complex IV assembly (GO:0008535)	2022-01-23	0.219299	0.443557	0	0	4.21767	6.39956	COX14
positive regulation of JUN kinase activity (GO:0043507)	2022-01-23	0.219299	0.443557	0	0	4.21767	6.39956	SASH1
positive regulation of transcription initiation from RNA polymerase II promoter (GO:0060261)	2022-01-23	0.219299	0.443557	0	0	4.21767	6.39956	SUB1
protein alkylation (GO:0008213)	2022-01-23	0.219299	0.443557	0	0	4.21767	6.39956	ETFBKMT
actin filament organization (GO:0007015)	3/152	0.222573	0.445363	0	0	1.87382	2.81541	WASL;RND3;CORO1C
positive regulation of plasma membrane bounded cell projection assembly (GO:0120034)	1983-02-01	0.222847	0.445363	0	0	2.29502	3.44544	ACTR2;WASL
negative regulation of programmed cell death (GO:0043069)	6/381	0.224728	0.445363	0	0	1.49315	2.22907	BABAM2;NUAK2;CCND2;BAG1;PIM1;PHB2
positive regulation of Wnt signaling pathway (GO:0030177)	3/153	0.22538	0.445363	0	0	1.86123	2.77317	TBL1XR1;GPC3;CDC73
regulation of cytokinesis (GO:0032465)	1984-02-01	0.226787	0.445363	0	0	2.26691	3.36352	KIF20B;AURKA
spindle assembly (GO:0051225)	1984-02-01	0.226787	0.445363	0	0	2.26691	3.36352	KIF2A;MZT1
vascular transport (GO:0010232)	1984-02-01	0.226787	0.445363	0	0	2.26691	3.36352	SLC44A1;SLC1A3
amino acid import across plasma membrane (GO:0089718)	2022-01-24	0.227662	0.445363	0	0	4.03409	5.97003	SLC1A3
apoptotic nuclear changes (GO:0030262)	2022-01-24	0.227662	0.445363	0	0	4.03409	5.97003	DICER1
regulation of cell size (GO:0008361)	2022-01-24	0.227662	0.445363	0	0	4.03409	5.97003	LAMTOR4
regulation of cellular response to transforming growth factor beta stimulus (GO:1903844)	2022-01-24	0.227662	0.445363	0	0	4.03409	5.97003	BCL9
regulation of monooxygenase activity (GO:0032768)	2022-01-24	0.227662	0.445363	0	0	4.03409	5.97003	WASL
establishment of mitotic spindle orientation (GO:0000132)	2022-01-24	0.227662	0.445363	0	0	4.03409	5.97003	GJA1
heterochromatin assembly (GO:0031507)	2022-01-24	0.227662	0.445363	0	0	4.03409	5.97003	POLE3
histone monoubiquitination (GO:0010390)	2022-01-24	0.227662	0.445363	0	0	4.03409	5.97003	CDC73
positive regulation of lamellipodium assembly (GO:0010592)	2022-01-24	0.227662	0.445363	0	0	4.03409	5.97003	ACTR2
positive regulation of p38MAPK cascade (GO:1900745)	2022-01-24	0.227662	0.445363	0	0	4.03409	5.97003	SASH1
sulfur amino acid metabolic process (GO:0000096)	2022-01-24	0.227662	0.445363	0	0	4.03409	5.97003	MTHFR
positive regulation of viral life cycle (GO:1903902)	2022-01-24	0.227662	0.445363	0	0	4.03409	5.97003	KPNA6
protein exit from endoplasmic reticulum (GO:0032527)	2022-01-24	0.227662	0.445363	0	0	4.03409	5.97003	SURF4
protein insertion into mitochondrial membrane (GO:0051204)	2022-01-24	0.227662	0.445363	0	0	4.03409	5.97003	TIMM10B
regulation of signal transduction by p53 class mediator (GO:1901796)	3/156	0.233843	0.454448	0	0	1.82446	2.65113	RHNO1;RAD9A;AURKA
positive regulation of endothelial cell migration (GO:0010595)	1986-02-01	0.234682	0.454448	0	0	2.21271	3.20738	SPARC;SASH1
transport across blood-brain barrier (GO:0150104)	1986-02-01	0.234682	0.454448	0	0	2.21271	3.20738	SLC44A1;SLC1A3
negative regulation of cell junction assembly (GO:1901889)	2022-01-25	0.235936	0.454448	0	0	3.86581	5.58298	CORO1C
cardiac conduction system development (GO:0003161)	2022-01-25	0.235936	0.454448	0	0	3.86581	5.58298	GJA1
negative regulation of signaling (GO:0023057)	2022-01-25	0.235936	0.454448	0	0	3.86581	5.58298	AP1AR
regulation of mitochondrial fission (GO:0090140)	2022-01-25	0.235936	0.454448	0	0	3.86581	5.58298	AURKA
energy derivation by oxidation of organic compounds (GO:0015980)	2022-01-25	0.235936	0.454448	0	0	3.86581	5.58298	CYCS
positive regulation of DNA-templated transcription, elongation (GO:0032786)	2022-01-25	0.235936	0.454448	0	0	3.86581	5.58298	CDC73
RNA splicing, via transesterification reactions (GO:0000375)	2022-01-25	0.235936	0.454448	0	0	3.86581	5.58298	SF3B4
mitotic spindle organization (GO:0007052)	3/157	0.236676	0.455174	0	0	1.81252	2.61195	KIF2A;MZT1;AURKA
ERAD pathway (GO:0036503)	1987-02-01	0.238636	0.457545	0	0	2.18657	3.13296	DNAJB2;STUB1
skeletal system development (GO:0001501)	3/158	0.239516	0.457545	0	0	1.80073	2.57349	GJA1;COL2A1;ETS2
sensory perception of mechanical stimulus (GO:0050954)	1988-02-01	0.242593	0.457545	0	0	2.16104	3.06083	COL2A1;ALDH7A1
negative regulation of cell development (GO:0010721)	2022-01-26	0.244121	0.457545	0	0	3.71099	5.23282	PCM1
negative regulation of transposition (GO:0010529)	2022-01-26	0.244121	0.457545	0	0	3.71099	5.23282	SIRT7
chaperone cofactor-dependent protein refolding (GO:0051085)	2022-01-26	0.244121	0.457545	0	0	3.71099	5.23282	BAG1
organelle fission (GO:0048285)	2022-01-26	0.244121	0.457545	0	0	3.71099	5.23282	CORO1C
regulation of myelination (GO:0031641)	2022-01-26	0.244121	0.457545	0	0	3.71099	5.23282	DICER1
endothelial cell development (GO:0001885)	2022-01-26	0.244121	0.457545	0	0	3.71099	5.23282	COL18A1
regulation of synapse organization (GO:0050807)	2022-01-26	0.244121	0.457545	0	0	3.71099	5.23282	CTNNA2
regulation of viral life cycle (GO:1903900)	2022-01-26	0.244121	0.457545	0	0	3.71099	5.23282	KPNA6
positive regulation of filopodium assembly (GO:0051491)	2022-01-26	0.244121	0.457545	0	0	3.71099	5.23282	WASL
positive regulation of G1/S transition of mitotic cell cycle (GO:1900087)	2022-01-26	0.244121	0.457545	0	0	3.71099	5.23282	CCND2
positive regulation of histone methylation (GO:0031062)	2022-01-26	0.244121	0.457545	0	0	3.71099	5.23282	MTF2
histone methylation (GO:0016571)	2022-01-26	0.244121	0.457545	0	0	3.71099	5.23282	SIRT7
RNA polyadenylation (GO:0043631)	2022-01-26	0.244121	0.457545	0	0	3.71099	5.23282	CDC73
mRNA polyadenylation (GO:0006378)	2022-01-26	0.244121	0.457545	0	0	3.71099	5.23282	CDC73
regulation of endothelial cell migration (GO:0010594)	1989-02-01	0.246552	0.45772	0	0	2.13609	2.99091	SPARC;SASH1
collagen fibril organization (GO:0030199)	1989-02-01	0.246552	0.45772	0	0	2.13609	2.99091	COL18A1;COL2A1
regulation of type I interferon production (GO:0032479)	1989-02-01	0.246552	0.45772	0	0	2.13609	2.99091	DDX41;POLR2L
SCF-dependent proteasomal ubiquitin-dependent protein catabolic process (GO:0031146)	1989-02-01	0.246552	0.45772	0	0	2.13609	2.99091	FBXL18;BTRC
post-Golgi vesicle-mediated transport (GO:0006892)	1989-02-01	0.246552	0.45772	0	0	2.13609	2.99091	VAMP8;AP4S1
protein import (GO:0017038)	1989-02-01	0.246552	0.45772	0	0	2.13609	2.99091	PHB2;TNPO2
protein polyubiquitination (GO:0000209)	5/314	0.246774	0.45772	0	0	1.50795	2.11005	TPP2;FBXL18;STUB1;BTRC;SASH1
cellular amino acid catabolic process (GO:0009063)	1990-02-01	0.250515	0.460319	0	0	2.11171	2.9231	BCKDK;ALDH7A1
protein peptidyl-prolyl isomerization (GO:0000413)	2022-01-27	0.25222	0.460319	0	0	3.56808	4.91486	NKTR
dendritic spine organization (GO:0097061)	2022-01-27	0.25222	0.460319	0	0	3.56808	4.91486	WASL
peptidyl-lysine methylation (GO:0018022)	2022-01-27	0.25222	0.460319	0	0	3.56808	4.91486	ETFBKMT
release of sequestered calcium ion into cytosol (GO:0051209)	2022-01-27	0.25222	0.460319	0	0	3.56808	4.91486	LETM1
positive regulation of gene silencing by miRNA (GO:2000637)	2022-01-27	0.25222	0.460319	0	0	3.56808	4.91486	PUM2
positive regulation of muscle cell differentiation (GO:0051149)	2022-01-27	0.25222	0.460319	0	0	3.56808	4.91486	CTNNA2
L-alpha-amino acid transmembrane transport (GO:1902475)	2022-01-27	0.25222	0.460319	0	0	3.56808	4.91486	SLC1A3
melanosome organization (GO:0032438)	2022-01-27	0.25222	0.460319	0	0	3.56808	4.91486	TRAPPC6A
microtubule polymerization or depolymerization (GO:0031109)	2022-01-27	0.25222	0.460319	0	0	3.56808	4.91486	KIF2A
mitotic chromosome condensation (GO:0007076)	2022-01-27	0.25222	0.460319	0	0	3.56808	4.91486	NUSAP1
sensory perception of sound (GO:0007605)	1991-02-01	0.254479	0.462142	0	0	2.08787	2.85733	COL2A1;ALDH7A1
double-strand break repair (GO:0006302)	3/164	0.256668	0.462142	0	0	1.7331	2.35696	RAD51AP1;BABAM2;KDM2A
phosphorylation (GO:0016310)	6/400	0.258133	0.462142	0	0	1.41976	1.92275	BCKDK;NUAK2;STK38;PIM1;CDK11B;AURKA
negative regulation of mitotic cell cycle phase transition (GO:1901991)	1992-02-01	0.258444	0.462142	0	0	2.06457	2.79352	CDC73;AURKA
Wnt signaling pathway (GO:0016055)	1992-02-01	0.258444	0.462142	0	0	2.06457	2.79352	BCL9;BTRC
calcium ion import (GO:0070509)	2022-01-28	0.260232	0.462142	0	0	3.43575	4.62515	AFG3L2
cellular response to acid chemical (GO:0071229)	2022-01-28	0.260232	0.462142	0	0	3.43575	4.62515	LAMTOR4
regulation of immunoglobulin production (GO:0002637)	2022-01-28	0.260232	0.462142	0	0	3.43575	4.62515	PHB2
cytosolic calcium ion transport (GO:0060401)	2022-01-28	0.260232	0.462142	0	0	3.43575	4.62515	AFG3L2
regulation of plasma membrane bounded cell projection organization (GO:0120035)	2022-01-28	0.260232	0.462142	0	0	3.43575	4.62515	CTNNA2
regulation of small molecule metabolic process (GO:0062012)	2022-01-28	0.260232	0.462142	0	0	3.43575	4.62515	BCKDK
histone mRNA metabolic process (GO:0008334)	2022-01-28	0.260232	0.462142	0	0	3.43575	4.62515	NCBP1
RNA phosphodiester bond hydrolysis (GO:0090501)	2022-01-28	0.260232	0.462142	0	0	3.43575	4.62515	DICER1
L-amino acid transport (GO:0015807)	2022-01-28	0.260232	0.462142	0	0	3.43575	4.62515	SLC1A3
positive regulation of protein import into nucleus (GO:0042307)	2022-01-28	0.260232	0.462142	0	0	3.43575	4.62515	CDH1
macromolecule catabolic process (GO:0009057)	2022-01-28	0.260232	0.462142	0	0	3.43575	4.62515	UCHL3
transcription by RNA polymerase III (GO:0006383)	2022-01-28	0.260232	0.462142	0	0	3.43575	4.62515	POLR2L
protein depolymerization (GO:0051261)	2022-01-28	0.260232	0.462142	0	0	3.43575	4.62515	KIF2A
protein localization to lysosome (GO:0061462)	2022-01-28	0.260232	0.462142	0	0	3.43575	4.62515	LAMTOR4
negative regulation of cellular process (GO:0048523)	8/566	0.26115	0.463116	0	0	1.33821	1.79676	VAMP8;DNAJB2;TBRG1;COL18A1;GJA1;PRKRA;SIRT7;CDC73
visual perception (GO:0007601)	1993-02-01	0.26241	0.464693	0	0	2.04178	2.73158	COL18A1;COL2A1
transmembrane receptor protein tyrosine kinase signaling pathway (GO:0007169)	6/404	0.265334	0.468903	0	0	1.4052	1.86437	ACTR2;NCBP1;POLR2C;WASL;EFNA4;POLR2L
positive regulation of epithelial cell migration (GO:0010634)	1994-02-01	0.266377	0.468903	0	0	2.01948	2.67146	SPARC;SASH1
actin filament polymerization (GO:0030041)	2022-01-29	0.268158	0.468903	0	0	3.31288	4.36033	WASL
negative regulation of myeloid leukocyte differentiation (GO:0002762)	2022-01-29	0.268158	0.468903	0	0	3.31288	4.36033	GPR137B
regulation of gluconeogenesis (GO:0006111)	2022-01-29	0.268158	0.468903	0	0	3.31288	4.36033	SIRT7
negative regulation of transferase activity (GO:0051348)	2022-01-29	0.268158	0.468903	0	0	3.31288	4.36033	EIF4A2
nucleotide-excision repair, preincision complex assembly (GO:0006294)	2022-01-29	0.268158	0.468903	0	0	3.31288	4.36033	CCNH
homologous chromosome pairing at meiosis (GO:0007129)	2022-01-29	0.268158	0.468903	0	0	3.31288	4.36033	SIRT7
telomere maintenance via telomerase (GO:0007004)	2022-01-29	0.268158	0.468903	0	0	3.31288	4.36033	WRAP53
regulation of cell cycle phase transition (GO:1901987)	1995-02-01	0.270344	0.470098	0	0	1.99767	2.61307	BTRC;GTSE1
ciliary basal body-plasma membrane docking (GO:0097711)	1995-02-01	0.270344	0.470098	0	0	1.99767	2.61307	PCM1;CEP76
sensory perception of light stimulus (GO:0050953)	1995-02-01	0.270344	0.470098	0	0	1.99767	2.61307	COL18A1;COL2A1
mRNA metabolic process (GO:0016071)	1995-02-01	0.270344	0.470098	0	0	1.99767	2.61307	SF3B4;NCBP1
protein modification by small protein conjugation (GO:0032446)	6/409	0.274409	0.471404	0	0	1.38741	1.79411	CUL9;SDE2;STUB1;BTRC;UCHL3;CDC73
negative regulation of gene expression, epigenetic (GO:0045814)	2022-01-30	0.276	0.471404	0	0	3.19848	4.11757	MTF2
non-motile cilium assembly (GO:1905515)	2022-01-30	0.276	0.471404	0	0	3.19848	4.11757	PCM1
regulation of macrophage activation (GO:0043030)	2022-01-30	0.276	0.471404	0	0	3.19848	4.11757	GPR137B
peptidyl-lysine trimethylation (GO:0018023)	2022-01-30	0.276	0.471404	0	0	3.19848	4.11757	ETFBKMT
establishment of spindle orientation (GO:0051294)	2022-01-30	0.276	0.471404	0	0	3.19848	4.11757	GJA1
response to alcohol (GO:0097305)	2022-01-30	0.276	0.471404	0	0	3.19848	4.11757	PMVK
RNA-dependent DNA biosynthetic process (GO:0006278)	2022-01-30	0.276	0.471404	0	0	3.19848	4.11757	WRAP53
long-chain fatty acid biosynthetic process (GO:0042759)	2022-01-30	0.276	0.471404	0	0	3.19848	4.11757	FADS1
positive regulation of protein import (GO:1904591)	2022-01-30	0.276	0.471404	0	0	3.19848	4.11757	CDH1
maintenance of blood-brain barrier (GO:0035633)	2022-01-30	0.276	0.471404	0	0	3.19848	4.11757	GJA1
positive regulation of small GTPase mediated signal transduction (GO:0051057)	2022-01-30	0.276	0.471404	0	0	3.19848	4.11757	LRRC59
primary neural tube formation (GO:0014020)	2022-01-30	0.276	0.471404	0	0	3.19848	4.11757	MTHFR
neuron projection development (GO:0031175)	3/171	0.276882	0.471404	0	0	1.66029	2.13208	DICER1;WASL;KIF20B
nuclear-transcribed mRNA catabolic process (GO:0000956)	3/171	0.276882	0.471404	0	0	1.66029	2.13208	NCBP1;RPS18;UPF3A
cellular protein localization (GO:0034613)	5/329	0.277119	0.471404	0	0	1.43703	1.84415	CEP68;GJA1;ARL4A;SNX17;ID1
protein phosphorylation (GO:0006468)	7/496	0.282014	0.474321	0	0	1.33447	1.68917	BCKDK;NUAK2;CCNH;STK38;PIM1;CDK11B;AURKA
antigen processing and presentation of exogenous peptide antigen via MHC class II (GO:0019886)	1998-02-01	0.282239	0.474321	0	0	1.93494	2.44771	KIF2A;KIF15
RNA splicing (GO:0008380)	1998-02-01	0.282239	0.474321	0	0	1.93494	2.44771	SF3B4;NCBP1
'de novo' posttranslational protein folding (GO:0051084)	2022-01-31	0.283759	0.474321	0	0	3.09171	3.89441	BAG1
aminoglycan catabolic process (GO:0006026)	2022-01-31	0.283759	0.474321	0	0	3.09171	3.89441	GPC3
negative regulation of DNA binding (GO:0043392)	2022-01-31	0.283759	0.474321	0	0	3.09171	3.89441	SMO
regulation of cellular component size (GO:0032535)	2022-01-31	0.283759	0.474321	0	0	3.09171	3.89441	LAMTOR4
cardiac muscle cell action potential involved in contraction (GO:0086002)	2022-01-31	0.283759	0.474321	0	0	3.09171	3.89441	GJA1
cellular nitrogen compound biosynthetic process (GO:0044271)	2022-01-31	0.283759	0.474321	0	0	3.09171	3.89441	CYB5R3
embryonic skeletal system morphogenesis (GO:0048704)	2022-01-31	0.283759	0.474321	0	0	3.09171	3.89441	COL2A1
regulation of transmembrane receptor protein serine/threonine kinase signaling pathway (GO:0090092)	2022-01-31	0.283759	0.474321	0	0	3.09171	3.89441	BCL9
tube closure (GO:0060606)	2022-01-31	0.283759	0.474321	0	0	3.09171	3.89441	MTHFR
positive regulation of ubiquitin-protein transferase activity (GO:0051443)	2022-01-31	0.283759	0.474321	0	0	3.09171	3.89441	BTRC
positive regulation of signal transduction (GO:0009967)	4/252	0.284304	0.474481	0	0	1.50061	1.88734	SMO;TSPAN5;CDC73;SASH1
positive regulation of stress-activated MAPK cascade (GO:0032874)	1999-02-01	0.286201	0.474481	0	0	1.9149	2.39565	SASH1;MAPK8IP1
mRNA-containing ribonucleoprotein complex export from nucleus (GO:0071427)	1999-02-01	0.286201	0.474481	0	0	1.9149	2.39565	DDX19B;NCBP1
antigen processing and presentation of peptide antigen via MHC class II (GO:0002495)	2/100	0.290161	0.474481	0	0	1.89526	2.34505	KIF2A;KIF15
regulation of transforming growth factor beta receptor signaling pathway (GO:0017015)	2/100	0.290161	0.474481	0	0	1.89526	2.34505	BCL9;STUB1
positive regulation of translation (GO:0045727)	2/100	0.290161	0.474481	0	0	1.89526	2.34505	CDC123;UPF3A
activation of phospholipase C activity (GO:0007202)	1932-01-01	0.291435	0.474481	0	0	2.99182	3.68874	PHB2
negative regulation of cell-matrix adhesion (GO:0001953)	1932-01-01	0.291435	0.474481	0	0	2.99182	3.68874	CORO1C
regulation of cell morphogenesis (GO:0022604)	1932-01-01	0.291435	0.474481	0	0	2.99182	3.68874	SPARC
regulation of cellular amide metabolic process (GO:0034248)	1932-01-01	0.291435	0.474481	0	0	2.99182	3.68874	EIF2A
regulation of centrosome duplication (GO:0010824)	1932-01-01	0.291435	0.474481	0	0	2.99182	3.68874	CEP76
cellular response to topologically incorrect protein (GO:0035967)	1932-01-01	0.291435	0.474481	0	0	2.99182	3.68874	STUB1
peptidyl-proline modification (GO:0018208)	1932-01-01	0.291435	0.474481	0	0	2.99182	3.68874	NKTR
endodermal cell differentiation (GO:0035987)	1932-01-01	0.291435	0.474481	0	0	2.99182	3.68874	CDC73
ERBB2 signaling pathway (GO:0038128)	1932-01-01	0.291435	0.474481	0	0	2.99182	3.68874	STUB1
response to amino acid (GO:0043200)	1932-01-01	0.291435	0.474481	0	0	2.99182	3.68874	LAMTOR4
intra-Golgi vesicle-mediated transport (GO:0006891)	1932-01-01	0.291435	0.474481	0	0	2.99182	3.68874	COG1
liver development (GO:0001889)	1932-01-01	0.291435	0.474481	0	0	2.99182	3.68874	AURKA
positive regulation of telomere maintenance (GO:0032206)	1932-01-01	0.291435	0.474481	0	0	2.99182	3.68874	MAP2K7
protein K63-linked deubiquitination (GO:0070536)	1932-01-01	0.291435	0.474481	0	0	2.99182	3.68874	BABAM2
positive regulation of developmental process (GO:0051094)	3/177	0.294332	0.47843	0	0	1.60255	1.95999	GJA1;CORO1C;AURKA
organelle organization (GO:0006996)	6/420	0.294624	0.47843	0	0	1.34978	1.6495	SURF4;COG1;CYCS;WASL;PHB2;CEP55
mitotic sister chromatid segregation (GO:0000070)	2/102	0.298073	0.481832	0	0	1.85717	2.24795	NUSAP1;CEP55
negative regulation of JNK cascade (GO:0046329)	1933-01-01	0.299028	0.481832	0	0	2.89818	3.49873	MAPK8IP1
phosphatidylcholine biosynthetic process (GO:0006656)	1933-01-01	0.299028	0.481832	0	0	2.89818	3.49873	SLC44A1
positive regulation of organelle organization (GO:0010638)	1933-01-01	0.299028	0.481832	0	0	2.89818	3.49873	SURF4
positive regulation of telomere maintenance via telomerase (GO:0032212)	1933-01-01	0.299028	0.481832	0	0	2.89818	3.49873	MAP2K7
mitotic G2 DNA damage checkpoint signaling (GO:0007095)	1933-01-01	0.299028	0.481832	0	0	2.89818	3.49873	BABAM2
antigen processing and presentation of exogenous peptide antigen (GO:0002478)	2/103	0.302024	0.485409	0	0	1.83869	2.20137	KIF2A;KIF15
cellular response to organonitrogen compound (GO:0071417)	2/103	0.302024	0.485409	0	0	1.83869	2.20137	CDH1;LAMTOR4
mRNA transport (GO:0051028)	2/104	0.305971	0.487042	0	0	1.82057	2.15604	DDX19B;NCBP1
autophagosome maturation (GO:0097352)	1934-01-01	0.306541	0.487042	0	0	2.81021	3.32281	VAMP8
cellular response to amino acid stimulus (GO:0071230)	1934-01-01	0.306541	0.487042	0	0	2.81021	3.32281	LAMTOR4
neural tube closure (GO:0001843)	1934-01-01	0.306541	0.487042	0	0	2.81021	3.32281	MTHFR
regulation of lamellipodium assembly (GO:0010591)	1934-01-01	0.306541	0.487042	0	0	2.81021	3.32281	ACTR2
regulation of transmembrane transport (GO:0034762)	1934-01-01	0.306541	0.487042	0	0	2.81021	3.32281	PIM1
sister chromatid segregation (GO:0000819)	1934-01-01	0.306541	0.487042	0	0	2.81021	3.32281	NUSAP1
termination of RNA polymerase II transcription (GO:0006369)	1934-01-01	0.306541	0.487042	0	0	2.81021	3.32281	NCBP1
tRNA methylation (GO:0030488)	1934-01-01	0.306541	0.487042	0	0	2.81021	3.32281	THUMPD3
positive regulation of nucleic acid-templated transcription (GO:1903508)	7/511	0.307322	0.487664	0	0	1.29375	1.52644	CDH1;TBL1XR1;BTRC;MAP2K7;ILF2;RLF;ETS2
post-translational protein modification (GO:0043687)	5/345	0.31027	0.490755	0	0	1.36828	1.60131	CUL9;GPC3;FBXL18;BTRC;UCHL3
negative regulation of transcription by RNA polymerase II (GO:0000122)	9/684	0.311153	0.490755	0	0	1.24299	1.45116	TBL1XR1;ID1;MTF2;ID3;DICER1;SIRT7;GATAD2B;ETS2;CDC73
protein processing (GO:0016485)	2/106	0.313852	0.490755	0	0	1.78538	2.06896	AFG3L2;SDE2
peptidyl-lysine modification (GO:0018205)	2/106	0.313852	0.490755	0	0	1.78538	2.06896	ETFBKMT;SIRT7
RNA export from nucleus (GO:0006405)	2/106	0.313852	0.490755	0	0	1.78538	2.06896	DDX19B;NCBP1
negative regulation of cell cycle G1/S phase transition (GO:1902807)	1935-01-01	0.313974	0.490755	0	0	2.72742	3.15957	CDC73
negative regulation of epithelial cell migration (GO:0010633)	1935-01-01	0.313974	0.490755	0	0	2.72742	3.15957	CORO1C
negative regulation of neurogenesis (GO:0050768)	1935-01-01	0.313974	0.490755	0	0	2.72742	3.15957	PCM1
cellular response to amyloid-beta (GO:1904646)	1935-01-01	0.313974	0.490755	0	0	2.72742	3.15957	GJA1
regulation of muscle cell differentiation (GO:0051147)	1935-01-01	0.313974	0.490755	0	0	2.72742	3.15957	CTNNA2
positive regulation of immunoglobulin production (GO:0002639)	1935-01-01	0.313974	0.490755	0	0	2.72742	3.15957	PHB2
smoothened signaling pathway (GO:0007224)	1935-01-01	0.313974	0.490755	0	0	2.72742	3.15957	SMO
mRNA export from nucleus (GO:0006406)	2/107	0.317786	0.494836	0	0	1.76828	2.02712	DDX19B;NCBP1
cellular response to DNA damage stimulus (GO:0006974)	5/350	0.32075	0.494836	0	0	1.3481	1.53292	RAD51AP1;BABAM2;POLE3;SIRT7;RAD9A
negative regulation of DNA metabolic process (GO:0051053)	1936-01-01	0.321327	0.494836	0	0	2.64936	3.00781	SUB1
cellular response to heat (GO:0034605)	1936-01-01	0.321327	0.494836	0	0	2.64936	3.00781	STUB1
regulation of microtubule-based process (GO:0032886)	1936-01-01	0.321327	0.494836	0	0	2.64936	3.00781	AURKA
regulation of osteoclast differentiation (GO:0045670)	1936-01-01	0.321327	0.494836	0	0	2.64936	3.00781	GPR137B
platelet aggregation (GO:0070527)	1936-01-01	0.321327	0.494836	0	0	2.64936	3.00781	TLN1
regulation of protein import into nucleus (GO:0042306)	1936-01-01	0.321327	0.494836	0	0	2.64936	3.00781	CDH1
telomere maintenance via telomere lengthening (GO:0010833)	1936-01-01	0.321327	0.494836	0	0	2.64936	3.00781	WRAP53
transferrin transport (GO:0033572)	1936-01-01	0.321327	0.494836	0	0	2.64936	3.00781	REP15
positive regulation of telomere maintenance via telomere lengthening (GO:1904358)	1936-01-01	0.321327	0.494836	0	0	2.64936	3.00781	MAP2K7
mitochondrion disassembly (GO:0061726)	1936-01-01	0.321327	0.494836	0	0	2.64936	3.00781	CISD2
negative regulation of endothelial cell proliferation (GO:0001937)	1937-01-01	0.328602	0.501719	0	0	2.57564	2.86645	SPARC
negative regulation of G1/S transition of mitotic cell cycle (GO:2000134)	1937-01-01	0.328602	0.501719	0	0	2.57564	2.86645	CDC73
neural crest cell migration (GO:0001755)	1937-01-01	0.328602	0.501719	0	0	2.57564	2.86645	CORO1C
regulation of p38MAPK cascade (GO:1900744)	1937-01-01	0.328602	0.501719	0	0	2.57564	2.86645	SASH1
phospholipid biosynthetic process (GO:0008654)	1937-01-01	0.328602	0.501719	0	0	2.57564	2.86645	FADS1
positive regulation of cytokinesis (GO:0032467)	1937-01-01	0.328602	0.501719	0	0	2.57564	2.86645	KIF20B
regulation of vascular associated smooth muscle cell proliferation (GO:1904705)	1937-01-01	0.328602	0.501719	0	0	2.57564	2.86645	GJA1
Fc-epsilon receptor signaling pathway (GO:0038095)	2/111	0.333464	0.508523	0	0	1.70305	1.87032	BTRC;MAP2K7
negative regulation of G0 to G1 transition (GO:0070317)	1938-01-01	0.335799	0.508984	0	0	2.5059	2.73454	PHC1
negative regulation of TOR signaling (GO:0032007)	1938-01-01	0.335799	0.508984	0	0	2.5059	2.73454	ITFG2
connective tissue development (GO:0061448)	1938-01-01	0.335799	0.508984	0	0	2.5059	2.73454	COL2A1
DNA replication initiation (GO:0006270)	1938-01-01	0.335799	0.508984	0	0	2.5059	2.73454	POLE3
positive regulation of production of molecular mediator of immune response (GO:0002702)	1938-01-01	0.335799	0.508984	0	0	2.5059	2.73454	PHB2
Fc receptor signaling pathway (GO:0038093)	2/112	0.337369	0.510744	0	0	1.68748	1.83358	BTRC;MAP2K7
protein monoubiquitination (GO:0006513)	1939-01-01	0.34292	0.511723	0	0	2.43983	2.61125	CDC73
negative regulation of cellular metabolic process (GO:0031324)	1939-01-01	0.34292	0.511723	0	0	2.43983	2.61125	AP1AR
negative regulation of protein secretion (GO:0050709)	1939-01-01	0.34292	0.511723	0	0	2.43983	2.61125	RAB11FIP1
regulation of exit from mitosis (GO:0007096)	1939-01-01	0.34292	0.511723	0	0	2.43983	2.61125	PHB2
negative regulation of secretion by cell (GO:1903531)	1939-01-01	0.34292	0.511723	0	0	2.43983	2.61125	VAMP8
regulation of ion transmembrane transporter activity (GO:0032412)	1939-01-01	0.34292	0.511723	0	0	2.43983	2.61125	PHB2
organophosphate biosynthetic process (GO:0090407)	1939-01-01	0.34292	0.511723	0	0	2.43983	2.61125	FADS1
regulation of nitric-oxide synthase activity (GO:0050999)	1939-01-01	0.34292	0.511723	0	0	2.43983	2.61125	WASL
DNA recombination (GO:0006310)	1939-01-01	0.34292	0.511723	0	0	2.43983	2.61125	RHNO1
endothelial cell migration (GO:0043542)	1939-01-01	0.34292	0.511723	0	0	2.43983	2.61125	ID1
membrane protein proteolysis (GO:0033619)	1939-01-01	0.34292	0.511723	0	0	2.43983	2.61125	AFG3L2
vesicle cytoskeletal trafficking (GO:0099518)	1939-01-01	0.34292	0.511723	0	0	2.43983	2.61125	WASL
DNA metabolic process (GO:0006259)	4/277	0.344557	0.513553	0	0	1.36145	1.45062	RAD51AP1;POLE3;SIRT7;RAD9A
positive regulation of cellular component organization (GO:0051130)	2/114	0.345156	0.513836	0	0	1.65718	1.76283	SURF4;GPC3
bone development (GO:0060348)	1940-01-01	0.349964	0.516084	0	0	2.37715	2.49583	GJA1
carboxylic acid metabolic process (GO:0019752)	1940-01-01	0.349964	0.516084	0	0	2.37715	2.49583	CYB5R3
nucleocytoplasmic transport (GO:0006913)	1940-01-01	0.349964	0.516084	0	0	2.37715	2.49583	NCBP1
digestive tract development (GO:0048565)	1940-01-01	0.349964	0.516084	0	0	2.37715	2.49583	SMO
glycolipid biosynthetic process (GO:0009247)	1940-01-01	0.349964	0.516084	0	0	2.37715	2.49583	SCCPDH
ribosomal small subunit biogenesis (GO:0042274)	1940-01-01	0.349964	0.516084	0	0	2.37715	2.49583	NOP14
intraciliary transport involved in cilium assembly (GO:0035735)	1940-01-01	0.349964	0.516084	0	0	2.37715	2.49583	PCM1
stem cell differentiation (GO:0048863)	1940-01-01	0.349964	0.516084	0	0	2.37715	2.49583	MTF2
protein methylation (GO:0006479)	1941-01-01	0.356933	0.520234	0	0	2.31761	2.38761	ETFBKMT
negative regulation of cell-cell adhesion (GO:0022408)	1941-01-01	0.356933	0.520234	0	0	2.31761	2.38761	CDH1
carboxylic acid transmembrane transport (GO:1905039)	1941-01-01	0.356933	0.520234	0	0	2.31761	2.38761	SLC38A10
regulation of filopodium assembly (GO:0051489)	1941-01-01	0.356933	0.520234	0	0	2.31761	2.38761	WASL
cortical cytoskeleton organization (GO:0030865)	1941-01-01	0.356933	0.520234	0	0	2.31761	2.38761	RND3
nucleobase-containing compound catabolic process (GO:0034655)	1941-01-01	0.356933	0.520234	0	0	2.31761	2.38761	NCBP1
regulation of protein dephosphorylation (GO:0035304)	1941-01-01	0.356933	0.520234	0	0	2.31761	2.38761	PPP1R16A
endosome organization (GO:0007032)	1941-01-01	0.356933	0.520234	0	0	2.31761	2.38761	CORO1C
import into cell (GO:0098657)	1941-01-01	0.356933	0.520234	0	0	2.31761	2.38761	SLC1A3
JNK cascade (GO:0007254)	1941-01-01	0.356933	0.520234	0	0	2.31761	2.38761	MAP2K7
regulation of cellular response to stress (GO:0080135)	2/118	0.360641	0.523863	0	0	1.59971	1.6315	BAG1;IER3
regulation of protein binding (GO:0043393)	2/118	0.360641	0.523863	0	0	1.59971	1.6315	DNAJB2;AURKA
regulation of macromolecule metabolic process (GO:0060255)	3/200	0.361532	0.523863	0	0	1.41379	1.4384	PCBP4;CDH1;HMG20B
ATP-dependent chromatin remodeling (GO:0043044)	1942-01-01	0.363828	0.523863	0	0	2.26096	2.286	GATAD2B
regulation of DNA recombination (GO:0000018)	1942-01-01	0.363828	0.523863	0	0	2.26096	2.286	RAD51AP1
cellular respiration (GO:0045333)	1942-01-01	0.363828	0.523863	0	0	2.26096	2.286	CYCS
ceramide biosynthetic process (GO:0046513)	1942-01-01	0.363828	0.523863	0	0	2.26096	2.286	SPTSSA
determination of left/right symmetry (GO:0007368)	1942-01-01	0.363828	0.523863	0	0	2.26096	2.286	SMO
positive regulation of ATPase activity (GO:0032781)	1942-01-01	0.363828	0.523863	0	0	2.26096	2.286	DNAJB2
histone H3 acetylation (GO:0043966)	1942-01-01	0.363828	0.523863	0	0	2.26096	2.286	POLE3
modification-dependent protein catabolic process (GO:0019941)	3/201	0.364445	0.523863	0	0	1.40658	1.41977	STUB1;BTRC;AURKA
ncRNA processing (GO:0034470)	3/201	0.364445	0.523863	0	0	1.40658	1.41977	NOP14;PRKRA;DICER1
regulation of gene expression (GO:0010468)	13/1079	0.370382	0.529741	0	0	1.13578	1.12808	CRABP2;DICER1;CDK11B;PUM2;AURKA;HNRNPL;GJA1;SMO;PCBP4;CDH1;MTF2;HMG20B;FADS1
regulation of cell-cell adhesion (GO:0022407)	1943-01-01	0.37065	0.529741	0	0	2.20702	2.19046	CDH1
regulation of cell-substrate adhesion (GO:0010810)	1943-01-01	0.37065	0.529741	0	0	2.20702	2.19046	CORO1C
heart looping (GO:0001947)	1943-01-01	0.37065	0.529741	0	0	2.20702	2.19046	SMO
positive regulation of phospholipase C activity (GO:0010863)	1943-01-01	0.37065	0.529741	0	0	2.20702	2.19046	PHB2
regulation of mRNA catabolic process (GO:0061013)	2/122	0.375989	0.534361	0	0	1.54607	1.51236	PCBP4;PUM2
proteasomal protein catabolic process (GO:0010498)	3/205	0.376072	0.534361	0	0	1.37844	1.34808	TBL1XR1;STUB1;BTRC
positive regulation of cell division (GO:0051781)	1944-01-01	0.377398	0.534361	0	0	2.15558	2.10052	KIF20B
response to amyloid-beta (GO:1904645)	1944-01-01	0.377398	0.534361	0	0	2.15558	2.10052	GJA1
homotypic cell-cell adhesion (GO:0034109)	1944-01-01	0.377398	0.534361	0	0	2.15558	2.10052	TLN1
positive regulation of receptor-mediated endocytosis (GO:0048260)	1944-01-01	0.377398	0.534361	0	0	2.15558	2.10052	WASL
metal ion homeostasis (GO:0055065)	1944-01-01	0.377398	0.534361	0	0	2.15558	2.10052	LETM1
protein K63-linked ubiquitination (GO:0070534)	1944-01-01	0.377398	0.534361	0	0	2.15558	2.10052	STUB1
negative regulation of nucleic acid-templated transcription (GO:1903507)	6/464	0.377723	0.534361	0	0	1.21733	1.18519	EIF4A2;PHC1;ID1;ID3;BTRC;PHB2
negative regulation of cell population proliferation (GO:0008285)	5/379	0.382099	0.538479	0	0	1.24172	1.19462	DNAJB2;TBRG1;COL18A1;PRKRA;CDC73
regulation of tumor necrosis factor production (GO:0032680)	2/124	0.383607	0.538479	0	0	1.52057	1.45691	POMC;DICER1
amino acid transmembrane transport (GO:0003333)	1945-01-01	0.384075	0.538479	0	0	2.10649	2.01574	SLC38A10
neural crest cell development (GO:0014032)	1945-01-01	0.384075	0.538479	0	0	2.10649	2.01574	CORO1C
chromosome condensation (GO:0030261)	1945-01-01	0.384075	0.538479	0	0	2.10649	2.01574	NUSAP1
positive regulation of Notch signaling pathway (GO:0045747)	1945-01-01	0.384075	0.538479	0	0	2.10649	2.01574	TSPAN5
positive regulation of RNA metabolic process (GO:0051254)	1945-01-01	0.384075	0.538479	0	0	2.10649	2.01574	SIRT7
mitotic G2/M transition checkpoint (GO:0044818)	1945-01-01	0.384075	0.538479	0	0	2.10649	2.01574	BABAM2
protein targeting (GO:0006605)	2/125	0.387401	0.542373	0	0	1.50813	1.43015	TIMM10B;AP4S1
regulation of cell cycle (GO:0051726)	4/296	0.390628	0.542373	0	0	1.27162	1.19533	TBRG1;CDC123;KIF20B;CDK11B
alpha-amino acid metabolic process (GO:1901605)	1946-01-01	0.39068	0.542373	0	0	2.05957	1.93572	MTHFR
regulation of cellular protein localization (GO:1903827)	1946-01-01	0.39068	0.542373	0	0	2.05957	1.93572	GPC3
regulation of fibroblast proliferation (GO:0048145)	1946-01-01	0.39068	0.542373	0	0	2.05957	1.93572	CDC73
positive regulation of smooth muscle cell proliferation (GO:0048661)	1946-01-01	0.39068	0.542373	0	0	2.05957	1.93572	GJA1
vesicle organization (GO:0016050)	1946-01-01	0.39068	0.542373	0	0	2.05957	1.93572	WASL
negative regulation of cell growth (GO:0030308)	2/126	0.391185	0.542373	0	0	1.49589	1.40401	DNAJB2;GJA1
negative regulation of growth (GO:0045926)	2/126	0.391185	0.542373	0	0	1.49589	1.40401	DNAJB2;GJA1
synapse organization (GO:0050808)	2/126	0.391185	0.542373	0	0	1.49589	1.40401	FARP1;CDH1
positive regulation of cell population proliferation (GO:0008284)	6/474	0.396823	0.546498	0	0	1.19071	1.10053	GJA1;CDC123;CCND2;PIM1;KIF20B;COPS9
negative regulation of cold-induced thermogenesis (GO:0120163)	1947-01-01	0.397215	0.546498	0	0	2.0147	1.86013	ID1
regulation of cellular metabolic process (GO:0031323)	1947-01-01	0.397215	0.546498	0	0	2.0147	1.86013	STUB1
regulation of DNA binding (GO:0051101)	1947-01-01	0.397215	0.546498	0	0	2.0147	1.86013	SMO
determination of heart left/right asymmetry (GO:0061371)	1947-01-01	0.397215	0.546498	0	0	2.0147	1.86013	SMO
embryonic heart tube morphogenesis (GO:0003143)	1947-01-01	0.397215	0.546498	0	0	2.0147	1.86013	SMO
regulation of protein localization to nucleus (GO:1900180)	1947-01-01	0.397215	0.546498	0	0	2.0147	1.86013	GTSE1
extracellular matrix organization (GO:0030198)	4/300	0.400289	0.550123	0	0	1.25418	1.14829	COL18A1;SPARC;COL2A1;CDH1
translation (GO:0006412)	3/214	0.402066	0.550552	0	0	1.31904	1.20183	RWDD1;RPS18;MRPL11
DNA-dependent DNA replication (GO:0006261)	2/129	0.402473	0.550552	0	0	1.46033	1.32909	POLE3;SIRT7
purine ribonucleotide biosynthetic process (GO:0009152)	1948-01-01	0.40368	0.550552	0	0	1.97173	1.78862	DCAKD
regulation of mitochondrion organization (GO:0010821)	1948-01-01	0.40368	0.550552	0	0	1.97173	1.78862	SIRT7
nucleus organization (GO:0006997)	1948-01-01	0.40368	0.550552	0	0	1.97173	1.78862	CEP55
establishment of protein localization to mitochondrion (GO:0072655)	1948-01-01	0.40368	0.550552	0	0	1.97173	1.78862	TIMM10B
positive regulation of endocytosis (GO:0045807)	1948-01-01	0.40368	0.550552	0	0	1.97173	1.78862	GPC3
positive regulation of canonical Wnt signaling pathway (GO:0090263)	2/130	0.406214	0.552204	0	0	1.44885	1.30523	TBL1XR1;GPC3
Golgi organization (GO:0007030)	2/130	0.406214	0.552204	0	0	1.44885	1.30523	SURF4;COG1
protein glycosylation (GO:0006486)	2/130	0.406214	0.552204	0	0	1.44885	1.30523	ALG9;ALG10B
adherens junction organization (GO:0034332)	1949-01-01	0.410076	0.553393	0	0	1.93056	1.72092	CDH1
aminoglycan biosynthetic process (GO:0006023)	1949-01-01	0.410076	0.553393	0	0	1.93056	1.72092	GPC3
regulation of cellular protein metabolic process (GO:0032268)	1949-01-01	0.410076	0.553393	0	0	1.93056	1.72092	EIF2A
regulation of stress-activated MAPK cascade (GO:0032872)	1949-01-01	0.410076	0.553393	0	0	1.93056	1.72092	MAPK8IP1
response to unfolded protein (GO:0006986)	1949-01-01	0.410076	0.553393	0	0	1.93056	1.72092	DNAJB2
RNA catabolic process (GO:0006401)	1949-01-01	0.410076	0.553393	0	0	1.93056	1.72092	NCBP1
neutrophil degranulation (GO:0043312)	6/481	0.410183	0.553393	0	0	1.17273	1.04508	VAMP8;ACTR2;CYB5R3;SURF4;GGH;ILF2
actin polymerization or depolymerization (GO:0008154)	1950-01-01	0.416403	0.556984	0	0	1.89106	1.65676	WASL
amino acid transport (GO:0006865)	1950-01-01	0.416403	0.556984	0	0	1.89106	1.65676	SLC38A10
regulation of complement activation (GO:0030449)	1950-01-01	0.416403	0.556984	0	0	1.89106	1.65676	PHB2
chloride transmembrane transport (GO:1902476)	1950-01-01	0.416403	0.556984	0	0	1.89106	1.65676	SLC1A3
organic hydroxy compound biosynthetic process (GO:1901617)	1950-01-01	0.416403	0.556984	0	0	1.89106	1.65676	PMVK
positive regulation of ion transport (GO:0043270)	1950-01-01	0.416403	0.556984	0	0	1.89106	1.65676	VAMP8
ribosome assembly (GO:0042255)	1950-01-01	0.416403	0.556984	0	0	1.89106	1.65676	EIF2A
iron ion transport (GO:0006826)	1950-01-01	0.416403	0.556984	0	0	1.89106	1.65676	REP15
transmembrane receptor protein serine/threonine kinase signaling pathway (GO:0007178)	2/133	0.417369	0.557076	0	0	1.41545	1.2368	ID1;STUB1
negative regulation of apoptotic process (GO:0043066)	6/485	0.417807	0.557076	0	0	1.1627	1.01473	BABAM2;NUAK2;CCND2;BAG1;PIM1;PHB2
neutrophil activation involved in immune response (GO:0002283)	6/485	0.417807	0.557076	0	0	1.1627	1.01473	VAMP8;ACTR2;CYB5R3;SURF4;GGH;ILF2
blood circulation (GO:0008015)	1951-01-01	0.422664	0.560566	0	0	1.85315	1.59589	CYB5R3
negative regulation of protein ubiquitination (GO:0031397)	1951-01-01	0.422664	0.560566	0	0	1.85315	1.59589	SIRT7
cholesterol transport (GO:0030301)	1951-01-01	0.422664	0.560566	0	0	1.85315	1.59589	STARD4
positive regulation of fat cell differentiation (GO:0045600)	1951-01-01	0.422664	0.560566	0	0	1.85315	1.59589	PIM1
mitotic metaphase plate congression (GO:0007080)	1951-01-01	0.422664	0.560566	0	0	1.85315	1.59589	CEP55
neutrophil mediated immunity (GO:0002446)	6/488	0.423518	0.561106	0	0	1.15528	0.992571	VAMP8;ACTR2;CYB5R3;SURF4;GGH;ILF2
protein localization to plasma membrane (GO:0072659)	2/136	0.428418	0.562818	0	0	1.38355	1.17278	CDH1;TSPAN5
negative regulation of inflammatory response to antigenic stimulus (GO:0002862)	2/136	0.428418	0.562818	0	0	1.38355	1.17278	GPR27;POMC
cellular calcium ion homeostasis (GO:0006874)	2/136	0.428418	0.562818	0	0	1.38355	1.17278	LETM1;AFG3L2
amide biosynthetic process (GO:0043604)	1952-01-01	0.428857	0.562818	0	0	1.81672	1.53809	SPTSSA
cartilage development (GO:0051216)	1952-01-01	0.428857	0.562818	0	0	1.81672	1.53809	COL2A1
endocytic recycling (GO:0032456)	1952-01-01	0.428857	0.562818	0	0	1.81672	1.53809	SNX17
fatty acid beta-oxidation (GO:0006635)	1952-01-01	0.428857	0.562818	0	0	1.81672	1.53809	ECI2
regulation of telomere maintenance via telomerase (GO:0032210)	1952-01-01	0.428857	0.562818	0	0	1.81672	1.53809	MAP2K7
glycolipid metabolic process (GO:0006664)	1952-01-01	0.428857	0.562818	0	0	1.81672	1.53809	SCCPDH
regulation of inflammatory response to antigenic stimulus (GO:0002861)	2/137	0.432077	0.566282	0	0	1.37324	1.15235	GPR27;POMC
regulation of cell population proliferation (GO:0042127)	9/764	0.432401	0.566282	0	0	1.10663	0.927804	DNAJB2;TBRG1;COL18A1;CDC123;CCND2;PRKRA;KIF20B;CDC73;COPS9
bicellular tight junction assembly (GO:0070830)	1953-01-01	0.434984	0.566701	0	0	1.78169	1.48316	CLDN7
cardiac muscle tissue development (GO:0048738)	1953-01-01	0.434984	0.566701	0	0	1.78169	1.48316	GJA1
cellular macromolecule catabolic process (GO:0044265)	1953-01-01	0.434984	0.566701	0	0	1.78169	1.48316	NCBP1
regulation of immune effector process (GO:0002697)	1953-01-01	0.434984	0.566701	0	0	1.78169	1.48316	PHB2
IRE1-mediated unfolded protein response (GO:0036498)	1953-01-01	0.434984	0.566701	0	0	1.78169	1.48316	TLN1
positive regulation of response to external stimulus (GO:0032103)	2/139	0.439357	0.570443	0	0	1.35305	1.11281	SASH1;PUM2
regulation of cellular amino acid metabolic process (GO:0006521)	1954-01-01	0.441046	0.570443	0	0	1.74798	1.43091	BCKDK
regulation of focal adhesion assembly (GO:0051893)	1954-01-01	0.441046	0.570443	0	0	1.74798	1.43091	CORO1C
regulation of humoral immune response (GO:0002920)	1954-01-01	0.441046	0.570443	0	0	1.74798	1.43091	PHB2
cytoplasmic microtubule organization (GO:0031122)	1954-01-01	0.441046	0.570443	0	0	1.74798	1.43091	PCM1
glycosaminoglycan metabolic process (GO:0030203)	1954-01-01	0.441046	0.570443	0	0	1.74798	1.43091	GPC3
unsaturated fatty acid metabolic process (GO:0033559)	1954-01-01	0.441046	0.570443	0	0	1.74798	1.43091	FADS1
protein localization to cell periphery (GO:1990778)	2/140	0.442977	0.572351	0	0	1.34318	1.09366	CDH1;TSPAN5
protein targeting to mitochondrion (GO:0006626)	1955-01-01	0.447043	0.57582	0	0	1.71553	1.38117	TIMM10B
pyruvate metabolic process (GO:0006090)	1955-01-01	0.447043	0.57582	0	0	1.71553	1.38117	SLC16A3
ceramide metabolic process (GO:0006672)	1955-01-01	0.447043	0.57582	0	0	1.71553	1.38117	SPTSSA
chromatin organization (GO:0006325)	2/142	0.450181	0.577521	0	0	1.32385	1.05658	MTF2;NPM3
apoptotic process (GO:0006915)	3/231	0.450254	0.577521	0	0	1.21963	0.973196	DDX41;CDK11B;IER3
regulation of autophagy (GO:0010506)	3/231	0.450254	0.577521	0	0	1.21963	0.973196	CISD2;LAMTOR4;GPR137B
negative regulation of gene expression (GO:0010629)	4/322	0.45283	0.577521	0	0	1.1661	0.923827	SMO;MTF2;DICER1;AURKA
protein-containing complex disassembly (GO:0032984)	1956-01-01	0.452976	0.577521	0	0	1.68425	1.33379	VAMP8
blood vessel morphogenesis (GO:0048514)	1956-01-01	0.452976	0.577521	0	0	1.68425	1.33379	ID1
negative regulation of metabolic process (GO:0009892)	1956-01-01	0.452976	0.577521	0	0	1.68425	1.33379	ID1
glycosaminoglycan catabolic process (GO:0006027)	1956-01-01	0.452976	0.577521	0	0	1.68425	1.33379	GPC3
tight junction assembly (GO:0120192)	1956-01-01	0.452976	0.577521	0	0	1.68425	1.33379	CLDN7
mitochondrial transport (GO:0006839)	1956-01-01	0.452976	0.577521	0	0	1.68425	1.33379	TIMM10B
negative regulation of cell cycle G2/M phase transition (GO:1902750)	1957-01-01	0.458845	0.580864	0	0	1.65409	1.28861	AURKA
carboxylic acid transport (GO:0046942)	1957-01-01	0.458845	0.580864	0	0	1.65409	1.28861	SLC16A3
cellular response to peptide (GO:1901653)	1957-01-01	0.458845	0.580864	0	0	1.65409	1.28861	GJA1
dicarboxylic acid metabolic process (GO:0043648)	1957-01-01	0.458845	0.580864	0	0	1.65409	1.28861	MTHFR
positive regulation of gene expression, epigenetic (GO:0045815)	1957-01-01	0.458845	0.580864	0	0	1.65409	1.28861	POLR2L
icosanoid metabolic process (GO:0006690)	1957-01-01	0.458845	0.580864	0	0	1.65409	1.28861	FADS1
monocarboxylic acid transport (GO:0015718)	1957-01-01	0.458845	0.580864	0	0	1.65409	1.28861	SLC16A3
cellular protein metabolic process (GO:0044267)	5/417	0.462031	0.584306	0	0	1.12498	0.868626	AFG3L2;RPS18;STK38;GPC3;MRPL11
regulation of mRNA stability (GO:0043488)	2/146	0.464428	0.585845	0	0	1.28682	0.986925	PCBP4;PUM2
receptor metabolic process (GO:0043112)	1958-01-01	0.464652	0.585845	0	0	1.62499	1.2455	REP15
positive regulation of mitochondrion organization (GO:0010822)	1958-01-01	0.464652	0.585845	0	0	1.62499	1.2455	AURKA
protein polymerization (GO:0051258)	1959-01-01	0.470397	0.590709	0	0	1.59689	1.20434	WASL
regulation of secretion by cell (GO:1903530)	1959-01-01	0.470397	0.590709	0	0	1.59689	1.20434	VAMP8
fatty acid oxidation (GO:0019395)	1959-01-01	0.470397	0.590709	0	0	1.59689	1.20434	ECI2
selective autophagy (GO:0061912)	1959-01-01	0.470397	0.590709	0	0	1.59689	1.20434	PHB2
positive regulation of transferase activity (GO:0051347)	2/148	0.47147	0.591463	0	0	1.26906	0.954207	MAP2K7;WRAP53
axonogenesis (GO:0007409)	3/240	0.475134	0.59427	0	0	1.17278	0.87273	AFG3L2;CTNNA2;EFNA4
apical junction assembly (GO:0043297)	1960-01-01	0.476081	0.59427	0	0	1.56975	1.16502	CLDN7
homophilic cell adhesion via plasma membrane adhesion molecules (GO:0007156)	1960-01-01	0.476081	0.59427	0	0	1.56975	1.16502	CDH1
ribonucleoprotein complex biogenesis (GO:0022613)	1960-01-01	0.476081	0.59427	0	0	1.56975	1.16502	NOP14
RNA methylation (GO:0001510)	1960-01-01	0.476081	0.59427	0	0	1.56975	1.16502	THUMPD3
response to light stimulus (GO:0009416)	1961-01-01	0.481703	0.60069	0	0	1.54351	1.12742	MAP2K7
regulation of neurogenesis (GO:0050767)	1962-01-01	0.487266	0.606419	0	0	1.51813	1.09145	PCM1
positive regulation of cysteine-type endopeptidase activity (GO:2001056)	1962-01-01	0.487266	0.606419	0	0	1.51813	1.09145	CYCS
amyloid fibril formation (GO:1990000)	1963-01-01	0.492769	0.609632	0	0	1.49356	1.05702	TSPAN5
cell cycle G1/S phase transition (GO:0044843)	1963-01-01	0.492769	0.609632	0	0	1.49356	1.05702	CCNH
COPII vesicle coating (GO:0048208)	1963-01-01	0.492769	0.609632	0	0	1.49356	1.05702	TRAPPC6A
positive regulation of Ras protein signal transduction (GO:0046579)	1963-01-01	0.492769	0.609632	0	0	1.49356	1.05702	LRRC59
vesicle coating (GO:0006901)	1963-01-01	0.492769	0.609632	0	0	1.49356	1.05702	TRAPPC6A
vesicle targeting, rough ER to cis-Golgi (GO:0048207)	1963-01-01	0.492769	0.609632	0	0	1.49356	1.05702	TRAPPC6A
negative regulation of cell cycle process (GO:0010948)	1964-01-01	0.498214	0.613941	0	0	1.46978	1.02403	PHC1
diterpenoid metabolic process (GO:0016101)	1964-01-01	0.498214	0.613941	0	0	1.46978	1.02403	GPC3
regulation of transcription initiation from RNA polymerase II promoter (GO:0060260)	1964-01-01	0.498214	0.613941	0	0	1.46978	1.02403	SUB1
protein catabolic process (GO:0030163)	1964-01-01	0.498214	0.613941	0	0	1.46978	1.02403	UCHL3
peptidyl-serine phosphorylation (GO:0018105)	2/156	0.499076	0.614398	0	0	1.20265	0.835837	STK38;AURKA
positive regulation of transcription, DNA-templated (GO:0045893)	13/1183	0.501488	0.61573	0	0	1.02908	0.710243	ACTR2;WASL;SIRT7;ILF2;RLF;ETS2;POMC;BCL9;CDH1;TBL1XR1;MTF2;BTRC;MAP2K7
regulation of intracellular signal transduction (GO:1902531)	5/437	0.502971	0.61573	0	0	1.07179	0.736559	ITFG2;IER3;RHNO1;RAD9A;AURKA
regulation of cell-matrix adhesion (GO:0001952)	1965-01-01	0.5036	0.61573	0	0	1.44674	0.992426	CORO1C
inorganic anion transmembrane transport (GO:0098661)	1965-01-01	0.5036	0.61573	0	0	1.44674	0.992426	SLC1A3
steroid biosynthetic process (GO:0006694)	1965-01-01	0.5036	0.61573	0	0	1.44674	0.992426	PMVK
tRNA modification (GO:0006400)	1965-01-01	0.5036	0.61573	0	0	1.44674	0.992426	THUMPD3
protein autoubiquitination (GO:0051865)	1965-01-01	0.5036	0.61573	0	0	1.44674	0.992426	STUB1
organonitrogen compound biosynthetic process (GO:1901566)	2/158	0.505832	0.617737	0	0	1.18711	0.809073	SLC44A1;SPTSSA
positive regulation of transcription by RNA polymerase II (GO:0045944)	10/908	0.508628	0.617737	0	0	1.03105	0.697028	POMC;BCL9;ACTR2;TBL1XR1;SUB1;MTF2;WASL;SIRT7;RLF;CDC73
negative regulation of G2/M transition of mitotic cell cycle (GO:0010972)	1966-01-01	0.508929	0.617737	0	0	1.42441	0.962115	AURKA
cellular response to nutrient levels (GO:0031669)	1966-01-01	0.508929	0.617737	0	0	1.42441	0.962115	FADS1
embryonic organ development (GO:0048568)	1966-01-01	0.508929	0.617737	0	0	1.42441	0.962115	COL2A1
ERBB signaling pathway (GO:0038127)	1966-01-01	0.508929	0.617737	0	0	1.42441	0.962115	STUB1
positive regulation of cell cycle (GO:0045787)	1966-01-01	0.508929	0.617737	0	0	1.42441	0.962115	CCND2
protein autophosphorylation (GO:0046777)	2/159	0.509189	0.617737	0	0	1.17949	0.796078	PIM1;AURKA
regulation of canonical Wnt signaling pathway (GO:0060828)	3/253	0.510132	0.618282	0	0	1.11105	0.747833	TBL1XR1;GPC3;BTRC
anion transmembrane transport (GO:0098656)	1967-01-01	0.514201	0.622009	0	0	1.40276	0.933034	SLC1A3
positive regulation of catabolic process (GO:0009896)	1967-01-01	0.514201	0.622009	0	0	1.40276	0.933034	GPC3
peptide biosynthetic process (GO:0043043)	2/162	0.519168	0.625899	0	0	1.15719	0.758572	RPS18;MRPL11
canonical Wnt signaling pathway (GO:0060070)	1968-01-01	0.519416	0.625899	0	0	1.38175	0.905117	BCL9
negative regulation of transforming growth factor beta receptor signaling pathway (GO:0030512)	1968-01-01	0.519416	0.625899	0	0	1.38175	0.905117	STUB1
regulation of myeloid cell differentiation (GO:0045637)	1968-01-01	0.519416	0.625899	0	0	1.38175	0.905117	CDC73
cellular response to decreased oxygen levels (GO:0036294)	1969-01-01	0.524576	0.630297	0	0	1.36136	0.878304	STUB1
RNA 3'-end processing (GO:0031123)	1969-01-01	0.524576	0.630297	0	0	1.36136	0.878304	NCBP1
positive regulation of MAP kinase activity (GO:0043406)	1969-01-01	0.524576	0.630297	0	0	1.36136	0.878304	SASH1
ubiquitin-dependent protein catabolic process (GO:0006511)	4/354	0.526316	0.631781	0	0	1.05774	0.678915	TBL1XR1;STUB1;BTRC;AURKA
COPII-coated vesicle budding (GO:0090114)	1970-01-01	0.529681	0.634603	0	0	1.34157	0.85254	TRAPPC6A
sterol metabolic process (GO:0016125)	1970-01-01	0.529681	0.634603	0	0	1.34157	0.85254	PMVK
cellular component assembly (GO:0022607)	3/261	0.531056	0.635643	0	0	1.07616	0.681088	AFG3L2;GPAA1;WASL
fatty acid biosynthetic process (GO:0006633)	1971-01-01	0.534731	0.63882	0	0	1.32233	0.82777	FADS1
histone acetylation (GO:0016573)	1971-01-01	0.534731	0.63882	0	0	1.32233	0.82777	POLE3
cellular protein-containing complex assembly (GO:0034622)	2/168	0.53872	0.642972	0	0	1.11503	0.68971	VAMP8;TBCC
peptidyl-serine modification (GO:0018209)	2/169	0.541925	0.64507	0	0	1.10829	0.67897	STK38;AURKA
negative regulation of cell adhesion (GO:0007162)	1973-01-01	0.54467	0.64507	0	0	1.28547	0.781022	CDH1
antigen processing and presentation of exogenous peptide antigen via MHC class I, TAP-dependent (GO:0002479)	1973-01-01	0.54467	0.64507	0	0	1.28547	0.781022	VAMP8
regulation of actin filament-based process (GO:0032970)	1973-01-01	0.54467	0.64507	0	0	1.28547	0.781022	RND3
regulation of hydrolase activity (GO:0051336)	1973-01-01	0.54467	0.64507	0	0	1.28547	0.781022	GPR137B
chromatin assembly (GO:0031497)	1973-01-01	0.54467	0.64507	0	0	1.28547	0.781022	POLE3
neurotransmitter transport (GO:0006836)	1973-01-01	0.54467	0.64507	0	0	1.28547	0.781022	SLC1A3
positive regulation of JNK cascade (GO:0046330)	1973-01-01	0.54467	0.64507	0	0	1.28547	0.781022	MAPK8IP1
cell-cell adhesion via plasma-membrane adhesion molecules (GO:0098742)	2/170	0.545115	0.64507	0	0	1.10164	0.668429	CDH1;CLDN7
sphingolipid biosynthetic process (GO:0030148)	1974-01-01	0.549559	0.649715	0	0	1.2678	0.758953	SPTSSA
positive regulation of ERK1 and ERK2 cascade (GO:0070374)	2/172	0.551448	0.650751	0	0	1.08857	0.647924	MAP2K7;PHB2
positive regulation of cell migration (GO:0030335)	3/269	0.551475	0.650751	0	0	1.04337	0.620969	SMO;KIF20B;GTSE1
nucleic acid phosphodiester bond hydrolysis (GO:0090305)	1975-01-01	0.554397	0.653583	0	0	1.2506	0.737698	DICER1
regulation of cell division (GO:0051302)	1976-01-01	0.559183	0.655522	0	0	1.23387	0.71722	AURKA
chloride transport (GO:0006821)	1976-01-01	0.559183	0.655522	0	0	1.23387	0.71722	SLC1A3
phospholipid metabolic process (GO:0006644)	1976-01-01	0.559183	0.655522	0	0	1.23387	0.71722	FADS1
regulation of RNA splicing (GO:0043484)	1976-01-01	0.559183	0.655522	0	0	1.23387	0.71722	HNRNPL
positive regulation of growth (GO:0045927)	1976-01-01	0.559183	0.655522	0	0	1.23387	0.71722	NCBP1
RNA transport (GO:0050658)	1976-01-01	0.559183	0.655522	0	0	1.23387	0.71722	NCBP1
regulation of cellular macromolecule biosynthetic process (GO:2000112)	5/468	0.563869	0.658605	0	0	0.998429	0.572033	CRABP2;MTF2;CDK11B;FADS1;EIF2A
regulation of organelle assembly (GO:1902115)	1977-01-01	0.563918	0.658605	0	0	1.21757	0.697481	CEP76
phosphatidylcholine metabolic process (GO:0046470)	1977-01-01	0.563918	0.658605	0	0	1.21757	0.697481	SLC44A1
positive regulation of protein modification by small protein conjugation or removal (GO:1903322)	1977-01-01	0.563918	0.658605	0	0	1.21757	0.697481	STUB1
protein modification process (GO:0036211)	1978-01-01	0.568602	0.661607	0	0	1.2017	0.678447	STK38
negative regulation of blood vessel morphogenesis (GO:2000181)	1978-01-01	0.568602	0.661607	0	0	1.2017	0.678447	SPARC
antigen processing and presentation of exogenous peptide antigen via MHC class I (GO:0042590)	1978-01-01	0.568602	0.661607	0	0	1.2017	0.678447	VAMP8
negative regulation of protein serine/threonine kinase activity (GO:0071901)	1978-01-01	0.568602	0.661607	0	0	1.2017	0.678447	STK38
negative regulation of immune response (GO:0050777)	2/178	0.570075	0.662706	0	0	1.05114	0.590725	GPR27;POMC
regulation of cellular response to heat (GO:1900034)	1979-01-01	0.573236	0.665762	0	0	1.18623	0.660086	BAG1
positive regulation of cellular biosynthetic process (GO:0031328)	2/180	0.576159	0.668537	0	0	1.03922	0.572996	STARD4;UPF3A
regulation of protein localization to plasma membrane (GO:1903076)	1980-01-01	0.57782	0.668605	0	0	1.17115	0.642369	VAMP8
glycerophospholipid metabolic process (GO:0006650)	1980-01-01	0.57782	0.668605	0	0	1.17115	0.642369	PIGX
lipid biosynthetic process (GO:0008610)	1980-01-01	0.57782	0.668605	0	0	1.17115	0.642369	FADS1
activation of cysteine-type endopeptidase activity involved in apoptotic process (GO:0006919)	1981-01-01	0.582356	0.67199	0	0	1.15646	0.625265	CYCS
negative regulation of protein modification process (GO:0031400)	1981-01-01	0.582356	0.67199	0	0	1.15646	0.625265	CORO1C
positive regulation of cellular amide metabolic process (GO:0034250)	1981-01-01	0.582356	0.67199	0	0	1.15646	0.625265	UPF3A
positive regulation of protein ubiquitination (GO:0031398)	1982-01-01	0.586843	0.676544	0	0	1.14212	0.608748	STUB1
endoplasmic reticulum to Golgi vesicle-mediated transport (GO:0006888)	2/185	0.591094	0.678538	0	0	1.01057	0.531336	TRAPPC6A;COG1
regulation of Notch signaling pathway (GO:0008593)	1983-01-01	0.591282	0.678538	0	0	1.12813	0.592793	TSPAN5
epidermis development (GO:0008544)	1983-01-01	0.591282	0.678538	0	0	1.12813	0.592793	CRABP2
glycoprotein biosynthetic process (GO:0009101)	1983-01-01	0.591282	0.678538	0	0	1.12813	0.592793	ALG10B
long-chain fatty acid metabolic process (GO:0001676)	1983-01-01	0.591282	0.678538	0	0	1.12813	0.592793	FADS1
proteolysis (GO:0006508)	3/287	0.595449	0.681703	0	0	0.976337	0.506171	AFG3L2;SDE2;LAP3
anaphase-promoting complex-dependent catabolic process (GO:0031145)	1984-01-01	0.595673	0.681703	0	0	1.11449	0.577374	AURKA
nuclear export (GO:0051168)	1984-01-01	0.595673	0.681703	0	0	1.11449	0.577374	NCBP1
B cell activation (GO:0042113)	1985-01-01	0.600018	0.684797	0	0	1.10116	0.56247	PHB2
G1/S transition of mitotic cell cycle (GO:0000082)	1985-01-01	0.600018	0.684797	0	0	1.10116	0.56247	CCNH
positive regulation of protein catabolic process (GO:0045732)	1985-01-01	0.600018	0.684797	0	0	1.10116	0.56247	GPC3
negative regulation of phosphorylation (GO:0042326)	1986-01-01	0.604316	0.688447	0	0	1.08815	0.548057	CORO1C
regulation of Ras protein signal transduction (GO:0046578)	1986-01-01	0.604316	0.688447	0	0	1.08815	0.548057	LRRC59
negative regulation of angiogenesis (GO:0016525)	1987-01-01	0.608568	0.692661	0	0	1.07544	0.534116	SPARC
ribosome biogenesis (GO:0042254)	2/192	0.611343	0.695187	0	0	0.972989	0.478805	NOP14;EIF2A
retrograde transport, endosome to Golgi (GO:0042147)	1988-01-01	0.612774	0.696183	0	0	1.06303	0.520628	SURF4
regulation of cysteine-type endopeptidase activity involved in apoptotic process (GO:0043281)	1989-01-01	0.616936	0.697745	0	0	1.0509	0.507572	CYCS
positive regulation of inflammatory response (GO:0050729)	1989-01-01	0.616936	0.697745	0	0	1.0509	0.507572	VAMP8
transforming growth factor beta receptor signaling pathway (GO:0007179)	1989-01-01	0.616936	0.697745	0	0	1.0509	0.507572	ID1
mitochondrial translational elongation (GO:0070125)	1989-01-01	0.616936	0.697745	0	0	1.0509	0.507572	MRPL11
mitochondrial translational termination (GO:0070126)	1989-01-01	0.616936	0.697745	0	0	1.0509	0.507572	MRPL11
regulation of transcription, DNA-templated (GO:0006355)	23/2244	0.619415	0.697988	0	0	0.952344	0.456153	PHC1;KDM2A;KDM3B;CRABP2;PRRX1;CCNH;PHB2;ILF2;RLF;CDK11B;ETS2;CDH1;TBL1XR1;SUB1;ID1;MTF2;ID3;CCNL1;BTRC;MAP2K7;FADS1;ZKSCAN1;POLR2L
protein localization to membrane (GO:0072657)	2/195	0.619785	0.697988	0	0	0.957718	0.458156	CDH1;TSPAN5
negative regulation of protein kinase activity (GO:0006469)	1990-01-01	0.621053	0.697988	0	0	1.03904	0.494933	CORO1C
positive regulation of autophagy (GO:0010508)	1990-01-01	0.621053	0.697988	0	0	1.03904	0.494933	PHB2
positive regulation of binding (GO:0051099)	1990-01-01	0.621053	0.697988	0	0	1.03904	0.494933	NCBP1
SRP-dependent cotranslational protein targeting to membrane (GO:0006614)	1990-01-01	0.621053	0.697988	0	0	1.03904	0.494933	RPS18
protein complex oligomerization (GO:0051259)	1990-01-01	0.621053	0.697988	0	0	1.03904	0.494933	LETM1
regulation of actin cytoskeleton organization (GO:0032956)	1991-01-01	0.625126	0.701306	0	0	1.02744	0.482693	RND3
positive regulation of transport (GO:0051050)	1991-01-01	0.625126	0.701306	0	0	1.02744	0.482693	GPC3
regulation of endothelial cell proliferation (GO:0001936)	1992-01-01	0.629156	0.704564	0	0	1.0161	0.470835	SPARC
retinoid metabolic process (GO:0001523)	1992-01-01	0.629156	0.704564	0	0	1.0161	0.470835	GPC3
endomembrane system organization (GO:0010256)	2/199	0.630822	0.705799	0	0	0.938081	0.432203	SURF4;COG1
MAPK cascade (GO:0000165)	3/303	0.632125	0.706625	0	0	0.923507	0.423584	BTRC;MAP2K7;RGL2
regulation of epithelial cell proliferation (GO:0050678)	1993-01-01	0.633142	0.707131	0	0	1.005	0.459346	CDC73
negative regulation of MAPK cascade (GO:0043409)	1994-01-01	0.637086	0.709006	0	0	0.994144	0.448211	STK38
cotranslational protein targeting to membrane (GO:0006613)	1994-01-01	0.637086	0.709006	0	0	0.994144	0.448211	RPS18
nucleosome organization (GO:0034728)	1994-01-01	0.637086	0.709006	0	0	0.994144	0.448211	POLE3
interleukin-1-mediated signaling pathway (GO:0070498)	1994-01-01	0.637086	0.709006	0	0	0.994144	0.448211	BTRC
regulation of angiogenesis (GO:0045765)	2/203	0.641609	0.712772	0	0	0.919225	0.40793	SPARC;SASH1
axon guidance (GO:0007411)	2/203	0.641609	0.712772	0	0	0.919225	0.40793	SMO;EFNA4
regulation of vesicle-mediated transport (GO:0060627)	1996-01-01	0.644847	0.7151	0	0	0.973116	0.426947	SNX17
translational termination (GO:0006415)	1996-01-01	0.644847	0.7151	0	0	0.973116	0.426947	MRPL11
regulation of MAP kinase activity (GO:0043405)	1997-01-01	0.648665	0.716795	0	0	0.96293	0.416793	STK38
double-strand break repair via homologous recombination (GO:0000724)	1997-01-01	0.648665	0.716795	0	0	0.96293	0.416793	RAD51AP1
positive regulation of cold-induced thermogenesis (GO:0120162)	1997-01-01	0.648665	0.716795	0	0	0.96293	0.416793	GJA1
glycosaminoglycan biosynthetic process (GO:0006024)	1997-01-01	0.648665	0.716795	0	0	0.96293	0.416793	GPC3
cilium assembly (GO:0060271)	3/314	0.655977	0.724236	0	0	0.89034	0.375393	ACTR2;PCM1;CEP76
cell-matrix adhesion (GO:0007160)	1/100	0.659877	0.7279	0	0	0.933608	0.388102	TIMM10B
positive regulation of cellular process (GO:0048522)	6/625	0.662597	0.730256	0	0	0.893206	0.367633	CDC123;CCND2;NCBP1;DICER1;KIF20B;COPS9
cellular response to chemical stress (GO:0062197)	1/101	0.663535	0.730647	0	0	0.924225	0.379093	CYCS
negative regulation of inflammatory response (GO:0050728)	2/212	0.664973	0.731587	0	0	0.879425	0.358813	GPR27;POMC
regulation of protein catabolic process (GO:0042176)	1/102	0.667153	0.732056	0	0	0.915028	0.370344	GPC3
positive regulation of cell growth (GO:0030307)	1/102	0.667153	0.732056	0	0	0.915028	0.370344	NCBP1
positive regulation of vasculature development (GO:1904018)	1/102	0.667153	0.732056	0	0	0.915028	0.370344	SASH1
organelle assembly (GO:0070925)	4/425	0.669789	0.733889	0	0	0.876145	0.351153	ACTR2;PCM1;TRAPPC6A;EIF2A
positive regulation of protein modification process (GO:0031401)	2/214	0.669996	0.733889	0	0	0.87104	0.348836	CCND2;ALG10B
protein targeting to ER (GO:0045047)	1/103	0.670733	0.734054	0	0	0.906011	0.361846	RPS18
cellular metal ion homeostasis (GO:0006875)	1/104	0.674274	0.736642	0	0	0.897169	0.353591	LETM1
translational elongation (GO:0006414)	1/104	0.674274	0.736642	0	0	0.897169	0.353591	MRPL11
activation of GTPase activity (GO:0090630)	1/105	0.677778	0.737894	0	0	0.888498	0.345568	CORO1C
regulation of JNK cascade (GO:0046328)	1/105	0.677778	0.737894	0	0	0.888498	0.345568	MAPK8IP1
positive regulation of cellular metabolic process (GO:0031325)	1/105	0.677778	0.737894	0	0	0.888498	0.345568	STARD4
mitochondrial translation (GO:0032543)	1/105	0.677778	0.737894	0	0	0.888498	0.345568	MRPL11
regulation of nucleic acid-templated transcription (GO:1903506)	4/430	0.678689	0.738244	0	0	0.865638	0.335514	CRABP2;MTF2;CDK11B;FADS1
regulation of phosphatidylinositol 3-kinase signaling (GO:0014066)	1/106	0.681244	0.739096	0	0	0.879991	0.337771	IER3
small GTPase mediated signal transduction (GO:0007264)	1/106	0.681244	0.739096	0	0	0.879991	0.337771	RGL2
positive regulation of protein serine/threonine kinase activity (GO:0071902)	1/106	0.681244	0.739096	0	0	0.879991	0.337771	CCND2
positive regulation of cell motility (GO:2000147)	2/221	0.687101	0.744806	0	0	0.842897	0.316317	SMO;GTSE1
negative regulation of transmembrane receptor protein serine/threonine kinase signaling pathway (GO:0090101)	1/108	0.688065	0.745205	0	0	0.863455	0.322822	STUB1
response to tumor necrosis factor (GO:0034612)	1/110	0.694741	0.751785	0	0	0.847526	0.308683	MAP2K7
positive regulation of intracellular signal transduction (GO:1902533)	5/546	0.698248	0.754928	0	0	0.851029	0.305674	GJA1;LAMTOR4;PHB2;SASH1;PUM2
negative regulation of cellular macromolecule biosynthetic process (GO:2000113)	5/547	0.699771	0.755922	0	0	0.849415	0.303243	PHC1;ID1;ID3;BTRC;PHB2
regulation of cytoskeleton organization (GO:0051493)	1/112	0.701274	0.75624	0	0	0.83217	0.295301	RND3
regulation of macroautophagy (GO:0016241)	1/112	0.701274	0.75624	0	0	0.83217	0.295301	LAMTOR4
cilium organization (GO:0044782)	2/228	0.703475	0.757961	0	0	0.816497	0.287181	ACTR2;PCM1
positive regulation of metabolic process (GO:0009893)	1/113	0.704488	0.7584	0	0	0.824698	0.288878	GJA1
activation of protein kinase activity (GO:0032147)	1/114	0.707668	0.759245	0	0	0.817358	0.282626	PHB2
negative regulation of cell motility (GO:2000146)	1/114	0.707668	0.759245	0	0	0.817358	0.282626	CDH1
cellular response to transforming growth factor beta stimulus (GO:0071560)	1/114	0.707668	0.759245	0	0	0.817358	0.282626	ID1
nervous system development (GO:0007399)	4/447	0.707699	0.759245	0	0	0.831689	0.287545	FARP1;SMO;CDH1;NAV2
cellular amide metabolic process (GO:0043603)	1/115	0.710814	0.759334	0	0	0.810147	0.276539	MTHFR
cellular response to lectin (GO:1990858)	1/115	0.710814	0.759334	0	0	0.810147	0.276539	BTRC
cellular response to molecule of bacterial origin (GO:0071219)	1/115	0.710814	0.759334	0	0	0.810147	0.276539	CDC73
stimulatory C-type lectin receptor signaling pathway (GO:0002223)	1/115	0.710814	0.759334	0	0	0.810147	0.276539	BTRC
positive regulation of protein metabolic process (GO:0051247)	1/115	0.710814	0.759334	0	0	0.810147	0.276539	GPC3
cytosolic transport (GO:0016482)	1/116	0.713926	0.760064	0	0	0.803062	0.270612	CCDC91
positive regulation of angiogenesis (GO:0045766)	1/116	0.713926	0.760064	0	0	0.803062	0.270612	SASH1
ion transport (GO:0006811)	1/116	0.713926	0.760064	0	0	0.803062	0.270612	SLC1A3
sphingolipid metabolic process (GO:0006665)	1/116	0.713926	0.760064	0	0	0.803062	0.270612	SPTSSA
positive regulation of multicellular organismal process (GO:0051240)	3/345	0.717161	0.76286	0	0	0.808348	0.268739	VAMP8;GJA1;SMO
negative regulation of response to external stimulus (GO:0032102)	1/118	0.720051	0.764634	0	0	0.789254	0.259217	CTNNA2
positive regulation of protein-containing complex assembly (GO:0031334)	1/118	0.720051	0.764634	0	0	0.789254	0.259217	STUB1
positive regulation of cysteine-type endopeptidase activity involved in apoptotic process (GO:0043280)	1/119	0.723064	0.766534	0	0	0.782526	0.25374	CYCS
innate immune response activating cell surface receptor signaling pathway (GO:0002220)	1/119	0.723064	0.766534	0	0	0.782526	0.25374	BTRC
regulation of ERK1 and ERK2 cascade (GO:0070372)	2/238	0.725629	0.767096	0	0	0.7815	0.25064	MAP2K7;PHB2
cellular response to lipopolysaccharide (GO:0071222)	1/120	0.726045	0.767096	0	0	0.77591	0.248402	CDC73
cytoskeleton organization (GO:0007010)	1/120	0.726045	0.767096	0	0	0.77591	0.248402	RND3
macroautophagy (GO:0016236)	1/120	0.726045	0.767096	0	0	0.77591	0.248402	VAMP8
protein homooligomerization (GO:0051260)	1/121	0.728994	0.769562	0	0	0.769405	0.243201	LETM1
epithelium development (GO:0060429)	1/122	0.731912	0.771341	0	0	0.763008	0.238131	SMO
potassium ion transport (GO:0006813)	1/122	0.731912	0.771341	0	0	0.763008	0.238131	SLC1A3
regulation of anatomical structure morphogenesis (GO:0022603)	1/123	0.734798	0.773731	0	0	0.756715	0.233189	SPARC
cellular response to oxidative stress (GO:0034599)	1/125	0.740478	0.778403	0	0	0.744434	0.223673	CYCS
regulation of phosphorylation (GO:0042325)	1/125	0.740478	0.778403	0	0	0.744434	0.223673	CORO1C
positive regulation of DNA-binding transcription factor activity (GO:0051091)	2/246	0.742334	0.7797	0	0	0.755568	0.225125	SMO;PHB2
regulation of transcription by RNA polymerase II (GO:0006357)	21/2206	0.747241	0.784196	0	0	0.876492	0.255381	ACTR2;KDM2A;KDM3B;PRRX1;CCNH;DICER1;WASL;SIRT7;RLF;GATAD2B;ETS2;CDC73;POMC;BCL9;TBL1XR1;SUB1;ID1;MTF2;ID3;CCNL1;ZKSCAN1
positive regulation of macromolecule biosynthetic process (GO:0010557)	1/129	0.751476	0.787321	0	0	0.721024	0.206008	UPF3A
muscle contraction (GO:0006936)	1/129	0.751476	0.787321	0	0	0.721024	0.206008	TLN1
cellular response to hypoxia (GO:0071456)	1/131	0.756801	0.791574	0	0	0.709859	0.197806	STUB1
cellular response to metal ion (GO:0071248)	1/131	0.756801	0.791574	0	0	0.709859	0.197806	CDH1
protein transport (GO:0015031)	3/369	0.758512	0.792702	0	0	0.754409	0.208516	ARL4A;SNX17;REP15
positive regulation of gene expression (GO:0010628)	4/482	0.761353	0.79437	0	0	0.769396	0.209782	GJA1;SMO;UPF3A;POLR2L
regulation of cell motility (GO:2000145)	1/133	0.762011	0.79437	0	0	0.699033	0.189993	KIF2A
defense response to virus (GO:0051607)	1/133	0.762011	0.79437	0	0	0.699033	0.189993	PHB2
positive regulation of cell differentiation (GO:0045597)	2/258	0.765764	0.797618	0	0	0.719708	0.192077	GJA1;CTNNA2
potassium ion transmembrane transport (GO:0071805)	1/139	0.776986	0.807962	0	0	0.668436	0.168668	SLC1A3
protein dephosphorylation (GO:0006470)	1/139	0.776986	0.807962	0	0	0.668436	0.168668	BTRC
regulation of protein phosphorylation (GO:0001932)	2/266	0.780341	0.810778	0	0	0.697613	0.173025	CCND2;CORO1C
negative regulation of signal transduction (GO:0009968)	2/267	0.782107	0.811266	0	0	0.694945	0.170792	GPC3;BTRC
protein deubiquitination (GO:0016579)	2/267	0.782107	0.811266	0	0	0.694945	0.170792	BABAM2;UCHL3
Ras protein signal transduction (GO:0007265)	1/142	0.784118	0.81173	0	0	0.654114	0.159078	RGL2
protein localization to organelle (GO:0033365)	1/142	0.784118	0.81173	0	0	0.654114	0.159078	CEP68
protein-DNA complex assembly (GO:0065004)	1/143	0.786444	0.81173	0	0	0.649474	0.156026	CCNH
receptor-mediated endocytosis (GO:0006898)	1/143	0.786444	0.81173	0	0	0.649474	0.156026	SPARC
nitrogen compound transport (GO:0071705)	1/143	0.786444	0.81173	0	0	0.649474	0.156026	SLC44A1
monocarboxylic acid metabolic process (GO:0032787)	1/143	0.786444	0.81173	0	0	0.649474	0.156026	SLC16A3
positive regulation of MAPK cascade (GO:0043410)	2/274	0.794121	0.818978	0	0	0.676817	0.156019	MAP2K7;PHB2
protein modification by small protein removal (GO:0070646)	2/276	0.797445	0.82173	0	0	0.671808	0.152058	BABAM2;UCHL3
plasma membrane bounded cell projection assembly (GO:0120031)	2/278	0.800722	0.823758	0	0	0.666872	0.148207	ACTR2;PCM1
brain development (GO:0007420)	1/150	0.802045	0.823758	0	0	0.618742	0.136488	CTNNA2
cellular response to organic cyclic compound (GO:0071407)	1/150	0.802045	0.823758	0	0	0.618742	0.136488	CDH1
response to cytokine (GO:0034097)	1/150	0.802045	0.823758	0	0	0.618742	0.136488	MAP2K7
negative regulation of protein phosphorylation (GO:0001933)	1/152	0.806291	0.827439	0	0	0.610484	0.131444	CORO1C
dephosphorylation (GO:0016311)	1/153	0.808379	0.828903	0	0	0.606437	0.129004	BTRC
regulation of apoptotic process (GO:0042981)	6/742	0.809804	0.829685	0	0	0.746629	0.157511	BABAM2;NUAK2;CCND2;BAG1;PIM1;PHB2
cellular response to interleukin-1 (GO:0071347)	1/155	0.812489	0.831755	0	0	0.5985	0.12428	BTRC
regulation of cell differentiation (GO:0045595)	1/156	0.814511	0.833144	0	0	0.594609	0.121994	FADS1
T cell receptor signaling pathway (GO:0050852)	1/158	0.81849	0.836531	0	0	0.586974	0.117567	BTRC
response to lipopolysaccharide (GO:0032496)	1/159	0.820448	0.837847	0	0	0.583229	0.115424	CDC73
rRNA metabolic process (GO:0016072)	1/162	0.826196	0.843029	0	0	0.572274	0.109261	NOP14
heart development (GO:0007507)	1/164	0.829925	0.846145	0	0	0.565195	0.105363	GPC3
regulation of neuron projection development (GO:0010975)	1/165	0.83176	0.847326	0	0	0.56172	0.103475	CTNNA2
positive regulation of I-kappaB kinase/NF-kappaB signaling (GO:0043123)	1/171	0.842362	0.857429	0	0	0.541729	0.0929308	GJA1
rRNA processing (GO:0006364)	1/173	0.845747	0.860175	0	0	0.535375	0.0896943	NOP14
glycerophospholipid biosynthetic process (GO:0046474)	1/177	0.8523	0.866136	0	0	0.523101	0.0836004	SLC44A1
regulation of immune response (GO:0050776)	1/179	0.855472	0.868654	0	0	0.51717	0.0807316	COL2A1
cellular response to oxygen-containing compound (GO:1901701)	2/323	0.862994	0.875583	0	0	0.572063	0.0842917	LAMTOR4;CDC73
antigen receptor-mediated signaling pathway (GO:0050851)	1/185	0.864586	0.876487	0	0	0.500153	0.0727745	BTRC
regulation of GTPase activity (GO:0043087)	1/189	0.870342	0.881609	0	0	0.489412	0.0679641	GPR137B
negative regulation of cell differentiation (GO:0045596)	1/191	0.873128	0.883716	0	0	0.484211	0.0656943	CDC73
positive regulation of cytokine production (GO:0001819)	2/335	0.876304	0.886214	0	0	0.551108	0.0727694	DDX41;POLR2L
phosphate-containing compound metabolic process (GO:0006796)	1/212	0.899016	0.908449	0	0	0.435552	0.0463665	BCKDK
positive regulation of GTPase activity (GO:0043547)	1/214	0.901188	0.909909	0	0	0.431418	0.0448852	CORO1C
cellular response to lipid (GO:0071396)	1/219	0.906418	0.914452	0	0	0.421415	0.0414061	CDC73
regulation of I-kappaB kinase/NF-kappaB signaling (GO:0043122)	1/224	0.911372	0.91871	0	0	0.411861	0.0382224	GJA1
positive regulation of macromolecule metabolic process (GO:0010604)	2/384	0.919201	0.925857	0	0	0.479206	0.0403732	GJA1;SMO
anterograde trans-synaptic signaling (GO:0098916)	1/244	0.928711	0.934683	0	0	0.377577	0.0279248	SLC1A3
positive regulation of phosphorylation (GO:0042327)	1/253	0.935368	0.940627	0	0	0.363924	0.0243156	CCND2
central nervous system development (GO:0007417)	1/268	0.945117	0.949668	0	0	0.343215	0.0193735	SMO
inorganic cation transmembrane transport (GO:0098662)	1/274	0.948593	0.952396	0	0	0.335569	0.0177099	SLC1A3
innate immune response (GO:0045087)	1/302	0.96213	0.965214	0	0	0.303917	0.0117329	PHB2
chemical synaptic transmission (GO:0007268)	1/306	0.963749	0.965629	0	0	0.299869	0.0110725	SLC1A3
cytokine-mediated signaling pathway (GO:0019221)	3/621	0.964086	0.965629	0	0	0.440988	0.0161289	POMC;PIM1;BTRC
cellular response to cytokine stimulus (GO:0071345)	2/482	0.966676	0.967449	0	0	0.379442	0.01286	POMC;PIM1
positive regulation of protein phosphorylation (GO:0001934)	1/371	0.9822	0.9822	0	0	0.246365	0.0044248	CCND2
