# Supplementary material for: Post-transcriptional regulation in cranial neural crest cells expands developmental potential
Source: Proc Natl Acad Sci U S A. 2023 Feb 1;120(6):e2212578120. doi: 10.1073/pnas.2212578120 (PMC9963983; doi:10.1073/pnas.2212578120)
Supplement: Supplementary file 16 — Dataset S15 (XLSX) [file pnas.2212578120.sd15.xlsx]

## Sheet: E8.25 - Ecad
Cells at E8.25 NPB 3-4s	ECAD+ PAX3+ cells	ECAD-PAX3+ Cells		Percent ECAD+PAX3+ Cells	Percent ECAD-PAX3+ Cells	Total number of cells
embryo 1 section 2 NPB1	27	7		79.4118	20.5882	34
embryo 1 section 2 NPB2	33	4		89.1892	10.8108	37
embryo 2 section 2 NPB1	17	7		70.8333	29.1667	24
embryo 2 section 2 NPB2	35	11		76.087	23.913	46
embryo 3 section 1 NPB1	34	6		85	15	40
embryo 3 section 1 NPB2	25	7		78.125	21.875	32

## Sheet: E8.5 - Ecad
Cells at E8.5 NPB 5-6s	ECAD+ PAX3+ cells	ECAD-PAX3+ Cells		Percent ECAD+PAX3+ Cells	Percent ECAD-PAX3+ Cells	Total number of cells
embryo 1 section 1 NPB1	3	24		11.1111	88.8889	27
embryo 1 section 1 NPB2	2	20		9.09091	90.9091	22

## Sheet: E8.5 - Sox1
Cells at E8.5 NPB 5-6s	SOX1+ PAX3+ cells	SOX1-PAX3+ Cells		Percent SOX1+PAX3+ Cells	Percent SOX1-PAX3+ Cells	Total number of cells
embryo 1 section 1 NPB1	28	2		93.3333	6.66667	30
embryo 1 section 1 NPB2	26	4		86.6667	13.3333	30
embryo 2 section 1 NPB1	32	7		82.0513	17.9487	39
embryo 2 section 1 NPB2	38	10		79.1667	20.8333	48
