# Supplementary material for: Post-transcriptional regulation in cranial neural crest cells expands developmental potential
Source: Proc Natl Acad Sci U S A. 2023 Feb 1;120(6):e2212578120. doi: 10.1073/pnas.2212578120 (PMC9963983; doi:10.1073/pnas.2212578120)
Supplement: Supplementary file 17 — Dataset S16 (XLSX) [file pnas.2212578120.sd16.xlsx]

## Sheet: 9clusterClusterGenesMfuzzcluste
	Genes
1190005I06Rik	1
1600019K03Rik	1
1700006H21Rik	1
1700011B04Rik	1
1700011I03Rik	1
1700018L02Rik	1
1700019A02Rik	1
1700025K24Rik	1
1700031A10Rik	1
1700031F05Rik	1
1700069L16Rik	1
1700073E17Rik	1
1700095A21Rik	1
1700108F19Rik	1
1700110K17Rik	1
1700111N16Rik	1
2210417A02Rik	1
2310003N18Rik	1
3110009F21Rik	1
4921509C19Rik	1
4930430J02Rik	1
4930431P03Rik	1
4930442L01Rik	1
4930455H04Rik	1
4930503E14Rik	1
4930509J09Rik	1
4930519F16Rik	1
4930547E08Rik	1
4930556C24Rik	1
4931440J10Rik	1
4932412D23Rik	1
4932438H23Rik	1
4933404K13Rik	1
4933406M09Rik	1
4933409G03Rik	1
4933413J09Rik	1
4933427D06Rik	1
8430426J06Rik	1
9630013A20Rik	1
9830107B12Rik	1
9930111H07Rik	1
A430078G23Rik	1
A530058N18Rik	1
A530064D06Rik	1
A530099J19Rik	1
A930003A15Rik	1
Abca17	1
Acrv1	1
Alppl2	1
Ankrd60	1
Anxa13	1
B020031M17Rik	1
B430306N03Rik	1
BC035044	1
BC049730	1
BC094916	1
BC100530	1
Bcl2a1a	1
Bglap2	1
Blk	1
Borg	1
C130079G13Rik	1
Catsperg2	1
Ccdc108	1
Ccdc129	1
Ccl8	1
Ccr1l1	1
Ccr5	1
Cd207	1
Cdc20b	1
Cel	1
Ces1f	1
Cfap58	1
Clca3a2	1
Clec2e	1
Clec2h	1
Clec4n	1
Cmtm2b	1
Col8a1	1
Cpb2	1
Cpt1b	1
Cst11	1
Ctcfl	1
Ctsg	1
Cxcr1	1
Cyp1a2	1
Cyp2b13	1
Cyp2c38	1
Cyp2c44	1
Cyp2w1	1
Cyp4a10	1
Cyp8b1	1
Cysltr2	1
D030018L15Rik	1
D030025P21Rik	1
D5Ertd615e	1
Dbhos	1
Defb1	1
Dnajc5g	1
Drd2	1
Dsg4	1
E130310I04Rik	1
Efcab3	1
Ern2	1
F730035M05Rik	1
Fam71e2	1
Fcamr	1
Fhl5	1
Fmo6	1
Fpr1	1
Fpr2	1
Gkn1	1
Gm10400	1
Gm10782	1
Gm1110	1
Gm11565	1
Gm13102	1
Gm13272	1
Gm14164	1
Gm14635	1
Gm15107	1
Gm15133	1
Gm15987	1
Gm16432	1
Gm19784	1
Gm20098	1
Gm20744	1
Gm2115	1
Gm21693	1
Gm41	1
Gm4477	1
Gm4841	1
Gm4858	1
Gm4926	1
Gm5	1
Gm5082	1
Gm5122	1
Gm5150	1
Gm5420	1
Gm6034	1
Gm6150	1
Gm6994	1
Gm773	1
Gm8179	1
Gm853	1
Gm8765	1
Gm906	1
Gngt1	1
Gphb5	1
Gpr132	1
Gpr15	1
Gpr52	1
Gprc6a	1
Gpx5	1
Gsdma2	1
Gsdmc4	1
Gzma	1
Gzme	1
H2-T3	1
H60c	1
Hcar2	1
Hdgfl1	1
Helt	1
Hoxa5	1
Hoxd3os1	1
Hoxd4	1
Hsd3b5	1
Hsf4	1
Icos	1
Igbp1b	1
Igfn1	1
Il18rap	1
Il1rl1	1
Il34	1
Insl3	1
Insm2	1
Irg1	1
Isx	1
Itgax	1
Kcnd3os	1
Kcns2	1
Kctd16	1
Kel	1
Klk14	1
Krt36	1
Krt82	1
Lbhd1	1
Lgi3	1
Lincppara	1
Lipk	1
Lipn	1
Lrcol1	1
Ltb4r1	1
Ly9	1
Lypd4	1
Lyzl4	1
Magea2	1
Magea8	1
Mcpt-ps1	1
Mir183	1
Mir193a	1
Mir1967	1
Mir219a-1	1
Mir3094	1
Mir340	1
Mir3473f	1
Mir532	1
Mir6403	1
Mir667	1
Mir669c	1
Mir669l	1
Mir6909	1
Mir6928	1
Mir7045	1
Mir7069	1
Mir7090	1
Mir7687	1
Mmp10	1
Mmp13	1
Mog	1
Mrgpra2b	1
Mrln	1
Mug2	1
Mup12	1
Mybphl	1
Myh1	1
Myom2	1
Nhlrc4	1
Nlrp1c-ps	1
Nlrp5	1
Nrsn2	1
Nwd1	1
Obox6	1
Olfr1350	1
Olfr1391	1
Olfr1396	1
Olfr1424	1
Olfr297	1
Olfr355	1
Olfr456	1
Olfr545	1
Olfr810	1
Olfr94	1
Omp	1
Pcdhb4	1
Pcdhb8	1
Phgr1	1
Phldb3	1
Pla2g2a	1
Pla2g2e	1
Pnliprp1	1
Pou2af1	1
Pou4f2	1
Prl7d1	1
Prss46	1
Psg27	1
Pydc4	1
Rhox7a	1
Rnf133	1
Rnf186	1
Rph3a	1
Serpinb1b	1
Sh2d1a	1
Siglec1	1
Skor2	1
Slc38a8	1
Slc6a18	1
Slc7a15	1
Slitrk3	1
Snora44	1
Snord37	1
Sox5os3	1
Spata4	1
Spatc1	1
Sprr2d	1
Stfa1	1
Sun3	1
Tarm1	1
Tcp10c	1
Teddm2	1
Tepp	1
Tff3	1
Timd4	1
Tktl1	1
Tktl2	1
Tmem174	1
Tmem212	1
Tmprss11f	1
Trhr2	1
Trim43a	1
Ttc22	1
Tusc5	1
Ucn	1
Ugt2b35	1
Vmn2r15	1
Vmn2r33	1
Vmn2r44	1
Wfdc10	1
Wfikkn2	1
Zc3h12d	1
Zcchc5	1
Znrf4	1
Zscan5b	1
0610040F04Rik	1
1110028F11Rik	1
1110036E04Rik	1
1700012L04Rik	1
1700028I16Rik	1
1700030A11Rik	1
1700063O14Rik	1
1700123L14Rik	1
1700125H03Rik	1
1810006J02Rik	1
2210407C18Rik	1
2300005B03Rik	1
2410137M14Rik	1
4930440I19Rik	1
4930563E18Rik	1
4931406B18Rik	1
4932413F04Rik	1
4932414N04Rik	1
4932418E24Rik	1
4933432G23Rik	1
5430403N17Rik	1
5830428M24Rik	1
9530036O11Rik	1
9830132P13Rik	1
A330050F15Rik	1
A630010A05Rik	1
AU019990	1
Acmsd	1
Actrt3	1
Adamtsl3	1
Ang4	1
Ankrd36	1
Arl11	1
Atp4b	1
Atp6ap1l	1
Awat1	1
Bach2os	1
Banf2	1
Best2	1
Bloodlinc	1
C330022C24Rik	1
Ccl5	1
Cd101	1
Cd200r3	1
Cd209e	1
Cd28	1
Cldn34b4	1
Cyp4a12a	1
DQ267102	1
Dao	1
Dct	1
Dio1	1
Dkk4	1
Dnajc5b	1
Gabrd	1
Gal3st2	1
Galntl5	1
Gapt	1
Gast	1
Gimap3	1
Gip	1
Gkn2	1
Gm10267	1
Gm10334	1
Gm11149	1
Gm11538	1
Gm14501	1
Gm15091	1
Gm19461	1
Gm1966	1
Gm4566	1
Gm4759	1
Gm4981	1
Gm5476	1
Gm5485	1
Gm5547	1
Gm6639	1
Gm7534	1
Gm9961	1
Hcrt	1
Hist1h4m	1
Hoxb5os	1
Hoxc9	1
Hsd17b13	1
Hsf3	1
Ikzf3	1
Iqcf4	1
Izumo2	1
Kcnk4	1
Kpna7	1
Krt12	1
Krtap5-4	1
LOC100503496	1
LOC666331	1
Lhb	1
Lilra6	1
Lrp1b	1
Lrrc43	1
Meiob	1
Mir1192	1
Mir1193	1
Mir1982	1
Mir20b	1
Mir290a	1
Mir3066	1
Mir345	1
Mir5616	1
Mir5618	1
Mir6399	1
Mir652	1
Mir6947	1
Mir718	1
Mir743b	1
Mir8111	1
Mzb1	1
Nkx3-2	1
Oas1e	1
Olfr1257	1
Olfr1417	1
Olfr420	1
Olfr503	1
Olfr920	1
Pbp2	1
Pcdha12	1
Pcdhac1	1
Pdyn	1
Pglyrp4	1
Pramel1	1
Prss3	1
Prss32	1
Prss38	1
Rdh1	1
Rdh19	1
Scarletltr	1
Sec14l3	1
Serpina12	1
Serpina1f	1
Sftpb	1
Skint3	1
Slc22a12	1
Slc35g3	1
Slc5a4a	1
Slc6a20a	1
Slc7a13	1
Slc9c1	1
Snord111	1
Speer4b	1
Spin2d	1
Sprr2e	1
St6galnac1	1
Tex22	1
Tgm3	1
Themis3	1
Tlr8	1
Tm4sf20	1
Tmem102	1
Tnip3	1
Tpsab1	1
Traf3ip3	1
Trank1	1
Trpm8	1
Tspo2	1
Usp26	1
Vmn2r79	1
Vsig8	1
Wap	1
Wdfy4	1
Wfdc6a	1
Zg16	1
Zim3	1
Zp3	1
1700016D06Rik	1
1700019B21Rik	1
4921534H16Rik	1
4930451I11Rik	1
4930453H23Rik	1
4930477N07Rik	1
5430427O19Rik	1
A630023A22Rik	1
AA536875	1
Abca8a	1
Adipoq	1
Akr1c21	1
Ang2	1
Apol10b	1
Arhgap20os	1
Atp6v0c	1
Avpr2	1
B020014A21Rik	1
Bglap	1
C030013C21Rik	1
Calml3	1
Ccdc63	1
Ceacam19	1
Chrm1	1
Clec2i	1
Clec4d	1
Clec5a	1
Cyp2c50	1
Cyp2j12	1
Efcab8	1
Elfn2	1
Epha6	1
F830002L21Rik	1
Gm12185	1
Gm13582	1
Gm14499	1
Gm14812	1
Gm16833	1
Gm19276	1
Gm20751	1
Gm32014	1
Gm5483	1
Gm5615	1
Gm8013	1
Gnat3	1
Gnrhr	1
Gpr101	1
Gpr141	1
Guca2b	1
Hoxa7	1
Hoxb13	1
Hoxc5	1
Hsd3b4	1
Hus1b	1
I830077J02Rik	1
Il1a	1
Il23r	1
Il6	1
Islr2	1
Itgad	1
Klrb1b	1
L3mbtl1	1
Lgals7	1
Lipm	1
Meig1	1
Mir30d	1
Mir669i	1
Mir7025	1
Mmp8	1
Mrgpra2a	1
Msr1	1
Nts	1
Olfr20	1
Olfr691	1
Olfr99	1
Osm	1
Pcdhb10	1
Pcdhb12	1
Pcdhb17	1
Pira6	1
Platr26	1
Ppp3r2	1
Prr29	1
Psg21	1
Ptgs2os2	1
Rbp2	1
Rdh8	1
Scn4a	1
Sectm1a	1
Slc15a5	1
Slc22a20	1
Slc22a30	1
Sncg	1
Speer4f1	1
Tac4	1
Timm8a2	1
Tmprss6	1
Tnfsf14	1
Tnn	1
Trem1	1
Ube2dnl1	1
Upk3b	1
Uroc1	1
2010003K11Rik	1
2210404E10Rik	1
4930414N06Rik	1
4930467D21Rik	1
4930591A17Rik	1
5031434O11Rik	1
5830432E09Rik	1
A330076C08Rik	1
Aldh3a1	1
Arhgap27os3	1
Ascl5	1
BC039966	1
BC048679	1
Bcl2a1d	1
Btnl1	1
C5ar1	1
C5ar2	1
Ccl12	1
Ceacam16	1
Cntn5	1
Cyp27b1	1
D14Ertd670e	1
D630039A03Rik	1
Dppa1	1
E130215H24Rik	1
Ereg	1
Gimap7	1
Gm10439	1
Gm11978	1
Gm13031	1
Gm19583	1
Gm20753	1
Gm4922	1
Gm8267	1
Gm8979	1
Hnf4aos	1
Hoxa13	1
Hrnr	1
Il5ra	1
Mgat4e	1
Mir34b	1
Mir7674	1
Msmb	1
Npy4r	1
Olfr1495	1
Olfr160	1
Phospho1	1
Pkhd1l1	1
Platr8	1
Pmis2	1
Psg16	1
Retn	1
Rhoh	1
Sirpb1b	1
Slamf1	1
Sult2a3	1
Tctex1d4	1
Tekt5	1
Tifab	1
Tmigd1	1
Vmn2r2	1
Zfp804b	1
1600002D24Rik	1
1600010M07Rik	1
4930511M06Rik	1
Batf2	1
C530044C16Rik	1
Cd3d	1
Ceacam20	1
Clca3b	1
Clec2d	1
Clec9a	1
Cml3	1
Cryba2	1
Galnt15	1
Gbp11	1
Gm20871	1
Gm4952	1
Gm5431	1
Gm5662	1
H2-Ob	1
Hapln2	1
Hoxb5	1
Il18r1	1
Il1f10	1
Iqca	1
Kcne4	1
Krt13	1
Krt83	1
Lrtm2	1
Mroh4	1
Myoz2	1
Nobox	1
Ntsr1	1
Pcdhb2	1
Prl3a1	1
Psg25	1
Rnase2b	1
Serpinb1c	1
Skint11	1
Slamf6	1
Syt8	1
Tcf23	1
Tlr13	1
Tpo	1
Trim30b	1
Uba1y	1
Vmn1r51	1
Wfdc12	1
1700020N01Rik	1
1700030O20Rik	1
1810007D17Rik	1
2010016I18Rik	1
4922502N22Rik	1
4930512J16Rik	1
4933417A18Rik	1
9630028I04Rik	1
Ace3	1
Agtr1b	1
Apol11a	1
Asb15	1
Asb18	1
Asic5	1
Azgp1	1
Cbr2	1
Ccdc154	1
Ccl2	1
Ccl4	1
Ces1e	1
Cst9	1
Ctrb1	1
Dpep3	1
Fam3b	1
Fbp2	1
Fcna	1
Gm15114	1
Gm595	1
Gm6377	1
Hsd17b6	1
Ins2	1
Kcnk16	1
Klf17	1
Myom3	1
Nlrp1b	1
Nrap	1
Olfr222	1
Pla2g2d	1
Platr5	1
Pvalb	1
Rab11fip4os1	1
Rdh18-ps	1
Siglech	1
Sit1	1
Slc17a2	1
Slc51a	1
Smkr-ps	1
1700021F07Rik	1
Adtrp	1
Asphd1	1
Atp13a4	1
Bank1	1
Cd33	1
Cd3e	1
Cd7	1
Ces2g	1
Chit1	1
Duoxa1	1
Esx1	1
Gm10804	1
Gm15127	1
Gm364	1
Gm38415	1
Gm6093	1
Gp9	1
Gria2	1
Gsta2	1
H1fnt	1
Krt27	1
Lilr4b	1
Naip6	1
Olfr985	1
Plekhd1os	1
Psg20	1
Rhox2h	1
Serpinb5	1
Slc22a1	1
2310081J21Rik	1
4930474M22Rik	1
Cd163l1	1
Cd200r4	1
Cdh17	1
E030011O05Rik	1
Ear2	1
Gm10636	1
Gm11351	1
Gm20754	1
Gzmb	1
Gzmc	1
Hes2	1
Hoxb9	1
Ip6k3	1
Krt42	1
Lalba	1
Lbx2	1
Mep1b	1
Ms4a1	1
Ms4a4b	1
Pcdhb20	1
Sbk2	1
Slc5a9	1
Slc6a3	1
Sprr2b	1
Sypl2	1
Trim66	1
1700007F19Rik	1
1700109G15Rik	1
4933415F23Rik	1
5430416O09Rik	1
Best3	1
C230014O12Rik	1
C6	1
Cyp2c29	1
Fcgr4	1
Galr3	1
Gcm1	1
Gfi1b	1
Gm3776	1
Gm6792	1
Gm9733	1
Hbq1a	1
Hoxc8	1
Kiss1	1
LOC100038947	1
Spata22	1
Stap1	1
Sult1b1	1
Ubd	1
Wdr95	1
AI607873	1
Abhd12b	1
Akr1c14	1
Cyp4x1	1
Gm13580	1
Gm15097	1
Gpr65	1
Gzmd	1
Il21r	1
Il31ra	1
Kcnd2	1
Lbx1	1
Msgn1	1
Pax4	1
Rhox2f	1
Tex101	1
Tmem52	1
Tomm20l	1
Wdr63	1
1810046K07Rik	1
4930461G14Rik	1
6030498E09Rik	1
AF357426	1
Ankrd22	1
BC030870	1
Ccr1	1
Ccr9	1
Cd96	1
Clca1	1
Crx	1
Cyp2j13	1
DQ267101	1
Ddo	1
Dmbt1	1
Gm11545	1
Gm19434	1
Gm5065	1
Gm766	1
Magea5	1
Mir367	1
Pinlyp	1
Slc6a14	1
Spib	1
Sval2	1
Tmem171	1
Arl14epl	1
Bmp15	1
Casp4	1
Cnfn	1
Col6a5	1
Cwh43	1
Dnase2b	1
Erp27	1
Gm29682	1
Gtsf1	1
Ido1	1
Ltbp2	1
Luzp4	1
Myh13	1
Pde6h	1
Pydc3	1
Trim30d	1
Ugt2b1	1
4930444F02Rik	1
Aif1	1
Flt3	1
Gm10354	1
Gm10814	1
Gm2560	1
Gm7609	1
H2-M10.6	1
Hsh2d	1
Pldi	1
Plet1os	1
Sh3rf2	1
Sirpb1a	1
Slc26a4	1
1700029P11Rik	1
Afm	1
BC147527	1
Cd3g	1
Cd69	1
Cfhr2	1
Clec4e	1
Fam180a	1
Gm19510	1
Itih2	1
Mefv	1
Mgam	1
Ncf1	1
Pde6a	1
Prl2c1	1
Rnf144b	1
Tspan32	1
Ubash3a	1
Ugt1a6b	1
Epb4.2	1
Gm20362	1
Gpx2-ps1	1
Gsta1	1
Mir377	1
Mx1	1
Rptn	1
Styk1	1
Calm4	1
Ccl17	1
Cnga1	1
Cym	1
Ear10	1
Gbp5	1
H2-M9	1
Mgl2	1
Mrvi1	1
Pcdhb14	1
Plb1	1
Prr9	1
Retnlg	1
Tnfsf8	1
Adgrg7	1
Agxt	1
C130026I21Rik	1
Cfap46	1
D7Ertd443e	1
Fgf22	1
G730013B05Rik	1
Glp1r	1
Hbq1b	1
Ifit1bl1	1
Lypd1	1
Naip1	1
Prame	1
Rhox2g	1
S100a14	1
Xkrx	1
2310001H17Rik	1
Als2cr12	1
Arhgap33os	1
C030029H02Rik	1
Fbxo43	1
Gm14092	1
Lhfpl5	1
Obp2b	1
Vwde	1
4932414J04Rik	1
Gm5712	1
Gzmf	1
Hrh2	1
Sowahd	1
1700029M20Rik	1
Abcc12	1
Cdkn2a	1
Gjd2	1
Gp6	1
Mcidas	1
Mir302c	1
1700001F09Rik	1
Cd300lb	1
Fgf1	1
Gm10375	1
Gm16938	1
Gm5549	1
Tmc2	1
Tspan10	1
Cyp4f39	1
Gm11128	1
Gm8579	1
Il1rn	1
Pnpla1	1
Tmem71	1
4933401D09Rik	1
Gabrp	1
Gm9112	1
Slc5a12	1
Tex12	1
1700018B24Rik	1
9930111J21Rik1	1
Cd300ld	1
Clec4a2	1
Clec7a	1
F630028O10Rik	1
Il24	1
Mcemp1	1
Spi1	1
BC061237	1
Cndp1	1
Dclk3	1
Gm10639	1
Lst1	1
Scnn1g	1
Tshb	1
Txk	1
Aox1	1
C1qa	1
Esm1	1
Prl7a2	1
Abo	1
Galntl6	1
Muc20	1
Prss1	1
9130230L23Rik	1
Kcnh7	1
Micalcl	1
P2rx1	1
Sugct	1
Cyp3a13	1
Ly6d	1
Mael	1
Nxf3	1
Sycp1	1
Clcnka	1
Gm10768	1
Ccdc172	1
Hoxb4	1
Mageb4	1
Speer4e	1
Tlr1	1
Trim10	1
Trpv1	1
AU015791	1
Allc	1
Btbd16	1
Pik3r6	1
Ptgdr	1
1700040L02Rik	1
Cysrt1	1
Siglecf	1
Ano5	1
Clec12a	1
E030044B06Rik	1
Gm9513	1
Morc1	1
Psg17	1
1700020N15Rik	1
Myo3a	1
AF251705	1
Ms4a6b	1
Runx3	1
Slfn1	1
4930578C19Rik	1
9230009I02Rik	1
Csf2rb2	1
Dmp1	1
Mir568	1
Prl7b1	1
Rhox8	1
S100a7a	1
Entpd8	1
Il23a	1
Sh2d4b	1
Tmprss12	1
Wfdc15b	1
Rufy4	1
Slc6a20b	1
Kl	1
Klrb1f	1
Nkg7	1
Ppef1	1
Slamf7	1
Cd209a	1
Gm10371	1
Naip2	1
Oasl1	1
Gm6116	1
Epsti1	1
Ptafr	1
Smpd5	1
Ceacam18	1
F13a1	1
Il7	1
Kcnv2	1
Neu2	1
Edn2	1
Mlana	1
Gm5886	1
Atp1a4	1
Cyp4f18	1
Gypa	1
2010109I03Rik	1
Ankrd55	1
Apol7a	1
Rhox2b	1
Xkr9	1
Mfsd6l	1
5031434C07Rik	1
Igip	1
Mrgprf	1
Odf3b	1
Akr1c18	1
Ifnk	1
Itgb2	1
P2ry6	1
Sp110	1
Speer4c	1
Prg2	1
Lair1	1
Taf7l	1
9130409J20Rik	1
Cx3cr1	1
2010005H15Rik	1
Spaca7	1
Fcgr2b	1
Lrrc6	1
Ms4a6c	1
Ccr2	1
Gp5	1
Ifne	1
Adgre4	1
Tex11	1
Vtcn1	1
2410141K09Rik	1
Cml5	1
G6b	1
Gml2	1
Mmp12	1
Pdx1	1
Slco1a6	1
A1cf	1
Cd53	1
Oas2	1
Mmp27	1
Olfr558	1
Ttll2	1
Arl14	1
Spta1	1
Hormad1	1
Slc25a48	1
Ly86	1
Rhox1	1
Ear1	1
Tnfsf4	1
Fcrl1	1
Hgfac	1
2200002J24Rik	1
Clps	1
Gm9758	1
Gpr39	1
Serpina3n	1
Msln	1
Pcdhb16	1
Tpbpa	1
Oas1d	1
Pxt1	1
Cytip	1
Il10	1
Lcn2	1
Tuba3b	1
Cd48	1
4930572O03Rik	1
Nlrc4	1
Arhgap25	1
Ifi203	1
Sult1c2	1
Ly6f	1
Krt84	1
Lrat	1
Clcnkb	1
Cxcl15	1
Ifit3b	1
Rhox2d	1
Sult1e1	1
Noto	1
BB123696	1
Kcnj8	1
Ms4a4c	1
Il1b	1
Chil3	1
AU022751	1
Gm12295	1
Il2rb	1
Pyhin1	1
A530046M15Rik	1
Cyp11b2	1
Gm11166	1
Otogl	1
Scgb1a1	1
Adgrg6	1
Apol9b	1
Slc28a1	1
Nlrp12	1
Sash3	1
Nupr1	1
Tpsb2	1
Gbp2	1
Platr20	1
Reg2	1
Apol9a	1
Mocos	1
Pou2f3	1
Ly6k	1
Serpina3h	1
Mir302a	1
Csf2rb	1
Sell	1
Tex13	1
Cemip	1
Lrrc8e	1
Lilrb4a	1
Eps8l3	1
Myct1	1
Plin4	1
Hoxb7	1
Sh2d1b1	1
1600015I10Rik	1
Rgs1	1
Gdf3	1
Tsga8	1
C1rb	1
Hoxd9	1
S1pr5	1
Speer8-ps1	1
Ddx60	1
Prl8a1	1
Leap2	1
Usp50	1
Gm7257	1
Mir302d	1
BC016579	1
Speer4cos	1
1600025M17Rik	1
Cybb	1
Gm17019	1
Cd300lg	1
Selp	1
Ugt1a6a	1
Adamts16	1
Guca2a	1
Gm10377	1
Abcc3	1
Iigp1	1
Amer3	1
Ninj2	1
Ifih1	1
Gimap5	1
Plac9b	1
5031414D18Rik	1
Wt1os	1
Cd55b	1
Oas1b	1
Psg19	1
Ifitm6	1
Ifit1	1
Dnah6	1
Syt15	1
Ces2e	1
9230102K24Rik	1
Ugt2b34	1
Atp6v0d2	1
Enpp7	1
Rhox2e	1
Wfdc5	1
Gm15698	1
5730460C07Rik	1
Serpinb9d	1
C1qb	1
Doxl2	1
2210019I11Rik	1
Fmo2	1
Serpinb1a	1
Casp1	1
C1qc	1
Gml	1
Lynx1	1
Ifi27l2b	1
Il6ra	1
Apol11b	1
Prss44	1
Grem2	1
Trim14	1
Ces2b	1
4833423E24Rik	1
Apoc2	1
Dhrs9	1
Dnase1l3	1
Plscr2	1
Il13ra2	1
Havcr1	1
Mt4	1
Trim30a	1
Casp12	1
Esrrb	1
C2cd4a	1
Cd177	1
Il20ra	1
Ifi47	1
Them5	1
Speer4d	1
9530014B07Rik	1
Asic3	1
Asz1	1
Igsf5	1
Prl2c5	1
Cd244	1
Trem2	1
Rnf224	1
Wdr72	1
Fam167b	1
Ptprc	1
Tyrobp	1
Serpinb9c	1
Mmp1b	1
Prodh2	1
Ifi44	1
Triml1	1
Aspa	1
C1ra	1
Cd8a	1
Sp100	1
Itgbl1	1
Ctss	1
Hoxd8	1
Ifi204	1
Tlr4	1
C3ar1	1
Kif12	1
Sprr2h	1
Pilrb1	1
Ppbp	1
AU021092	1
Rhox2a	1
Cyp2j11	1
Cidec	1
Samd3	1
Mrgprg	1
Hoxd11	1
Unc93a	1
Ushbp1	1
Gpr151	1
Card14	1
Mia2	1
Golt1a	1
Gm9992	1
Pilrb2	1
Rpl10l	1
Duox2	1
Cyp2b10	1
Ly6i	1
S100a3	1
Mageb16-ps1	1
Obp2a	1
Sult1d1	1
Ptk6	1
Sprr2a3	1
Hoxa9	1
Ms4a6d	1
Golga7b	1
Prl3c1	1
3830403N18Rik	1
Lrrc38	1
Prl2a1	1
Bace2	1
Olr1	1
Tfpi2	1
1600014K23Rik	1
Rhox9	1
Hoxd10	1
Fosl1	1
Gda	1
Fasl	1
Hephl1	1
Hoxa11os	1
Cryaa	1
Rhox4c	1
Pnma5	1
Kdm5d	1
1700011H14Rik	1
Anxa8	1
Sprr2g	1
Hsd17b2	1
Gtsf1l	1
Lect2	1
Psmb8	1
Sftpd	1
Erv3	1
B3gnt3	1
Serpinb9f	1
Esr1	1
4930486L24Rik	1
Serpinb9g	1
Hoxa11	1
Fabp4	1
Prl4a1	1
Serpinb9e	1
Xdh	1
Timd2	1
Lyz1	1
Spp2	1
Havcr2	1
4932415M13Rik	1
Rhox6	1
Duoxa2	1
Gm9	1
Slc2a2	1
Psg22	1
Uty	1
S100g	1
Cdh5	1
Lyve1	1
Hnf4a	1
2210409E12Rik	1
Cts8	1
Mmp1a	1
Nodal	1
Hoxa10	1
Lmcd1	1
Nipal1	1
Psg29	1
Mgp	1
Dppa4	1
Adgrf4	1
Ddx3y	1
Eif2s3y	1
Lyz2	1
Cyp11b1	1
Prl6a1	1
Mesp1	1
Prl5a1	1
Lgals3	1
Lgals9	1
Sprr2f	1
Slc6a12	1
Psca	1
Spink8	1
Prl8a9	1
Pla2g12b	1
Pga5	1
Lefty2	1
Mageb16	1
Igfbp7	1
Prl7a1	1
Ltf	1
Cts7	1
Cyp11a1	1
Apoa4	1
Pfpl	1
Prss28	1
Prl3d3	1
Prl3d2	1
Prss29	1
Prl8a2	1
Prl3d1	1
A430088P11Rik	1
Stx19	1
2410012E07Rik	1
Plxdc1	1
Gm14207	1
B930092H01Rik	1
Nek11	1
Adh7	1
Fam43b	1
Ly6g6c	1
Gfi1	1
Abcg3	1
Apoc4	1
Pla2g4d	1
Gm16897	1
Rhox2c	1
Acnat1	1
Cpne9	1
Slc5a11	1
Alpk3	1
L3mbtl4	1
Tifa	1
Ldlrad4	1
Scgb3a1	1
Kcnc2	1
Samsn1	1
4933406J08Rik	1
Calcoco2	1
Fut1	1
Calr4	1
Fabp2	1
Agrp	1
Lif	1
Upk1b	1
4930548H24Rik	1
Ceacam9	1
Grm6	1
Ltk	1
Zbtb7c	1
4930526L06Rik	1
Mov10l1	1
Grp	1
Mlkl	1
Nxpe2	1
Snai3	1
Gimap1	1
Il15ra	1
Trpc5os	1
Cxcl17	1
Gm10324	1
Sh2d4a	1
Ambp	1
Icam4	1
Enpep	1
Samd9l	1
Inhbb	1
Trpm5	1
Dlk2	1
Tmem27	1
Kng2	1
Xlr5c	1
Rsad2	1
Pkd1l2	1
Inhba	1
Slc6a2	1
Glipr1	1
Habp2	1
Slco4c1	1
Akr1c12	1
Lgals2	1
Ceacam15	1
Scin	1
Ccdc180	1
Gm19466	1
Mfi2	1
Tctex1d1	1
Tnf	1
Noxa1	1
Mx2	1
Myo1g	1
Ucma	1
Crxos	1
Nags	1
A330023F24Rik	1
2810433D01Rik	1
Fbp1	1
0610043K17Rik	1
Phf11a	1
5730420D15Rik	1
Steap4	1
Col6a4	1
Slfn4	1
Adrb1	1
Tmem202	1
Trpc6	1
Cyp2b23	1
Lincpint	1
Dazl	1
Zbp1	1
Pck1	1
Sprr1a	1
Adamtsl5	1
Krt14	1
Gm16894	1
Itgb6	1
Gm6083	1
Lrrc31	1
Gna15	1
F2rl3	1
Tmem213	1
Clca3a1	1
Tmed6	1
Bst1	1
Ehf	1
Slpi	1
D7Ertd143e	1
Slc34a2	1
Tmem252	1
Bmp8a	1
Cdx2	1
F2	1
Aqp8	1
Ctse	1
Ebi3	1
Adcy8	1
Ms4a7	1
Pklr	1
Pla2g4e	1
Cyp4b1	1
Gm6812	1
Prap1	1
Gm14085	1
Dgkb	1
Clca2	1
Ggt5	1
Gckr	1
Oasl2	1
Lhx1os	1
Clic5	1
Pdzd3	1
Gsdmd	1
Rac2	1
Adh1	1
Krt80	1
Iqsec3	1
Aoah	1
AI467606	1
Syce1	1
Vav1	1
B830017H08Rik	1
Loxl4	1
Cyp24a1	1
Fmo4	1
Mup6	1
Slc34a3	1
AA414768	1
Bean1	1
Plekhs1	1
Ptgds	1
Slc52a3	1
Adgrg3	1
Marveld3	1
Icam1	1
Eva1c	1
Cer1	1
Serpina1e	1
C030016D13Rik	1
Vgll1	1
4930433N12Rik	1
1500015O10Rik	1
Pllp	1
Chdh	1
Pramef12	1
Cyct	1
Serpinb6c	1
AU018091	1
Ctla2b	1
Diras2	1
Cpa6	1
Il22ra1	1
Cutal	1
H2-Q2	1
Pla1a	1
Adra2b	1
Galnt6	1
Stac2	1
Slc17a9	1
Xlr5b	1
Padi1	1
A430105I19Rik	1
Slc22a7	1
Rgs9	1
Qrfpr	1
Plg	1
Kndc1	1
Csf1r	1
Sema7a	1
Cdsn	1
Ccno	1
Lpar5	1
Grin2b	1
Arhgap30	1
Ptprb	1
Sardh	1
Sohlh2	1
Was	1
Mustn1	1
Slc16a11	1
Pla2g10	1
Tnfrsf11b	1
Gpat2	1
Bhmt2	1
Nos2	1
Syt4	1
Serpinf2	1
Fam129a	1
Zfp42	1
Wnt8a	1
Platr10	1
Rnf39	1
Rfx6	1
Hrasls	1
Krtdap	1
Vsig2	1
Hnf1b	1
Apoa5	1
Fkbp6	1
Proc	1
Tex21	1
Fam110c	1
1010001N08Rik	1
Ang	1
Tm4sf5	1
Syndig1l	1
Cldn2	1
Rpl39l	1
Pdzk1ip1	1
Igsf23	1
Slc28a2	1
Wnt10a	1
Pifo	1
Fcgr3	1
Rln3	1
Slc6a4	1
5730457N03Rik	1
Xlr5a	1
Tac2	1
Pla2g5	1
Cldn5	1
Hspb7	1
Gbp4	1
Wnt2	1
Ldhc	1
Zc3hav1	1
Psmb9	1
Pgr	1
Icam2	1
4933402E13Rik	1
Rasal1	1
Sec14l4	1
Capsl	1
Tmprss2	1
Adgrf5	1
Slfn2	1
Hand1	1
Mt3	1
Tdgf1	1
Tdh	1
Trap1a	1
Rhox4a	1
Fgfbp1	1
Evx1	1
Ptk2b	1
Tdrd5	1
Mpzl2	1
Arid3c	1
A4galt	1
Sema3e	1
Aplnr	1
1810064F22Rik	1
4930562F07Rik	1
8030451O07Rik	1
9630013K17Rik	1
Amy2a5	1
B230119M05Rik	1
Chrne	1
Cyp2b9	1
Evi2b	1
Fam179a	1
Fam25c	1
Fam71d	1
Gm12718	1
Gpr139	1
Gpr158	1
H2-M10.2	1
Kcnj10	1
Khdc1b	1
Mir103-2	1
Mir5622	1
Mir717	1
Mir7237	1
Plau	1
Prf1	1
Rdh7	1
Slamf8	1
Snord11	1
Vpreb2	1
4930432J09Rik	1
Gm17026	1
Mill2	1
Mroh6	1
Pla2g4b	1
Tmem200c	1
6330407A03Rik	1
Ccdc42b	1
Cyp4f14	1
Gm13986	1
Gm5820	1
Gm7325	1
Madcam1	1
Prss48	1
Serpinb2	1
Calcb	1
Lin7b	1
Mir8106	1
Mroh2a	1
Nlrp4f	1
Pabpn1l	1
Scarna9	1
4930449E01Rik	1
Adig	1
Asb17	1
Dbpht2	1
Mir673	1
Ranbp3l	1
Slc17a4	1
Tacr2	1
Tll2	1
Uox	1
Zscan25	1
B430010I23Rik	1
Gm648	1
Mir1934	1
1700125H20Rik	1
Fcrlb	1
Gm12216	1
AU040972	1
Dyrk4	1
Ifitm7	1
Wbp2nl	1
Enpp6	1
Lgals4	1
Tnfrsf25	1
5430421F17Rik	1
DQ267100	1
Serpind1	1
Mettl7a3	1
Mir302b	1
1810008I18Rik	1
Bglap3	1
Tnfaip8l2	1
Trim34b	1
Kcnu1	1
9930111J21Rik2	1
Gm10532	1
Csta1	1
Slc10a5	1
Klk9	1
Msantd1	1
Prdm14	1
Siglece	1
Asah2	1
Gsg1	1
Slc16a14	1
Saa3	1
Comp	1
Ifi205	1
Tmem151a	1
Cd300e	1
Lcp2	1
Rho	1
Il12rb1	1
Cd37	1
C1ql3	1
Clec4a3	1
1700024P16Rik	1
AI317395	1
BC048546	1
Anks4b	1
Mndal	1
Slc10a6	1
Nlrc3	1
Cyp2d26	1
Myo1f	1
Kmo	1
Serpina3m	1
Inhbc	1
Grin1	1
Selplg	1
C4bp	1
Naa11	1
3300005D01Rik	1
Slc23a3	1
Parp14	1
Mbl2	1
Fgr	1
S100a9	1
Aadac	1
Mnda	1
Amica1	1
Spn	1
Gpx2	1
Cd93	1
Triml2	1
H2-Aa	1
Rhox4f	1
Nr0b1	1
Ldhd	1
C2	1
Prl2c2	1
Lrg1	1
Serpinb9b	1
Afp	1
Tdo2	1
Mir695	1
Tdg	1
Nek5	1
Prss33	1
Slc2a7	1
Lag3	1
Pla2g2f	1
Trim43b	1
Gm11961	1
Aqp5	1
Ltc4s	1
Zap70	1
Abcc2	1
Wt1	1
4930502E09Rik	1
Cyp2a5	1
Sycp2	1
Ptprtos	1
Acer1	1
BC048502	1
Mei1	1
Vmn1r53	1
BC107364	1
Cyp2u1	1
Muc4	1
Phf11b	1
Cideb	1
2010310C07Rik	1
Crct1	1
Ankrd35	1
Slco2b1	1
Pgc	1
2410003L11Rik	1
Cd74	1
Nxf7	1
Mfap5	1
Aoc1	1
Ly6a	1
Trim15	1
Ak7	1
Zar1	1
Adam32	1
BC024386	1
Ccdc162	1
Sorbs2os	1
Hp	1
Ap1s3	1
Fga	1
Mpp4	1
1810019D21Rik	1
Cdh9	1
Aqp3	1
Trim63	1
Nfix	1
Rhox4g	1
Gcnt4	1
Slco2a1	1
Angpt4	1
H2-Q10	1
Tmem114	1
Ifi35	1
Gpr160	1
Rassf6	1
2400006E01Rik	1
Trim34a	1
Rab17	1
Amhr2	1
Csgalnact1	1
Epas1	1
Dcn	1
Prom2	1
Jakmip1	1
A230050P20Rik	1
Rhox4d	1
D730005E14Rik	1
Tex19.1	1
Gbp7	1
Sfrp4	1
Klhdc8a	1
Pdlim3	1
Chmp4c	1
Rbm47	1
Foxa3	1
3830417A13Rik	1
Slc39a4	1
Flt1	1
Cystm1	1
Pou5f1	1
Bcas3os1	1
9130409I23Rik	1
Ifitm10	1
Rnase6	1
Pik3cg	1
Rnf183	1
Tlr12	1
Col19a1	1
BC021891	1
Scgn	1
Olfr1372-ps1	1
Lvrn	1
Gdf15	1
Htr2b	1
Asb14	1
Pdk4	1
Hrct1	1
Gm5622	1
Serpina3g	1
Cmklr1	1
Tmem45b	1
Pcdh12	1
Mctp1	1
Clec1a	1
Prss16	1
Isg15	1
Smlr1	1
Cdhr5	1
Lefty1	1
Acsm3	1
Akap14	1
Avpr1a	1
[truncated: 16,821 more rows]

## Sheet: cluster 1 (4484)
1190005I06Rik	1
1600019K03Rik	1
1700006H21Rik	1
1700011B04Rik	1
1700011I03Rik	1
1700018L02Rik	1
1700019A02Rik	1
1700025K24Rik	1
1700031A10Rik	1
1700031F05Rik	1
1700069L16Rik	1
1700073E17Rik	1
1700095A21Rik	1
1700108F19Rik	1
1700110K17Rik	1
1700111N16Rik	1
2210417A02Rik	1
2310003N18Rik	1
3110009F21Rik	1
4921509C19Rik	1
4930430J02Rik	1
4930431P03Rik	1
4930442L01Rik	1
4930455H04Rik	1
4930503E14Rik	1
4930509J09Rik	1
4930519F16Rik	1
4930547E08Rik	1
4930556C24Rik	1
4931440J10Rik	1
4932412D23Rik	1
4932438H23Rik	1
4933404K13Rik	1
4933406M09Rik	1
4933409G03Rik	1
4933413J09Rik	1
4933427D06Rik	1
8430426J06Rik	1
9630013A20Rik	1
9830107B12Rik	1
9930111H07Rik	1
A430078G23Rik	1
A530058N18Rik	1
A530064D06Rik	1
A530099J19Rik	1
A930003A15Rik	1
Abca17	1
Acrv1	1
Alppl2	1
Ankrd60	1
Anxa13	1
B020031M17Rik	1
B430306N03Rik	1
BC035044	1
BC049730	1
BC094916	1
BC100530	1
Bcl2a1a	1
Bglap2	1
Blk	1
Borg	1
C130079G13Rik	1
Catsperg2	1
Ccdc108	1
Ccdc129	1
Ccl8	1
Ccr1l1	1
Ccr5	1
Cd207	1
Cdc20b	1
Cel	1
Ces1f	1
Cfap58	1
Clca3a2	1
Clec2e	1
Clec2h	1
Clec4n	1
Cmtm2b	1
Col8a1	1
Cpb2	1
Cpt1b	1
Cst11	1
Ctcfl	1
Ctsg	1
Cxcr1	1
Cyp1a2	1
Cyp2b13	1
Cyp2c38	1
Cyp2c44	1
Cyp2w1	1
Cyp4a10	1
Cyp8b1	1
Cysltr2	1
D030018L15Rik	1
D030025P21Rik	1
D5Ertd615e	1
Dbhos	1
Defb1	1
Dnajc5g	1
Drd2	1
Dsg4	1
E130310I04Rik	1
Efcab3	1
Ern2	1
F730035M05Rik	1
Fam71e2	1
Fcamr	1
Fhl5	1
Fmo6	1
Fpr1	1
Fpr2	1
Gkn1	1
Gm10400	1
Gm10782	1
Gm1110	1
Gm11565	1
Gm13102	1
Gm13272	1
Gm14164	1
Gm14635	1
Gm15107	1
Gm15133	1
Gm15987	1
Gm16432	1
Gm19784	1
Gm20098	1
Gm20744	1
Gm2115	1
Gm21693	1
Gm41	1
Gm4477	1
Gm4841	1
Gm4858	1
Gm4926	1
Gm5	1
Gm5082	1
Gm5122	1
Gm5150	1
Gm5420	1
Gm6034	1
Gm6150	1
Gm6994	1
Gm773	1
Gm8179	1
Gm853	1
Gm8765	1
Gm906	1
Gngt1	1
Gphb5	1
Gpr132	1
Gpr15	1
Gpr52	1
Gprc6a	1
Gpx5	1
Gsdma2	1
Gsdmc4	1
Gzma	1
Gzme	1
H2-T3	1
H60c	1
Hcar2	1
Hdgfl1	1
Helt	1
Hoxa5	1
Hoxd3os1	1
Hoxd4	1
Hsd3b5	1
Hsf4	1
Icos	1
Igbp1b	1
Igfn1	1
Il18rap	1
Il1rl1	1
Il34	1
Insl3	1
Insm2	1
Irg1	1
Isx	1
Itgax	1
Kcnd3os	1
Kcns2	1
Kctd16	1
Kel	1
Klk14	1
Krt36	1
Krt82	1
Lbhd1	1
Lgi3	1
Lincppara	1
Lipk	1
Lipn	1
Lrcol1	1
Ltb4r1	1
Ly9	1
Lypd4	1
Lyzl4	1
Magea2	1
Magea8	1
Mcpt-ps1	1
Mir183	1
Mir193a	1
Mir1967	1
Mir219a-1	1
Mir3094	1
Mir340	1
Mir3473f	1
Mir532	1
Mir6403	1
Mir667	1
Mir669c	1
Mir669l	1
Mir6909	1
Mir6928	1
Mir7045	1
Mir7069	1
Mir7090	1
Mir7687	1
Mmp10	1
Mmp13	1
Mog	1
Mrgpra2b	1
Mrln	1
Mug2	1
Mup12	1
Mybphl	1
Myh1	1
Myom2	1
Nhlrc4	1
Nlrp1c-ps	1
Nlrp5	1
Nrsn2	1
Nwd1	1
Obox6	1
Olfr1350	1
Olfr1391	1
Olfr1396	1
Olfr1424	1
Olfr297	1
Olfr355	1
Olfr456	1
Olfr545	1
Olfr810	1
Olfr94	1
Omp	1
Pcdhb4	1
Pcdhb8	1
Phgr1	1
Phldb3	1
Pla2g2a	1
Pla2g2e	1
Pnliprp1	1
Pou2af1	1
Pou4f2	1
Prl7d1	1
Prss46	1
Psg27	1
Pydc4	1
Rhox7a	1
Rnf133	1
Rnf186	1
Rph3a	1
Serpinb1b	1
Sh2d1a	1
Siglec1	1
Skor2	1
Slc38a8	1
Slc6a18	1
Slc7a15	1
Slitrk3	1
Snora44	1
Snord37	1
Sox5os3	1
Spata4	1
Spatc1	1
Sprr2d	1
Stfa1	1
Sun3	1
Tarm1	1
Tcp10c	1
Teddm2	1
Tepp	1
Tff3	1
Timd4	1
Tktl1	1
Tktl2	1
Tmem174	1
Tmem212	1
Tmprss11f	1
Trhr2	1
Trim43a	1
Ttc22	1
Tusc5	1
Ucn	1
Ugt2b35	1
Vmn2r15	1
Vmn2r33	1
Vmn2r44	1
Wfdc10	1
Wfikkn2	1
Zc3h12d	1
Zcchc5	1
Znrf4	1
Zscan5b	1
0610040F04Rik	1
1110028F11Rik	1
1110036E04Rik	1
1700012L04Rik	1
1700028I16Rik	1
1700030A11Rik	1
1700063O14Rik	1
1700123L14Rik	1
1700125H03Rik	1
1810006J02Rik	1
2210407C18Rik	1
2300005B03Rik	1
2410137M14Rik	1
4930440I19Rik	1
4930563E18Rik	1
4931406B18Rik	1
4932413F04Rik	1
4932414N04Rik	1
4932418E24Rik	1
4933432G23Rik	1
5430403N17Rik	1
5830428M24Rik	1
9530036O11Rik	1
9830132P13Rik	1
A330050F15Rik	1
A630010A05Rik	1
AU019990	1
Acmsd	1
Actrt3	1
Adamtsl3	1
Ang4	1
Ankrd36	1
Arl11	1
Atp4b	1
Atp6ap1l	1
Awat1	1
Bach2os	1
Banf2	1
Best2	1
Bloodlinc	1
C330022C24Rik	1
Ccl5	1
Cd101	1
Cd200r3	1
Cd209e	1
Cd28	1
Cldn34b4	1
Cyp4a12a	1
DQ267102	1
Dao	1
Dct	1
Dio1	1
Dkk4	1
Dnajc5b	1
Gabrd	1
Gal3st2	1
Galntl5	1
Gapt	1
Gast	1
Gimap3	1
Gip	1
Gkn2	1
Gm10267	1
Gm10334	1
Gm11149	1
Gm11538	1
Gm14501	1
Gm15091	1
Gm19461	1
Gm1966	1
Gm4566	1
Gm4759	1
Gm4981	1
Gm5476	1
Gm5485	1
Gm5547	1
Gm6639	1
Gm7534	1
Gm9961	1
Hcrt	1
Hist1h4m	1
Hoxb5os	1
Hoxc9	1
Hsd17b13	1
Hsf3	1
Ikzf3	1
Iqcf4	1
Izumo2	1
Kcnk4	1
Kpna7	1
Krt12	1
Krtap5-4	1
LOC100503496	1
LOC666331	1
Lhb	1
Lilra6	1
Lrp1b	1
Lrrc43	1
Meiob	1
Mir1192	1
Mir1193	1
Mir1982	1
Mir20b	1
Mir290a	1
Mir3066	1
Mir345	1
Mir5616	1
Mir5618	1
Mir6399	1
Mir652	1
Mir6947	1
Mir718	1
Mir743b	1
Mir8111	1
Mzb1	1
Nkx3-2	1
Oas1e	1
Olfr1257	1
Olfr1417	1
Olfr420	1
Olfr503	1
Olfr920	1
Pbp2	1
Pcdha12	1
Pcdhac1	1
Pdyn	1
Pglyrp4	1
Pramel1	1
Prss3	1
Prss32	1
Prss38	1
Rdh1	1
Rdh19	1
Scarletltr	1
Sec14l3	1
Serpina12	1
Serpina1f	1
Sftpb	1
Skint3	1
Slc22a12	1
Slc35g3	1
Slc5a4a	1
Slc6a20a	1
Slc7a13	1
Slc9c1	1
Snord111	1
Speer4b	1
Spin2d	1
Sprr2e	1
St6galnac1	1
Tex22	1
Tgm3	1
Themis3	1
Tlr8	1
Tm4sf20	1
Tmem102	1
Tnip3	1
Tpsab1	1
Traf3ip3	1
Trank1	1
Trpm8	1
Tspo2	1
Usp26	1
Vmn2r79	1
Vsig8	1
Wap	1
Wdfy4	1
Wfdc6a	1
Zg16	1
Zim3	1
Zp3	1
1700016D06Rik	1
1700019B21Rik	1
4921534H16Rik	1
4930451I11Rik	1
4930453H23Rik	1
4930477N07Rik	1
5430427O19Rik	1
A630023A22Rik	1
AA536875	1
Abca8a	1
Adipoq	1
Akr1c21	1
Ang2	1
Apol10b	1
Arhgap20os	1
Atp6v0c	1
Avpr2	1
B020014A21Rik	1
Bglap	1
C030013C21Rik	1
Calml3	1
Ccdc63	1
Ceacam19	1
Chrm1	1
Clec2i	1
Clec4d	1
Clec5a	1
Cyp2c50	1
Cyp2j12	1
Efcab8	1
Elfn2	1
Epha6	1
F830002L21Rik	1
Gm12185	1
Gm13582	1
Gm14499	1
Gm14812	1
Gm16833	1
Gm19276	1
Gm20751	1
Gm32014	1
Gm5483	1
Gm5615	1
Gm8013	1
Gnat3	1
Gnrhr	1
Gpr101	1
Gpr141	1
Guca2b	1
Hoxa7	1
Hoxb13	1
Hoxc5	1
Hsd3b4	1
Hus1b	1
I830077J02Rik	1
Il1a	1
Il23r	1
Il6	1
Islr2	1
Itgad	1
Klrb1b	1
L3mbtl1	1
Lgals7	1
Lipm	1
Meig1	1
Mir30d	1
Mir669i	1
Mir7025	1
Mmp8	1
Mrgpra2a	1
Msr1	1
Nts	1
Olfr20	1
Olfr691	1
Olfr99	1
Osm	1
Pcdhb10	1
Pcdhb12	1
Pcdhb17	1
Pira6	1
Platr26	1
Ppp3r2	1
Prr29	1
Psg21	1
Ptgs2os2	1
Rbp2	1
Rdh8	1
Scn4a	1
Sectm1a	1
Slc15a5	1
Slc22a20	1
Slc22a30	1
Sncg	1
Speer4f1	1
Tac4	1
Timm8a2	1
Tmprss6	1
Tnfsf14	1
Tnn	1
Trem1	1
Ube2dnl1	1
Upk3b	1
Uroc1	1
2010003K11Rik	1
2210404E10Rik	1
4930414N06Rik	1
4930467D21Rik	1
4930591A17Rik	1
5031434O11Rik	1
5830432E09Rik	1
A330076C08Rik	1
Aldh3a1	1
Arhgap27os3	1
Ascl5	1
BC039966	1
BC048679	1
Bcl2a1d	1
Btnl1	1
C5ar1	1
C5ar2	1
Ccl12	1
Ceacam16	1
Cntn5	1
Cyp27b1	1
D14Ertd670e	1
D630039A03Rik	1
Dppa1	1
E130215H24Rik	1
Ereg	1
Gimap7	1
Gm10439	1
Gm11978	1
Gm13031	1
Gm19583	1
Gm20753	1
Gm4922	1
Gm8267	1
Gm8979	1
Hnf4aos	1
Hoxa13	1
Hrnr	1
Il5ra	1
Mgat4e	1
Mir34b	1
Mir7674	1
Msmb	1
Npy4r	1
Olfr1495	1
Olfr160	1
Phospho1	1
Pkhd1l1	1
Platr8	1
Pmis2	1
Psg16	1
Retn	1
Rhoh	1
Sirpb1b	1
Slamf1	1
Sult2a3	1
Tctex1d4	1
Tekt5	1
Tifab	1
Tmigd1	1
Vmn2r2	1
Zfp804b	1
1600002D24Rik	1
1600010M07Rik	1
4930511M06Rik	1
Batf2	1
C530044C16Rik	1
Cd3d	1
Ceacam20	1
Clca3b	1
Clec2d	1
Clec9a	1
Cml3	1
Cryba2	1
Galnt15	1
Gbp11	1
Gm20871	1
Gm4952	1
Gm5431	1
Gm5662	1
H2-Ob	1
Hapln2	1
Hoxb5	1
Il18r1	1
Il1f10	1
Iqca	1
Kcne4	1
Krt13	1
Krt83	1
Lrtm2	1
Mroh4	1
Myoz2	1
Nobox	1
Ntsr1	1
Pcdhb2	1
Prl3a1	1
Psg25	1
Rnase2b	1
Serpinb1c	1
Skint11	1
Slamf6	1
Syt8	1
Tcf23	1
Tlr13	1
Tpo	1
Trim30b	1
Uba1y	1
Vmn1r51	1
Wfdc12	1
1700020N01Rik	1
1700030O20Rik	1
1810007D17Rik	1
2010016I18Rik	1
4922502N22Rik	1
4930512J16Rik	1
4933417A18Rik	1
9630028I04Rik	1
Ace3	1
Agtr1b	1
Apol11a	1
Asb15	1
Asb18	1
Asic5	1
Azgp1	1
Cbr2	1
Ccdc154	1
Ccl2	1
Ccl4	1
Ces1e	1
Cst9	1
Ctrb1	1
Dpep3	1
Fam3b	1
Fbp2	1
Fcna	1
Gm15114	1
Gm595	1
Gm6377	1
Hsd17b6	1
Ins2	1
Kcnk16	1
Klf17	1
Myom3	1
Nlrp1b	1
Nrap	1
Olfr222	1
Pla2g2d	1
Platr5	1
Pvalb	1
Rab11fip4os1	1
Rdh18-ps	1
Siglech	1
Sit1	1
Slc17a2	1
Slc51a	1
Smkr-ps	1
1700021F07Rik	1
Adtrp	1
Asphd1	1
Atp13a4	1
Bank1	1
Cd33	1
Cd3e	1
Cd7	1
Ces2g	1
Chit1	1
Duoxa1	1
Esx1	1
Gm10804	1
Gm15127	1
Gm364	1
Gm38415	1
Gm6093	1
Gp9	1
Gria2	1
Gsta2	1
H1fnt	1
Krt27	1
Lilr4b	1
Naip6	1
Olfr985	1
Plekhd1os	1
Psg20	1
Rhox2h	1
Serpinb5	1
Slc22a1	1
2310081J21Rik	1
4930474M22Rik	1
Cd163l1	1
Cd200r4	1
Cdh17	1
E030011O05Rik	1
Ear2	1
Gm10636	1
Gm11351	1
Gm20754	1
Gzmb	1
Gzmc	1
Hes2	1
Hoxb9	1
Ip6k3	1
Krt42	1
Lalba	1
Lbx2	1
Mep1b	1
Ms4a1	1
Ms4a4b	1
Pcdhb20	1
Sbk2	1
Slc5a9	1
Slc6a3	1
Sprr2b	1
Sypl2	1
Trim66	1
1700007F19Rik	1
1700109G15Rik	1
4933415F23Rik	1
5430416O09Rik	1
Best3	1
C230014O12Rik	1
C6	1
Cyp2c29	1
Fcgr4	1
Galr3	1
Gcm1	1
Gfi1b	1
Gm3776	1
Gm6792	1
Gm9733	1
Hbq1a	1
Hoxc8	1
Kiss1	1
LOC100038947	1
Spata22	1
Stap1	1
Sult1b1	1
Ubd	1
Wdr95	1
AI607873	1
Abhd12b	1
Akr1c14	1
Cyp4x1	1
Gm13580	1
Gm15097	1
Gpr65	1
Gzmd	1
Il21r	1
Il31ra	1
Kcnd2	1
Lbx1	1
Msgn1	1
Pax4	1
Rhox2f	1
Tex101	1
Tmem52	1
Tomm20l	1
Wdr63	1
1810046K07Rik	1
4930461G14Rik	1
6030498E09Rik	1
AF357426	1
Ankrd22	1
BC030870	1
Ccr1	1
Ccr9	1
Cd96	1
Clca1	1
Crx	1
Cyp2j13	1
DQ267101	1
Ddo	1
Dmbt1	1
Gm11545	1
Gm19434	1
Gm5065	1
Gm766	1
Magea5	1
Mir367	1
Pinlyp	1
Slc6a14	1
Spib	1
Sval2	1
Tmem171	1
Arl14epl	1
Bmp15	1
Casp4	1
Cnfn	1
Col6a5	1
Cwh43	1
Dnase2b	1
Erp27	1
Gm29682	1
Gtsf1	1
Ido1	1
Ltbp2	1
Luzp4	1
Myh13	1
Pde6h	1
Pydc3	1
Trim30d	1
Ugt2b1	1
4930444F02Rik	1
Aif1	1
Flt3	1
Gm10354	1
Gm10814	1
Gm2560	1
Gm7609	1
H2-M10.6	1
Hsh2d	1
Pldi	1
Plet1os	1
Sh3rf2	1
Sirpb1a	1
Slc26a4	1
1700029P11Rik	1
Afm	1
BC147527	1
Cd3g	1
Cd69	1
Cfhr2	1
Clec4e	1
Fam180a	1
Gm19510	1
Itih2	1
Mefv	1
Mgam	1
Ncf1	1
Pde6a	1
Prl2c1	1
Rnf144b	1
Tspan32	1
Ubash3a	1
Ugt1a6b	1
Epb4.2	1
Gm20362	1
Gpx2-ps1	1
Gsta1	1
Mir377	1
Mx1	1
Rptn	1
Styk1	1
Calm4	1
Ccl17	1
Cnga1	1
Cym	1
Ear10	1
Gbp5	1
H2-M9	1
Mgl2	1
Mrvi1	1
Pcdhb14	1
Plb1	1
Prr9	1
Retnlg	1
Tnfsf8	1
Adgrg7	1
Agxt	1
C130026I21Rik	1
Cfap46	1
D7Ertd443e	1
Fgf22	1
G730013B05Rik	1
Glp1r	1
Hbq1b	1
Ifit1bl1	1
Lypd1	1
Naip1	1
Prame	1
Rhox2g	1
S100a14	1
Xkrx	1
2310001H17Rik	1
Als2cr12	1
Arhgap33os	1
C030029H02Rik	1
Fbxo43	1
Gm14092	1
Lhfpl5	1
Obp2b	1
Vwde	1
4932414J04Rik	1
Gm5712	1
Gzmf	1
Hrh2	1
Sowahd	1
1700029M20Rik	1
Abcc12	1
Cdkn2a	1
Gjd2	1
Gp6	1
Mcidas	1
Mir302c	1
1700001F09Rik	1
Cd300lb	1
Fgf1	1
Gm10375	1
Gm16938	1
Gm5549	1
Tmc2	1
Tspan10	1
Cyp4f39	1
Gm11128	1
Gm8579	1
Il1rn	1
Pnpla1	1
Tmem71	1
4933401D09Rik	1
Gabrp	1
Gm9112	1
Slc5a12	1
Tex12	1
1700018B24Rik	1
9930111J21Rik1	1
Cd300ld	1
Clec4a2	1
Clec7a	1
F630028O10Rik	1
Il24	1
Mcemp1	1
Spi1	1
BC061237	1
Cndp1	1
Dclk3	1
Gm10639	1
Lst1	1
Scnn1g	1
Tshb	1
Txk	1
Aox1	1
C1qa	1
Esm1	1
Prl7a2	1
Abo	1
Galntl6	1
Muc20	1
Prss1	1
9130230L23Rik	1
Kcnh7	1
Micalcl	1
P2rx1	1
Sugct	1
Cyp3a13	1
Ly6d	1
Mael	1
Nxf3	1
Sycp1	1
Clcnka	1
Gm10768	1
Ccdc172	1
Hoxb4	1
Mageb4	1
Speer4e	1
Tlr1	1
Trim10	1
Trpv1	1
AU015791	1
Allc	1
Btbd16	1
Pik3r6	1
Ptgdr	1
1700040L02Rik	1
Cysrt1	1
Siglecf	1
Ano5	1
Clec12a	1
E030044B06Rik	1
Gm9513	1
Morc1	1
Psg17	1
1700020N15Rik	1
Myo3a	1
AF251705	1
Ms4a6b	1
Runx3	1
Slfn1	1
4930578C19Rik	1
9230009I02Rik	1
Csf2rb2	1
Dmp1	1
Mir568	1
Prl7b1	1
Rhox8	1
S100a7a	1
Entpd8	1
Il23a	1
Sh2d4b	1
Tmprss12	1
Wfdc15b	1
Rufy4	1
Slc6a20b	1
Kl	1
Klrb1f	1
Nkg7	1
Ppef1	1
Slamf7	1
Cd209a	1
Gm10371	1
Naip2	1
Oasl1	1
Gm6116	1
Epsti1	1
Ptafr	1
Smpd5	1
Ceacam18	1
F13a1	1
Il7	1
Kcnv2	1
Neu2	1
Edn2	1
Mlana	1
Gm5886	1
Atp1a4	1
Cyp4f18	1
Gypa	1
2010109I03Rik	1
Ankrd55	1
Apol7a	1
Rhox2b	1
Xkr9	1
Mfsd6l	1
5031434C07Rik	1
Igip	1
Mrgprf	1
Odf3b	1
Akr1c18	1
Ifnk	1
Itgb2	1
P2ry6	1
Sp110	1
Speer4c	1
Prg2	1
Lair1	1
Taf7l	1
9130409J20Rik	1
Cx3cr1	1
2010005H15Rik	1
Spaca7	1
Fcgr2b	1
Lrrc6	1
Ms4a6c	1
Ccr2	1
Gp5	1
Ifne	1
Adgre4	1
Tex11	1
Vtcn1	1
2410141K09Rik	1
Cml5	1
G6b	1
Gml2	1
Mmp12	1
Pdx1	1
Slco1a6	1
A1cf	1
Cd53	1
Oas2	1
Mmp27	1
Olfr558	1
Ttll2	1
Arl14	1
Spta1	1
Hormad1	1
Slc25a48	1
Ly86	1
Rhox1	1
Ear1	1
Tnfsf4	1
Fcrl1	1
Hgfac	1
2200002J24Rik	1
Clps	1
Gm9758	1
Gpr39	1
Serpina3n	1
Msln	1
Pcdhb16	1
Tpbpa	1
Oas1d	1
Pxt1	1
Cytip	1
Il10	1
Lcn2	1
Tuba3b	1
Cd48	1
4930572O03Rik	1
Nlrc4	1
Arhgap25	1
Ifi203	1
Sult1c2	1
Ly6f	1
Krt84	1
Lrat	1
Clcnkb	1
Cxcl15	1
Ifit3b	1
Rhox2d	1
Sult1e1	1
Noto	1
BB123696	1
Kcnj8	1
Ms4a4c	1
Il1b	1
Chil3	1
AU022751	1
Gm12295	1
Il2rb	1
Pyhin1	1
A530046M15Rik	1
Cyp11b2	1
Gm11166	1
Otogl	1
Scgb1a1	1
Adgrg6	1
Apol9b	1
Slc28a1	1
Nlrp12	1
Sash3	1
Nupr1	1
Tpsb2	1
Gbp2	1
Platr20	1
Reg2	1
Apol9a	1
Mocos	1
Pou2f3	1
Ly6k	1
Serpina3h	1
Mir302a	1
Csf2rb	1
Sell	1
Tex13	1
Cemip	1
Lrrc8e	1
Lilrb4a	1
Eps8l3	1
Myct1	1
Plin4	1
Hoxb7	1
Sh2d1b1	1
1600015I10Rik	1
Rgs1	1
Gdf3	1
Tsga8	1
C1rb	1
Hoxd9	1
S1pr5	1
Speer8-ps1	1
Ddx60	1
Prl8a1	1
Leap2	1
Usp50	1
Gm7257	1
Mir302d	1
BC016579	1
Speer4cos	1
1600025M17Rik	1
Cybb	1
Gm17019	1
Cd300lg	1
Selp	1
Ugt1a6a	1
Adamts16	1
Guca2a	1
Gm10377	1
Abcc3	1
Iigp1	1
Amer3	1
Ninj2	1
Ifih1	1
Gimap5	1
Plac9b	1
5031414D18Rik	1
Wt1os	1
Cd55b	1
Oas1b	1
Psg19	1
Ifitm6	1
Ifit1	1
Dnah6	1
Syt15	1
Ces2e	1
9230102K24Rik	1
Ugt2b34	1
Atp6v0d2	1
Enpp7	1
Rhox2e	1
Wfdc5	1
Gm15698	1
5730460C07Rik	1
Serpinb9d	1
C1qb	1
Doxl2	1
2210019I11Rik	1
Fmo2	1
Serpinb1a	1
Casp1	1
C1qc	1
Gml	1
Lynx1	1
Ifi27l2b	1
Il6ra	1
Apol11b	1
Prss44	1
Grem2	1
Trim14	1
Ces2b	1
4833423E24Rik	1
Apoc2	1
Dhrs9	1
Dnase1l3	1
Plscr2	1
Il13ra2	1
Havcr1	1
Mt4	1
Trim30a	1
Casp12	1
Esrrb	1
C2cd4a	1
Cd177	1
Il20ra	1
Ifi47	1
Them5	1
Speer4d	1
9530014B07Rik	1
Asic3	1
Asz1	1
Igsf5	1
Prl2c5	1
Cd244	1
Trem2	1
Rnf224	1
Wdr72	1
Fam167b	1
Ptprc	1
Tyrobp	1
Serpinb9c	1
Mmp1b	1
Prodh2	1
Ifi44	1
Triml1	1
Aspa	1
C1ra	1
Cd8a	1
Sp100	1
Itgbl1	1
Ctss	1
Hoxd8	1
Ifi204	1
Tlr4	1
C3ar1	1
Kif12	1
Sprr2h	1
Pilrb1	1
Ppbp	1
AU021092	1
Rhox2a	1
Cyp2j11	1
Cidec	1
Samd3	1
Mrgprg	1
Hoxd11	1
Unc93a	1
Ushbp1	1
Gpr151	1
Card14	1
Mia2	1
Golt1a	1
Gm9992	1
Pilrb2	1
Rpl10l	1
Duox2	1
Cyp2b10	1
Ly6i	1
S100a3	1
Mageb16-ps1	1
Obp2a	1
Sult1d1	1
Ptk6	1
Sprr2a3	1
Hoxa9	1
Ms4a6d	1
Golga7b	1
Prl3c1	1
3830403N18Rik	1
Lrrc38	1
Prl2a1	1
Bace2	1
Olr1	1
Tfpi2	1
1600014K23Rik	1
Rhox9	1
Hoxd10	1
Fosl1	1
Gda	1
Fasl	1
Hephl1	1
Hoxa11os	1
Cryaa	1
Rhox4c	1
Pnma5	1
Kdm5d	1
1700011H14Rik	1
Anxa8	1
Sprr2g	1
Hsd17b2	1
Gtsf1l	1
Lect2	1
Psmb8	1
Sftpd	1
Erv3	1
B3gnt3	1
Serpinb9f	1
Esr1	1
4930486L24Rik	1
Serpinb9g	1
Hoxa11	1
Fabp4	1
Prl4a1	1
Serpinb9e	1
Xdh	1
Timd2	1
Lyz1	1
Spp2	1
Havcr2	1
4932415M13Rik	1
Rhox6	1
Duoxa2	1
Gm9	1
Slc2a2	1
Psg22	1
Uty	1
S100g	1
Cdh5	1
Lyve1	1
Hnf4a	1
2210409E12Rik	1
Cts8	1
Mmp1a	1
Nodal	1
Hoxa10	1
Lmcd1	1
Nipal1	1
Psg29	1
Mgp	1
Dppa4	1
Adgrf4	1
Ddx3y	1
Eif2s3y	1
Lyz2	1
Cyp11b1	1
Prl6a1	1
Mesp1	1
Prl5a1	1
Lgals3	1
Lgals9	1
Sprr2f	1
Slc6a12	1
Psca	1
Spink8	1
Prl8a9	1
Pla2g12b	1
Pga5	1
Lefty2	1
Mageb16	1
Igfbp7	1
Prl7a1	1
Ltf	1
Cts7	1
Cyp11a1	1
Apoa4	1
Pfpl	1
Prss28	1
Prl3d3	1
Prl3d2	1
Prss29	1
Prl8a2	1
Prl3d1	1
A430088P11Rik	1
Stx19	1
2410012E07Rik	1
Plxdc1	1
Gm14207	1
B930092H01Rik	1
Nek11	1
Adh7	1
Fam43b	1
Ly6g6c	1
Gfi1	1
Abcg3	1
Apoc4	1
Pla2g4d	1
Gm16897	1
Rhox2c	1
Acnat1	1
Cpne9	1
Slc5a11	1
Alpk3	1
L3mbtl4	1
Tifa	1
Ldlrad4	1
Scgb3a1	1
Kcnc2	1
Samsn1	1
4933406J08Rik	1
Calcoco2	1
Fut1	1
Calr4	1
Fabp2	1
Agrp	1
Lif	1
Upk1b	1
4930548H24Rik	1
Ceacam9	1
Grm6	1
Ltk	1
Zbtb7c	1
4930526L06Rik	1
Mov10l1	1
Grp	1
Mlkl	1
Nxpe2	1
Snai3	1
Gimap1	1
Il15ra	1
Trpc5os	1
Cxcl17	1
Gm10324	1
Sh2d4a	1
Ambp	1
Icam4	1
Enpep	1
Samd9l	1
Inhbb	1
Trpm5	1
Dlk2	1
Tmem27	1
Kng2	1
Xlr5c	1
Rsad2	1
Pkd1l2	1
Inhba	1
Slc6a2	1
Glipr1	1
Habp2	1
Slco4c1	1
Akr1c12	1
Lgals2	1
Ceacam15	1
Scin	1
Ccdc180	1
Gm19466	1
Mfi2	1
Tctex1d1	1
Tnf	1
Noxa1	1
Mx2	1
Myo1g	1
Ucma	1
Crxos	1
Nags	1
A330023F24Rik	1
2810433D01Rik	1
Fbp1	1
0610043K17Rik	1
Phf11a	1
5730420D15Rik	1
Steap4	1
Col6a4	1
Slfn4	1
Adrb1	1
Tmem202	1
Trpc6	1
Cyp2b23	1
Lincpint	1
Dazl	1
Zbp1	1
Pck1	1
Sprr1a	1
Adamtsl5	1
Krt14	1
Gm16894	1
Itgb6	1
Gm6083	1
Lrrc31	1
Gna15	1
F2rl3	1
Tmem213	1
Clca3a1	1
Tmed6	1
Bst1	1
Ehf	1
Slpi	1
D7Ertd143e	1
Slc34a2	1
Tmem252	1
Bmp8a	1
Cdx2	1
F2	1
Aqp8	1
Ctse	1
Ebi3	1
Adcy8	1
Ms4a7	1
Pklr	1
Pla2g4e	1
Cyp4b1	1
Gm6812	1
Prap1	1
Gm14085	1
Dgkb	1
Clca2	1
Ggt5	1
Gckr	1
Oasl2	1
Lhx1os	1
Clic5	1
Pdzd3	1
Gsdmd	1
Rac2	1
Adh1	1
Krt80	1
Iqsec3	1
Aoah	1
AI467606	1
Syce1	1
Vav1	1
B830017H08Rik	1
Loxl4	1
Cyp24a1	1
Fmo4	1
Mup6	1
Slc34a3	1
AA414768	1
Bean1	1
Plekhs1	1
Ptgds	1
Slc52a3	1
Adgrg3	1
Marveld3	1
Icam1	1
Eva1c	1
Cer1	1
Serpina1e	1
C030016D13Rik	1
Vgll1	1
4930433N12Rik	1
1500015O10Rik	1
Pllp	1
Chdh	1
Pramef12	1
Cyct	1
Serpinb6c	1
AU018091	1
Ctla2b	1
Diras2	1
Cpa6	1
Il22ra1	1
Cutal	1
H2-Q2	1
Pla1a	1
Adra2b	1
Galnt6	1
Stac2	1
Slc17a9	1
Xlr5b	1
Padi1	1
A430105I19Rik	1
Slc22a7	1
Rgs9	1
Qrfpr	1
Plg	1
Kndc1	1
Csf1r	1
Sema7a	1
Cdsn	1
Ccno	1
Lpar5	1
Grin2b	1
Arhgap30	1
Ptprb	1
Sardh	1
Sohlh2	1
Was	1
Mustn1	1
Slc16a11	1
Pla2g10	1
Tnfrsf11b	1
Gpat2	1
Bhmt2	1
Nos2	1
Syt4	1
Serpinf2	1
Fam129a	1
Zfp42	1
Wnt8a	1
Platr10	1
Rnf39	1
Rfx6	1
Hrasls	1
Krtdap	1
Vsig2	1
Hnf1b	1
Apoa5	1
Fkbp6	1
Proc	1
Tex21	1
Fam110c	1
1010001N08Rik	1
Ang	1
Tm4sf5	1
Syndig1l	1
Cldn2	1
Rpl39l	1
Pdzk1ip1	1
Igsf23	1
Slc28a2	1
Wnt10a	1
Pifo	1
Fcgr3	1
Rln3	1
Slc6a4	1
5730457N03Rik	1
Xlr5a	1
Tac2	1
Pla2g5	1
Cldn5	1
Hspb7	1
Gbp4	1
Wnt2	1
Ldhc	1
Zc3hav1	1
Psmb9	1
Pgr	1
Icam2	1
4933402E13Rik	1
Rasal1	1
Sec14l4	1
Capsl	1
Tmprss2	1
Adgrf5	1
Slfn2	1
Hand1	1
Mt3	1
Tdgf1	1
Tdh	1
Trap1a	1
Rhox4a	1
Fgfbp1	1
Evx1	1
Ptk2b	1
Tdrd5	1
Mpzl2	1
Arid3c	1
A4galt	1
Sema3e	1
Aplnr	1
1810064F22Rik	1
4930562F07Rik	1
8030451O07Rik	1
9630013K17Rik	1
Amy2a5	1
B230119M05Rik	1
Chrne	1
Cyp2b9	1
Evi2b	1
Fam179a	1
Fam25c	1
Fam71d	1
Gm12718	1
Gpr139	1
Gpr158	1
H2-M10.2	1
Kcnj10	1
Khdc1b	1
Mir103-2	1
Mir5622	1
Mir717	1
Mir7237	1
Plau	1
Prf1	1
Rdh7	1
Slamf8	1
Snord11	1
Vpreb2	1
4930432J09Rik	1
Gm17026	1
Mill2	1
Mroh6	1
Pla2g4b	1
Tmem200c	1
6330407A03Rik	1
Ccdc42b	1
Cyp4f14	1
Gm13986	1
Gm5820	1
Gm7325	1
Madcam1	1
Prss48	1
Serpinb2	1
Calcb	1
Lin7b	1
Mir8106	1
Mroh2a	1
Nlrp4f	1
Pabpn1l	1
Scarna9	1
4930449E01Rik	1
Adig	1
Asb17	1
Dbpht2	1
Mir673	1
Ranbp3l	1
Slc17a4	1
Tacr2	1
Tll2	1
Uox	1
Zscan25	1
B430010I23Rik	1
Gm648	1
Mir1934	1
1700125H20Rik	1
Fcrlb	1
Gm12216	1
AU040972	1
Dyrk4	1
Ifitm7	1
Wbp2nl	1
Enpp6	1
Lgals4	1
Tnfrsf25	1
5430421F17Rik	1
DQ267100	1
Serpind1	1
Mettl7a3	1
Mir302b	1
1810008I18Rik	1
Bglap3	1
Tnfaip8l2	1
Trim34b	1
Kcnu1	1
9930111J21Rik2	1
Gm10532	1
Csta1	1
Slc10a5	1
Klk9	1
Msantd1	1
Prdm14	1
Siglece	1
Asah2	1
Gsg1	1
Slc16a14	1
Saa3	1
Comp	1
Ifi205	1
Tmem151a	1
Cd300e	1
Lcp2	1
Rho	1
Il12rb1	1
Cd37	1
C1ql3	1
Clec4a3	1
1700024P16Rik	1
AI317395	1
BC048546	1
Anks4b	1
Mndal	1
Slc10a6	1
Nlrc3	1
Cyp2d26	1
Myo1f	1
Kmo	1
Serpina3m	1
Inhbc	1
Grin1	1
Selplg	1
C4bp	1
Naa11	1
3300005D01Rik	1
Slc23a3	1
Parp14	1
Mbl2	1
Fgr	1
S100a9	1
Aadac	1
Mnda	1
Amica1	1
Spn	1
Gpx2	1
Cd93	1
Triml2	1
H2-Aa	1
Rhox4f	1
Nr0b1	1
Ldhd	1
C2	1
Prl2c2	1
Lrg1	1
Serpinb9b	1
Afp	1
Tdo2	1
Mir695	1
Tdg	1
Nek5	1
Prss33	1
Slc2a7	1
Lag3	1
Pla2g2f	1
Trim43b	1
Gm11961	1
Aqp5	1
Ltc4s	1
Zap70	1
Abcc2	1
Wt1	1
4930502E09Rik	1
Cyp2a5	1
Sycp2	1
Ptprtos	1
Acer1	1
BC048502	1
Mei1	1
Vmn1r53	1
BC107364	1
Cyp2u1	1
Muc4	1
Phf11b	1
Cideb	1
2010310C07Rik	1
Crct1	1
Ankrd35	1
Slco2b1	1
Pgc	1
2410003L11Rik	1
Cd74	1
Nxf7	1
Mfap5	1
Aoc1	1
Ly6a	1
Trim15	1
Ak7	1
Zar1	1
Adam32	1
BC024386	1
Ccdc162	1
Sorbs2os	1
Hp	1
Ap1s3	1
Fga	1
Mpp4	1
1810019D21Rik	1
Cdh9	1
Aqp3	1
Trim63	1
Nfix	1
Rhox4g	1
Gcnt4	1
Slco2a1	1
Angpt4	1
H2-Q10	1
Tmem114	1
Ifi35	1
Gpr160	1
Rassf6	1
2400006E01Rik	1
Trim34a	1
Rab17	1
Amhr2	1
Csgalnact1	1
Epas1	1
Dcn	1
Prom2	1
Jakmip1	1
A230050P20Rik	1
Rhox4d	1
D730005E14Rik	1
Tex19.1	1
Gbp7	1
Sfrp4	1
Klhdc8a	1
Pdlim3	1
Chmp4c	1
Rbm47	1
Foxa3	1
3830417A13Rik	1
Slc39a4	1
Flt1	1
Cystm1	1
Pou5f1	1
Bcas3os1	1
9130409I23Rik	1
Ifitm10	1
Rnase6	1
Pik3cg	1
Rnf183	1
Tlr12	1
Col19a1	1
BC021891	1
Scgn	1
Olfr1372-ps1	1
Lvrn	1
Gdf15	1
Htr2b	1
Asb14	1
Pdk4	1
Hrct1	1
Gm5622	1
Serpina3g	1
Cmklr1	1
Tmem45b	1
Pcdh12	1
Mctp1	1
Clec1a	1
Prss16	1
Isg15	1
Smlr1	1
Cdhr5	1
Lefty1	1
Acsm3	1
Akap14	1
Avpr1a	1
Acoxl	1
[truncated: 2,484 more rows]

## Sheet: cluster1_GO
Term	Overlap	P-value	Adjusted P-value	Old P-value	Old Adjusted P-value	Z-score	Combined Score	Genes
negative regulation of blood coagulation (GO:0030195)	23/37	2.35681e-07	0.00109309	4.58431e-06	0.00387337	-1.48751	22.7006	FGB;FGA;CPB2;SERPINB2;TMPRSS6;SERPINE1;FGG;SERPINF2;PROZ;PLAUR;GP1BA;PLG;TFPI;F2;KNG1;THBD;C1QTNF1;PROC;PLAU;APOH;APOE;ADTRP;CD34
neutrophil activation involved in immune response (GO:0002283)	154/484	8.98333e-07	0.00208323	3.08518e-11	1.4309e-07	-1.25037	17.4085	CDA;GHDC;RAB3A;GMFG;ABCA13;LGALS3;PNP;PLAU;ANPEP;FTH1;CLEC5A;C3AR1;CPNE3;CAPN1;OSTF1;PRSS3;PGLYRP1;B2M;CD177;TICAM2;CD93;SLC11A1;CYBB;MCEMP1;ARMC8;CHIT1;TYROBP;CLEC4D;SLPI;BIN2;CSNK2B;PADI2;ADAM8;S100A9;S100A8;RAB5B;BRI3;C5AR1;FPR1;FPR2;PLAC8;RAP1B;C3;ADGRG3;SYNGR1;DPP7;ALDH3B1;PSAP;NCKAP1L;ATP6V1D;S100A11;HMOX2;VAT1;GSDMD;MGAM;FUCA2;PRG2;RAB27A;PPBP;HRNR;BST2;BST1;PTPRB;PTPRC;SELL;TARM1;LCN2;DEG…
neutrophil degranulation (GO:0043312)	151/480	2.36109e-06	0.00291391	9.52493e-11	1.47255e-07	-2.01444	26.0998	CDA;GHDC;RAB3A;GMFG;ABCA13;LGALS3;PNP;PLAU;ANPEP;FTH1;CLEC5A;C3AR1;CPNE3;CAPN1;OSTF1;PRSS3;PGLYRP1;B2M;CD177;TICAM2;CD93;SLC11A1;CYBB;MCEMP1;ARMC8;CHIT1;TYROBP;CLEC4D;SLPI;BIN2;CSNK2B;PADI2;ADAM8;S100A9;S100A8;RAB5B;BRI3;C5AR1;FPR1;FPR2;PLAC8;RAP1B;C3;ADGRG3;SYNGR1;DPP7;ALDH3B1;PSAP;NCKAP1L;ATP6V1D;S100A11;HMOX2;VAT1;GSDMD;MGAM;FUCA2;PRG2;RAB27A;PPBP;HRNR;BST2;BST1;PTPRB;PTPRC;SELL;TARM1;LCN2;DEG…
neutrophil mediated immunity (GO:0002446)	153/488	2.51308e-06	0.00291391	8.71495e-11	1.47255e-07	-1.94182	25.0378	CDA;GHDC;RAB3A;GMFG;ABCA13;LGALS3;PNP;PLAU;ANPEP;FTH1;CLEC5A;C3AR1;CPNE3;CAPN1;OSTF1;PRSS3;PGLYRP1;B2M;CD177;TICAM2;CD93;SLC11A1;CYBB;MCEMP1;ARMC8;CHIT1;TYROBP;CLEC4D;SLPI;BIN2;CSNK2B;PADI2;ADAM8;S100A9;S100A8;RAB5B;BRI3;C5AR1;FPR1;FPR2;PLAC8;RAP1B;C3;ADGRG3;SYNGR1;DPP7;ALDH3B1;PSAP;NCKAP1L;ATP6V1D;S100A11;HMOX2;VAT1;GSDMD;MGAM;FUCA2;PRG2;RAB27A;PPBP;HRNR;BST2;BST1;IL6;PTPRB;PTPRC;SELL;TARM1;LCN2…
fibrinolysis (GO:0042730)	13/17	3.35273e-06	0.00310999	0.000126873	0.0409296	-2.29082	28.8775	FGB;FGA;CPB2;SERPINB2;TMPRSS6;SERPINE1;FGG;SERPINF2;PLAUR;GP1BA;PLG;F2;PLAU
regulation of heterotypic cell-cell adhesion (GO:0034114)	13/20	5.46059e-05	0.0418415	0.000397443	0.0837882	-2.02859	19.9114	IL10;FGB;FGA;IL1RN;FGG;ADIPOQ;APOA1;KLF4;TNF;IL1B;MYADM;GCNT2;CD44
macrophage activation (GO:0042116)	2019-12-18	7.43358e-05	0.0418415	0.00056199	0.10426	-2.14311	20.3744	TLR1;EDN2;ITGAM;SYK;CD93;SLC11A1;LBP;FPR2;TLR4;CLU;AIF1;SNCA
cholesterol transport (GO:0030301)	22/45	8.45298e-05	0.0418415	0.000116798	0.0409296	-1.78418	16.7328	MSR1;STARD4;STARD5;CAV1;APOA2;APOC3;APOA1;APOA4;CEL;APOA5;CLU;LIPC;APOM;NPC1L1;NPC2;SOAT2;APOC2;APOC1;APOE;LDLRAP1;APOB;ABCG2
regulation of blood coagulation (GO:0030193)	17/31	8.73941e-05	0.0418415	0.000245325	0.0598851	-2.43581	22.7628	FCER1G;SYK;TXK;CAV1;SERPINE1;PROZ;GP1BA;TFPI;F2;KNG1;THBD;TEC;PROC;APOH;APOE;ADTRP;CD34
response to cytokine (GO:0034097)	51/139	9.13692e-05	0.0418415	5.84597e-06	0.00387337	-1.27535	11.8616	CIITA;PID1;CITED1;FLT3;CALCOCO2;IL23R;PTPN20;IL18BP;CXCL16;NUB1;TMEM102;TBK1;CASP1;TIMP3;TIMP1;LGALS9;JUNB;TRIM21;IL1R1;SLC11A1;ADIPOQ;IRAK3;OSMR;SIGIRR;MAPKAPK3;CSF1R;SP100;YTHDC2;TAF9;MEFV;CYP27B1;IL1RL2;UBD;RIPK1;SNCA;PTPN18;GCH1;STAT1;MX2;STAT3;MX1;ISG15;PTPN12;POU4F2;IL1F10;NFKB2;BST2;NLRP12;PTPN7;IL18R1;MYD88
negative regulation of coagulation (GO:0050819)	2019-11-16	9.9236e-05	0.0418415	0.000792534	0.118573	-2.29077	21.1163	THBD;PROCR;PROC;APOH;SERPINE1;PROZ;APOE;ADTRP;TFPI;CD34;KNG1
negative regulation of hemostasis (GO:1900047)	2019-10-14	0.000128719	0.0429053	0.00111318	0.146357	-2.48014	22.2168	THBD;PROC;APOH;SERPINE1;PROZ;APOE;ADTRP;TFPI;CD34;KNG1
triglyceride-rich lipoprotein particle remodeling (GO:0034370)	2019-10-14	0.000128719	0.0429053	0.00111318	0.146357	-2.20054	19.7122	LIPC;APOC2;APOA2;APOC3;APOA1;APOA4;APOE;APOB;APOA5;GPIHBP1
pattern recognition receptor signaling pathway (GO:0002221)	23/49	0.000129511	0.0429053	0.000132373	0.0409296	-1.4708	13.1662	FGB;FGA;UNC93B1;S100A1;FGG;SFTPD;LY96;IRAK3;CTSS;TLR1;MAPKAPK3;CTSL;CTSK;TLR8;LBP;APOB;S100A9;TLR4;S100A8;TLR3;MYD88;CTSB;LGMN
chylomicron remodeling (GO:0034371)	2019-08-10	0.000183558	0.0567561	0.00214829	0.227076	-2.53545	21.8124	APOC2;APOA2;APOC3;APOA1;APOA4;APOE;APOB;GPIHBP1
phosphatidylserine acyl-chain remodeling (GO:0036150)	13/22	0.000221189	0.0611225	0.00077237	0.118573	-2.93463	24.6993	PLA2G2F;PLA2G2D;PLA2G2E;PLA2G4D;PLA2G4E;PLA2G1B;PLA2G4B;PLA2G2A;PLA2G5;OSBPL10;PLA2G16;PLA2G10;PLA1A
phosphatidylinositol acyl-chain remodeling (GO:0036149)	2019-11-17	0.000224037	0.0611225	0.00113602	0.146357	-2.85334	23.9786	PLA2G2F;PLA2G16;PLA2G2D;PLA2G2E;PLA2G4D;PLA2G4E;PLA2G1B;PLA2G2A;PLA2G10;PLBD1;PLA2G5
positive regulation of immune response (GO:0050778)	24/55	0.000371268	0.0956635	0.000227434	0.0586021	-1.50517	11.8887	SASH3;GBP5;XBP1;ITGAM;PLA2G1B;IL23R;ITGB2;EREG;PTPRC;IL23A;TNFSF4;CCL5;MYB;IFNK;TLR8;POLR3G;ADAM8;CD226;LGALS9;CD46;FCGR2B;ZP3;IL12RB1;CD177
chylomicron assembly (GO:0034378)	2019-08-11	0.000539937	0.125211	0.00324387	0.250916	-2.66008	20.0146	APOC2;APOA2;APOC3;APOA1;APOA4;APOE;P4HB;APOB
positive regulation of steroid metabolic process (GO:0045940)	2019-08-11	0.000539937	0.125211	0.00324387	0.250916	-2.10841	15.8638	STARD4;APOC1;APOA2;APOA1;APOA4;APOE;LDLRAP1;APOA5
extracellular matrix organization (GO:0030198)	73/230	0.000663826	0.146611	5.29954e-06	0.00387337	-1.61953	11.8509	PRSS1;ITGAM;SPARC;ITGB4;ELN;ITGB3;SERPINE1;ITGB2;ITGA2B;ICAM2;LOXL4;DMP1;ICAM4;LAMC1;ITGAE;CTSS;ICAM1;COMP;ADAMTS5;SH3PXD2A;CTSL;CTSK;ITGAX;MADCAM1;CTSG;ITGB7;ITGB6;TIMP1;CAPN1;TPSAB1;FGB;CSGALNACT1;FGA;VWF;ITGA2;CTRB1;FGG;SERPINF2;ITGA1;MMP8;MMP9;MMP10;DCN;MMP12;ADAM19;MMP13;ITGAD;COL4A1;COL6A2;PECAM1;ITGA7;COL8A1;ADAM8;LCP1;ITGA5;GAS6;CD44;TMPRSS6;LAMA1;LAMA3;HTRA1;PLG;COL19A1;KLK7;TTR;SPOCK2;H…
lipoprotein metabolic process (GO:0042157)	2019-06-07	0.000716491	0.151049	0.00629457	0.304106	-2.57832	18.67	NPC1L1;APOA2;APOA1;APOA4;APOE;APOA5
toll-like receptor signaling pathway (GO:0002224)	33/87	0.00076279	0.153818	0.000148385	0.0417048	-1.28606	9.23204	ITGAM;UNC93B1;ITGB2;LY96;CTSS;CTSL;CTSK;RIPK1;LBP;IKBKG;APOB;CTSB;FGB;FGA;TICAM2;CHUK;S100A1;FGG;SFTPD;IRAK3;TICAM1;TLR1;MAPKAPK3;TNIP2;TNIP3;TLR8;S100A9;TLR4;S100A8;TLR3;BIRC2;MYD88;LGMN
positive regulation of immune effector process (GO:0002699)	13/25	0.00116365	0.215423	0.00185893	0.209681	-2.08172	14.0645	ANKRD17;XBP1;IL23R;DDX60;IL23A;TNFSF4;MYB;TRIM15;LBP;LGALS9;CD46;IL12RB1;CCR2
phosphatidylcholine acyl-chain remodeling (GO:0036151)	14/28	0.00124487	0.215423	0.00167256	0.198906	-2.36241	15.8015	PLA2G2F;PLA2G2D;PLA2G2E;PLA2G4D;PLA2G4E;PLA2G1B;PLA2G4B;PLA2G2A;DBI;PLA2G5;PLB1;PLA2G16;PLA2G10;PLBD1
phosphatidylserine metabolic process (GO:0006658)	14/28	0.00124487	0.215423	0.00167256	0.198906	-1.45111	9.70608	PLA2G2F;PLA2G2D;PLA2G2E;PLA2G4D;PLA2G4E;PLA2G1B;PLA2G4B;PLA2G2A;PLA2G5;OSBPL10;PLA2G16;PTDSS1;PLA2G10;PLA1A
response to interferon-gamma (GO:0034341)	27/69	0.00129305	0.215423	0.000386987	0.0837882	-1.28436	8.54197	SP100;CIITA;CITED1;CALCOCO2;IL23R;MEFV;AIF1;CXCL16;CYP27B1;NUB1;CCL8;CCL5;UBD;CCL4;CASP1;CCL2;LGALS9;IL12RB1;TRIM21;CCL17;SNCA;GCH1;STAT1;CCL20;SLC11A1;BST2;TDGF1
positive regulation of heterotypic cell-cell adhesion (GO:0034116)	2019-08-12	0.00130053	0.215423	0.00472787	0.282415	-2.11244	14.0371	IL10;FGB;FGA;IL1B;FGG;GCNT2;TNF;CD44
platelet degranulation (GO:0002576)	43/125	0.00144004	0.223671	0.000101713	0.0409296	-1.41282	9.24417	LGALS3BP;CD63;ECM1;SPARC;TEX264;ITGB3;SERPINE1;PLEK;ITGA2B;ENDOD1;F13A1;PLG;CLU;KNG1;CYB5R1;APOH;PSAP;CDC37L1;TIMP3;TIMP1;A2M;LEFTY2;LY6G6F;FGB;SRGN;FGA;VWF;RARRES2;ANXA5;FGG;SERPINF2;APOA1;RAB27B;PPBP;TUBA4A;F5;SELP;SCCPDH;PECAM1;SERPING1;TAGLN2;GAS6;CALM1
regulation of T cell proliferation (GO:0042129)	25/63	0.00152548	0.223671	0.000530882	0.102593	-1.82699	11.8488	CEBPB;IL23R;VTCN1;CD3E;AIF1;SPN;LGALS3;PNP;GPNMB;CCL5;NCKAP1L;IL10;ANXA1;GLMN;SFTPD;CCDC88B;IL6;PTPRC;CD6;IL23A;TNFSF4;IL1B;CD28;CD46;ZP3
regulation of platelet activation (GO:0010543)	2019-11-20	0.00154322	0.223671	0.00295637	0.250916	-1.95997	12.6886	SELP;THBD;FCER1G;TEC;C1QTNF1;SYK;TXK;PLEK;APOE;F2;TLR4
positive regulation of mononuclear cell migration (GO:0071677)	2019-11-20	0.00154322	0.223671	0.00295637	0.250916	-1.88037	12.1733	CCR1;CREB3;LGALS3;CCL5;SERPINE1;CXCL17;MOSPD2;FPR2;AIF1;TNF;CCR2
glutathione derivative metabolic process (GO:1901685)	2019-12-23	0.00173319	0.228654	0.00269742	0.248924	-2.25411	14.3311	GSTZ1;GSTM4;GSTM3;GSTM2;HPGDS;GSTM1;GSTA3;MGST3;GSTA2;GSTA1;ESD;MGST2
triglyceride catabolic process (GO:0019433)	2019-12-23	0.00173319	0.228654	0.00269742	0.248924	-1.73394	11.024	FABP1;FABP2;FABP3;FABP4;LIPC;CPS1;APOC3;APOA1;APOA4;APOE;APOA5;PNPLA1
glutathione derivative biosynthetic process (GO:1901687)	2019-12-23	0.00173319	0.228654	0.00269742	0.248924	-1.70674	10.8511	GSTZ1;GSTM4;GSTM3;GSTM2;HPGDS;GSTM1;GSTA3;MGST3;GSTA2;GSTA1;ESD;MGST2
positive regulation of cholesterol esterification (GO:0010873)	2019-07-10	0.00177481	0.228654	0.00677998	0.305297	-2.20625	13.9746	STARD4;APOC1;APOA2;APOA1;APOA4;APOE;APOA5
carboxylic acid catabolic process (GO:0046395)	14/29	0.00191408	0.229424	0.00215423	0.227076	-2.31005	14.4575	PON3;ACOT8;CEMIP;HEXB;HEXA;NPL;LYVE1;RENBP;ABHD10;GNPDA1;GNPDA2;AMDHD2;CD44;ACOT4
regulation of cytokine secretion (GO:0050707)	15/32	0.00192886	0.229424	0.00189879	0.209681	-2.35989	14.7513	IL10;SRGN;PTGER4;BTN2A2;C5AR2;GLMN;HTR2B;CIDEA;CLEC9A;TNF;FGR;IL1A;NLRP12;RGCC;FCGR2B
positive regulation of inflammatory response (GO:0050729)	28/74	0.00192918	0.229424	0.000469925	0.0947615	-1.77432	11.0907	PTGER4;SERPINE1;MGST2;CREB3L3;CCL4;LBP;SNCA;CCR2;GBP5;IL33;IL15;PLA2G2A;OSM;OSMR;TICAM1;VAMP8;IL6;NLRP12;CD6;IL23A;TNFSF4;ADAM8;ZP3;S100A9;TLR4;S100A8;TLR3;MYD88
reverse cholesterol transport (GO:0043691)	2019-10-18	0.00229409	0.250072	0.00430063	0.274826	-2.0111	12.2223	LIPC;APOM;APOC2;APOA2;APOC3;APOA1;APOA4;APOE;APOA5;CLU
regulation of lipid catabolic process (GO:0050994)	2019-10-18	0.00229409	0.250072	0.00430063	0.274826	-1.76702	10.7389	HCAR2;IL1B;RARRES2;APOC1;APOA2;CIDEA;LONP2;APOC3;APOA5;TNF
regulation of sterol transport (GO:0032371)	2019-06-08	0.00231848	0.250072	0.00968096	0.342518	-2.64919	16.0722	APOC1;APOA1;TSPO;APOA4;APOE;APOA5
chylomicron remnant clearance (GO:0034382)	2019-06-08	0.00231848	0.250072	0.00968096	0.342518	-2.44559	14.837	LIPC;APOC2;APOC1;APOC3;APOE;APOB
regulation of epidermal cell differentiation (GO:0045604)	2019-11-21	0.00258808	0.268329	0.00392404	0.264193	-2.03133	12.1003	BMP4;ERRFI1;SFRP4;ZFP36;ROCK1;CTSL;CTSK;SFN;GDF3;AQP3;RUNX1
phosphatidylcholine metabolic process (GO:0046470)	27/72	0.00267309	0.268329	0.000656797	0.117163	-1.58088	9.36598	SLC44A3;SLC44A4;ABHD3;PLA2G1B;SLC44A2;DBI;PLA2G5;PLB1;LIPC;MFSD2A;PLA2G2F;PLA2G2D;PLA2G2E;PLA2G4D;PLA2G4E;PLA2G4B;PLA2G2A;APOA2;APOA1;APOA4;APOA5;PLA2G16;PHOSPHO1;PLA2G10;CSNK2B;PLBD1;GPLD1
phospholipid efflux (GO:0033700)	2019-08-13	0.00271717	0.268329	0.00668103	0.305297	-2.08609	12.3249	APOC2;APOC1;APOA2;APOC3;APOA1;APOA4;APOE;APOA5
cholesterol efflux (GO:0033344)	2019-12-24	0.00276447	0.268329	0.00352096	0.251234	-1.89678	11.1737	APOM;NPC2;SOAT2;APOC2;APOC1;APOA2;APOC3;APOA1;APOA4;APOE;APOA5;ABCG2
positive regulation of T cell differentiation (GO:0045582)	15/33	0.00281084	0.268329	0.00239785	0.247138	-1.69931	9.98223	XBP1;IL23R;IHH;GATA3;ZAP70;DUSP10;PNP;IL7;IL23A;TNFSF4;TNFSF9;ADAM8;NCKAP1L;CD46;IL12RB1
inflammatory response (GO:0006954)	76/253	0.00283487	0.268329	1.70824e-05	0.00880312	-1.72334	10.1087	CD40;NRROS;ITGB2;TNF;PIK3CG;IL18RAP;TBK1;ADGRE5;ADORA1;C3AR1;IKBKG;LGALS9;PTGDR;IL10;PARP4;ANXA1;SYK;CHUK;SLC11A1;PLA2G4B;CYBB;TACR1;FOS;IL1A;ELF3;LTB4R2;NFX1;IL1B;TLR8;TNFRSF25;ADAM8;S100A9;TLR4;S100A8;PTGER4;CSF1R;CEBPB;PXK;C5AR2;ALOX15;PTGER3;C5AR1;FPR1;NOD1;TNFRSF11B;AOAH;NLRC4;FPR2;MEFV;AIF1;CCL8;TBXA2R;CCL5;NLRP5;CCL4;CCL2;TAC4;CCL17;PLA2G2D;PLA2G2E;CCL20;TNFRSF9;EPHX2;STAT3;NMI;PPBP;NFKB2;…
positive regulation of T cell activation (GO:0050870)	26/69	0.00293922	0.272642	0.000773575	0.118573	-1.21353	7.07441	IL23R;DOCK8;GATA3;CD3E;AIF1;PNP;CCL5;CCL2;TNFSF11;NCKAP1L;LGALS9;CCR2;XBP1;ANXA1;CCDC88B;ZAP70;IL6;PTPRC;CD6;IL7;IL23A;TNFSF4;IL1B;CD28;CD46;ZP3
fatty acid beta-oxidation using acyl-CoA oxidase (GO:0033540)	2019-09-16	0.00341678	0.299001	0.00627472	0.304106	-2.48427	14.1083	ACOXL;ACOT8;SCP2;ACOX1;EHHADH;CROT;ACOX3;DECR2;ABCD1
positive regulation of alpha-beta T cell activation (GO:0046635)	2019-09-16	0.00341678	0.299001	0.00627472	0.304106	-2.29546	13.036	PNP;SYK;IL23A;TNFSF4;IL23R;EBI3;IHH;CD55;CCR2
endoderm development (GO:0007492)	2019-09-16	0.00341678	0.299001	0.00627472	0.304106	-2.11798	12.0281	EOMES;DUSP2;SOX17;KIF16B;LHX1;GATA4;LAMC1;SOX7;MIXL1
regulated exocytosis (GO:0045055)	48/149	0.00367305	0.30424	0.000152864	0.0417048	-2.21034	12.3928	LGALS3BP;CD63;ECM1;SPARC;TEX264;ITGB3;SERPINE1;PLEK;ITGA2B;ENDOD1;F13A1;PLG;CLU;KNG1;CYB5R1;PPP3CB;SYNGR1;SCIN;APOH;PSAP;CDC37L1;TIMP3;TIMP1;A2M;LEFTY2;LY6G6F;RAB11FIP5;FGB;SRGN;FGA;VWF;RARRES2;ANXA5;FGG;SERPINF2;APOA1;RAB27B;PPBP;TUBA4A;F5;SELP;SCCPDH;PECAM1;SERPING1;TAGLN2;GAS6;CALM1;STEAP2
endoderm formation (GO:0001706)	16/37	0.00381777	0.30424	0.00259094	0.248924	-1.69879	9.459	EOMES;DUSP2;ITGB2;LAMA3;LAMB1;INHBA;MMP8;MMP9;SOX17;LHX1;ITGA7;COL8A1;ITGA5;SOX7;MIXL1;NODAL
positive regulation of cyclic nucleotide biosynthetic process (GO:0030804)	2019-10-19	0.00387629	0.30424	0.00572561	0.299381	-2.24028	12.44	MTNR1A;RAMP3;SCT;ADRB1;APOE;CALM1;RAMP1;TSHR;PTHLH;GPHB5
phosphatidylglycerol acyl-chain remodeling (GO:0036148)	2019-10-19	0.00387629	0.30424	0.00572561	0.299381	-1.67576	9.30528	PLA2G2F;PLA2G2D;PLA2G2E;PLA2G4D;PLA2G1B;PLA2G4B;PLA2G2A;PLA2G10;PLA2G5;CRLS1
regulation of triglyceride catabolic process (GO:0010896)	2019-07-11	0.00393583	0.30424	0.00972742	0.342518	-2.65635	14.7099	AADAC;APOC2;APOC3;APOA1;APOA4;APOA5;GPLD1
very-low-density lipoprotein particle assembly (GO:0034379)	2019-07-11	0.00393583	0.30424	0.00972742	0.342518	-2.63047	14.5666	SOAT2;APOC1;APOC4;APOC3;ACSL3;P4HB;APOB
negative regulation of protein autophosphorylation (GO:0031953)	2019-07-11	0.00393583	0.30424	0.00972742	0.342518	-1.70504	9.44189	ERRFI1;NLRP12;MVP;CAV1;ADIPOQ;ENPP1;ENG
negative regulation of cytokine biosynthetic process (GO:0042036)	2019-11-22	0.00413623	0.305155	0.00512828	0.286566	-1.92216	10.5487	IL10;SIGIRR;IL6;NLRP12;ZFP36;BCL3;SFTPD;FOXJ1;INHBB;INHBA;KLF4
positive regulation of lipid metabolic process (GO:0045834)	2019-11-22	0.00413623	0.305155	0.00512828	0.286566	-1.49734	8.21734	IL1B;ADIPOQ;APOA2;APOA1;CREBL2;HSD17B13;APOA4;APOE;SORBS1;F2;APOA5
acylglycerol catabolic process (GO:0046464)	14/31	0.00414506	0.305155	0.0034624	0.250916	-1.91091	10.4829	ABHD2;APOA2;APOC3;APOA1;APOA4;APOA5;FABP1;FABP2;FABP3;FABP4;LIPC;CPS1;APOE;PNPLA1
negative regulation of interleukin-6 production (GO:0032715)	2019-12-25	0.00424214	0.307423	0.00453559	0.280059	-1.49259	8.15354	IL10;NLRP12;C5AR2;GBA;FOXJ1;IRAK3;NCKAP1L;NLRC3;GAS6;TLR4;TNF;SLAMF1
cytokine-mediated signaling pathway (GO:0019221)	170/634	0.00463374	0.330635	1.06621e-07	0.000123627	-1.28677	6.9156	IL1RN;IL23R;IL5RA;F13A1;IFI35;IFI30;IFIT1;TNF;IFIT3;ICAM1;TXNDC17;RPS6KA4;IL18RAP;TRIM25;TNFSF11;MAP3K8;IL13RA2;JUNB;B2M;TRIM21;IL13RA1;IL15RA;RSAD2;IL1R1;IL1R2;EREG;IFI27;IL23A;CSNK2B;PSME1;CARD14;RTN4R;CSF1R;ALOX15;EBI3;IL20RA;FPR1;CSF2RB;TNFRSF11B;GATA3;CSF2RA;RAP1B;INPP5D;HMOX1;RIPK1;CCR1;TNFSF14;TNFRSF9;LIF;IL31RA;ISG15;PPBP;MT3;IL1F10;ISG20;IL22RA1;BST2;IL6;IL7;TNFSF4;LCN2;TNFSF9;TNFSF8;MYD…
negative regulation of cytokine secretion (GO:0050710)	17/41	0.00490147	0.34444	0.0027372	0.248924	-1.43581	7.63593	IL10;SRGN;PTGER4;ANXA1;BTN2A2;ANXA4;C5AR2;APOA2;CIDEA;APOA1;TNF;NLRP12;RGCC;TLR8;FCGR2B;GAS6;CD34
organonitrogen compound biosynthetic process (GO:1901566)	56/182	0.00547543	0.357133	0.000124504	0.0409296	-1.20339	6.26666	SLC44A3;ALAS2;SLC44A4;SLC44A2;HPGDS;COL4A3BP;SPTLC1;SPTLC2;GLUL;MFSD2A;ELOVL1;CERS5;SPHK1;APOA2;APOA1;ALDH3A2;PHOSPHO1;CSNK2B;PPARG;PRKD2;ASPA;DDC;OAT;SAMD8;ABHD3;GLS2;MGST3;MGST2;NOD1;HACD2;HACD4;NFS1;ALDH3B1;ESD;MBIP;ASL;DMD;KDSR;SPTSSA;GSTM4;GSTM3;GSTM2;GSTM1;GCH1;MOCOS;INHBA;GSTZ1;ACER1;CPS1;GSTA3;GSTA2;GSTA1;DEGS1;NAGS;DEGS2;OTC
regulation of MyD88-independent toll-like receptor signaling pathway (GO:0034127)	2019-06-09	0.00563357	0.357133	0.0141871	0.396384	-3.17456	16.4411	TICAM2;IRF7;LY96;TICAM1;TLR4;TLR3
immunoglobulin mediated immune response (GO:0016064)	2019-06-09	0.00563357	0.357133	0.0141871	0.396384	-2.99076	15.4892	CD74;FCER1G;TLR8;FCGR2B;ZP3;GAPT
interleukin-21-mediated signaling pathway (GO:0038114)	2019-06-09	0.00563357	0.357133	0.0141871	0.396384	-2.68796	13.921	STAT1;STAT3;IL21R;STAT4;IL2RG;JAK1
cellular response to interleukin-21 (GO:0098757)	2019-06-09	0.00563357	0.357133	0.0141871	0.396384	-2.24543	11.6291	STAT1;STAT3;IL21R;STAT4;IL2RG;JAK1
positive regulation of lipoprotein lipase activity (GO:0051006)	2019-06-09	0.00563357	0.357133	0.0141871	0.396384	-1.77766	9.20653	APOC2;APOH;APOA1;APOA4;APOA5;GPIHBP1
extracellular matrix disassembly (GO:0022617)	28/79	0.00567879	0.357133	0.00106799	0.146357	-1.23778	6.4006	PRSS1;TMPRSS6;ELN;LAMA3;HTRA1;PLG;LAMC1;CTSS;KLK7;ADAMTS5;CTSL;CTSK;CTSG;TIMP1;CAPN1;A2M;TPSAB1;CTRB1;MMP8;MMP9;MMP10;DCN;MMP12;MMP13;TLL2;ADAM8;LCP1;CD44
leukocyte tethering or rolling (GO:0050901)	2019-09-17	0.00582657	0.357133	0.00838443	0.33238	-2.23369	11.4931	SELP;SPN;SELPLG;SELL;ROCK1;MADCAM1;ITGB7;TNF;ADD2
leukocyte adhesion to vascular endothelial cell (GO:0061756)	2019-09-17	0.00582657	0.357133	0.00838443	0.33238	-2.01982	10.3926	SELP;SPN;SELPLG;SELL;ROCK1;MADCAM1;ITGB7;TNF;ADD2
negative regulation of tumor necrosis factor superfamily cytokine production (GO:1903556)	14/32	0.00586877	0.357133	0.00432563	0.274826	-1.58774	8.15801	IL10;C5AR2;ADIPOQ;CIDEA;IRAK3;NLRC3;LBP;LGALS9;GAS6;CD34;TLR4;SLAMF1;LTF;HAVCR2
positive regulation of cytokine production (GO:0001819)	66/221	0.00592912	0.357133	6.8724e-05	0.0318742	-1.84851	9.47896	CRCP;IL23R;SERPINE1;HILPDA;HTR2B;CXCL17;CLEC9A;TNF;TBK1;LBP;LGALS9;CD34;CCR2;HAVCR2;ZBP1;IL10;GBP5;ANXA1;IL15;SLC11A1;SERPINF2;ADIPOQ;TICAM1;EREG;RUNX1;FGR;IL1A;IL23A;IL1B;IRF1;IRF7;PRKD2;TRIM15;CD46;ZP3;TLR4;TLR3;ANKRD17;PTGER4;CEBPB;TXK;GATA4;GATA3;DDX60;LY9;AGPAT2;MALT1;C3;SLAMF6;RIPK1;IL12RB1;POLR2K;IL33;GLMN;NFKB2;CCDC88B;IL6;RGCC;CD6;IL7;TNFSF4;POLR3E;CD28;POLR3G;MYD88;NODAL
regulation of lipid biosynthetic process (GO:0046890)	13/29	0.00611938	0.359262	0.00500821	0.286566	-1.74781	8.90735	PRKAA2;ADIPOQ;APOA1;CREBL2;HSD17B13;APOA4;SORBS1;APOA5;C3;CEACAM1;PDK4;THRSP;APOE
regulation of fatty acid biosynthetic process (GO:0042304)	13/29	0.00611938	0.359262	0.00500821	0.286566	-1.38536	7.06019	ACADVL;PRKAA2;ADIPOQ;APOC3;APOA1;APOA4;APOA5;CEACAM1;ACADL;APOC2;APOC1;PDK4;TRIB3
acylglycerol homeostasis (GO:0055090)	2019-11-23	0.00633902	0.367504	0.00660652	0.305297	-1.83213	9.27245	GCKR;LIPC;HNF4A;APOC2;APOC4;APOC3;APOA1;APOA4;APOE;APOA5;GPIHBP1
carboxylic acid transport (GO:0046942)	20/52	0.00655754	0.37548	0.0024677	0.248808	-1.34873	6.78023	SLC16A1;SLC6A18;SLC43A2;SLC23A1;SLC6A14;SLC6A12;SLC16A11;SLC3A1;SLC16A10;SLC16A14;SLC7A3;SLC25A29;SLC7A7;SLC7A8;SLC7A9;PSAP;SLC25A21;SLC16A9;SLC16A4;SLC16A5
carnitine metabolic process (GO:0009437)	2019-07-12	0.00762526	0.400974	0.0135095	0.396384	-2.94752	14.3729	SLC22A4;CPT1A;SLC22A5;ACADL;ACADM;CROT;ALDH9A1
myeloid cell activation involved in immune response (GO:0002275)	2019-07-12	0.00762526	0.400974	0.0135095	0.396384	-2.70495	13.1901	FCER1G;SYK;LBP;DNASE1;DOCK2;DNASE1L3;SLAMF1
transcytosis (GO:0045056)	2019-07-12	0.00762526	0.400974	0.0135095	0.396384	-2.68946	13.1146	LRPAP1;VPS35;RAB17;RAB5A;MFSD2A;PICALM;GPIHBP1
regulation of cholesterol esterification (GO:0010872)	2019-07-12	0.00762526	0.400974	0.0135095	0.396384	-2.06459	10.0675	STARD4;APOC1;APOA2;APOA1;APOA4;APOE;APOA5
negative regulation of leukocyte degranulation (GO:0043301)	2019-05-07	0.00786731	0.400974	0.0207035	0.427628	-3.47803	16.8512	CD84;CEACAM1;LGALS9;FCGR2B;CCR2
N-acetylneuraminate catabolic process (GO:0019262)	2019-05-07	0.00786731	0.400974	0.0207035	0.427628	-3.3999	16.4727	GNPDA1;GNPDA2;AMDHD2;NPL;RENBP
amino sugar catabolic process (GO:0046348)	2019-05-07	0.00786731	0.400974	0.0207035	0.427628	-3.11781	15.1059	GNPDA1;GNPDA2;AMDHD2;NPL;RENBP
positive regulation of memory T cell differentiation (GO:0043382)	2019-05-07	0.00786731	0.400974	0.0207035	0.427628	-3.10581	15.0478	IL23A;TNFSF4;IL23R;CD46;IL12RB1
coronary vasculature development (GO:0060976)	2019-05-07	0.00786731	0.400974	0.0207035	0.427628	-2.86823	13.8967	BMP4;MESP1;APLNR;GATA6;APLN
regulation of inositol phosphate biosynthetic process (GO:0010919)	2019-05-07	0.00786731	0.400974	0.0207035	0.427628	-1.86583	9.04	PLEK;PTK2B;PTH1R;CD244;SNCA
phosphatidylethanolamine acyl-chain remodeling (GO:0036152)	2019-12-27	0.00904512	0.455992	0.00725855	0.317596	-1.54197	7.25577	PLA2G2F;PLA2G16;PLA2G2D;PLA2G2E;PLA2G4D;PLA2G4E;PLA2G1B;PLA2G4B;PLA2G2A;PLA2G10;PLBD1;PLA2G5
high-density lipoprotein particle remodeling (GO:0034375)	2019-09-18	0.00935905	0.461779	0.0109914	0.36675	-1.99912	9.33869	LIPC;APOM;APOC2;APOC1;APOA2;APOC3;APOA1;APOA4;APOE
positive regulation of monocyte chemotaxis (GO:0090026)	2019-09-18	0.00935905	0.461779	0.0109914	0.36675	-1.98656	9.28005	CCR1;CREB3;CCL5;SERPINE1;CXCL17;MOSPD2;FPR2;AIF1;CCR2
positive regulation of angiogenesis (GO:0045766)	34/104	0.0102279	0.499338	0.00106698	0.146357	-1.46612	6.71868	CD40;ECM1;FLT1;BTG1;PDCD6;SERPINE1;GATA6;HSPB1;GATA4;GATA2;FGF1;PIK3R6;AQP1;CDH5;MYDGF;HMOX1;CTSH;CD34;JAK1;ANGPT4;XBP1;S100A1;ANXA3;SPHK1;GAB1;KLF4;RUNX1;IL1A;STIM1;IL1B;APLNR;PRKD2;ITGA5;NODAL
positive regulation of cell-cell adhesion (GO:0022409)	14/34	0.0110075	0.509364	0.00657293	0.305297	-1.39444	6.28777	IL10;FGB;FGA;FGG;SERPINF2;TNF;FSTL3;SMAD7;IL1B;CCL5;GCNT2;TNFSF11;CD44;NODAL
positive regulation of interferon-gamma production (GO:0032729)	17/44	0.0111394	0.509364	0.00485839	0.28523	-1.7169	7.72134	SLC11A1;TXK;IL23R;EBI3;CD2;IL23A;TNFSF4;IL1B;TLR8;SLAMF6;LGALS9;ZP3;IL12RB1;TLR4;CD244;TLR3;CCR2
interleukin-23-mediated signaling pathway (GO:0038155)	2019-06-10	0.0114217	0.509364	0.019969	0.426803	-2.77326	12.4027	IL23A;IL23R;STAT3;STAT4;P4HB;IL12RB1
positive regulation of triglyceride lipase activity (GO:0061365)	2019-06-10	0.0114217	0.509364	0.019969	0.426803	-2.63947	11.8044	APOC2;APOH;APOA1;APOA4;APOA5;GPIHBP1
very-low-density lipoprotein particle remodeling (GO:0034372)	2019-06-10	0.0114217	0.509364	0.019969	0.426803	-2.61805	11.7085	LIPC;APOC2;APOA1;APOA4;APOE;APOA5
negative regulation of fibrinolysis (GO:0051918)	2019-06-10	0.0114217	0.509364	0.019969	0.426803	-2.46139	11.0079	THBD;APOH;SERPINE1;SERPINF2;PLG;F2
negative regulation of heterotypic cell-cell adhesion (GO:0034115)	2019-06-10	0.0114217	0.509364	0.019969	0.426803	-2.36642	10.5832	IL10;IL1RN;ADIPOQ;MYADM;APOA1;KLF4
regulation of cell-cell adhesion involved in gastrulation (GO:0070587)	2019-06-10	0.0114217	0.509364	0.019969	0.426803	-2.36479	10.5759	IL10;IL1RN;ADIPOQ;MYADM;APOA1;KLF4
short-chain fatty acid metabolic process (GO:0046459)	2019-06-10	0.0114217	0.509364	0.019969	0.426803	-2.02211	9.04334	MCEE;ALDH5A1;MMAA;OXSM;MUT;ACOT4
positive regulation of endocytosis (GO:0045807)	23/65	0.0117474	0.518901	0.0029086	0.250916	-1.21196	5.38611	CD63;FCER1G;CD151;SLC11A1;SERPINE1;SFTPD;RAB27A;GATA2;CBL;APOA5;CLU;TNF;DAB2;TFR2;IL1B;APOE;FCGR2B;LDLRAP1;GAS6;DOCK2;B2M;VPS28;SNCA
positive regulation of cytokine biosynthetic process (GO:0042108)	16/41	0.0122273	0.535003	0.00573948	0.299381	-1.29189	5.68961	GLMN;EBI3;APOA2;HSPB1;TNF;EREG;TLR1;SPN;IL1A;IL1B;CD28;HMOX1;TLR8;TLR4;TLR3;CCR2
positive regulation of T cell proliferation (GO:0042102)	22/62	0.013075	0.543208	0.00345002	0.250916	-1.32852	5.76186	ANXA1;SYK;IL23R;EBI3;CD3E;AIF1;CCDC88B;IL6;PTPRC;PNP;CD6;IL23A;TNFSF4;IL1B;CCL5;CD28;TNFSF9;NCKAP1L;CD46;ZP3;IL12RB1;CCR2
negative regulation of metabolic process (GO:0009892)	2019-07-13	0.0133514	0.543208	0.0182381	0.426803	-1.6	6.90582	BTN2A2;IL1B;APOC2;GZMA;APOC1;APOC3;MT3
regulation of angiogenesis (GO:0045765)	53/178	0.0133706	0.543208	0.000360785	0.083666	-1.63337	7.04751	CD40;ECM1;FLT1;BTG1;SPARC;PDCD6;SERPINE1;HSPB1;FGF1;AQP1;AMOT;NPPB;CDH5;MYDGF;STAB1;CTSH;CD34;HOXA5;HTATIP2;CCR2;ANXA3;SPHK1;GAB1;EMP2;DCN;RUNX1;IL1A;CEACAM1;STIM1;IL1B;APLNR;PPARG;PRKD2;SP100;ROCK1;GATA6;SEMA3E;GATA4;GATA2;THBS2;PIK3R6;FAM129B;GPNMB;APOH;HMOX1;ANGPT4;XBP1;STAT1;KLF4;EFNA3;IL6;RGCC;NODAL
positive regulation of purine nucleotide biosynthetic process (GO:1900373)	2019-11-25	0.0133877	0.543208	0.0105442	0.359588	-1.7702	7.63563	MTNR1A;PID1;RAMP3;SCT;ADRB1;APOE;CALM1;RAMP1;TSHR;PTHLH;GPHB5
positive regulation of response to external stimulus (GO:0032103)	30/91	0.0134323	0.543208	0.00183177	0.209681	-1.2377	5.33462	ANKRD17;PTGER4;SERPINE1;MGST2;PLG;DDX60;THBD;APOH;CCL4;STX3;SNCA;CCR2;IL33;IL15;RARRES2;PLA2G2A;SERPINF2;LY86;F2;BMP6;NLRP12;IL23A;TNFSF4;TRIM15;ZP3;S100A9;TLR4;OPTN;S100A8;TLR3
positive regulation of vasoconstriction (GO:0045907)	2019-08-16	0.0141758	0.543208	0.0161991	0.409051	-2.3293	9.91401	FGB;FGA;TBXA2R;CAV1;AVPR2;FGG;AVPR1A;SMTNL1
unsaturated fatty acid biosynthetic process (GO:0006636)	2019-08-16	0.0141758	0.543208	0.0161991	0.409051	-2.27119	9.66671	FADS3;ALOX5;ALOX15;DEGS1;ALOX12;LTC4S;DECR2;ALOXE3
fatty acid beta-oxidation using acyl-CoA dehydrogenase (GO:0033539)	2019-08-16	0.0141758	0.543208	0.0161991	0.409051	-2.26537	9.6419	ACOXL;ACADVL;ACADL;ACOX1;ETFDH;ETFA;ACADM;ACOX3
lipoxygenase pathway (GO:0019372)	2019-08-16	0.0141758	0.543208	0.0161991	0.409051	-2.24676	9.56272	PON3;GPX4;PON2;ALOX5;ALOX15;ALOX12;LTC4S;ALOXE3
positive regulation of acute inflammatory response (GO:0002675)	2019-08-16	0.0141758	0.543208	0.0161991	0.409051	-1.94654	8.2849	IL6;CREB3L3;IL1B;PTGER3;OSM;ADAM8;OSMR;TNF
negative regulation of lipid catabolic process (GO:0050995)	2019-08-16	0.0141758	0.543208	0.0161991	0.409051	-1.91042	8.13116	HCAR2;IL1B;APOC1;APOA2;CIDEA;APOC3;TNF;GPLD1
unsaturated fatty acid metabolic process (GO:0033559)	17/45	0.0142395	0.543208	0.00580946	0.299381	-1.65826	7.0505	ELOVL1;ACOT8;GSTM2;ACSL1;PLA2G4B;ALOX15;ALOX12;FADS3;SCP2;AWAT1;ACOX1;GSTA1;PLA2G10;DEGS1;DECR2;ABCD1;ALOXE3
positive regulation of transport (GO:0051050)	17/45	0.0142395	0.543208	0.00580946	0.299381	-1.42959	6.07824	CD63;CD151;CHRM1;ANXA1;ANXA2;ACSL3;DOC2B;TNF;C3;DAB2;SCIN;TFR2;SGK3;APOE;SGK1;GPLD1;SNCA
type I interferon signaling pathway (GO:0060337)	23/66	0.0142888	0.543208	0.00339552	0.250916	-2.11171	8.97115	SP100;RNASEL;RSAD2;STAT1;MX2;MX1;ISG15;IFI35;SAMHD1;IFIT1;PSMB8;IFIT3;ISG20;BST2;IFI27;OAS2;IRF1;IRF7;IRF6;GBP2;MYD88;IRF9;JAK1
fatty acid catabolic process (GO:0009062)	23/66	0.0142888	0.543208	0.00339552	0.250916	-1.67251	7.10529	PECR;ACOT8;PHYH;ACBD5;ACADVL;MMAA;ABHD3;ABHD2;ADIPOQ;CEL;CROT;MUT;ACAT1;ALDH3A2;MCEE;ACADL;EHHADH;ECHDC2;HACL1;ACADM;ADTRP;HADH;ABCD1
cellular response to type I interferon (GO:0071357)	23/66	0.0142888	0.543208	0.00339552	0.250916	-1.29847	5.51628	SP100;RNASEL;RSAD2;STAT1;MX2;MX1;ISG15;IFI35;SAMHD1;IFIT1;PSMB8;IFIT3;ISG20;BST2;IFI27;OAS2;IRF1;IRF7;IRF6;GBP2;MYD88;IRF9;JAK1
diterpenoid metabolic process (GO:0016101)	22/63	0.0159321	0.600478	0.00403132	0.267104	-1.33422	5.5229	PECR;RARRES2;APOA2;APOC3;APOA1;APOA4;ADH7;PLB1;ALDH3A2;AKR1B10;CLPS;APOM;TTR;RBP2;APOC2;ALDH1A1;RHO;LRAT;APOE;APOB;BCO1;GPIHBP1
positive regulation of cytokine secretion (GO:0050715)	25/74	0.0165695	0.600478	0.00324364	0.250916	-1.15193	4.72314	PTGER4;CSF1R;HTR2B;GATA3;CLEC9A;TNF;IFIH1;TRIM6;LGALS9;DRD2;CD34;HAVCR2;IL10;IL33;XBP1;CHUK;GLMN;FGR;CD2;TLR1;IL1A;RGCC;TLR8;CD244;CRLF2
negative regulation of cytokine production (GO:0001818)	35/111	0.0166351	0.600478	0.00151947	0.190468	-1.23358	5.05305	PTGER4;CD84;IL23R;GBA;NLRC5;NLRC3;MEFV;TNF;IFIH1;RPS6KA4;TBK1;GPNMB;TRIM25;NCKAP1L;LGALS9;CMKLR1;SLAMF1;HAVCR2;IL10;SRGN;BTN2A2;SLC11A1;CIDEA;ISG15;IRAK3;F2;NLRP12;CEACAM1;RGCC;NAV3;IL23A;TNFSF4;FCGR2B;GAS6;TLR4
cellular response to cytokine stimulus (GO:0071345)	122/457	0.0166955	0.600478	8.16412e-06	0.00473315	-1.05262	4.30796	IL1RN;PID1;IL23R;ZFAND6;IL5RA;F13A1;IFIT1;TNF;ICAM1;ZFP36;TBK1;TNFSF11;LGALS9;IL13RA2;JUNB;IL13RA1;IL1R1;IL1R2;EREG;SIGIRR;IL23A;SHPK;RTN4R;CSF1R;ALOX15;IL20RA;FPR1;CSF2RB;GATA3;CSF2RA;INPP5D;OCSTAMP;HMOX1;RIPK1;CCR1;XBP1;PYHIN1;LIF;IL31RA;IL1F10;IL22RA1;IL6;IL7;LCN2;TDGF1;NFE2L2;CDKN1A;ITGAM;FLT3;DOCK8;IL24;ITGB2;PTPN20;IL18BP;TRIM6;ITGAX;CASP1;LBP;TIMP1;CCR5;JAK1;CCR2;IL10;IL11;EDN2;ANXA1;CHUK;…
positive regulation of triglyceride catabolic process (GO:0010898)	2019-05-08	0.0171154	0.600478	0.0297091	0.478441	-3.3424	13.5961	AADAC;APOC2;APOA1;APOA4;APOA5
negative regulation of MyD88-independent toll-like receptor signaling pathway (GO:0034128)	2019-05-08	0.0171154	0.600478	0.0297091	0.478441	-3.21958	13.0965	TICAM2;LY96;TICAM1;TLR4;TLR3
regulation of memory T cell differentiation (GO:0043380)	2019-05-08	0.0171154	0.600478	0.0297091	0.478441	-2.98992	12.1623	IL23A;TNFSF4;IL23R;CD46;IL12RB1
microglial cell activation (GO:0001774)	2019-05-08	0.0171154	0.600478	0.0297091	0.478441	-2.62226	10.6668	ITGAM;FPR2;CLU;AIF1;SNCA
negative regulation of membrane protein ectodomain proteolysis (GO:0051045)	2019-05-08	0.0171154	0.600478	0.0297091	0.478441	-2.57086	10.4577	IL10;ROCK1;TIMP3;TIMP1;PTPN3
leukocyte aggregation (GO:0070486)	2019-05-08	0.0171154	0.600478	0.0297091	0.478441	-2.56103	10.4177	IL1B;RAC2;S100A9;CD44;S100A8
triglyceride homeostasis (GO:0070328)	2019-12-29	0.0172654	0.600478	0.0111232	0.368495	-1.64424	6.67403	GCKR;XBP1;LIPC;HNF4A;APOC2;APOC4;APOC3;APOA1;APOA4;APOE;APOA5;GPIHBP1
positive regulation of innate immune response (GO:0045089)	15/39	0.0173489	0.600478	0.00815649	0.33238	-1.62054	6.57005	ZBP1;ANKRD17;GBP5;NLRC5;DDX60;EREG;TRIM6;CCL5;IFNK;TLR8;POLR3G;ADAM8;TRIM15;LBP;TLR3
nicotinamide nucleotide metabolic process (GO:0046496)	17/46	0.0179732	0.617478	0.00690632	0.307995	-1.67283	6.72291	PFKFB2;PKLR;PGAM2;FMO2;NMNAT3;BPGM;KMO;NADSYN1;HK1;BST1;HK3;NT5E;HKDC1;NMRK1;CD38;ALDOB;PGM1
negative regulation of wound healing (GO:0061045)	2019-11-26	0.0185925	0.622343	0.0130863	0.396384	-1.90316	7.58409	THBD;DUSP10;PROC;APOH;SERPINE1;PROZ;APOE;ADTRP;TFPI;CD34;KNG1
long-chain fatty acid transport (GO:0015909)	2019-11-26	0.0185925	0.622343	0.0130863	0.396384	-1.77409	7.06973	CPT1A;FABP3;PRKAA2;CPT2;ACSL1;PPARG;THRSP;ACSL3;APOE;ABCD1;CPT1B
epidermis development (GO:0008544)	27/82	0.0186417	0.622343	0.00305407	0.250916	-1.4335	5.70872	SPRR2E;SPRR2F;SPRR2G;LAMA3;WAS;HOXB13;PTHLH;KLK7;KRT83;UGCG;SPRR2B;RPTN;SPRR2D;KRTDAP;WNT10A;CDSN;KLK14;POU2F3;HRNR;ALDH3A2;ACER1;ELF3;RBP2;DCT;GJB5;KRT14;SPRR1A
positive regulation of defense response (GO:0031349)	25/75	0.0196888	0.622343	0.00374244	0.259066	-1.22521	4.81227	PTGER4;SERPINE1;MGST2;CCL5;CCL4;SNCA;CCR2;GBP5;IL33;IL15;PLA2G2A;EREG;NLRP12;IL23A;TNFSF4;IFNK;TLR8;POLR3G;ADAM8;ZP3;S100A9;TLR4;OPTN;S100A8;TLR3
cellular defense response (GO:0006968)	20/57	0.0198327	0.622343	0.00569215	0.299381	-1.75953	6.89811	CX3CR1;LGALS3BP;NCF1;NCF2;C5AR1;SH2D1A;PRF1;LY96;TCIRG1;SPN;FOSL1;IL1RL2;TYROBP;ADORA2B;CLEC5A;CCR9;PTK2B;MNDA;LBP;CCR5
regulation of vascular endothelial growth factor receptor signaling pathway (GO:0030947)	2019-10-23	0.0198443	0.622343	0.0153582	0.409051	-2.04744	8.02565	FLT1;TMEM204;IL1B;ITGB3;PDCD6;MMRN2;PRKD2;ITGA5;MT3;FAM129B
positive regulation of biosynthetic process (GO:0009891)	2019-10-23	0.0198443	0.622343	0.0153582	0.409051	-2.0051	7.85965	CCL5;APOA1;RAB27A;CREBL2;HSD17B13;APOA4;APOE;SORBS1;TLR4;APOA5
phosphatidylglycerol metabolic process (GO:0046471)	2019-10-23	0.0198443	0.622343	0.0153582	0.409051	-1.97443	7.73943	PLA2G2F;PLA2G2D;PLA2G2E;PLA2G4D;PLA2G1B;PLA2G4B;PLA2G2A;PLA2G10;PLA2G5;CRLS1
regulation of monocyte chemotaxis (GO:0090025)	2019-10-23	0.0198443	0.622343	0.0153582	0.409051	-1.95214	7.65205	CCR1;CREB3;CCL5;SERPINE1;CXCL17;MOSPD2;FPR2;NBL1;AIF1;CCR2
regulation of membrane protein ectodomain proteolysis (GO:0051043)	2019-10-23	0.0198443	0.622343	0.0153582	0.409051	-1.73349	6.79498	IL10;ROCK1;IL1B;TIMP3;ADAM8;APOE;TIMP1;TNF;GPLD1;PTPN3
cellular response to thyroid hormone stimulus (GO:0097067)	2019-06-11	0.0204048	0.622343	0.027163	0.468403	-2.78046	10.8215	CTSL;KLF9;CTSH;GATA1;CTSS;CTSB
complement receptor mediated signaling pathway (GO:0002430)	2019-06-11	0.0204048	0.622343	0.027163	0.468403	-2.63146	10.2416	C5AR2;C5AR1;C3AR1;FPR1;FPR2;GPLD1
positive regulation of adaptive immune response based on somatic recombination of immune receptors built from immunoglobulin superfamily domains (GO:0002824)	2019-06-11	0.0204048	0.622343	0.027163	0.468403	-2.60104	10.1232	IL23A;SLC11A1;IL1B;IL23R;IL12RB1;CCR2
macrophage migration (GO:1905517)	2019-06-11	0.0204048	0.622343	0.027163	0.468403	-2.40457	9.35856	LGALS3;EDN2;CCL5;SFTPD;CCL2;CKLF
negative regulation of response to cytokine stimulus (GO:0060761)	2019-06-11	0.0204048	0.622343	0.027163	0.468403	-2.22983	8.67845	SIGIRR;PTPRC;PALM3;APOA1;IRAK3;KLF4
positive regulation of alcohol biosynthetic process (GO:1902932)	2019-06-11	0.0204048	0.622343	0.027163	0.468403	-2.20393	8.57767	IL1B;PTH1R;FGF1;TNF;CD244;SNCA
macrophage chemotaxis (GO:0048246)	2019-06-11	0.0204048	0.622343	0.027163	0.468403	-1.9056	7.41659	LGALS3;EDN2;CCL5;SFTPD;CCL2;CKLF
leukotriene metabolic process (GO:0006691)	2019-09-20	0.0209078	0.622343	0.0179566	0.426803	-1.96684	7.60702	GGT5;PLA2G1B;MGST3;ALOX5;ALOX15;MGST2;ALOX12;GGT1;LTC4S
negative regulation of lipid metabolic process (GO:0045833)	2019-09-20	0.0209078	0.622343	0.0179566	0.426803	-1.87649	7.25755	HCAR2;CEACAM1;IL1B;APOC2;APOC1;APOA2;CIDEA;APOC3;TNF
positive regulation of blood coagulation (GO:0030194)	2019-09-20	0.0209078	0.622343	0.0179566	0.426803	-1.84586	7.13911	SELP;THBD;APOH;SERPINE1;PLEK;SERPINF2;PLG;F2;TLR4
positive regulation of myeloid leukocyte differentiation (GO:0002763)	13/33	0.0210083	0.622343	0.0114538	0.372818	-1.76148	6.80431	CCR1;CD74;IL23R;IL34;LIF;TNF;POU4F2;RUNX1;IL23A;OCSTAMP;TNFSF11;RIPK1;EVI2B
programmed necrotic cell death (GO:0097300)	2019-08-17	0.0215973	0.622343	0.0208695	0.427628	-2.23042	8.5541	TICAM2;MLKL;LY96;RIPK1;TICAM1;ALKBH7;TLR4;TLR3
positive regulation of secretion (GO:0051047)	2019-08-17	0.0215973	0.622343	0.0208695	0.427628	-2.05662	7.88754	NPPB;XBP1;SCIN;SCT;ACSL3;TRH;GPLD1;AQP1
regulation of leukocyte migration (GO:0002685)	2019-07-14	0.0216035	0.622343	0.0240166	0.4528	-2.52712	9.69125	BST1;ANXA1;RAC2;HMOX1;MADCAM1;HOXA7;ZP3
positive regulation of protein complex disassembly (GO:0043243)	2019-07-14	0.0216035	0.622343	0.0240166	0.4528	-2.14856	8.23952	UVRAG;CALCOCO2;BNIP3;INSR;GBA;ADRB2;TNF
positive regulation of alpha-beta T cell proliferation (GO:0046641)	2019-07-14	0.0216035	0.622343	0.0240166	0.4528	-2.12935	8.16585	SYK;IL23A;TNFSF4;EBI3;LGALS9;CD55;CCR2
regulation of inflammatory response (GO:0050727)	49/167	0.0220278	0.626048	0.00076953	0.118573	-0.921092	3.51438	SERPINE1;CXCL17;METRNL;CDH5;CASP12;CASP4;CASP1;VPS35;TNFAIP8L2;GGT1;CCR2;IL10;ANXA1;IL15;ADIPOQ;APOA1;IL23A;SHPK;PPARG;DNASE1;ZP3;S100A9;TLR4;DNASE1L3;S100A8;TLR3;BIRC2;PTGER4;SEMA7A;GBA;MGST2;NOD1;NLRC3;GATA3;MEFV;USP18;CCL5;NLRP5;CCL4;APOE;SNCA;IL33;PLA2G2A;KLF4;BST1;NLRP12;PROC;TNFSF4;MYD88
alpha-amino acid catabolic process (GO:1901606)	15/40	0.0221371	0.626048	0.00974824	0.342518	-1.98018	7.54549	AADAT;KMO;HNMT;THNSL2;DDO;ACMSD;ACAT1;HPDL;ALDH6A1;HAL;TDO2;UROC1;SARDH;IDO1;OTC
positive regulation of phagocytosis (GO:0050766)	15/40	0.0221371	0.626048	0.00974824	0.342518	-1.60042	6.0984	FCER1G;SLC11A1;SFTPD;RAB27A;GATA2;TNF;C2;C3;IL1B;STAP1;CCL2;NCKAP1L;FCGR2B;GAS6;DOCK2
fatty acid beta-oxidation (GO:0006635)	18/51	0.024735	0.695278	0.00805858	0.33238	-1.43244	5.29935	ACOT8;ACADVL;ADIPOQ;ETFDH;ETFA;CROT;ACAT1;ACOXL;SCP2;ACADL;ACOX1;EHHADH;ECHDC2;ACADM;ACOX3;HADH;DECR2;ABCD1
regulation of tumor necrosis factor production (GO:0032680)	21/62	0.0258387	0.721926	0.00647161	0.305297	-1.28029	4.6806	IL10;C5AR2;ADIPOQ;CIDEA;LY96;IRAK3;NLRC3;CLU;CD2;ZFP36;IL23A;RIPK1;LBP;LGALS9;GAS6;CD34;TLR4;TLR3;SLAMF1;LTF;HAVCR2
positive regulation of cytokine-mediated signaling pathway (GO:0001961)	13/34	0.0271993	0.734276	0.0137857	0.396384	-1.8533	6.68035	ZBP1;CD74;TICAM2;GFI1;TXK;NLRC5;PARP14;AGPAT2;TRIM6;IL7;CASP4;CASP1;GAS6
positive regulation of calcium ion transport (GO:0051928)	13/34	0.0271993	0.734276	0.0137857	0.396384	-1.82898	6.59269	CCR1;TRPC6;PLA2G1B;CAV1;STC1;CACNA1D;P2RX7;LGALS3;P2RX4;GRM6;CCL5;CCL4;CCL2
vitamin transport (GO:0051180)	2019-10-24	0.0273305	0.734276	0.0190047	0.426803	-2.11177	7.60184	CUBN;TCN2;SLC23A1;SLC52A3;AFM;APOA1;GC;FOLR2;FOLR1;ABCD1
ammonium transport (GO:0015696)	2019-10-24	0.0273305	0.734276	0.0190047	0.426803	-2.06446	7.43156	SLC22A4;SLC5A7;SLC22A5;SLC44A4;SLC44A2;SLC22A1;SLC6A3;RHD;AQP1;SLC6A4
negative regulation of cytokine-mediated signaling pathway (GO:0001960)	15/41	0.0278543	0.734276	0.0115752	0.372818	-1.51023	5.4078	IL1RN;ADIPOQ;PALM3;NLRC5;APOA1;IRAK3;PARP14;SIGIRR;IL6;PTPRC;PADI2;STAP1;PPARG;CCDC3;GAS6
phosphatidic acid biosynthetic process (GO:0006654)	15/41	0.0278543	0.734276	0.0115752	0.372818	-1.44073	5.15893	PLA2G2F;PLA2G2D;PLA2G2E;PLA2G4D;PLA2G1B;PLA2G4B;DGKA;PLA2G2A;PLA2G5;DDHD1;AGPAT2;ACP6;LIPH;PLA2G10;GPAT2
cellular response to hormone stimulus (GO:0032870)	26/81	0.0285032	0.734276	0.00474954	0.282415	-1.1658	4.14762	RAMP3;NR3C1;TFPI;GATA1;CTSS;SLC5A5;CYP11A1;CTSL;GNRHR;CTSH;QRFPR;JUNB;CTSB;XBP1;ABCC2;CAV1;AVPR2;STAT3;AVPR1A;HCRTR1;WT1;CYP11B2;CYP11B1;KLF9;ADTRP;RAMP1
receptor metabolic process (GO:0043112)	20/59	0.0289201	0.734276	0.0077045	0.32783	-1.405	4.97823	IL10;SH3GLB1;UVRAG;FCER1G;RAMP3;SYK;CAV1;ITGB2;FAM109B;ADM;TNF;EHD3;CXCR1;KIF16B;ACKR3;LDLRAP1;RAMP1;SNCA;PICALM;LGMN
cholesterol homeostasis (GO:0042632)	20/59	0.0289201	0.734276	0.0077045	0.32783	-1.35926	4.81614	XBP1;ACSM3;CAV1;EPHX2;APOA2;APOC3;APOA1;APOA4;APOA5;FABP3;LIPC;APOM;NPC2;SOAT2;APOC2;PLA2G10;APOE;LDLRAP1;APOB;GPIHBP1
sterol homeostasis (GO:0055092)	20/59	0.0289201	0.734276	0.0077045	0.32783	-1.2388	4.38934	XBP1;ACSM3;CAV1;EPHX2;APOA2;APOC3;APOA1;APOA4;APOA5;FABP3;LIPC;APOM;NPC2;SOAT2;APOC2;PLA2G10;APOE;LDLRAP1;APOB;GPIHBP1
regulation of lipoprotein lipase activity (GO:0051004)	2019-09-21	0.0294626	0.734276	0.0224408	0.44102	-2.10954	7.43534	LIPC;APOC2;APOH;APOC1;APOC3;APOA1;APOA4;APOA5;GPIHBP1
regulation of cholesterol transport (GO:0032374)	2019-09-21	0.0294626	0.734276	0.0224408	0.44102	-1.98827	7.00791	APOC2;APOC1;APOA2;APOA1;TSPO;PPARG;APOA4;APOE;APOA5
wound healing, spreading of cells (GO:0044319)	2019-09-21	0.0294626	0.734276	0.0224408	0.44102	-1.88814	6.65499	MMP12;CEACAM1;CD151;PDCD10;PDPN;ITGA5;RHOC;PLET1;CD44
positive regulation of interleukin-2 production (GO:0032743)	2019-09-21	0.0294626	0.734276	0.0224408	0.44102	-1.87706	6.61593	IL1A;ANXA1;IL1B;GLMN;CD28;PRKD2;MALT1;CCR2;RUNX1
negative regulation of endothelial cell proliferation (GO:0001937)	2019-12-31	0.0300986	0.734276	0.0164044	0.409051	-2.20843	7.73672	DLL4;AIMP1;FLT1;SPARC;RGCC;STAT1;PDCD10;CAV1;APOH;PPARG;APOE;XDH
negative regulation of secretion by cell (GO:1903531)	2019-12-31	0.0300986	0.734276	0.0164044	0.409051	-1.75825	6.15965	VAMP8;IL11;SYT4;ANXA1;RSAD2;DPH3;LIF;OSM;TRH;DRD2;DRD4;SNCA
MyD88-independent toll-like receptor signaling pathway (GO:0002756)	2019-12-31	0.0300986	0.734276	0.0164044	0.409051	-1.70705	5.98028	TBK1;TICAM2;CHUK;TNIP3;IRF7;LY96;RIPK1;IKBKG;TICAM1;TLR4;TLR3;BIRC2
coenzyme metabolic process (GO:0006732)	18/52	0.0301129	0.734276	0.00941476	0.342518	-2.17059	7.60316	ACOT9;ACOT8;ACSM3;OXSM;ACOT11;MOCOS;ACOT13;DBI;CROT;PPCDC;ACSF2;ACAT1;PPCS;PDZD11;THEM5;THEM4;AASDHPPT;ACOT4
positive regulation of lymphocyte migration (GO:2000403)	2019-08-18	0.0313878	0.734276	0.0264184	0.468403	-2.0459	7.08153	SPN;TMEM102;CCL20;CCL5;DOCK8;CCL4;PTK2B;AIF1
positive regulation of tumor necrosis factor biosynthetic process (GO:0042535)	2019-05-09	0.0314676	0.734276	0.0408359	0.512535	-2.96991	10.2723	TLR1;SPN;HSPB1;TLR4;CCR2
T-helper cell lineage commitment (GO:0002295)	2019-05-09	0.0314676	0.734276	0.0408359	0.512535	-2.95114	10.2074	SPN;IL6;STAT3;SLAMF6;LY9
negative regulation of interleukin-1 production (GO:0032692)	2019-05-09	0.0314676	0.734276	0.0408359	0.512535	-2.54908	8.81674	IL10;NLRP12;CEACAM1;GAS6;MEFV
positive regulation of transforming growth factor beta production (GO:0071636)	2019-05-09	0.0314676	0.734276	0.0408359	0.512535	-2.41606	8.35666	ATP6AP2;SERPINF2;LGALS9;CD46;CD34
response to vitamin D (GO:0033280)	2019-05-09	0.0314676	0.734276	0.0408359	0.512535	-2.23183	7.71944	CDKN2D;CYP27B1;CYP24A1;BGLAP;AQP3
positive regulation of viral entry into host cell (GO:0046598)	2019-05-09	0.0314676	0.734276	0.0408359	0.512535	-1.70781	5.90698	CD74;LGALS1;TMPRSS2;LGALS9;P4HB
long-chain fatty acid metabolic process (GO:0001676)	19/56	0.0323935	0.734276	0.00917975	0.342518	-1.38383	4.74626	ELOVL1;CPT1A;ACOT8;GSTM2;ASAH2;ACSL1;PLA2G4B;ALOX15;ALOX12;SCP2;ACADL;AWAT1;ACOX1;GSTA1;PLA2G10;ADTRP;ABCD1;ALOXE3;ACOT4
regulation of activin receptor signaling pathway (GO:0032925)	2019-07-15	0.0328099	0.734276	0.0309369	0.48008	-2.31895	7.9239	FST;MAGI2;CSNK2B;LEMD3;NODAL;FSTL3;SMAD7
necroptotic process (GO:0070266)	2019-07-15	0.0328099	0.734276	0.0309369	0.48008	-2.28561	7.80999	TICAM2;MLKL;LY96;RIPK1;TICAM1;TLR4;TLR3
monosaccharide transport (GO:0015749)	2019-07-15	0.0328099	0.734276	0.0309369	0.48008	-2.23582	7.63984	SLC5A9;SLC23A1;SLC2A12;SLC2A2;SLC5A10;SLC50A1;SLC2A7
positive regulation of osteoclast differentiation (GO:0045672)	2019-07-15	0.0328099	0.734276	0.0309369	0.48008	-2.03853	6.9657	CCR1;IL23A;IL23R;OCSTAMP;TNFSF11;TNF;POU4F2
regulation of secretion (GO:0051046)	2019-07-15	0.0328099	0.734276	0.0309369	0.48008	-1.93393	6.60829	SCIN;OAS2;KCNQ1;MYO6;ACSL3;SGK1;GPLD1
regulation of adaptive immune response (GO:0002819)	2019-07-15	0.0328099	0.734276	0.0309369	0.48008	-1.79967	6.14953	SASH3;TNFSF4;IRF1;ALOX15;IRF7;FCGR2B;SAMSN1
phosphate ion homeostasis (GO:0055062)	2019-06-12	0.0331843	0.734276	0.0358808	0.508789	-2.57214	8.75987	SLC34A3;SLC34A2;SFRP4;ENPP1;FGFR4;XPR1
regulation of symbiosis, encompassing mutualism through parasitism (GO:0043903)	2019-06-12	0.0331843	0.734276	0.0358808	0.508789	-2.35557	8.02232	VPS4B;CAV1;FUCA2;SFTPD;CHMP4C;CHMP3
protein carboxylation (GO:0018214)	2019-06-12	0.0331843	0.734276	0.0358808	0.508789	-2.32484	7.91764	VKORC1;PROC;F10;BGLAP;PROZ;F2
icosanoid biosynthetic process (GO:0046456)	2019-06-12	0.0331843	0.734276	0.0358808	0.508789	-2.28435	7.77977	PLA2G1B;MGST3;ALOX5;MGST2;ALOX12;LTC4S
UDP-N-acetylglucosamine biosynthetic process (GO:0006048)	2019-06-12	0.0331843	0.734276	0.0358808	0.508789	-2.21487	7.54315	GNPDA1;GNPDA2;AMDHD2;UAP1L1;PGM3;RENBP
synaptonemal complex assembly (GO:0007130)	2019-06-12	0.0331843	0.734276	0.0358808	0.508789	-2.18268	7.4335	SYCE2;SYCE1;SYCP2;SYCP1;TEX12;HORMAD1
peptidyl-glutamic acid carboxylation (GO:0017187)	2019-06-12	0.0331843	0.734276	0.0358808	0.508789	-2.1165	7.2081	VKORC1;PROC;F10;BGLAP;PROZ;F2
negative regulation of fatty acid biosynthetic process (GO:0045717)	2019-06-12	0.0331843	0.734276	0.0358808	0.508789	-2.08143	7.08869	CEACAM1;ACADVL;ACADL;APOC1;APOC3;TRIB3
synaptonemal complex organization (GO:0070193)	2019-06-12	0.0331843	0.734276	0.0358808	0.508789	-2.01719	6.86989	SYCE2;SYCE1;SYCP2;SYCP1;TEX12;HORMAD1
positive regulation of cytolysis (GO:0045919)	2019-06-12	0.0331843	0.734276	0.0358808	0.508789	-2.00784	6.83805	P2RX7;PGLYRP4;CFHR2;LBP;PGLYRP1;GPLD1
response to thyroid hormone (GO:0097066)	2019-06-12	0.0331843	0.734276	0.0358808	0.508789	-1.55664	5.30142	CTSL;KLF9;CTSH;GATA1;CTSS;CTSB
phagosome acidification (GO:0090383)	2019-11-28	0.0332466	0.734276	0.0195269	0.426803	-1.61046	5.48168	ATP6V1A;ATP6V1G1;RAB20;ATP6V1H;ATP6V0A4;TCIRG1;ATP6V1E1;ATP6V0D2;ATP6V1D;ATP6V0C;ATP6V1C1
positive regulation of vasculature development (GO:1904018)	32/105	0.0341575	0.750818	0.00363279	0.255286	-1.78107	6.01427	CD40;ECM1;FLT1;BTG1;PDCD6;SERPINE1;GATA6;HSPB1;GATA4;GATA2;FGF1;PIK3R6;AQP1;CDH5;MYDGF;HMOX1;CTSH;CD34;ANGPT4;XBP1;ANXA3;SPHK1;GAB1;RUNX1;IL1A;CEACAM1;STIM1;IL1B;APLNR;PRKD2;NODAL;ENG
regulation of pathway-restricted SMAD protein phosphorylation (GO:0060393)	20/60	0.0344943	0.753229	0.00890794	0.342518	-1.14189	3.84471	LEFTY1;GDF15;BMP8A;BMP8B;INHBB;GDF3;INHBA;LDLRAD4;SMAD6;INHBC;BMP6;BMP15;SMAD7;BMP4;DAB2;CSNK2B;PMEPA1;LEFTY2;NODAL;ENG
phosphatidic acid metabolic process (GO:0046473)	15/42	0.034592	0.753229	0.0136594	0.396384	-1.64057	5.51909	PLA2G2F;PLA2G2D;PLA2G2E;PLA2G4D;PLA2G1B;PLA2G4B;DGKA;PLA2G2A;PLA2G5;DDHD1;AGPAT2;ACP6;LIPH;PLA2G10;GPAT2
nitrogen compound transport (GO:0071705)	24/75	0.0355956	0.771459	0.00670189	0.305297	-1.64158	5.47553	CUBN;TMEM30A;SLC6A18;SLC43A2;SLC11A1;SLC23A1;SLC6A14;SLC52A3;SLC6A12;SLC3A1;SLC16A10;SLC6A2;SLC6A3;AQP1;SLC7A3;SLC6A4;SLC22A12;SLC25A29;COL4A3BP;SLC7A7;TCN2;SLC7A8;SLC7A9;ABCD1
triglyceride metabolic process (GO:0006641)	18/53	0.0363141	0.78337	0.0109474	0.36675	-1.261	4.18092	CAV1;APOA2;APOC3;APOA1;APOA4;APOA5;GK5;FABP1;PLA2G16;FABP2;FABP3;FABP4;LIPC;CPS1;APOH;GPAT2;APOE;PNPLA1
negative regulation of endothelial cell apoptotic process (GO:2000352)	2019-10-25	0.0366258	0.786437	0.0232473	0.448683	-1.71974	5.68717	FGB;FGA;TNIP2;SERPINE1;FGG;GATA3;GATA2;GAS6;NFE2L2;ICAM1
hexose metabolic process (GO:0019318)	16/46	0.037817	0.808273	0.0134057	0.396384	-1.75216	5.7383	GALT;FUCA2;ADIPOQ;SORD;OMA1;FUOM;ALDH5A1;FPGT;GALM;ALDOB;PCK1;SLC37A4;FBP1;PGM1;FBP2;GDPGP1
positive regulation of lymphocyte proliferation (GO:0050671)	23/72	0.039814	0.835809	0.00796819	0.33238	-1.28076	4.12856	SASH3;CD74;ANXA1;IL23R;CD3E;AIF1;CCDC88B;BST1;IL6;PTPRC;PNP;CD6;IL7;IL23A;TNFSF4;IL1B;CCL5;CLCF1;CD28;CD38;NCKAP1L;CD46;ZP3
regulation of macrophage activation (GO:0043030)	2019-09-22	0.0401866	0.835809	0.0276719	0.468403	-2.09901	6.7467	CD74;IL33;TNIP2;SHPK;PLA2G10;IL31RA;LBP;FCGR2B;TLR4
tetrapyrrole metabolic process (GO:0033013)	2019-09-22	0.0401866	0.835809	0.0276719	0.468403	-2.06561	6.63934	ABCD4;CUBN;PRSS1;TCN2;MMAA;CTRB1;PRSS3;MUT;ABCD1
cobalamin metabolic process (GO:0009235)	2019-09-22	0.0401866	0.835809	0.0276719	0.468403	-1.98009	6.36446	ABCD4;CUBN;PRSS1;TCN2;MMAA;CTRB1;PRSS3;MUT;ABCD1
regulation of interleukin-17 production (GO:0032660)	2019-09-22	0.0401866	0.835809	0.0276719	0.468403	-1.83052	5.8837	IL15;IL23A;TNFSF4;IL23R;SLAMF6;NCKAP1L;LY9;TLR4;MYD88
positive regulation of T cell mediated immunity (GO:0002711)	2019-09-22	0.0401866	0.835809	0.0276719	0.468403	-1.56664	5.03553	IL23A;TNFSF4;IL1B;IL23R;STX7;ZP3;IL12RB1;B2M;MALT1
glutathione metabolic process (GO:0006749)	17/50	0.0407463	0.843666	0.0130686	0.396384	-1.39745	4.47239	GSTM4;GGT5;GSTM3;GSTM2;GSTM1;GSS;MGST2;CTNS;OPLAH;GSTZ1;NAT8;ALDH5A1;GSTA3;GSTA2;GSTA1;GGT1;PTGES
regulation of interleukin-6 production (GO:0032675)	15/43	0.0424356	0.870868	0.0160232	0.409051	-1.72686	5.45647	IL10;GBA;IRAK3;NLRC3;TNF;IL6;TNFSF4;IL1B;NCKAP1L;LBP;GAS6;TLR4;TLR3;MYD88;SLAMF1
negative regulation of protein secretion (GO:0050709)	15/43	0.0424356	0.870868	0.0160232	0.409051	-1.37162	4.334	SRGN;PTGER4;RSAD2;BTN2A2;BMP8A;CIDEA;INHBB;NLRP12;RGCC;IL1B;DPH3;FCGR2B;DRD2;DRD4;RAB11FIP5
cellular response to decreased oxygen levels (GO:0036294)	21/65	0.0427833	0.87197	0.00987584	0.343691	-1.23474	3.89142	OPRD1;ANGPT4;TIGAR;KCND2;EPAS1;BNIP3;HILPDA;GATA6;AQP3;MT3;NDRG1;AQP1;FABP1;CPEB1;RGCC;LMNA;HMOX1;PMAIP1;ADAM8;P4HB;CPEB4
positive regulation of fibroblast proliferation (GO:0048146)	2019-11-29	0.0430129	0.87197	0.023508	0.448683	-1.77539	5.58584	CD74;CDKN1A;PLA2G1B;SPHK1;PDGFC;NDUFS4;S100A6;GAS6;WNT2;EREG;AQP1
negative regulation of tumor necrosis factor production (GO:0032720)	13/36	0.0433936	0.87197	0.0195207	0.426803	-1.95849	6.14465	IL10;C5AR2;ADIPOQ;CIDEA;IRAK3;NLRC3;LBP;LGALS9;GAS6;CD34;TLR4;SLAMF1;HAVCR2
fatty acid metabolic process (GO:0006631)	32/107	0.043708	0.87197	0.00458916	0.280059	-1.18898	3.72178	PON3;ACSM3;PLA2G1B;PON2;ALOX15;ALOX12;CROT;LTC4S;ALKBH7;LIPC;ALOX5;THEM5;THEM4;GPAT2;ACADM;GGT1;ALOXE3;CBR4;GGT5;CPT1A;ACOT8;PHYH;ACBD5;XBP1;GPX4;ACSL1;ACOT11;ADIPOQ;CEL;ALDH5A1;ACOX1;ACOT4
response to organophosphorus (GO:0046683)	2019-08-19	0.04382	0.87197	0.0329139	0.495559	-2.03276	6.3578	P2RX7;P2RX4;CITED1;STAT1;NDUFS4;TRIM16;JUNB;DUOX2
regulation of endopeptidase activity (GO:0052548)	22/69	0.0445619	0.87197	0.00948011	0.342518	-1.25708	3.91061	SERPINA12;SERPINB2;SERPIND1;SERPINE1;SERPINF2;SERPINA10;SERPINB9;SERPINB5;KNG1;PSMB8;PSMB9;PSMA3;SPOCK2;PSME1;SERPING1;TIMP3;SPOCK1;FETUB;SERPINI1;TIMP1;BIRC2;PICALM
regulation of establishment of cell polarity (GO:2000114)	2019-07-16	0.0473031	0.87197	0.0390765	0.512535	-2.26688	6.91665	ARFGEF1;RAP1B;CDH5;GSN;ROCK1;PTK2B;KIF20B
positive regulation of NF-kappaB import into nucleus (GO:0042346)	2019-07-16	0.0473031	0.87197	0.0390765	0.512535	-2.22747	6.79641	IL23A;IL1B;SPHK1;LGALS9;TLR4;TNF;TLR3
intracellular lipid transport (GO:0032365)	2019-07-16	0.0473031	0.87197	0.0390765	0.512535	-2.19215	6.68865	CPT1A;COL4A3BP;PRKAA2;CPT2;NPC2;THRSP;CPT1B
toll-like receptor 4 signaling pathway (GO:0034142)	2019-07-16	0.0473031	0.87197	0.0390765	0.512535	-2.07776	6.33963	ITGAM;TICAM2;TNIP3;ITGB2;LY96;LBP;TLR4
positive regulation of interleukin-4 production (GO:0032753)	2019-07-16	0.0473031	0.87197	0.0390765	0.512535	-1.84876	5.64089	CEBPB;TNFSF4;CD28;GATA3;LGALS9;ZP3;HAVCR2
vitamin D metabolic process (GO:0042359)	2019-07-16	0.0473031	0.87197	0.0390765	0.512535	-1.77678	5.42127	CUBN;CYP27B1;CYP24A1;CYP11A1;CYP2R1;GC;LGMN
regulation of protein complex disassembly (GO:0043244)	2019-07-16	0.0473031	0.87197	0.0390765	0.512535	-1.69401	5.16873	MTRF1;BNIP3;INSR;GBA;CLEC16A;IRAK3;TNF
regulation of interleukin-4 production (GO:0032673)	2019-07-16	0.0473031	0.87197	0.0390765	0.512535	-1.68484	5.14076	CEBPB;TNFSF4;CD28;GATA3;LGALS9;ZP3;HAVCR2
positive regulation of fat cell differentiation (GO:0045600)	14/40	0.0476662	0.87197	0.0191763	0.426803	-1.37846	4.1954	CEBPB;XBP1;RARRES2;CREBL2;GDF3;METRNL;MEDAG;ZFP36;SULT1E1;ASXL2;PPARG;AAMDC;CMKLR1;ADIG
fatty acid oxidation (GO:0019395)	17/51	0.0487519	0.87197	0.0151367	0.409051	-1.58197	4.77915	PECR;PHYH;ACADVL;ADIPOQ;ALOX12;CROT;ADH7;ACAT1;ALDH3A2;ACADL;ACOX1;EHHADH;ECHDC2;HACL1;ACADM;HADH;ABCD1
positive regulation of vesicle fusion (GO:0031340)	2019-04-07	0.0491388	0.87197	0.0622007	0.582801	-3.2558	9.81007	TMEM27;ANXA1;ANXA2;DOC2B
quaternary ammonium group transport (GO:0015697)	2019-04-07	0.0491388	0.87197	0.0622007	0.582801	-3.08644	9.29978	SLC22A4;SLC25A29;SLC22A5;SLC22A1
regulation of response to wounding (GO:1903034)	2019-04-07	0.0491388	0.87197	0.0622007	0.582801	-3.00159	9.04409	VIL1;IL10;TNFRSF12A;PLAU
antigen processing and presentation of endogenous peptide antigen (GO:0002483)	2019-04-07	0.0491388	0.87197	0.0622007	0.582801	-2.79206	8.41276	SEC14L3;ERAP1;TAP1;B2M
T-helper 17 cell lineage commitment (GO:0072540)	2019-04-07	0.0491388	0.87197	0.0622007	0.582801	-2.75408	8.29832	IL6;STAT3;SLAMF6;LY9
iron ion import across plasma membrane (GO:0098711)	2019-04-07	0.0491388	0.87197	0.0622007	0.582801	-2.74546	8.27236	STEAP3;STEAP4;STEAP2;PICALM
arginine biosynthetic process (GO:0006526)	2019-04-07	0.0491388	0.87197	0.0622007	0.582801	-2.36318	7.12051	CPS1;ASL;NAGS;OTC
positive regulation of icosanoid secretion (GO:0032305)	2019-04-07	0.0491388	0.87197	0.0622007	0.582801	-2.21815	6.68352	P2RX4;IL1B;PLA2G10;PLA2R1
lipoxin biosynthetic process (GO:2001301)	2019-04-07	0.0491388	0.87197	0.0622007	0.582801	-2.1682	6.53302	ALOX5;ALOX15;ALOX12;LTC4S
positive regulation of fever generation (GO:0031622)	2019-04-07	0.0491388	0.87197	0.0622007	0.582801	-1.58658	4.78052	IL1B;PTGER3;TNFSF11;TNF
positive regulation of vascular endothelial growth factor receptor signaling pathway (GO:0030949)	2019-06-13	0.0501839	0.87197	0.046206	0.531771	-2.46715	7.38187	FLT1;IL1B;ITGB3;PRKD2;ITGA5;MT3
regulation of interleukin-2 biosynthetic process (GO:0045076)	2019-06-13	0.0501839	0.87197	0.046206	0.531771	-2.31951	6.9401	IL1A;ZFP36;IL1B;GLMN;SFTPD;CD28
positive regulation of T-helper 1 type immune response (GO:0002827)	2019-06-13	0.0501839	0.87197	0.046206	0.531771	-2.28506	6.83703	ANXA1;IL23A;SLC11A1;IL23R;IL12RB1;CCR2
regulation of mononuclear cell migration (GO:0071675)	2019-06-13	0.0501839	0.87197	0.046206	0.531771	-2.20522	6.59815	LGALS3;RARRES2;CCL5;CXCL17;TNF;CMKLR1
UDP-N-acetylglucosamine metabolic process (GO:0006047)	2019-06-13	0.0501839	0.87197	0.046206	0.531771	-2.20096	6.5854	GNPDA1;GNPDA2;AMDHD2;UAP1L1;PGM3;RENBP
amino sugar biosynthetic process (GO:0046349)	2019-06-13	0.0501839	0.87197	0.046206	0.531771	-2.13447	6.38647	GNPDA1;GNPDA2;AMDHD2;UAP1L1;PGM3;RENBP
plasminogen activation (GO:0031639)	2019-06-13	0.0501839	0.87197	0.046206	0.531771	-2.06541	6.17984	FGB;FGA;PLAU;TMPRSS6;APOH;FGG
phasic smooth muscle contraction (GO:0014821)	2019-06-13	0.0501839	0.87197	0.046206	0.531771	-2.04618	6.12228	EDN2;TIFAB;PTGER3;HTR1D;HTR2B;DRD2
negative regulation of fatty acid metabolic process (GO:0045922)	2019-06-13	0.0501839	0.87197	0.046206	0.531771	-2.02962	6.07275	CEACAM1;ACADVL;ACADL;APOC1;APOC3;TRIB3
regulation of establishment of endothelial barrier (GO:1903140)	2019-06-13	0.0501839	0.87197	0.046206	0.531771	-2.00937	6.01215	CDH5;CLDN5;PROC;ROCK1;IL1B;TNF
negative regulation of interleukin-12 production (GO:0032695)	2019-06-13	0.0501839	0.87197	0.046206	0.531771	-1.99354	5.96478	IL10;TLR8;IRAK3;MEFV;CMKLR1;SLAMF1
regulation of interleukin-8 biosynthetic process (GO:0045414)	2019-06-13	0.0501839	0.87197	0.046206	0.531771	-1.82273	5.45371	BCL3;APOA2;TLR8;KLF4;TLR4;TNF
regulation of interferon-gamma production (GO:0032649)	15/44	0.0514613	0.87197	0.0186891	0.426803	-1.60188	4.75267	SLC11A1;TXK;IL23R;ISG15;IL23A;TNFSF4;IL1B;SLAMF6;LGALS9;ZP3;GAS6;IL12RB1;TLR4;CCR2;HAVCR2
male gonad development (GO:0008584)	15/44	0.0514613	0.87197	0.0186891	0.426803	-1.54447	4.58232	TFAP2C;LHB;NCOA4;KLHL32;GATA6;NR0B1;GATA4;LRRC6;GATA3;INHBA;UTF1;GATA1;WT1;SOX15;ZFP42
development of primary male sexual characteristics (GO:0046546)	15/44	0.0514613	0.87197	0.0186891	0.426803	-1.44789	4.29579	TFAP2C;LHB;NCOA4;KLHL32;GATA6;NR0B1;GATA4;LRRC6;GATA3;INHBA;UTF1;GATA1;WT1;SOX15;ZFP42
positive regulation of myeloid leukocyte mediated immunity (GO:0002888)	2019-05-10	0.0515136	0.87197	0.0541603	0.576011	-3.14175	9.31814	FGR;ITGAM;SYK;ITGB2;CD177
toll-like receptor 3 signaling pathway (GO:0034138)	2019-05-10	0.0515136	0.87197	0.0541603	0.576011	-2.76526	8.20151	UNC93B1;TNIP2;RIPK1;TICAM1;TLR3
response to vitamin (GO:0033273)	2019-05-10	0.0515136	0.87197	0.0541603	0.576011	-2.35707	6.99084	CDKN2D;CYP27B1;CYP24A1;BGLAP;AQP3
indolalkylamine catabolic process (GO:0046218)	2019-05-10	0.0515136	0.87197	0.0541603	0.576011	-2.35052	6.97142	TDO2;AADAT;KMO;ACMSD;IDO1
regulation of cytokine secretion involved in immune response (GO:0002739)	2019-05-10	0.0515136	0.87197	0.0541603	0.576011	-2.3336	6.92125	IL10;TRIM6;APOA2;APOA1;TNF
regulation of T-helper 1 type immune response (GO:0002825)	2019-05-10	0.0515136	0.87197	0.0541603	0.576011	-1.9768	5.86301	IL23A;SLC11A1;IL23R;IL12RB1;CCR2
positive regulation of cytokine production involved in inflammatory response (GO:1900017)	2019-05-10	0.0515136	0.87197	0.0541603	0.576011	-1.62523	4.82029	GBP5;CD6;TICAM1;TLR4;MYD88
epithelial cell differentiation (GO:0030855)	29/97	0.0530482	0.891832	0.00675961	0.305297	-1.15146	3.38134	MESP1;EHF;ACADVL;CITED1;GATA3;LGALS3;UPK1B;UPK1A;DMBT1;MCIDAS;PCK1;CTSB;CPT1A;ANXA4;VIL1;BMP4;SULT1B1;DAB2;ELF3;DHRS9;WT1;GSTA2;GSTA1;CDHR2;CDK1;TAGLN2;PPARG;IRF6;CCNO
regulation of bone resorption (GO:0045124)	2019-09-23	0.0532638	0.891832	0.0337034	0.497822	-2.12362	6.2275	P2RX7;CSF1R;IL6;SYK;BGLAP;ITGB3;S1PR1;TNFSF11;ADAM8
hematopoietic progenitor cell differentiation (GO:0002244)	2019-09-23	0.0532638	0.891832	0.0337034	0.497822	-1.78781	5.24274	BMP4;PTPRC;FLT3;FST;PLEK;HOXB4;INHBA;MIXL1;FSTL3
zymogen activation (GO:0031638)	13/37	0.0536014	0.894256	0.0229832	0.447883	-1.45804	4.26648	FGB;FGA;TMPRSS6;FGG;CIDEB;PRSS12;PLAU;PERP;APOH;CTSH;BAK1;PRSS3;GGT1
neutrophil migration (GO:1990266)	19/59	0.0538148	0.894599	0.0140359	0.396384	-1.09257	3.19272	FCER1G;EDN2;SYK;CCL20;PLA2G1B;ITGB2;PIK3CG;LGALS3;CCL8;CCL5;CCL4;PECAM1;CCL2;NCKAP1L;S100A9;CCL17;CKLF;S100A8;CD177
TRIF-dependent toll-like receptor signaling pathway (GO:0035666)	2019-11-30	0.0545807	0.897678	0.0280491	0.469645	-1.86162	5.41374	TBK1;TICAM2;CHUK;IRF7;LY96;RIPK1;IKBKG;TICAM1;TLR4;TLR3;BIRC2
regulation of keratinocyte differentiation (GO:0045616)	2019-11-30	0.0545807	0.897678	0.0280491	0.469645	-1.73651	5.04991	ERRFI1;CYP27B1;ZFP36;PRKCH;ROCK1;CTSL;CTSK;TRIM16;HOXA7;AQP3;RUNX1
negative regulation of epithelial cell apoptotic process (GO:1904036)	2019-11-30	0.0545807	0.897678	0.0280491	0.469645	-1.6448	4.78321	FGB;CAST;FGA;TNIP2;SERPINE1;FGG;GATA3;GATA2;GAS6;NFE2L2;ICAM1
positive regulation of pathway-restricted SMAD protein phosphorylation (GO:0010862)	16/48	0.054826	0.898526	0.0181029	0.426803	-1.52927	4.44038	LEFTY1;GDF15;BMP8A;BMP8B;INHBB;GDF3;INHBA;INHBC;BMP6;BMP15;BMP4;DAB2;CSNK2B;LEFTY2;NODAL;ENG
sphingolipid biosynthetic process (GO:0030148)	21/67	0.0578499	0.944746	0.0128554	0.396384	-1.10372	3.1455	ELOVL1;CERS5;SAMD8;SPHK1;GBA;HACD2;HACD4;ALDH3A2;UGCG;ACER1;COL4A3BP;SPTLC1;SPTLC2;ALDH3B1;DEGS1;PRKD2;KDSR;DEGS2;SPTSSA;A4GALT;ALOXE3
negative regulation of lymphocyte activation (GO:0051250)	2019-08-20	0.0590948	0.951673	0.0404152	0.512535	-2.04352	5.78033	LGALS3;GPNMB;LST1;FOXJ1;VTCN1;TNFAIP8L2;FCGR2B;SAMSN1
positive regulation of interferon-alpha production (GO:0032727)	2019-08-20	0.0590948	0.951673	0.0404152	0.512535	-1.90001	5.37438	IFIH1;TBK1;CHUK;STAT1;IRF7;TLR8;TLR4;TLR3
negative regulation of phosphate metabolic process (GO:0045936)	2019-08-20	0.0590948	0.951673	0.0404152	0.512535	-1.88323	5.32692	CDKN2D;BMP4;CDA;CDKN1A;CDKN2A;PLEK;STAP1;INHBA
regulation of cAMP biosynthetic process (GO:0030817)	2019-08-20	0.0590948	0.951673	0.0404152	0.512535	-1.73621	4.91105	RAMP3;SCT;ADRB1;CALM1;RAMP1;TSHR;PTHLH;GPHB5
intracellular pH reduction (GO:0051452)	1934-12-01	0.060351	0.965199	0.0275916	0.468403	-1.62424	4.56017	ATP6V1A;ATP6V1G1;RAB20;SLC11A1;ATP6V1H;ATP6V0A4;TCIRG1;ATP6V1E1;ATP6V0D2;ATP6V1D;ATP6V0C;ATP6V1C1
platelet aggregation (GO:0070527)	1934-12-01	0.060351	0.965199	0.0275916	0.468403	-1.5798	4.43542	FGB;FGA;CSRP1;ITGB3;FGG;PLEK;HSPB1;GAS6;GATA1;CLIC1;METAP1;PIK3CG
positive regulation of interleukin-8 production (GO:0032757)	15/45	0.0617345	0.983934	0.0216795	0.437178	-1.3923	3.87744	SERPINE1;ADIPOQ;APOA2;TNF;CD2;TLR1;IL1B;TLR8;PRKD2;RIPK1;LBP;LGALS9;TLR4;CD244;TLR3
C21-steroid hormone biosynthetic process (GO:0006700)	2019-07-17	0.0652972	1	0.0484966	0.535541	-2.12054	5.78654	CYP11A1;CYP11B2;CYP11B1;LHB;FDX1;TSPO;ADM
positive regulation of leukocyte activation (GO:0002696)	2019-07-17	0.0652972	1	0.0484966	0.535541	-2.09511	5.71714	CD2;IL33;TNIP2;CD226;LBP;TLR4;CRLF2
linoleic acid metabolic process (GO:0043651)	2019-07-17	0.0652972	1	0.0484966	0.535541	-2.01651	5.50265	ELOVL1;GSTM2;ACSL1;GSTA1;ALOX12;ABCD1;ALOXE3
lipopolysaccharide-mediated signaling pathway (GO:0031663)	2019-07-17	0.0652972	1	0.0484966	0.535541	-2.00145	5.46157	CD6;IL1B;CCL5;CCL2;LBP;TLR4;TNF
positive regulation of lymphocyte differentiation (GO:0045621)	2019-07-17	0.0652972	1	0.0484966	0.535541	-1.96677	5.36692	ZAP70;XBP1;SYK;IL7;NCKAP1L;GATA3;GAS6
regulation of interferon-alpha production (GO:0032647)	2019-07-17	0.0652972	1	0.0484966	0.535541	-1.90284	5.19247	IFIH1;TBK1;STAT1;IRF7;NLRC3;TLR4;HAVCR2
organic cyclic compound biosynthetic process (GO:1901362)	13/38	0.0653253	1	0.0268809	0.468403	-1.64783	4.49589	DHRS11;HSD3B2;RDH8;GCH1;SRD5A1;MOCOS;NR0B1;TFCP2L1;PRLR;NFS1;SCP2;HSD17B1;MBIP
positive regulation of smooth muscle cell proliferation (GO:0048661)	13/38	0.0653253	1	0.0268809	0.468403	-1.59743	4.3584	IL10;STAT1;SERPINF2;MMP9;AIF1;TNF;EREG;ERN1;BMP4;IL6;CCL5;HMOX1;MEF2D
regulation of osteoclast differentiation (GO:0045670)	13/38	0.0653253	1	0.0268809	0.468403	-1.38087	3.76753	CCR1;CEBPB;IL23R;TNF;POU4F2;FSTL3;BGLAP;IL23A;OCSTAMP;TNFSF11;TCTA;TLR4;TLR3
zinc II ion transmembrane transport (GO:0071577)	2019-09-24	0.0688237	1	0.0405828	0.512535	-1.90249	5.09147	SLC30A6;SLC30A2;SLC30A4;SLC39A11;SLC39A5;SLC39A13;SLC39A8;SLC39A1;SLC39A4
positive regulation of blood circulation (GO:1903524)	2019-09-24	0.0688237	1	0.0405828	0.512535	-1.75157	4.68755	FGB;FGA;TBXA2R;CAV1;AVPR2;FGG;AVPR1A;SMTNL1;APLN
glycolytic process (GO:0006096)	2019-09-24	0.0688237	1	0.0405828	0.512535	-1.53879	4.11811	PFKFB2;HK3;PKLR;HKDC1;PGAM2;ALDOB;BPGM;PGM1;HK1
granulocyte chemotaxis (GO:0071621)	18/57	0.0704861	1	0.01915	0.426803	-1.11817	2.96576	FCER1G;EDN2;ANXA1;SYK;CCL20;PLA2G1B;ITGB2;PIK3CG;LGALS3;CCL8;CCL5;CCL4;CCL2;NCKAP1L;S100A9;CCL17;CKLF;S100A8
alpha-linolenic acid metabolic process (GO:0036109)	2019-06-14	0.0716192	1	0.0581923	0.576011	-2.3701	6.24852	ELOVL1;ACOT8;SCP2;ACSL1;ACOX1;ABCD1
cellular response to interleukin-15 (GO:0071350)	2019-06-14	0.0716192	1	0.0581923	0.576011	-2.21003	5.82649	IL15RA;IL15;STAT3;IL2RB;IL2RG;JAK1
negative regulation of hormone secretion (GO:0046888)	2019-06-14	0.0716192	1	0.0581923	0.576011	-2.17986	5.74696	IL11;IL1B;LIF;OSM;ADRA2B;RAB11FIP5
regulation of granulocyte chemotaxis (GO:0071622)	2019-06-14	0.0716192	1	0.0581923	0.576011	-2.16787	5.71535	BST1;RARRES2;CCL5;CXCL17;KIF20B;CMKLR1
positive regulation of cellular carbohydrate metabolic process (GO:0010676)	2019-06-14	0.0716192	1	0.0581923	0.576011	-2.1375	5.63529	TIGAR;PMAIP1;PTH1R;CD244;GPLD1;SNCA
regulation of fibrinolysis (GO:0051917)	2019-06-14	0.0716192	1	0.0581923	0.576011	-2.08911	5.50772	THBD;APOH;SERPINE1;SERPINF2;PLG;F2
negative regulation of chemokine production (GO:0032682)	2019-06-14	0.0716192	1	0.0581923	0.576011	-2.00991	5.2989	IL10;SIGIRR;IL6;LGALS9;KLF4;MEFV
catecholamine biosynthetic process (GO:0042423)	2019-06-14	0.0716192	1	0.0581923	0.576011	-2.00829	5.29463	MOXD1;DDC;AOC1;GCH1;GATA3;SNCA
high-density lipoprotein particle assembly (GO:0034380)	2019-06-14	0.0716192	1	0.0581923	0.576011	-1.98059	5.2216	APOM;APOA2;APOA1;APOA4;APOE;APOA5
multivesicular body sorting pathway (GO:0071985)	2019-06-14	0.0716192	1	0.0581923	0.576011	-1.97282	5.20113	UVRAG;LAPTM4B;RAB27A;CHMP3;RAB27B;EXPH5
steroid catabolic process (GO:0006706)	2019-06-14	0.0716192	1	0.0581923	0.576011	-1.95804	5.16217	HSD11B1;CYP24A1;SULT1E1;CYP1A2;HSD17B6;HSD17B11
positive regulation of interleukin-17 production (GO:0032740)	2019-06-14	0.0716192	1	0.0581923	0.576011	-1.95528	5.15487	IL15;IL23A;IL23R;SLAMF6;LY9;MYD88
regulation of macrophage differentiation (GO:0045649)	2019-06-14	0.0716192	1	0.0581923	0.576011	-1.87926	4.95447	IL34;ADIPOQ;LIF;RIPK1;INHBA;C1QC
placenta development (GO:0001890)	2019-06-14	0.0716192	1	0.0581923	0.576011	-1.86885	4.92701	CITED1;PLAC1;PPARG;ANG;ASCL2;NODAL
regulation of fatty acid oxidation (GO:0046320)	2019-06-14	0.0716192	1	0.0581923	0.576011	-1.58841	4.18767	FABP3;ACADVL;ACADL;PDK4;LONP2;PPARGC1B
interleukin-15-mediated signaling pathway (GO:0035723)	2019-06-14	0.0716192	1	0.0581923	0.576011	-1.46015	3.84954	IL15RA;IL15;STAT3;IL2RB;IL2RG;JAK1
membrane lipid biosynthetic process (GO:0046467)	19/61	0.0726946	1	0.0182625	0.426803	-1.55678	4.08109	ELOVL1;CERS5;SAMD8;SPHK1;HACD2;ABO;HACD4;ALDH3A2;ACER1;COL4A3BP;SPTLC1;SCCPDH;SPTLC2;ALDH3B1;DEGS1;PRKD2;KDSR;DEGS2;SPTSSA
negative regulation of T cell activation (GO:0050868)	1935-12-01	0.0737734	1	0.032325	0.49317	-1.72009	4.48384	IL10;SPN;LGALS3;CEBPB;CEACAM1;GPNMB;GLMN;SFTPD;VTCN1;TNFAIP8L2;FCGR2B;HAVCR2
positive regulation of chemokine production (GO:0032722)	1935-12-01	0.0737734	1	0.032325	0.49317	-1.17095	3.05239	CSF1R;CD74;IL33;IL6;IL7;IL1B;ADIPOQ;HMOX1;LGALS9;TLR4;TNF;TLR3
leukocyte cell-cell adhesion (GO:0007159)	2019-10-28	0.0768435	1	0.0400058	0.512535	-1.70308	4.37007	SELP;NT5E;SYK;ROCK1;CCL5;ITGB2;PECAM1;APOA4;CD177;ICAM1
positive regulation of cAMP biosynthetic process (GO:0030819)	2019-08-21	0.07733	1	0.0489708	0.535676	-1.87735	4.80539	RAMP3;SCT;ADRB1;CALM1;RAMP1;TSHR;PTHLH;GPHB5
aromatic amino acid family catabolic process (GO:0009074)	2019-08-21	0.07733	1	0.0489708	0.535676	-1.78253	4.56269	GSTZ1;HPDL;TDO2;HGD;AADAT;KMO;ACMSD;IDO1
synapsis (GO:0007129)	2019-08-21	0.07733	1	0.0489708	0.535676	-1.70661	4.36837	SYCE2;SYCE1;SYCP2;SYCP1;CCDC36;TEX12;MEIOB;HORMAD1
ceramide catabolic process (GO:0046514)	2019-05-11	0.0774375	1	0.0697018	0.608808	-2.84229	7.27138	NEU2;ACER1;ASAH2;NAGA;GLA
actin filament capping (GO:0051693)	2019-05-11	0.0774375	1	0.0697018	0.608808	-2.63438	6.7395	VIL1;GSN;SCIN;TWF1;ADD2
positive regulation of calcium ion import (GO:0090280)	2019-05-11	0.0774375	1	0.0697018	0.608808	-2.43842	6.23818	LGALS3;RAMP3;GRM6;CCL2;STC1
N-acetylneuraminate metabolic process (GO:0006054)	2019-05-11	0.0774375	1	0.0697018	0.608808	-2.39893	6.13713	GNPDA1;GNPDA2;AMDHD2;NPL;RENBP
regulation of immunoglobulin production (GO:0002637)	2019-05-11	0.0774375	1	0.0697018	0.608808	-2.35026	6.01264	IL10;SASH3;XBP1;CLCF1;FCGR2B
neuron projection regeneration (GO:0031102)	2019-05-11	0.0774375	1	0.0697018	0.608808	-2.31337	5.91825	APOA1;APOA4;APOE;FOLR1;APOA5
regulation of granulocyte differentiation (GO:0030852)	2019-05-11	0.0774375	1	0.0697018	0.608808	-2.30824	5.90512	CEACAM1;ADIPOQ;EVI2B;C1QC;RUNX1
medium-chain fatty acid metabolic process (GO:0051791)	2019-05-11	0.0774375	1	0.0697018	0.608808	-2.27766	5.8269	ABHD3;OXSM;ABHD2;ACADM;CROT
response to laminar fluid shear stress (GO:0034616)	2019-05-11	0.0774375	1	0.0697018	0.608808	-2.27645	5.82381	KLF4;SMAD6;KLF2;NFE2L2;SMAD7
glucocorticoid biosynthetic process (GO:0006704)	2019-05-11	0.0774375	1	0.0697018	0.608808	-2.24271	5.73748	HSD11B1;HSD3B2;CYP11A1;CYP11B2;CYP11B1
regulation of coagulation (GO:0050818)	2019-05-11	0.0774375	1	0.0697018	0.608808	-2.17878	5.57394	PROCR;PROC;CAV1;GP1BA;F2
tryptophan metabolic process (GO:0006568)	2019-05-11	0.0774375	1	0.0697018	0.608808	-2.17339	5.56015	TDO2;AADAT;KMO;ACMSD;IDO1
detection of bacterium (GO:0016045)	2019-05-11	0.0774375	1	0.0697018	0.608808	-2.14987	5.49997	PGLYRP4;DMBT1;NOD1;NLRC4;PGLYRP1
regulation of amyloid-beta clearance (GO:1900221)	2019-05-11	0.0774375	1	0.0697018	0.608808	-2.13169	5.45348	LRPAP1;ROCK1;APOE;CLU;PICALM
tryptophan catabolic process (GO:0006569)	2019-05-11	0.0774375	1	0.0697018	0.608808	-2.07079	5.29767	TDO2;AADAT;KMO;ACMSD;IDO1
negative regulation of cholesterol transport (GO:0032375)	2019-05-11	0.0774375	1	0.0697018	0.608808	-2.06727	5.28867	APOC2;APOC1;PLA2G10;APOA2;APOC3
superoxide anion generation (GO:0042554)	2019-05-11	0.0774375	1	0.0697018	0.608808	-1.91452	4.89788	NCF1;NCF2;NOX4;CYBB;ALOX12
glucocorticoid metabolic process (GO:0008211)	2019-05-11	0.0774375	1	0.0697018	0.608808	-1.40859	3.60358	HSD11B1;HSD3B2;CYP11A1;CYP11B2;CYP11B1
neutrophil chemotaxis (GO:0030593)	17/54	0.0792353	1	0.0228871	0.447883	-1.32312	3.35455	FCER1G;EDN2;SYK;CCL20;PLA2G1B;ITGB2;PIK3CG;LGALS3;CCL8;CCL5;CCL4;CCL2;NCKAP1L;S100A9;CCL17;CKLF;S100A8
positive regulation of cell migration by vascular endothelial growth factor signaling pathway (GO:0038089)	2019-04-08	0.0811623	1	0.0829492	0.64173	-3.2029	8.04345	MYO1C;GAB1;HSPB1;PRKD2
cellular divalent inorganic anion homeostasis (GO:0072501)	2019-04-08	0.0811623	1	0.0829492	0.64173	-3.12414	7.84567	SLC34A3;SLC34A2;ENPP1;XPR1
regulation of T-helper 17 type immune response (GO:2000316)	2019-04-08	0.0811623	1	0.0829492	0.64173	-2.98767	7.50295	IL23A;IL23R;IL12RB1;SMAD7
regulation of chemokine biosynthetic process (GO:0045073)	2019-04-08	0.0811623	1	0.0829492	0.64173	-2.94482	7.39533	SIGIRR;IL6;HMOX1;TNF
heme catabolic process (GO:0042167)	2019-04-08	0.0811623	1	0.0829492	0.64173	-2.90389	7.29256	AMBP;BLVRB;HMOX1;HMOX2
cellular trivalent inorganic anion homeostasis (GO:0072502)	2019-04-08	0.0811623	1	0.0829492	0.64173	-2.88094	7.23491	SLC34A3;SLC34A2;ENPP1;XPR1
regulation of dendritic spine maintenance (GO:1902950)	2019-04-08	0.0811623	1	0.0829492	0.64173	-2.79808	7.02683	VPS35;APOE;FCGR2B;GRIN2B
regulation of mitochondrial fusion (GO:0010635)	2019-04-08	0.0811623	1	0.0829492	0.64173	-2.77698	6.97384	VAT1;PID1;BNIP3;OMA1
response to type I interferon (GO:0034340)	2019-04-08	0.0811623	1	0.0829492	0.64173	-2.69532	6.76876	SP100;MX1;ISG15;IFIT1
porphyrin-containing compound catabolic process (GO:0006787)	2019-04-08	0.0811623	1	0.0829492	0.64173	-2.67638	6.72122	AMBP;BLVRB;HMOX1;HMOX2
fructose metabolic process (GO:0006000)	2019-04-08	0.0811623	1	0.0829492	0.64173	-2.65536	6.66841	SORD;ALDOB;FBP1;FBP2
glycoside catabolic process (GO:0016139)	2019-04-08	0.0811623	1	0.0829492	0.64173	-2.63736	6.6232	ABHD10;FUCA2;NAGA;GLA
positive regulation of macrophage migration (GO:1905523)	2019-04-08	0.0811623	1	0.0829492	0.64173	-2.58622	6.4948	RARRES2;CCL5;CXCL17;CMKLR1
positive regulation of macrophage chemotaxis (GO:0010759)	2019-04-08	0.0811623	1	0.0829492	0.64173	-2.58529	6.49244	RARRES2;CCL5;CXCL17;CMKLR1
fructose 1,6-bisphosphate metabolic process (GO:0030388)	2019-04-08	0.0811623	1	0.0829492	0.64173	-2.54816	6.39922	TIGAR;ALDOB;FBP1;FBP2
cellular phosphate ion homeostasis (GO:0030643)	2019-04-08	0.0811623	1	0.0829492	0.64173	-2.52529	6.34177	SLC34A3;SLC34A2;ENPP1;XPR1
cellular response to interleukin-18 (GO:0071351)	2019-04-08	0.0811623	1	0.0829492	0.64173	-2.50089	6.28051	IL18RAP;ALOX5;IL18R1;IL18BP
interleukin-18-mediated signaling pathway (GO:0035655)	2019-04-08	0.0811623	1	0.0829492	0.64173	-2.49349	6.26191	IL18RAP;ALOX5;IL18R1;IL18BP
riboflavin metabolic process (GO:0006771)	2019-04-08	0.0811623	1	0.0829492	0.64173	-2.4328	6.1095	FLAD1;SLC52A3;ACP5;ENPP1
positive regulation of phospholipid biosynthetic process (GO:0071073)	2019-04-08	0.0811623	1	0.0829492	0.64173	-2.3435	5.88523	FABP3;HTR2B;ACSL3;ZP3
membrane raft polarization (GO:0001766)	2019-04-08	0.0811623	1	0.0829492	0.64173	-2.3242	5.83678	CD2;PLLP;MAL2;MAL
membrane raft distribution (GO:0031580)	2019-04-08	0.0811623	1	0.0829492	0.64173	-2.31005	5.80125	CD2;PLLP;MAL2;MAL
positive regulation of lymphocyte apoptotic process (GO:0070230)	2019-04-08	0.0811623	1	0.0829492	0.64173	-2.28291	5.73308	IL10;CCL5;FNIP1;IDO1
detection of molecule of bacterial origin (GO:0032490)	2019-04-08	0.0811623	1	0.0829492	0.64173	-2.09626	5.26435	DMBT1;LY96;LBP;TLR4
pri-miRNA transcription from RNA polymerase II promoter (GO:0061614)	2019-04-08	0.0811623	1	0.0829492	0.64173	-1.98279	4.97938	FOSL1;SPI1;PPARG;KLF4
positive regulation of CD4-positive, alpha-beta T cell activation (GO:2000516)	2019-04-08	0.0811623	1	0.0829492	0.64173	-1.88251	4.72756	TNFSF4;NCKAP1L;LGALS9;CD55
flavin-containing compound metabolic process (GO:0042726)	2019-04-08	0.0811623	1	0.0829492	0.64173	-1.77867	4.46679	FLAD1;SLC52A3;ACP5;ENPP1
xenobiotic catabolic process (GO:0042178)	2019-04-08	0.0811623	1	0.0829492	0.64173	-1.48147	3.72042	GSTM4;GSTM3;GSTM2;GSTM1
regulation of calcidiol 1-monooxygenase activity (GO:0060558)	2019-04-08	0.0811623	1	0.0829492	0.64173	-1.46377	3.67598	CYP27B1;GFI1;IL1B;TNF
secondary alcohol metabolic process (GO:1902652)	1932-11-01	0.0834705	1	0.0389562	0.512535	-1.56772	3.89306	CYP11A1;CYP11B2;SOAT2;CYP11B1;FDX1;APOA2;APOA1;APOA4;APOE;LDLRAP1;APOB
negative regulation of blood vessel endothelial cell migration (GO:0043537)	1932-11-01	0.0834705	1	0.0389562	0.512535	-1.55628	3.86466	DLL4;ANGPT4;ANGPT2;RGCC;PDCD10;TBXA2R;MMRN2;CSNK2B;PPARG;APOE;KLF4
multivesicular body organization (GO:0036257)	1932-11-01	0.0834705	1	0.0389562	0.512535	-1.40864	3.49802	VPS4B;CHMP2B;CHMP4C;MVB12A;RAB27A;CHMP3;VPS37A;STAM2;VPS25;RAB11A;VPS28
negative regulation of viral life cycle (GO:1903901)	19/62	0.083623	1	0.0207153	0.427628	-1.19699	2.97025	RNASEL;GSN;RSAD2;MX1;ISG15;ZC3HAV1;IFIT1;TNF;ISG20;PARP10;BST2;TRIM6;SLPI;OAS2;CCL5;CHMP3;TRIM15;TRIM21;LTF
peptide metabolic process (GO:0006518)	30/105	0.0836632	1	0.00992983	0.343691	-1.02845	2.55154	ENPEP;CPXM2;PROZ;IDE;OPLAH;CPN1;ADAMTS13;BGLAP;ANPEP;DMD;SEC11C;GSTM4;GSTM3;GSTM2;GSTM1;F10;LVRN;ERAP1;CTNS;F2;GSTZ1;BACE2;NAT8;ALDH5A1;PROC;GSTA3;GSTA2;GSTA1;GAS6;PTGES
regulation of cytokine production (GO:0001817)	31/109	0.0839119	1	0.00935672	0.342518	-0.995076	2.46579	HILPDA;HTR2B;NOD1;GATA3;VTCN1;AGPAT2;TNF;IFIH1;RPS6KA4;TBK1;GPNMB;NLRP5;TRIM21;CCR2;ZBP1;BTNL9;IL33;ANXA1;BTN2A2;MOG;SLC11A1;SFTPD;PRG2;ISG15;EREG;CCDC88B;IL6;NLRP12;TNFSF4;IRF7;LTF
sphingolipid metabolic process (GO:0006665)	33/117	0.0841886	1	0.00829958	0.33238	-1.02182	2.52869	ASAH1;SAMD8;ASAH2;HEXB;GBA;HEXA;HACD2;HACD4;NEU2;UGCG;COL4A3BP;SPTLC1;GM2A;SPTLC2;ALDH3B1;ARSJ;PSAP;KDSR;SPTSSA;ALOXE3;ENPP7;ELOVL1;CERS5;SPHK1;SUMF1;ALDH3A2;ACER1;GLB1;DEGS1;PRKD2;ESYT1;DEGS2;GLA
purine-containing compound metabolic process (GO:0072521)	2019-07-18	0.086876	1	0.0592405	0.576011	-2.16966	5.30106	SLC22A12;GCKR;TTR;MACROD1;SLC16A9;FHIT;ABCG2
positive regulation of hormone secretion (GO:0046887)	2019-07-18	0.086876	1	0.0592405	0.576011	-1.7902	4.37394	VAMP8;FGB;HCAR2;FGA;GRP;TFR2;FGG
response to purine-containing compound (GO:0014074)	2019-07-18	0.086876	1	0.0592405	0.576011	-1.78205	4.35404	P2RX7;P2RX4;CITED1;STAT1;NDUFS4;JUNB;DUOX2
negative regulation of intracellular transport (GO:0032387)	2019-07-18	0.086876	1	0.0592405	0.576011	-1.74197	4.25612	SLC35F6;CD84;MRLN;ADIPOQ;LGALS9;CRYAA;CRYAB
regulation of collagen biosynthetic process (GO:0032965)	2019-07-18	0.086876	1	0.0592405	0.576011	-1.71361	4.18681	BMP4;IL6;CIITA;RGCC;CREB3L1;SERPINF2;F2
ATP generation from ADP (GO:0006757)	2019-09-25	0.0869351	1	0.0483509	0.535541	-1.70067	4.15405	PFKFB2;HK3;PKLR;HKDC1;PGAM2;ALDOB;BPGM;PGM1;HK1
negative regulation of T cell proliferation (GO:0042130)	2019-09-25	0.0869351	1	0.0483509	0.535541	-1.59019	3.8842	IL10;SPN;CEBPB;GPNMB;BTN2A2;GLMN;SFTPD;VTCN1;LGALS9
carbohydrate catabolic process (GO:0016052)	1936-12-01	0.0889633	1	0.0376118	0.512535	-1.62513	3.93205	NEU2;PFKFB2;HK3;MANBA;PKLR;HKDC1;PGAM2;NAGA;ALDOB;BPGM;PGM1;HK1
regulation of endothelial cell apoptotic process (GO:2000351)	1936-12-01	0.0889633	1	0.0376118	0.512535	-1.46326	3.54041	FGB;FGA;CD40;RGCC;TNIP2;SERPINE1;FGG;GATA3;GATA2;GAS6;NFE2L2;ICAM1
water-soluble vitamin metabolic process (GO:0006767)	23/78	0.0891552	1	0.0166501	0.412959	-1.18053	2.85377	ABCD4;CUBN;CYB5A;PRSS1;ALDH1L1;MMAA;TPK1;SLC23A1;CTRB1;SLC52A3;MUT;TCN2;FLAD1;PDZD11;SLC19A3;PNPO;AOX1;ACP5;ENPP1;PRSS3;FOLR2;ABCD1;AASDHPPT
proteolysis involved in cellular protein catabolic process (GO:0051603)	27/94	0.0918195	1	0.0131926	0.396384	-1.60444	3.8313	TINAGL1;VPS4B;NGLY1;OMA1;IDE;CTSS;PSMB10;CTSO;PSMB3;CTSL;CTSK;UBD;CTSH;PMAIP1;CTSC;CTSB;ATE1;ZRANB1;GZMA;ISG15;PSMB8;PSMB9;PSMA3;PSMA2;CLPP;CHMP4C;LGMN
positive regulation of cytosolic calcium ion concentration (GO:0007204)	37/134	0.0919163	1	0.00717742	0.317037	-0.98476	2.3505	PTGER4;GLP1R;PLA2G1B;GPR65;C5AR2;PTGER3;C5AR1;CHRNA9;FPR1;ITPR3;LPAR4;FPR2;KNG1;GNA15;CYSLTR1;C1QTNF1;TBXA2R;C3AR1;NPTN;CCR9;TAC4;CCR5;CD55;CCR2;PTGDR;CCR1;BCAP31;CD52;EDN2;CACNA2D1;CAV1;TACR1;ESR1;P2RX7;P2RX4;F2RL2;F2RL3
negative regulation of multicellular organismal process (GO:0051241)	35/126	0.0923779	1	0.00812071	0.33238	-0.892954	2.1269	LRPAP1;STC1;GATA3;LDLRAD4;TNF;EGFR;SLC6A4;RPS6KA4;RPS6KA6;DUSP10;WNT11;TIFAB;GPNMB;ARHGDIB;MARVELD3;TIMP1;HOXA7;RAB11FIP5;SLC11A1;APOA2;APOC3;APOA1;SMAD6;TBX18;SMAD7;EFNA1;BMP4;PROCR;CEACAM1;PROC;NFIB;SFRP5;IL1B;GAS6;NODAL
acyl-CoA metabolic process (GO:0006637)	13/40	0.0935274	1	0.0360913	0.508789	-1.6399	3.88575	ACOT9;ACOT8;ACSM3;OXSM;ACOT11;ACOT13;DBI;ACSF2;MCEE;THEM5;THEM4;HMGCS2;ACOT4
positive regulation of peptide hormone secretion (GO:0090277)	13/40	0.0935274	1	0.0360913	0.508789	-1.3499	3.1986	BLK;FGB;FGA;UCN;GRP;SCT;FGG;TRH;DOC2B;AIMP1;TFR2;TNFSF11;DRD2
sodium ion transport (GO:0006814)	18/59	0.0937923	1	0.0247153	0.461631	-1.17451	2.77969	SLC34A3;SLC12A3;SLC23A1;ATP1A4;SLC5A11;SLC4A11;SLC5A10;SCNN1G;SLC5A9;SCN9A;SCNN1A;SCN4A;SCN3B;SGK1;SLC17A2;SCN1B;SCN1A;SLC17A4
positive regulation of phosphate metabolic process (GO:0045937)	2019-10-29	0.094649	1	0.0470675	0.535047	-1.5294	3.60569	CCL5;GLMN;ANG;NCKAP1L;PTH1R;BTBD10;CD244;EGFR;EREG;SNCA
antigen processing and presentation of peptide antigen via MHC class I (GO:0002474)	2019-10-29	0.094649	1	0.0470675	0.535047	-1.51451	3.57058	BCAP31;SEC14L3;SEC23A;FCER1G;SEC24A;ERAP1;TAP1;SEC24D;IFI30;B2M
negative regulation of endocytosis (GO:0045806)	2019-10-29	0.094649	1	0.0470675	0.535047	-1.47097	3.46792	LGALS3;MCTP1;CAV1;APOC2;APOC1;ADIPOQ;APOC3;FCGR2B;PROM2;PICALM
positive regulation of lipid biosynthetic process (GO:0046889)	2019-10-29	0.094649	1	0.0470675	0.535047	-1.29434	3.0515	FABP3;APOC2;APOA1;CREBL2;HSD17B13;APOA4;APOE;SORBS1;APOA5;GPLD1
negative regulation of biomineral tissue development (GO:0070168)	2019-06-15	0.0974921	1	0.0718626	0.610437	-2.11784	4.93031	CCR1;SRGN;ECM1;PTK2B;GAS6;ASPN
adaptive immune response based on somatic recombination of immune receptors built from immunoglobulin superfamily domains (GO:0002460)	2019-06-15	0.0974921	1	0.0718626	0.610437	-2.04182	4.75333	CD8A;EBI3;CD46;TLR4;IL18BP;MYO1G
modified amino acid transport (GO:0072337)	2019-06-15	0.0974921	1	0.0718626	0.610437	-2.00103	4.65836	SLC6A8;SLC7A9;CTNS;SLC3A1;FOLR2;FOLR1
neurotransmitter biosynthetic process (GO:0042136)	2019-06-15	0.0974921	1	0.0718626	0.610437	-1.99295	4.63955	MOXD1;SLC5A7;SLC44A4;SLC6A3;ALDH9A1;SLC6A4
oligosaccharide-lipid intermediate biosynthetic process (GO:0006490)	2019-06-15	0.0974921	1	0.0718626	0.610437	-1.94499	4.52789	ALG6;PQLC3;ALG14;ALG13;ALG12;MPDU1
epiboly involved in wound healing (GO:0090505)	2019-06-15	0.0974921	1	0.0718626	0.610437	-1.93158	4.49668	CEACAM1;CD151;PDCD10;PDPN;RHOC;CD44
positive regulation of response to cytokine stimulus (GO:0060760)	2019-06-15	0.0974921	1	0.0718626	0.610437	-1.89157	4.40355	IFIH1;CD74;IL7;TAF9;GAS6;AGPAT2
fluid transport (GO:0042044)	2019-06-15	0.0974921	1	0.0718626	0.610437	-1.88402	4.38596	PDZD3;AQP8;SLC4A11;AQP5;AQP3;AQP1
negative regulation of developmental process (GO:0051093)	21/71	0.0983052	1	0.0209296	0.427628	-1.01717	2.3595	VAT1;SKOR2;ANXA2;BNIP3;FOXJ1;GATA3;OMA1;POU4F2;TBX18;BMP4;CEACAM1;RPS6KA6;WNT11;NFIB;SFRP5;ARHGDIB;PRAME;TIMP1;GAS6;SKIL;NODAL
zinc II ion transport (GO:0006829)	2019-08-22	0.0985548	1	0.0586181	0.576011	-1.94713	4.51179	SLC30A6;SLC30A2;SLC30A4;SLC39A11;SLC39A13;SLC39A8;SLC39A1;MT3
glutamate metabolic process (GO:0006536)	2019-08-22	0.0985548	1	0.0586181	0.576011	-1.72295	3.99233	OAT;ALDH5A1;AADAT;GLS2;NAGS;GGT1;GLUL;PRODH2
sterol transport (GO:0015918)	2019-08-22	0.0985548	1	0.0586181	0.576011	-1.67519	3.88165	MSR1;NPC1L1;NPC2;CAV1;APOA2;APOA1;LDLRAP1;APOB
lipid catabolic process (GO:0016042)	2019-08-22	0.0985548	1	0.0586181	0.576011	-1.50028	3.47636	HSD11B1;PLA2G16;ACADL;PLA2G1B;LIPH;CYP1A2;APOA4;MT3
positive regulation of tumor necrosis factor production (GO:0032760)	15/48	0.100487	1	0.0328174	0.495559	-1.42459	3.27331	LY96;HSPB1;CLU;IFIH1;CD2;TLR1;SPN;IL23A;RIPK1;LBP;LGALS9;TLR4;TLR3;CCR2;HAVCR2
fatty acid biosynthetic process (GO:0006633)	15/48	0.100487	1	0.0328174	0.495559	-1.11302	2.55743	ELOVL1;XBP1;ASAH2;ACSM3;ABHD3;PLA2G1B;OXSM;ABHD2;HACD2;HACD4;FADS3;LIPC;DEGS1;DECR2;CBR4
positive regulation of protein secretion (GO:0050714)	24/83	0.100809	1	0.0175677	0.426803	-1.03281	2.3698	BLK;IL10;FGB;PTGER4;FGA;XBP1;PLA2G1B;FGG;GLMN;HTR2B;CLEC9A;TRH;DOC2B;TNF;BMP6;FGR;HCAR2;IL1A;IL6;RGCC;TNFSF4;ADAM8;ANG;EXPH5
endodermal cell differentiation (GO:0035987)	1933-11-01	0.100881	1	0.045387	0.531771	-1.48081	3.39672	ITGB2;LAMA3;ITGA7;COL8A1;LAMB1;INHBA;ITGA5;MMP8;MMP9;MIXL1;NODAL
ceramide biosynthetic process (GO:0046513)	1933-11-01	0.100881	1	0.045387	0.531771	-1.44017	3.30348	ST6GALNAC1;CERS5;SPTLC1;SAMD8;SPTLC2;GBA;ST8SIA4;DEGS1;DEGS2;SPTSSA;ALOXE3
positive regulation of calcium ion transport into cytosol (GO:0010524)	1933-11-01	0.100881	1	0.045387	0.531771	-1.37341	3.15036	P2RX7;CEMIP;P2RX4;RAMP3;PLA2G1B;CAV1;APLNR;CASQ1;F2;SNCA;F2RL3
phagosome maturation (GO:0090382)	1933-11-01	0.100881	1	0.045387	0.531771	-1.28536	2.94837	ATP6V1A;ATP6V1G1;RAB20;ATP6V1H;ATP6V0A4;TCIRG1;ATP6V1E1;ATP6V0D2;ATP6V1D;ATP6V0C;ATP6V1C1
regulation of nitric oxide biosynthetic process (GO:0045428)	1933-11-01	0.100881	1	0.045387	0.531771	-1.1775	2.70098	P2RX4;IL1B;CAV1;INSR;KLF4;CD34;TLR4;GLA;CLU;TNF;KLF2
arachidonic acid metabolic process (GO:0019369)	16/52	0.103115	1	0.0311565	0.48008	-1.59542	3.62466	PLA2G4B;EPHX2;ALOX15;ALOX12;PTGS1;CYP2W1;HPGDS;CYP2U1;AWAT1;CYP2S1;CYP1A2;PLA2G10;CYP2E1;PTGDS;ALOXE3;PTGES
transferrin transport (GO:0033572)	1937-12-01	0.105937	1	0.0434792	0.531771	-1.54442	3.46709	ATP6V1A;STEAP3;ATP6V1G1;TFR2;ATP6V1H;ATP6V0A4;TCIRG1;ATP6V1E1;ATP6V0D2;ATP6V1D;ATP6V0C;ATP6V1C1
lymphocyte proliferation (GO:0046651)	1937-12-01	0.105937	1	0.0434792	0.531771	-1.35385	3.03927	IL10;CD79A;CD40;PPP3CB;PTPRC;TNFSF14;ELF4;FLT3;IFNE;IFNK;MS4A1;PIK3CG
ferric iron transport (GO:0015682)	1937-12-01	0.105937	1	0.0434792	0.531771	-1.29924	2.91668	ATP6V1A;STEAP3;ATP6V1G1;TFR2;ATP6V1H;ATP6V0A4;TCIRG1;ATP6V1E1;ATP6V0D2;ATP6V1D;ATP6V0C;ATP6V1C1
peptide catabolic process (GO:0043171)	2019-09-26	0.107603	1	0.0570407	0.576011	-1.89346	4.22111	GGT5;ENPEP;ADAMTS13;LVRN;ANPEP;ERAP1;CTSH;IDE;GGT1
heterotypic cell-cell adhesion (GO:0034113)	2019-09-26	0.107603	1	0.0570407	0.576011	-1.58972	3.54397	CD2;ITGAD;ITGB3;ITGB2;ITGAX;ITGA7;MADCAM1;ITGB7;ITGA5
negative regulation of T cell differentiation (GO:0045581)	2019-05-12	0.109047	1	0.0874263	0.64173	-2.51626	5.57597	BMP4;TNFSF4;IRF1;IHH;FOXJ1
positive regulation of leukocyte degranulation (GO:0043302)	2019-05-12	0.109047	1	0.0874263	0.64173	-2.45196	5.43348	FGR;ITGAM;SYK;ITGB2;CD177
fatty acid transmembrane transport (GO:1902001)	2019-05-12	0.109047	1	0.0874263	0.64173	-2.31759	5.13573	CPT1A;PRKAA2;CPT2;THRSP;CPT1B
cellular response to interleukin-2 (GO:0071352)	2019-05-12	0.109047	1	0.0874263	0.64173	-2.2728	5.03647	SYK;IL2RB;PTK2B;IL2RG;JAK1
negative regulation of peptide secretion (GO:0002792)	2019-05-12	0.109047	1	0.0874263	0.64173	-2.25619	4.99966	CD74;RSAD2;DPH3;DRD2;DRD4
regulation of tumor necrosis factor biosynthetic process (GO:0042534)	2019-05-12	0.109047	1	0.0874263	0.64173	-2.19571	4.86563	TLR1;SPN;HSPB1;TLR4;CCR2
monocyte differentiation (GO:0030224)	2019-05-12	0.109047	1	0.0874263	0.64173	-2.16545	4.7986	BMP4;CSF1R;PIR;IL31RA;PPARG
organic cyclic compound catabolic process (GO:1901361)	2019-05-12	0.109047	1	0.0874263	0.64173	-2.15364	4.77241	HSD11B1;AOC1;EPHX2;CYP1A2;PRODH2
T cell proliferation (GO:0042098)	2019-05-12	0.109047	1	0.0874263	0.64173	-2.12607	4.71131	PPP3CB;TNFSF14;SLC11A1;DOCK8;PIK3CG
carnitine shuttle (GO:0006853)	2019-05-12	0.109047	1	0.0874263	0.64173	-2.11478	4.68631	CPT1A;PRKAA2;CPT2;THRSP;CPT1B
cell-substrate junction assembly (GO:0007044)	2019-05-12	0.109047	1	0.0874263	0.64173	-2.04566	4.53314	CD151;ITGB4;KRT14;LAMA3;LAMC1
regulation of long-term neuronal synaptic plasticity (GO:0048169)	2019-05-12	0.109047	1	0.0874263	0.64173	-2.00874	4.45132	SYNGR1;NPTN;DRD2;SHANK3;RAB5A
regulation of integrin-mediated signaling pathway (GO:2001044)	2019-05-12	0.109047	1	0.0874263	0.64173	-1.95651	4.33557	BST1;CD63;EMP2;TIMP1;CD177
mononuclear cell differentiation (GO:1903131)	2019-05-12	0.109047	1	0.0874263	0.64173	-1.81969	4.03238	BMP4;CSF1R;PIR;IL31RA;PPARG
interleukin-35-mediated signaling pathway (GO:0070757)	2019-05-12	0.109047	1	0.0874263	0.64173	-1.70319	3.77423	STAT1;STAT3;EBI3;STAT4;JAK1
urate metabolic process (GO:0046415)	2019-05-12	0.109047	1	0.0874263	0.64173	-1.69658	3.75958	SLC22A12;GCKR;PNP;SLC16A9;ABCG2
interleukin-2-mediated signaling pathway (GO:0038110)	2019-05-12	0.109047	1	0.0874263	0.64173	-1.63045	3.61303	SYK;IL2RB;PTK2B;IL2RG;JAK1
hemidesmosome assembly (GO:0031581)	2019-05-12	0.109047	1	0.0874263	0.64173	-1.4273	3.16286	CD151;ITGB4;KRT14;LAMA3;LAMC1
defense response to Gram-negative bacterium (GO:0050829)	21/72	0.110692	1	0.0234578	0.448683	-1.15149	2.53444	GSDMD;SLC11A1;RARRES2;IL23R;SERPINE1;RNASE6;DEFB1;F2;LYZL4;SELP;IL6;CST11;DMBT1;IL23A;CTSG;LBP;LALBA;TLR4;SPACA7;OPTN;LTF
retinoid metabolic process (GO:0001523)	22/76	0.111428	1	0.022098	0.44102	-1.18663	2.60391	RARRES2;APOA2;APOC3;APOA1;APOA4;ADH7;PLB1;CYP26A1;AKR1B10;CLPS;APOM;TTR;DHRS9;RBP2;APOC2;ALDH1A1;RHO;LRAT;APOE;APOB;BCO1;GPIHBP1
leukotriene biosynthetic process (GO:0019370)	2019-07-19	0.111992	1	0.0713328	0.610437	-2.03137	4.44733	GGT5;PLA2G1B;MGST3;ALOX5;MGST2;GGT1;LTC4S
positive regulation of lipid catabolic process (GO:0050996)	2019-07-19	0.111992	1	0.0713328	0.610437	-1.85192	4.05447	AADAC;IL1B;APOC2;APOA2;APOA1;APOA4;APOA5
piRNA metabolic process (GO:0034587)	2019-07-19	0.111992	1	0.0713328	0.610437	-1.6409	3.59246	DDX4;ASZ1;MAEL;TDRD12;MOV10L1;GPAT2;FKBP6
acute-phase response (GO:0006953)	2019-07-19	0.111992	1	0.0713328	0.610437	-1.2682	2.77651	SIGIRR;IL1RN;CEBPB;IL6;IL1B;LBP;MBL2
positive regulation of homeostatic process (GO:0032846)	24/84	0.112373	1	0.0195768	0.426803	-1.32848	2.90396	SLC22A5;SYK;STAT1;SLC30A2;PLA2G1B;CAV1;STAT3;ATRX;INHBA;METRNL;GATA1;P2RX7;NPPB;HCAR2;TMEM27;PPP3CB;P2RX4;RFX6;HNF4A;TNFSF11;ADAM8;NCKAP1L;LGALS9;GPLD1
organic substance transport (GO:0071702)	25/88	0.112626	1	0.0184138	0.426803	-1.03294	2.25562	SLC22A4;SLC22A5;SLC23A1;SLC22A1;ABCB9;SLC6A2;ABCA13;SLC6A3;RHD;SLC6A4;SLC22A12;SCP2;PSAP;ABCD1;CUBN;CAV1;APOC3;TAP1;APOA4;SLC50A1;APOA5;TCN2;SLCO2A1;SLC22A7;SLC22A20
positive regulation of viral life cycle (GO:1903902)	14/45	0.113399	1	0.0393861	0.512535	-1.52895	3.32828	TOP2A;CD74;VPS4B;TMPRSS2;IFIT1;LGALS1;CCL5;CHMP2B;CD28;CHMP4C;CHMP3;LGALS9;P4HB;FKBP6
amide biosynthetic process (GO:0043604)	14/45	0.113399	1	0.0393861	0.512535	-1.21047	2.63501	CERS5;SAMD8;GBA;SPTLC1;CPS1;SPTLC2;DEGS1;ASL;DMD;NAGS;DEGS2;SPTSSA;ALOXE3;OTC
superoxide metabolic process (GO:0006801)	2019-10-30	0.114683	1	0.0549206	0.576011	-1.62172	3.51198	NRROS;NCF1;SH3PXD2A;NCF2;NOXA1;NOX4;CYBB;APOA4;ALOX12;MT3
negative regulation of lymphocyte proliferation (GO:0050672)	2019-10-30	0.114683	1	0.0549206	0.576011	-1.48205	3.2095	IL10;SPN;CEBPB;GPNMB;GLMN;SFTPD;LST1;MNDA;VTCN1;FCGR2B
regulation of vasoconstriction (GO:0019229)	2019-10-30	0.114683	1	0.0549206	0.576011	-1.39383	3.01846	FGB;FGA;CHRM1;TBXA2R;CAV1;AVPR2;FGG;ADM;AVPR1A;SMTNL1
cellular response to mechanical stimulus (GO:0071260)	15/49	0.116119	1	0.0373219	0.512535	-1.55931	3.35741	PTGER4;MAP3K2;CD40;TNFSF14;BNIP3;AQP1;IL1B;IRF1;CASP1;TLR8;BAK1;TLR4;TLR3;MYD88;KCNK4
amino acid transport (GO:0006865)	15/49	0.116119	1	0.0373219	0.512535	-1.24834	2.68786	SLC6A18;SLC43A2;SLC6A14;SLC7A13;SLC6A12;SLC3A1;SLC16A10;SLC7A3;SLC25A29;SLC6A8;SLC7A7;SLC7A8;SLC7A9;SLC38A9;SLC38A8
short-chain fatty acid catabolic process (GO:0019626)	2019-04-09	0.120918	1	0.106611	0.713811	-3.04108	6.42472	MCEE;MMAA;PCK1;MUT
insulin metabolic process (GO:1901142)	2019-04-09	0.120918	1	0.106611	0.713811	-2.6196	5.53427	ERN1;CEACAM1;IDE;CPN1
peroxisomal transport (GO:0043574)	2019-04-09	0.120918	1	0.106611	0.713811	-2.58538	5.46197	ZFAND6;LONP2;PEX1;ABCD1
diol biosynthetic process (GO:0034312)	2019-04-09	0.120918	1	0.106611	0.713811	-2.57037	5.43027	ACER1;ASAH2;SPHK1;GBA
negative regulation of leukocyte mediated cytotoxicity (GO:0001911)	2019-04-09	0.120918	1	0.106611	0.713811	-2.55305	5.39367	CEACAM1;PTPRC;LGALS9;FCGR2B
sphingosine biosynthetic process (GO:0046512)	2019-04-09	0.120918	1	0.106611	0.713811	-2.45009	5.17616	ACER1;ASAH2;SPHK1;GBA
ketone biosynthetic process (GO:0042181)	2019-04-09	0.120918	1	0.106611	0.713811	-2.444	5.1633	CYP11B2;CYP11B1;LHB;ADM
late endosome to vacuole transport via multivesicular body sorting pathway (GO:0032511)	2019-04-09	0.120918	1	0.106611	0.713811	-2.44276	5.16068	TMEM50A;TMEM50B;VPS25;VPS28
positive regulation of interleukin-2 biosynthetic process (GO:0045086)	2019-04-09	0.120918	1	0.106611	0.713811	-2.40319	5.07707	IL1A;IL1B;GLMN;CD28
regulation of store-operated calcium entry (GO:2001256)	2019-04-09	0.120918	1	0.106611	0.713811	-2.37182	5.0108	CD84;STIM1;HOMER2;CASQ1
B cell mediated immunity (GO:0019724)	2019-04-09	0.120918	1	0.106611	0.713811	-2.34839	4.96131	CD74;FCER1G;TLR8;FCGR2B
alpha-amino acid biosynthetic process (GO:1901607)	2019-04-09	0.120918	1	0.106611	0.713811	-2.31784	4.89678	GATM;CPS1;BCAT2;OTC
cellular monovalent inorganic anion homeostasis (GO:0030320)	2019-04-09	0.120918	1	0.106611	0.713811	-2.28975	4.83742	SLC34A3;SLC34A2;ENPP1;XPR1
fatty acid alpha-oxidation (GO:0001561)	2019-04-09	0.120918	1	0.106611	0.713811	-2.27795	4.81249	ALDH3A2;PECR;PHYH;HACL1
negative regulation of monooxygenase activity (GO:0032769)	2019-04-09	0.120918	1	0.106611	0.713811	-2.23746	4.72695	CYP27B1;GFI1;GLA;SNCA
granulocyte differentiation (GO:0030851)	2019-04-09	0.120918	1	0.106611	0.713811	-2.18684	4.62	CEBPA;JAGN1;CBFA2T3;GATA1
polyol biosynthetic process (GO:0046173)	2019-04-09	0.120918	1	0.106611	0.713811	-2.04334	4.31686	IPPK;CYP27B1;ISYNA1;IP6K3
regulation of apoptotic cell clearance (GO:2000425)	2019-04-09	0.120918	1	0.106611	0.713811	-2.00567	4.23726	C3;ALOX15;CCL2;C2
positive regulation of alpha-beta T cell differentiation (GO:0046638)	2019-04-09	0.120918	1	0.106611	0.713811	-1.99745	4.2199	PNP;TNFSF4;IHH;NCKAP1L
regulation of receptor binding (GO:1900120)	2019-04-09	0.120918	1	0.106611	0.713811	-1.82306	3.85148	GREM2;ADIPOQ;B2M;MMP9
T-helper 17 cell differentiation (GO:0072539)	2019-04-09	0.120918	1	0.106611	0.713811	-1.71626	3.62583	IL6;STAT3;SLAMF6;LY9
negative regulation of lipase activity (GO:0060192)	2019-04-09	0.120918	1	0.106611	0.713811	-1.61022	3.40181	RGS2;APOC1;APOA2;APOC3
positive regulation of interleukin-8 biosynthetic process (GO:0045416)	2019-04-09	0.120918	1	0.106611	0.713811	-1.56288	3.30182	APOA2;TLR8;TLR4;TNF
glycerophospholipid metabolic process (GO:0006650)	19/65	0.122576	1	0.0296035	0.478441	-1.05776	2.22026	CSF1R;PLA2G4D;ABHD3;PLA2G1B;PLA2G4B;PLA2G2A;PLEK;CPNE6;APOA1;APOA4;CRLS1;APOA5;ALDH5A1;ACP6;CPNE3;ENPP6;GPLD1;IP6K3;PLA1A
regulation of ERBB signaling pathway (GO:1901184)	2019-08-23	0.12271	1	0.069382	0.608808	-1.7522	3.676	PTPN18;CEACAM1;MVB12A;PTPN12;EGFR;EREG;LGMN;HBEGF
STAT cascade (GO:0097696)	2019-08-23	0.12271	1	0.069382	0.608808	-1.64465	3.45037	STAT1;CLCF1;STAT3;STAT4;IL31RA;CCL2;NMI;CCR2
regulation of cytokine production involved in inflammatory response (GO:1900015)	2019-08-23	0.12271	1	0.069382	0.608808	-1.62314	3.40524	GBP5;CD6;NLRC3;F2;MEFV;TICAM1;TLR4;MYD88
regulation of fat cell differentiation (GO:0045598)	21/73	0.124001	1	0.0262137	0.468403	-0.903992	1.88705	CEBPB;XBP1;RARRES2;ADIPOQ;CREBL2;GATA3;GDF3;GATA2;TNF;ARNTL;MEDAG;IL6;ZFP36;SULT1E1;ASXL2;ENPP1;TRIB3;PPARG;AAMDC;CMKLR1;ADIG
positive regulation of cellular metabolic process (GO:0031325)	26/93	0.124543	1	0.0191912	0.426803	-1.11745	2.32776	CD63;CDKN1A;PID1;RAMP3;GATA3;CCL5;RIPK1;APOE;XDH;HOXA5;SNCA;STARD4;ANXA2;MAGI2;ADIPOQ;APOA2;APOA1;APOA4;INHBA;F2;KLF4;MT3;APOA5;SFRP4;APOC1;PLA2G10
regulation of macrophage chemotaxis (GO:0010758)	2019-06-16	0.127606	1	0.0872098	0.64173	-2.2106	4.5512	RARRES2;CCL5;CXCL17;STAP1;PTK2B;CMKLR1
negative regulation of platelet activation (GO:0010544)	2019-06-16	0.127606	1	0.0872098	0.64173	-1.87761	3.86565	THBD;CEACAM1;C1QTNF1;ALOX12;APOE;F2
negative regulation of cytokine production involved in immune response (GO:0002719)	2019-06-16	0.127606	1	0.0872098	0.64173	-1.84943	3.80764	IL10;APOA2;APOA1;IRAK3;TNF;SMAD7
regulation of T cell mediated cytotoxicity (GO:0001914)	2019-06-16	0.127606	1	0.0872098	0.64173	-1.81784	3.74259	CEACAM1;PTPRC;IL23A;IL23R;STX7;IL12RB1
regulation of phagocytosis (GO:0050764)	13/42	0.128178	1	0.0473539	0.535541	-1.28504	2.6399	FCER1G;SYK;SLC11A1;SFTPD;ADIPOQ;RAB27A;GATA2;TNF;FGR;IL1B;FCGR2B;GAS6;DOCK2
regulation of NF-kappaB import into nucleus (GO:0042345)	2019-09-27	0.130767	1	0.0666765	0.608808	-1.60466	3.26441	PPM1B;IL23A;IL1B;SPHK1;BCL3;LGALS9;TLR4;TNF;TLR3
positive regulation of cAMP metabolic process (GO:0030816)	2019-09-27	0.130767	1	0.0666765	0.608808	-1.42565	2.90024	RAMP3;SCT;ADM;ADRB1;CALM1;RAMP1;TSHR;PTHLH;GPHB5
fat-soluble vitamin metabolic process (GO:0006775)	2019-09-27	0.130767	1	0.0666765	0.608808	-1.17791	2.39626	VKORC1;CUBN;CYP27B1;CYP24A1;RBP2;CYP11A1;CYP2R1;GC;LGMN
peptidyl-tyrosine autophosphorylation (GO:0038083)	14/46	0.130939	1	0.044775	0.531771	-1.3093	2.66183	BLK;YES1;SYK;TXK;STYK1;PTK6;EGFR;FGR;ZAP70;TEC;PTK2B;GRAP;FRK;JAK1
gonad development (GO:0008406)	15/50	0.133102	1	0.0422546	0.523255	-1.32335	2.66871	TFAP2C;LHB;NCOA4;KLHL32;GATA6;NR0B1;GATA4;LRRC6;GATA3;INHBA;UTF1;GATA1;WT1;SOX15;ZFP42
monocarboxylic acid transport (GO:0015718)	16/54	0.134776	1	0.0398173	0.512535	-1.11839	2.24141	ABCC3;SLC10A5;SLC10A6;STARD5;SLC16A1;SLC10A1;ATP8B1;SLC16A11;SLC51A;SLC16A14;CEACAM1;SLCO2B1;SLC16A9;SLC16A4;MFSD2A;SLC16A5
protein processing (GO:0016485)	28/102	0.135896	1	0.0186621	0.426803	-1.0585	2.11262	CPXM2;PROZ;TMPRSS2;OMA1;CTSS;PCSK4;CPN1;ADAMTS13;BGLAP;CASP1;LONP2;TMEM208;CTSH;CTSG;PRSS3;GGT1;RHBDL2;SEC11C;SRGN;F10;KLK13;GZMB;F2;PRSS12;PROC;GAS6;OGT;LGMN
metal ion transport (GO:0030001)	28/102	0.135896	1	0.0186621	0.426803	-1.04172	2.07913	KCNK6;SLC23A1;ATP1A4;SLC5A11;KCNA4;SLC5A10;AQP1;SCN9A;KCNN4;SCN3B;SLC17A2;SCN1A;SLC17A4;SLC34A3;SLC12A3;KCNF1;KCNJ10;KCNJ8;KCND3;KCNJ13;SLC4A11;KCNK16;SCNN1G;SLC5A9;KCNS2;SCN4A;SGK1;KCNK4
multivesicular body assembly (GO:0036258)	2019-10-31	0.136892	1	0.0635889	0.593411	-1.36835	2.72106	VPS4B;CHMP2B;CHMP4C;MVB12A;CHMP3;VPS37A;STAM2;VPS25;RAB11A;VPS28
positive regulation of leukocyte chemotaxis (GO:0002690)	18/62	0.136975	1	0.0352454	0.508789	-1.1452	2.27662	CCR1;EDN2;RARRES2;SERPINE1;CXCL17;MOSPD2;PPBP;FPR2;AIF1;CREB3;IL6;CCL5;CCL4;PTK2B;LGALS9;GAS6;CMKLR1;CCR2
defense response to Gram-positive bacterium (GO:0050830)	19/66	0.137621	1	0.0331227	0.495559	-1.3082	2.59449	GSDMD;PGLYRP4;PLA2G1B;RARRES2;PLA2G2A;RNASE6;DEFB1;LYZL4;FGR;IL6;DMBT1;CTSG;LBP;LALBA;PGLYRP1;SPACA7;MYD88;HIST1H2BC;MBL2
negative regulation of blood vessel morphogenesis (GO:2000181)	19/66	0.137621	1	0.0331227	0.495559	-0.933429	1.85122	ANGPT4;SPARC;ROCK1;STAT1;SEMA3E;KLF4;THBS2;DCN;FAM129B;AMOT;NPPB;EFNA3;RGCC;APOH;STAB1;PPARG;XDH;HOXA5;CCR2
negative regulation of angiogenesis (GO:0016525)	20/70	0.138027	1	0.0311111	0.48008	-1.06325	2.10556	ANGPT4;SPARC;ROCK1;STAT1;SERPINE1;SEMA3E;KLF4;THBS2;KLF2;DCN;FAM129B;AMOT;NPPB;EFNA3;RGCC;APOH;STAB1;PPARG;HOXA5;CCR2
regulation of innate immune response (GO:0045088)	20/70	0.138027	1	0.0311111	0.48008	-1.00602	1.99223	GBP5;RNASEL;STAT1;GFI1;ERAP1;IRAK3;NLRC3;SAMHD1;USP18;EREG;FGR;IRF1;CCL5;IFNK;TLR8;POLR3G;ADAM8;FCGR2B;BIRC2;JAK1
regulation of endothelial cell migration (GO:0010594)	20/70	0.138027	1	0.0311111	0.48008	-0.960003	1.9011	ANGPT4;SP100;SPARC;ANXA3;ITGB3;PDCD6;STC1;PRCP;EMP2;GATA3;FGF1;DCN;DLL4;BMP4;CEACAM1;APOH;PTK2B;PRKD2;TDGF1;GPLD1
positive regulation of toll-like receptor signaling pathway (GO:0034123)	2019-07-20	0.140475	1	0.0847794	0.64173	-2.1194	4.1598	TLR1;TICAM2;RSAD2;CAV1;LBP;TLR3;LTF
positive regulation of lipid storage (GO:0010884)	2019-07-20	0.140475	1	0.0847794	0.64173	-2.04374	4.01131	C3;MSR1;PLA2G10;HILPDA;APOC4;CIDEA;APOB
regulation of sprouting angiogenesis (GO:1903670)	2019-07-20	0.140475	1	0.0847794	0.64173	-1.86224	3.65507	CEACAM1;S100A1;ITGA5;KLF4;FGF1;KLF2;JAK1
nucleotide-sugar biosynthetic process (GO:0009226)	2019-07-20	0.140475	1	0.0847794	0.64173	-1.7471	3.42907	UGP2;GNPDA1;GNPDA2;AMDHD2;UAP1L1;PGM3;RENBP
protein heterotetramerization (GO:0051290)	2019-07-20	0.140475	1	0.0847794	0.64173	-1.6809	3.29914	NUDT21;CD74;ANXA2;INSR;GRIN2B;CBR4;S100A10
regulation of wound healing (GO:0061041)	1935-11-01	0.141573	1	0.0603367	0.581791	-1.49119	2.91518	ARFGEF1;VIL1;ANXA1;TNFRSF12A;PLAU;CAV1;SERPINE1;GP1BA;F2;INSL3;HBEGF
negative regulation of endothelial cell migration (GO:0010596)	1935-11-01	0.141573	1	0.0603367	0.581791	-1.44841	2.83156	DLL4;ANGPT4;SP100;ANGPT2;RGCC;APOH;CSNK2B;STC1;PPARG;APOE;DCN
regulation of interleukin-8 production (GO:0032677)	1935-11-01	0.141573	1	0.0603367	0.581791	-1.43305	2.80152	IL10;IL1B;C5AR2;SERPINE1;ADIPOQ;PRKD2;RIPK1;LBP;TLR4;TNF;TLR3
response to lipopolysaccharide (GO:0032496)	41/156	0.143867	1	0.00961139	0.342518	-1.03866	2.01382	CD40;CITED1;GFI1;IL23R;SERPINE1;PALM3;LY96;TNFRSF11B;CYP27B1;ZFP36;TRIM6;CASP1;STAP1;CCL2;CTSG;LBP;LGALS9;CCR5;JUNB;SNCA;IL10;XBP1;TICAM2;GCH1;SLC11A1;TNFRSF9;IRAK3;PPBP;TICAM1;SELP;IL6;CPS1;SLPI;MAPKAPK3;CD6;TNIP2;TNFSF4;TNIP3;SHPK;TNFRSF25;TLR4
transmembrane transport (GO:0055085)	94/379	0.144718	1	0.00071859	0.118573	-0.885821	1.71227	ABCD4;SLC44A3;SLC44A4;SLC44A2;AQP8;AQP5;TCIRG1;ABCC12;AQP1;BEST1;SLC22A12;ATP6V1E1;ABCD1;ABCC3;ATP6V1G1;ABCC2;ANO9;APOA1;TAP1;ATP1B1;ANO5;SCNN1G;SLC5A7;AZGP1;PSMA3;PSMA2;SCNN1A;PSME1;SGK3;CASQ1;SGK1;CDH17;ATP6V0D2;ATP6V0C;SLC22A20;ABCG2;SLC22A4;ATP6V1A;SLC22A5;SLC41A2;SLC35D3;ATP10D;SLC22A1;ATP1A4;CLCNKB;CHRNA9;CLCNKA;ATP10A;ABCB9;ATP2C2;PSMB10;ADD2;SEC14L3;ERLEC1;ASIC5;SLC17A9;PDZD11;PSMB3;CHRNE…
homotypic cell-cell adhesion (GO:0034109)	1939-12-01	0.145151	1	0.0570503	0.576011	-1.39553	2.69334	FGB;FGA;CSRP1;ITGB3;FGG;PLEK;HSPB1;GAS6;GATA1;CLIC1;METAP1;PIK3CG
regulation of ERK1 and ERK2 cascade (GO:0070372)	63/248	0.145553	1	0.00317394	0.250916	-0.68791	1.32575	FLT1;PSCA;FLT3;HTR2B;TREM2;TNF;ICAM1;RPS6KA6;DUSP10;GLIPR2;TIMP3;TNFAIP8L3;LGALS9;PDE8A;FGB;FGA;EPHA6;SYK;FGG;SERPINF2;ADIPOQ;DUSP26;IL1A;CEACAM1;IL1B;PRKD2;GAS6;TLR4;CD44;CSF1R;LTK;SEMA7A;RAMP3;ALOX15;C5AR1;PLA2G5;MST1R;FPR2;EGFR;PKHD1;CCL8;GPNMB;THPO;PDGFD;CCL5;PDGFC;CCL4;GCNT2;CCL2;PTK2B;CCL17;SLAMF1;CCR1;CD74;CCL20;TIE1;INSR;PLA2G2A;STYX;MT3;ACKR3;FGFR4;NODAL
carbohydrate derivative transport (GO:1901264)	2019-05-13	0.145836	1	0.107251	0.71573	-1.98916	3.82967	NPC2;PLA2G10;LBP;SLC28A1;MFSD2A
positive regulation of T cell cytokine production (GO:0002726)	2019-05-13	0.145836	1	0.107251	0.71573	-1.69863	3.27032	IL6;RSAD2;TNFSF4;B2M;MALT1
positive regulation of ERK1 and ERK2 cascade (GO:0070374)	52/202	0.146383	1	0.00554006	0.299381	-0.881498	1.69383	FLT1;FLT3;HTR2B;TREM2;TNF;ICAM1;GLIPR2;TNFSF11;TNFAIP8L3;LGALS9;PDE8A;FGB;FGA;EPHA6;FGG;SERPINF2;IL1A;PRKD2;GAS6;CD44;CSF1R;LTK;SEMA7A;RAMP3;ALOX15;C5AR1;PLA2G5;MST1R;FPR2;EGFR;CCL8;GPNMB;THPO;PDGFD;CCL5;PDGFC;CCL4;GCNT2;CCL2;PTK2B;CCL17;SLAMF1;CCR1;CD74;CCL20;TIE1;INSR;PLA2G2A;MT3;ACKR3;FGFR4;NODAL
response to molecule of bacterial origin (GO:0002237)	27/99	0.149415	1	0.0219413	0.440535	-0.866455	1.64716	CD40;CITED1;IL23R;PALM3;LY96;TNFRSF11B;CYP27B1;TRIM6;LBP;LGALS9;JUNB;SNCA;IL10;GCH1;SLC11A1;TNFRSF9;IRAK3;PPBP;SELP;IL6;CPS1;SLPI;MAPKAPK3;CD6;TNFRSF25;FCGR2B;TLR4
cellular response to interleukin-6 (GO:0071354)	2019-08-24	0.149653	1	0.0812749	0.64173	-1.71092	3.24978	IL6;SELPLG;PID1;STAT1;STAT3;CBL;TDGF1;JAK1
NAD metabolic process (GO:0019674)	2019-08-24	0.149653	1	0.0812749	0.64173	-1.40712	2.67274	BST1;NT5E;NMRK1;CD38;NMNAT3;KMO;NADSYN1;NUDT12
regulation of fibroblast proliferation (GO:0048145)	14/47	0.149911	1	0.0506604	0.548979	-1.2901	2.44824	CD74;CDKN1A;PLA2G1B;SPHK1;NLRC3;EREG;AQP1;PARP10;FTH1;PDGFC;NDUFS4;S100A6;GAS6;WNT2
vesicle fusion (GO:0006906)	26/95	0.150283	1	0.0234234	0.448683	-1.00423	1.90325	SAMD9L;STX16;STX19;TGFBRAP1;C2CD4A;DOC2B;STX11;RPH3A;SEC14L3;RAB20;STX3;SNAP29;VPS39;UVRAG;SYT4;STX7;SYTL1;SYT15;TAP1;SYTL5;SYT8;VAMP8;VPS41;VAMP1;SEC22B;VAMP5
glycerophospholipid biosynthetic process (GO:0046474)	43/165	0.151118	1	0.00918293	0.342518	-1.24435	2.35145	MTMR1;SLC44A3;SLC44A4;ABHD3;PLA2G1B;SLC44A2;MTMR14;DGKA;ALOX15;CPNE6;PLA2G5;AGPAT2;PIK3R6;PIK3CG;MTMR6;MTM1;PTDSS1;INPP5D;ACP6;LIPH;CPNE3;PIP5K1B;GPAT2;MFSD2A;PLA2G2F;PLA2G2D;PLA2G2E;PLA2G4D;PLEKHA2;PLA2G4B;SACM1L;PLA2G2A;APOA2;APOA1;DDHD1;SYNJ2;CRLS1;FIG4;PIKFYVE;PHOSPHO1;PLA2G10;CSNK2B;RAB5A
negative regulation of viral genome replication (GO:0045071)	15/51	0.151406	1	0.0476331	0.535541	-1.18613	2.23917	RNASEL;RSAD2;MX1;ISG15;ZC3HAV1;IFIT1;TNF;ISG20;PARP10;BST2;TRIM6;SLPI;OAS2;CCL5;LTF
positive regulation of response to stimulus (GO:0048584)	16/55	0.152458	1	0.0447425	0.531771	-1.0803	2.0319	CDKN2A;PLA2G1B;TAF9;ADIPOQ;GATA3;EGFR;IFIH1;BMP4;TMEM27;PPP3CB;NSMCE4A;RFX6;FCGR2B;IER5;YPEL3;GPLD1
integrin-mediated signaling pathway (GO:0007229)	17/59	0.153147	1	0.0419963	0.522196	-1.11702	2.09593	SEMA7A;SYK;TXK;ITGB3;ITGA2;ITGB2;PLEK;ITGA2B;APOA1;FGR;CEACAM1;ADAMTS13;TEC;PTK2B;MADCAM1;ITGB7;CDH17
phospholipid transport (GO:0015914)	17/59	0.153147	1	0.0419963	0.522196	-1.04453	1.95991	TMEM30A;ATP8B1;ATP10D;APOA2;APOC3;APOA1;ATP10A;APOA4;APOA5;SCP2;NPC2;APOC2;APOC1;PLA2G10;TNFAIP8L3;APOE;MFSD2A
negative regulation of peptidase activity (GO:0010466)	18/63	0.153536	1	0.0393968	0.512535	-0.983912	1.84368	CSTB;SERPINA12;ECM1;SERPINB2;SERPIND1;SERPINE1;SERPINF2;SERPINA10;SERPINB9;SERPINB5;KNG1;SPOCK2;SERPING1;TIMP3;SPOCK1;FETUB;SERPINI1;TIMP1
cellular protein catabolic process (GO:0044257)	18/63	0.153536	1	0.0393968	0.512535	-0.947531	1.77551	MYLIP;TINAGL1;BNIP3;GZMA;DENND3;IDE;TCIRG1;CTSS;CTSO;CTSL;CTSK;CLPP;CTSH;MAGEA2;RIPK1;CTSC;CTSB;LGMN
vesicle organization (GO:0016050)	34/128	0.153655	1	0.0152036	0.409051	-0.935346	1.75195	STX16;STX19;C2CD4A;FAM109B;SNX32;DOC2B;RAB22A;STX11;RPH3A;LAPTM4B;ALS2CL;SNX2;ANXA8;STX3;SNX7;CD34;SNAP29;S100A10;SNX6;SRGN;SYT4;ANXA2;CAV1;STX7;SYTL1;SYT15;SYTL5;SYT8;VAMP8;CHMP2B;VAMP1;SEC22B;VAMP5;PICALM
negative regulation of smooth muscle cell proliferation (GO:0048662)	2019-09-28	0.15631	1	0.0772742	0.64173	-1.50722	2.79727	IL10;IGFBP3;OGN;ADIPOQ;HMOX1;PPARG;ANG;AIF1;APLN
negative regulation of myeloid leukocyte differentiation (GO:0002762)	2019-09-28	0.15631	1	0.0772742	0.64173	-1.36112	2.52612	CEACAM1;ADIPOQ;TCTA;INHBA;HOXA7;TLR4;TLR3;FSTL3;C1QC
regulation of protein secretion (GO:0050708)	29/108	0.16044	1	0.0211441	0.430115	-0.814267	1.48997	GLP1R;PLA2G1B;KCNC2;SLC2A2;CACNA1D;ITPR3;TNF;ARNTL;DPP4;PPP3CB;HNF4A;CCL5;DPH3;ARFIP1;DRD2;DRD4;EXPH5;FGB;FGA;RSAD2;FGG;BMP6;GIP;IL1A;RFX6;IL1B;ADAM8;ANG;RAPGEF4
response to lipid (GO:0033993)	37/141	0.160766	1	0.0136229	0.396384	-0.926838	1.69408	CD40;CITED1;VPS4B;IL23R;PALM3;WNT8A;LY96;TNFRSF11B;AQP3;CYP27B1;TRIM6;BGLAP;HSD17B2;CTSH;LBP;LGALS9;PCK1;JUNB;SNCA;CDKN2D;GCH1;SLC11A1;TNFRSF9;STAT3;IRAK3;PPBP;ESR1;SELP;CYP24A1;CPS1;SLPI;MAPKAPK3;CD6;TNFRSF25;PPARG;TRIM16;TLR4
negative regulation of cell-cell adhesion (GO:0022408)	1932-10-01	0.161174	1	0.0730894	0.6161	-1.41172	2.57678	IL10;IL1RN;RGCC;ADIPOQ;MYADM;APOA1;PLG;FXYD5;KLF4;B4GALNT2
regulation of protein autophosphorylation (GO:0031952)	1932-10-01	0.161174	1	0.0730894	0.6161	-1.36287	2.48761	ERRFI1;NLRP12;GPNMB;MVP;PDGFD;PDGFC;ADIPOQ;ENPP1;CALM1;ENG
alpha-amino acid metabolic process (GO:1901605)	1932-10-01	0.161174	1	0.0730894	0.6161	-1.29818	2.36954	ALDH6A1;GATM;SLC6A8;CPS1;AADAT;HNF4A;NOX4;CKB;KMO;MUT
cofactor biosynthetic process (GO:0051188)	1932-10-01	0.161174	1	0.0730894	0.6161	-1.26267	2.30472	NFU1;ISCA2;NFS1;ISCA1;PPCS;MOCOS;MBIP;HCRT;NARFL;PPCDC
positive regulation of triglyceride metabolic process (GO:0090208)	2019-06-17	0.161592	1	0.104198	0.713811	-2.15071	3.92005	AADAC;APOC2;APOA1;APOA4;APOA5;GPLD1
positive regulation of antigen receptor-mediated signaling pathway (GO:0050857)	2019-06-17	0.161592	1	0.104198	0.713811	-1.86494	3.39919	PTPRC;PRKCH;STAP1;PRKD2;CD226;KCNN4
hexose transport (GO:0008645)	2019-06-17	0.161592	1	0.104198	0.713811	-1.84927	3.37064	SLC5A9;SLC2A12;SLC2A2;SLC5A10;SLC50A1;SLC2A7
T cell migration (GO:0072678)	2019-06-17	0.161592	1	0.104198	0.713811	-1.84836	3.36897	ZAP70;CCL20;S1PR1;PIK3CG;MYO1G;CXCL16
regulation of bicellular tight junction assembly (GO:2000810)	2019-06-17	0.161592	1	0.104198	0.713811	-1.79071	3.26389	CLDN5;MYO1C;PRKCH;ROCK1;TNF;RUNX1
positive regulation of immune system process (GO:0002684)	2019-06-17	0.161592	1	0.104198	0.713811	-1.78105	3.24629	HCAR2;PLA2G1B;MADCAM1;LGALS9;ZP3;AQP3
dendritic cell chemotaxis (GO:0002407)	2019-06-17	0.161592	1	0.104198	0.713811	-1.76824	3.22294	CCR1;CXCR1;CCL5;CCR5;PIK3CG;CCR2
regulation of actin nucleation (GO:0051125)	2019-06-17	0.161592	1	0.104198	0.713811	-1.76278	3.21298	VIL1;GSN;SCIN;WAS;ARFIP1;WHAMM
steroid metabolic process (GO:0008202)	27/100	0.162995	1	0.0241388	0.453263	-1.15163	2.08911	DHRS11;RDH8;TFCP2L1;HSD11B1;CYP27B1;SCP2;SULT1E1;CYP11A1;HSD17B1;CYP2R1;TSPO;GC;CUBN;HSD3B2;SRD5A1;NR0B1;CYP8B1;PRLR;CYP26A1;CYP24A1;DHRS9;CYP11B2;CYP11B1;FDX1;CYP1A2;CYP2E1;LGMN
antibacterial humoral response (GO:0019731)	1936-11-01	0.164721	1	0.0688958	0.608808	-1.34608	2.42766	FGB;FGA;SLPI;DMBT1;PLA2G1B;SFTPD;RNASE6;DEFB1;CTSG;LTF;HIST1H2BC
positive regulation of peptide secretion (GO:0002793)	1936-11-01	0.164721	1	0.0688958	0.608808	-1.15006	2.07414	FGB;IL1A;FGA;GRP;PLA2G1B;TFR2;FGG;ADAM8;ANG;BMP6;EXPH5
phospholipase C-activating G-protein coupled receptor signaling pathway (GO:0007200)	25/92	0.165386	1	0.0275652	0.468403	-0.842327	1.51574	OPRD1;CHRM1;GPR65;C5AR2;PTGER3;C5AR1;HTR2B;FPR1;PTH1R;LPAR4;FPR2;GNA14;GNA15;P2RY6;CYSLTR1;CYSLTR2;GALR3;C3AR1;KISS1R;DRD2;TACR1;ESR1;LTB4R2;F2RL2;F2RL3
regulation of MAP kinase activity (GO:0043405)	24/88	0.1665	1	0.029459	0.478441	-1.23391	2.2121	CD40;FLT1;FLT3;GBA;ADIPOQ;HTR2B;IRAK3;MST1R;FGF1;TNF;EGFR;PIK3R6;PIK3CG;BMP4;RGS2;PDCD10;IL1B;PDGFD;PDGFC;TNFSF11;TRIB3;ADAM8;APOE;CDK12
intestinal lipid absorption (GO:0098856)	2019-04-10	0.167188	1	0.132922	0.783026	-2.59427	4.64022	FABP2;NPC1L1;SOAT2;CEL
long-chain fatty acid biosynthetic process (GO:0042759)	2019-04-10	0.167188	1	0.132922	0.783026	-2.41639	4.32204	ASAH2;ALOX15;ALOX12;ALOXE3
sphingoid biosynthetic process (GO:0046520)	2019-04-10	0.167188	1	0.132922	0.783026	-2.40691	4.30509	ACER1;ASAH2;SPHK1;GBA
interleukin-1 secretion (GO:0050701)	2019-04-10	0.167188	1	0.132922	0.783026	-2.40621	4.30384	GBP5;S100A13;NLRC4;TLR4
negative regulation of alcohol biosynthetic process (GO:1902931)	2019-04-10	0.167188	1	0.132922	0.783026	-2.40513	4.30191	CYP27B1;GFI1;PLEK;APOE
response to interleukin-4 (GO:0070670)	2019-04-10	0.167188	1	0.132922	0.783026	-2.37926	4.25564	XBP1;CITED1;SHPK;GATA3
positive regulation of production of molecular mediator of immune response (GO:0002702)	2019-04-10	0.167188	1	0.132922	0.783026	-2.3569	4.21564	SASH3;XBP1;CLCF1;CD244
negative regulation of activin receptor signaling pathway (GO:0032926)	2019-04-10	0.167188	1	0.132922	0.783026	-2.30494	4.12269	FST;MAGI2;LEMD3;FSTL3
columnar/cuboidal epithelial cell differentiation (GO:0002065)	2019-04-10	0.167188	1	0.132922	0.783026	-2.29498	4.10489	CDX2;GATA6;PTK6;GATA4
positive regulation of cell activation (GO:0050867)	2019-04-10	0.167188	1	0.132922	0.783026	-2.28805	4.0925	SELP;SOX15;PLEK;TLR4
positive regulation of epidermis development (GO:0045684)	2019-04-10	0.167188	1	0.132922	0.783026	-2.15334	3.85155	BMP4;SFRP4;FST;SFN
regulation of integrin activation (GO:0033623)	2019-04-10	0.167188	1	0.132922	0.783026	-2.0638	3.69138	SELP;PTGER4;FBLIM1;PLEK
type B pancreatic cell differentiation (GO:0003309)	2019-04-10	0.167188	1	0.132922	0.783026	-2.02157	3.61586	BMP4;RFX6;PDX1;BMP6
regulation of leukocyte mediated cytotoxicity (GO:0001910)	2019-04-10	0.167188	1	0.132922	0.783026	-1.98775	3.55536	DNASE1;DNASE1L3;PIK3R6;ICAM1
regulation of cysteine-type endopeptidase activity involved in apoptotic signaling pathway (GO:2001267)	2019-04-10	0.167188	1	0.132922	0.783026	-1.97304	3.52905	GSN;PLAUR;LGALS9;MMP9
mesodermal cell differentiation (GO:0048333)	2019-04-10	0.167188	1	0.132922	0.783026	-1.9287	3.44975	BMP4;ITGB4;ITGB3;ITGA2
T cell mediated immunity (GO:0002456)	2019-04-10	0.167188	1	0.132922	0.783026	-1.90826	3.41318	CD8A;SLC11A1;CD46;MYO1G
sphingosine metabolic process (GO:0006670)	2019-04-10	0.167188	1	0.132922	0.783026	-1.88333	3.36859	ACER1;ASAH2;SPHK1;GBA
cellular response to oxygen levels (GO:0071453)	2019-04-10	0.167188	1	0.132922	0.783026	-1.8699	3.34457	ATP6V1A;ATP6V1G1;CCDC115;CPEB4
regulation of interleukin-6 biosynthetic process (GO:0045408)	2019-04-10	0.167188	1	0.132922	0.783026	-1.76557	3.15797	TLR1;NLRP12;FOXJ1;EREG
regulation of flagellated sperm motility (GO:1901317)	2019-04-10	0.167188	1	0.132922	0.783026	-1.28811	2.30396	TEX101;TACR2;TAC4;TACR1
negative regulation of endopeptidase activity (GO:0010951)	23/84	0.167544	1	0.0314843	0.483524	-0.818953	1.46307	SERPINA12;SERPINB2;SPINK1;SPINK8;SERPIND1;SERPINE1;SERPINF2;SERPINA10;SERPINB9;CST9;MT3;SERPINB5;KNG1;CST11;SPOCK2;SERPING1;TIMP3;SPOCK1;FETUB;ANXA8;SERPINI1;TIMP1;LTF
steroid biosynthetic process (GO:0006694)	22/80	0.168505	1	0.0336496	0.497822	-1.00214	1.78461	OSBPL9;HSD3B7;ACOT8;DHRS11;HSD3B2;RDH8;SRD5A1;NR0B1;HSD17B6;TFCP2L1;HSD17B11;CYP8B1;PRLR;HSD11B1;SCP2;CYP11A1;CYP11B2;HSD17B1;CYP11B1;HSD17B2;FDX1;TSPO
peptidyl-tyrosine phosphorylation (GO:0018108)	22/80	0.168505	1	0.0336496	0.497822	-0.998394	1.77793	BLK;CSF1R;FLT1;YES1;SYK;FLT3;IL15;TXK;INSR;STYK1;PTK6;PRLR;EGFR;FGR;ZAP70;TEC;EFEMP1;PTK2B;GRAP;FGFR4;FRK;JAK1
regulation of B cell proliferation (GO:0030888)	13/44	0.169068	1	0.0608372	0.582801	-1.4105	2.5071	IL10;SASH3;CD74;IKZF3;BST1;PTPRC;IL7;CLCF1;MZB1;CD38;MNDA;NCKAP1L;FCGR2B
positive regulation of interleukin-6 production (GO:0032755)	13/44	0.169068	1	0.0608372	0.582801	-1.19961	2.13226	XBP1;EREG;IFIH1;TLR1;IL6;TNFSF4;IL1B;TLR8;LBP;LGALS9;TLR4;TLR3;MYD88
regulation of defense response (GO:0031347)	21/76	0.169366	1	0.0359639	0.508789	-0.90724	1.61098	SEMA7A;ANXA1;ERAP1;NOD1;SAMHD1;USP18;FGR;BST1;NLRP12;CASP12;TNFSF4;IRF1;SHPK;NLRP5;CASP4;CASP1;APOE;FCGR2B;GGT1;BIRC2;MYD88
organelle membrane fusion (GO:0090174)	20/72	0.170108	1	0.0384363	0.512535	-0.952101	1.68648	SYT4;STX16;STX19;STX7;SYTL1;C2CD4A;SYT15;DOC2B;SYTL5;SYT8;STX11;VAMP8;RPH3A;CHMP2B;VAMP1;CHMP3;STX3;SEC22B;VAMP5;SNAP29
negative regulation of cellular biosynthetic process (GO:0031327)	14/48	0.170262	1	0.057059	0.576011	-1.03503	1.83243	ACADVL;GFI1;CAV1;PLEK;ADIPOQ;DKKL1;APOC3;ACMSD;CEACAM1;ACADL;APOC1;TRIB3;CD34;GLA
regulation of viral genome replication (GO:0045069)	18/64	0.171136	1	0.043892	0.531771	-0.988169	1.74441	TOP2A;RNASEL;RSAD2;MX1;ISG15;ZC3HAV1;IFIT1;TNF;ISG20;PARP10;BST2;TRIM6;SLPI;OAS2;CCL5;CD28;FKBP6;LTF
immune response-activating cell surface receptor signaling pathway (GO:0002429)	2019-07-21	0.172047	1	0.0995675	0.709361	-1.72644	3.0385	FCER1G;C5AR2;C5AR1;C3AR1;FPR1;FPR2;GPLD1
ureteric bud morphogenesis (GO:0060675)	2019-07-21	0.172047	1	0.0995675	0.709361	-1.66584	2.93185	BMP4;WNT11;CITED1;WT1;GATA3;HOXD11;HOXA11
positive regulation of T cell migration (GO:2000406)	2019-07-21	0.172047	1	0.0995675	0.709361	-1.66249	2.92596	SPN;TMEM102;CCL20;CCL5;DOCK8;AIF1;CCR2
mesoderm formation (GO:0001707)	2019-07-21	0.172047	1	0.0995675	0.709361	-1.66232	2.92566	MESP2;EOMES;MESP1;ITGB4;ITGB3;ITGA2;MSGN1
vacuolar acidification (GO:0007035)	2019-07-21	0.172047	1	0.0995675	0.709361	-1.40397	2.47096	CCDC115;SLC11A1;ATP6V1H;ATP6V0A4;TCIRG1;ATP6V0D2;ATP6V0C
dopamine metabolic process (GO:0042417)	2019-07-21	0.172047	1	0.0995675	0.709361	-1.3817	2.43176	MOXD1;AOC1;GCH1;DRD2;COMT;DRD4;SNCA
viral budding via host ESCRT complex (GO:0039702)	2019-07-21	0.172047	1	0.0995675	0.709361	-1.28224	2.25672	VPS4B;CHMP2B;CHMP4C;MVB12A;CHMP3;VPS37A;VPS28
phosphatidylinositol metabolic process (GO:0046488)	30/113	0.172336	1	0.0216798	0.437178	-0.988277	1.73769	CSF1R;MTMR1;PLA2G1B;MTMR14;PLEK;PLA2G5;PIK3R6;PIK3CG;MTMR6;MTM1;INPP5D;PIP5K1B;IP6K3;PLA2G2F;PLA2G2D;PLA2G2E;TMEM150A;PLA2G4D;PLA2G4E;PLEKHA2;SACM1L;PLA2G2A;ZFYVE21;SYNJ2;FIG4;PLA2G16;PIKFYVE;PLA2G10;PLBD1;RAB5A
regulation of cytosolic calcium ion concentration (GO:0051480)	36/138	0.17444	1	0.0158636	0.409051	-0.760312	1.32764	PTGER4;GLP1R;C5AR2;PTGER3;C5AR1;CHRNA9;FPR1;ITPR3;FPR2;KNG1;SCGN;GNA15;CYSLTR1;C1QTNF1;TBXA2R;C3AR1;NPTN;CCR9;TAC4;PDE6A;DRD2;CCR5;CD55;CCR2;PTGDR;CCR1;BCAP31;CD52;EDN2;TRPC6;CAV1;TACR1;ATP2B1;F2;ESR1;HCRTR1
monovalent inorganic cation transport (GO:0015672)	28/105	0.175617	1	0.0247836	0.461631	-0.990258	1.7225	KCNK6;SLC23A1;ATP1A4;SLC5A11;KCNA4;SLC5A10;AQP1;SCN9A;KCNN4;SCN3B;SLC17A2;SCN1A;SLC17A4;SLC34A3;SLC12A3;KCNF1;KCNJ10;KCNJ8;KCND3;KCNJ13;SLC4A11;KCNK16;SCNN1G;SLC5A9;KCNS2;SCN4A;SGK1;KCNK4
cellular response to organic substance (GO:0071310)	35/134	0.176353	1	0.0169563	0.418315	-0.759171	1.31737	CSF1R;PID1;RAMP3;FLT3;PTPN20;TNF;IL18BP;IL1RL2;TBK1;CCL5;GNRHR;CASP1;CCL2;MAPK1;CPNE3;QRFPR;JUNB;PTPN18;ABCC2;AVPR2;STAT3;PTPN12;AVPR1A;KLF4;POU4F2;IL1F10;HCRTR1;SIGIRR;NLRP12;CYP11B2;IL1B;CYP11B1;PTPN7;RAMP1;IL18R1
regulation of lipid metabolic process (GO:0019216)	27/101	0.177235	1	0.0265033	0.468403	-0.927178	1.60427	NPAS2;GLIPR1;CPT2;SIN3A;HNF4A;PSAP;TNFAIP8L3;HMGCS2;ACADM;CPT1A;ACSL1;CAV1;RARRES2;APOA2;APOC3;APOA1;APOA5;FABP1;ACOX1;NPC2;IL1B;APOC2;APOC1;TRIB3;PPARG;THRSP;FGFR4
transition metal ion homeostasis (GO:0055076)	2019-08-25	0.179167	1	0.0942964	0.685496	-1.49434	2.56943	TMPRSS6;TFR2;SLC11A1;HMOX1;B2M;MT3;HMOX2;PICALM
T cell activation (GO:0042110)	24/89	0.181937	1	0.0324375	0.493263	-0.834038	1.42128	BLK;TNFSF14;TXK;RHOH;CD3G;NLRC3;CD3E;CD3D;PRLR;PIK3CG;DPP4;DLL4;CD2;ZAP70;PPP3CB;PTPRC;CD8A;CLEC7A;TNFSF4;IFNE;CD7;CD28;IFNK;LCP1
negative regulation of defense response (GO:0031348)	22/81	0.18486	1	0.0371384	0.512535	-1.03563	1.74831	IL10;PTGER4;GBA;ADIPOQ;CXCL17;APOA1;NOD1;IRAK3;NLRC3;GATA3;KLF4;METRNL;MEFV;CDH5;NLRP12;PPM1B;PROC;NLRP5;PPARG;VPS35;TNFAIP8L2;APOE
hemopoiesis (GO:0030097)	21/77	0.186226	1	0.0397454	0.512535	-0.997888	1.67724	IL10;L3MBTL1;CSF1R;CEBPA;FLT3;FST;PLEK;INHBA;RUNX3;RUNX2;FSTL3;RUNX1;TGFBR3;MFAP5;BMP4;PTPRC;THPO;PGM3;KAT8;CD34;MIXL1
phosphate ion transport (GO:0006817)	2019-05-14	0.187068	1	0.129053	0.783026	-2.10237	3.52416	SLC34A3;SLC34A2;SLC37A2;SLC37A4;XPR1
prostanoid biosynthetic process (GO:0046457)	2019-05-14	0.187068	1	0.129053	0.783026	-1.89415	3.17513	CD74;EDN2;PTGDS;PTGES;PTGS1
regulation of superoxide anion generation (GO:0032928)	2019-05-14	0.187068	1	0.129053	0.783026	-1.7032	2.85504	ITGAM;SYK;ITGB2;FPR2;CD177
striated muscle myosin thick filament assembly (GO:0071688)	2019-05-14	0.187068	1	0.129053	0.783026	-1.68792	2.82944	MYBPC2;MYBPHL;MYH11;MYOM2;MYOM3
water transport (GO:0006833)	2019-05-14	0.187068	1	0.129053	0.783026	-1.5777	2.64467	PDZD3;AQP8;AQP5;AQP3;AQP1
regulation of receptor-mediated endocytosis (GO:0048259)	1937-11-01	0.189591	1	0.0781965	0.64173	-1.25279	2.08324	LRPAP1;APOC2;SERPINE1;APOC1;APOC3;LDLRAP1;CBL;B2M;APOA5;CLU;PICALM
organic hydroxy compound transport (GO:0015850)	1937-11-01	0.189591	1	0.0781965	0.64173	-1.22828	2.0425	ABCC3;SLC10A5;SLC10A6;CEACAM1;STARD5;SLC16A1;SLC10A1;ATP8B1;SLCO2B1;SLC51A;SLC6A4
positive regulation of JAK-STAT cascade (GO:0046427)	18/65	0.189733	1	0.0487438	0.535676	-1.0746	1.78613	CSF1R;CD40;FLT3;IL23R;STAT3;LIF;OSM;IL31RA;PTK6;F2;PARP14;PRLR;IL6;IL23A;CCL5;CLCF1;PTK2B;STAP2
JAK-STAT cascade (GO:0007259)	1941-12-01	0.190955	1	0.0731934	0.6161	-1.26114	2.08809	STAT1;IL15;CLCF1;STAT3;STAT4;IL31RA;CCL2;MAPK1;PTK6;NMI;PRLR;CCR2
positive regulation of protein transport (GO:0051222)	16/57	0.191319	1	0.0558579	0.576011	-1.09159	1.80528	FGB;FGA;PLK3;PLA2G1B;FGG;ACSL3;TNF;BMP6;IL1A;PDCD10;ADAM8;ANG;KIF20B;ARHGEF5;VPS28;EXPH5
regulation of smooth muscle cell proliferation (GO:0048660)	13/45	0.191683	1	0.068453	0.608808	-1.24557	2.05757	STAT1;IGFBP3;SERPINF2;AIF1;TNF;EREG;BMP4;IL6;CCL5;OGN;HMOX1;PPARG;ANG
positive regulation of macroautophagy (GO:0016239)	13/45	0.191683	1	0.068453	0.608808	-1.20131	1.98446	SH3GLB1;UVRAG;PRKAA2;CALCOCO2;BNIP3;ADRB2;DCN;SPTLC1;TBK1;SPTLC2;SESN1;IKBKG;OPTN
inorganic anion transport (GO:0015698)	13/45	0.191683	1	0.068453	0.608808	-0.973483	1.60811	SLC34A3;SLC34A2;CLIC5;SLC13A4;SLC11A1;SLC4A11;ANO9;ANO5;SLC5A5;BEST1;ENPP1;SLC26A4;CLIC1
regulation of cellular carbohydrate catabolic process (GO:0043471)	2019-03-07	0.192019	1	0.166464	0.816992	-3.41197	5.6303	TIGAR;PGAM2;BPGM
retrograde transport, vesicle recycling within Golgi (GO:0000301)	2019-03-07	0.192019	1	0.166464	0.816992	-3.40414	5.61739	SYS1;OPTN;DNAJC28
regulation of keratinocyte apoptotic process (GO:1902172)	2019-03-07	0.192019	1	0.166464	0.816992	-3.2542	5.36995	SFRP4;ZFP36;GSN
membrane raft assembly (GO:0001765)	2019-03-07	0.192019	1	0.166464	0.816992	-3.15498	5.20622	ANXA2;EMP2;S100A10
monoamine transport (GO:0015844)	2019-03-07	0.192019	1	0.166464	0.816992	-3.12186	5.15158	SLC6A2;SLC6A3;SLC6A4
aromatic compound catabolic process (GO:0019439)	2019-03-07	0.192019	1	0.166464	0.816992	-3.09012	5.09919	PON3;PON2;EPHX2
negative regulation of systemic arterial blood pressure (GO:0003085)	2019-03-07	0.192019	1	0.166464	0.816992	-3.03068	5.00111	PRCP;ADRB1;ADRB2
regulation of T-helper 17 cell lineage commitment (GO:2000328)	2019-03-07	0.192019	1	0.166464	0.816992	-2.94325	4.85684	IL23A;IL23R;IL12RB1
glycosyl compound catabolic process (GO:1901658)	2019-03-07	0.192019	1	0.166464	0.816992	-2.94008	4.85161	FUCA2;NAGA;GLA
aortic valve development (GO:0003176)	2019-03-07	0.192019	1	0.166464	0.816992	-2.92161	4.82112	EFNA1;BMP4;GATA3
positive regulation of flagellated sperm motility (GO:1902093)	2019-03-07	0.192019	1	0.166464	0.816992	-2.85724	4.7149	TACR2;TAC4;TACR1
negative regulation of complement activation (GO:0045916)	2019-03-07	0.192019	1	0.166464	0.816992	-2.80024	4.62086	SERPING1;A2M;CD55
negative regulation of T cell differentiation in thymus (GO:0033085)	2019-03-07	0.192019	1	0.166464	0.816992	-2.73473	4.51275	BMP4;IHH;FOXJ1
positive regulation of activation of Janus kinase activity (GO:0010536)	2019-03-07	0.192019	1	0.166464	0.816992	-2.68974	4.4385	IL23A;IL23R;CCL5
granzyme-mediated apoptotic signaling pathway (GO:0008626)	2019-03-07	0.192019	1	0.166464	0.816992	-2.66543	4.3984	SRGN;BNIP3;GZMB
aortic valve morphogenesis (GO:0003180)	2019-03-07	0.192019	1	0.166464	0.816992	-2.59314	4.27911	EFNA1;BMP4;GATA3
regulation of MHC class I biosynthetic process (GO:0045343)	2019-03-07	0.192019	1	0.166464	0.816992	-2.58626	4.26775	NLRP12;CIITA;NLRC5
positive regulation of cellular extravasation (GO:0002693)	2019-03-07	0.192019	1	0.166464	0.816992	-2.47541	4.08483	ADAM8;ICAM1;CCR2
carbohydrate transport (GO:0008643)	2019-03-07	0.192019	1	0.166464	0.816992	-2.40666	3.97137	SLC35D3;SLC50A1;AQP1
negative regulation of phospholipase activity (GO:0010519)	2019-03-07	0.192019	1	0.166464	0.816992	-2.39417	3.95077	RGS2;ANXA8;PLA2R1
negative regulation of receptor biosynthetic process (GO:0010871)	2019-03-07	0.192019	1	0.166464	0.816992	-2.37712	3.92263	ITGB3;ADIPOQ;PPARG
vesicle fusion with endoplasmic reticulum-Golgi intermediate compartment (ERGIC) membrane (GO:1990668)	2019-03-07	0.192019	1	0.166464	0.816992	-2.34596	3.87122	SEC14L3;TAP1;SEC22B
positive regulation of receptor binding (GO:1900122)	2019-03-07	0.192019	1	0.166464	0.816992	-2.34098	3.863	ANXA2;B2M;MMP9
protein geranylgeranylation (GO:0018344)	2019-03-07	0.192019	1	0.166464	0.816992	-2.2879	3.77541	FNTA;RABGGTB;RABGGTA
regulation of phagocytosis, engulfment (GO:0060099)	2019-03-07	0.192019	1	0.166464	0.816992	-2.2795	3.76154	ALOX15;STAP1;NCKAP1L
macrophage derived foam cell differentiation (GO:0010742)	2019-03-07	0.192019	1	0.166464	0.816992	-2.26763	3.74196	STAT1;SOAT2;PPARG
positive regulation of interferon-gamma secretion (GO:1902715)	2019-03-07	0.192019	1	0.166464	0.816992	-2.26369	3.73545	CD2;LGALS9;CD244
response to gonadotropin (GO:0034698)	2019-03-07	0.192019	1	0.166464	0.816992	-2.25298	3.71777	TGFBR3;WT1;SLC5A5
positive regulation of aspartic-type endopeptidase activity involved in amyloid precursor protein catabolic process (GO:1902961)	2019-03-07	0.192019	1	0.166464	0.816992	-2.24938	3.71184	EFNA1;EFNA3;PICALM
negative regulation of membrane potential (GO:0045837)	2019-03-07	0.192019	1	0.166464	0.816992	-2.23793	3.69294	BNIP3;ARL6IP5;PMAIP1
mineralocorticoid biosynthetic process (GO:0006705)	2019-03-07	0.192019	1	0.166464	0.816992	-2.17854	3.59494	HSD3B2;CYP11B2;CYP11B1
catecholamine transport (GO:0051937)	2019-03-07	0.192019	1	0.166464	0.816992	-2.14861	3.54555	SLC22A1;SLC6A2;SLC6A3
regulation of endothelial cell development (GO:1901550)	2019-03-07	0.192019	1	0.166464	0.816992	-2.13573	3.5243	ROCK1;IL1B;TNF
cholesterol import (GO:0070508)	2019-03-07	0.192019	1	0.166464	0.816992	-2.08686	3.44366	STARD4;STARD5;APOA1
sterol import (GO:0035376)	2019-03-07	0.192019	1	0.166464	0.816992	-2.04655	3.37713	STARD4;STARD5;APOA1
positive regulation of aspartic-type peptidase activity (GO:1905247)	2019-03-07	0.192019	1	0.166464	0.816992	-2.00885	3.31492	EFNA1;EFNA3;PICALM
negative regulation of sterol transport (GO:0032372)	2019-03-07	0.192019	1	0.166464	0.816992	-2.00237	3.30423	APOC2;APOC1;APOA2
regulation of immunoglobulin mediated immune response (GO:0002889)	2019-03-07	0.192019	1	0.166464	0.816992	-1.95021	3.21816	IL10;TNFSF4;CD226
positive regulation of amyloid-beta clearance (GO:1900223)	2019-03-07	0.192019	1	0.166464	0.816992	-1.92711	3.18004	LRPAP1;ROCK1;PICALM
negative regulation of cellular response to hypoxia (GO:1900038)	2019-03-07	0.192019	1	0.166464	0.816992	-1.91041	3.15248	TMBIM6;NOL3;CD34
mesodermal cell fate commitment (GO:0001710)	2019-03-07	0.192019	1	0.166464	0.816992	-1.87289	3.09057	TRIM15;KLF4;HOXA11
cellular response to iron ion (GO:0071281)	2019-03-07	0.192019	1	0.166464	0.816992	-1.86301	3.07427	TFR2;B2M;BMP6
vascular smooth muscle cell differentiation (GO:0035886)	2019-03-07	0.192019	1	0.166464	0.816992	-1.80811	2.98367	MESP1;GATA6;ENG
regulation of superoxide metabolic process (GO:0090322)	2019-03-07	0.192019	1	0.166464	0.816992	-1.80703	2.9819	BST1;SYK;GCH1
regulation of adiponectin secretion (GO:0070163)	2019-03-07	0.192019	1	0.166464	0.816992	-1.79363	2.95978	HCAR2;IL1B;RAB11FIP5
foam cell differentiation (GO:0090077)	2019-03-07	0.192019	1	0.166464	0.816992	-1.78814	2.95072	STAT1;SOAT2;PPARG
positive regulation of T-helper 17 type immune response (GO:2000318)	2019-03-07	0.192019	1	0.166464	0.816992	-1.78709	2.94898	IL23A;IL23R;IL12RB1
sphingosine-1-phosphate signaling pathway (GO:0003376)	2019-03-07	0.192019	1	0.166464	0.816992	-1.78431	2.94439	SPNS3;SPNS2;S1PR1
glutamate catabolic process (GO:0006538)	2019-03-07	0.192019	1	0.166464	0.816992	-1.69839	2.80262	ALDH5A1;ADHFE1;GLUL
amylin receptor signaling pathway (GO:0097647)	2019-03-07	0.192019	1	0.166464	0.816992	-1.61738	2.66894	RAMP3;ADM;RAMP1
neutrophil extravasation (GO:0072672)	2019-03-07	0.192019	1	0.166464	0.816992	-1.51868	2.50607	PECAM1;PIK3CG;CD177
endosome to lysosome transport via multivesicular body sorting pathway (GO:0032510)	2019-03-07	0.192019	1	0.166464	0.816992	-1.4759	2.43548	VPS4B;CHMP2B;CHMP3
positive regulation of autophagosome maturation (GO:1901098)	2019-03-07	0.192019	1	0.166464	0.816992	-1.46856	2.42335	UVRAG;CALCOCO2;ADRB2
glomerulus vasculature development (GO:0072012)	2019-03-07	0.192019	1	0.166464	0.816992	-1.34347	2.21695	ANGPT2;PECAM1;CD34
positive regulation of multicellular organismal process (GO:0051240)	51/203	0.198192	1	0.00875818	0.342518	-0.775479	1.25513	MESP1;UCN;DOCK5;SERPINE1;HILPDA;HTR2B;METRNL;TNF;NPPB;GLIPR2;CTSH;LBP;INSL3;CD34;PRKCH;IL15;SLC11A1;ADIPOQ;APOA5;EREG;VAMP8;IL23A;IL1B;TRIM16;GAS6;LRPAP1;ROCK1;AGPAT2;FAM129B;HCAR2;CYP27B1;PDPN;GCNT2;IL33;XBP1;ESRRB;FOXJ1;INHBB;INHBA;RAB11A;CCDC88B;VIL1;COL1A1;BMP4;DAB2;RGCC;TNFSF4;APOC2;LHX1;NODAL;PICALM
positive regulation of cellular protein catabolic process (GO:1903364)	2019-06-18	0.19895	1	0.122765	0.771233	-2.25457	3.64046	RNF128;GBA;VPS35;PTTG1IP;APOE;CTSC
positive regulation of macrophage activation (GO:0043032)	2019-06-18	0.19895	1	0.122765	0.771233	-2.00994	3.24546	IL33;ITGAM;TNIP2;STAP1;LBP;TLR4
positive regulation of fatty acid metabolic process (GO:0045923)	2019-06-18	0.19895	1	0.122765	0.771233	-1.70894	2.75942	APOC2;ADIPOQ;APOA1;APOA4;APOA5;PPARGC1B
positive regulation of epidermal cell differentiation (GO:0045606)	2019-06-18	0.19895	1	0.122765	0.771233	-1.5687	2.53299	BMP4;CYP27B1;SFRP4;PRKCH;SFN;TRIM16
negative regulation of B cell activation (GO:0050869)	2019-06-18	0.19895	1	0.122765	0.771233	-1.50194	2.42519	IL10;FOXJ1;MNDA;INHBA;FCGR2B;SAMSN1
cellular response to inorganic substance (GO:0071241)	2019-06-18	0.19895	1	0.122765	0.771233	-1.49842	2.41951	AOC1;KCNC2;ATRX;MT3;SPIDR;AQP1
regulation of establishment or maintenance of cell polarity (GO:0032878)	2019-06-18	0.19895	1	0.122765	0.771233	-1.49834	2.41937	ARFGEF1;RAP1B;CDH5;ROCK1;PTK2B;KIF20B
positive regulation of response to biotic stimulus (GO:0002833)	2019-06-18	0.19895	1	0.122765	0.771233	-1.4466	2.33584	ANKRD17;LY86;TRIM15;DDX60;OPTN;BMP6
cellular response to glucocorticoid stimulus (GO:0071385)	2019-06-18	0.19895	1	0.122765	0.771233	-1.38973	2.24399	ZFP36;ANXA1;KLF9;NR3C1;PCK1;AQP1
negative regulation of lipid biosynthetic process (GO:0051055)	2019-06-18	0.19895	1	0.122765	0.771233	-1.37428	2.21906	CEACAM1;ACADVL;ACADL;APOC1;APOC3;TRIB3
regulation of T cell migration (GO:2000404)	2019-06-18	0.19895	1	0.122765	0.771233	-1.09582	1.76942	SPN;TMEM102;CCL20;CCL5;DOCK8;AIF1
protein catabolic process (GO:0030163)	22/82	0.201995	1	0.0408879	0.512535	-0.928686	1.48545	ATE1;MANBA;NGLY1;PRSS16;DENND3;IDE;PGC;PSMB10;PSMB8;PGA5;PSMB9;BACE2;CEACAM1;PSMA3;PSMB3;PSMA2;MAGEA2;PMAIP1;RIPK1;APOE;CTSE;CTSD
BMP signaling pathway (GO:0030509)	22/82	0.201995	1	0.0408879	0.512535	-0.868938	1.38988	LEFTY1;AMHR2;GDF15;SLC33A1;BMP8A;CHRD;BMP8B;GDF3;SMAD6;CFC1;BMP6;RUNX2;BMP15;SMAD7;TGFBR3;BMP4;GREM2;SLC39A5;LEFTY2;TDGF1;NODAL;ENG
regulation of peptide hormone secretion (GO:0090276)	20/74	0.205759	1	0.0469525	0.535047	-1.01317	1.60188	FGB;GLP1R;FGA;GRP;KCNC2;FGG;SLC2A2;CACNA1D;ITPR3;TNF;ARNTL;GIP;DPP4;PPP3CB;RFX6;TFR2;IL1B;HNF4A;CCL5;RAPGEF4
meiosis I (GO:0007127)	2019-07-22	0.206344	1	0.115666	0.746121	-1.57037	2.47837	DNMT3L;DDX4;MEI1;MSH4;MOV10L1;MEIOB;SYCP3
negative regulation of protein tyrosine kinase activity (GO:0061099)	2019-07-22	0.206344	1	0.115666	0.746121	-1.5583	2.45933	ERRFI1;MVP;CAV1;PTK6;CBL;VPS25;SNX6
hyaluronan metabolic process (GO:0030212)	2019-07-22	0.206344	1	0.115666	0.746121	-1.53385	2.42074	CEMIP;IL1B;HEXB;HEXA;HAS3;LYVE1;CD44
regulation of interleukin-2 production (GO:0032663)	2019-07-22	0.206344	1	0.115666	0.746121	-1.49361	2.35723	ANXA1;NAV3;PRKD2;MALT1;CCR2;HAVCR2;RUNX1
response to organic cyclic compound (GO:0014070)	19/70	0.207557	1	0.0503308	0.546684	-0.970814	1.52646	CDKN2D;STAT3;TRPV1;AQP3;ESR1;TNF;CYP27B1;CYP24A1;BGLAP;IL1B;CHRNE;CCL5;HMOX1;CCL2;MAPK1;PMAIP1;DRD2;DRD4;TLR3
regulation of interleukin-10 production (GO:0032653)	2019-08-26	0.210974	1	0.108433	0.716402	-1.54043	2.39694	IL23A;TNFSF4;IL23R;CD28;CD46;FCGR2B;CD34;TLR4
long-chain fatty-acyl-CoA metabolic process (GO:0035336)	2019-08-26	0.210974	1	0.108433	0.716402	-1.47045	2.28805	ELOVL1;ACSL1;THEM5;THEM4;ACSL4;ACSL3;FAR2;HACD2
positive regulation of interleukin-1 beta secretion (GO:0050718)	2019-08-26	0.210974	1	0.108433	0.716402	-1.44502	2.24847	P2RX7;GSDMD;NLRP12;CASP1;TLR8;TRIM16;LGALS9;TLR4
cellular response to vascular endothelial growth factor stimulus (GO:0035924)	2019-08-26	0.210974	1	0.108433	0.716402	-1.42362	2.21518	MAP2K3;DLL4;ERN1;FLT1;ANXA1;GAB1;HSPB1;PRKD2
prostaglandin metabolic process (GO:0006693)	2019-08-26	0.210974	1	0.108433	0.716402	-1.37052	2.13255	CD74;HPGDS;EDN2;ACOX1;PTGDS;PTGR2;PTGES;PTGS1
positive regulation of nitric oxide biosynthetic process (GO:0045429)	2019-08-26	0.210974	1	0.108433	0.716402	-1.24837	1.94249	P2RX4;IL1B;INSR;KLF4;TLR4;CLU;TNF;KLF2
positive regulation of nitric oxide metabolic process (GO:1904407)	2019-08-26	0.210974	1	0.108433	0.716402	-1.24826	1.94233	P2RX4;IL1B;INSR;KLF4;TLR4;CLU;TNF;KLF2
positive regulation of cell death (GO:0010942)	16/58	0.212377	1	0.0620742	0.582801	-1.06967	1.65734	ITGAM;RAMP3;BNIP3;CIDEB;FOS;GRIN2B;MT3;EIF2S1;CLU;TNF;POU4F2;BMP4;RIPK1;FCGR2B;SNCA;PICALM
I-kappaB kinase/NF-kappaB signaling (GO:0007249)	16/58	0.212377	1	0.0620742	0.582801	-1.00871	1.56289	TICAM2;ROCK1;CHUK;LY96;NLRC3;TICAM1;TNF;NFKB2;TBK1;BCL3;TLR8;RIPK1;IKBKG;TLR4;TLR3;BIRC2
positive regulation of tyrosine phosphorylation of STAT protein (GO:0042531)	15/54	0.213693	1	0.0665935	0.608808	-1.14993	1.77459	CSF1R;CD40;FLT3;IL23R;STAT3;LIF;OSM;IL31RA;PTK6;PARP14;IL6;IL23A;CCL5;CLCF1;STAP2
regulation of embryonic development (GO:0045995)	2019-09-30	0.213789	1	0.101372	0.713811	-1.3746	2.12069	GCM1;RPS6KA6;SOX17;CDX2;RNF207;INSR;LHX1;CDK1;FAM129B
cardiac muscle cell action potential (GO:0086001)	2019-09-30	0.213789	1	0.101372	0.713811	-1.32991	2.05174	KCND3;CACNA2D1;KCNQ1;DMD;CACNA1D;ATP1B1;SCN3B;SCN1B;SCN1A
regulation of cellular biosynthetic process (GO:0031326)	2019-09-30	0.213789	1	0.101372	0.713811	-1.21085	1.86806	C3;PRKAA2;CCL5;ADIPOQ;PRG2;PDK4;MITF;GATA3;FGFR4
protein heterooligomerization (GO:0051291)	14/50	0.214793	1	0.071451	0.610437	-1.04511	1.60746	CD74;ANXA2;KCNC2;INSR;MAGI2;ITPR3;GRIN2B;NUDT21;CLDN3;COL6A2;CHMP3;RIPK1;CBR4;S100A10
lipid homeostasis (GO:0055088)	14/50	0.214793	1	0.071451	0.610437	-0.984991	1.51499	CEBPA;XBP1;PRKAA2;APOA1;APOA4;APOA5;ACOXL;FABP3;ACOX1;HNF4A;PPARG;ACOX3;APOE;PNPLA1
cell-matrix adhesion (GO:0007160)	24/91	0.214928	1	0.0390672	0.512535	-0.900728	1.38483	FGB;FGA;CD63;CD96;ITGB4;ITGB3;ITGA2;FGG;ITGB2;ITGA1;TESK2;EMP2;SORBS1;MSLN;LYVE1;ADAMTS13;ITGA7;MADCAM1;ITGB7;SIGLEC1;HOXD3;WHAMM;CD34;CD44
regulation of interleukin-12 production (GO:0032655)	1934-10-01	0.215356	1	0.0946228	0.686793	-1.19637	1.83697	IL10;IL23A;TNFSF4;IL23R;IRAK3;MEFV;TLR4;TLR3;CMKLR1;SLAMF1
epithelium development (GO:0060429)	30/116	0.215397	1	0.028203	0.470523	-1.02045	1.56666	ERRFI1;EHF;ACADVL;IHH;LGALS3;UPK1B;UPK1A;SOX17;DMBT1;CD34;WNT2;WNT3;CTSB;CPT1A;STAT1;ANXA4;FOXJ1;VIL1;SULT1B1;ELF3;DHRS9;WT1;GSTA2;LHX1;GSTA1;HAND1;CDHR2;CDK1;TAGLN2;PPARG
positive regulation of multi-organism process (GO:0043902)	1938-11-01	0.216036	1	0.0882462	0.645561	-1.08001	1.65491	ANKRD17;VPS4B;LY86;PRF1;MVB12A;INHBB;TRIM15;INHBA;DDX60;OPTN;BMP6
cellular response to peptide (GO:1901653)	1942-12-01	0.216066	1	0.0822617	0.64173	-1.16394	1.78336	XBP1;CYP11A1;CYP11B2;CACNA2D1;CAV1;CYP11B1;CASP4;NOD1;FPR2;ADRB2;FCGR2B;TLR4
positive regulation of receptor-mediated endocytosis (GO:0048260)	1942-12-01	0.216066	1	0.0822617	0.64173	-1.1478	1.75863	CD63;SFRP4;DAB2;ANXA2;SERPINE1;MAGI2;LDLRAP1;CBL;B2M;APOA5;CLU;PICALM
negative regulation of proteolysis (GO:0045861)	1942-12-01	0.216066	1	0.0822617	0.64173	-1.00885	1.54573	IL10;EFNA1;CSTB;ECM1;ROCK1;TM4SF20;TIMP3;TIMP1;F2;TRIM21;KNG1;PTPN3
positive regulation of MAPK cascade (GO:0043410)	71/290	0.216949	1	0.00393043	0.264193	-0.574	0.877124	CD40;FLT1;FLT3;HTR2B;DUSP19;TREM2;FGF1;TNF;PIK3CG;ICAM1;MYDGF;GLIPR2;ARL6IP5;TNFSF11;TNFAIP8L3;LGALS9;PDE8A;FGB;FGA;IL11;EPHA6;KSR1;FGG;SERPINF2;ADRA2B;IL1A;TNFRSF25;PRKD2;ADAM8;GAS6;CD44;CSF1R;LTK;SEMA7A;RAMP3;ALOX15;C5AR1;PLA2G5;MST1R;FPR2;ADRB2;EGFR;PIK3R6;CCL8;GPNMB;THPO;PDCD10;PDGFD;CCL5;PDGFC;CCL4;GCNT2;CCL2;PTK2B;CCL17;SLAMF1;CCR1;CD74;CCL20;TIE1;INSR;PLA2G2A;LIF;OSM;MT3;IL6;TAOK3;TAOK1;AC…
positive regulation of insulin secretion involved in cellular response to glucose stimulus (GO:0035774)	2019-04-11	0.218474	1	0.161562	0.816992	-2.29467	3.4904	TMEM27;PPP3CB;RFX6;GPLD1
endosomal vesicle fusion (GO:0034058)	2019-04-11	0.218474	1	0.161562	0.816992	-2.25404	3.42859	SAMD9L;TGFBRAP1;VPS41;VPS39
regulation of phospholipase activity (GO:0010517)	2019-04-11	0.218474	1	0.161562	0.816992	-2.13558	3.24841	RGS2;APOC2;PLA2G5;SNCA
membrane raft organization (GO:0031579)	2019-04-11	0.218474	1	0.161562	0.816992	-2.08882	3.17729	ANXA2;MYADM;EMP2;S100A10
glucosamine-containing compound catabolic process (GO:1901072)	2019-04-11	0.218474	1	0.161562	0.816992	-2.07	3.14866	CHIT1;GNPDA1;GNPDA2;AMDHD2
coenzyme A metabolic process (GO:0015936)	2019-04-11	0.218474	1	0.161562	0.816992	-2.06194	3.1364	PPCS;CROT;PPCDC;ACAT1
negative regulation of gene silencing by miRNA (GO:0060965)	2019-04-11	0.218474	1	0.161562	0.816992	-2.04746	3.11437	DND1;PPARG;ESR1;POU5F1
negative regulation of reproductive process (GO:2000242)	2019-04-11	0.218474	1	0.161562	0.816992	-2.01211	3.0606	NPPC;ARHGDIB;TIMP1;NODAL
positive regulation of T cell apoptotic process (GO:0070234)	2019-04-11	0.218474	1	0.161562	0.816992	-1.97485	3.00393	CCL5;ADAM8;LGALS9;IDO1
negative regulation of cell activation (GO:0050866)	2019-04-11	0.218474	1	0.161562	0.816992	-1.96844	2.99417	THBD;C1QTNF1;APOE;F2
mesenchymal to epithelial transition (GO:0060231)	2019-04-11	0.218474	1	0.161562	0.816992	-1.90487	2.89748	BMP4;CITED1;WT1;GATA3
smooth muscle cell differentiation (GO:0051145)	2019-04-11	0.218474	1	0.161562	0.816992	-1.88855	2.87266	BMP4;MKL2;TMEM204;GATA6
response to acidic pH (GO:0010447)	2019-04-11	0.218474	1	0.161562	0.816992	-1.85095	2.81546	GPR65;TRPV1;CTSS;RAB11FIP5
mesoderm morphogenesis (GO:0048332)	2019-04-11	0.218474	1	0.161562	0.816992	-1.84792	2.81085	MESP2;EOMES;MESP1;MSGN1
male meiosis I (GO:0007141)	2019-04-11	0.218474	1	0.161562	0.816992	-1.78186	2.71037	DNMT3L;DDX4;MOV10L1;SYCP3
regulation of NLRP3 inflammasome complex assembly (GO:1900225)	2019-04-11	0.218474	1	0.161562	0.816992	-1.75698	2.67252	GBP5;NLRC3;MEFV;TLR4
regulation of pH (GO:0006885)	2019-04-11	0.218474	1	0.161562	0.816992	-1.6494	2.50889	ATP1A4;PDK4;ATP6V0A4;SLC26A4
regulation of transforming growth factor beta production (GO:0071634)	2019-04-11	0.218474	1	0.161562	0.816992	-1.63987	2.49439	SERPINF2;LGALS9;CD46;CD34
ketone body metabolic process (GO:1902224)	2019-04-11	0.218474	1	0.161562	0.816992	-1.48654	2.26116	ACSS3;OXCT1;HMGCS2;ACAT1
thyroid hormone generation (GO:0006590)	2019-04-11	0.218474	1	0.161562	0.816992	-1.29334	1.96729	THPO;DIO3;DUOX2;SLC5A5
positive regulation of lipid localization (GO:1905954)	2019-04-11	0.218474	1	0.161562	0.816992	-1.19492	1.81758	C3;PLA2G10;HILPDA;APOB
negative regulation of pathway-restricted SMAD protein phosphorylation (GO:0060394)	2019-04-11	0.218474	1	0.161562	0.816992	-1.08321	1.64766	PMEPA1;LDLRAD4;SMAD6;SMAD7
negative regulation of inflammatory response (GO:0050728)	21/79	0.222343	1	0.0481691	0.535541	-0.917622	1.37967	IL10;PTGER4;GBA;ADIPOQ;CXCL17;APOA1;NOD1;NLRC3;GATA3;F2;KLF4;METRNL;MEFV;CDH5;NLRP12;PROC;NLRP5;PPARG;VPS35;TNFAIP8L2;APOE
phospholipid metabolic process (GO:0006644)	19/71	0.22727	1	0.0554741	0.576011	-0.865676	1.2826	PLA2G2D;PLA2G2E;PLA2G4D;GPX4;PLA2G4E;PLA2G4B;PLA2G2A;APOA2;PLA2G5;AGPAT2;PLB1;PLA2G16;ALDH5A1;ACP6;PLBD1;TNFAIP8L3;GPAT2;PLCD1;ENPP7
negative regulation of epithelial cell proliferation (GO:0050680)	18/67	0.2297	1	0.059563	0.577936	-0.922439	1.35689	SPARC;STAT1;CAV1;NLRC3;GATA3;RUNX3;EREG;AIMP1;TGFBR3;CEACAM1;DUSP10;RGCC;NFIB;APOH;MARVELD3;KLF9;APOE;XDH
regulation of macroautophagy (GO:0016241)	30/117	0.230816	1	0.0306841	0.48008	-0.911191	1.33593	ATP6V1A;PRKAA2;GBA;CLEC16A;VPS26A;SNX32;TBK1;SESN1;ATP6V1H;VPS35;SLC38A9;IKBKG;TBC1D12;CAPN1;ATP6V1E1;LZTS1;ATP6V1D;ATP6V1C1;SNX6;SH3GLB1;ATP6V1G1;BNIP3;DCN;ERN1;PIKFYVE;RHEB;ATP6V0D2;ATP6V0C;RAB5A;LAMTOR5
N-acetylglucosamine metabolic process (GO:0006044)	2019-05-15	0.231856	1	0.152674	0.816992	-2.2397	3.27363	CHST7;GNPDA1;GNPDA2;AMDHD2;RENBP
glycoside metabolic process (GO:0016137)	2019-05-15	0.231856	1	0.152674	0.816992	-2.16439	3.16355	AKR1B10;FUCA2;NAGA;GLA;CBR4
neutrophil activation (GO:0042119)	2019-05-15	0.231856	1	0.152674	0.816992	-1.98651	2.90357	FCER1G;SYK;CCL5;DNASE1;DNASE1L3
copper ion transport (GO:0006825)	2019-05-15	0.231856	1	0.152674	0.816992	-1.87394	2.73902	STEAP3;STEAP4;SLC31A2;SLC31A1;STEAP2
negative regulation of endoplasmic reticulum stress-induced intrinsic apoptotic signaling pathway (GO:1902236)	2019-05-15	0.231856	1	0.152674	0.816992	-1.86653	2.72819	CREB3;XBP1;CREB3L1;TXNDC12;TMBIM6
regulation of fatty acid metabolic process (GO:0019217)	2019-05-15	0.231856	1	0.152674	0.816992	-1.77809	2.59893	FABP3;PRKAA2;CAV1;ADIPOQ;PDK4
negative regulation of intrinsic apoptotic signaling pathway by p53 class mediator (GO:1902254)	2019-05-15	0.231856	1	0.152674	0.816992	-1.74075	2.54434	CD74;MUC1;TAF9;PTTG1IP;CD44
negative regulation of cell migration involved in sprouting angiogenesis (GO:0090051)	2019-05-15	0.231856	1	0.152674	0.816992	-1.7057	2.49312	DLL4;PDCD10;TBXA2R;MMRN2;KLF4
intermediate filament organization (GO:0045109)	2019-05-15	0.231856	1	0.152674	0.816992	-1.6863	2.46476	DES;KRT14;NEFL;KLHL24;MTM1
regulation of platelet aggregation (GO:0090330)	2019-05-15	0.231856	1	0.152674	0.816992	-1.68049	2.45627	CEACAM1;C1QTNF1;SYK;PDPN;ALOX12
regulation of lipase activity (GO:0060191)	2019-05-15	0.231856	1	0.152674	0.816992	-1.46651	2.14351	LIPC;APOA2;RHOC;SNCA;GPIHBP1
negative regulation of receptor-mediated endocytosis (GO:0048261)	2019-05-15	0.231856	1	0.152674	0.816992	-1.35891	1.98623	LRPAP1;APOC2;APOC1;APOC3;PICALM
positive regulation of blood vessel diameter (GO:0097755)	2019-05-15	0.231856	1	0.152674	0.816992	-1.2435	1.81754	CPS1;EPHX2;HMOX1;ADM;PTGDR
interleukin-6-mediated signaling pathway (GO:0070102)	2019-05-15	0.231856	1	0.152674	0.816992	-1.07505	1.57133	IL6;STAT1;STAT3;CBL;JAK1
positive regulation of heart rate (GO:0010460)	2019-05-15	0.231856	1	0.152674	0.816992	-1.03436	1.51185	EDN2;KCNQ1;ADM;ADRB1;SCN3B
lipid transport (GO:0006869)	24/92	0.232413	1	0.0427356	0.527148	-0.920003	1.34251	ABCC3;SLC10A5;SLC10A6;STARD5;SLC10A1;ATP8B1;CAV1;APOC3;APOA4;SLC51A;APOA5;ABCA13;FABP2;CEACAM1;SCP2;NPC1L1;NPC2;SLCO2B1;PSAP;SLCO2A1;TNFAIP8L3;LBP;APOE;MFSD2A
proteolysis (GO:0006508)	71/292	0.23647	1	0.00451344	0.280059	-0.657385	0.947907	PRSS1;TPSB2;TINAGL1;CPXM2;IDE;CTSS;PCSK4;CNDP1;CTSO;CTSL;PLAU;CTSK;ANPEP;CAPN5;CASP1;OLR1;LONP2;CTSH;FBXO6;CTSG;CAPN1;CTSE;PRSS3;GGT1;TPSAB1;CTSD;CTSC;CTSB;SRGN;PRSS16;F2;MMP8;MMP9;PGC;FBXW2;MMP12;BACE2;CLPP;ENPEP;CPB2;CPB1;TMPRSS6;PRSS48;HTRA1;TMPRSS2;PRCP;PLG;PRSS44;PRSS42;MALT1;CPN1;DPP4;DPP7;ADAMTS13;UBD;TASP1;CPA6;RHBDL2;GGT5;GCA;LVRN;GZMA;ERAP1;KLK13;GZMB;KLK14;PRSS33;PGA5;PROC;OGT;LGMN
glycosphingolipid metabolic process (GO:0006687)	15/55	0.236657	1	0.0738961	0.61934	-1.01503	1.46281	ASAH1;HEXB;GBA;HEXA;SUMF1;NEU2;UGCG;GM2A;GLB1;ARSJ;PSAP;ESYT1;A4GALT;GLA;ENPP7
negative regulation of signaling (GO:0023057)	22/84	0.238434	1	0.0492068	0.536991	-0.775624	1.11198	BRAP;CSF1R;IL11;LTK;FLT1;EPHA6;FLT3;MVP;TIE1;INSR;IGFBP3;ADIPOQ;LIF;OSM;PTK6;MST1R;EGFR;NLRP12;IL1B;UBASH3A;FGFR4;OPTN
receptor internalization (GO:0031623)	14/51	0.238778	1	0.0794656	0.64173	-1.00031	1.43267	FCER1G;RAMP3;SYK;CAV1;ITGB2;ADM;CEACAM1;CXCR1;ACKR3;LDLRAP1;RAMP1;RAB5A;SNCA;PICALM
anterior/posterior axis specification (GO:0009948)	2019-06-19	0.239084	1	0.142826	0.812791	-1.97048	2.81963	CDX2;T;LHX1;WNT8A;TDGF1;HOXD8
iron-sulfur cluster assembly (GO:0016226)	2019-06-19	0.239084	1	0.142826	0.812791	-1.84057	2.63374	NFU1;ISCA2;NFS1;ISCA1;GLRX3;NARFL
establishment of melanosome localization (GO:0032401)	2019-06-19	0.239084	1	0.142826	0.812791	-1.82129	2.60616	SHROOM2;RAB27A;RAB27B;RAB17;BBS5;RAB11A
regulation of mitochondrial membrane permeability (GO:0046902)	2019-06-19	0.239084	1	0.142826	0.812791	-1.81433	2.59619	TMEM102;BNIP3;THEM4;PMAIP1;BAK1;ALKBH7
regulation of chemokine production (GO:0032642)	2019-06-19	0.239084	1	0.142826	0.812791	-1.74322	2.49444	IL6;IL7;LGALS9;TLR4;TNF;TLR3
anion homeostasis (GO:0055081)	2019-06-19	0.239084	1	0.142826	0.812791	-1.62625	2.32707	FABP3;XBP1;PRKAA2;HNF4A;APOA1;APOE
dolichol-linked oligosaccharide biosynthetic process (GO:0006488)	2019-06-19	0.239084	1	0.142826	0.812791	-1.5515	2.2201	ALG6;PQLC3;ALG14;ALG13;ALG12;MPDU1
prostaglandin biosynthetic process (GO:0001516)	2019-06-19	0.239084	1	0.142826	0.812791	-1.44907	2.07353	CD74;HPGDS;EDN2;PTGDS;PTGES;PTGS1
regulation of viral process (GO:0050792)	2019-06-19	0.239084	1	0.142826	0.812791	-1.2647	1.80971	VPS4B;CHMP4C;MVB12A;CHMP3;LTF;MBL2
regulation of peptidase activity (GO:0052547)	2019-06-19	0.239084	1	0.142826	0.812791	-1.20796	1.72852	CSTB;ECM1;PSMA3;CAV1;CTSH;PSMB8
negative regulation of protein transport (GO:0051224)	2019-06-19	0.239084	1	0.142826	0.812791	-1.0779	1.54241	NDFIP2;RSAD2;DPH3;ADIPOQ;DRD2;DRD4
positive regulation of ion transport (GO:0043270)	13/47	0.240734	1	0.0854889	0.64173	-0.994206	1.41581	CCR1;TRPC6;CHRM1;CACNA1D;VAMP8;P2RX7;P2RX4;CCL5;CCL4;DRD2;SCN3B;SCN1B;DRD4
pyruvate metabolic process (GO:0006090)	13/47	0.240734	1	0.0854889	0.64173	-0.912954	1.3001	PFKFB2;SLC16A1;PKLR;PGAM2;BPGM;HK1;LDHC;LDHB;HK3;HKDC1;ALDOB;PCK1;PGM1
icosanoid metabolic process (GO:0006690)	13/47	0.240734	1	0.0854889	0.64173	-0.912183	1.29901	GGT5;PON3;GPX4;PLA2G4B;PON2;ALOX15;ALOX12;LTC4S;AWAT1;ALOX5;PLA2G10;GGT1;ALOXE3
ceramide metabolic process (GO:0006672)	1943-12-01	0.242464	1	0.0920034	0.669877	-0.945478	1.33965	ACER1;ASAH1;CERS5;SPTLC1;SAMD8;ASAH2;SPTLC2;GBA;DEGS1;DEGS2;SPTSSA;ALOXE3
C21-steroid hormone metabolic process (GO:0008207)	2019-07-23	0.242934	1	0.133029	0.783026	-1.64699	2.33043	DHRS9;CYP11A1;SRD5A1;CYP11B2;CYP11B1;FDX1;TSPO
positive regulation of interleukin-10 production (GO:0032733)	2019-07-23	0.242934	1	0.133029	0.783026	-1.56443	2.21361	IL23A;TNFSF4;CD28;LGALS9;CD46;CD34;TLR4
regulation of calcium ion transport into cytosol (GO:0010522)	2019-07-23	0.242934	1	0.133029	0.783026	-1.34702	1.90598	P2RX7;P2RX4;PLA2G1B;CAV1;PTK2B;TMBIM6;CASQ1
activation of phospholipase C activity (GO:0007202)	2019-07-23	0.242934	1	0.133029	0.783026	-1.25715	1.77882	GNA15;TXK;C5AR1;HTR2B;ANG;AVPR1A;EGFR
digestive system development (GO:0055123)	2019-07-23	0.242934	1	0.133029	0.783026	-1.13992	1.61295	ITGB4;GATA6;GATA4;GATA3;GATA2;GATA1;MIXL1
NAD biosynthetic process (GO:0009435)	2019-07-23	0.242934	1	0.133029	0.783026	-1.11294	1.57477	PARP10;SLC5A8;PNP;NAMPT;NMNAT3;NADSYN1;NUDT12
T cell differentiation (GO:0030217)	1939-11-01	0.243883	1	0.0990472	0.709361	-1.13072	1.59552	BLK;DLL4;ZAP70;PTPRC;FCER1G;ANXA1;CD8A;TXK;CD28;RHOH;CD3D
C-terminal protein lipidation (GO:0006501)	20/76	0.244617	1	0.0567442	0.576011	-0.808105	1.13786	CD52;LY6K;CNTN5;PSCA;TEX101;LYPD1;LYPD4;MSLN;PLET1;ALPPL2;ART4;BST1;LYPD6B;LY6D;LY6G6C;FOLR2;GPLD1;ATG4D;LY6E;GPIHBP1
positive regulation of wound healing (GO:0090303)	2019-08-27	0.244745	1	0.123661	0.772964	-1.4893	2.09625	ARFGEF1;XBP1;ANXA1;APOH;SERPINE1;F2;INSL3;HBEGF
positive regulation of interferon-beta production (GO:0032728)	2019-08-27	0.244745	1	0.123661	0.772964	-1.44341	2.03165	IFIH1;TBK1;IRF1;IRF7;TLR8;POLR3G;TLR4;TLR3
regulation of rhodopsin mediated signaling pathway (GO:0022400)	2019-08-27	0.244745	1	0.123661	0.772964	-1.24587	1.75361	GNGT1;FNTA;CNGA1;RHO;PDE6A;PPEF1;CALM1;METAP1
macromolecule catabolic process (GO:0009057)	1935-10-01	0.24487	1	0.106656	0.713811	-0.902817	1.27029	SH3GLB1;UVRAG;BACE2;KIF16B;PRSS16;CTSE;CTSD;PGC;PGA5;LGMN
bile acid and bile salt transport (GO:0015721)	1931-09-01	0.245247	1	0.114858	0.74505	-1.217	1.71048	ABCC3;SLC10A5;SLC10A6;CEACAM1;STARD5;SLC10A1;ATP8B1;SLCO2B1;SLC51A
positive regulation of phospholipase C activity (GO:0010863)	1931-09-01	0.245247	1	0.114858	0.74505	-1.20658	1.69583	GNA15;FLT1;TXK;C5AR1;HTR2B;ANG;AVPR1A;ESR1;EGFR
positive regulation of reactive oxygen species biosynthetic process (GO:1903428)	1931-09-01	0.245247	1	0.114858	0.74505	-1.05955	1.48918	P2RX4;IL1B;INSR;RAB27A;KLF4;TLR4;CLU;TNF;KLF2
adenylate cyclase-modulating G-protein coupled receptor signaling pathway (GO:0007188)	34/135	0.248351	1	0.0274128	0.468403	-0.644114	0.897194	PTGER4;GLP1R;RAMP3;GPR65;PTGER3;FPR1;ADM;CACNA1D;ADRB1;PTH1R;FPR2;ADRB2;ADCY8;PTHLH;GNA14;GNA15;CYSLTR1;CYSLTR2;GNAT2;GALR3;RGS1;GNAT3;TBXA2R;PSAP;DRD2;PTGDR;AVPR2;HTR1D;ADRA2B;TSHR;ADCY9;LTB4R2;GPR101;RAMP1
gas homeostasis (GO:0033483)	2019-03-08	0.258533	1	0.205562	0.84521	-3.20603	4.33691	ALAS2;CAV1;NARFL
regulation of interleukin-18 production (GO:0032661)	2019-03-08	0.258533	1	0.205562	0.84521	-2.84889	3.85379	IL10;CD84;NLRP12
zinc II ion transmembrane import (GO:0071578)	2019-03-08	0.258533	1	0.205562	0.84521	-2.71689	3.67522	SLC39A5;SLC39A8;SLC39A4
thiamine-containing compound metabolic process (GO:0042723)	2019-03-08	0.258533	1	0.205562	0.84521	-2.70839	3.66373	TKTL1;TPK1;SLC19A3
carnitine transport (GO:0015879)	2019-03-08	0.258533	1	0.205562	0.84521	-2.68672	3.63441	SLC22A4;SLC22A5;PDZK1
glycosphingolipid catabolic process (GO:0046479)	2019-03-08	0.258533	1	0.205562	0.84521	-2.68314	3.62956	NEU2;NAGA;GLA
amino-acid betaine transport (GO:0015838)	2019-03-08	0.258533	1	0.205562	0.84521	-2.66828	3.60948	SLC22A4;SLC22A5;PDZK1
negative regulation of T cell mediated immunity (GO:0002710)	2019-03-08	0.258533	1	0.205562	0.84521	-2.50607	3.39005	CEACAM1;PTPRC;SMAD7
negative regulation of nitric oxide metabolic process (GO:1904406)	2019-03-08	0.258533	1	0.205562	0.84521	-2.50032	3.38226	CAV1;CD34;GLA
granulocyte migration (GO:0097530)	2019-03-08	0.258533	1	0.205562	0.84521	-2.37216	3.2089	ANXA1;ITGB2;CD177
molybdopterin cofactor metabolic process (GO:0043545)	2019-03-08	0.258533	1	0.205562	0.84521	-2.34929	3.17796	NFS1;MOCOS;MBIP
negative regulation of muscle hypertrophy (GO:0014741)	2019-03-08	0.258533	1	0.205562	0.84521	-2.33592	3.15987	RGS2;P2RX4;GLRX3
positive regulation of B cell differentiation (GO:0045579)	2019-03-08	0.258533	1	0.205562	0.84521	-2.32822	3.14946	XBP1;SYK;NCKAP1L
erythrocyte development (GO:0048821)	2019-03-08	0.258533	1	0.205562	0.84521	-2.32663	3.14731	SMIM1;NCKAP1L;GATA1
positive regulation of ER-associated ubiquitin-dependent protein catabolic process (GO:1903071)	2019-03-08	0.258533	1	0.205562	0.84521	-2.27307	3.07486	BCAP31;CAV1;NFE2L2
negative regulation of transporter activity (GO:0032410)	2019-03-08	0.258533	1	0.205562	0.84521	-2.23471	3.02296	NDFIP2;APOA2;SNCA
wound healing, spreading of epidermal cells (GO:0035313)	2019-03-08	0.258533	1	0.205562	0.84521	-2.23067	3.01749	MMP12;ITGA5;PLET1
positive regulation of RIG-I signaling pathway (GO:1900246)	2019-03-08	0.258533	1	0.205562	0.84521	-2.22466	3.00938	ANKRD17;TRIM15;DDX60
bleb assembly (GO:0032060)	2019-03-08	0.258533	1	0.205562	0.84521	-2.21249	2.99291	P2RX7;EMP2;EMP3
establishment of protein localization to peroxisome (GO:0072663)	2019-03-08	0.258533	1	0.205562	0.84521	-2.17693	2.9448	ZFAND6;LONP2;PEX1
positive regulation of protein kinase A signaling (GO:0010739)	2019-03-08	0.258533	1	0.205562	0.84521	-2.1741	2.94097	RAMP3;ADIPOQ;ADRB2
cellular lipid biosynthetic process (GO:0097384)	2019-03-08	0.258533	1	0.205562	0.84521	-2.1485	2.90635	PEX7;DHRS7B;ACAT1
reproductive system development (GO:0061458)	2019-03-08	0.258533	1	0.205562	0.84521	-2.1306	2.88213	WT1;SRD5A1;LRRC6
regulation of low-density lipoprotein particle receptor biosynthetic process (GO:0045714)	2019-03-08	0.258533	1	0.205562	0.84521	-2.12643	2.87649	ITGB3;ADIPOQ;CNPY2
positive regulation of apoptotic cell clearance (GO:2000427)	2019-03-08	0.258533	1	0.205562	0.84521	-2.12129	2.86954	C3;CCL2;C2
phosphate ion transmembrane transport (GO:0035435)	2019-03-08	0.258533	1	0.205562	0.84521	-2.10214	2.84364	SLC37A2;SLC37A4;XPR1
glycosylceramide metabolic process (GO:0006677)	2019-03-08	0.258533	1	0.205562	0.84521	-2.08489	2.8203	ALDH5A1;NAGA;GLA
positive regulation of inositol phosphate biosynthetic process (GO:0060732)	2019-03-08	0.258533	1	0.205562	0.84521	-2.04912	2.77191	PTH1R;CD244;SNCA
positive regulation of killing of cells of other organism (GO:0051712)	2019-03-08	0.258533	1	0.205562	0.84521	-2.01499	2.72575	PGLYRP4;PRF1;PGLYRP1
positive regulation of hemopoiesis (GO:1903708)	2019-03-08	0.258533	1	0.205562	0.84521	-1.99474	2.69835	THPO;N4BP2L2;HOXA5
protein localization to basolateral plasma membrane (GO:1903361)	2019-03-08	0.258533	1	0.205562	0.84521	-1.97902	2.67708	PDZD11;CAV1;LIN7B
cellular response to interferon-alpha (GO:0035457)	2019-03-08	0.258533	1	0.205562	0.84521	-1.90421	2.57589	PYHIN1;GATA3;GAS6
regulation of NADP metabolic process (GO:1902031)	2019-03-08	0.258533	1	0.205562	0.84521	-1.89162	2.55886	TIGAR;PGAM2;BPGM
regulation of natural killer cell chemotaxis (GO:2000501)	2019-03-08	0.258533	1	0.205562	0.84521	-1.88685	2.55241	CCL5;CCL4;CCL2
positive regulation of type I interferon-mediated signaling pathway (GO:0060340)	2019-03-08	0.258533	1	0.205562	0.84521	-1.85803	2.51341	ZBP1;TRIM6;NLRC5
brown fat cell differentiation (GO:0050873)	2019-03-08	0.258533	1	0.205562	0.84521	-1.85777	2.51306	ADIPOQ;METRNL;ADIG
positive regulation of mast cell degranulation (GO:0043306)	2019-03-08	0.258533	1	0.205562	0.84521	-1.84284	2.49288	VAMP8;FGR;SYK
cellular response to laminar fluid shear stress (GO:0071499)	2019-03-08	0.258533	1	0.205562	0.84521	-1.82254	2.46541	KLF4;KLF2;NFE2L2
coenzyme A biosynthetic process (GO:0015937)	2019-03-08	0.258533	1	0.205562	0.84521	-1.81549	2.45587	PPCS;PPCDC;ACAT1
regulation of myosin-light-chain-phosphatase activity (GO:0035507)	2019-03-08	0.258533	1	0.205562	0.84521	-1.69914	2.29848	ROCK1;NCKAP1L;TNF
negative regulation of glial cell apoptotic process (GO:0034351)	2019-03-08	0.258533	1	0.205562	0.84521	-1.6898	2.28584	PRKCH;CCL2;GAS6
ribonucleoside bisphosphate biosynthetic process (GO:0034030)	2019-03-08	0.258533	1	0.205562	0.84521	-1.65493	2.23868	PPCS;PPCDC;ACAT1
long-chain fatty acid import (GO:0044539)	2019-03-08	0.258533	1	0.205562	0.84521	-1.63742	2.21499	FABP3;ACSL1;ACSL3
store-operated calcium entry (GO:0002115)	2019-03-08	0.258533	1	0.205562	0.84521	-1.62837	2.20274	CRACR2B;STIM1;ORAI3
skeletal muscle myosin thick filament assembly (GO:0030241)	2019-03-08	0.258533	1	0.205562	0.84521	-1.61429	2.1837	MYH11;MYOM2;MYOM3
regulation of Cdc42 protein signal transduction (GO:0032489)	2019-03-08	0.258533	1	0.205562	0.84521	-1.6102	2.17817	APOC3;APOA1;APOE
tachykinin receptor signaling pathway (GO:0007217)	2019-03-08	0.258533	1	0.205562	0.84521	-1.55363	2.10164	TACR2;TAC4;TACR1
regulation of low-density lipoprotein particle clearance (GO:0010988)	2019-03-08	0.258533	1	0.205562	0.84521	-1.53876	2.08153	ANXA2;APOC3;CNPY2
positive regulation of epithelial cell differentiation involved in kidney development (GO:2000698)	2019-03-08	0.258533	1	0.205562	0.84521	-1.53815	2.0807	LHX1;ADIPOQ;LIF
regulation of monocyte chemotactic protein-1 production (GO:0071637)	2019-03-08	0.258533	1	0.205562	0.84521	-1.5143	2.04844	IL1B;ADIPOQ;LGALS9
long-chain fatty acid catabolic process (GO:0042758)	2019-03-08	0.258533	1	0.205562	0.84521	-1.49832	2.02683	ACADL;ADTRP;ABCD1
negative regulation of glycoprotein biosynthetic process (GO:0010561)	2019-03-08	0.258533	1	0.205562	0.84521	-1.466	1.9831	BACE2;ACOT8;ITM2B
hyaluronan biosynthetic process (GO:0030213)	2019-03-08	0.258533	1	0.205562	0.84521	-1.43211	1.93726	CEMIP;IL1B;HAS3
regulation of cell projection organization (GO:0031344)	2019-03-08	0.258533	1	0.205562	0.84521	-1.42144	1.92283	FAM110C;PIFO;PROM2
protein maturation by iron-sulfur cluster transfer (GO:0097428)	2019-03-08	0.258533	1	0.205562	0.84521	-1.41762	1.91766	NFU1;ISCA1;GLRX3
T-helper 1 type immune response (GO:0042088)	2019-03-08	0.258533	1	0.205562	0.84521	-1.38638	1.87541	EBI3;TLR4;IL18BP
calcitonin family receptor signaling pathway (GO:0097646)	2019-03-08	0.258533	1	0.205562	0.84521	-1.33118	1.80073	RAMP3;ADM;RAMP1
positive regulation of myeloid cell apoptotic process (GO:0033034)	2019-03-08	0.258533	1	0.205562	0.84521	-1.30086	1.75972	HCAR2;CDKN2A;ADIPOQ
response to increased oxygen levels (GO:0036296)	2019-03-08	0.258533	1	0.205562	0.84521	-1.24753	1.68758	ATP6V1A;ATP6V1G1;CCDC115
negative regulation of nitric oxide biosynthetic process (GO:0045019)	2019-03-08	0.258533	1	0.205562	0.84521	-1.24257	1.68086	CAV1;CD34;GLA
molybdopterin cofactor biosynthetic process (GO:0032324)	2019-03-08	0.258533	1	0.205562	0.84521	-1.22385	1.65554	NFS1;MOCOS;MBIP
copper ion import (GO:0015677)	2019-03-08	0.258533	1	0.205562	0.84521	-1.14491	1.54875	STEAP3;STEAP4;STEAP2
regulation of activation of Janus kinase activity (GO:0010533)	2019-03-08	0.258533	1	0.205562	0.84521	-1.13009	1.52871	IL23A;IL23R;CCL5
purine nucleoside bisphosphate biosynthetic process (GO:0034033)	2019-03-08	0.258533	1	0.205562	0.84521	-1.11813	1.51253	PPCS;PPCDC;ACAT1
cellular divalent inorganic cation homeostasis (GO:0072503)	26/102	0.2613	1	0.0440907	0.531771	-0.779589	1.04628	CD40;SLC24A4;CALCB;HTR2B;STC1;ATP2C2;PKHD1;CCL8;CCL5;SLC39A5;SLC39A8;DRD4;SLC39A4;CCR2;CCR1;SLC11A1;CAV1;EPHX2;SLC39A13;ATP2B1;ATP1B1;MT4;MT3;TPCN2;STIM1;ATP13A4
positive regulation of phosphorylation (GO:0042327)	51/209	0.268743	1	0.0136037	0.396384	-0.471108	0.619037	CD40;FLT1;FLT3;ITGB3;KNDC1;TNF;MYDGF;NPTN;PDE8A;EPHA6;ADIPOQ;PIFO;PLAUR;F2;MMP9;EREG;IL1B;ANG;GAS6;CARD14;ENG;PFKFB2;CSF1R;LTK;PRKAA2;FAM129A;MST1R;FPR2;EGFR;C3;GPNMB;THPO;CCL5;RIPK1;NCKAP1L;FNIP1;DRD4;PROM2;CD74;TIE1;RARRES2;INSR;IL34;GLMN;BTBD10;MT3;P2RX7;EFNA1;BMP4;DAB2;FGFR4
digestive tract development (GO:0048565)	1944-12-01	0.269988	1	0.10242	0.713811	-0.772915	1.01204	CDX2;ITGB4;RARRES2;AGR2;GATA6;PTK6;GATA4;GATA3;GATA2;GATA1;TNF;MIXL1
cellular response to insulin stimulus (GO:0032869)	28/111	0.271037	1	0.0415753	0.519748	-0.588564	0.768371	ATP6V1A;PLA2G1B;IDE;TCIRG1;PDK4;ATP6V1H;ENPP1;ATP6V0A4;PCK1;ATP6V1E1;ATP6V1D;ATP6V1C1;ATP6V1G1;XBP1;PKLR;INSR;ADIPOQ;GAB1;INHBB;SORBS1;KAT2B;CEACAM1;CPEB1;TRIB3;PPARG;ATP6V0D2;ATP6V0C;GPLD1
positive regulation of reactive oxygen species metabolic process (GO:2000379)	1940-11-01	0.272941	1	0.110596	0.7245	-1.02337	1.32885	CDKN1A;PID1;ITGAM;ITGB2;RAB27A;RIPK1;FPR2;F2;TLR4;XDH;CD177
regulation of extrinsic apoptotic signaling pathway via death domain receptors (GO:1902041)	1940-11-01	0.272941	1	0.110596	0.7245	-0.935819	1.21516	FGB;FGA;LGALS3;SP100;SERPINE1;TMBIM1;FGG;HMOX1;PMAIP1;RIPK1;ICAM1
negative regulation of cardiac muscle hypertrophy (GO:0010614)	2019-04-12	0.273187	1	0.192182	0.84521	-2.23701	2.90275	RGS2;P2RX4;GLRX3;LMNA
positive regulation of fatty acid biosynthetic process (GO:0045723)	2019-04-12	0.273187	1	0.192182	0.84521	-2.07795	2.69635	APOC2;APOA1;APOA4;APOA5
progesterone metabolic process (GO:0042448)	2019-04-12	0.273187	1	0.192182	0.84521	-2.03238	2.63722	DHRS9;SRD5A1;LHB;ADM
negative regulation of amyloid precursor protein catabolic process (GO:1902992)	2019-04-12	0.273187	1	0.192182	0.84521	-2.01222	2.61106	ROCK1;APOE;CLU;PICALM
positive regulation of sodium ion transmembrane transporter activity (GO:2000651)	2019-04-12	0.273187	1	0.192182	0.84521	-1.95456	2.53623	DMD;GLRX;ATP1B1;DRD4
negative regulation of intrinsic apoptotic signaling pathway in response to DNA damage by p53 class mediator (GO:1902166)	2019-04-12	0.273187	1	0.192182	0.84521	-1.92242	2.49453	CD74;MUC1;TAF9;CD44
drug transmembrane transport (GO:0006855)	2019-04-12	0.273187	1	0.192182	0.84521	-1.89804	2.4629	ABCC3;TMEM30A;ATP8B1;SLC22A1
rhodopsin mediated signaling pathway (GO:0016056)	2019-04-12	0.273187	1	0.192182	0.84521	-1.87053	2.4272	GNGT1;CNGA1;RHO;PDE6A
relaxation of muscle (GO:0090075)	2019-04-12	0.273187	1	0.192182	0.84521	-1.85383	2.40553	RGS2;GSTM2;P2RX4;ATP1B1
macrophage differentiation (GO:0030225)	2019-04-12	0.273187	1	0.192182	0.84521	-1.84113	2.38904	BMP4;CSF1R;IL31RA;MMP9
negative regulation of blood vessel diameter (GO:0097756)	2019-04-12	0.273187	1	0.192182	0.84521	-1.84107	2.38897	EDN2;KEL;HTR2B;SMTNL1
negative regulation of leukocyte activation (GO:0002695)	2019-04-12	0.273187	1	0.192182	0.84521	-1.79197	2.32526	CD84;IL31RA;FCGR2B;HAVCR2
cyclooxygenase pathway (GO:0019371)	2019-04-12	0.273187	1	0.192182	0.84521	-1.78855	2.32082	HPGDS;PTGDS;PTGES;PTGS1
sphingolipid catabolic process (GO:0030149)	2019-04-12	0.273187	1	0.192182	0.84521	-1.76146	2.28567	ACER1;ASAH2;SPHK1;GLA
urea cycle (GO:0000050)	2019-04-12	0.273187	1	0.192182	0.84521	-1.73919	2.25677	CPS1;ASL;NAGS;OTC
phosphatidylinositol dephosphorylation (GO:0046856)	2019-04-12	0.273187	1	0.192182	0.84521	-1.72464	2.23789	MTMR1;SACM1L;MTMR6;MTM1
regulation of myeloid leukocyte mediated immunity (GO:0002886)	2019-04-12	0.273187	1	0.192182	0.84521	-1.71721	2.22825	SYK;STYK1;DNASE1;DNASE1L3
relaxation of cardiac muscle (GO:0055119)	2019-04-12	0.273187	1	0.192182	0.84521	-1.70406	2.21118	RGS2;GSTM2;P2RX4;ATP1B1
myosin filament assembly (GO:0031034)	2019-04-12	0.273187	1	0.192182	0.84521	-1.68912	2.19181	MYBPC2;MYBPHL;MYOM2;MYOM3
cellular response to increased oxygen levels (GO:0036295)	2019-04-12	0.273187	1	0.192182	0.84521	-1.67155	2.16901	ATP6V1A;ATP6V1G1;CCDC115;CAV1
internal protein amino acid acetylation (GO:0006475)	2019-04-12	0.273187	1	0.192182	0.84521	-1.59834	2.07401	KAT2B;EHHADH;NAA11;PCK1
negative regulation of bone mineralization (GO:0030502)	2019-04-12	0.273187	1	0.192182	0.84521	-1.57912	2.04906	CCR1;SRGN;ECM1;PTK2B
regulation of vascular endothelial growth factor signaling pathway (GO:1900746)	2019-04-12	0.273187	1	0.192182	0.84521	-1.50941	1.95861	CD63;MYO1C;XDH;DCN
low-density lipoprotein particle remodeling (GO:0034374)	2019-04-12	0.273187	1	0.192182	0.84521	-1.48151	1.9224	LIPC;PLA2G2A;APOA2;APOB
positive regulation of superoxide anion generation (GO:0032930)	2019-04-12	0.273187	1	0.192182	0.84521	-1.47289	1.91123	ITGAM;ITGB2;FPR2;CD177
interleukin-27-mediated signaling pathway (GO:0070106)	2019-04-12	0.273187	1	0.192182	0.84521	-1.45574	1.88897	STAT1;STAT3;EBI3;JAK1
regulation of blood vessel endothelial cell proliferation involved in sprouting angiogenesis (GO:1903587)	2019-04-12	0.273187	1	0.192182	0.84521	-1.33178	1.72812	DLL4;PDCD10;APLNR;HMOX1
carbohydrate derivative catabolic process (GO:1901136)	2019-04-12	0.273187	1	0.192182	0.84521	-1.19887	1.55566	MANBA;NGLY1;NAGA;SAMHD1
regulation of autophagosome maturation (GO:1901096)	2019-04-12	0.273187	1	0.192182	0.84521	-1.18988	1.54399	UVRAG;CALCOCO2;CLEC16A;ADRB2
response to corticosteroid (GO:0031960)	2019-04-12	0.273187	1	0.192182	0.84521	-1.11713	1.44959	IL10;IL1RN;IL6;TNF
glutathione biosynthetic process (GO:0006750)	2019-04-12	0.273187	1	0.192182	0.84521	-1.08739	1.41099	GSS;MGST2;GGT1;OPLAH
positive regulation of cellular catabolic process (GO:0031331)	27/107	0.275173	1	0.0446125	0.531771	-0.638487	0.823875	PFKFB2;PRKAA2;ROCK1;PTTG1IP;ZC3HAV1;MEFV;TNF;VPS35;APOE;TRIM21;SNCA;SH3GLB1;BNIP3;INSR;TFEB;APOA1;APOA4;TICAM1;APOA5;DCN;P2RX7;AADAC;IL1B;APOC2;ADAM8;OPTN;GPLD1
inorganic cation transmembrane transport (GO:0098662)	35/141	0.275222	1	0.0298926	0.47973	-0.493658	0.636907	SLC24A4;SLC40A1;CACNA1D;ATP2C2;TCIRG1;SCN9A;ATP6V0A4;TRPM8;ATP6V1E1;TRPM5;SCN3B;SLC39A1;TRPM6;SCN1B;ATP6V1C1;SCN1A;SLC30A6;SLC12A3;TRPC6;SLC30A2;SLC11A1;SLC30A4;SLC39A11;TRPV2;SLC4A11;SLC39A13;TRPV1;MCOLN2;TMCO1;SCNN1G;P2RX4;SCNN1A;SCN4A;GAS6;ATP6V0C
protein kinase B signaling (GO:0043491)	1936-10-01	0.275697	1	0.119523	0.76673	-0.913846	1.17745	PLK3;CDKN1A;CHUK;IL1B;CCL5;THEM4;CCL2;GAS6;MT3;TNF
positive regulation of cell adhesion (GO:0045785)	17/65	0.276944	1	0.0774667	0.64173	-0.721191	0.925967	SYK;ALOX15;TFE3;CHRD;DUSP26;TNF;FSTL3;SMAD7;TMEM102;CCL5;AGR2;PRKD2;ADAM8;NCKAP1L;STX3;NODAL;TGM2
regulation of peptidyl-tyrosine phosphorylation (GO:0050730)	22/86	0.277439	1	0.0586766	0.576011	-0.916352	1.1749	ANGPT4;IL11;CD74;IL23R;ITGB3;ITGB2;LIF;OSM;TREM2;GATA1;SAMSN1;EGFR;EFNA1;BST1;IL6;TEC;BANK1;IL23A;PTK2B;ITGA5;TDGF1;CD44
positive regulation of interleukin-1 beta production (GO:0032731)	1932-09-01	0.278146	1	0.129277	0.783026	-1.18072	1.51087	P2RX7;GSDMD;NLRP12;CASP1;HSPB1;TLR8;TRIM16;LGALS9;TLR4
negative regulation of interleukin-2 production (GO:0032703)	2019-05-16	0.279243	1	0.177927	0.836944	-1.69976	2.16834	ZFP36;NAV3;SFTPD;CD34;HAVCR2
amide transport (GO:0042886)	2019-05-16	0.279243	1	0.177927	0.836944	-1.63991	2.09199	SLC14A1;TAP1;ABCB9;FOLR2;FOLR1
positive regulation of collagen metabolic process (GO:0010714)	2019-05-16	0.279243	1	0.177927	0.836944	-1.57943	2.01484	BMP4;RGCC;CREB3L1;SERPINF2;F2
positive regulation of membrane protein ectodomain proteolysis (GO:0051044)	2019-05-16	0.279243	1	0.177927	0.836944	-1.56367	1.99473	IL1B;ADAM8;APOE;TNF;GPLD1
regulation of mast cell degranulation (GO:0043304)	2019-05-16	0.279243	1	0.177927	0.836944	-1.5383	1.96237	FGR;CD84;SYK;STYK1;LGALS9
negative regulation of cellular component movement (GO:0051271)	2019-05-16	0.279243	1	0.177927	0.836944	-1.50975	1.92595	PKHD1;TGFBR3;SP100;WAS;GATA3
regulation of B cell differentiation (GO:0045577)	2019-05-16	0.279243	1	0.177927	0.836944	-1.42318	1.81552	XBP1;SYK;NCKAP1L;INHBA;IKZF3
NAD biosynthesis via nicotinamide riboside salvage pathway (GO:0034356)	2019-05-16	0.279243	1	0.177927	0.836944	-1.34517	1.71599	PARP10;SLC5A8;PNP;NAMPT;NUDT12
regulation of cell junction assembly (GO:1901888)	2019-05-16	0.279243	1	0.177927	0.836944	-1.2476	1.59153	RAP1B;CLDN5;MYO1C;PRKCH;RUNX1
regulation of protein homooligomerization (GO:0032462)	2019-05-16	0.279243	1	0.177927	0.836944	-1.2332	1.57317	GBA;APOE;RHOC;CRYAB;CLU
protein targeting to peroxisome (GO:0006625)	2019-05-16	0.279243	1	0.177927	0.836944	-1.1445	1.46	PEX7;ZFAND6;LONP2;PEX1;PEX26
positive regulation of collagen biosynthetic process (GO:0032967)	2019-05-16	0.279243	1	0.177927	0.836944	-0.895423	1.14227	BMP4;RGCC;CREB3L1;SERPINF2;F2
regulation of vascular endothelial growth factor production (GO:0010574)	2019-08-28	0.28012	1	0.139942	0.808284	-0.95382	1.21377	C3;IL1A;IL6;IL1B;CXCL17;GATA4;NODAL;CCR2
regulation of interleukin-8 secretion (GO:2000482)	2019-07-24	0.281344	1	0.151593	0.816992	-1.35694	1.72084	CD2;TLR1;ANXA1;ANXA4;C5AR2;LGALS9;CD244
peroxisome organization (GO:0007031)	2019-07-24	0.281344	1	0.151593	0.816992	-1.34858	1.71024	PLA2G16;PEX7;ACOT8;TMEM135;LONP2;PEX1;ABCD1
cellular nitrogen compound biosynthetic process (GO:0044271)	2019-07-24	0.281344	1	0.151593	0.816992	-1.2872	1.63239	NQO1;ACER1;ASAH2;CPS1;GCH1;SPHK1;GBA
viral budding (GO:0046755)	2019-07-24	0.281344	1	0.151593	0.816992	-0.96424	1.22283	VPS4B;CHMP2B;CHMP4C;MVB12A;CHMP3;VPS37A;VPS28
purine ribonucleoside bisphosphate metabolic process (GO:0034035)	2019-06-20	0.281345	1	0.164273	0.816992	-1.71995	2.18119	SULT1B1;SULT1C2;SULT1E1;ABHD14B;ENPP1;SULT6B1
positive regulation of immunoglobulin production (GO:0002639)	2019-06-20	0.281345	1	0.164273	0.816992	-1.71928	2.18034	SASH3;IL6;XBP1;TNFSF4;CLCF1;MZB1
positive regulation of epithelial cell differentiation (GO:0030858)	2019-06-20	0.281345	1	0.164273	0.816992	-1.2093	1.5336	BMP4;MESP1;SFRP4;BTG1;FOXJ1;SFN
positive regulation of heart contraction (GO:0045823)	2019-06-20	0.281345	1	0.164273	0.816992	-1.17756	1.49335	RGS2;EDN2;KCNQ1;ADM;SCN3B;APLN
drug transport (GO:0015893)	2019-06-20	0.281345	1	0.164273	0.816992	-0.967929	1.2275	ABCC3;TMEM30A;SLC22A5;ATP8B1;SLC22A1;PDZK1
negative regulation of cell death (GO:0060548)	21/82	0.28176	1	0.0630956	0.589995	-0.735606	0.931791	LRPAP1;TIGAR;VPS4B;BNIP3;GBA;HTR2B;TXNDC12;BTBD10;MT3;CLU;NPAS2;BMP4;WNT11;GPNMB;AGR2;VPS35;APOE;IKBKG;CD34;PDE8A;SNCA
anion transport (GO:0006820)	15/57	0.285287	1	0.0900262	0.656512	-0.778512	0.976457	SLC22A4;SLC13A3;SLC13A4;SLC22A5;SLC22A1;SLC22A12;SLC17A9;VDAC2;TSPO;SLC26A4;SLC17A2;SLC22A7;SLC22A20;LRRC8E;SLC17A4
positive regulation of secretion by cell (GO:1903532)	14/53	0.289594	1	0.0971657	0.703049	-0.750972	0.930659	FGB;FGA;RAB3A;PLA2G1B;FGG;RAB27A;RAB27B;BMP6;IL1A;RGCC;ADAM8;ANG;RAB5A;EXPH5
regulation of response to external stimulus (GO:0032101)	27/108	0.293267	1	0.0483505	0.535541	-0.628598	0.771084	SEMA7A;NOD1;USP18;GNGT1;CASP12;FNTA;NLRP5;CASP4;CNGA1;RHO;CASP1;PDE6A;GGT1;CD55;ANXA1;CAV1;GP1BA;F2;BST1;NLRP12;TNFSF4;SHPK;PPEF1;CALM1;METAP1;BIRC2;MYD88
regulation of endocytosis (GO:0030100)	18/70	0.29553	1	0.0787242	0.64173	-0.631158	0.769372	LRPAP1;CD63;RAB5B;CD151;MCTP1;SYK;STON1;FGR;LGALS3;DAB2;RAB20;TFR2;RAB17;APOE;RAB5A;SNCA;CD177;PICALM
enzyme linked receptor protein signaling pathway (GO:0007167)	30/121	0.297064	1	0.0423071	0.523255	-0.663561	0.805435	BLK;CSF1R;FLT1;FLT3;TXK;CD3E;NPPB;NPPC;PDZD3;STAP1;PTK2B;JAK1;YES1;SYK;STYK1;LIF;IL31RA;PTK6;CNPY2;PILRA;GP6;FGR;ZAP70;TEC;CD8A;CD7;CLNK;LCP2;GRAP;FRK
regulation of T cell activation (GO:0050863)	1945-12-01	0.298462	1	0.113509	0.739401	-0.999726	1.20878	CCDC88B;CD2;LGALS3;GSN;GPNMB;SIT1;CCL5;CCL2;TNFSF11;VTCN1;TNFAIP8L2;CCR2
lymphocyte chemotaxis (GO:0048247)	1945-12-01	0.298462	1	0.113509	0.739401	-0.819938	0.991397	HSD3B7;CCL8;CCL20;CCL5;CCL4;CCL2;ADAM8;GAS6;CCL17;CKLF;PIK3CG;CXCL16
negative regulation of immune response (GO:0050777)	1945-12-01	0.298462	1	0.113509	0.739401	-0.703457	0.850558	LGALS3;NLRP12;AMBP;ALOX15;NLRP5;NOD1;IRAK3;NLRC3;FCGR2B;SAMSN1;CCR2;HAVCR2
ion transmembrane transport (GO:0034220)	53/220	0.299147	1	0.0146701	0.407424	-0.5586	0.674129	AQP8;AQP5;TCIRG1;BEST1;ATP6V1E1;SLC13A3;ATP6V1G1;SLC13A4;KCND3;ANO9;ATP1B1;ANO5;SCNN1G;SCNN1A;SGK3;CASQ1;SGK1;ATP6V0D2;ATP6V0C;ATP6V1A;ATP10D;ATP1A4;CLCNKB;CHRNA9;CLCNKA;ATP10A;ATP2C2;ASIC5;PDZD11;CHRNE;CLCA2;ATP6V1H;CLCA1;ATP6V0A4;BAK1;GABRD;ATP6V1D;ASIC3;LRRC8E;ATP6V1C1;GABRP;ATP8B1;GABRA3;ATP2B1;TPCN2;P2RX7;ATP4B;P2RX6;P2RX4;OSTM1;P2RX1;FXYD2;ATP13A4
positive regulation of I-kappaB kinase/NF-kappaB signaling (GO:0043123)	40/164	0.299505	1	0.0265128	0.468403	-0.439355	0.529697	ANKRD17;CD40;ECM1;SLC44A2;HTR2B;NOD1;TNF;MALT1;TBK1;LGALS1;UBD;S100A13;CASP1;HMOX1;TRIM25;RIPK1;IKBKG;LGALS9;CD74;NDFIP2;UNC5CL;TICAM2;CHUK;PLEKHG5;SPHK1;ADIPOQ;SHISA5;RHOC;TICAM1;BST2;IL1A;TNIP2;IL23A;IL1B;S100A4;TLR4;TLR3;BIRC2;MYD88;LTF
glycolipid metabolic process (GO:0006664)	17/66	0.300421	1	0.084865	0.64173	-0.762274	0.916689	ASAH1;HEXB;GBA;HEXA;NAGA;ABO;SUMF1;NEU2;UGCG;SCCPDH;GM2A;GLB1;ARSJ;PSAP;ESYT1;GLA;ENPP7
positive regulation of peptidyl-tyrosine phosphorylation (GO:0050731)	29/117	0.301814	1	0.0453925	0.531771	-0.693676	0.830986	CSF1R;CD40;FLT3;IL23R;ITGB3;TREM2;GATA1;CCL5;PTK2B;STAP2;ANGPT4;IL11;CD74;STAT3;LIF;OSM;IL31RA;PTK6;PARP14;EFNA1;IL6;TEC;BANK1;IL23A;CLCF1;ITGA5;GAS6;TDGF1;CD44
response to peptide hormone (GO:0043434)	1941-11-01	0.303003	1	0.122885	0.771233	-1.02616	1.22524	TGFBR3;XBP1;CITED1;STAT1;CYP11A1;CYP11B2;CAV1;CYP11B1;TRIM16;PCK1;OGT
response to cAMP (GO:0051591)	1941-11-01	0.303003	1	0.122885	0.771233	-0.982127	1.17267	RAP1B;CITED1;STAT1;WT1;KCNQ1;AQP8;NDUFS4;JUNB;DUOX2;AQP1;SLC5A5
negative regulation of catabolic process (GO:0009895)	1941-11-01	0.303003	1	0.122885	0.771233	-0.933585	1.11471	HCAR2;IL1B;APOC1;APOA2;CIDEA;APOC3;IRAK3;CBFA2T3;FBP1;TNF;EGFR
negative regulation of transport (GO:0051051)	1941-11-01	0.303003	1	0.122885	0.771233	-0.830728	0.991901	BST2;LGALS3;PXK;NDFIP2;MCTP1;IL1B;ITGB3;TRIM15;CRYAA;CRYAB;SNCA
acylglycerol metabolic process (GO:0006639)	1937-10-01	0.307588	1	0.133206	0.783026	-1.11454	1.31404	GK5;PLA2G16;CAV1;ABHD2;DGKA;APOH;APOA2;APOC3;APOE;APOA5
regulation of nitric-oxide synthase activity (GO:0050999)	1937-10-01	0.307588	1	0.133206	0.783026	-1.0245	1.20788	GCH1;S100A1;IL1B;CAV1;HTR2B;NOSTRIN;APOE;CALM1;GLA;EGFR
organophosphate biosynthetic process (GO:0090407)	1937-10-01	0.307588	1	0.133206	0.783026	-0.998388	1.17709	GK5;IPPK;NFS1;CPS1;TPK1;MOCOS;PNPO;MBIP;GPAT2;IP6K3
antigen processing and presentation of exogenous peptide antigen via MHC class I (GO:0042590)	20/79	0.30786	1	0.0739789	0.61934	-0.700062	0.824751	FCER1G;NCF1;CHUK;NCF2;CYBB;TAP1;IFI30;PSMB10;PSMB8;PSMB9;VAMP8;SEC14L3;PSMA3;PSMB3;PSMA2;CD207;PSME1;IKBKG;SEC22B;B2M
negative regulation of cell communication (GO:0010648)	20/79	0.30786	1	0.0739789	0.61934	-0.668531	0.787604	BRAP;CSF1R;IL11;LTK;FLT1;EPHA6;FLT3;TIE1;INSR;IGFBP3;ADIPOQ;LIF;OSM;PTK6;MST1R;EGFR;NLRP12;IL1B;UBASH3A;FGFR4
response to retinoic acid (GO:0032526)	15/58	0.310721	1	0.0988628	0.709361	-0.791021	0.924593	CDKN2D;LTK;WNT8A;PTK6;AQP3;AQP1;WNT11;BRINP1;HSD17B2;CTSH;PTK2B;PPARG;TRIM16;WNT2;WNT3
negative regulation of BMP signaling pathway (GO:0030514)	1933-09-01	0.31218	1	0.144601	0.816992	-1.21215	1.41115	SKOR2;CHRD;GDF3;SMAD6;LEMD3;SKIL;NBL1;FSTL3;SMAD7
positive regulation of tumor necrosis factor superfamily cytokine production (GO:1903557)	1933-09-01	0.31218	1	0.144601	0.816992	-1.16067	1.35123	CD2;IL23A;LY96;ADAM8;RIPK1;LBP;TLR4;CLU;TLR3
phosphatidylcholine biosynthetic process (GO:0006656)	1933-09-01	0.31218	1	0.144601	0.816992	-0.97544	1.13558	SLC44A3;PHOSPHO1;SLC44A4;ABHD3;SLC44A2;CSNK2B;APOA2;APOA1;MFSD2A
vasculogenesis (GO:0001570)	1933-09-01	0.31218	1	0.144601	0.816992	-0.870814	1.01378	TGFBR3;FLT1;SOX17;WT1;CAV1;GLMN;APLNR;ADM;ENG
cellular response to lipopolysaccharide (GO:0071222)	23/92	0.313145	1	0.0644654	0.59918	-0.517668	0.601059	IL10;XBP1;TICAM2;GFI1;SERPINE1;TICAM1;TNF;IL6;ZFP36;CD6;TNIP2;TNFSF4;IL1B;TNIP3;SHPK;CCL5;CASP1;STAP1;CCL2;CTSG;LBP;CCR5;TLR4
positive regulation of epithelial cell migration (GO:0010634)	19/75	0.313184	1	0.0796988	0.64173	-0.657841	0.76373	ANGPT4;DOCK5;SPARC;ANXA3;ITGB3;PDCD6;GATA3;FGF1;MMP9;RAB11A;VIL1;BMP4;GLIPR2;CTSH;PTK2B;PRKD2;INSL3;TDGF1;GPLD1
positive regulation of sprouting angiogenesis (GO:1903672)	2019-08-29	0.316715	1	0.15723	0.816992	-1.20693	1.38767	ANXA1;S100A1;APLNR;HMOX1;ITGA5;KLF4;FGF1;JAK1
regulation of cell morphogenesis (GO:0022604)	2019-08-29	0.316715	1	0.15723	0.816992	-0.825846	0.94952	VIL1;ZMYM1;ZRANB1;ZMYM2;SPARC;PDPN;ZMYM6;CD44
sensory perception of pain (GO:0019233)	2019-07-25	0.321079	1	0.171282	0.832826	-1.32234	1.50227	P2RX7;OPRD1;P2RX4;SCN9A;ALOXE3;SCN1A;KCNK4
positive regulation of endopeptidase activity (GO:0010950)	2019-07-25	0.321079	1	0.171282	0.832826	-1.30768	1.48562	EFNA1;EFNA3;STAT3;PSME1;MEFV;GRIN2B;PICALM
proteasomal ubiquitin-independent protein catabolic process (GO:0010499)	2019-07-25	0.321079	1	0.171282	0.832826	-1.25248	1.4229	PSMA3;PSMB3;PSMA2;PSMB10;PSMB8;NFE2L2;PSMB9
organic cation transport (GO:0015695)	2019-07-25	0.321079	1	0.171282	0.832826	-1.1087	1.25956	SLC22A4;SLC5A7;SLC22A5;SLC44A4;SLC44A2;SLC22A1;RHD
regulation of actin filament bundle assembly (GO:0032231)	2019-07-25	0.321079	1	0.171282	0.832826	-1.10681	1.25741	VIL1;PTGER4;ROCK1;PLEK;ASAP3;WAS;SHANK3
cellular lipid catabolic process (GO:0044242)	2019-07-25	0.321079	1	0.171282	0.832826	-1.09634	1.24551	ACOT8;ACBD5;ACADL;APOA2;MGST2;CEL;MT3
response to glucocorticoid (GO:0051384)	2019-07-25	0.321079	1	0.171282	0.832826	-1.00446	1.14113	IL10;IL1RN;IL6;ZFP36;ANXA1;NR3C1;TNF
negative regulation of intrinsic apoptotic signaling pathway in response to DNA damage (GO:1902230)	2019-07-25	0.321079	1	0.171282	0.832826	-0.920762	1.04605	CDKN2D;CD74;MUC1;TAF9;ACKR3;CLU;CD44
melanosome localization (GO:0032400)	2019-06-21	0.325065	1	0.186986	0.84521	-1.87187	2.10348	SHROOM2;RAB27A;RAB27B;RAB17;BBS5;RAB11A
branching involved in ureteric bud morphogenesis (GO:0001658)	2019-06-21	0.325065	1	0.186986	0.84521	-1.55016	1.74196	BMP4;CITED1;WT1;HOXD11;FGF1;HOXA11
adrenergic receptor signaling pathway (GO:0071875)	2019-06-21	0.325065	1	0.186986	0.84521	-1.52902	1.7182	ADCY9;ADRB1;ADRB2;DRD2;GPR101;ADRA2B
regulation of toll-like receptor signaling pathway (GO:0034121)	2019-06-21	0.325065	1	0.186986	0.84521	-1.34861	1.51548	GFI1;IRF1;IRF7;IRAK3;TLR3;BIRC2
regulation of endoplasmic reticulum stress-induced intrinsic apoptotic signaling pathway (GO:1902235)	2019-06-21	0.325065	1	0.186986	0.84521	-1.28818	1.44756	CREB3;XBP1;CREB3L1;PMAIP1;TXNDC12;TMBIM6
regulation of vacuole organization (GO:0044088)	2019-06-21	0.325065	1	0.186986	0.84521	-1.20691	1.35625	LAPTM4B;PIKFYVE;ANXA2;TBC1D12;RAB5A;MTM1
adenylate cyclase-activating adrenergic receptor signaling pathway (GO:0071880)	2019-06-21	0.325065	1	0.186986	0.84521	-1.1509	1.2933	ADCY9;ADRB1;ADRB2;DRD2;GPR101;ADRA2B
negative regulation of interferon-gamma production (GO:0032689)	2019-06-21	0.325065	1	0.186986	0.84521	-0.883149	0.992422	TNFSF4;LGALS9;INHBA;GAS6;TLR4;HAVCR2
kynurenine metabolic process (GO:0070189)	2019-03-09	0.32734	1	0.246433	0.88946	-2.71047	3.02693	TDO2;AADAT;KMO
glomerular epithelial cell development (GO:0072310)	2019-03-09	0.32734	1	0.246433	0.88946	-2.65676	2.96695	NPHS1;MAGI2;FOXJ1
positive regulation of toll-like receptor 4 signaling pathway (GO:0034145)	2019-03-09	0.32734	1	0.246433	0.88946	-2.59364	2.89647	TICAM2;LBP;LTF
regulation of transcription from RNA polymerase II promoter in response to oxidative stress (GO:0043619)	2019-03-09	0.32734	1	0.246433	0.88946	-2.51863	2.81269	HMOX1;ANKRD2;MT3
cGMP-mediated signaling (GO:0019934)	2019-03-09	0.32734	1	0.246433	0.88946	-2.46479	2.75257	PDZD3;KCNC2;APOE
regulation of aspartic-type endopeptidase activity involved in amyloid precursor protein catabolic process (GO:1902959)	2019-03-09	0.32734	1	0.246433	0.88946	-2.39049	2.66959	EFNA1;EFNA3;PICALM
benzene-containing compound metabolic process (GO:0042537)	2019-03-09	0.32734	1	0.246433	0.88946	-2.28918	2.55645	AADAT;CYP2E1;KMO
cellular biogenic amine catabolic process (GO:0042402)	2019-03-09	0.32734	1	0.246433	0.88946	-2.16717	2.4202	CHDH;SARDH;HNMT
angiogenesis involved in wound healing (GO:0060055)	2019-03-09	0.32734	1	0.246433	0.88946	-2.08914	2.33306	ITGB3;PRCP;CD34
estrogen biosynthetic process (GO:0006703)	2019-03-09	0.32734	1	0.246433	0.88946	-2.07396	2.31611	HSD17B1;HSD17B2;HSD17B11
barbed-end actin filament capping (GO:0051016)	2019-03-09	0.32734	1	0.246433	0.88946	-2.04746	2.28651	VIL1;TWF1;ADD2
negative regulation of glucose import (GO:0046325)	2019-03-09	0.32734	1	0.246433	0.88946	-2.0389	2.27696	PID1;MZB1;ENPP1
regulation of MHC class II biosynthetic process (GO:0045346)	2019-03-09	0.32734	1	0.246433	0.88946	-2.03746	2.27535	IL10;XBP1;CIITA
ketone body biosynthetic process (GO:0046951)	2019-03-09	0.32734	1	0.246433	0.88946	-2.03523	2.27285	ACSS3;HMGCS2;ACAT1
transepithelial transport (GO:0070633)	2019-03-09	0.32734	1	0.246433	0.88946	-2.02698	2.26364	SLC23A1;GPLD1;BEST1
phospholipid homeostasis (GO:0055091)	2019-03-09	0.32734	1	0.246433	0.88946	-2.01398	2.24912	FABP3;HNF4A;APOA1
negative regulation of exocytosis (GO:0045920)	2019-03-09	0.32734	1	0.246433	0.88946	-2.00043	2.23399	ANXA1;VPS4B;SNCA
positive regulation of cell aging (GO:0090343)	2019-03-09	0.32734	1	0.246433	0.88946	-1.9874	2.21944	CDKN2A;LMNA;YPEL3
pyrimidine nucleobase metabolic process (GO:0006206)	2019-03-09	0.32734	1	0.246433	0.88946	-1.98574	2.21758	CDA;ALDH6A1;UCKL1
regulation of microvillus organization (GO:0032530)	2019-03-09	0.32734	1	0.246433	0.88946	-1.88449	2.10452	ATP8B1;CDHR2;CDHR5
histidine metabolic process (GO:0006547)	2019-03-09	0.32734	1	0.246433	0.88946	-1.87473	2.09362	HAL;UROC1;HNMT
histidine catabolic process (GO:0006548)	2019-03-09	0.32734	1	0.246433	0.88946	-1.86348	2.08106	HAL;UROC1;HNMT
arachidonate transport (GO:1903963)	2019-03-09	0.32734	1	0.246433	0.88946	-1.85172	2.06792	PLA2G1B;DRD2;DRD4
regulation of dendritic cell antigen processing and presentation (GO:0002604)	2019-03-09	0.32734	1	0.246433	0.88946	-1.78569	1.99418	SLC11A1;NOD1;FCGR2B
defense response to protozoan (GO:0042832)	2019-03-09	0.32734	1	0.246433	0.88946	-1.77393	1.98105	BATF2;CLEC7A;SLC11A1
dimeric G-protein coupled receptor signaling pathway (GO:0038042)	2019-03-09	0.32734	1	0.246433	0.88946	-1.74685	1.9508	RAMP3;ADM;RAMP1
cellular response to prostaglandin E stimulus (GO:0071380)	2019-03-09	0.32734	1	0.246433	0.88946	-1.70279	1.9016	PTGER4;TNFSF4;PTGDR
negative regulation of platelet aggregation (GO:0090331)	2019-03-09	0.32734	1	0.246433	0.88946	-1.67638	1.87211	CEACAM1;C1QTNF1;ALOX12
imidazole-containing compound catabolic process (GO:0052805)	2019-03-09	0.32734	1	0.246433	0.88946	-1.67543	1.87104	HAL;UROC1;HNMT
positive regulation of macrophage differentiation (GO:0045651)	2019-03-09	0.32734	1	0.246433	0.88946	-1.67301	1.86834	IL34;LIF;RIPK1
intestinal cholesterol absorption (GO:0030299)	2019-03-09	0.32734	1	0.246433	0.88946	-1.65409	1.84722	NPC1L1;SOAT2;CEL
glycerolipid biosynthetic process (GO:0045017)	2019-03-09	0.32734	1	0.246433	0.88946	-1.64931	1.84188	CPNE6;CPNE3;CRLS1
stress-induced premature senescence (GO:0090400)	2019-03-09	0.32734	1	0.246433	0.88946	-1.64307	1.83491	CDKN1A;PLA2R1;ARNTL
cellular response to nitric oxide (GO:0071732)	2019-03-09	0.32734	1	0.246433	0.88946	-1.63844	1.82974	KCNC2;MT3;AQP1
negative regulation of protein complex disassembly (GO:0043242)	2019-03-09	0.32734	1	0.246433	0.88946	-1.63487	1.82575	CLEC16A;IRAK3;TNF
regulation of fibroblast apoptotic process (GO:2000269)	2019-03-09	0.32734	1	0.246433	0.88946	-1.60278	1.78992	BTG1;STK17B;GAS6
cellular response to reactive nitrogen species (GO:1902170)	2019-03-09	0.32734	1	0.246433	0.88946	-1.55708	1.73888	KCNC2;MT3;AQP1
glycosyl compound metabolic process (GO:1901657)	2019-03-09	0.32734	1	0.246433	0.88946	-1.5277	1.70607	KLB;KL;NME5
negative regulation of protein homooligomerization (GO:0032463)	2019-03-09	0.32734	1	0.246433	0.88946	-1.51314	1.68981	GBA;CRYAB;CLU
positive regulation of tissue remodeling (GO:0034105)	2019-03-09	0.32734	1	0.246433	0.88946	-1.49585	1.6705	IL15;IL23A;TMBIM1
positive regulation of steroid biosynthetic process (GO:0010893)	2019-03-09	0.32734	1	0.246433	0.88946	-1.46437	1.63534	STARD4;FGF1;TNF
arachidonic acid secretion (GO:0050482)	2019-03-09	0.32734	1	0.246433	0.88946	-1.43344	1.6008	PLA2G1B;DRD2;DRD4
regulation of dopamine uptake involved in synaptic transmission (GO:0051584)	2019-03-09	0.32734	1	0.246433	0.88946	-1.42929	1.59616	DRD2;DRD4;SNCA
mRNA cleavage (GO:0006379)	2019-03-09	0.32734	1	0.246433	0.88946	-1.40386	1.56777	ERN1;PCF11;RNASE4
galactose catabolic process (GO:0019388)	2019-03-09	0.32734	1	0.246433	0.88946	-1.40245	1.56619	GALT;GALM;PGM1
interleukin-1 beta secretion (GO:0050702)	2019-03-09	0.32734	1	0.246433	0.88946	-1.39882	1.56214	GBP5;NLRC4;TLR4
negative regulation of T-helper cell differentiation (GO:0045623)	2019-03-09	0.32734	1	0.246433	0.88946	-1.38394	1.54552	ANXA1;TNFSF4;SMAD7
ventricular cardiac muscle cell membrane repolarization (GO:0099625)	2019-03-09	0.32734	1	0.246433	0.88946	-1.38345	1.54498	KCNJ8;KCND3;KCNQ1
phenol-containing compound biosynthetic process (GO:0046189)	2019-03-09	0.32734	1	0.246433	0.88946	-1.35224	1.51012	MOXD1;CITED1;DCT
aldehyde biosynthetic process (GO:0046184)	2019-03-09	0.32734	1	0.246433	0.88946	-1.34484	1.50185	CYP11B2;CYP11B1;PNPO
regulation of amyloid fibril formation (GO:1905906)	2019-03-09	0.32734	1	0.246433	0.88946	-1.17536	1.31259	APOE;CRYAB;CLU
osteoblast development (GO:0002076)	2019-03-09	0.32734	1	0.246433	0.88946	-1.01369	1.13205	TNN;CLEC5A;PTHLH
protein polymerization (GO:0051258)	1946-12-01	0.327703	1	0.125262	0.781921	-0.912828	1.01839	VIL1;FGB;FGA;TRIM6;GSN;GPX4;FGG;CHMP3;ANG;CASQ1;ARHGAP6;AIF1
positive regulation of G2/M transition of mitotic cell cycle (GO:0010971)	2019-05-17	0.328264	1	0.204609	0.84521	-2.03216	2.2637	RAD51B;CCNB1;VPS4B;CDK1;RAB11A
regulation of water loss via skin (GO:0033561)	2019-05-17	0.328264	1	0.204609	0.84521	-1.7754	1.97768	SFN;ALOX12;ALOXE3;RPTN;HRNR
establishment of skin barrier (GO:0061436)	2019-05-17	0.328264	1	0.204609	0.84521	-1.6096	1.793	SFN;ALOX12;ALOXE3;RPTN;HRNR
stabilization of membrane potential (GO:0030322)	2019-05-17	0.328264	1	0.204609	0.84521	-1.50752	1.67928	KCNK6;KCNK13;KCNK16;KCNN4;KCNK4
regulation of systemic arterial blood pressure by hormone (GO:0001990)	2019-05-17	0.328264	1	0.204609	0.84521	-1.47328	1.64114	ENPEP;EDN2;CYP11B2;AVPR2;AVPR1A
positive regulation of macrophage derived foam cell differentiation (GO:0010744)	2019-05-17	0.328264	1	0.204609	0.84521	-1.46202	1.62859	MSR1;PRKCH;PLA2G2A;PLA2G10;APOB
heme biosynthetic process (GO:0006783)	2019-05-17	0.328264	1	0.204609	0.84521	-1.34572	1.49905	ALAS2;FECH;TSPO;CPOX;HCRT
hyaluronan catabolic process (GO:0030214)	2019-05-17	0.328264	1	0.204609	0.84521	-1.26505	1.40919	CEMIP;HEXB;HEXA;LYVE1;CD44
positive regulation of epithelial cell apoptotic process (GO:1904037)	2019-05-17	0.328264	1	0.204609	0.84521	-1.22989	1.37002	SFRP4;CD40;IL6;GSN;RGCC
positive regulation of regulated secretory pathway (GO:1903307)	2019-05-17	0.328264	1	0.204609	0.84521	-1.20601	1.34341	SYT4;TMEM27;RAB3A;RAB27A;DOC2B
positive regulation of response to endoplasmic reticulum stress (GO:1905898)	2019-05-17	0.328264	1	0.204609	0.84521	-1.03397	1.15177	ERN1;XBP1;PMAIP1;BAK1;FCGR2B
positive regulation of DNA-templated transcription, initiation (GO:2000144)	2019-05-17	0.328264	1	0.204609	0.84521	-0.919516	1.02428	FOSL1;SUB1;MITF;HNF1B;HNF1A
positive regulation of endoplasmic reticulum unfolded protein response (GO:1900103)	2019-04-13	0.329787	1	0.224415	0.87724	-2.10566	2.33583	ERN1;XBP1;AGR2;BAK1
positive regulation of DNA-dependent DNA replication (GO:2000105)	2019-04-13	0.329787	1	0.224415	0.87724	-1.94783	2.16074	BMP4;ATRX;INO80;BMP6
response to interleukin-6 (GO:0070741)	2019-04-13	0.329787	1	0.224415	0.87724	-1.92229	2.13242	SELPLG;PID1;CITED1;TDGF1
positive regulation of amyloid precursor protein catabolic process (GO:1902993)	2019-04-13	0.329787	1	0.224415	0.87724	-1.84884	2.05093	EFNA1;EFNA3;CLU;PICALM
regulation of cytokine biosynthetic process (GO:0042035)	2019-04-13	0.329787	1	0.224415	0.87724	-1.68736	1.8718	NLRP12;PRG2;GATA3;EREG
regulation of bone remodeling (GO:0046850)	2019-04-13	0.329787	1	0.224415	0.87724	-1.64496	1.82476	CSF1R;BGLAP;ITGB3;S1PR1
negative regulation of vascular smooth muscle cell proliferation (GO:1904706)	2019-04-13	0.329787	1	0.224415	0.87724	-1.60821	1.784	IL10;ADIPOQ;PPARG;APLN
aromatic compound biosynthetic process (GO:0019438)	2019-04-13	0.329787	1	0.224415	0.87724	-1.59352	1.76771	GCH1;TPK1;PNPO;ACMSD
serine family amino acid biosynthetic process (GO:0009070)	2019-04-13	0.329787	1	0.224415	0.87724	-1.54097	1.70941	SERINC3;GGT1;SEPHS2;PSPH
response to prostaglandin E (GO:0034695)	2019-04-13	0.329787	1	0.224415	0.87724	-1.49532	1.65877	TGFBR3;PTGER4;TNFSF4;PTGDR
regulation of intrinsic apoptotic signaling pathway in response to DNA damage by p53 class mediator (GO:1902165)	2019-04-13	0.329787	1	0.224415	0.87724	-1.47567	1.63697	CD74;MUC1;TAF9;CD44
nonribosomal peptide biosynthetic process (GO:0019184)	2019-04-13	0.329787	1	0.224415	0.87724	-1.40318	1.55655	GSS;MGST2;GGT1;OPLAH
cell wall macromolecule catabolic process (GO:0016998)	2019-04-13	0.329787	1	0.224415	0.87724	-1.38352	1.53475	MANBA;LALBA;LYZL4;SPACA7
negative regulation of protein oligomerization (GO:0032460)	2019-04-13	0.329787	1	0.224415	0.87724	-1.3199	1.46417	OPRD1;GBA;CRYAB;CLU
regulation of vasculogenesis (GO:2001212)	2019-04-13	0.329787	1	0.224415	0.87724	-1.31914	1.46334	CEACAM1;EMP2;CD34;XDH
skeletal myofibril assembly (GO:0014866)	2019-04-13	0.329787	1	0.224415	0.87724	-1.28688	1.42754	ACTA1;MYH11;MYOM2;MYOM3
regulation of actomyosin structure organization (GO:0110020)	2019-04-13	0.329787	1	0.224415	0.87724	-1.26065	1.39844	PTGER4;ROCK1;ASAP3;WAS
endosome transport via multivesicular body sorting pathway (GO:0032509)	2019-04-13	0.329787	1	0.224415	0.87724	-1.22017	1.35355	LAPTM4B;TMEM50A;VPS4B;TMEM50B
positive regulation of SMAD protein import into nucleus (GO:0060391)	2019-04-13	0.329787	1	0.224415	0.87724	-1.11806	1.24027	BMP4;DAB2;NODAL;BMP6
prostanoid metabolic process (GO:0006692)	2019-04-13	0.329787	1	0.224415	0.87724	-1.02809	1.14047	HPGDS;ACOX1;PTGR2;PTGES
regulation of retrograde protein transport, ER to cytosol (GO:1904152)	2019-04-13	0.329787	1	0.224415	0.87724	-1.00939	1.11972	BCAP31;ERLEC1;DERL3;EDEM1
regulation of T cell differentiation in thymus (GO:0033081)	2019-04-13	0.329787	1	0.224415	0.87724	-1.00833	1.11854	BMP4;IHH;FOXJ1;ADAM8
peptidyl-methionine modification (GO:0018206)	2019-04-13	0.329787	1	0.224415	0.87724	-0.995241	1.10403	NAA20;APOA2;APOA1;METAP1
keratan sulfate catabolic process (GO:0042340)	2019-04-13	0.329787	1	0.224415	0.87724	-0.976081	1.08277	GLB1;HEXB;HEXA;OGN
regulation of hormone secretion (GO:0046883)	2019-04-13	0.329787	1	0.224415	0.87724	-0.91445	1.01441	IL11;ANXA1;LIF;OSM
monocyte chemotaxis (GO:0002548)	1942-11-01	0.333851	1	0.1359	0.793163	-0.604615	0.6633	LGALS3;IL6;FLT1;CCL8;ANXA1;CCL20;CCL5;CCL4;CCL2;TNFSF11;CCL17
phosphate-containing compound metabolic process (GO:0006796)	44/184	0.340029	1	0.0267428	0.468403	-0.45465	0.490442	IPPK;ISYNA1;HTR2B;PLA2G5;AGPAT2;PLB1;PIK3CG;GK5;PPP3CB;DUSP10;IMPA2;INPP5D;ACP6;ENPP1;TNFAIP8L3;ENPP3;SLC17A2;IP6K3;SLC17A4;PLA2G2D;TIGAR;PLA2G2E;PLA2G4D;GPX4;PLA2G4E;PLA2G4B;LIMK2;EPHX2;STAT3;PLA2G2A;MOCOS;ACYP2;THNSL2;PLA2G16;PTPRB;PTPRC;SHPK;PLBD1;ALDOB;PLCD3;CALM1;FBP1;PLCD1;FBP2
regulation of regulated secretory pathway (GO:1903305)	1938-10-01	0.340285	1	0.147682	0.816992	-0.657799	0.709089	RPH3A;SYT4;RAB3A;SYTL1;C2CD4A;RAB27A;SYT15;DOC2B;SYTL5;SYT8
positive regulation of cell motility (GO:2000147)	43/180	0.345109	1	0.0286078	0.473868	-0.39681	0.422164	CSF1R;SEMA7A;CEMIP;FLT1;CD151;SEMA3E;FGF1;EGFR;CXCL16;WNT11;GPNMB;PDCD10;PLAU;PDGFD;SPOCK2;CCL5;FAM110C;PDGFC;PDPN;GCNT2;CTSH;TAC4;PTK2B;CPNE3;CCR1;XBP1;F10;INSR;SPHK1;TACR2;LAMB1;TACR1;PLET1;MMP9;FGR;VIL1;COL1A1;DAB2;MYO1C;IL1B;MYADM;TDGF1;HBEGF
cellular glucose homeostasis (GO:0001678)	1934-09-01	0.347036	1	0.160793	0.816992	-0.512203	0.542078	ERN1;HK3;XBP1;HKDC1;PCK1;GAS6;OGT;FOXA3;HK1
regulation of bone mineralization (GO:0030500)	13/51	0.350221	1	0.126881	0.783026	-0.63416	0.665355	CCR1;SRGN;KL;ECM1;ISG15;ATRAID;BMP6;P2RX7;BMP4;CYP27B1;S1PR1;ENPP1;PTK2B
B cell proliferation (GO:0042100)	2019-08-30	0.354142	1	0.175467	0.836944	-1.31111	1.361	IL10;CD79A;CD40;PTPRC;IFNE;IFNK;MS4A1;GAPT
positive regulation of transcription from RNA polymerase II promoter in response to stress (GO:0036003)	2019-08-30	0.354142	1	0.175467	0.836944	-1.2064	1.25231	MUC1;CEBPB;CREB3L3;CREB3L1;HSF4;MT3;KLF2;NFE2L2
regulation of neutrophil chemotaxis (GO:0090022)	2019-08-30	0.354142	1	0.175467	0.836944	-1.16527	1.20961	BST1;CD74;C5AR2;RAC2;MOSPD2;NCKAP1L;PPBP;KIF20B
positive regulation of interleukin-1 secretion (GO:0050716)	2019-08-30	0.354142	1	0.175467	0.836944	-1.15707	1.2011	P2RX7;GSDMD;NLRP12;CASP1;TLR8;TRIM16;LGALS9;TLR4
positive regulation of myeloid cell differentiation (GO:0045639)	2019-08-30	0.354142	1	0.175467	0.836944	-0.993721	1.03154	SCIN;THPO;STAT1;STAT3;NCKAP1L;INHBA;GATA1;HOXA5
regulation of macrophage derived foam cell differentiation (GO:0010743)	2019-08-30	0.354142	1	0.175467	0.836944	-0.940248	0.976031	MSR1;PRKCH;ITGB3;PLA2G2A;PLA2G10;ADIPOQ;PPARG;APOB
cellular response to cadmium ion (GO:0071276)	2019-08-30	0.354142	1	0.175467	0.836944	-0.891769	0.925707	NCF1;CHUK;MAPK1;FOS;MT4;MMP9;MT3;EGFR
positive regulation of epidermal growth factor receptor signaling pathway (GO:0045742)	2019-08-30	0.354142	1	0.175467	0.836944	-0.589783	0.612228	NCF1;PLAUR;AGR2;PTK6;CBL;MMP9;EREG;ART4
iron ion homeostasis (GO:0055072)	16/64	0.355907	1	0.109146	0.720082	-0.751657	0.776526	ATP6V1A;ATP6V1G1;ALAS2;CCDC115;TMPRSS6;SLC11A1;SLC40A1;BMP6;TFR2;FTH1;LCN2;HMOX1;B2M;HMOX2;ABCG2;PICALM
mitochondrial electron transport, NADH to ubiquinone (GO:0006120)	1947-12-01	0.357521	1	0.13767	0.802151	-0.680067	0.699491	NDUFA8;NDUFB8;NDUFS8;NDUFB6;NDUFB10;NDUFS7;NDUFB5;NDUFB11;NDUFB4;NDUFS4;NDUFB2;NDUFC2
positive regulation of signal transduction (GO:0009967)	49/207	0.358179	1	0.0233683	0.448683	-0.345032	0.354252	MESP1;FLT1;ITGB3;IHH;TREM2;FGF1;ESM1;NPTN;CTSH;RSPO3;TNFSF11;FGFBP1;ATP6AP2;ADIPOQ;EMP2;ERN1;KAT2B;ELF3;IL1B;PRKD2;CD226;TRIM16;ITGA5;GAS6;SHANK3;ATP6V0C;TLR3;CD63;GATA3;AGPAT2;DLL4;C3;CYP27B1;PDCD10;PTK2B;BAK1;CD74;ZRANB1;XBP1;STAT3;LY86;KLK14;MT3;BMP6;PTPRC;MYO1C;IL7;TSPAN17;ASXL2
regulation of viral release from host cell (GO:1902186)	2019-07-26	0.361644	1	0.192009	0.84521	-1.41081	1.43493	VPS4B;CHMP2B;CHMP4C;TRIM25;CHMP3;TRIM15;TRIM21
positive regulation of leukocyte mediated cytotoxicity (GO:0001912)	2019-07-26	0.361644	1	0.192009	0.84521	-1.17456	1.19464	IL23A;IL23R;STX7;STAP1;SLAMF6;CD226;IL12RB1
signal peptide processing (GO:0006465)	2019-07-26	0.361644	1	0.192009	0.84521	-1.00807	1.0253	PROC;F10;BGLAP;PROZ;F2;GAS6;SEC11C
canonical glycolysis (GO:0061621)	2019-07-26	0.361644	1	0.192009	0.84521	-0.928488	0.944361	HK3;PKLR;PGAM2;ALDOB;BPGM;PFKP;HK1
glucose catabolic process to pyruvate (GO:0061718)	2019-07-26	0.361644	1	0.192009	0.84521	-0.883981	0.899093	HK3;PKLR;PGAM2;ALDOB;BPGM;PFKP;HK1
glycolytic process through glucose-6-phosphate (GO:0061620)	2019-07-26	0.361644	1	0.192009	0.84521	-0.780823	0.794171	HK3;PKLR;PGAM2;ALDOB;BPGM;PFKP;HK1
positive regulation of calcium ion transmembrane transport (GO:1904427)	2019-07-26	0.361644	1	0.192009	0.84521	-0.607401	0.617785	CEMIP;RAMP3;APLNR;CASQ1;F2;SNCA;F2RL3
regulation of vascular smooth muscle cell proliferation (GO:1904705)	2019-07-26	0.361644	1	0.192009	0.84521	-0.540297	0.549534	IL10;ERN1;ADIPOQ;PPARG;MEF2D;MMP9;APLN
response to metal ion (GO:0010038)	18/73	0.366385	1	0.101563	0.713811	-0.681608	0.684382	FGB;SLC30A6;FGA;SLC30A2;CAV1;PDCD6;SLC30A4;FGG;ITPR3;AQP3;MT3;CRIP1;NDRG1;IL1A;TFR2;MTF1;CALM1;SNCA
regulation of neuron death (GO:1901214)	18/73	0.366385	1	0.101563	0.713811	-0.680198	0.682966	ITGAM;GBA;RRAS2;FOS;GRIN2B;BTBD10;EIF2S1;CLU;TBK1;GPNMB;CCL5;VPS35;APOE;IKBKG;FCGR2B;CD34;SNCA;PICALM
negative regulation of macromolecule metabolic process (GO:0010605)	30/125	0.368922	1	0.0569246	0.576011	-0.265431	0.264679	OPRD1;LRPAP1;CD3E;TNF;DLL4;TRIM6;PDCD10;LGALS9;CD34;XDH;HAVCR2;CCR1;MSR1;NDFIP2;SFMBT2;CNPY2;KLF4;UPK3B;PARP14;ESR1;APLN;PARP10;CD28;MYADM;PGR;CD46;NEIL1;OPTN;ENG;PICALM
positive regulation of defense response to virus by host (GO:0002230)	2019-06-22	0.369585	1	0.210827	0.856313	-1.51643	1.50942	TRIM6;STAT1;SIN3A;IL23A;IL23R;IL12RB1
negative regulation of G-protein coupled receptor protein signaling pathway (GO:0045744)	2019-06-22	0.369585	1	0.210827	0.856313	-1.45836	1.45162	RGS2;CCL5;PLEK;KLK14;DRD2;SNCA
negative regulation of viral process (GO:0048525)	2019-06-22	0.369585	1	0.210827	0.856313	-1.42043	1.41386	ZFP36;STAT1;TRIM14;TRIM21;LTF;MBL2
mesoderm development (GO:0007498)	2019-06-22	0.369585	1	0.210827	0.856313	-1.1727	1.16728	HES7;MESP1;T;TIE1;TBX6;IKZF3
long-term synaptic potentiation (GO:0060291)	2019-06-22	0.369585	1	0.210827	0.856313	-1.1026	1.0975	TSHZ3;NPTN;PTK2B;GRIN2C;GRIN2B;SHANK3
ERK1 and ERK2 cascade (GO:0070371)	2019-06-22	0.369585	1	0.210827	0.856313	-0.849838	0.845907	PTGER4;HTR2B;CTSH;MAPK1;LGALS9;MT3
positive regulation of leukocyte cell-cell adhesion (GO:1903039)	2019-06-22	0.369585	1	0.210827	0.856313	-0.842209	0.838313	CCDC88B;CCL2;TNFSF11;TNF;CD44;CCR2
establishment of protein localization to vacuole (GO:0072666)	2019-06-22	0.369585	1	0.210827	0.856313	-0.837061	0.833189	TMEM50A;TMEM50B;VPS41;VPS13A;VPS25;VPS28
positive regulation of cysteine-type endopeptidase activity (GO:2001056)	14/56	0.37089	1	0.127907	0.783026	-0.541804	0.537388	BCAP31;PDCD6;CIDEB;NOD1;MEFV;GRIN2B;TNF;PERP;ARL6IP5;CASP1;PMAIP1;BAK1;SOX7;NODAL
negative regulation of response to external stimulus (GO:0032102)	26/108	0.375775	1	0.070496	0.610437	-0.427496	0.418418	PTGER4;RTN4R;SERPINE1;GBA;CXCL17;NOD1;NLRC3;GATA3;METRNL;MEFV;CDH5;NLRP5;VPS35;TNFAIP8L2;APOE;DRD2;IL10;ADIPOQ;APOA1;KLF4;SIGIRR;NLRP12;PPM1B;PROC;PPARG;LTF
pigment granule transport (GO:0051904)	2019-05-18	0.378	1	0.232501	0.88946	-1.74257	1.69528	RAB27A;RAB27B;RAB17;BBS5;RAB11A
regulation of receptor recycling (GO:0001919)	2019-05-18	0.378	1	0.232501	0.88946	-1.73944	1.69224	RAMP3;ANXA2;KIF16B;OPTN;SNCA
positive regulation of stem cell proliferation (GO:2000648)	2019-05-18	0.378	1	0.232501	0.88946	-1.64804	1.60331	PTPRC;THPO;LTBP2;DRD2;N4BP2L2
positive regulation of cell cycle G2/M phase transition (GO:1902751)	2019-05-18	0.378	1	0.232501	0.88946	-1.61342	1.56963	RAD51B;CCNB1;VPS4B;CDK1;RAB11A
negative regulation of interleukin-8 production (GO:0032717)	2019-05-18	0.378	1	0.232501	0.88946	-1.34976	1.31313	IL10;ANXA1;ANXA4;BCL3;KLF4
regulation of protein localization to membrane (GO:1905475)	2019-05-18	0.378	1	0.232501	0.88946	-1.30974	1.27419	VAMP8;GSN;STX7;CRIPT;LDLRAP1
ureteric bud development (GO:0001657)	2019-05-18	0.378	1	0.232501	0.88946	-1.29342	1.25832	BMP4;WNT11;WT1;LHX1;FOXJ1
positive regulation of dendrite extension (GO:1903861)	2019-05-18	0.378	1	0.232501	0.88946	-1.23328	1.19981	CPNE9;ITSN2;SYT4;CPNE6;RASAL1
positive regulation of G-protein coupled receptor protein signaling pathway (GO:0045745)	2019-05-18	0.378	1	0.232501	0.88946	-1.08142	1.05207	C3;GRP;KLK14;VPS35;F2
DNA catabolic process (GO:0006308)	2019-05-18	0.378	1	0.232501	0.88946	-1.07828	1.04902	ISG20;TATDN1;DNASE1;DNASE1L3;DNASE1L1
response to interferon-alpha (GO:0035455)	2019-05-18	0.378	1	0.232501	0.88946	-1.06606	1.03713	BST2;PYHIN1;MX2;GATA3;GAS6
melanosome transport (GO:0032402)	2019-05-18	0.378	1	0.232501	0.88946	-1.02908	1.00115	RAB27A;RAB27B;RAB17;BBS5;RAB11A
cardiac muscle cell contraction (GO:0086003)	2019-05-18	0.378	1	0.232501	0.88946	-0.986731	0.959952	CACNA2D1;CACNA1D;SCN3B;SCN1B;SCN1A
nucleotide catabolic process (GO:0009166)	2019-05-18	0.378	1	0.232501	0.88946	-0.930375	0.905125	NT5E;PNP;GDA;SAMHD1;XDH
positive regulation of nitrogen compound metabolic process (GO:0051173)	2019-05-18	0.378	1	0.232501	0.88946	-0.92798	0.902795	GBA;ACSL3;GATA3;KLF4;KLF2
defense response to fungus (GO:0050832)	2019-05-18	0.378	1	0.232501	0.88946	-0.831939	0.809361	RARRES2;CTSG;S100A9;S100A8;LTF
regulation of lamellipodium organization (GO:1902743)	2019-05-18	0.378	1	0.232501	0.88946	-0.799156	0.777467	VIL1;PDPN;WAS;TWF1;CD44
response to organonitrogen compound (GO:0010243)	13/52	0.379043	1	0.138735	0.80584	-0.767044	0.744114	AVPR2;IRAK3;AVPR1A;TRPV1;HCRTR1;GPRC6A;ERLEC1;IL6;TRIM25;QRFPR;DRD2;DRD4;GPIHBP1
cellular response to interferon-gamma (GO:0071346)	28/117	0.38191	1	0.0656242	0.60873	-0.113255	0.109016	SP100;CIITA;PTAFR;IFI30;AIF1;ICAM1;CCL8;CCL5;CCL4;CASP1;TRIM25;CCL2;LGALS9;GBP2;IL12RB1;B2M;TRIM21;CCL17;JAK1;STAT1;CCL20;OAS2;IRF1;IRF7;IRF6;TDGF1;CD44;IRF9
bone development (GO:0060348)	1935-09-01	0.382401	1	0.177808	0.836944	-1.14225	1.09803	VKORC1;PTGER4;SFRP4;RANBP3L;PTPRC;MMP13;SBDS;STC1;LTF
epithelial tube morphogenesis (GO:0060562)	1935-09-01	0.382401	1	0.177808	0.836944	-0.902664	0.867716	BMP4;MESP1;CSF1R;SOX17;COL4A1;LHX1;CSNK2B;PRKD2;GATA3
positive regulation of leukocyte migration (GO:0002687)	1935-09-01	0.382401	1	0.177808	0.836944	-0.828027	0.795969	LGALS3;IL6;EDN2;ADAM8;MADCAM1;PPBP;ZP3;TNF;ICAM1
positive regulation of exocytosis (GO:0045921)	1935-09-01	0.382401	1	0.177808	0.836944	-0.77474	0.744745	FGB;FGA;RAB3A;VPS4B;FGG;RAB27A;RAB27B;RAB5A;EXPH5
regulation of interferon-beta production (GO:0032648)	1935-09-01	0.382401	1	0.177808	0.836944	-0.684608	0.658103	IFIH1;PPM1B;TBK1;IRF1;IRF7;POLR3G;NLRC3;TLR4;TLR3
regulation of interleukin-1 beta secretion (GO:0050706)	1935-09-01	0.382401	1	0.177808	0.836944	-0.634979	0.610395	P2RX7;GSDMD;NLRP12;CASP1;APOA1;TLR8;TRIM16;LGALS9;TLR4
anterior/posterior pattern specification (GO:0009952)	1935-09-01	0.382401	1	0.177808	0.836944	-0.554902	0.533418	TIFAB;CDX2;WT1;LHX1;ATP6AP2;GATA4;HOXD3;TDGF1;CFC1
mammary gland epithelium development (GO:0061180)	2019-04-14	0.386875	1	0.25789	0.890723	-2.01113	1.90988	CSF1R;IRF6;WNT2;WNT3
regulation of endothelial cell chemotaxis (GO:2001026)	2019-04-14	0.386875	1	0.25789	0.890723	-1.96126	1.86252	P2RX4;HSPB1;PRKD2;FGF1
dicarboxylic acid catabolic process (GO:0043649)	2019-04-14	0.386875	1	0.25789	0.890723	-1.80535	1.71446	ACOT8;GLUL;ASPA;ACOT4
cellular response to low-density lipoprotein particle stimulus (GO:0071404)	2019-04-14	0.386875	1	0.25789	0.890723	-1.69868	1.61316	FCER1G;SYK;ITGB2;PPARG
regulation of glucose import in response to insulin stimulus (GO:2001273)	2019-04-14	0.386875	1	0.25789	0.890723	-1.67123	1.58709	PID1;RARRES2;MZB1;SORBS1
positive regulation of ERAD pathway (GO:1904294)	2019-04-14	0.386875	1	0.25789	0.890723	-1.61994	1.53839	BCAP31;EDEM1;CAV1;NFE2L2
regulation of cytolysis (GO:0042268)	2019-04-14	0.386875	1	0.25789	0.890723	-1.55816	1.47972	P2RX7;CFHR2;LBP;GPLD1
negative regulation of epidermal growth factor-activated receptor activity (GO:0007175)	2019-04-14	0.386875	1	0.25789	0.890723	-1.54889	1.47091	ERRFI1;CBL;VPS25;SNX6
regulation of T cell cytokine production (GO:0002724)	2019-04-14	0.386875	1	0.25789	0.890723	-1.54358	1.46587	TNFSF4;B2M;MALT1;SMAD7
glutamine family amino acid biosynthetic process (GO:0009084)	2019-04-14	0.386875	1	0.25789	0.890723	-1.48955	1.41456	CPS1;GLS2;NAGS;GLUL
motile cilium assembly (GO:0044458)	2019-04-14	0.386875	1	0.25789	0.890723	-1.42748	1.35562	MCIDAS;LRRC6;RSPH9;BBS5
negative regulation of blood pressure (GO:0045776)	2019-04-14	0.386875	1	0.25789	0.890723	-1.41919	1.34774	ADIPOQ;PRCP;DRD2;APLN
positive regulation of T cell mediated cytotoxicity (GO:0001916)	2019-04-14	0.386875	1	0.25789	0.890723	-1.36765	1.29879	IL23A;IL23R;STX7;IL12RB1
toll-like receptor 9 signaling pathway (GO:0034162)	2019-04-14	0.386875	1	0.25789	0.890723	-1.36303	1.29441	UNC93B1;TNIP2;TLR8;MYD88
intestinal absorption (GO:0050892)	2019-04-14	0.386875	1	0.25789	0.890723	-1.35446	1.28626	FABP2;NPC1L1;KCNQ1;SLC2A2
regulation of cAMP metabolic process (GO:0030814)	2019-04-14	0.386875	1	0.25789	0.890723	-1.29922	1.23381	NPPC;RAMP3;ADM;RAMP1
nucleotide-sugar metabolic process (GO:0009225)	2019-04-14	0.386875	1	0.25789	0.890723	-1.29088	1.22589	CSGALNACT1;GALT;UGP2;B4GALNT2
sodium ion export from cell (GO:0036376)	2019-04-14	0.386875	1	0.25789	0.890723	-1.2705	1.20653	ATP4B;FXYD2;ATP1A4;ATP1B1
regulation of macromolecule biosynthetic process (GO:0010556)	2019-04-14	0.386875	1	0.25789	0.890723	-1.2603	1.19685	PRG2;MITF;GATA3;FOLR2
glycerolipid catabolic process (GO:0046503)	2019-04-14	0.386875	1	0.25789	0.890723	-1.21242	1.15138	PLA2G4D;PLA2G4B;ABHD2;ENPP6
response to iron ion (GO:0010039)	2019-04-14	0.386875	1	0.25789	0.890723	-1.20642	1.14568	TFR2;B2M;BMP6;SNCA
regulation of granulocyte macrophage colony-stimulating factor production (GO:0032645)	2019-04-14	0.386875	1	0.25789	0.890723	-1.1153	1.05915	CD84;IL23A;IL1B;IL23R
positive regulation of actin nucleation (GO:0051127)	2019-04-14	0.386875	1	0.25789	0.890723	-1.11491	1.05878	GSN;SCIN;WAS;WHAMM
renal absorption (GO:0070293)	2019-04-14	0.386875	1	0.25789	0.890723	-1.08629	1.0316	GSN;KCNQ1;HNF1A;SGK1
sodium ion export (GO:0071436)	2019-04-14	0.386875	1	0.25789	0.890723	-1.05637	1.00318	ATP4B;FXYD2;ATP1A4;ATP1B1
DNA damage response, signal transduction by p53 class mediator resulting in transcription of p21 class mediator (GO:0006978)	2019-04-14	0.386875	1	0.25789	0.890723	-1.01668	0.965498	MUC1;SP100;RPS6KA6;RPS27L
regulation of biomineral tissue development (GO:0070167)	2019-04-14	0.386875	1	0.25789	0.890723	-0.99145	0.941535	CYP27B1;S1PR1;ENPP1;GAS6
negative regulation of cartilage development (GO:0061037)	2019-04-14	0.386875	1	0.25789	0.890723	-0.866589	0.82296	WNT11;EFEMP1;NKX3-2;PTHLH
lymphocyte differentiation (GO:0030098)	18/74	0.390681	1	0.110009	0.72299	-0.598532	0.562538	BLK;IL10;IL11;FLT3;TXK;RHOH;HNF1A;CD3D;DLL4;CD79B;ADGRG3;ZAP70;CD79A;KLF6;PTPRC;IFNE;CLCF1;IFNK
regulation of cell adhesion mediated by integrin (GO:0033628)	2019-08-31	0.392019	1	0.194588	0.84521	-1.12634	1.05476	DPP4;EFNA1;MUC1;SYK;PLAU;SERPINE1;NCKAP1L;PIK3CG
cellular response to drug (GO:0035690)	2019-08-31	0.392019	1	0.194588	0.84521	-0.835226	0.782145	PPP3CB;IL1B;KCNQ1;ADIPOQ;GAS6;MT3;FBP1;GPLD1
positive regulation of B cell proliferation (GO:0030890)	2019-08-31	0.392019	1	0.194588	0.84521	-0.798086	0.747365	SASH3;BST1;CD74;PTPRC;IL7;CLCF1;CD38;NCKAP1L
regulation of I-kappaB kinase/NF-kappaB signaling (GO:0043122)	48/205	0.392386	1	0.0284082	0.472248	-0.34031	0.318363	ANKRD17;CD40;ECM1;SLC44A2;ZFAND6;HTR2B;HSPB1;NOD1;NLRC3;TNF;MALT1;TBK1;LGALS1;UBD;NLRP5;S100A13;CASP1;HMOX1;TRIM25;RIPK1;IKBKG;LGALS9;CD74;NDFIP2;UNC5CL;TICAM2;CHUK;STAT1;PLEKHG5;ADIPOQ;SHISA5;RHOH;RHOC;TICAM1;ESR1;BST2;IL1A;NLRP12;PPM1B;TNIP2;IL1B;TNIP3;BCL3;S100A4;OPTN;BIRC2;MYD88;LTF
regulation of cell-cell adhesion mediated by cadherin (GO:2000047)	2019-03-10	0.395977	1	0.28838	0.91337	-2.02372	1.87478	RGCC;SERPINF2;PLG
myeloid leukocyte mediated immunity (GO:0002444)	2019-03-10	0.395977	1	0.28838	0.91337	-1.97727	1.83174	IL6;PLA2G1B;SERPINB9
regulation of leukocyte activation (GO:0002694)	2019-03-10	0.395977	1	0.28838	0.91337	-1.97138	1.82628	CD74;SHPK;PLA2G10
regulation of endoplasmic reticulum unfolded protein response (GO:1900101)	2019-03-10	0.395977	1	0.28838	0.91337	-1.92809	1.78618	ERN1;XBP1;BAK1
protein localization to vacuole (GO:0072665)	2019-03-10	0.395977	1	0.28838	0.91337	-1.92312	1.78157	SH3GLB1;RNF128;LAMTOR5
positive regulation of hemostasis (GO:1900048)	2019-03-10	0.395977	1	0.28838	0.91337	-1.81669	1.68298	APOH;SERPINE1;F2
negative regulation of vascular endothelial growth factor receptor signaling pathway (GO:0030948)	2019-03-10	0.395977	1	0.28838	0.91337	-1.76864	1.63847	PDCD6;MMRN2;FAM129B
podosome assembly (GO:0071800)	2019-03-10	0.395977	1	0.28838	0.91337	-1.71993	1.59334	NCF1;SH3PXD2A;BIN2
regulation of striated muscle tissue development (GO:0016202)	2019-03-10	0.395977	1	0.28838	0.91337	-1.6895	1.56515	BMP4;MKL2;SOX15
peptidyl-amino acid modification (GO:0018193)	2019-03-10	0.395977	1	0.28838	0.91337	-1.68871	1.56442	APOA2;APOA1;METAP1
negative regulation of natural killer cell mediated cytotoxicity (GO:0045953)	2019-03-10	0.395977	1	0.28838	0.91337	-1.68074	1.55704	CEACAM1;SERPINB9;LGALS9
regulation of protein acetylation (GO:1901983)	2019-03-10	0.395977	1	0.28838	0.91337	-1.6009	1.48308	FAM161A;MAGEA2;ARNTL
negative regulation of leukocyte chemotaxis (GO:0002689)	2019-03-10	0.395977	1	0.28838	0.91337	-1.59918	1.48148	PADI2;STAP1;NBL1
homocysteine metabolic process (GO:0050667)	2019-03-10	0.395977	1	0.28838	0.91337	-1.57507	1.45914	CPS1;NOX4;MUT
ornithine metabolic process (GO:0006591)	2019-03-10	0.395977	1	0.28838	0.91337	-1.54687	1.43302	HNF4A;ASL;OTC
regulation of macrophage cytokine production (GO:0010935)	2019-03-10	0.395977	1	0.28838	0.91337	-1.50604	1.39519	CD74;SEMA7A;IRAK3
negative regulation of cytokine production involved in inflammatory response (GO:1900016)	2019-03-10	0.395977	1	0.28838	0.91337	-1.47652	1.36785	NLRC3;F2;MEFV
positive regulation of immunoglobulin secretion (GO:0051024)	2019-03-10	0.395977	1	0.28838	0.91337	-1.47128	1.36299	IL6;XBP1;TNFSF4
vasodilation (GO:0042311)	2019-03-10	0.395977	1	0.28838	0.91337	-1.41311	1.3091	CPS1;ADRB1;ADRB2
positive regulation of leukocyte apoptotic process (GO:2000108)	2019-03-10	0.395977	1	0.28838	0.91337	-1.40682	1.30328	HCAR2;CDKN2A;LGALS9
negative regulation of serine-type endopeptidase activity (GO:1900004)	2019-03-10	0.395977	1	0.28838	0.91337	-1.37617	1.27489	SPINK1;SPINK8;ANXA8
inositol metabolic process (GO:0006020)	2019-03-10	0.395977	1	0.28838	0.91337	-1.35612	1.25631	IPPK;ISYNA1;IMPA2
sterol catabolic process (GO:0016127)	2019-03-10	0.395977	1	0.28838	0.91337	-1.31955	1.22243	CEL;APOE;MT3
regulation of immunoglobulin secretion (GO:0051023)	2019-03-10	0.395977	1	0.28838	0.91337	-1.30025	1.20455	IL6;XBP1;TNFSF4
vacuolar proton-transporting V-type ATPase complex assembly (GO:0070072)	2019-03-10	0.395977	1	0.28838	0.91337	-1.28965	1.19473	ATP6V0A4;ALDOB;TCIRG1
interleukin-1 beta production (GO:0032611)	2019-03-10	0.395977	1	0.28838	0.91337	-1.2681	1.17477	GBP5;NLRC4;TLR4
positive regulation of nitric-oxide synthase biosynthetic process (GO:0051770)	2019-03-10	0.395977	1	0.28838	0.91337	-1.26455	1.17148	NAMPT;CCL2;TLR4
Golgi inheritance (GO:0048313)	2019-03-10	0.395977	1	0.28838	0.91337	-1.1909	1.10325	PLK3;PDCD10;CDK1
positive regulation of coagulation (GO:0050820)	2019-03-10	0.395977	1	0.28838	0.91337	-1.18553	1.09828	APOH;SERPINE1;F2
regulation of endothelial cell differentiation (GO:0045601)	2019-03-10	0.395977	1	0.28838	0.91337	-1.16423	1.07855	CEACAM1;BTG1;XDH
detection of mechanical stimulus involved in sensory perception (GO:0050974)	2019-03-10	0.395977	1	0.28838	0.91337	-1.13789	1.05414	TMC2;SCN1A;KCNK4
cholesterol catabolic process (GO:0006707)	2019-03-10	0.395977	1	0.28838	0.91337	-1.13405	1.05059	CEL;APOE;MT3
regulation of interferon-gamma secretion (GO:1902713)	2019-03-10	0.395977	1	0.28838	0.91337	-1.10484	1.02352	CD2;LGALS9;CD244
cellular response to interleukin-4 (GO:0071353)	2019-03-10	0.395977	1	0.28838	0.91337	-1.09288	1.01244	XBP1;SHPK;GATA3
ionotropic glutamate receptor signaling pathway (GO:0035235)	2019-03-10	0.395977	1	0.28838	0.91337	-1.09194	1.01157	GRIA2;PTK2B;CPEB4
potassium ion import across plasma membrane (GO:1990573)	2019-03-10	0.395977	1	0.28838	0.91337	-1.06302	0.984785	KCNJ8;FXYD2;ATP1B1
negative regulation of interleukin-17 production (GO:0032700)	2019-03-10	0.395977	1	0.28838	0.91337	-1.06277	0.984552	TNFSF4;NCKAP1L;TLR4
ether lipid metabolic process (GO:0046485)	2019-03-10	0.395977	1	0.28838	0.91337	-1.05319	0.975675	PLA2G16;PEX7;DHRS7B
serine family amino acid catabolic process (GO:0009071)	2019-03-10	0.395977	1	0.28838	0.91337	-1.05135	0.973968	GCSH;AOC1;THNSL2
fatty acid homeostasis (GO:0055089)	2019-03-10	0.395977	1	0.28838	0.91337	-0.962409	0.891575	XBP1;PRKAA2;APOE
regulation of mast cell activation (GO:0033003)	2019-03-10	0.395977	1	0.28838	0.91337	-0.959017	0.888433	CD84;CD226;CRLF2
regulation of ER-associated ubiquitin-dependent protein catabolic process (GO:1903069)	2019-03-10	0.395977	1	0.28838	0.91337	-0.955264	0.884956	BCAP31;CAV1;NFE2L2
negative regulation of amyloid-beta formation (GO:1902430)	2019-03-10	0.395977	1	0.28838	0.91337	-0.953332	0.883166	ROCK1;APOE;CLU
hexose catabolic process (GO:0019320)	2019-03-10	0.395977	1	0.28838	0.91337	-0.940076	0.870886	TKTL1;GALT;PGM1
positive regulation of ion transmembrane transport (GO:0034767)	2019-03-10	0.395977	1	0.28838	0.91337	-0.938999	0.869888	P2RX7;TRPC6;PDZK1
regulation of nephron tubule epithelial cell differentiation (GO:0072182)	2019-03-10	0.395977	1	0.28838	0.91337	-0.923558	0.855584	LHX1;LIF;GATA3
negative regulation of serine-type peptidase activity (GO:1902572)	2019-03-10	0.395977	1	0.28838	0.91337	-0.91207	0.844941	SPINK1;SPINK8;ANXA8
negative regulation of lipid localization (GO:1905953)	2019-03-10	0.395977	1	0.28838	0.91337	-0.911945	0.844826	IL6;ITGB3;TNF
mast cell mediated immunity (GO:0002448)	2019-03-10	0.395977	1	0.28838	0.91337	-0.881051	0.816205	S100A13;SERPINB9;PIK3CG
proton-transporting V-type ATPase complex assembly (GO:0070070)	2019-03-10	0.395977	1	0.28838	0.91337	-0.861299	0.797907	ATP6V0A4;ALDOB;TCIRG1
histone phosphorylation (GO:0016572)	2019-03-10	0.395977	1	0.28838	0.91337	-0.851963	0.789258	RPS6KA4;PRKAA2;NEK11
regulation of homotypic cell-cell adhesion (GO:0034110)	2019-03-10	0.395977	1	0.28838	0.91337	-0.716947	0.66418	SYK;CCL5;TNFSF11
membrane depolarization (GO:0051899)	1944-11-01	0.397024	1	0.164025	0.816992	-0.690872	0.638199	P2RX7;P2RX4;CAV1;SCN9A;SCN4A;CACNA1D;BEST2;SCN3B;TPCN2;SCN1B;SCN1A
negative regulation of ERBB signaling pathway (GO:1901185)	1944-11-01	0.397024	1	0.164025	0.816992	-0.643066	0.594037	PTPN18;ERRFI1;ITGA1;PTPN12;CBL;STAM2;EGFR;PTPN3;EREG;LGMN;HBEGF
C-terminal protein amino acid modification (GO:0018410)	20/83	0.398338	1	0.101978	0.713811	-0.536406	0.493738	CD52;LY6K;CNTN5;PSCA;TEX101;LYPD1;LYPD4;MSLN;PLET1;ALPPL2;ART4;BST1;LYPD6B;LY6D;LY6G6C;FOLR2;GPLD1;ATG4D;LY6E;GPIHBP1
organonitrogen compound catabolic process (GO:1901565)	14/57	0.398761	1	0.139254	0.80584	-0.571512	0.525444	ENPEP;LVRN;ERAP1;PRSS16;IDE;COMT;PGC;PGA5;BACE2;ADAMTS13;LIPC;ANPEP;CTSE;CTSD
cellular iron ion homeostasis (GO:0006879)	14/57	0.398761	1	0.139254	0.80584	-0.307259	0.282492	ATP6V1A;ATP6V1G1;ALAS2;CCDC115;TMPRSS6;SLC11A1;SLC40A1;BMP6;TFR2;FTH1;LCN2;HMOX1;HMOX2;ABCG2
regulation of viral entry into host cell (GO:0046596)	2019-07-27	0.402558	1	0.213676	0.86161	-1.18463	1.07791	CD74;GSN;LGALS1;TRIM25;TMPRSS2;LGALS9;P4HB
sodium ion homeostasis (GO:0055078)	2019-07-27	0.402558	1	0.213676	0.86161	-0.684208	0.622571	ATP4B;SLC12A3;SCNN1G;CYP11B2;SCNN1A;ATP1A4;ATP1B1
monovalent inorganic cation homeostasis (GO:0055067)	2019-07-27	0.402558	1	0.213676	0.86161	-0.596356	0.542633	SLC12A3;SCNN1G;CYP11B2;SCNN1A;PDK4;ATP6V0A4;SLC26A4
adenylate cyclase-activating G-protein coupled receptor signaling pathway (GO:0007189)	19/79	0.40654	1	0.110054	0.72299	-0.408173	0.367386	PTGER4;GLP1R;RAMP3;GPR65;PTGER3;ADM;ADRB1;PTH1R;ADRB2;ADCY8;ADRA2B;TSHR;PTHLH;ADCY9;TBXA2R;DRD2;GPR101;RAMP1;PTGDR
positive regulation of cell-substrate adhesion (GO:0010811)	13/53	0.408114	1	0.151171	0.816992	-0.784722	0.703275	FGB;FGA;DOCK5;PLEKHA2;ALOX15;FGG;APOA1;EMP2;MYADM;AGR2;PTK2B;UTRN;S100A10
cellular response to metal ion (GO:0071248)	24/101	0.410817	1	0.0876713	0.642369	-0.444413	0.395353	AOC1;TIGAR;NCF1;CHUK;BNIP3;ALOX15;FOS;MT4;MMP9;MT3;EGFR;BMP6;AQP1;ACER1;RASA4;CYP11B2;TFR2;CYP11B1;MAPK1;CPNE3;B2M;FBP1;GPLD1;SNCA
cellular response to BMP stimulus (GO:0071773)	21/88	0.413062	1	0.101895	0.713811	-0.273313	0.241652	LEFTY1;AMHR2;GDF15;SLC33A1;BMP8A;BMP8B;GDF3;SMAD6;CFC1;BMP6;RUNX2;BMP15;SMAD7;TGFBR3;BMP4;GREM2;SLC39A5;LEFTY2;TDGF1;NODAL;ENG
negative regulation of actin filament polymerization (GO:0030837)	2019-06-23	0.414285	1	0.235652	0.88946	-1.12251	0.989153	ARFGEF1;VIL1;GSN;SCIN;MYADM;TWF1
negative regulation of sprouting angiogenesis (GO:1903671)	2019-06-23	0.414285	1	0.235652	0.88946	-1.12188	0.988604	DLL4;PDCD10;TBXA2R;MMRN2;KLF4;KLF2
negative regulation of response to endoplasmic reticulum stress (GO:1903573)	2019-06-23	0.414285	1	0.235652	0.88946	-1.07323	0.945732	CREB3;XBP1;CREB3L1;TXNDC12;TMBIM6;CLU
regulation of DNA biosynthetic process (GO:2000278)	2019-06-23	0.414285	1	0.235652	0.88946	-1.0221	0.900675	PARP4;RGCC;ADIPOQ;PRKD2;FGFR4;FAM129B
regulation of interferon-gamma-mediated signaling pathway (GO:0060334)	2019-06-23	0.414285	1	0.235652	0.88946	-0.918749	0.809601	STAT1;TXK;NLRC5;PPARG;PARP14;JAK1
glucose transport (GO:0015758)	2019-06-23	0.414285	1	0.235652	0.88946	-0.758018	0.667965	SLC5A9;SLC2A12;SLC5A11;PPBP;HNF1A;SLC5A10
regulation of tyrosine phosphorylation of STAT protein (GO:0042509)	15/62	0.416945	1	0.139345	0.80584	-0.511963	0.447866	CSF1R;CD40;FLT3;IL23R;STAT3;LIF;OSM;IL31RA;PTK6;PARP14;IL6;IL23A;CCL5;CLCF1;STAP2
regulation of cardiac muscle contraction (GO:0055117)	1936-09-01	0.41797	1	0.195596	0.84521	-0.467218	0.407575	RGS2;P2RX4;RNF207;KCNQ1;STC1;ATP1B1;CALM1;PIK3CG;SMAD7
positive regulation of protein serine/threonine kinase activity (GO:0071902)	28/119	0.420697	1	0.0754644	0.630637	0.010691	-0.00925674	CSF1R;CD40;CEMIP;FLT1;FLT3;HTR2B;CCNC;MST1R;ADRB2;FGF1;TNF;EGFR;PIK3R6;PIK3CG;MALT1;PDCD10;PDGFD;PDGFC;TNFSF11;SNCA;ADIPOQ;ETAA1;IL1B;ADAM8;CALM1;CARD14;TLR3;LTF
positive regulation of peptidyl-serine phosphorylation (GO:0033138)	20/84	0.42152	1	0.109897	0.72299	-0.156538	0.135231	OPRD1;IL11;RAMP3;CAV1;LIF;OSM;CREBL2;TNF;EGFR;IL6;TRIM6;TBK1;PDCD10;IFNE;IFNK;PRKD2;GAS6;FNIP1;CD44;SNCA
interferon-gamma-mediated signaling pathway (GO:0060333)	17/71	0.424226	1	0.128519	0.783026	-0.610617	0.523597	SP100;CIITA;STAT1;PTAFR;IFI30;ICAM1;OAS2;IRF1;IRF7;TRIM25;IRF6;GBP2;B2M;TRIM21;CD44;IRF9;JAK1
regulation of lipopolysaccharide-mediated signaling pathway (GO:0031664)	2019-05-19	0.427613	1	0.261379	0.890723	-1.35117	1.14787	SIGIRR;LY86;CD55;BMP6;LTF
regulation of oxidative stress-induced intrinsic apoptotic signaling pathway (GO:1902175)	2019-05-19	0.427613	1	0.261379	0.890723	-1.20636	1.02485	HSPB1;P4HB;NME5;NOL3;NFE2L2
ubiquitin-dependent protein catabolic process via the multivesicular body sorting pathway (GO:0043162)	2019-05-19	0.427613	1	0.261379	0.890723	-1.19975	1.01923	VPS4B;MVB12A;VPS37A;VPS25;VPS28
long-chain fatty-acyl-CoA biosynthetic process (GO:0035338)	2019-05-19	0.427613	1	0.261379	0.890723	-1.07933	0.916926	ELOVL1;ACSL1;ACSL4;ACSL3;HACD2
mitotic recombination (GO:0006312)	2019-05-19	0.427613	1	0.261379	0.890723	-0.984844	0.836661	RAD51B;TEP1;ERCC1;SMC6;RAD54B
regulation of amyloid-beta formation (GO:1902003)	2019-05-19	0.427613	1	0.261379	0.890723	-0.978256	0.831064	EFNA1;ROCK1;APOE;CLU;PICALM
membrane lipid metabolic process (GO:0006643)	2019-05-19	0.427613	1	0.261379	0.890723	-0.926593	0.787175	ACER1;SPTLC1;MGST2;ALOXE3;B4GALT4
actin filament polymerization (GO:0030041)	2019-05-19	0.427613	1	0.261379	0.890723	-0.877289	0.745289	VIL1;GSN;ANG;ARHGAP6;AIF1
porphyrin-containing compound biosynthetic process (GO:0006779)	2019-05-19	0.427613	1	0.261379	0.890723	-0.843808	0.716845	ALAS2;FECH;TSPO;CPOX;HCRT
negative regulation of osteoclast differentiation (GO:0045671)	2019-05-19	0.427613	1	0.261379	0.890723	-0.794975	0.67536	TCTA;TLR4;TLR3;FSTL3;LTF
glyceraldehyde-3-phosphate metabolic process (GO:0019682)	2019-05-19	0.427613	1	0.261379	0.890723	-0.616784	0.523981	RPIA;RPE;SHPK;ALDH1A1;ALDOB
regulation of dendrite extension (GO:1903859)	2019-05-19	0.427613	1	0.261379	0.890723	-0.59444	0.504998	CPNE9;ITSN2;SYT4;CPNE6;RASAL1
regulation of epithelial cell differentiation (GO:0030856)	2019-05-19	0.427613	1	0.261379	0.890723	-0.528446	0.448935	CEBPB;CEACAM1;RHEB;CAV1;ARNTL
cellular zinc ion homeostasis (GO:0006882)	1932-08-01	0.429976	1	0.214521	0.86161	-1.06887	0.902155	SLC39A5;SLC39A13;SLC39A8;MT4;S100A9;MT3;S100A8;SLC39A4
response to cadmium ion (GO:0046686)	1932-08-01	0.429976	1	0.214521	0.86161	-0.936545	0.790468	NCF1;CHUK;MAPK1;FOS;MT4;MMP9;MT3;EGFR
negative regulation of extrinsic apoptotic signaling pathway via death domain receptors (GO:1902042)	1932-08-01	0.429976	1	0.214521	0.86161	-0.922352	0.778489	FGB;FGA;SERPINE1;TMBIM1;FGG;HMOX1;RIPK1;ICAM1
positive regulation of release of sequestered calcium ion into cytosol (GO:0051281)	1932-08-01	0.429976	1	0.214521	0.86161	-0.451495	0.381073	GSTM2;CEMIP;APLNR;CASQ1;F2;CALM1;SNCA;F2RL3
sarcomere organization (GO:0045214)	1932-08-01	0.429976	1	0.214521	0.86161	-0.289618	0.244445	KRT19;MYBPC2;MYH3;MYBPHL;TNNT3;CASQ1;MYOM2;MYOM3
purine ribonucleotide metabolic process (GO:0009150)	16/67	0.43381	1	0.139097	0.80584	-0.202836	0.169398	ABHD14B;CTNS;CROT;ATP1B1;GIMAP7;PTHLH;ACAT1;SULT1B1;SULT1C2;MYH3;SULT1E1;ENPP1;PDE6A;SULT6B1;ADSS;PDE9A
positive regulation of protein modification process (GO:0031401)	38/164	0.438761	1	0.0521946	0.564285	-0.240336	0.197988	CSF1R;CD40;ITGB3;GBA;FAM129A;KNDC1;FPR2;TNF;EGFR;ARNTL;C3;MYDGF;GPNMB;THPO;NPTN;RIPK1;FNIP1;PDE8A;PROM2;CD74;RARRES2;INSR;IL34;ADIPOQ;PLAUR;F2;MMP9;MT3;EFNA1;BMP4;DAB2;FAM161A;IL1B;GAS6;CALM1;RAMP1;CARD14;ENG
antigen processing and presentation of exogenous peptide antigen via MHC class I, TAP-dependent (GO:0002479)	18/76	0.439707	1	0.12815	0.783026	-0.494805	0.406554	NCF1;CHUK;NCF2;CYBB;TAP1;PSMB10;PSMB8;PSMB9;VAMP8;SEC14L3;PSMA3;PSMB3;PSMA2;CD207;PSME1;IKBKG;SEC22B;B2M
cAMP-mediated signaling (GO:0019933)	18/76	0.439707	1	0.12815	0.783026	-0.190403	0.156444	PTGER4;GLP1R;RAMP3;KSR1;GPR65;PTGER3;ADM;DEFB1;PTH1R;ADCY8;TSHR;PTHLH;ADCY9;TBXA2R;NDUFS4;ADGRG6;RAMP1;PTGDR
metallo-sulfur cluster assembly (GO:0031163)	2019-04-15	0.443245	1	0.292247	0.91337	-1.93512	1.57448	NFU1;ISCA2;ISCA1;NARFL
retrograde transport, endosome to plasma membrane (GO:1990126)	2019-04-15	0.443245	1	0.292247	0.91337	-1.67976	1.36671	VPS29;VPS35;VPS26A;VPS39
positive regulation of DNA damage response, signal transduction by p53 class mediator (GO:0043517)	2019-04-15	0.443245	1	0.292247	0.91337	-1.64356	1.33725	PYHIN1;PMAIP1;PLA2R1;HIC1
fatty acid transport (GO:0015908)	2019-04-15	0.443245	1	0.292247	0.91337	-1.58011	1.28563	SLCO2A1;PPARG;APOE;MFSD2A
regulation of transferase activity (GO:0051338)	2019-04-15	0.443245	1	0.292247	0.91337	-1.55441	1.26472	ZYG11A;PARP4;NLRC5;EMP2
cellular response to nitrogen compound (GO:1901699)	2019-04-15	0.443245	1	0.292247	0.91337	-1.53577	1.24955	AOC1;CPS1;ATRX;SPIDR
positive regulation of mitochondrial fission (GO:0090141)	2019-04-15	0.443245	1	0.292247	0.91337	-1.49734	1.21828	BNIP3;VPS35;DDHD1;DCN
DNA damage response, signal transduction resulting in transcription (GO:0042772)	2019-04-15	0.443245	1	0.292247	0.91337	-1.48395	1.20739	MUC1;SP100;RPS6KA6;RPS27L
positive regulation of vascular smooth muscle cell proliferation (GO:1904707)	2019-04-15	0.443245	1	0.292247	0.91337	-1.45499	1.18383	IL10;ERN1;MEF2D;MMP9
negative regulation of secretion (GO:0051048)	2019-04-15	0.443245	1	0.292247	0.91337	-1.35616	1.10341	VAMP8;CD74;TIFAB;PTGER3
regulation of cyclin-dependent protein serine/threonine kinase activity involved in G1/S transition of mitotic cell cycle (GO:0031657)	2019-04-15	0.443245	1	0.292247	0.91337	-1.2292	1.00012	CDKN2D;RGCC;CDKN2A;EGFR
regulation of monocyte differentiation (GO:0045655)	2019-04-15	0.443245	1	0.292247	0.91337	-1.21742	0.990533	CD74;IL34;IRF7;HOXA7
branching involved in blood vessel morphogenesis (GO:0001569)	2019-04-15	0.443245	1	0.292247	0.91337	-1.19556	0.972747	DLL4;COL4A1;SEMA3E;ENG
lipid particle organization (GO:0034389)	2019-04-15	0.443245	1	0.292247	0.91337	-1.11973	0.911046	HILPDA;CIDEA;HSD17B13;CIDEC
myeloid dendritic cell activation (GO:0001773)	2019-04-15	0.443245	1	0.292247	0.91337	-0.899419	0.731796	BATF2;UBD;DOCK2;SLAMF1
nucleoside triphosphate metabolic process (GO:0009141)	2019-04-15	0.443245	1	0.292247	0.91337	-0.874427	0.711462	AK1;ENPP1;ENPP3;AK7
purine nucleotide catabolic process (GO:0006195)	2019-04-15	0.443245	1	0.292247	0.91337	-0.830371	0.675616	NT5E;PNP;GDA;XDH
estrogen metabolic process (GO:0008210)	2019-04-15	0.443245	1	0.292247	0.91337	-0.822938	0.669569	SULT1E1;HSD17B1;HSD17B2;HSD17B11
negative regulation of smooth muscle cell migration (GO:0014912)	2019-04-15	0.443245	1	0.292247	0.91337	-0.798343	0.649558	IGFBP3;SERPINE1;ADIPOQ;AIF1
purine-containing compound catabolic process (GO:0072523)	2019-04-15	0.443245	1	0.292247	0.91337	-0.761771	0.619802	NT5E;PNP;GDA;XDH
positive regulation of interleukin-8 secretion (GO:2000484)	2019-04-15	0.443245	1	0.292247	0.91337	-0.733492	0.596793	CD2;TLR1;LGALS9;CD244
regulation of interferon-gamma biosynthetic process (GO:0045072)	2019-04-15	0.443245	1	0.292247	0.91337	-0.598047	0.48659	EBI3;TLR8;INHBA;TLR3
positive regulation of transporter activity (GO:0032411)	2019-04-15	0.443245	1	0.292247	0.91337	-0.534338	0.434755	TRPC6;SGK3;PDZK1;SGK1
positive regulation of calcium ion-dependent exocytosis (GO:0045956)	2019-04-15	0.443245	1	0.292247	0.91337	-0.47899	0.389722	SYT4;TMEM27;DOC2B;ZP3
peptidyl-glutamic acid modification (GO:0018200)	2019-07-28	0.443371	1	0.23618	0.88946	-1.0595	0.861746	VKORC1;PROC;F10;BGLAP;NAA11;PROZ;F2
transition metal ion transport (GO:0000041)	2019-07-28	0.443371	1	0.23618	0.88946	-0.997513	0.811326	TRPC6;SLC31A2;SLC31A1;TFR2;SLC11A1;SLC39A8;MT3
regulation of intracellular steroid hormone receptor signaling pathway (GO:0033143)	2019-07-28	0.443371	1	0.23618	0.88946	-0.530193	0.431232	UFM1;KDM5D;UBA5;RNF6;NR0B1;ESR1;RUNX1
positive regulation of substrate adhesion-dependent cell spreading (GO:1900026)	2019-07-28	0.443371	1	0.23618	0.88946	-0.428583	0.348587	FGB;FGA;DOCK5;FGG;MYADM;APOA1;S100A10
protein targeting to vacuole (GO:0006623)	2019-07-28	0.443371	1	0.23618	0.88946	-0.397667	0.323442	SNX16;TMEM50A;TMEM50B;VPS41;NCOA4;VPS13A;GCC2
negative regulation of intrinsic apoptotic signaling pathway (GO:2001243)	15/63	0.44397	1	0.150724	0.816992	-0.58181	0.472429	CDKN2D;XBP1;PLAUR;HSPB1;TXNDC12;PTTG1IP;NME5;NOL3;MMP9;CLU;CREB3;CREB3L1;ACKR3;TMBIM6;NFE2L2
positive regulation of type I interferon production (GO:0032481)	15/63	0.44397	1	0.150724	0.816992	-0.435903	0.353953	ZBP1;CRCP;STAT1;NFKB2;IFIH1;TBK1;IRF1;POLR3E;IRF7;POLR3G;TRIM15;TLR4;TLR3;MYD88;POLR2K
cellular response to molecule of bacterial origin (GO:0071219)	20/85	0.444764	1	0.118187	0.759213	-0.142187	0.115201	IL10;XBP1;TICAM2;GFI1;SERPINE1;TICAM1;IL6;ZFP36;TNIP2;TNFSF4;TNIP3;SHPK;CASP1;STAP1;CCL2;CTSG;LBP;FCGR2B;CCR5;TLR4
response to insulin (GO:0032868)	17/72	0.449529	1	0.138577	0.80584	-0.170784	0.136551	XBP1;PKLR;CITED1;PLA2G1B;INSR;ADIPOQ;INHBB;SORBS1;KAT2B;CEACAM1;CPEB1;ENPP1;TRIB3;PPARG;PCK1;OGT;GPLD1
positive regulation of protein phosphorylation (GO:0001934)	94/413	0.452909	1	0.00617126	0.304106	0.296287	-0.234678	CDKN1A;CD40;FLT1;FLT3;ITGB3;DUSP19;CCNC;KNDC1;TREM2;TNF;BMP15;RPS6KA4;MYDGF;TRIM6;TBK1;NPTN;PDE8A;MAP2K3;IL11;LEFTY1;EPHA6;KSR1;SPHK1;ADIPOQ;PLAUR;F2;ADRA2B;MMP9;EREG;BANK1;IL1B;CSNK2B;APLNR;JTB;TNFRSF25;PRKD2;LCP2;ITGA5;GAS6;CARD14;CD44;ENG;OPRD1;CSF1R;LTK;CEMIP;RAMP3;FAM129A;CREBL2;MST1R;FPR2;ADRB2;GATA1;EGFR;C3;GPNMB;THPO;PDCD10;PDGFD;PDGFC;PTK2B;MAPK1;RIPK1;FNIP1;LEFTY2;PROM2;SNCA;ANGPT4;CD74…
heart looping (GO:0001947)	1937-09-01	0.45345	1	0.2141	0.86161	-0.969203	0.766514	MESP1;SOX17;HAND1;IHH;MICAL2;GATA4;BBS5;FOLR1;ENG
regulation of cysteine-type endopeptidase activity (GO:2000116)	1937-09-01	0.45345	1	0.2141	0.86161	-0.132816	0.10504	NLRP12;CST11;CST9;MEFV;GRIN2B;MT3;BIRC2;LTF;PSMB9
regulation of epidermal growth factor receptor signaling pathway (GO:0042058)	14/59	0.454786	1	0.163541	0.816992	-0.664279	0.523405	ERRFI1;ITGA1;PLAUR;PTK6;PTPN12;CBL;MMP9;EGFR;ART4;CEACAM1;AGR2;MVB12A;STAM2;PTPN3
regulation of smooth muscle contraction (GO:0006940)	2019-06-24	0.458599	1	0.261307	0.890723	-1.45144	1.13151	CHRM1;CAV1;SPHK1;TACR2;TACR1;ADRB2
positive regulation of ERBB signaling pathway (GO:1901186)	2019-06-24	0.458599	1	0.261307	0.890723	-0.831266	0.648037	PLAUR;AGR2;PTK6;CBL;MMP9;ART4
negative regulation of viral transcription (GO:0032897)	2019-06-24	0.458599	1	0.261307	0.890723	-0.804077	0.626841	ZFP36;CCL5;CCL4;TRIM14;TRIM21;POU2F3
exogenous drug catabolic process (GO:0042738)	2019-06-24	0.458599	1	0.261307	0.890723	-0.714422	0.556948	CYP2W1;CYP2U1;CYP2S1;CYP2R1;CYP1A2;CYP2E1
cellular response to amyloid-beta (GO:1904646)	2019-06-24	0.458599	1	0.261307	0.890723	-0.48435	0.377589	CACNA2D1;CASP4;FPR2;ADRB2;FCGR2B;TLR4
positive regulation of monooxygenase activity (GO:0032770)	2019-06-24	0.458599	1	0.261307	0.890723	-0.430569	0.335662	GCH1;S100A1;IL1B;HTR2B;APOE;TNF
regulation of monooxygenase activity (GO:0032768)	2019-06-24	0.458599	1	0.261307	0.890723	-0.428548	0.334087	IL1B;CAV1;NOSTRIN;CALM1;EGFR;SNCA
positive regulation of ion transmembrane transporter activity (GO:0032414)	2019-06-24	0.458599	1	0.261307	0.890723	-0.347229	0.270693	TRPC6;DMD;GLRX;PDZK1;ATP1B1;CTSS
insulin receptor signaling pathway (GO:0008286)	16/68	0.459912	1	0.150012	0.816992	0.100975	-0.078429	ATP6V1A;ATP6V1G1;INSR;GAB1;IDE;SORBS1;TCIRG1;PDK4;ATP6V1H;ATP6V0A4;ATP6V1E1;ATP6V0D2;ATP6V1D;ATP6V0C;GPLD1;ATP6V1C1
positive regulation of smooth muscle cell migration (GO:0014911)	2019-03-11	0.462541	1	0.330777	0.947003	-2.36862	1.82625	DOCK5;CCL5;AIF1
telomere maintenance via recombination (GO:0000722)	2019-03-11	0.462541	1	0.330777	0.947003	-1.98077	1.52722	TEP1;ERCC1;SMC6
I-kappaB phosphorylation (GO:0007252)	2019-03-11	0.462541	1	0.330777	0.947003	-1.92053	1.48077	CHUK;TLR4;TLR3
positive regulation of bone resorption (GO:0045780)	2019-03-11	0.462541	1	0.330777	0.947003	-1.8911	1.45808	SYK;TNFSF11;ADAM8
androgen biosynthetic process (GO:0006702)	2019-03-11	0.462541	1	0.330777	0.947003	-1.85033	1.42664	HSD3B2;SRD5A1;HSD17B6
primary alcohol catabolic process (GO:0034310)	2019-03-11	0.462541	1	0.330777	0.947003	-1.77545	1.36891	SULT1B1;AKR1B10;SULT1E1
glycoprotein catabolic process (GO:0006516)	2019-03-11	0.462541	1	0.330777	0.947003	-1.75255	1.35125	MANBA;EDEM1;NGLY1
glycine metabolic process (GO:0006544)	2019-03-11	0.462541	1	0.330777	0.947003	-1.69754	1.30884	GCSH;TDH;GCAT
galactose metabolic process (GO:0006012)	2019-03-11	0.462541	1	0.330777	0.947003	-1.69402	1.30612	GALT;GALM;PGM1
regulation of respiratory burst (GO:0060263)	2019-03-11	0.462541	1	0.330777	0.947003	-1.68211	1.29695	INSR;NOXA1;RAC2
detection of light stimulus involved in visual perception (GO:0050908)	2019-03-11	0.462541	1	0.330777	0.947003	-1.67563	1.29194	GNAT2;GRM6;REEP6
receptor guanylyl cyclase signaling pathway (GO:0007168)	2019-03-11	0.462541	1	0.330777	0.947003	-1.61966	1.24879	NPPB;NPPC;PDZD3
negative regulation of cellular protein catabolic process (GO:1903363)	2019-03-11	0.462541	1	0.330777	0.947003	-1.59824	1.23227	EFNA1;ANXA2;ATRAID
positive regulation of T cell receptor signaling pathway (GO:0050862)	2019-03-11	0.462541	1	0.330777	0.947003	-1.5724	1.21236	PRKD2;CD226;KCNN4
positive regulation of bone remodeling (GO:0046852)	2019-03-11	0.462541	1	0.330777	0.947003	-1.55711	1.20057	SYK;TNFSF11;ADAM8
regulation of gene expression by genetic imprinting (GO:0006349)	2019-03-11	0.462541	1	0.330777	0.947003	-1.53062	1.18014	DNMT3L;PCGF5;CTCFL
regulation of sequestering of zinc ion (GO:0061088)	2019-03-11	0.462541	1	0.330777	0.947003	-1.52028	1.17217	SLC30A6;SLC30A2;SLC30A4
positive regulation of natural killer cell activation (GO:0032816)	2019-03-11	0.462541	1	0.330777	0.947003	-1.49721	1.15438	IL23A;IL23R;GAS6
actin filament depolymerization (GO:0030042)	2019-03-11	0.462541	1	0.330777	0.947003	-1.49167	1.15011	VIL1;MICAL2;TWF1
creatine metabolic process (GO:0006600)	2019-03-11	0.462541	1	0.330777	0.947003	-1.46979	1.13324	GATM;SLC6A8;CKB
detection of light stimulus involved in sensory perception (GO:0050962)	2019-03-11	0.462541	1	0.330777	0.947003	-1.46644	1.13066	GNAT2;GRM6;REEP6
regulation of podosome assembly (GO:0071801)	2019-03-11	0.462541	1	0.330777	0.947003	-1.46533	1.1298	GSN;LCP1;TNF
positive regulation of protein exit from endoplasmic reticulum (GO:0070863)	2019-03-11	0.462541	1	0.330777	0.947003	-1.46244	1.12758	BCAP31;TMEM30A;EDEM1
negative regulation of B cell proliferation (GO:0030889)	2019-03-11	0.462541	1	0.330777	0.947003	-1.42907	1.10185	IL10;MNDA;FCGR2B
positive regulation of lipase activity (GO:0060193)	2019-03-11	0.462541	1	0.330777	0.947003	-1.4287	1.10156	APOC2;PLA2G5;RHOC
glutamine metabolic process (GO:0006541)	2019-03-11	0.462541	1	0.330777	0.947003	-1.38216	1.06567	ALDH5A1;GLS2;GLUL
positive regulation of amyloid-beta formation (GO:1902004)	2019-03-11	0.462541	1	0.330777	0.947003	-1.30052	1.00273	EFNA1;CLU;PICALM
positive regulation of receptor recycling (GO:0001921)	2019-03-11	0.462541	1	0.330777	0.947003	-1.27412	0.982374	RAMP3;ANXA2;SNCA
glycerolipid metabolic process (GO:0046486)	2019-03-11	0.462541	1	0.330777	0.947003	-1.21342	0.935575	ALDH5A1;DGKB;DGKA
regulation of myeloid leukocyte differentiation (GO:0002761)	2019-03-11	0.462541	1	0.330777	0.947003	-1.19421	0.920761	CEBPB;BGLAP;IRF7
endothelium development (GO:0003158)	2019-03-11	0.462541	1	0.330777	0.947003	-1.18427	0.913101	MESP1;PECAM1;CD34
energy coupled proton transmembrane transport, against electrochemical gradient (GO:0015988)	2019-03-11	0.462541	1	0.330777	0.947003	-1.18349	0.912492	NDUFS7;ATP1A4;ATP6V1H
adrenal gland development (GO:0030325)	2019-03-11	0.462541	1	0.330777	0.947003	-1.11393	0.858865	WNT11;WT1;NR0B1
cilium movement involved in cell motility (GO:0060294)	2019-03-11	0.462541	1	0.330777	0.947003	-0.964244	0.743452	CFAP46;RSPH9;TEKT5
positive regulation of type 2 immune response (GO:0002830)	2019-03-11	0.462541	1	0.330777	0.947003	-0.910006	0.701633	IL6;RSAD2;TNFSF4
skeletal muscle thin filament assembly (GO:0030240)	2019-03-11	0.462541	1	0.330777	0.947003	-0.882406	0.680354	ACTA1;MYOM2;MYOM3
quinone metabolic process (GO:1901661)	2019-03-11	0.462541	1	0.330777	0.947003	-0.846921	0.652994	AKR1B10;CRYZL1;CBR4
positive regulation of interleukin-13 production (GO:0032736)	2019-03-11	0.462541	1	0.330777	0.947003	-0.841388	0.648728	TNFSF4;GATA3;LGALS9
positive regulation of epidermal growth factor-activated receptor activity (GO:0045741)	2019-03-11	0.462541	1	0.330777	0.947003	-0.790735	0.609673	NCF1;ADRA2B;EREG
intracellular cholesterol transport (GO:0032367)	2019-03-11	0.462541	1	0.330777	0.947003	-0.743818	0.573499	STARD4;NPC2;LDLRAP1
protein prenylation (GO:0018342)	2019-03-11	0.462541	1	0.330777	0.947003	-0.711415	0.548516	FNTA;RABGGTB;RABGGTA
sequestering of actin monomers (GO:0042989)	2019-03-11	0.462541	1	0.330777	0.947003	-0.671035	0.517382	GSN;SCIN;TWF1
negative regulation of homotypic cell-cell adhesion (GO:0034111)	2019-03-11	0.462541	1	0.330777	0.947003	-0.669295	0.51604	CEACAM1;C1QTNF1;ALOX12
regulation of T cell apoptotic process (GO:0070232)	2019-03-11	0.462541	1	0.330777	0.947003	-0.657469	0.506922	LGALS3;CCL5;IDO1
endothelial tube morphogenesis (GO:0061154)	2019-03-11	0.462541	1	0.330777	0.947003	-0.64286	0.495658	BMP4;CSNK2B;PRKD2
response to histamine (GO:0034776)	2019-03-11	0.462541	1	0.330777	0.947003	-0.543994	0.41943	AOC1;DRD2;DRD4
T cell homeostasis (GO:0043029)	2019-03-11	0.462541	1	0.330777	0.947003	-0.485588	0.374399	TNFSF14;PMAIP1;NCKAP1L
cyclic-nucleotide-mediated signaling (GO:0019935)	1933-08-01	0.467671	1	0.235186	0.88946	-0.996903	0.757637	GLP1R;PDZD3;KSR1;NDUFS4;ADGRG6;DEFB1;APOE;ADCY8
activation of adenylate cyclase activity (GO:0007190)	1933-08-01	0.467671	1	0.235186	0.88946	-0.947182	0.719849	GLP1R;ADCY9;ADORA2B;AVPR2;ADRB1;ADRB2;ADCY8;TSHR
negative regulation of fat cell differentiation (GO:0045599)	1933-08-01	0.467671	1	0.235186	0.88946	-0.937649	0.712604	IL6;ADIPOQ;ENPP1;TRIB3;GATA3;GATA2;TNF;ARNTL
regulation of erythrocyte differentiation (GO:0045646)	1933-08-01	0.467671	1	0.235186	0.88946	-0.567723	0.431464	ZFP36;SPI1;STAT1;STAT3;NCKAP1L;INHBA;GATA1;HOXA5
skin development (GO:0043588)	22/95	0.471282	1	0.116884	0.752925	-0.54512	0.410093	SPRR2E;SPRR2F;ERRFI1;WNT10A;SPRR2G;CDSN;ANXA1;ITGB4;ALOX12;PRR9;HRNR;EREG;COL1A1;TGM1;ACER1;SFN;SPRR2B;SPRR1A;ALOXE3;TGM3;RPTN;SPRR2D
calcium-dependent cell-cell adhesion via plasma membrane cell adhesion molecules (GO:0016339)	1942-10-01	0.473986	1	0.212847	0.86161	-0.617187	0.460777	SELP;CDH5;SELL;PCDHB2;PCDHB16;PCDHB14;PCDHB4;CDH17;CDH9;PCDHB10
lipid biosynthetic process (GO:0008610)	17/73	0.474769	1	0.149066	0.816992	-0.365517	0.272283	XBP1;PRKAA2;DHRS11;HSD3B2;ACSM3;RDH8;PLA2G1B;ACSL1;SRD5A1;NR0B1;TFCP2L1;PRLR;LIPC;SCP2;HSD17B1;GPAT2;CBR4
macromolecule biosynthetic process (GO:0009059)	2019-05-20	0.476369	1	0.291017	0.91337	-1.254	0.929918	IL10;COL1A1;PTPRC;SLC11A1;TNF
positive regulation of phospholipase activity (GO:0010518)	2019-05-20	0.476369	1	0.291017	0.91337	-1.24567	0.92374	FLT1;APOC2;CCL5;PLA2G5;ESR1
negative regulation of protein localization to cell periphery (GO:1904376)	2019-05-20	0.476369	1	0.291017	0.91337	-1.22246	0.906532	MRAP;DAB2;PID1;TMBIM1;PICALM
cellular response to interleukin-7 (GO:0098761)	2019-05-20	0.476369	1	0.291017	0.91337	-1.18214	0.876631	IL7;STAT3;IL2RG;JAK1;CRLF2
endothelial cell development (GO:0001885)	2019-05-20	0.476369	1	0.291017	0.91337	-1.13836	0.844169	RAP1B;GSTM3;MYADM;STC1;ICAM1
regulation of mitochondrial fission (GO:0090140)	2019-05-20	0.476369	1	0.291017	0.91337	-1.11238	0.824898	INF2;BNIP3;VPS35;DDHD1;DCN
interleukin-7-mediated signaling pathway (GO:0038111)	2019-05-20	0.476369	1	0.291017	0.91337	-1.05197	0.780102	IL7;STAT3;IL2RG;JAK1;CRLF2
protein ADP-ribosylation (GO:0006471)	2019-05-20	0.476369	1	0.291017	0.91337	-0.895252	0.663885	PARP10;PARP3;PARP4;PARP14;ART4
cellular polysaccharide catabolic process (GO:0044247)	2019-05-20	0.476369	1	0.291017	0.91337	-0.876864	0.650249	MANBA;MGAM;PHKG1;CALM1;PGM1
regulation of mitotic spindle assembly (GO:1901673)	2019-05-20	0.476369	1	0.291017	0.91337	-0.833668	0.618217	STAG2;VPS4B;CHMP2B;CHMP4C;PMEPA1
negative regulation of protein localization to plasma membrane (GO:1903077)	2019-05-20	0.476369	1	0.291017	0.91337	-0.813885	0.603547	MRAP;DAB2;PID1;TMBIM1;PICALM
innate immune response in mucosa (GO:0002227)	2019-05-20	0.476369	1	0.291017	0.91337	-0.567978	0.421191	PLA2G1B;DEFB1;APOA4;LTF;HIST1H2BC
NADP metabolic process (GO:0006739)	2019-05-20	0.476369	1	0.291017	0.91337	-0.551571	0.409025	RPIA;RPE;SHPK;FMO2;NUDT12
hexose transmembrane transport (GO:0035428)	2019-05-20	0.476369	1	0.291017	0.91337	-0.294457	0.218358	SLC5A9;SLC2A12;SLC5A11;PPBP;SLC5A10
regulation of blood vessel endothelial cell migration (GO:0043535)	1951-12-01	0.478793	1	0.193465	0.84521	-0.642973	0.473541	MAP2K3;ANGPT4;CD40;P2RX4;ANGPT2;RGCC;CSNK2B;HSPB1;PPARG;PRKD2;PRCP;APOE
protein tetramerization (GO:0051262)	21/91	0.480977	1	0.125975	0.783026	0.0354481	-0.0259458	GBP5;CDA;CD74;USP16;ANXA2;GPX3;INSR;ACOT13;TRPV1;SAMHD1;GRIN2B;CD79A;NUDT21;ALDH5A1;TDO2;CCL5;FBP1;TGM3;AASS;CBR4;S100A10
keratinocyte differentiation (GO:0030216)	14/60	0.482661	1	0.17645	0.836944	-0.688523	0.501548	SPRR2E;SPRR2F;SPRR2G;CDSN;ANXA1;PRR9;EREG;TGM1;ACER1;SPRR2B;SPRR1A;TGM3;SPRR2D;EXPH5
cGMP metabolic process (GO:0046068)	2019-07-29	0.483671	1	0.25941	0.890723	-1.12502	0.81716	NPPB;NPPC;ADCY9;HTR2B;ADCY8;PDE9A;AQP1
positive regulation of phospholipid metabolic process (GO:1903727)	2019-07-29	0.483671	1	0.25941	0.890723	-0.940639	0.683234	FGR;FABP3;FLT1;FLT3;APOC2;PTK2B;TNFAIP8L3
cellular response to ketone (GO:1901655)	2019-07-29	0.483671	1	0.25941	0.890723	-0.809995	0.58834	PTGER4;TNFSF4;KLF9;NR3C1;PCK1;AQP1;PTGDR
acute inflammatory response (GO:0002526)	2019-07-29	0.483671	1	0.25941	0.890723	-0.70377	0.511184	SIGIRR;CEBPB;IL6;CD6;TNFSF4;LBP;MBL2
aerobic respiration (GO:0009060)	2019-07-29	0.483671	1	0.25941	0.890723	-0.435102	0.316037	CHCHD5;NDUFS7;UQCRB;COX6A1;UQCRH;SIRT3;COX20
cholesterol metabolic process (GO:0008203)	16/69	0.485896	1	0.161379	0.816992	-0.542041	0.391224	FDPS;APOA2;APOA1;APOA4;CEL;MT3;APOA5;CYP11A1;NPC1L1;CYP11B2;SOAT2;CYP11B1;FDX1;APOE;LDLRAP1;APOB
negative regulation of cysteine-type endopeptidase activity involved in apoptotic process (GO:0043154)	16/69	0.485896	1	0.161379	0.816992	-0.263326	0.190059	CDKN2D;PLAUR;NLRC4;KLF4;NOL3;MMP9;MT3;AQP1;FABP1;SFN;GAS6;FNIP1;CD44;BIRC2;SNCA;LAMTOR5
sodium-independent organic anion transport (GO:0043252)	1938-09-01	0.48857	1	0.23326	0.88946	-0.556996	0.398961	SLC22A4;SLC22A12;SLC22A5;SLCO2B1;SLCO4C1;SLCO2A1;SLC22A1;SLC22A7;SLC22A20
negative regulation of transmembrane receptor protein serine/threonine kinase signaling pathway (GO:0090101)	18/78	0.488677	1	0.147934	0.816992	-0.193881	0.138829	SKOR2;CAV1;FST;MAGI2;WFIKKN2;CHRD;CIDEA;GDF3;LDLRAD4;SMAD6;LEMD3;ASPN;FSTL3;SMAD7;PMEPA1;SKIL;NBL1;SNX6
oxygen homeostasis (GO:0032364)	2019-02-07	0.48872	1	0.382508	0.95329	-2.75111	1.9697	ALAS2;NARFL
positive regulation of microglial cell activation (GO:1903980)	2019-02-07	0.48872	1	0.382508	0.95329	-2.62112	1.87663	ITGAM;STAP1
chemical homeostasis within a tissue (GO:0048875)	2019-02-07	0.48872	1	0.382508	0.95329	-2.55191	1.82708	SFTPD;CTSH
positive regulation of cholesterol storage (GO:0010886)	2019-02-07	0.48872	1	0.382508	0.95329	-2.548	1.82429	MSR1;APOB
negative regulation of cytoplasmic translation (GO:2000766)	2019-02-07	0.48872	1	0.382508	0.95329	-2.39116	1.71199	CPEB1;CPEB4
positive regulation of cardiac muscle contraction (GO:0060452)	2019-02-07	0.48872	1	0.382508	0.95329	-2.35205	1.68399	RGS2;KCNQ1
regulation of mitotic spindle checkpoint (GO:1903504)	2019-02-07	0.48872	1	0.382508	0.95329	-2.28148	1.63346	CCNB1;ANAPC15
regulation of respiratory system process (GO:0044065)	2019-02-07	0.48872	1	0.382508	0.95329	-2.23939	1.60333	TSHZ3;MTG1
response to heparin (GO:0071503)	2019-02-07	0.48872	1	0.382508	0.95329	-2.18863	1.56698	AOC1;GPIHBP1
regulation of protein K63-linked ubiquitination (GO:1900044)	2019-02-07	0.48872	1	0.382508	0.95329	-2.15611	1.5437	PARP10;BIRC2
Golgi disassembly (GO:0090166)	2019-02-07	0.48872	1	0.382508	0.95329	-2.12845	1.5239	PLK3;CDK1
positive regulation of T cell differentiation in thymus (GO:0033089)	2019-02-07	0.48872	1	0.382508	0.95329	-2.09958	1.50323	IHH;ADAM8
negative regulation of amino acid transport (GO:0051956)	2019-02-07	0.48872	1	0.382508	0.95329	-2.06464	1.47822	ARL6IP5;TRH
negative regulation of erythrocyte differentiation (GO:0045647)	2019-02-07	0.48872	1	0.382508	0.95329	-2.06155	1.476	ZFP36;HOXA5
pyrimidine-containing compound transmembrane transport (GO:0072531)	2019-02-07	0.48872	1	0.382508	0.95329	-2.06096	1.47558	SLC35D3;SLC19A3
positive regulation of granulocyte differentiation (GO:0030854)	2019-02-07	0.48872	1	0.382508	0.95329	-2.05986	1.47479	EVI2B;RUNX1
regulation of interleukin-5 secretion (GO:2000662)	2019-02-07	0.48872	1	0.382508	0.95329	-2.02078	1.44681	GATA3;CRLF2
intermediate filament bundle assembly (GO:0045110)	2019-02-07	0.48872	1	0.382508	0.95329	-2.01801	1.44483	KRT14;NEFL
regulation of phosphatidylinositol biosynthetic process (GO:0010511)	2019-02-07	0.48872	1	0.382508	0.95329	-1.95792	1.40181	HTR2B;ZP3
negative regulation of meiotic cell cycle (GO:0051447)	2019-02-07	0.48872	1	0.382508	0.95329	-1.95572	1.40023	NPPC;FBXO43
ammonium transmembrane transport (GO:0072488)	2019-02-07	0.48872	1	0.382508	0.95329	-1.95253	1.39795	SLC22A5;RHD
spinal cord dorsal/ventral patterning (GO:0021513)	2019-02-07	0.48872	1	0.382508	0.95329	-1.9435	1.39148	DLL4;RFX8
regulation of interferon-alpha secretion (GO:1902739)	2019-02-07	0.48872	1	0.382508	0.95329	-1.94333	1.39136	IFIH1;CHUK
gap junction assembly (GO:0016264)	2019-02-07	0.48872	1	0.382508	0.95329	-1.92999	1.38181	GJB2;GJB1
alpha-beta T cell activation (GO:0046631)	2019-02-07	0.48872	1	0.382508	0.95329	-1.91761	1.37295	ANXA1;RSAD2
regulation of NK T cell activation (GO:0051133)	2019-02-07	0.48872	1	0.382508	0.95329	-1.91658	1.3722	IL23A;IL23R
negative regulation of response to interferon-gamma (GO:0060331)	2019-02-07	0.48872	1	0.382508	0.95329	-1.91032	1.36773	PPARG;PARP14
white fat cell differentiation (GO:0050872)	2019-02-07	0.48872	1	0.382508	0.95329	-1.90524	1.36409	PPARG;ADIG
bile acid secretion (GO:0032782)	2019-02-07	0.48872	1	0.382508	0.95329	-1.90469	1.3637	ABCC3;SLC51A
negative regulation of interferon-gamma-mediated signaling pathway (GO:0060336)	2019-02-07	0.48872	1	0.382508	0.95329	-1.89645	1.3578	PPARG;PARP14
glandular epithelial cell development (GO:0002068)	2019-02-07	0.48872	1	0.382508	0.95329	-1.89619	1.35761	BMP4;BMP6
regulation of dopamine metabolic process (GO:0042053)	2019-02-07	0.48872	1	0.382508	0.95329	-1.87771	1.34437	ITGAM;DRD4
type B pancreatic cell development (GO:0003323)	2019-02-07	0.48872	1	0.382508	0.95329	-1.85165	1.32572	BMP4;BMP6
positive regulation of myeloid leukocyte cytokine production involved in immune response (GO:0061081)	2019-02-07	0.48872	1	0.382508	0.95329	-1.81764	1.30137	CD74;SEMA7A
iron ion import (GO:0097286)	2019-02-07	0.48872	1	0.382508	0.95329	-1.81558	1.29989	TFR2;PICALM
negative regulation of muscle cell apoptotic process (GO:0010656)	2019-02-07	0.48872	1	0.382508	0.95329	-1.80697	1.29373	APOH;ALOX12
male genitalia development (GO:0030539)	2019-02-07	0.48872	1	0.382508	0.95329	-1.78309	1.27663	WT1;SRD5A1
regulation of digestive system process (GO:0044058)	2019-02-07	0.48872	1	0.382508	0.95329	-1.77154	1.26836	KCNQ1;SGK1
phosphorylation of RNA polymerase II C-terminal domain (GO:0070816)	2019-02-07	0.48872	1	0.382508	0.95329	-1.76073	1.26063	GTF2H1;CDK12
regulation of atrial cardiac muscle cell membrane depolarization (GO:0060371)	2019-02-07	0.48872	1	0.382508	0.95329	-1.74709	1.25086	SCN3B;SCN1B
regulation of nuclear cell cycle DNA replication (GO:0033262)	2019-02-07	0.48872	1	0.382508	0.95329	-1.73449	1.24184	ATRX;INO80
negative regulation of endoplasmic reticulum calcium ion concentration (GO:0032471)	2019-02-07	0.48872	1	0.382508	0.95329	-1.71826	1.23021	BCAP31;TGM2
release of sequestered calcium ion into cytosol by sarcoplasmic reticulum (GO:0014808)	2019-02-07	0.48872	1	0.382508	0.95329	-1.71794	1.22999	NOL3;CCR5
negative regulation of coenzyme metabolic process (GO:0051198)	2019-02-07	0.48872	1	0.382508	0.95329	-1.70875	1.2234	CBFA2T3;FBP1
cardiac ventricle formation (GO:0003211)	2019-02-07	0.48872	1	0.382508	0.95329	-1.70835	1.22312	MESP1;HAND1
citrulline metabolic process (GO:0000052)	2019-02-07	0.48872	1	0.382508	0.95329	-1.70154	1.21824	CPS1;OTC
positive regulation of activin receptor signaling pathway (GO:0032927)	2019-02-07	0.48872	1	0.382508	0.95329	-1.69584	1.21416	CSNK2B;NODAL
positive regulation of histone phosphorylation (GO:0033129)	2019-02-07	0.48872	1	0.382508	0.95329	-1.67984	1.20271	RPS6KA4;IL1B
definitive hemopoiesis (GO:0060216)	2019-02-07	0.48872	1	0.382508	0.95329	-1.62118	1.16071	TGFBR3;MFAP5
negative regulation of keratinocyte differentiation (GO:0045617)	2019-02-07	0.48872	1	0.382508	0.95329	-1.61534	1.15653	CDSN;HOXA7
regulation of interleukin-12 secretion (GO:2001182)	2019-02-07	0.48872	1	0.382508	0.95329	-1.60749	1.15091	TLR8;LGALS9
muscle tissue development (GO:0060537)	2019-02-07	0.48872	1	0.382508	0.95329	-1.60274	1.1475	BMP4;ENG
renal system process involved in regulation of blood volume (GO:0001977)	2019-02-07	0.48872	1	0.382508	0.95329	-1.60027	1.14574	CYP11B2;EMP2
lymphoid progenitor cell differentiation (GO:0002320)	2019-02-07	0.48872	1	0.382508	0.95329	-1.60006	1.14559	BMP4;FLT3
regulation of glial cell apoptotic process (GO:0034350)	2019-02-07	0.48872	1	0.382508	0.95329	-1.58242	1.13296	PRKCH;CCL2
choline catabolic process (GO:0042426)	2019-02-07	0.48872	1	0.382508	0.95329	-1.57974	1.13104	CHDH;SARDH
histone-serine phosphorylation (GO:0035404)	2019-02-07	0.48872	1	0.382508	0.95329	-1.57091	1.12472	RPS6KA4;PRKAA2
positive regulation of sodium ion transmembrane transport (GO:1902307)	2019-02-07	0.48872	1	0.382508	0.95329	-1.54444	1.10576	DMD;GLRX
immunological synapse formation (GO:0001771)	2019-02-07	0.48872	1	0.382508	0.95329	-1.53119	1.09628	CD6;PRF1
negative regulation of chromosome organization (GO:2001251)	2019-02-07	0.48872	1	0.382508	0.95329	-1.53106	1.09618	TOP2A;ERCC1
regulation of blood vessel remodeling (GO:0060312)	2019-02-07	0.48872	1	0.382508	0.95329	-1.52808	1.09406	CEACAM1;TMBIM1
regulation of saliva secretion (GO:0046877)	2019-02-07	0.48872	1	0.382508	0.95329	-1.50641	1.07854	TIFAB;AQP1
positive regulation of clathrin-dependent endocytosis (GO:2000370)	2019-02-07	0.48872	1	0.382508	0.95329	-1.47233	1.05414	DAB2;PICALM
positive regulation of interferon-alpha secretion (GO:1902741)	2019-02-07	0.48872	1	0.382508	0.95329	-1.40028	1.00255	IFIH1;CHUK
B cell chemotaxis (GO:0035754)	2019-02-07	0.48872	1	0.382508	0.95329	-1.38393	0.990845	HSD3B7;GAS6
positive regulation of deacetylase activity (GO:0090045)	2019-02-07	0.48872	1	0.382508	0.95329	-1.37747	0.986224	FNTA;PRKD2
positive regulation of humoral immune response (GO:0002922)	2019-02-07	0.48872	1	0.382508	0.95329	-1.36428	0.976782	FCGR2B;ZP3
ceramide transport (GO:0035627)	2019-02-07	0.48872	1	0.382508	0.95329	-1.34504	0.963003	COL4A3BP;PSAP
regulation of lymphocyte apoptotic process (GO:0070228)	2019-02-07	0.48872	1	0.382508	0.95329	-1.33976	0.95922	LGALS3;CD3G
regulation of histone H3-K27 methylation (GO:0061085)	2019-02-07	0.48872	1	0.382508	0.95329	-1.32963	0.951972	PHF1;OGT
smooth muscle tissue development (GO:0048745)	2019-02-07	0.48872	1	0.382508	0.95329	-1.32302	0.947235	BMP4;ENG
regulation of fat cell proliferation (GO:0070344)	2019-02-07	0.48872	1	0.382508	0.95329	-1.32258	0.946924	PID1;GATA2
negative regulation of transforming growth factor beta production (GO:0071635)	2019-02-07	0.48872	1	0.382508	0.95329	-1.32226	0.946694	LAPTM4B;GATA6
macropinocytosis (GO:0044351)	2019-02-07	0.48872	1	0.382508	0.95329	-1.29943	0.930349	MAPKAPK3;DOCK2
monoterpenoid metabolic process (GO:0016098)	2019-02-07	0.48872	1	0.382508	0.95329	-1.28044	0.91675	CYP1A2;CYP2E1
regulation of macrophage apoptotic process (GO:2000109)	2019-02-07	0.48872	1	0.382508	0.95329	-1.25629	0.89946	CDKN2A;IRF7
establishment of mitochondrion localization, microtubule-mediated (GO:0034643)	2019-02-07	0.48872	1	0.382508	0.95329	-1.23185	0.881967	UXT;LRPPRC
peripheral nervous system neuron development (GO:0048935)	2019-02-07	0.48872	1	0.382508	0.95329	-1.20736	0.864427	RUNX3;RUNX1
regulation of hydrogen peroxide metabolic process (GO:0010310)	2019-02-07	0.48872	1	0.382508	0.95329	-1.18897	0.85126	NOXA1;RAC2
positive regulation of extrinsic apoptotic signaling pathway via death domain receptors (GO:1902043)	2019-02-07	0.48872	1	0.382508	0.95329	-1.16611	0.834893	TIMP3;PMAIP1
regulation of thymocyte apoptotic process (GO:0070243)	2019-02-07	0.48872	1	0.382508	0.95329	-1.15681	0.828235	BMP4;ADAM8
regulation of glomerular filtration (GO:0003093)	2019-02-07	0.48872	1	0.382508	0.95329	-1.15537	0.827208	EMP2;GAS6
nucleobase metabolic process (GO:0009112)	2019-02-07	0.48872	1	0.382508	0.95329	-1.13198	0.810462	TTR;UCKL1
negative regulation of catecholamine secretion (GO:0033604)	2019-02-07	0.48872	1	0.382508	0.95329	-1.1038	0.790281	SYT4;ADRA2B
pyrimidine-containing compound biosynthetic process (GO:0072528)	2019-02-07	0.48872	1	0.382508	0.95329	-1.05811	0.757568	CDA;TPK1
phospholipase C-activating G-protein coupled acetylcholine receptor signaling pathway (GO:0007207)	2019-02-07	0.48872	1	0.382508	0.95329	-1.03781	0.743039	GNA15;CHRM1
negative regulation of bone resorption (GO:0045779)	2019-02-07	0.48872	1	0.382508	0.95329	-1.03689	0.742376	P2RX7;IL6
positive regulation of protein glycosylation (GO:0060050)	2019-02-07	0.48872	1	0.382508	0.95329	-1.03664	0.742201	ARFGEF1;RAMP1
ear development (GO:0043583)	2019-02-07	0.48872	1	0.382508	0.95329	-0.986221	0.706101	SHROOM2;GATA3
positive regulation of antigen processing and presentation (GO:0002579)	2019-02-07	0.48872	1	0.382508	0.95329	-0.981434	0.702674	SLC11A1;NOD1
positive regulation of protein acetylation (GO:1901985)	2019-02-07	0.48872	1	0.382508	0.95329	-0.978014	0.700225	FAM161A;ARNTL
fructose 6-phosphate metabolic process (GO:0006002)	2019-02-07	0.48872	1	0.382508	0.95329	-0.970129	0.69458	FBP1;FBP2
negative regulation of interleukin-6 secretion (GO:1900165)	2019-02-07	0.48872	1	0.382508	0.95329	-0.938985	0.672282	C5AR2;GAS6
vitamin A metabolic process (GO:0006776)	2019-02-07	0.48872	1	0.382508	0.95329	-0.915632	0.655562	RBP2;BCO1
regulation of dendritic cell chemotaxis (GO:2000508)	2019-02-07	0.48872	1	0.382508	0.95329	-0.899799	0.644226	LGALS9;GAS6
activation of transmembrane receptor protein tyrosine kinase activity (GO:0007171)	2019-02-07	0.48872	1	0.382508	0.95329	-0.898349	0.643187	ADRB2;PRLR
regulation of interleukin-13 secretion (GO:2000665)	2019-02-07	0.48872	1	0.382508	0.95329	-0.878096	0.628688	GATA3;LGALS9
positive regulation of cGMP biosynthetic process (GO:0030828)	2019-02-07	0.48872	1	0.382508	0.95329	-0.871321	0.623837	MTNR1A;APOE
negative regulation of glycolytic process (GO:0045820)	2019-02-07	0.48872	1	0.382508	0.95329	-0.860862	0.616348	CBFA2T3;FBP1
positive regulation of podosome assembly (GO:0071803)	2019-02-07	0.48872	1	0.382508	0.95329	-0.847892	0.607062	LCP1;TNF
aldehyde catabolic process (GO:0046185)	2019-02-07	0.48872	1	0.382508	0.95329	-0.827626	0.592553	ALDH3B1;AGXT
morphogenesis of an endothelium (GO:0003159)	2019-02-07	0.48872	1	0.382508	0.95329	-0.827507	0.592467	CSNK2B;PRKD2
positive regulation of megakaryocyte differentiation (GO:0045654)	2019-02-07	0.48872	1	0.382508	0.95329	-0.795897	0.569835	SCIN;THPO
heterocycle catabolic process (GO:0046700)	2019-02-07	0.48872	1	0.382508	0.95329	-0.787483	0.563811	AOC1;PRODH2
negative regulation of myeloid cell apoptotic process (GO:0033033)	2019-02-07	0.48872	1	0.382508	0.95329	-0.759534	0.543801	APOH;IRF7
negative regulation of digestive system process (GO:0060457)	2019-02-07	0.48872	1	0.382508	0.95329	-0.759061	0.543462	TIFAB;PTGER3
positive regulation of dendritic cell antigen processing and presentation (GO:0002606)	2019-02-07	0.48872	1	0.382508	0.95329	-0.75794	0.54266	SLC11A1;NOD1
indolalkylamine metabolic process (GO:0006586)	2019-02-07	0.48872	1	0.382508	0.95329	-0.757687	0.542478	TPH1;DDC
regulation of nuclease activity (GO:0032069)	2019-02-07	0.48872	1	0.382508	0.95329	-0.753945	0.539799	OAS2;NEIL1
positive regulation of fibroblast apoptotic process (GO:2000271)	2019-02-07	0.48872	1	0.382508	0.95329	-0.74807	0.535593	BTG1;STK17B
nucleoside phosphate catabolic process (GO:1901292)	2019-02-07	0.48872	1	0.382508	0.95329	-0.747416	0.535125	ENPP1;ENPP3
regulation of biosynthetic process (GO:0009889)	2019-02-07	0.48872	1	0.382508	0.95329	-0.726844	0.520396	THRSP;SNCA
negative regulation of meiotic nuclear division (GO:0045835)	2019-02-07	0.48872	1	0.382508	0.95329	-0.686666	0.491629	HORMAD1;FBXO43
astrocyte differentiation (GO:0048708)	2019-02-07	0.48872	1	0.382508	0.95329	-0.674563	0.482964	STAT3;MT3
peptidyl-serine autophosphorylation (GO:0036289)	2019-02-07	0.48872	1	0.382508	0.95329	-0.656814	0.470257	ERN1;RIPK1
regulation of natural killer cell proliferation (GO:0032817)	2019-02-07	0.48872	1	0.382508	0.95329	-0.642846	0.460256	IL23A;IL23R
surfactant homeostasis (GO:0043129)	2019-02-07	0.48872	1	0.382508	0.95329	-0.571964	0.409507	SFTPD;CTSH
positive regulation of oxidative stress-induced cell death (GO:1903209)	2019-02-07	0.48872	1	0.382508	0.95329	-0.520665	0.372778	RIPK1;TLR4
negative regulation of cell cycle phase transition (GO:1901988)	2019-02-07	0.48872	1	0.382508	0.95329	-0.436823	0.312751	RGCC;SUSD2
regulation of lysosomal protein catabolic process (GO:1905165)	2019-02-07	0.48872	1	0.382508	0.95329	-0.35308	0.252793	LAPTM4B;GBA
regulation of peptidyl-serine phosphorylation (GO:0033135)	20/87	0.491118	1	0.13587	0.793163	0.109422	-0.0778066	OPRD1;IL11;RAMP3;CAV1;LIF;OSM;CREBL2;TNF;EGFR;SMAD7;IL6;TRIM6;TBK1;PDCD10;PRKD2;DMD;GAS6;FNIP1;CD44;SNCA
cellular response to interleukin-12 (GO:0071349)	1947-11-01	0.492254	1	0.211032	0.856313	-0.652134	0.462207	IL10;RAP1B;SERPINB2;ANXA2;GSTA2;RPLP0;STAT4;P4HB;LCP1;IL12RB1;JAK1
interleukin-12-mediated signaling pathway (GO:0035722)	1947-11-01	0.492254	1	0.211032	0.856313	-0.305229	0.216335	IL10;RAP1B;SERPINB2;ANXA2;GSTA2;RPLP0;STAT4;P4HB;LCP1;IL12RB1;JAK1
transmembrane receptor protein serine/threonine kinase signaling pathway (GO:0007178)	33/145	0.493461	1	0.0782503	0.64173	0.531457	-0.375374	CITED1;AMHR2;TGFBRAP1;WFIKKN2;LTBP2;CBL;BMP15;CDH5;FNTA;GCNT2;SLC39A5;LEFTY2;LEFTY1;GDF15;SLC33A1;BMP8A;BMP8B;INHBB;GDF3;FOS;INHBA;SMAD6;CFC1;BMP6;RUNX2;SMAD7;TGFBR3;BMP4;GREM2;CLDN5;TDGF1;NODAL;ENG
negative regulation of cellular response to growth factor stimulus (GO:0090288)	13/56	0.495215	1	0.191791	0.84521	-0.625387	0.439499	SKOR2;PDCD6;CHRD;GDF3;SMAD6;LEMD3;FSTL3;FAM129B;APLN;SMAD7;MMRN2;SKIL;NBL1
fat cell differentiation (GO:0045444)	13/56	0.495215	1	0.191791	0.84521	-0.308714	0.216953	IL11;CEBPA;STEAP4;ERAP1;ADIPOQ;INHBB;KLF4;SMAD6;METRNL;PSMB8;PPARG;ALOXE3;ADIG
glucose metabolic process (GO:0006006)	15/65	0.497699	1	0.174918	0.836944	-0.116038	0.0809668	TKTL1;PGAM2;ADIPOQ;SORD;OMA1;BPGM;ALDH5A1;GALM;ALDOB;PCK1;SLC37A4;FBP1;PGM1;FBP2;GDPGP1
positive regulation of viral release from host cell (GO:1902188)	2019-04-16	0.497912	1	0.32714	0.947003	-1.65151	1.15165	VPS4B;CHMP2B;CHMP4C;CHMP3
cofactor transport (GO:0051181)	2019-04-16	0.497912	1	0.32714	0.947003	-1.52175	1.06116	SLC25A29;SLC44A4;FOLR2;FOLR1
pyrimidine-containing compound metabolic process (GO:0072527)	2019-04-16	0.497912	1	0.32714	0.947003	-1.45388	1.01384	TPK1;SLC19A3;CTPS2;UCKL1
body fluid secretion (GO:0007589)	2019-04-16	0.497912	1	0.32714	0.947003	-1.36809	0.954012	NPPB;SLC22A4;PRLR;APLN
cellular response to virus (GO:0098586)	2019-04-16	0.497912	1	0.32714	0.947003	-1.32785	0.925952	CHUK;VWCE;LGALS9;LGALS8
neural crest cell differentiation (GO:0014033)	2019-04-16	0.497912	1	0.32714	0.947003	-1.23832	0.863522	PDCD6;HTR2B;WNT8A;KBTBD8
positive regulation of coenzyme metabolic process (GO:0051197)	2019-04-16	0.497912	1	0.32714	0.947003	-1.22554	0.854606	P2RX7;PFKFB2;PRKAA2;INSR
filopodium assembly (GO:0046847)	2019-04-16	0.497912	1	0.32714	0.947003	-1.19973	0.836607	FGD3;FGD4;RAB17;VSTM5
nitric oxide mediated signal transduction (GO:0007263)	2019-04-16	0.497912	1	0.32714	0.947003	-1.12271	0.782897	KCNC2;PDX1;FPR1;APOE
cellular biogenic amine biosynthetic process (GO:0042401)	2019-04-16	0.497912	1	0.32714	0.947003	-1.103	0.769157	MOXD1;TPH1;DDC;SAT1
glycerophospholipid catabolic process (GO:0046475)	2019-04-16	0.497912	1	0.32714	0.947003	-1.08314	0.755308	LIPC;PLA2G4D;PLA2G4B;ENPP6
positive regulation of glycolytic process (GO:0045821)	2019-04-16	0.497912	1	0.32714	0.947003	-1.01479	0.707647	P2RX7;PFKFB2;PRKAA2;INSR
membrane repolarization during cardiac muscle cell action potential (GO:0086013)	2019-04-16	0.497912	1	0.32714	0.947003	-0.960828	0.670015	KCNJ8;KCND3;KCNQ1;ATP1B1
myeloid cell development (GO:0061515)	2019-04-16	0.497912	1	0.32714	0.947003	-0.910678	0.635044	ANXA2;NCKAP1L;EVI2B;GATA1
positive regulation of response to wounding (GO:1903036)	2019-04-16	0.497912	1	0.32714	0.947003	-0.867932	0.605236	ARFGEF1;ANXA1;INSL3;HBEGF
catecholamine metabolic process (GO:0006584)	2019-04-16	0.497912	1	0.32714	0.947003	-0.865021	0.603206	DDC;DRD2;COMT;DRD4
embryonic axis specification (GO:0000578)	2019-04-16	0.497912	1	0.32714	0.947003	-0.670299	0.46742	T;SMAD6;TDGF1;HOXD8
nucleobase-containing small molecule catabolic process (GO:0034656)	2019-04-16	0.497912	1	0.32714	0.947003	-0.498738	0.347785	ENTPD1;ENTPD7;ENTPD8;ADPRM
phototransduction, visible light (GO:0007603)	2019-04-16	0.497912	1	0.32714	0.947003	-0.489058	0.341035	GNGT1;CNGA1;RHO;PDE6A
positive regulation of stress-activated protein kinase signaling cascade (GO:0070304)	2019-04-16	0.497912	1	0.32714	0.947003	-0.451999	0.315193	TAOK3;PDCD10;TAOK1;ARL6IP5
positive regulation of cytokine production involved in immune response (GO:0002720)	2019-04-16	0.497912	1	0.32714	0.947003	-0.430491	0.300195	TRIM6;TNFSF4;B2M;MALT1
inhibition of cysteine-type endopeptidase activity (GO:0097340)	2019-04-16	0.497912	1	0.32714	0.947003	-0.382737	0.266894	CAST;NLRC4;NOL3;BIRC2
regulation of cartilage development (GO:0061035)	2019-04-16	0.497912	1	0.32714	0.947003	-0.321618	0.224274	BMP4;WNT11;SCIN;PTHLH
regulation of lymphocyte proliferation (GO:0050670)	2019-04-16	0.497912	1	0.32714	0.947003	-0.172129	0.120031	LGALS3;LST1;MZB1;IKZF3
B cell activation (GO:0042113)	17/74	0.499848	1	0.159979	0.816992	-0.260031	0.180319	IL10;FCRL1;IL11;CD40;FLT3;MALT1;CD79B;ADGRG3;ZAP70;CD79A;KLF6;PTPRC;BANK1;IFNE;CLCF1;IFNK;MS4A1
negative regulation of sequence-specific DNA binding transcription factor activity (GO:0043433)	32/141	0.501704	1	0.0838529	0.64173	0.251115	-0.173205	SP100;GFI1;NLRC5;NOD1;NLRC3;PKHD1;ADGRG3;NLRP5;TRIM21;CMKLR1;HAVCR2;CHUK;CDKN2A;ANXA4;FOXJ1;NR0B1;IRAK3;KLF4;COMMD6;ESR1;POU4F2;SMAD7;PARP10;SIGIRR;SFRP4;NLRP12;SFRP5;TNFSF4;BHLHE40;HAND1;PLA2G10;GAS6
positive regulation of vascular endothelial growth factor production (GO:0010575)	2019-06-25	0.502027	1	0.287639	0.91337	-0.979014	0.674641	C3;IL1A;IL1B;CXCL17;GATA4;NODAL
regulation of neuronal synaptic plasticity (GO:0048168)	2019-06-25	0.502027	1	0.287639	0.91337	-0.938983	0.647055	SYNGR1;RAB3A;MCTP1;APOE;DRD2;RAB5A
drug catabolic process (GO:0042737)	2019-06-25	0.502027	1	0.287639	0.91337	-0.849991	0.58573	CYP2W1;CYP2U1;CYP2S1;CYP2R1;CYP1A2;CYP2E1
regulation of epidermal growth factor-activated receptor activity (GO:0007176)	2019-06-25	0.502027	1	0.287639	0.91337	-0.826821	0.569764	ERRFI1;NCF1;CBL;VPS25;EREG;SNX6
receptor clustering (GO:0043113)	2019-06-25	0.502027	1	0.287639	0.91337	-0.796988	0.549206	PIGR;DLG2;MAGI2;ITGB2;MADCAM1;ITGB7
cellular modified amino acid biosynthetic process (GO:0042398)	2019-06-25	0.502027	1	0.287639	0.91337	-0.715505	0.493056	GATM;PTDSS1;GSS;MGST2;GGT1;OPLAH
response to dsRNA (GO:0043331)	2019-06-25	0.502027	1	0.287639	0.91337	-0.442455	0.304896	IFNE;IFNK;PMAIP1;IRAK3;TICAM1;TLR3
cGMP biosynthetic process (GO:0006182)	2019-06-25	0.502027	1	0.287639	0.91337	-0.307318	0.211774	NPPB;NPPC;ADCY9;HTR2B;ADCY8;AQP1
mammary gland development (GO:0030879)	2019-06-25	0.502027	1	0.287639	0.91337	-0.0671474	0.0462714	CAV1;WNT2;TDGF1;PRLR;WNT3;APLN
fatty acid derivative biosynthetic process (GO:1901570)	2019-06-25	0.502027	1	0.287639	0.91337	-0.00805711	0.00555217	ACSS3;AWAT1;HMGCS2;FAR2;CBR4;ACAT1
actin nucleation (GO:0045010)	2019-06-25	0.502027	1	0.287639	0.91337	0.0186713	-0.0128664	ACTR2;SCIN;ARPC2;ARPC3;ARPC1B;WHAMM
response to exogenous dsRNA (GO:0043330)	1934-08-01	0.504789	1	0.2565	0.890723	-0.849098	0.580456	IFIH1;IFNE;CAV1;IFNK;IRAK3;TICAM1;IFIT1;TLR3
regulation of cell-substrate adhesion (GO:0010810)	1934-08-01	0.504789	1	0.2565	0.890723	-0.745411	0.509573	BST1;ALOX15;PDPN;RAC2;AGR2;GCNT2;SPOCK1;PLG
positive regulation of adenylate cyclase activity (GO:0045762)	1934-08-01	0.504789	1	0.2565	0.890723	-0.471854	0.322566	GLP1R;ADCY9;ADORA2B;AVPR2;ADRB1;ADRB2;ADCY8;TSHR
negative regulation of multi-organism process (GO:0043901)	1934-08-01	0.504789	1	0.2565	0.890723	-0.465681	0.318346	SIGIRR;PPM1B;ANXA2;ARHGDIB;TIMP1;NODAL;LTF;MBL2
positive regulation of locomotion (GO:0040017)	1934-08-01	0.504789	1	0.2565	0.890723	-0.230266	0.157413	CSF1R;VPS4B;RARRES2;SPOCK2;CHMP2B;CHMP4C;CHMP3;STX3
regulation of intracellular protein transport (GO:0033157)	1934-08-01	0.504789	1	0.2565	0.890723	-0.140148	0.0958075	BMP4;PLK3;IFI27;PDCD10;ADIPOQ;GCC2;LCP1;KIF20B
positive regulation of organelle organization (GO:0010638)	1934-08-01	0.504789	1	0.2565	0.890723	-0.0642843	0.0439456	P2RX7;UVRAG;ANXA1;ANXA2;CALCOCO2;DOC2B;ADRB2;PPARGC1B
regulation of ion transmembrane transporter activity (GO:0032412)	1943-10-01	0.506932	1	0.230742	0.88946	-0.72781	0.494459	TRPC6;FXYD2;RIPK1;CACNA1D;PDZK1;FXYD5;SCN3B;UTRN;SCN1B;PTPN3
regulation of MAPK cascade (GO:0043408)	46/204	0.509857	1	0.049467	0.538563	-0.0497107	0.0334864	CSF1R;CD40;LTK;FLT1;FLT3;DUSP19;MST1R;ADRB2;EGFR;BMP15;PKHD1;MYDGF;MAPK1;LEFTY2;IL11;CD74;LEFTY1;EPHA6;SYK;KSR1;GDF15;CAV1;INSR;ATP6AP2;STYX;BMP8A;LIF;OSM;BMP8B;INHBB;GDF3;INHBA;ADRA2B;INHBC;BMP6;P2RX7;SBK2;BMP4;IL6;CEACAM1;IL1B;TRIB3;TNFRSF25;CDK12;FGFR4;NODAL
calcium ion homeostasis (GO:0055074)	20/88	0.514076	1	0.145257	0.816992	-0.362301	0.241069	CCR1;CD40;SLC24A4;CALCB;CAV1;EPHX2;HTR2B;STC1;ATP2C2;ATP2B1;ATP1B1;TPCN2;PKHD1;CYP27B1;CCL8;STIM1;CCL5;ATP13A4;DRD4;CCR2
cellular metal ion homeostasis (GO:0006875)	22/97	0.515159	1	0.133435	0.783381	0.250392	-0.16608	CCR1;CD40;SLC24A4;CALCB;CAV1;EPHX2;HTR2B;ATP1A4;STC1;ATP2C2;ATP2B1;ATP1B1;MT3;TPCN2;PKHD1;ATP4B;CCL8;STIM1;CCL5;ATP13A4;DRD4;CCR2
positive regulation of neuron death (GO:1901216)	1939-09-01	0.523083	1	0.253009	0.890723	-0.468019	0.303283	ITGAM;FOS;FCGR2B;TLR4;GRIN2B;EIF2S1;CLU;SNCA;PICALM
chemical homeostasis (GO:0048878)	1939-09-01	0.523083	1	0.253009	0.890723	-0.120675	0.0781993	CEBPA;ACOXL;ACOX1;HNF4A;PPARG;APOA4;ACOX3;PNPLA1;OTC
coenzyme biosynthetic process (GO:0009108)	2019-07-30	0.523093	1	0.283252	0.91337	-0.772541	0.500604	GCH1;PPCS;TPK1;PNPO;PTS;PPCDC;ACAT1
very long-chain fatty acid metabolic process (GO:0000038)	2019-07-30	0.523093	1	0.283252	0.91337	-0.447809	0.290179	ELOVL1;ACADVL;ACOX1;ABCD1;HACD2;ACOT4;HACD4
regulation of cell development (GO:0060284)	2019-05-21	0.523652	1	0.321194	0.947003	-1.27857	0.827144	RHEB;ASCL2;WNT3;HOXA11;ARNTL
regulation of response to cytokine stimulus (GO:0060759)	2019-05-21	0.523652	1	0.321194	0.947003	-1.10534	0.715077	IFIH1;TAF9;APOA1;KLF4;RUNX1
androgen metabolic process (GO:0008209)	2019-05-21	0.523652	1	0.321194	0.947003	-0.922674	0.596904	HSD3B2;DHRS9;SRD5A1;HSD17B6;HSD17B11
purine nucleotide metabolic process (GO:0006163)	2019-05-21	0.523652	1	0.321194	0.947003	-0.876353	0.566938	NT5E;PNP;GDA;FHIT;XDH
negative regulation of innate immune response (GO:0045824)	2019-05-21	0.523652	1	0.321194	0.947003	-0.818944	0.529799	NLRC5;SERPING1;IRAK3;NLRC3;A2M
regulation of regulatory T cell differentiation (GO:0045589)	2019-05-21	0.523652	1	0.321194	0.947003	-0.810642	0.524428	DUSP10;TNFSF4;IRF1;CD46;RUNX1
Arp2/3 complex-mediated actin nucleation (GO:0034314)	2019-05-21	0.523652	1	0.321194	0.947003	-0.298555	0.193144	ACTR2;ARPC2;ARPC3;ARPC1B;WHAMM
cellular response to steroid hormone stimulus (GO:0071383)	2019-05-21	0.523652	1	0.321194	0.947003	0.124656	-0.0806437	BMP4;ABHD2;ADTRP;NR3C1;TFPI
regulation of BMP signaling pathway (GO:0030510)	13/57	0.523712	1	0.206361	0.846992	-0.427464	0.276489	SKOR2;CHRD;GATA6;GDF3;SMAD6;LEMD3;FSTL3;SMAD7;BMP4;SFRP4;SKIL;NBL1;ENG
regulation of tumor necrosis factor-mediated signaling pathway (GO:0010803)	13/57	0.523712	1	0.206361	0.846992	-0.167548	0.108372	SYK;CHUK;SPHK1;ADIPOQ;APOA1;TNF;CASP4;CASP1;RIPK1;CCDC3;IKBKG;GAS6;BIRC2
ion transport (GO:0006811)	65/290	0.524247	1	0.0255904	0.468403	-0.0688569	0.0444673	AQP8;AQP5;TCIRG1;BEST1;TSPO;ATP6V1E1;SLC39A1;ATP6V1G1;TRPC6;ANO9;ATP1B1;ANO5;SCNN1G;SLC5A8;SCNN1A;VDAC2;SGK3;CASQ1;SGK1;ATP6V0D2;ATP6V0C;ATP6V1A;SLC24A4;TMEM63C;ATP10D;ATP1A4;CLCNKB;CHRNA9;SLC5A12;CLCNKA;SLC1A3;ATP10A;ATP2C2;SLC5A5;PDZD3;ASIC5;SLC17A9;PDZD11;CHRNE;CLCA2;ATP6V1H;CLCA1;ATP6V0A4;GABRD;ATP6V1D;SLC17A2;ASIC3;ATP6V1C1;SLC17A4;SLC12A3;GABRP;ATP8B1;GABRA3;CTNS;ATP2B1;TPCN2;P2RX7;ATP4B;P2…
glucose homeostasis (GO:0042593)	17/75	0.524672	1	0.171306	0.832826	-0.396	0.255413	CEBPA;PRKAA2;INSR;STAT3;ADIPOQ;HNF1A;HK1;HK3;RFX6;HNF4A;HKDC1;CYP11B1;PDK4;PPARG;FGFR4;PCK1;FOXA3
carbohydrate phosphorylation (GO:0046835)	2019-03-12	0.525658	1	0.373081	0.95329	-1.66413	1.07021	IPPK;GNPTG;HK1
angiotensin maturation (GO:0002003)	2019-03-12	0.525658	1	0.373081	0.95329	-1.60709	1.03352	ENPEP;ATP6AP2;CTSG
positive regulation of chromosome segregation (GO:0051984)	2019-03-12	0.525658	1	0.373081	0.95329	-1.54447	0.993256	CCNB1;RAD21;SMC6
inhibition of cysteine-type endopeptidase activity involved in apoptotic process (GO:1990001)	2019-03-12	0.525658	1	0.373081	0.95329	-1.49105	0.9589	NLRC4;NOL3;BIRC2
protein kinase C signaling (GO:0070528)	2019-03-12	0.525658	1	0.373081	0.95329	-1.46477	0.942001	PLEK;HTR2B;PRSS33
response to nitric oxide (GO:0071731)	2019-03-12	0.525658	1	0.373081	0.95329	-1.44379	0.928508	KCNC2;MT3;AQP1
cellular response to interferon-beta (GO:0035458)	2019-03-12	0.525658	1	0.373081	0.95329	-1.35488	0.87133	TRIM6;STAT1;IRF1
negative regulation of histone acetylation (GO:0035067)	2019-03-12	0.525658	1	0.373081	0.95329	-1.31254	0.844099	SPI1;SIN3A;SNCA
arginine metabolic process (GO:0006525)	2019-03-12	0.525658	1	0.373081	0.95329	-1.30712	0.840611	CPS1;NAGS;ART4
cochlea morphogenesis (GO:0090103)	2019-03-12	0.525658	1	0.373081	0.95329	-1.26589	0.814097	TIFAB;MYO3A;HOXA1
lymphocyte mediated immunity (GO:0002449)	2019-03-12	0.525658	1	0.373081	0.95329	-1.24085	0.797996	CD8A;CD46;MYO1G
positive regulation of transcription from RNA polymerase II promoter in response to endoplasmic reticulum stress (GO:1990440)	2019-03-12	0.525658	1	0.373081	0.95329	-1.23352	0.793283	CEBPB;CREB3L3;CREB3L1
regulation of feeding behavior (GO:0060259)	2019-03-12	0.525658	1	0.373081	0.95329	-1.22681	0.788967	UCN;STAT3;AGRP
negative regulation of receptor binding (GO:1900121)	2019-03-12	0.525658	1	0.373081	0.95329	-1.06799	0.686828	IL10;ADIPOQ;B2M
negative regulation of leukocyte cell-cell adhesion (GO:1903038)	2019-03-12	0.525658	1	0.373081	0.95329	-1.05985	0.681592	GPNMB;VTCN1;TNFAIP8L2
replicative senescence (GO:0090399)	2019-03-12	0.525658	1	0.373081	0.95329	-0.950685	0.611389	CDKN2A;SERPINE1;PLA2R1
regulation of hydrogen peroxide-induced cell death (GO:1903205)	2019-03-12	0.525658	1	0.373081	0.95329	-0.949827	0.610837	RIPK1;PDE8A;NFE2L2
UV-damage excision repair (GO:0070914)	2019-03-12	0.525658	1	0.373081	0.95329	-0.907088	0.583351	HIST3H2A;ERCC1;INO80
import across plasma membrane (GO:0098739)	2019-03-12	0.525658	1	0.373081	0.95329	-0.839596	0.539947	KCNJ8;FXYD2;ATP1B1
cellular response to prostaglandin stimulus (GO:0071379)	2019-03-12	0.525658	1	0.373081	0.95329	-0.797311	0.512753	PTGER4;TNFSF4;PTGDR
mesonephros development (GO:0001823)	2019-03-12	0.525658	1	0.373081	0.95329	-0.717517	0.461438	BMP4;GATA3;FGF1
negative regulation of morphogenesis of an epithelium (GO:1905331)	2019-03-12	0.525658	1	0.373081	0.95329	-0.708133	0.455403	BMP4;STAT1;TNF
oxidative phosphorylation (GO:0006119)	2019-03-12	0.525658	1	0.373081	0.95329	-0.691951	0.444996	UQCRB;CHCHD10;UQCRH
regulation of lamellipodium morphogenesis (GO:2000392)	2019-03-12	0.525658	1	0.373081	0.95329	-0.68402	0.439896	VIL1;PDPN;CD44
positive regulation of tumor necrosis factor secretion (GO:1904469)	2019-03-12	0.525658	1	0.373081	0.95329	-0.67365	0.433227	IFIH1;LGALS9;HAVCR2
Golgi ribbon formation (GO:0090161)	2019-03-12	0.525658	1	0.373081	0.95329	-0.646848	0.415991	STX16;GCC2;OPTN
icosanoid secretion (GO:0032309)	2019-03-12	0.525658	1	0.373081	0.95329	-0.632549	0.406795	PLA2G1B;DRD2;DRD4
regulation of trophoblast cell migration (GO:1901163)	2019-03-12	0.525658	1	0.373081	0.95329	-0.623204	0.400785	ARHGDIB;TIMP1;NODAL
regulation of serine-type endopeptidase activity (GO:1900003)	2019-03-12	0.525658	1	0.373081	0.95329	-0.603229	0.387939	SPINK1;SPINK8;ANXA8
negative regulation of translation, ncRNA-mediated (GO:0040033)	2019-03-12	0.525658	1	0.373081	0.95329	-0.579568	0.372722	ZFP36;AGO4;STAT3
membrane repolarization during action potential (GO:0086011)	2019-03-12	0.525658	1	0.373081	0.95329	-0.557485	0.358521	KCND3;KCNQ1;ATP1B1
regulation of protein kinase C signaling (GO:0090036)	2019-03-12	0.525658	1	0.373081	0.95329	-0.546935	0.351736	CD40;WNT11;MYADM
cardiac muscle cell membrane repolarization (GO:0099622)	2019-03-12	0.525658	1	0.373081	0.95329	-0.531115	0.341562	KCND3;KCNQ1;ATP1B1
alcohol catabolic process (GO:0046164)	2019-03-12	0.525658	1	0.373081	0.95329	-0.459826	0.295716	CEL;APOE;MT3
positive regulation of interferon-gamma biosynthetic process (GO:0045078)	2019-03-12	0.525658	1	0.373081	0.95329	-0.444992	0.286176	EBI3;TLR8;TLR3
miRNA mediated inhibition of translation (GO:0035278)	2019-03-12	0.525658	1	0.373081	0.95329	-0.37108	0.238643	ZFP36;AGO4;STAT3
positive regulation of T-helper cell differentiation (GO:0045624)	2019-03-12	0.525658	1	0.373081	0.95329	-0.347991	0.223794	ANXA1;TNFSF4;MYB
positive regulation of NF-kappaB transcription factor activity (GO:0051092)	29/129	0.527935	1	0.103356	0.713811	-0.286727	0.183156	CD40;PLA2G1B;NOD1;NLRC4;CLU;TNF;MALT1;RPS6KA4;TRIM25;TNFSF11;RIPK1;IKBKG;LGALS9;PRKCH;CHUK;SPHK1;IRAK3;NFKB2;IL1B;TRIM14;PRKD2;ADAM8;TRIM15;S100A9;TLR4;CARD14;S100A8;MYD88;LTF
response to tumor necrosis factor (GO:0034612)	22/98	0.536806	1	0.142203	0.812791	-0.178443	0.111013	PID1;GCH1;CHUK;CCL20;ZFAND6;YTHDC2;GBA;ADIPOQ;GATA3;CXCL16;NUB1;ZFP36;CCL8;CCL5;UBD;OCSTAMP;CCL4;CCL2;RIPK1;CCL17;TDGF1;NFE2L2
positive regulation of endothelial cell migration (GO:0010595)	16/71	0.537087	1	0.18542	0.84521	-0.189097	0.117542	MAP2K3;ANGPT4;CD40;SPARC;ANXA3;ITGB3;PDCD6;HSPB1;GATA3;FGF1;BMP4;P2RX4;PTK2B;PRKD2;TDGF1;GPLD1
calcium-mediated signaling (GO:0019722)	16/71	0.537087	1	0.18542	0.84521	0.645235	-0.401075	BCAP31;EDN2;MCTP1;CCL20;PLA2G4B;SPHK1;HTR2B;DEFB1;FPR2;ATP1B1;TPCN2;EGFR;SELP;TNFSF11;MCTP2;CCR5
regulation of calcium ion transport (GO:0051924)	1953-12-01	0.538162	1	0.224701	0.87724	-0.457944	0.28374	CCR1;CD84;P2RX4;TRPC6;STIM1;HOMER2;CACNA2D1;CCL5;CCL4;STC1;CACNA1D;CASQ1
chemokine-mediated signaling pathway (GO:0070098)	1953-12-01	0.538162	1	0.224701	0.87724	-0.321238	0.199037	CCR1;CCL8;THPO;CCL20;CCL5;CCL4;CCL2;PTK2B;ACKR3;PPBP;CCL17;CCR2
positive regulation of proteolysis (GO:0045862)	1953-12-01	0.538162	1	0.224701	0.87724	-0.139826	0.0866356	IL1B;PERP;GBA;CTSH;ADAM8;APOE;BAK1;FGFR4;OGT;TNF;CTSC;GPLD1
nucleobase-containing compound catabolic process (GO:0034655)	1944-10-01	0.539258	1	0.249179	0.890723	-0.069952	0.0431997	ISG20;STK31;TATDN1;ENTPD1;DIS3;PABPC4;RNASE6;ENTPD7;ENTPD8;ADPRM
positive regulation of DNA binding (GO:0043388)	1935-08-01	0.541052	1	0.278376	0.91337	-0.709734	0.435947	TRIM6;PYHIN1;PLAUR;PPARG;GATA3;MMP9;POU4F2;FAM129B
response to amino acid (GO:0043200)	1935-08-01	0.541052	1	0.278376	0.91337	-0.288196	0.177021	GPRC6A;CPEB1;XBP1;SESN1;SLC38A9;TMBIM6;CPEB4;LAMTOR5
positive regulation of neutrophil migration (GO:1902624)	2019-06-26	0.544142	1	0.314491	0.947003	-0.983674	0.598611	CD74;RAC2;MOSPD2;ADAM8;NCKAP1L;PPBP
cellular response to epidermal growth factor stimulus (GO:0071364)	2019-06-26	0.544142	1	0.314491	0.947003	-0.92656	0.563854	VIL1;ZFP36;PTPN12;PDE8A;TDGF1;EGFR
regulation of DNA damage response, signal transduction by p53 class mediator (GO:0043516)	2019-06-26	0.544142	1	0.314491	0.947003	-0.844226	0.51375	CD74;PMAIP1;PTTG1IP;PLA2R1;CD44;HIC1
positive regulation of Rho protein signal transduction (GO:0035025)	2019-06-26	0.544142	1	0.314491	0.947003	-0.832995	0.506915	RTN4R;GPR65;APOA1;LPAR4;F2RL2;F2RL3
monocarboxylic acid catabolic process (GO:0072329)	2019-06-26	0.544142	1	0.314491	0.947003	-0.77956	0.474398	CYP26A1;ACOT8;ACBD5;ALDH5A1;CEL;AGXT
respiratory chain complex IV assembly (GO:0008535)	2019-06-26	0.544142	1	0.314491	0.947003	-0.767994	0.467359	COA4;CHCHD5;COX11;COX14;COA6;COX20
response to amyloid-beta (GO:1904645)	2019-06-26	0.544142	1	0.314491	0.947003	-0.685549	0.417188	CACNA2D1;CASP4;FPR2;ADRB2;FCGR2B;TLR4
positive regulation of nuclear division (GO:0051785)	2019-06-26	0.544142	1	0.314491	0.947003	-0.68217	0.415132	IL1A;RGCC;IL1B;INSR;CD28;EREG
3'-phosphoadenosine 5'-phosphosulfate metabolic process (GO:0050427)	2019-06-26	0.544142	1	0.314491	0.947003	-0.41579	0.253027	SULT1B1;SULT1C2;SULT1E1;ABHD14B;ENPP1;SULT6B1
response to copper ion (GO:0046688)	2019-06-26	0.544142	1	0.314491	0.947003	-0.415269	0.25271	IL1A;AOC1;MT4;MT3;SNCA;AQP1
positive regulation of phosphatidylinositol 3-kinase activity (GO:0043552)	2019-06-26	0.544142	1	0.314491	0.947003	-0.397438	0.241859	FGR;FLT1;FLT3;PTK2B;TNFAIP8L3;FPR2
positive regulation of interleukin-12 production (GO:0032735)	2019-06-26	0.544142	1	0.314491	0.947003	-0.364	0.221511	IL23A;TNFSF4;IL23R;LGALS9;TLR4;TLR3
regulation of cysteine-type endopeptidase activity involved in apoptotic process (GO:0043281)	21/94	0.547764	1	0.153174	0.816992	-0.164009	0.0987185	CDKN2D;BCAP31;PDCD6;NOD1;KLF4;MT3;TNF;AQP1;FABP1;NLRP12;ARL6IP5;CASP1;PMAIP1;SFN;GAS6;FNIP1;SOX7;CD44;NODAL;SNCA;LAMTOR5
regulation of steroid metabolic process (GO:0019218)	2019-04-17	0.550112	1	0.362249	0.95329	-1.42435	0.85124	ACADVL;ACADL;EPHX2;APOE
negative regulation of DNA replication (GO:0008156)	2019-04-17	0.550112	1	0.362249	0.95329	-1.22416	0.731597	RAD17;TERF1;S100A11;ENPP7
cellular response to pH (GO:0071467)	2019-04-17	0.550112	1	0.362249	0.95329	-1.1406	0.68166	TRPV1;GPLD1;RAB11FIP5;KCNK4
positive regulation of nitric-oxide synthase activity (GO:0051000)	2019-04-17	0.550112	1	0.362249	0.95329	-1.12397	0.67172	GCH1;S100A1;HTR2B;APOE
positive regulation of cyclic nucleotide metabolic process (GO:0030801)	2019-04-17	0.550112	1	0.362249	0.95329	-1.09998	0.657384	RAMP3;ADM;CALM1;RAMP1
regulation of SMAD protein import into nucleus (GO:0060390)	2019-04-17	0.550112	1	0.362249	0.95329	-1.0406	0.621898	BMP4;DAB2;NODAL;BMP6
glutamine family amino acid catabolic process (GO:0009065)	2019-04-17	0.550112	1	0.362249	0.95329	-0.986335	0.589467	AOC1;GLS2;GLUL;PRODH2
cardiac ventricle development (GO:0003231)	2019-04-17	0.550112	1	0.362249	0.95329	-0.892691	0.533502	DLL4;GATA4;GATA3;ENG
glucose transmembrane transport (GO:1904659)	2019-04-17	0.550112	1	0.362249	0.95329	-0.851706	0.509008	SLC5A9;SLC5A11;PPBP;SLC5A10
regulation of RIG-I signaling pathway (GO:0039535)	2019-04-17	0.550112	1	0.362249	0.95329	-0.81588	0.487597	ANKRD17;TRIM15;DDX60;BIRC2
negative regulation of immune effector process (GO:0002698)	2019-04-17	0.550112	1	0.362249	0.95329	-0.698731	0.417585	LGALS3;PPM1B;CD55;HAVCR2
regulation of membrane depolarization (GO:0003254)	2019-04-17	0.550112	1	0.362249	0.95329	-0.579028	0.346046	SCN3B;SCN1B;PTPN3;SMAD7
regulation of glucose transport (GO:0010827)	2019-04-17	0.550112	1	0.362249	0.95329	-0.230052	0.137487	C3;PLA2G1B;IL1B;TRIB3
negative regulation of lipid storage (GO:0010888)	2019-04-17	0.550112	1	0.362249	0.95329	-0.165251	0.0987596	IL6;ITGB3;PPARG;TNF
mesenchyme development (GO:0060485)	2019-04-17	0.550112	1	0.362249	0.95329	-0.0762595	0.0455752	BMP4;MESP1;WNT11;GATA4
detection of visible light (GO:0009584)	2019-04-17	0.550112	1	0.362249	0.95329	0.0477561	-0.0285406	GNAT2;GRM6;RHO;REEP6
cellular protein metabolic process (GO:0044267)	108/485	0.550464	1	0.00614351	0.304106	0.190053	-0.113461	CHRM1;RPL34;RPL10L;DMP1;RPL9;TGM1;LGALS1;DMBT1;EVA1A;MAGEA2;B2M;TGM3;SLC34A2;RPS5;IGFBP3;SHISA5;MRPS18B;RPSA;FBXW2;MRPS18C;RPL29;LIPT1;PROZ;GATA6;TARS;CSF2RB;OMA1;CSF2RA;MRPL10;KNG1;MRPL11;C3;PENK;ST8SIA4;IGFBP7;RIPK1;APOE;IGFBP6;APOB;RPL39L;YES1;FUCA2;MRPL27;MRPL24;RPL3L;PGA5;BMP4;RPS25;IL6;NAT8;PROC;ITM2B;LGMN;RPLP0;SERPINA10;LAMC1;MSLN;MRPL35;PRSS23;MRPL32;BMP15;RPS4X;CTSH;CTSG;TIMP1;LMCD1;FGA…
negative regulation of programmed cell death (GO:0043069)	91/409	0.552936	1	0.0113852	0.372818	0.25262	-0.149681	FANK1;TNFAIP8;FLT1;FLT3;ZFAND6;HTR2B;HSPB1;IFIT3;AQP1;COMP;MYDGF;CLEC5A;CD38;CTSH;HTATIP2;IL10;EPHA6;ANXA1;ANXA4;SPHK1;ANXA5;PLAUR;SERPINB9;MMP9;PRLR;RNF144B;TMIGD1;TMBIM6;CRYAA;GAS6;CRYAB;CARD14;CD44;BIRC2;LTF;CSF1R;LTK;PRKAA2;TAF9;GATA6;VTCN1;MST1R;NOL3;CBL;GATA1;EGFR;MALT1;FAM129B;PKHD1;WNT11;PDCD10;PDPN;PTK2B;PRAME;NCKAP1L;NTSR1;AAMDC;SNCA;ANGPT4;PLK3;CD74;XBP1;TIGAR;CDSN;CBX4;TIE1;BNIP3;INSR…
endosome to lysosome transport (GO:0008333)	1949-11-01	0.553784	1	0.245159	0.88946	-0.221457	0.130877	HMGXB4;SNX16;VPS4B;TGFBRAP1;VPS41;M6PR;CLEC16A;DENND3;ADRB2;VPS39;MTM1
cellular macromolecule catabolic process (GO:0044265)	1949-11-01	0.553784	1	0.245159	0.88946	0.521224	-0.308034	ISG20;STK31;MANBA;TATDN1;DIS3;PABPC4;NGLY1;RNASE6;MAGEA2;RIPK1;DENND3
signal transduction by p53 class mediator (GO:0072331)	1940-09-01	0.556768	1	0.273278	0.91337	-0.341158	0.199784	PPP1R13B;MYO6;BCL3;ATRX;MAGEA2;PMAIP1;FHIT;NDRG1;POU4F2
negative regulation of protein catabolic process (GO:0042177)	1940-09-01	0.556768	1	0.273278	0.91337	-0.310894	0.182061	IL10;ROCK1;TIMP3;IRAK3;TIMP1;ATRAID;EGFR;PTPN3;SNCA
fatty-acyl-CoA biosynthetic process (GO:0046949)	2019-07-31	0.561323	1	0.30759	0.946024	-0.824055	0.475858	ELOVL1;ACSL1;ACSL4;ACSL3;HACD2;CBR4;ACAT1
positive regulation of cation channel activity (GO:2001259)	2019-07-31	0.561323	1	0.30759	0.946024	-0.765658	0.442136	GSTM2;LRRC38;CASQ1;ADRB2;CALM1;SHANK3;CTSS
cyclic purine nucleotide metabolic process (GO:0052652)	2019-07-31	0.561323	1	0.30759	0.946024	-0.751647	0.434046	NPPB;NPPC;ADCY9;HTR2B;ADM;ADCY8;AQP1
activation of protein kinase B activity (GO:0032148)	2019-07-31	0.561323	1	0.30759	0.946024	-0.719321	0.415379	PRR5;INSR;ANG;GAS6;FGF1;ADRA2B;MT3
regulation of defense response to virus by host (GO:0050691)	2019-07-31	0.561323	1	0.30759	0.946024	-0.642927	0.371264	TRIM6;STAT1;SIN3A;IL23A;IL23R;IL12RB1;IFIT1
ribosomal large subunit assembly (GO:0000027)	2019-07-31	0.561323	1	0.30759	0.946024	-0.351704	0.203095	RPL11;RPL10L;RPL23A;BRIX1;RPF2;RPL3L;MRPL11
regulation of cell migration involved in sprouting angiogenesis (GO:0090049)	2019-07-31	0.561323	1	0.30759	0.946024	-0.33427	0.193028	DLL4;ANXA1;PDCD10;TBXA2R;MMRN2;HMOX1;KLF4
chondroitin sulfate metabolic process (GO:0030204)	2019-07-31	0.561323	1	0.30759	0.946024	-0.0140105	0.00809052	CSGALNACT1;CHST7;B3GAT2;HEXB;HEXA;CHST13;DCN
negative regulation of epidermal cell differentiation (GO:0045605)	2019-02-08	0.565449	1	0.436519	0.959514	-2.224	1.26798	GDF3;HOXA7
negative regulation of macrophage activation (GO:0043031)	2019-02-08	0.565449	1	0.436519	0.959514	-2.06007	1.17452	IL31RA;FCGR2B
positive regulation of tumor necrosis factor-mediated signaling pathway (GO:1903265)	2019-02-08	0.565449	1	0.436519	0.959514	-1.96516	1.12041	CASP4;CASP1
activation of signaling protein activity involved in unfolded protein response (GO:0006987)	2019-02-08	0.565449	1	0.436519	0.959514	-1.96118	1.11814	ERN1;BAK1
cellular response to hydroxyurea (GO:0072711)	2019-02-08	0.565449	1	0.436519	0.959514	-1.90301	1.08497	ATRX;SPIDR
positive regulation of striated muscle contraction (GO:0045989)	2019-02-08	0.565449	1	0.436519	0.959514	-1.88999	1.07755	RGS2;KCNQ1
positive regulation of sequestering of triglyceride (GO:0010890)	2019-02-08	0.565449	1	0.436519	0.959514	-1.87811	1.07078	APOC4;CIDEA
regulation of RNA biosynthetic process (GO:2001141)	2019-02-08	0.565449	1	0.436519	0.959514	-1.85661	1.05852	NMD3;MITF
dorsal aorta morphogenesis (GO:0035912)	2019-02-08	0.565449	1	0.436519	0.959514	-1.83667	1.04715	DLL4;ENG
peroxisome proliferator activated receptor signaling pathway (GO:0035357)	2019-02-08	0.565449	1	0.436519	0.959514	-1.81066	1.03232	PPARG;ALOXE3
negative regulation of alpha-beta T cell activation (GO:0046636)	2019-02-08	0.565449	1	0.436519	0.959514	-1.80991	1.03189	TARM1;IHH
regulation of alpha-beta T cell differentiation (GO:0046637)	2019-02-08	0.565449	1	0.436519	0.959514	-1.78378	1.017	PNP;IHH
norepinephrine biosynthetic process (GO:0042421)	2019-02-08	0.565449	1	0.436519	0.959514	-1.76352	1.00545	MOXD1;GATA3
pharyngeal arch artery morphogenesis (GO:0061626)	2019-02-08	0.565449	1	0.436519	0.959514	-1.74945	0.997422	BMP4;FOLR1
regulation of dendritic cell differentiation (GO:2001198)	2019-02-08	0.565449	1	0.436519	0.959514	-1.70294	0.970909	LGALS9;FCGR2B
regulation by virus of viral protein levels in host cell (GO:0046719)	2019-02-08	0.565449	1	0.436519	0.959514	-1.69457	0.966136	STAT1;IFIT1
female genitalia development (GO:0030540)	2019-02-08	0.565449	1	0.436519	0.959514	-1.65932	0.946036	SRD5A1;LHX1
fusion of virus membrane with host plasma membrane (GO:0019064)	2019-02-08	0.565449	1	0.436519	0.959514	-1.64923	0.940285	GAS6;CCR5
regulation of vitamin D biosynthetic process (GO:0060556)	2019-02-08	0.565449	1	0.436519	0.959514	-1.63355	0.931347	GFI1;TNF
regulation of pinocytosis (GO:0048548)	2019-02-08	0.565449	1	0.436519	0.959514	-1.62004	0.923641	CAV1;PROM2
regulation of interleukin-23 production (GO:0032667)	2019-02-08	0.565449	1	0.436519	0.959514	-1.61868	0.92287	TLR4;MYD88
ethanol catabolic process (GO:0006068)	2019-02-08	0.565449	1	0.436519	0.959514	-1.57226	0.896401	SULT1B1;SULT1E1
vascular endothelial growth factor signaling pathway (GO:0038084)	2019-02-08	0.565449	1	0.436519	0.959514	-1.53895	0.87741	MYO1C;GAB1
regulation of atrial cardiac muscle cell membrane repolarization (GO:0060372)	2019-02-08	0.565449	1	0.436519	0.959514	-1.52122	0.867305	KCNQ1;CACNA1D
negative regulation of cell adhesion mediated by integrin (GO:0033629)	2019-02-08	0.565449	1	0.436519	0.959514	-1.51053	0.86121	MUC1;SERPINE1
tRNA 3'-end processing (GO:0042780)	2019-02-08	0.565449	1	0.436519	0.959514	-1.50883	0.86024	TRMT10C;TRNT1
membrane fusion involved in viral entry into host cell (GO:0039663)	2019-02-08	0.565449	1	0.436519	0.959514	-1.48437	0.84629	GAS6;CCR5
positive regulation of protein kinase C signaling (GO:0090037)	2019-02-08	0.565449	1	0.436519	0.959514	-1.46601	0.835824	CD40;WNT11
lysosomal lumen acidification (GO:0007042)	2019-02-08	0.565449	1	0.436519	0.959514	-1.45229	0.828001	CCDC115;ATP6V0C
negative regulation of nitrogen compound metabolic process (GO:0051172)	2019-02-08	0.565449	1	0.436519	0.959514	-1.44369	0.823097	APOC1;ACMSD
terpenoid metabolic process (GO:0006721)	2019-02-08	0.565449	1	0.436519	0.959514	-1.43939	0.820645	CYP1A2;CYP2E1
positive regulation of NK T cell activation (GO:0051135)	2019-02-08	0.565449	1	0.436519	0.959514	-1.39148	0.793334	IL23A;IL23R
sequestering of extracellular ligand from receptor (GO:0035581)	2019-02-08	0.565449	1	0.436519	0.959514	-1.37627	0.784659	CD46;NBL1
cellular response to sterol depletion (GO:0071501)	2019-02-08	0.565449	1	0.436519	0.959514	-1.36895	0.780488	INSIG2;NPC1L1
AMP metabolic process (GO:0046033)	2019-02-08	0.565449	1	0.436519	0.959514	-1.3651	0.778293	AMPD3;ADSS
death-inducing signaling complex assembly (GO:0071550)	2019-02-08	0.565449	1	0.436519	0.959514	-1.31802	0.75145	RIPK1;TNF
positive regulation of blood vessel endothelial cell proliferation involved in sprouting angiogenesis (GO:1903589)	2019-02-08	0.565449	1	0.436519	0.959514	-1.28346	0.731745	APLNR;HMOX1
regulation of T-helper 1 cell differentiation (GO:0045625)	2019-02-08	0.565449	1	0.436519	0.959514	-1.26434	0.720847	ANXA1;TNFSF4
positive regulation of cyclin-dependent protein serine/threonine kinase activity involved in G1/S transition of mitotic cell cycle (GO:0031659)	2019-02-08	0.565449	1	0.436519	0.959514	-1.2466	0.710732	RGCC;EGFR
cardiac atrium development (GO:0003230)	2019-02-08	0.565449	1	0.436519	0.959514	-1.19779	0.682901	DLL4;ENG
release of sequestered calcium ion into cytosol by endoplasmic reticulum (GO:1903514)	2019-02-08	0.565449	1	0.436519	0.959514	-1.17851	0.67191	NOL3;CCR5
valine metabolic process (GO:0006573)	2019-02-08	0.565449	1	0.436519	0.959514	-1.17351	0.669062	ALDH6A1;BCAT2
modulation by symbiont of host cellular process (GO:0044068)	2019-02-08	0.565449	1	0.436519	0.959514	-1.15726	0.659797	KPNA7;KPNA2
activation of MAPKKK activity (GO:0000185)	2019-02-08	0.565449	1	0.436519	0.959514	-1.14988	0.655588	GADD45B;TNF
mitral valve development (GO:0003174)	2019-02-08	0.565449	1	0.436519	0.959514	-1.12756	0.64286	EFNA1;SMAD6
regulation of entry of bacterium into host cell (GO:2000535)	2019-02-08	0.565449	1	0.436519	0.959514	-1.07746	0.614298	CAV1;FUCA2
ornithine transport (GO:0015822)	2019-02-08	0.565449	1	0.436519	0.959514	-1.07581	0.61336	SLC25A29;SLC7A3
ATP hydrolysis coupled proton transport (GO:0015991)	2019-02-08	0.565449	1	0.436519	0.959514	-1.04008	0.592985	ATP1A4;ATP6V1H
negative regulation of leukocyte migration (GO:0002686)	2019-02-08	0.565449	1	0.436519	0.959514	-0.997352	0.568626	HMOX1;HOXA7
intracellular sterol transport (GO:0032366)	2019-02-08	0.565449	1	0.436519	0.959514	-0.956892	0.545559	STARD4;NPC2
regulation of chromatin assembly or disassembly (GO:0001672)	2019-02-08	0.565449	1	0.436519	0.959514	-0.933562	0.532257	PARP10;PADI2
fat-soluble vitamin catabolic process (GO:0042363)	2019-02-08	0.565449	1	0.436519	0.959514	-0.920778	0.524969	CYP26A1;CYP24A1
hemostasis (GO:0007599)	2019-02-08	0.565449	1	0.436519	0.959514	-0.917287	0.522978	VWF;AVPR2
negative regulation of interleukin-8 secretion (GO:2000483)	2019-02-08	0.565449	1	0.436519	0.959514	-0.905344	0.516169	ANXA1;ANXA4
tyrosine metabolic process (GO:0006570)	2019-02-08	0.565449	1	0.436519	0.959514	-0.886925	0.505668	HPDL;DCT
positive regulation of interleukin-5 production (GO:0032754)	2019-02-08	0.565449	1	0.436519	0.959514	-0.882367	0.503069	GATA3;CRLF2
ATP hydrolysis coupled cation transmembrane transport (GO:0099132)	2019-02-08	0.565449	1	0.436519	0.959514	-0.866078	0.493782	ATP1A4;ATP6V1H
positive regulation of dendritic cell chemotaxis (GO:2000510)	2019-02-08	0.565449	1	0.436519	0.959514	-0.758976	0.43272	LGALS9;GAS6
positive regulation of glutamate receptor signaling pathway (GO:1900451)	2019-02-08	0.565449	1	0.436519	0.959514	-0.750031	0.427619	ADRB2;SHANK3
regulation of anion transport (GO:0044070)	2019-02-08	0.565449	1	0.436519	0.959514	-0.684357	0.390177	STC1;PDZK1
pentose metabolic process (GO:0019321)	2019-02-08	0.565449	1	0.436519	0.959514	-0.67688	0.385913	RPIA;RPE
melanocyte differentiation (GO:0030318)	2019-02-08	0.565449	1	0.436519	0.959514	-0.663662	0.378378	CITED1;MITF
cellular response to gonadotropin stimulus (GO:0071371)	2019-02-08	0.565449	1	0.436519	0.959514	-0.661129	0.376933	WT1;SLC5A5
dorsal aorta development (GO:0035907)	2019-02-08	0.565449	1	0.436519	0.959514	-0.643611	0.366946	DLL4;ENG
forebrain neuron differentiation (GO:0021879)	2019-02-08	0.565449	1	0.436519	0.959514	-0.641443	0.365709	INHBA;SHANK3
nucleoside diphosphate metabolic process (GO:0009132)	2019-02-08	0.565449	1	0.436519	0.959514	-0.629386	0.358836	AK1;AK7
regulation of cyclic nucleotide metabolic process (GO:0030799)	2019-02-08	0.565449	1	0.436519	0.959514	-0.6262	0.357019	NPPC;CALM1
proline metabolic process (GO:0006560)	2019-02-08	0.565449	1	0.436519	0.959514	-0.605425	0.345175	AOC1;PRODH2
cellular response to leptin stimulus (GO:0044320)	2019-02-08	0.565449	1	0.436519	0.959514	-0.600059	0.342115	STAT3;MT3
positive regulation of cellular senescence (GO:2000774)	2019-02-08	0.565449	1	0.436519	0.959514	-0.596973	0.340356	CDKN2A;YPEL3
chondroitin sulfate proteoglycan metabolic process (GO:0050654)	2019-02-08	0.565449	1	0.436519	0.959514	-0.589294	0.335978	CSGALNACT1;B3GAT2
regulation of MDA-5 signaling pathway (GO:0039533)	2019-02-08	0.565449	1	0.436519	0.959514	-0.588751	0.335668	ANKRD17;DDX60
negative regulation of striated muscle tissue development (GO:0045843)	2019-02-08	0.565449	1	0.436519	0.959514	-0.584166	0.333054	BMP4;SOX15
negative regulation of type 2 immune response (GO:0002829)	2019-02-08	0.565449	1	0.436519	0.959514	-0.57372	0.327099	ANXA1;CCR2
hyperosmotic response (GO:0006972)	2019-02-08	0.565449	1	0.436519	0.959514	-0.524182	0.298855	TLR3;AQP1
negative regulation of osteoblast proliferation (GO:0033689)	2019-02-08	0.565449	1	0.436519	0.959514	-0.498755	0.284358	TNN;ATRAID
folic acid transport (GO:0015884)	2019-02-08	0.565449	1	0.436519	0.959514	-0.485017	0.276526	FOLR2;FOLR1
regulation of cell-cell adhesion mediated by integrin (GO:0033632)	2019-02-08	0.565449	1	0.436519	0.959514	-0.459686	0.262084	DPP4;CCL5
pteridine-containing compound biosynthetic process (GO:0042559)	2019-02-08	0.565449	1	0.436519	0.959514	-0.45108	0.257177	GCH1;PTS
SA node cell action potential (GO:0086015)	2019-02-08	0.565449	1	0.436519	0.959514	-0.438867	0.250214	CACNA1D;SCN3B
regulation of transcription involved in cell fate commitment (GO:0060850)	2019-02-08	0.565449	1	0.436519	0.959514	-0.428817	0.244484	CEBPB;PPARG
negative regulation of cyclin-dependent protein serine/threonine kinase activity involved in G1/S transition of mitotic cell cycle (GO:0031658)	2019-02-08	0.565449	1	0.436519	0.959514	-0.402524	0.229494	CDKN2D;CDKN2A
excitatory chemical synaptic transmission (GO:0098976)	2019-02-08	0.565449	1	0.436519	0.959514	-0.39007	0.222393	GRIN2C;GRIN2B
regulation of cellular response to insulin stimulus (GO:1900076)	2019-02-08	0.565449	1	0.436519	0.959514	-0.389392	0.222007	OGT;GPLD1
glyoxylate metabolic process (GO:0046487)	2019-02-08	0.565449	1	0.436519	0.959514	-0.367502	0.209526	AGXT;PRODH2
negative regulation of necrotic cell death (GO:0060547)	2019-02-08	0.565449	1	0.436519	0.959514	-0.325156	0.185383	MT3;BIRC2
kidney epithelium development (GO:0072073)	2019-02-08	0.565449	1	0.436519	0.959514	-0.299905	0.170986	WT1;FGF1
amino acid import across plasma membrane (GO:0089718)	2019-02-08	0.565449	1	0.436519	0.959514	-0.284034	0.161938	SLC1A3;SLC7A3
regulation of systemic arterial blood pressure by renin-angiotensin (GO:0003081)	2019-02-08	0.565449	1	0.436519	0.959514	-0.267312	0.152404	ENPEP;SERPINF2
ethanol metabolic process (GO:0006067)	2019-02-08	0.565449	1	0.436519	0.959514	-0.261675	0.14919	SULT1B1;SULT1E1
negative regulation of retinoic acid receptor signaling pathway (GO:0048387)	2019-02-08	0.565449	1	0.436519	0.959514	-0.200439	0.114278	CYP26A1;PRAME
spermidine metabolic process (GO:0008216)	2019-02-08	0.565449	1	0.436519	0.959514	-0.177907	0.101431	DHPS;SAT1
regulation of Wnt signaling pathway, planar cell polarity pathway (GO:2000095)	2019-02-08	0.565449	1	0.436519	0.959514	-0.0762757	0.0434875	DAB2;RSPO3
tooth mineralization (GO:0034505)	2019-02-08	0.565449	1	0.436519	0.959514	0.0263424	-0.0150187	COL1A1;STIM1
regulation of microglial cell activation (GO:1903978)	2019-02-08	0.565449	1	0.436519	0.959514	0.064543	-0.0367983	ITGAM;STAP1
regulation of acute inflammatory response (GO:0002673)	27/122	0.566006	1	0.126247	0.783026	-0.0772886	0.0439889	C1QB;C1QA;CPB2;CFH;C5AR2;CFI;C5AR1;CLU;C2;CPN1;C3;C8G;C6;CREB3L3;C3AR1;CD55;OSM;F2;OSMR;IL6;CFHR2;SERPING1;ADAM8;DNASE1;CD46;DNASE1L3;C1QC
negative regulation of cellular response to transforming growth factor beta stimulus (GO:1903845)	1954-12-01	0.566989	1	0.241041	0.88946	0.096468	-0.0547374	SKOR2;CAV1;WFIKKN2;CIDEA;PMEPA1;LDLRAD4;SMAD6;LEMD3;SKIL;ASPN;SNX6;SMAD7
regulation of protein phosphorylation (GO:0001932)	58/262	0.56826	1	0.039695	0.512535	0.0326926	-0.0184771	CD40;PID1;ITGB3;ITGB2;HSPB1;KNDC1;TNF;BMP15;MYDGF;CDK5RAP1;NPTN;PDE8A;LEFTY1;IGFBP3;ATP6AP2;ADIPOQ;PLAUR;F2;MMP9;FGR;IL1B;NDUFS4;MYADM;GAS6;CARD14;ENG;CSF1R;FAM129A;TWF1;FPR2;EGFR;C3;GPNMB;THPO;RIPK1;FNIP1;LEFTY2;XDH;PROM2;CD74;GDF15;RARRES2;INSR;IL34;BMP8A;BMP8B;INHBB;GDF3;INHBA;MT3;INHBC;BMP6;EFNA1;SBK2;BMP4;BST1;DAB2;NODAL
vesicle docking (GO:0048278)	2019-05-22	0.568965	1	0.351696	0.95329	-0.93766	0.52878	STX16;STX19;STX7;STX3;STX11
energy reserve metabolic process (GO:0006112)	2019-05-22	0.568965	1	0.351696	0.95329	-0.845285	0.476686	PID1;UGP2;PHKG1;PPP1R3C;MT3
cortical actin cytoskeleton organization (GO:0030866)	2019-05-22	0.568965	1	0.351696	0.95329	-0.74184	0.41835	ROCK1;PLEK;WAS;NCKAP1L;TNF
regulation of cardiac muscle hypertrophy (GO:0010611)	2019-05-22	0.568965	1	0.351696	0.95329	-0.712343	0.401716	RGS2;P2RX4;GLRX3;LMCD1;PDE9A
epoxygenase P450 pathway (GO:0019373)	2019-05-22	0.568965	1	0.351696	0.95329	-0.674112	0.380156	CYP2W1;CYP2S1;EPHX2;CYP1A2;CYP2E1
protein O-linked glycosylation via threonine (GO:0018243)	2019-05-22	0.568965	1	0.351696	0.95329	-0.659521	0.371928	GALNT6;GALNT3;GALNT15;GALNTL5;GALNTL6
cellular response to copper ion (GO:0071280)	2019-05-22	0.568965	1	0.351696	0.95329	-0.487413	0.27487	AOC1;MT4;MT3;SNCA;AQP1
dendritic cell differentiation (GO:0097028)	2019-05-22	0.568965	1	0.351696	0.95329	-0.429803	0.242381	BATF2;FLT3;UBD;TREM2;GAS6
positive regulation of transcription from RNA polymerase II promoter involved in cellular response to chemical stimulus (GO:1901522)	2019-05-22	0.568965	1	0.351696	0.95329	-0.340138	0.191816	CREB3;XBP1;MT3;RUNX2;NFE2L2
regulation of ruffle assembly (GO:1900027)	2019-05-22	0.568965	1	0.351696	0.95329	-0.22082	0.124529	CAV1;STAP1;EPS8L1;EPS8L2;EPS8L3
respiratory electron transport chain (GO:0022904)	21/95	0.569469	1	0.162916	0.816992	-0.35683	0.200914	NDUFA8;COX7B;NDUFB8;NDUFB6;NDUFB10;UQCRB;UQCC3;NDUFB5;NDUFB11;NDUFB4;ETFDH;NDUFB2;NDUFC2;ETFA;COX6A1;COX6C;UQCRH;ALDH5A1;NDUFS8;NDUFS7;NDUFS4
sprouting angiogenesis (GO:0002040)	1945-10-01	0.570785	1	0.268102	0.909625	-0.00106329	0.000596229	BMP4;CDH5;ESM1;FLT1;RSPO3;PTK2B;LOXL4;SEMA3E;TDGF1;GPLD1
regulation of protein localization to plasma membrane (GO:1903076)	15/68	0.575799	1	0.214566	0.86161	0.313354	-0.17297	PID1;RAMP3;PRKCH;STX7;TREM2;SORBS1;EGFR;VAMP8;MRAP;DAB2;TMBIM1;AGR2;STX3;LDLRAP1;PICALM
positive regulation of cell migration (GO:0030335)	49/222	0.576059	1	0.0567389	0.576011	0.753971	-0.415849	DOCK5;FLT1;FGF1;CXCL16;GLIPR2;PLAU;FAM110C;CTSH;CPNE3;MADCAM1;INSL3;CCR2;SPHK1;GAB1;MMP9;FGR;IL1B;MYADM;ZP3;KIF20B;HBEGF;CSF1R;SEMA7A;CEMIP;CD151;SEMA3E;EGFR;WNT11;GPNMB;PDCD10;PDGFD;CCL5;PDGFC;PDPN;GCNT2;PTK2B;CCR1;XBP1;F10;INSR;LAMB1;PLET1;RAB11A;VIL1;COL1A1;DAB2;PTPRC;MYO1C;TDGF1
negative regulation of protein kinase B signaling (GO:0051898)	1936-08-01	0.576219	1	0.300725	0.932328	-0.397343	0.219043	PKHD1;SFRP5;PDCD6;MAGI2;THEM4;TRIB3;DRD2;XDH
sulfur compound catabolic process (GO:0044273)	1936-08-01	0.576219	1	0.300725	0.932328	0.135262	-0.0745655	GGT5;GLB1;HEXB;HEXA;OGN;GGT1;DCN;ACAT1
regulation of cytokine-mediated signaling pathway (GO:0001959)	20/91	0.581231	1	0.175536	0.836944	-0.17672	0.0958897	CD74;RNASEL;SYK;CHUK;STAT1;SPHK1;PALM3;IRAK3;AGPAT2;USP18;TNF;RUNX1;SIGIRR;PTPRC;IL7;RIPK1;IKBKG;GAS6;BIRC2;JAK1
regulation of megakaryocyte differentiation (GO:0045652)	1950-11-01	0.583468	1	0.26293	0.893997	-0.403403	0.21734	L3MBTL1;KAT2B;SCIN;THPO;SIN3A;AGO4;KMT2C;ITGA2B;GP1BA;GATA1;RUNX1
regulation of reactive oxygen species metabolic process (GO:2000377)	1950-11-01	0.583468	1	0.26293	0.893997	-0.309276	0.166627	BST1;CDKN1A;PID1;NOXA1;RAC2;RIPK1;MPV17;F2;MT3;XDH;SNCA
negative regulation of epithelial cell differentiation (GO:0030857)	2019-03-13	0.58442	1	0.414827	0.959514	-1.58392	0.85078	CAV1;GDF3;XDH
negative regulation of interleukin-1 secretion (GO:0050711)	2019-03-13	0.58442	1	0.414827	0.959514	-1.47265	0.791012	NLRP12;APOA1;GAS6
cardiac muscle fiber development (GO:0048739)	2019-03-13	0.58442	1	0.414827	0.959514	-1.38061	0.741573	MYH11;MYOM2;MYOM3
vasoconstriction (GO:0042310)	2019-03-13	0.58442	1	0.414827	0.959514	-1.36719	0.734366	EDN2;KEL;HTR2B
activation of cysteine-type endopeptidase activity (GO:0097202)	2019-03-13	0.58442	1	0.414827	0.959514	-1.3627	0.731955	PERP;CIDEB;BAK1
positive regulation of ruffle assembly (GO:1900029)	2019-03-13	0.58442	1	0.414827	0.959514	-1.34841	0.724279	EPS8L1;EPS8L2;EPS8L3
protein import into peroxisome matrix (GO:0016558)	2019-03-13	0.58442	1	0.414827	0.959514	-1.33686	0.718073	PEX7;PEX1;PEX26
cellular response to fluid shear stress (GO:0071498)	2019-03-13	0.58442	1	0.414827	0.959514	-1.32972	0.714238	KLF4;KLF2;NFE2L2
regulation of sequestering of triglyceride (GO:0010889)	2019-03-13	0.58442	1	0.414827	0.959514	-1.30106	0.698848	APOC4;CIDEA;PPARG
negative regulation of ATP metabolic process (GO:1903579)	2019-03-13	0.58442	1	0.414827	0.959514	-1.26718	0.680646	PID1;CBFA2T3;FBP1
lysine metabolic process (GO:0006553)	2019-03-13	0.58442	1	0.414827	0.959514	-1.25385	0.673485	AADAT;SLC25A21;AASS
cargo loading into COPII-coated vesicle (GO:0090110)	2019-03-13	0.58442	1	0.414827	0.959514	-1.24781	0.670242	SEC23A;SEC24A;SEC24D
cellular glucan metabolic process (GO:0006073)	2019-03-13	0.58442	1	0.414827	0.959514	-1.19099	0.639722	UGP2;PHKG1;PPP1R3C
negative regulation by host of viral transcription (GO:0043922)	2019-03-13	0.58442	1	0.414827	0.959514	-1.17745	0.632448	CCL5;CCL4;POU2F3
positive regulation of keratinocyte differentiation (GO:0045618)	2019-03-13	0.58442	1	0.414827	0.959514	-1.13558	0.609961	CYP27B1;PRKCH;TRIM16
regulation of protein localization to cell periphery (GO:1904375)	2019-03-13	0.58442	1	0.414827	0.959514	-1.08398	0.582245	VAMP8;STX7;LDLRAP1
sulfation (GO:0051923)	2019-03-13	0.58442	1	0.414827	0.959514	-1.0299	0.553198	SULT1B1;SULT1C2;SULT1E1
nitric oxide metabolic process (GO:0046209)	2019-03-13	0.58442	1	0.414827	0.959514	-0.969892	0.520964	NQO1;CPS1;GCH1
mitochondrion transport along microtubule (GO:0047497)	2019-03-13	0.58442	1	0.414827	0.959514	-0.966095	0.518924	UXT;NEFL;LRPPRC
regulation of nitric-oxide synthase biosynthetic process (GO:0051769)	2019-03-13	0.58442	1	0.414827	0.959514	-0.944672	0.507417	NAMPT;CCL2;TLR4
negative regulation of chondrocyte differentiation (GO:0032331)	2019-03-13	0.58442	1	0.414827	0.959514	-0.92448	0.496571	EFEMP1;NKX3-2;PTHLH
pyrimidine nucleoside salvage (GO:0043097)	2019-03-13	0.58442	1	0.414827	0.959514	-0.891557	0.478887	CDA;UPP1;UCKL1
cardiac right ventricle morphogenesis (GO:0003215)	2019-03-13	0.58442	1	0.414827	0.959514	-0.645182	0.34655	HAND1;GATA4;GATA3
fatty acid elongation (GO:0030497)	2019-03-13	0.58442	1	0.414827	0.959514	-0.631378	0.339136	ELOVL1;HACD2;HACD4
regulation of angiotensin levels in blood (GO:0002002)	2019-03-13	0.58442	1	0.414827	0.959514	-0.623446	0.334875	ENPEP;ATP6AP2;CTSG
negative regulation of DNA damage response, signal transduction by p53 class mediator (GO:0043518)	2019-03-13	0.58442	1	0.414827	0.959514	-0.600011	0.322287	CD74;PTTG1IP;CD44
regulation of IRE1-mediated unfolded protein response (GO:1903894)	2019-03-13	0.58442	1	0.414827	0.959514	-0.599892	0.322224	AGR2;BFAR;BAK1
regulation of systemic arterial blood pressure (GO:0003073)	2019-03-13	0.58442	1	0.414827	0.959514	-0.584813	0.314124	PRCP;ADM;DRD2
ribose phosphate metabolic process (GO:0019693)	2019-03-13	0.58442	1	0.414827	0.959514	-0.522385	0.280592	RPIA;RPE;SHPK
iron ion transport (GO:0006826)	2019-03-13	0.58442	1	0.414827	0.959514	-0.502575	0.269951	TFR2;SLC11A1;SLC40A1
regulation of viral life cycle (GO:1903900)	2019-03-13	0.58442	1	0.414827	0.959514	-0.489566	0.262963	VPS4B;MVB12A;TRIM25
regulation of protein glycosylation (GO:0060049)	2019-03-13	0.58442	1	0.414827	0.959514	-0.487106	0.261642	KAT2B;RAMP1;MT3
pentose-phosphate shunt (GO:0006098)	2019-03-13	0.58442	1	0.414827	0.959514	-0.4032	0.216573	RPIA;RPE;SHPK
positive regulation of granulocyte macrophage colony-stimulating factor production (GO:0032725)	2019-03-13	0.58442	1	0.414827	0.959514	-0.310434	0.166745	IL23A;IL1B;IL23R
cellular modified amino acid catabolic process (GO:0042219)	2019-03-13	0.58442	1	0.414827	0.959514	-0.301658	0.162031	GGT5;SARDH;GGT1
regulation of cholesterol storage (GO:0010885)	2019-03-13	0.58442	1	0.414827	0.959514	-0.29252	0.157123	MSR1;PPARG;APOB
negative regulation of oxidoreductase activity (GO:0051354)	2019-03-13	0.58442	1	0.414827	0.959514	-0.242738	0.130383	GZMA;MT3;SNCA
PERK-mediated unfolded protein response (GO:0036499)	2019-03-13	0.58442	1	0.414827	0.959514	-0.24115	0.12953	CCL2;EIF2S1;NFE2L2
lysine catabolic process (GO:0006554)	2019-03-13	0.58442	1	0.414827	0.959514	-0.196809	0.105713	AADAT;SLC25A21;AASS
cellular response to fatty acid (GO:0071398)	2019-03-13	0.58442	1	0.414827	0.959514	-0.185491	0.0996336	PID1;PDK4;KCNK4
regulation of vascular endothelial cell proliferation (GO:1905562)	2019-03-13	0.58442	1	0.414827	0.959514	-0.152761	0.0820534	FLT1;PPARG;APLN
regulation of antigen receptor-mediated signaling pathway (GO:0050854)	2019-03-13	0.58442	1	0.414827	0.959514	-0.120074	0.0644962	BLK;PTPRC;RUNX1
positive regulation of stem cell differentiation (GO:2000738)	2019-03-13	0.58442	1	0.414827	0.959514	-0.0811766	0.0436028	HOXB4;LTBP2;GATA4
pyrimidine-containing compound salvage (GO:0008655)	2019-03-13	0.58442	1	0.414827	0.959514	0.0148156	-0.00795799	CDA;UPP1;UCKL1
regulation of transcription regulatory region DNA binding (GO:2000677)	2019-06-27	0.584594	1	0.341709	0.95329	-0.641084	0.344158	TRIM6;SIN3A;GATA3;GATA1;POU4F2;FAM129B
apoptotic cell clearance (GO:0043277)	2019-06-27	0.584594	1	0.341709	0.95329	-0.284725	0.152851	ITGB3;ALOX15;RAC2;RHOH;GAS6;TGM2
T cell activation involved in immune response (GO:0002286)	2019-06-27	0.584594	1	0.341709	0.95329	0.222269	-0.119323	FCER1G;SLC11A1;IFNE;IFNK;LCP1;ICAM1
regulation of T cell receptor signaling pathway (GO:0050856)	2019-06-27	0.584594	1	0.341709	0.95329	0.244792	-0.131414	LGALS3;CEACAM1;PRKD2;CD226;UBASH3A;KCNN4
positive regulation of kinase activity (GO:0033674)	25/114	0.586587	1	0.145471	0.816992	0.503289	-0.268472	CSF1R;CDKN1A;LTK;FLT1;FLT3;DUSP19;MST1R;TNF;EGFR;PTK2B;DRD4;MAP2K3;CD74;TIGAR;EPHA6;TIE1;INSR;PIFO;F2;EREG;PTPRC;JTB;LCP2;FGFR4;GAS6
regulation of protein kinase B signaling (GO:0051896)	36/164	0.587945	1	0.0956739	0.693337	0.305821	-0.162428	KLB;RAMP3;PDCD6;GATA3;MST1R;FGF1;EGFR;PIK3CG;PKHD1;FGF5;MYDGF;THPO;FAM110C;GCNT2;THEM4;TNFAIP8L3;ICOS;DRD2;XDH;FGF22;KL;F10;INSR;MAGI2;GAB1;ESR1;VAV1;EREG;SFRP5;CD28;TRIB3;ADAM8;FGFR4;GAS6;ENG;HBEGF
embryonic heart tube morphogenesis (GO:0003143)	1941-09-01	0.589435	1	0.293998	0.916372	-0.103998	0.0549723	MESP1;SOX17;HAND1;IHH;MICAL2;GATA4;BBS5;FOLR1;ENG
determination of heart left/right asymmetry (GO:0061371)	1941-09-01	0.589435	1	0.293998	0.916372	0.254695	-0.134629	MESP1;SOX17;HAND1;IHH;MICAL2;GATA4;BBS5;FOLR1;ENG
positive regulation of protein kinase B signaling (GO:0051897)	28/128	0.593377	1	0.132003	0.783026	0.160718	-0.083883	KLB;RAMP3;GATA3;MST1R;FGF1;EGFR;PIK3CG;FGF5;MYDGF;THPO;FAM110C;GCNT2;TNFAIP8L3;ICOS;FGF22;KL;F10;INSR;GAB1;ESR1;VAV1;EREG;CD28;ADAM8;FGFR4;GAS6;ENG;HBEGF
positive regulation of MAP kinase activity (GO:0043406)	39/178	0.594302	1	0.0874457	0.64173	0.582119	-0.302916	CD40;FLT1;PLA2G1B;FLT3;C5AR1;HTR2B;DUSP19;CXCL17;FPR1;NOD1;MST1R;FGF1;TNF;EGFR;PIK3R6;PIK3CG;PDCD10;PDGFD;PDGFC;TNFSF11;MAPK1;IKBKG;DRD4;MAP2K3;MAP3K2;GADD45B;INSR;BMP4;TAOK3;MAPKAPK3;ADORA2B;IL1B;TAOK1;CDK1;ADAM8;MUC20;TLR4;TDGF1;ARHGEF5
sensory perception (GO:0007600)	1955-12-01	0.595073	1	0.257812	0.890723	-0.0431231	0.0223839	P2RX7;OPRD1;P2RX4;OBP2A;SCN9A;PENK;C5AR1;TRPV2;PDYN;ALOXE3;ASIC3;KCNK4
calcium ion transport (GO:0006816)	26/119	0.595241	1	0.143499	0.815622	-0.244101	0.126637	SLC24A4;RAMP3;CACNA1D;ATP2C2;CYP27B1;CCL8;CRACR2B;CCL5;TRPM8;KCNN4;TRPM5;CCR5;TRPM6;CCR1;TRPC6;CACNA2D1;CAV1;TRPV2;TRPV1;MCOLN2;TMCO1;P2RX4;STIM1;ORAI3;GAS6;RAMP1
positive regulation of insulin secretion (GO:0032024)	1932-07-01	0.5981	1	0.332309	0.949046	-0.702153	0.360905	BLK;TMEM27;PPP3CB;RFX6;TRH;DOC2B;GPLD1
renal water homeostasis (GO:0003091)	1932-07-01	0.5981	1	0.332309	0.949046	-0.490554	0.252143	ADCY9;CYP11B2;AVPR2;ADCY8;AQP3;RAB11A;AQP1
protein destabilization (GO:0031648)	1932-07-01	0.5981	1	0.332309	0.949046	0.200495	-0.103054	GSN;SOX17;PYHIN1;CTSH;FBXL3;TRIM21;SNCA
positive regulation of bone mineralization (GO:0030501)	1932-07-01	0.5981	1	0.332309	0.949046	0.635161	-0.326471	P2RX7;BMP4;KL;ISG15;ATRAID;BMP6;LTF
negative regulation of tumor necrosis factor-mediated signaling pathway (GO:0010804)	2019-04-18	0.599287	1	0.39728	0.959514	-1.0306	0.527682	ADIPOQ;APOA1;CCDC3;GAS6
positive regulation of calcium ion transmembrane transporter activity (GO:1901021)	2019-04-18	0.599287	1	0.39728	0.959514	-0.980242	0.501899	GSTM2;CASQ1;ATP1B1;CALM1
cardiac atrium morphogenesis (GO:0003209)	2019-04-18	0.599287	1	0.39728	0.959514	-0.934184	0.478316	DLL4;MESP1;GATA4;ENG
phospholipid catabolic process (GO:0009395)	2019-04-18	0.599287	1	0.39728	0.959514	-0.87517	0.4481	PLA2G4D;PLA2G4B;APOA2;ENPP6
negative regulation of phosphoprotein phosphatase activity (GO:0032515)	2019-04-18	0.599287	1	0.39728	0.959514	-0.85122	0.435837	ROCK1;NCKAP1L;MASTL;TNF
heterocycle biosynthetic process (GO:0018130)	2019-04-18	0.599287	1	0.39728	0.959514	-0.737901	0.377816	NFS1;GCH1;MOCOS;MBIP
negative regulation of cellular carbohydrate metabolic process (GO:0010677)	2019-04-18	0.599287	1	0.39728	0.959514	-0.732801	0.375205	PLEK;ADIPOQ;CBFA2T3;FBP1
gastrulation (GO:0007369)	2019-04-18	0.599287	1	0.39728	0.959514	-0.7183	0.367781	EOMES;MESP1;LHX1;MIXL1
regulation of tissue remodeling (GO:0034103)	2019-04-18	0.599287	1	0.39728	0.959514	-0.622885	0.318926	CEACAM1;GPNMB;IL15;IL23A
positive regulation of transcription initiation from RNA polymerase II promoter (GO:0060261)	2019-04-18	0.599287	1	0.39728	0.959514	-0.556083	0.284723	SUB1;HNF1B;HNF1A;ESR1
serine family amino acid metabolic process (GO:0009069)	2019-04-18	0.599287	1	0.39728	0.959514	-0.233592	0.119603	AOC1;SEPHS2;THNSL2;PSPH
positive regulation of interleukin-6 secretion (GO:2000778)	2019-04-18	0.599287	1	0.39728	0.959514	-0.113429	0.0580775	IFIH1;XBP1;TLR8;LGALS9
glycosphingolipid biosynthetic process (GO:0006688)	2019-04-18	0.599287	1	0.39728	0.959514	-0.00498704	0.00255344	UGCG;ST6GALNAC1;ST8SIA4;A4GALT
membrane depolarization during cardiac muscle cell action potential (GO:0086012)	2019-04-18	0.599287	1	0.39728	0.959514	0.0651987	-0.0333827	CACNA2D1;CACNA1D;SCN3B;SCN1B
viral entry into host cell (GO:0046718)	2019-04-18	0.599287	1	0.39728	0.959514	0.0652538	-0.0334109	VAMP8;GPR15;ITGB3;GAS6
nucleobase-containing compound biosynthetic process (GO:0034654)	2019-04-18	0.599287	1	0.39728	0.959514	0.0919521	-0.0470809	ADAL;CDA;PNP;AMPD3
mesonephric tubule development (GO:0072164)	2019-04-18	0.599287	1	0.39728	0.959514	0.514929	-0.263651	BMP4;WNT11;WT1;LHX1
regulation of B cell receptor signaling pathway (GO:0050855)	2019-04-18	0.599287	1	0.39728	0.959514	0.555025	-0.284181	BLK;PRKCH;STAP1;RUNX1
synaptic vesicle transport (GO:0048489)	2019-04-18	0.599287	1	0.39728	0.959514	0.555044	-0.284191	RAB3A;RAB27A;RAB5A;TMEM230
negative regulation of apoptotic process (GO:0043066)	107/486	0.603341	1	0.00838475	0.33238	0.317514	-0.160431	ZFAND6;IFIT3;AQP1;COMP;CLEC5A;PDK4;PRKCH;EPHA6;PRLR;ADAM8;CARD14;CSF1R;GATA6;ALOX12;VTCN1;MST1R;GATA1;PKHD1;PDCD10;APOH;SFN;NCKAP1L;APOE;NTSR1;PLK3;XBP1;CBX4;CAV1;INSR;IL31RA;CIDEA;BFAR;SMAD6;MT3;BMP4;IL6;DAB2;NAT8;PROC;IL7;BCL3;CD28;CDK1;FGFR4;TDGF1;MYD88;CPEB4;LGMN;FANK1;TNFAIP8;FLT1;CITED1;FLT3;HTR2B;HSPB1;MYDGF;CD38;CTSH;HTATIP2;IL10;ANXA1;ANXA4;SPHK1;ANXA5;PLAUR;SERPINB9;MMP9;RNF144B;TMIGD1;…
sterol metabolic process (GO:0016125)	13/60	0.605788	1	0.252775	0.890723	-0.230815	0.11569	APOA2;APOA1;APOA4;CYP8B1;CYP26A1;CYP11A1;CYP11B2;SOAT2;CYP11B1;FDX1;APOE;LDLRAP1;APOB
regulation of protein metabolic process (GO:0051246)	13/60	0.605788	1	0.252775	0.890723	0.0798571	-0.0400264	GBA;PRG2;PLAUR;GATA3;KLF4;KLF2;CNDP1;ABTB1;SPOP;SPOPL;VPS35;APOE;FOLR2
positive regulation of transmembrane receptor protein serine/threonine kinase signaling pathway (GO:0090100)	18/83	0.606332	1	0.204199	0.84521	-0.108116	0.0540932	LEFTY1;CITED1;GDF15;BMP8A;GATA6;BMP8B;INHBB;GDF3;INHBA;INHBC;BMP6;BMP15;BMP4;DAB2;CSNK2B;LEFTY2;NODAL;ENG
negative regulation of NF-kappaB transcription factor activity (GO:0032088)	18/83	0.606332	1	0.204199	0.84521	0.140774	-0.0704332	CHUK;CDKN2A;GFI1;ANXA4;NLRC5;FOXJ1;NOD1;IRAK3;NLRC3;KLF4;COMMD6;PARP10;PKHD1;NLRP12;NLRP5;TRIM21;CMKLR1;HAVCR2
muscle contraction (GO:0006936)	30/138	0.609326	1	0.128489	0.783026	0.106865	-0.052941	ROCK1;DYSF;MYOM2;MYOM3;MYBPHL;CHRNE;MYH13;DMD;MYH11;ANKRD2;MYBPC2;DTNA;PGAM2;ITGA1;MYOF;TACR2;NEB;SORBS1;TPCN2;ACTA1;P2RX6;DES;SLC6A8;MYH3;TNNT3;SCN4A;UTRN;CALM1;CRYAB;SNTB1
sodium ion transmembrane transport (GO:0035725)	1937-08-01	0.610086	1	0.323456	0.947003	-0.423076	0.209065	SLC12A3;SCNN1G;SCN9A;SCNN1A;SCN4A;SCN3B;SCN1B;SCN1A
natural killer cell activation (GO:0030101)	1937-08-01	0.610086	1	0.323456	0.947003	-0.405253	0.200258	CD2;ELF4;IFNE;IL21R;IFNK;SLAMF7;HNF1A;CD244
calcium ion transmembrane import into cytosol (GO:0097553)	1937-08-01	0.610086	1	0.323456	0.947003	-0.36682	0.181266	PTPRC;CACNA2D1;HTR2B;ITPR3;TRPV1;DRD2;GRIN2C;GRIN2B
actin polymerization or depolymerization (GO:0008154)	1937-08-01	0.610086	1	0.323456	0.947003	-0.0574039	0.0283665	VIL1;GSN;WAS;MICAL2;TWF1;ANG;ARHGAP6;AIF1
glutamate receptor signaling pathway (GO:0007215)	1937-08-01	0.610086	1	0.323456	0.947003	0.590061	-0.291582	GRIA2;HOMER2;GRM6;PTK2B;GRIN2C;GRIN2B;GRIA4;CPEB4
regulation of cell death (GO:0010941)	21/97	0.611697	1	0.183375	0.84521	-0.279239	0.137251	LRPAP1;RAMP3;VPS4B;BNIP3;HTR2B;CIDEB;RRAS2;TXNDC12;MT3;CLU;NPAS2;BMP4;WNT11;TBK1;CCL5;AGR2;VPS35;JUNB;PDE8A;CRYAB;IER3
urogenital system development (GO:0001655)	2019-05-23	0.611932	1	0.382319	0.95329	-0.846794	0.41589	BMP4;SOX17;ITGB4;LHX1;TBX18
positive regulation of erythrocyte differentiation (GO:0045648)	2019-05-23	0.611932	1	0.382319	0.95329	-0.782716	0.384419	STAT1;STAT3;NCKAP1L;INHBA;GATA1
protein O-linked glycosylation via serine (GO:0018242)	2019-05-23	0.611932	1	0.382319	0.95329	-0.763282	0.374874	GALNT6;GALNT3;GALNT15;GALNTL5;GALNTL6
sulfur amino acid metabolic process (GO:0000096)	2019-05-23	0.611932	1	0.382319	0.95329	-0.677561	0.332774	NFS1;CPS1;BHMT2;NOX4;MUT
negative regulation of cell cycle G1/S phase transition (GO:1902807)	2019-05-23	0.611932	1	0.382319	0.95329	-0.574451	0.282133	CDKN1A;GPNMB;SUSD2;CDK2AP2;KLF4
viral genome replication (GO:0019079)	2019-05-23	0.611932	1	0.382319	0.95329	-0.335512	0.164782	NFIA;CCL2;CXCR6;GAS6;RAB5A
positive regulation of phosphatase activity (GO:0010922)	2019-05-23	0.611932	1	0.382319	0.95329	0.2489	-0.122243	MAGI2;PLEK;ITGA1;CALM1;GPLD1
heart morphogenesis (GO:0003007)	1951-11-01	0.612254	1	0.281111	0.91337	-0.465631	0.228442	TGFBR3;MESP2;MESP1;LEFTY1;SOX17;T;INSR;HTR2B;MYOM2;ENG;MYOM3
myeloid leukocyte differentiation (GO:0002573)	1951-11-01	0.612254	1	0.281111	0.91337	-0.170531	0.0836641	BMP4;CSF1R;CEBPA;BATF2;UBD;PIR;IL31RA;TNFSF11;PPARG;CBFA2T3;MMP9
mitochondrial respiratory chain complex I assembly (GO:0032981)	14/65	0.615753	1	0.247836	0.890723	-0.293907	0.142518	NDUFA8;NDUFB8;TIMMDC1;NDUFB6;NDUFB10;NDUFB5;NDUFB11;NDUFB4;NDUFB2;NDUFC2;NDUFS8;NDUFS7;NDUFAF6;NDUFS4
mitochondrial respiratory chain complex I biogenesis (GO:0097031)	14/65	0.615753	1	0.247836	0.890723	-0.159145	0.077171	NDUFA8;NDUFB8;TIMMDC1;NDUFB6;NDUFB10;NDUFB5;NDUFB11;NDUFB4;NDUFB2;NDUFC2;NDUFS8;NDUFS7;NDUFAF6;NDUFS4
NADH dehydrogenase complex assembly (GO:0010257)	14/65	0.615753	1	0.247836	0.890723	-0.127968	0.0620531	NDUFA8;NDUFB8;TIMMDC1;NDUFB6;NDUFB10;NDUFB5;NDUFB11;NDUFB4;NDUFB2;NDUFC2;NDUFS8;NDUFS7;NDUFAF6;NDUFS4
cellular response to peptide hormone stimulus (GO:0071375)	24/111	0.616855	1	0.165339	0.816992	0.733057	-0.354155	XBP1;PKLR;PLA2G1B;CAV1;INSR;ADIPOQ;INHBB;SORBS1;ADCY8;TSHR;GNG13;KAT2B;CEACAM1;CPEB1;ADCY9;CYP11A1;CYP11B2;CYP11B1;GNRHR;ENPP1;TRIB3;PPARG;PCK1;GPLD1
positive regulation of macromolecule biosynthetic process (GO:0010557)	31/143	0.616869	1	0.126734	0.783026	0.238758	-0.115344	CIITA;PLA2G1B;GBA;FAM129A;NLRC5;RPS27L;NMD3;EGFR;RPS4X;CREB3L1;PDGFC;NAMPT;CCL2;HOXA5;XBP1;INSR;SERPINF2;SORBS1;F2;KLF4;EREG;BMP4;IL6;NLRP12;RGCC;BCL3;CD28;MZB1;PRKD2;FGFR4;TLR4
regulation of cellular metabolic process (GO:0031323)	1942-09-01	0.620921	1	0.315094	0.947003	-0.162249	0.0773203	PID1;BTN2A2;KIF16B;NPC2;GBA;PDK4;VPS35;MPV17;CNDP1
peptide transport (GO:0015833)	1942-09-01	0.620921	1	0.315094	0.947003	0.0503928	-0.0240148	SEC14L3;RAMP3;TAP1;CD3G;ABCB9;ZG16;CDH17;RAMP1;LRP1B
negative regulation of transforming growth factor beta receptor signaling pathway (GO:0030512)	1956-12-01	0.622307	1	0.274974	0.91337	0.0743806	-0.0352803	SKOR2;CAV1;WFIKKN2;CIDEA;PMEPA1;LDLRAD4;SMAD6;LEMD3;SKIL;ASPN;SNX6;SMAD7
negative regulation of cell-matrix adhesion (GO:0001953)	2019-06-28	0.623109	1	0.369145	0.95329	-0.726956	0.343874	CDKN2A;SERPINE1;SEMA3E;HOXA7;PLET1;ARHGAP6
regulation of protein localization to nucleus (GO:1900180)	2019-06-28	0.623109	1	0.369145	0.95329	-0.555264	0.262659	BMP4;SIN3A;PYHIN1;CDK1;LIF;F2
positive regulation of lipid kinase activity (GO:0090218)	2019-06-28	0.623109	1	0.369145	0.95329	-0.343334	0.162408	FGR;FLT1;FLT3;PTK2B;TNFAIP8L3;F2
regulation of blood vessel diameter (GO:0097746)	2019-06-28	0.623109	1	0.369145	0.95329	0.208879	-0.0988067	NPPB;EPHX2;SERPINF2;HMOX1;SMTNL1;PTGDR
protein maturation (GO:0051604)	18/84	0.62846	1	0.21653	0.867992	0.72808	-0.338181	SRGN;LIPT1;ISCA2;ISCA1;GLRX3;CPXM2;KLK13;GZMB;CTSS;PCSK4;CPN1;NFU1;GCSH;ADAMTS13;LONP2;CTSG;RHBDL2;OGT
regulation of G1/S transition of mitotic cell cycle (GO:2000045)	1947-10-01	0.630846	1	0.307175	0.946024	0.293936	-0.135414	LSM10;ANKRD17;CDKN1A;PID1;GPNMB;PSME1;CDK2AP2;INO80;KLF4;AIF1
positive regulation of intracellular signal transduction (GO:1902533)	105/480	0.631776	1	0.0104043	0.357446	1.15887	-0.532176	KLB;NCF1;FGF1;TNF;FGF5;TBK1;LGALS1;FAM110C;TRIM25;TNFSF11;LGALS9;UNC5CL;EPHA6;TICAM2;ADIPOQ;SHISA5;TICAM1;EREG;S100A4;PRKD2;ADAM8;TRIM15;S100A9;S100A8;ANKRD17;CSF1R;SEH1L;ADRB1;GATA3;MST1R;ADRB2;DDX60;THPO;PDGFD;UBD;PDGFC;S100A13;HMOX1;PMAIP1;SLC38A9;RIPK1;ICOS;FGF22;KL;NDFIP2;CAV1;INSR;LIF;ESR1;SELP;BST2;IL6;RHEB;CD28;FGFR4;MYD88;CD40;ECM1;FLT1;FLT3;SLC44A2;HTR2B;DUSP19;TREM2;PIK3CG;MYDGF;CASP1;…
macromolecular complex assembly (GO:0065003)	26/121	0.6324	1	0.160314	0.816992	-0.120303	0.0551266	CD40;WAS;CAPG;CD3G;LAMC1;CD3E;ADD2;NFS1;TSPAN4;PTK2B;DMD;NCKAP1L;FGB;FGA;CD74;FGG;MITF;APOA4;VIL1;SLC7A7;SLC7A9;CAPZA2;IL2RB;CSNK2B;ANKS4B;PICALM
regulation of cell-cell adhesion (GO:0022407)	1933-07-01	0.633215	1	0.357295	0.95329	-0.655301	0.299436	DPP4;CEACAM1;ADAM8;B4GALNT2;NODAL;FSTL3;SMAD7
negative regulation of receptor activity (GO:2000272)	1933-07-01	0.633215	1	0.357295	0.95329	-0.613654	0.280406	ERRFI1;GSTM2;CAV1;CBL;CALM1;VPS25;SNX6
positive regulation of TOR signaling (GO:0032008)	1933-07-01	0.633215	1	0.357295	0.95329	-0.575217	0.262842	SEH1L;RHEB;CLEC16A;SLC38A9;GAS6;WDR24;LAMTOR5
positive regulation of transcription factor import into nucleus (GO:0042993)	1933-07-01	0.633215	1	0.357295	0.95329	-0.510955	0.233478	IL23A;IL1B;SPHK1;LGALS9;TLR4;TNF;TLR3
oxoacid metabolic process (GO:0043436)	1933-07-01	0.633215	1	0.357295	0.95329	0.0902956	-0.0412601	SULT1B1;SULT1C2;SULT1E1;B3GAT2;ABHD14B;ENPP1;SULT6B1
leptin-mediated signaling pathway (GO:0033210)	2019-02-09	0.63348	1	0.487843	0.979063	-1.96931	0.899043	STAT3;MT3
positive regulation of respiratory burst (GO:0060267)	2019-02-09	0.63348	1	0.487843	0.979063	-1.89431	0.864803	INSR;LBP
nucleotide phosphorylation (GO:0046939)	2019-02-09	0.63348	1	0.487843	0.979063	-1.88203	0.859197	AK1;AK7
doxorubicin metabolic process (GO:0044598)	2019-02-09	0.63348	1	0.487843	0.979063	-1.84329	0.841513	AKR1B10;CBR4
positive regulation of metanephros development (GO:0072216)	2019-02-09	0.63348	1	0.487843	0.979063	-1.73948	0.79412	WT1;LIF
catecholamine catabolic process (GO:0042424)	2019-02-09	0.63348	1	0.487843	0.979063	-1.66675	0.760919	MOXD1;COMT
response to hydroperoxide (GO:0033194)	2019-02-09	0.63348	1	0.487843	0.979063	-1.63644	0.747079	GPX3;APOA4
calcium ion import into cytosol (GO:1902656)	2019-02-09	0.63348	1	0.487843	0.979063	-1.61361	0.736657	CACNA2D1;TRPV1
mast cell degranulation (GO:0043303)	2019-02-09	0.63348	1	0.487843	0.979063	-1.58447	0.723354	S100A13;PIK3CG
phospholipid scrambling (GO:0017121)	2019-02-09	0.63348	1	0.487843	0.979063	-1.52586	0.696598	P2RX7;PLSCR2
response to hydroxyurea (GO:0072710)	2019-02-09	0.63348	1	0.487843	0.979063	-1.52503	0.69622	ATRX;SPIDR
norepinephrine metabolic process (GO:0042415)	2019-02-09	0.63348	1	0.487843	0.979063	-1.49306	0.681622	MOXD1;GATA3
asymmetric protein localization (GO:0008105)	2019-02-09	0.63348	1	0.487843	0.979063	-1.48543	0.67814	SHROOM2;MAL
ventricular trabecula myocardium morphogenesis (GO:0003222)	2019-02-09	0.63348	1	0.487843	0.979063	-1.47228	0.672138	DLL4;ENG
basement membrane organization (GO:0071711)	2019-02-09	0.63348	1	0.487843	0.979063	-1.4717	0.67187	COL4A1;CTSS
lung epithelium development (GO:0060428)	2019-02-09	0.63348	1	0.487843	0.979063	-1.42881	0.65229	ERRFI1;FOXJ1
regulation of smooth muscle cell apoptotic process (GO:0034391)	2019-02-09	0.63348	1	0.487843	0.979063	-1.42605	0.65103	CDKN2A;APOH
nodal signaling pathway (GO:0038092)	2019-02-09	0.63348	1	0.487843	0.979063	-1.41746	0.647107	TDGF1;CFC1
positive regulation of monocyte differentiation (GO:0045657)	2019-02-09	0.63348	1	0.487843	0.979063	-1.40669	0.642194	CD74;IL34
positive regulation of IRE1-mediated unfolded protein response (GO:1903896)	2019-02-09	0.63348	1	0.487843	0.979063	-1.38664	0.633038	AGR2;BAK1
negative regulation of bone remodeling (GO:0046851)	2019-02-09	0.63348	1	0.487843	0.979063	-1.37488	0.62767	P2RX7;IL6
positive regulation of immunoglobulin mediated immune response (GO:0002891)	2019-02-09	0.63348	1	0.487843	0.979063	-1.3607	0.621198	TNFSF4;CD226
tyrosine phosphorylation of STAT protein (GO:0007260)	2019-02-09	0.63348	1	0.487843	0.979063	-1.34136	0.612368	IL15;PTK6
positive regulation of protein localization to cell surface (GO:2000010)	2019-02-09	0.63348	1	0.487843	0.979063	-1.31782	0.601622	STX3;TNF
positive regulation of regulatory T cell differentiation (GO:0045591)	2019-02-09	0.63348	1	0.487843	0.979063	-1.30776	0.59703	DUSP10;CD46
membrane lipid catabolic process (GO:0046466)	2019-02-09	0.63348	1	0.487843	0.979063	-1.30608	0.59626	MGST2;NAGA
regulation of type B pancreatic cell development (GO:2000074)	2019-02-09	0.63348	1	0.487843	0.979063	-1.30226	0.594519	RHEB;ARNTL
positive regulation of production of miRNAs involved in gene silencing by miRNA (GO:1903800)	2019-02-09	0.63348	1	0.487843	0.979063	-1.29148	0.589598	BMP4;EGFR
cell junction maintenance (GO:0034331)	2019-02-09	0.63348	1	0.487843	0.979063	-1.27077	0.580141	CSF1R;CD177
genetic imprinting (GO:0071514)	2019-02-09	0.63348	1	0.487843	0.979063	-1.2675	0.57865	DNMT3L;CTCFL
polyol transport (GO:0015791)	2019-02-09	0.63348	1	0.487843	0.979063	-1.2604	0.575409	SLC5A11;AQP1
positive regulation of vasculogenesis (GO:2001214)	2019-02-09	0.63348	1	0.487843	0.979063	-1.2265	0.559932	CEACAM1;CD34
regulation of chemokine secretion (GO:0090196)	2019-02-09	0.63348	1	0.487843	0.979063	-1.20827	0.551611	CSF1R;IL33
early endosome to Golgi transport (GO:0034498)	2019-02-09	0.63348	1	0.487843	0.979063	-1.20409	0.549699	EHD3;SNX2
atrial cardiac muscle cell to AV node cell signaling (GO:0086026)	2019-02-09	0.63348	1	0.487843	0.979063	-1.16701	0.532774	KCNQ1;SCN3B
cellular response to epinephrine stimulus (GO:0071872)	2019-02-09	0.63348	1	0.487843	0.979063	-1.15584	0.527671	KCNQ1;SNCA
protein localization to microtubule cytoskeleton (GO:0072698)	2019-02-09	0.63348	1	0.487843	0.979063	-1.14828	0.52422	CRIPT;KIF20B
cellular response to UV-B (GO:0071493)	2019-02-09	0.63348	1	0.487843	0.979063	-1.11631	0.509627	CDKN1A;CRIP1
regulation of T cell mediated immunity (GO:0002709)	2019-02-09	0.63348	1	0.487843	0.979063	-1.08392	0.494838	IL1B;WAS
aminoglycoside antibiotic metabolic process (GO:0030647)	2019-02-09	0.63348	1	0.487843	0.979063	-1.07982	0.492969	AKR1B10;CBR4
negative regulation of establishment of protein localization (GO:1904950)	2019-02-09	0.63348	1	0.487843	0.979063	-1.07897	0.492579	NDFIP2;TERF1
desensitization of G-protein coupled receptor protein signaling pathway (GO:0002029)	2019-02-09	0.63348	1	0.487843	0.979063	-1.05764	0.482844	ADM;ADRB2
plasma membrane to endosome transport (GO:0048227)	2019-02-09	0.63348	1	0.487843	0.979063	-1.01444	0.463122	RAB5B;RAB11A
bone resorption (GO:0045453)	2019-02-09	0.63348	1	0.487843	0.979063	-1.00598	0.459258	IL7;PTK2B
regulation of cytoplasmic transport (GO:1903649)	2019-02-09	0.63348	1	0.487843	0.979063	-0.995121	0.4543	MAPK1;CHMP3
multi-ciliated epithelial cell differentiation (GO:1903251)	2019-02-09	0.63348	1	0.487843	0.979063	-0.993511	0.453565	MCIDAS;CCNO
protein localization to microtubule (GO:0035372)	2019-02-09	0.63348	1	0.487843	0.979063	-0.984909	0.449638	CRIPT;KIF20B
mast cell activation involved in immune response (GO:0002279)	2019-02-09	0.63348	1	0.487843	0.979063	-0.935704	0.427175	S100A13;PIK3CG
positive regulation of mitochondrial calcium ion concentration (GO:0051561)	2019-02-09	0.63348	1	0.487843	0.979063	-0.901556	0.411585	BCAP31;TGM2
positive regulation of ryanodine-sensitive calcium-release channel activity (GO:0060316)	2019-02-09	0.63348	1	0.487843	0.979063	-0.894935	0.408562	GSTM2;CALM1
negative regulation of activated T cell proliferation (GO:0046007)	2019-02-09	0.63348	1	0.487843	0.979063	-0.806715	0.368288	BTN2A2;LGALS9
negative regulation of retrograde protein transport, ER to cytosol (GO:1904153)	2019-02-09	0.63348	1	0.487843	0.979063	-0.753222	0.343867	ERLEC1;DERL3
nucleoside diphosphate phosphorylation (GO:0006165)	2019-02-09	0.63348	1	0.487843	0.979063	-0.742809	0.339113	AK1;AK7
cytoskeletal anchoring at nuclear membrane (GO:0090286)	2019-02-09	0.63348	1	0.487843	0.979063	-0.679194	0.310071	SUN3;SYNE1
late endosome to vacuole transport (GO:0045324)	2019-02-09	0.63348	1	0.487843	0.979063	-0.659917	0.301271	TMEM50A;TMEM50B
glomerular visceral epithelial cell development (GO:0072015)	2019-02-09	0.63348	1	0.487843	0.979063	-0.656191	0.299569	NPHS1;MAGI2
cardiolipin biosynthetic process (GO:0032049)	2019-02-09	0.63348	1	0.487843	0.979063	-0.65232	0.297802	PTPMT1;CRLS1
protein lipoylation (GO:0009249)	2019-02-09	0.63348	1	0.487843	0.979063	-0.630919	0.288032	GCSH;LIPT1
regulation of T-helper 2 cell differentiation (GO:0045628)	2019-02-09	0.63348	1	0.487843	0.979063	-0.630002	0.287613	ANXA1;TNFSF4
interleukin-17-mediated signaling pathway (GO:0097400)	2019-02-09	0.63348	1	0.487843	0.979063	-0.629768	0.287506	IL17RC;IL17RB
regulation of chaperone-mediated autophagy (GO:1904714)	2019-02-09	0.63348	1	0.487843	0.979063	-0.594903	0.27159	PLK3;SNCA
regulation of amyloid precursor protein catabolic process (GO:1902991)	2019-02-09	0.63348	1	0.487843	0.979063	-0.52124	0.237961	ROCK1;PICALM
response to magnesium ion (GO:0032026)	2019-02-09	0.63348	1	0.487843	0.979063	-0.512185	0.233827	FBP1;SNCA
amyloid fibril formation (GO:1990000)	2019-02-09	0.63348	1	0.487843	0.979063	-0.496417	0.226628	GSN;RIPK1
response to epinephrine (GO:0071871)	2019-02-09	0.63348	1	0.487843	0.979063	-0.421281	0.192326	KCNQ1;SNCA
daunorubicin metabolic process (GO:0044597)	2019-02-09	0.63348	1	0.487843	0.979063	-0.415169	0.189536	AKR1B10;CBR4
positive regulation of TORC1 signaling (GO:1904263)	2019-02-09	0.63348	1	0.487843	0.979063	-0.412296	0.188225	SEH1L;CLEC16A
positive regulation of smooth muscle cell apoptotic process (GO:0034393)	2019-02-09	0.63348	1	0.487843	0.979063	-0.403073	0.184014	CDKN2A;PPARG
exocyst localization (GO:0051601)	2019-02-09	0.63348	1	0.487843	0.979063	-0.307552	0.140406	EXOC3L4;TNFAIP2
regulation of histone H4 acetylation (GO:0090239)	2019-02-09	0.63348	1	0.487843	0.979063	-0.303187	0.138413	MUC1;SPI1
nuclear-transcribed mRNA catabolic process, deadenylation-independent decay (GO:0031086)	2019-02-09	0.63348	1	0.487843	0.979063	-0.288545	0.131729	ZFP36;PNRC2
positive regulation of chemokine secretion (GO:0090197)	2019-02-09	0.63348	1	0.487843	0.979063	-0.28426	0.129772	CSF1R;IL33
regulation of vascular associated smooth muscle cell migration (GO:1904752)	2019-02-09	0.63348	1	0.487843	0.979063	-0.237889	0.108603	DOCK5;ADIPOQ
cellular cation homeostasis (GO:0030003)	2019-02-09	0.63348	1	0.487843	0.979063	-0.158624	0.0724163	SLC4A11;MT3
pantothenate metabolic process (GO:0015939)	2019-02-09	0.63348	1	0.487843	0.979063	-0.0834515	0.0380979	PDZD11;AASDHPPT
cellular response to interleukin-17 (GO:0097398)	2019-02-09	0.63348	1	0.487843	0.979063	-0.0639324	0.0291869	IL17RC;IL17RB
positive regulation of non-canonical Wnt signaling pathway (GO:2000052)	2019-02-09	0.63348	1	0.487843	0.979063	-0.00458136	0.00209152	DAB2;RSPO3
regulation of T-helper 2 cell cytokine production (GO:2000551)	2019-02-09	0.63348	1	0.487843	0.979063	0.00989374	-0.00451676	IL6;RSAD2
regulation of peroxisome proliferator activated receptor signaling pathway (GO:0035358)	2019-02-09	0.63348	1	0.487843	0.979063	0.149732	-0.0683569	ALOX15;ASXL2
response to ammonium ion (GO:0060359)	2019-02-09	0.63348	1	0.487843	0.979063	0.191676	-0.0875052	DRD2;DRD4
depyrimidination (GO:0045008)	2019-02-09	0.63348	1	0.487843	0.979063	0.370371	-0.169085	TDG;NEIL1
calcium ion import across plasma membrane (GO:0098703)	2019-02-09	0.63348	1	0.487843	0.979063	0.473005	-0.21594	CACNA2D1;TRPV1
glycerol-3-phosphate metabolic process (GO:0006072)	2019-02-09	0.63348	1	0.487843	0.979063	0.483056	-0.220528	GK5;GPAT2
regulation of dopamine receptor signaling pathway (GO:0060159)	2019-02-09	0.63348	1	0.487843	0.979063	0.555216	-0.253471	VPS35;DRD2
regulation of G-protein coupled receptor protein signaling pathway (GO:0008277)	16/75	0.633846	1	0.238285	0.88946	-0.0642537	0.0292964	FRMPD1;PLEK;KLK14;GNGT1;C3;RGS5;RGS2;FNTA;CCL5;CNGA1;RHO;RGS11;PDE6A;PPEF1;CALM1;METAP1
nucleotide metabolic process (GO:0009117)	2019-03-14	0.638296	1	0.455629	0.972932	-1.44187	0.647331	CTPS2;PDE8A;FHIT
cranial nerve development (GO:0021545)	2019-03-14	0.638296	1	0.455629	0.972932	-1.21834	0.546978	ATOH7;TIFAB;TMEM126A
positive regulation of muscle contraction (GO:0045933)	2019-03-14	0.638296	1	0.455629	0.972932	-1.21655	0.546172	SPHK1;TACR2;TACR1
membrane repolarization (GO:0086009)	2019-03-14	0.638296	1	0.455629	0.972932	-1.17969	0.529624	KCND3;KCNQ1;ATP1B1
regulation of necrotic cell death (GO:0010939)	2019-03-14	0.638296	1	0.455629	0.972932	-1.15275	0.51753	RIPK1;MT3;BIRC2
chondroitin sulfate catabolic process (GO:0030207)	2019-03-14	0.638296	1	0.455629	0.972932	-1.14541	0.514234	HEXB;HEXA;DCN
regulation of cAMP-dependent protein kinase activity (GO:2000479)	2019-03-14	0.638296	1	0.455629	0.972932	-1.13714	0.510523	PKIB;ADIPOQ;ADRB2
negative regulation of viral release from host cell (GO:1902187)	2019-03-14	0.638296	1	0.455629	0.972932	-1.12835	0.506574	CHMP3;TRIM15;TRIM21
negative regulation of reactive oxygen species biosynthetic process (GO:1903427)	2019-03-14	0.638296	1	0.455629	0.972932	-1.11576	0.500923	CAV1;CD34;GLA
diacylglycerol metabolic process (GO:0046339)	2019-03-14	0.638296	1	0.455629	0.972932	-1.04358	0.468518	DGKA;APOA2;ANG
regulation of retinoic acid receptor signaling pathway (GO:0048385)	2019-03-14	0.638296	1	0.455629	0.972932	-0.956711	0.429519	CYP26A1;PRAME;TRIM16
sensory perception of taste (GO:0050909)	2019-03-14	0.638296	1	0.455629	0.972932	-0.926634	0.416015	GNAT3;TAS1R1;ASIC3
maintenance of gastrointestinal epithelium (GO:0030277)	2019-03-14	0.638296	1	0.455629	0.972932	-0.902775	0.405304	MUC13;TLR4;MUC4
cellular potassium ion homeostasis (GO:0030007)	2019-03-14	0.638296	1	0.455629	0.972932	-0.888885	0.399068	ATP4B;ATP1A4;ATP1B1
phospholipase C-activating dopamine receptor signaling pathway (GO:0060158)	2019-03-14	0.638296	1	0.455629	0.972932	-0.887387	0.398395	GNA14;GNA15;DRD2
leukocyte differentiation (GO:0002521)	2019-03-14	0.638296	1	0.455629	0.972932	-0.827541	0.371528	FLT3;TREM2;GAS6
[truncated: 2,639 more rows]

## Sheet: cluster1 knownMotifs
Motif Name	Consensus	P-value	Log P-value	q-value (Benjamini)	# of Target Sequences with Motif(of 4152)	% of Target Sequences with Motif	# of Background Sequences with Motif(of 26278)	% of Background Sequences with Motif	Motif Name
ISRE(IRF)/ThioMac-LPS-Expression(GSE23622)/Homer	AGTTTCASTTTC	1e-07	-16.98	0	414	0.0997	1965.6	0.0748	ISRE	IRF)/ThioMac-LPS-Expression	GSE23622)/Homer
ETS1(ETS)/Jurkat-ETS1-ChIP-Seq(GSE17954)/Homer	ACAGGAAGTG	1e-06	-15.83	0	3525	0.849	21449.1	0.8165	ETS1	ETS)/Jurkat-ETS1-ChIP-Seq	GSE17954)/Homer
Fli1(ETS)/CD8-FLI-ChIP-Seq(GSE20898)/Homer	NRYTTCCGGH	1e-06	-15.69	0	3629	0.874	22167.1	0.8438	Fli1	ETS)/CD8-FLI-ChIP-Seq	GSE20898)/Homer
STAT4(Stat)/CD4-Stat4-ChIP-Seq(GSE22104)/Homer	NYTTCCWGGAAR	1e-06	-15.3	0	3347	0.8061	20263.3	0.7713	STAT4	Stat)/CD4-Stat4-ChIP-Seq	GSE22104)/Homer
Jun-AP1(bZIP)/K562-cJun-ChIP-Seq(GSE31477)/Homer	GATGASTCATCN	1e-06	-13.82	0.0001	1049	0.2526	5754.4	0.219	Jun-AP1	bZIP)/K562-cJun-ChIP-Seq	GSE31477)/Homer
Sp2(Zf)/HEK293-Sp2.eGFP-ChIP-Seq(Encode)/Homer	YGGCCCCGCCCC	1e-05	-13.57	0.0001	3696	0.8902	22696.4	0.864	Sp2	Zf)/HEK293-Sp2.eGFP-ChIP-Seq	Encode)/Homer
KLF14(Zf)/HEK293-KLF14.GFP-ChIP-Seq(GSE58341)/Homer	RGKGGGCGKGGC	1e-05	-13.2	0.0001	3783	0.9111	23313.1	0.8874	KLF14	Zf)/HEK293-KLF14.GFP-ChIP-Seq	GSE58341)/Homer
Stat3+il21(Stat)/CD4-Stat3-ChIP-Seq(GSE19198)/Homer	SVYTTCCNGGAARB	1e-05	-13.09	0.0001	2884	0.6946	17295.9	0.6584	Stat3+il21	Stat)/CD4-Stat3-ChIP-Seq	GSE19198)/Homer
IRF2(IRF)/Erythroblas-IRF2-ChIP-Seq(GSE36985)/Homer	GAAASYGAAASY	1e-05	-12.29	0.0002	656	0.158	3469.3	0.1321	IRF2	IRF)/Erythroblas-IRF2-ChIP-Seq	GSE36985)/Homer
ETV1(ETS)/GIST48-ETV1-ChIP-Seq(GSE22441)/Homer	AACCGGAAGT	1e-05	-12.13	0.0002	3818	0.9196	23590.6	0.898	ETV1	ETS)/GIST48-ETV1-ChIP-Seq	GSE22441)/Homer
Nrf2(bZIP)/Lymphoblast-Nrf2-ChIP-Seq(GSE37589)/Homer	HTGCTGAGTCAT	1e-05	-12.1	0.0002	248	0.0597	1148.6	0.0437	Nrf2	bZIP)/Lymphoblast-Nrf2-ChIP-Seq	GSE37589)/Homer
ETV4(ETS)/HepG2-ETV4-ChIP-Seq(ENCODE)/Homer	ACCGGAAGTG	1e-05	-11.99	0.0002	3587	0.8639	22002.9	0.8376	ETV4	ETS)/HepG2-ETV4-ChIP-Seq	ENCODE)/Homer
IRF1(IRF)/PBMC-IRF1-ChIP-Seq(GSE43036)/Homer	GAAAGTGAAAGT	0.0001	-11.26	0.0004	822	0.198	4487.5	0.1708	IRF1	IRF)/PBMC-IRF1-ChIP-Seq	GSE43036)/Homer
Tgif1(Homeobox)/mES-Tgif1-ChIP-Seq(GSE55404)/Homer	YTGWCADY	0.0001	-11.08	0.0005	4128	0.9942	25932.3	0.9871	Tgif1	Homeobox)/mES-Tgif1-ChIP-Seq	GSE55404)/Homer
Nr5a2(NR)/Pancreas-LRH1-ChIP-Seq(GSE34295)/Homer	BTCAAGGTCA	0.0001	-10.99	0.0005	2784	0.6705	16743.5	0.6374	Nr5a2	NR)/Pancreas-LRH1-ChIP-Seq	GSE34295)/Homer
JunB(bZIP)/DendriticCells-Junb-ChIP-Seq(GSE36099)/Homer	RATGASTCAT	0.0001	-10.83	0.0005	2116	0.5096	12483.7	0.4752	JunB	bZIP)/DendriticCells-Junb-ChIP-Seq	GSE36099)/Homer
NF-E2(bZIP)/K562-NFE2-ChIP-Seq(GSE31477)/Homer	GATGACTCAGCA	0.0001	-10.74	0.0005	289	0.0696	1402	0.0534	NF-E2	bZIP)/K562-NFE2-ChIP-Seq	GSE31477)/Homer
GABPA(ETS)/Jurkat-GABPa-ChIP-Seq(GSE17954)/Homer	RACCGGAAGT	0.0001	-10.6	0.0006	3332	0.8025	20347.4	0.7745	GABPA	ETS)/Jurkat-GABPa-ChIP-Seq	GSE17954)/Homer
Ets1-distal(ETS)/CD4+-PolII-ChIP-Seq(Barski_et_al.)/Homer	MACAGGAAGT	0.0001	-10.38	0.0007	1674	0.4032	9734.3	0.3705	Ets1-distal	ETS)/CD4+-PolII-ChIP-Seq	Barski_et_al.)/Homer
Bach2(bZIP)/OCILy7-Bach2-ChIP-Seq(GSE44420)/Homer	TGCTGAGTCA	0.0001	-10.15	0.0008	910	0.2192	5058.2	0.1925	Bach2	bZIP)/OCILy7-Bach2-ChIP-Seq	GSE44420)/Homer
Bcl11a(Zf)/HSPC-BCL11A-ChIP-Seq(GSE104676)/Homer	TYTGACCASWRG	0.0001	-9.922	0.001	2746	0.6614	16551.5	0.63	Bcl11a	Zf)/HSPC-BCL11A-ChIP-Seq	GSE104676)/Homer
SF1(NR)/H295R-Nr5a1-ChIP-Seq(GSE44220)/Homer	CAAGGHCANV	0.0001	-9.752	0.0011	2054	0.4947	12148.4	0.4624	SF1	NR)/H295R-Nr5a1-ChIP-Seq	GSE44220)/Homer
STAT1(Stat)/HelaS3-STAT1-ChIP-Seq(GSE12782)/Homer	NATTTCCNGGAAAT	0.0001	-9.739	0.0011	1631	0.3928	9499.6	0.3616	STAT1	Stat)/HelaS3-STAT1-ChIP-Seq	GSE12782)/Homer
Esrrb(NR)/mES-Esrrb-ChIP-Seq(GSE11431)/Homer	KTGACCTTGA	0.0001	-9.298	0.0016	2624	0.632	15799.2	0.6014	Esrrb	NR)/mES-Esrrb-ChIP-Seq	GSE11431)/Homer
Fra2(bZIP)/Striatum-Fra2-ChIP-Seq(GSE43429)/Homer	GGATGACTCATC	0.001	-8.937	0.0022	1884	0.4538	11123.5	0.4234	Fra2	bZIP)/Striatum-Fra2-ChIP-Seq	GSE43429)/Homer
BATF(bZIP)/Th17-BATF-ChIP-Seq(GSE39756)/Homer	DATGASTCAT	0.001	-8.899	0.0022	2412	0.5809	14466	0.5507	BATF	bZIP)/Th17-BATF-ChIP-Seq	GSE39756)/Homer
PU.1(ETS)/ThioMac-PU.1-ChIP-Seq(GSE21512)/Homer	AGAGGAAGTG	0.001	-8.894	0.0022	2349	0.5658	14064.6	0.5354	PU.1	ETS)/ThioMac-PU.1-ChIP-Seq	GSE21512)/Homer
Atf3(bZIP)/GBM-ATF3-ChIP-Seq(GSE33912)/Homer	DATGASTCATHN	0.001	-8.856	0.0022	2411	0.5807	14461.6	0.5505	Atf3	bZIP)/GBM-ATF3-ChIP-Seq	GSE33912)/Homer
ZNF322(Zf)/HEK293-ZNF322.GFP-ChIP-Seq(GSE58341)/Homer	GAGCCTGGTACTGWGCCTGR	0.001	-8.678	0.0024	1418	0.3415	8233.2	0.3134	ZNF322	Zf)/HEK293-ZNF322.GFP-ChIP-Seq	GSE58341)/Homer
Pax8(Paired,Homeobox)/Thyroid-Pax8-ChIP-Seq(GSE26938)/Homer	GTCATGCHTGRCTGS	0.001	-8.228	0.0037	1483	0.3572	8660.1	0.3297	Pax8	Paired,Homeobox)/Thyroid-Pax8-ChIP-Seq	GSE26938)/Homer
AP-1(bZIP)/ThioMac-PU.1-ChIP-Seq(GSE21512)/Homer	VTGACTCATC	0.001	-8.078	0.0041	2598	0.6257	15701.1	0.5977	AP-1	bZIP)/ThioMac-PU.1-ChIP-Seq	GSE21512)/Homer
Fosl2(bZIP)/3T3L1-Fosl2-ChIP-Seq(GSE56872)/Homer	NATGASTCABNN	0.001	-8.06	0.0041	1390	0.3348	8094	0.3081	Fosl2	bZIP)/3T3L1-Fosl2-ChIP-Seq	GSE56872)/Homer
Fra1(bZIP)/BT549-Fra1-ChIP-Seq(GSE46166)/Homer	NNATGASTCATH	0.001	-8.015	0.0041	2142	0.5159	12802.5	0.4873	Fra1	bZIP)/BT549-Fra1-ChIP-Seq	GSE46166)/Homer
ELF5(ETS)/T47D-ELF5-ChIP-Seq(GSE30407)/Homer	ACVAGGAAGT	0.001	-7.793	0.005	3046	0.7336	18608.7	0.7084	ELF5	ETS)/T47D-ELF5-ChIP-Seq	GSE30407)/Homer
IRF8(IRF)/BMDM-IRF8-ChIP-Seq(GSE77884)/Homer	GRAASTGAAAST	0.001	-7.676	0.0055	1667	0.4015	9837.7	0.3745	IRF8	IRF)/BMDM-IRF8-ChIP-Seq	GSE77884)/Homer
Maz(Zf)/HepG2-Maz-ChIP-Seq(GSE31477)/Homer	GGGGGGGG	0.001	-7.375	0.0072	3543	0.8533	21895.5	0.8335	Maz	Zf)/HepG2-Maz-ChIP-Seq	GSE31477)/Homer
NFE2L2(bZIP)/HepG2-NFE2L2-ChIP-Seq(Encode)/Homer	AWWWTGCTGAGTCAT	0.001	-7.284	0.0077	255	0.0614	1294.2	0.0493	NFE2L2	bZIP)/HepG2-NFE2L2-ChIP-Seq	Encode)/Homer
Bcl6(Zf)/Liver-Bcl6-ChIP-Seq(GSE31578)/Homer	NNNCTTTCCAGGAAA	0.001	-7.219	0.008	3744	0.9017	23250.9	0.8851	Bcl6	Zf)/Liver-Bcl6-ChIP-Seq	GSE31578)/Homer
Etv2(ETS)/ES-ER71-ChIP-Seq(GSE59402)/Homer(0.967)	NNAYTTCCTGHN	0.001	-7.168	0.0082	3334	0.803	20524.7	0.7813	Etv2	ETS)/ES-ER71-ChIP-Seq	GSE59402)/Homer	0.967)
Znf263(Zf)/K562-Znf263-ChIP-Seq(GSE31477)/Homer	CVGTSCTCCC	0.001	-6.952	0.0099	3883	0.9352	24209.7	0.9216	Znf263	Zf)/K562-Znf263-ChIP-Seq	GSE31477)/Homer
Bach1(bZIP)/K562-Bach1-ChIP-Seq(GSE31477)/Homer	AWWNTGCTGAGTCAT	0.01	-6.783	0.0114	269	0.0648	1388.2	0.0528	Bach1	bZIP)/K562-Bach1-ChIP-Seq	GSE31477)/Homer
SPDEF(ETS)/VCaP-SPDEF-ChIP-Seq(SRA014231)/Homer	ASWTCCTGBT	0.01	-6.68	0.0124	3479	0.8379	21505.8	0.8186	SPDEF	ETS)/VCaP-SPDEF-ChIP-Seq	SRA014231)/Homer
SpiB(ETS)/OCILY3-SPIB-ChIP-Seq(GSE56857)/Homer	AAAGRGGAAGTG	0.01	-6.374	0.0164	1337	0.322	7863.9	0.2993	SpiB	ETS)/OCILY3-SPIB-ChIP-Seq	GSE56857)/Homer
STAT5(Stat)/mCD4+-Stat5-ChIP-Seq(GSE12346)/Homer	RTTTCTNAGAAA	0.01	-6.239	0.0184	1837	0.4424	10993.1	0.4185	STAT5	Stat)/mCD4+-Stat5-ChIP-Seq	GSE12346)/Homer
Nr5a2(NR)/mES-Nr5a2-ChIP-Seq(GSE19019)/Homer	BTCAAGGTCA	0.01	-6.18	0.0191	2307	0.5556	13966.4	0.5316	Nr5a2	NR)/mES-Nr5a2-ChIP-Seq	GSE19019)/Homer
EWS:ERG-fusion(ETS)/CADO_ES1-EWS:ERG-ChIP-Seq(SRA014231)/Homer	ATTTCCTGTN	0.01	-6.126	0.0197	2921	0.7035	17899.4	0.6814	EWS:ERG-fusion	ETS)/CADO_ES1-EWS:ERG-ChIP-Seq	SRA014231)/Homer
Tcf12(bHLH)/GM12878-Tcf12-ChIP-Seq(GSE32465)/Homer	VCAGCTGYTG	0.01	-6.072	0.0203	3093	0.7449	19015.2	0.7238	Tcf12	bHLH)/GM12878-Tcf12-ChIP-Seq	GSE32465)/Homer
IRF3(IRF)/BMDM-Irf3-ChIP-Seq(GSE67343)/Homer	AGTTTCAKTTTC	0.01	-5.95	0.0225	1691	0.4073	10097.3	0.3844	IRF3	IRF)/BMDM-Irf3-ChIP-Seq	GSE67343)/Homer
Elf4(ETS)/BMDM-Elf4-ChIP-Seq(GSE88699)/Homer	ACTTCCKGKT	0.01	-5.938	0.0225	3500	0.843	21683.3	0.8254	Elf4	ETS)/BMDM-Elf4-ChIP-Seq	GSE88699)/Homer
Meis1(Homeobox)/MastCells-Meis1-ChIP-Seq(GSE48085)/Homer	VGCTGWCAVB	0.01	-5.918	0.0225	3898	0.9388	24350.8	0.9269	Meis1	Homeobox)/MastCells-Meis1-ChIP-Seq	GSE48085)/Homer
EWS:FLI1-fusion(ETS)/SK_N_MC-EWS:FLI1-ChIP-Seq(SRA014231)/Homer	VACAGGAAAT	0.01	-5.822	0.024	2561	0.6168	15610	0.5942	EWS:FLI1-fusion	ETS)/SK_N_MC-EWS:FLI1-ChIP-Seq	SRA014231)/Homer
PU.1:IRF8(ETS:IRF)/pDC-Irf8-ChIP-Seq(GSE66899)/Homer	GGAAGTGAAAST	0.01	-5.729	0.0259	1101	0.2652	6444.1	0.2453	PU.1:IRF8	ETS:IRF)/pDC-Irf8-ChIP-Seq	GSE66899)/Homer
Slug(Zf)/Mesoderm-Snai2-ChIP-Seq(GSE61475)/Homer	SNGCACCTGCHS	0.01	-5.465	0.0331	2309	0.5561	14030.4	0.5341	Slug	Zf)/Mesoderm-Snai2-ChIP-Seq	GSE61475)/Homer
ERG(ETS)/VCaP-ERG-ChIP-Seq(GSE14097)/Homer	ACAGGAAGTG	0.01	-5.444	0.0332	3912	0.9422	24464.3	0.9313	ERG	ETS)/VCaP-ERG-ChIP-Seq	GSE14097)/Homer
ZEB2(Zf)/SNU398-ZEB2-ChIP-Seq(GSE103048)/Homer	GNMCAGGTGTGC	0.01	-5.419	0.0334	3309	0.797	20461.3	0.7789	ZEB2	Zf)/SNU398-ZEB2-ChIP-Seq	GSE103048)/Homer
Zic(Zf)/Cerebellum-ZIC1.2-ChIP-Seq(GSE60731)/Homer	CCTGCTGAGH	0.01	-5.333	0.0357	2926	0.7047	17985.5	0.6846	Zic	Zf)/Cerebellum-ZIC1.2-ChIP-Seq	GSE60731)/Homer
Ap4(bHLH)/AML-Tfap4-ChIP-Seq(GSE45738)/Homer	NAHCAGCTGD	0.01	-5.333	0.0357	3391	0.8167	21002	0.7995	Ap4	bHLH)/AML-Tfap4-ChIP-Seq	GSE45738)/Homer
ZNF264(Zf)/HEK293-ZNF264.GFP-ChIP-Seq(GSE58341)/Homer	RGGGCACTAACY	0.01	-5.327	0.0357	2605	0.6274	15926.1	0.6062	ZNF264	Zf)/HEK293-ZNF264.GFP-ChIP-Seq	GSE58341)/Homer
EKLF(Zf)/Erythrocyte-Klf1-ChIP-Seq(GSE20478)/Homer	NWGGGTGTGGCY	0.01	-5.307	0.0357	1195	0.2878	7052.9	0.2685	EKLF	Zf)/Erythrocyte-Klf1-ChIP-Seq	GSE20478)/Homer
Klf4(Zf)/mES-Klf4-ChIP-Seq(GSE11431)/Homer	GCCACACCCA	0.01	-5.204	0.0379	1935	0.466	11684.6	0.4448	Klf4	Zf)/mES-Klf4-ChIP-Seq	GSE11431)/Homer
T1ISRE(IRF)/ThioMac-Ifnb-Expression/Homer	ACTTTCGTTTCT	0.01	-5.137	0.0399	84	0.0202	387.8	0.0148	T1ISRE	IRF)/ThioMac-Ifnb-Expression/Homer
SCL(bHLH)/HPC7-Scl-ChIP-Seq(GSE13511)/Homer	AVCAGCTG	0.01	-5.113	0.0402	4147	0.9988	26178.2	0.9965	SCL	bHLH)/HPC7-Scl-ChIP-Seq	GSE13511)/Homer
Hoxa11(Homeobox)/ChickenMSG-Hoxa11.Flag-ChIP-Seq(GSE86088)/Homer	TTTTATGGCM	0.01	-5.053	0.042	4023	0.9689	25246.1	0.961	Hoxa11	Homeobox)/ChickenMSG-Hoxa11.Flag-ChIP-Seq	GSE86088)/Homer
Smad3(MAD)/NPC-Smad3-ChIP-Seq(GSE36673)/Homer	TWGTCTGV	0.01	-5.001	0.0435	4117	0.9916	25930	0.9871	Smad3	MAD)/NPC-Smad3-ChIP-Seq	GSE36673)/Homer
EBF2(EBF)/BrownAdipose-EBF2-ChIP-Seq(GSE97114)/Homer	NABTCCCWDGGGAVH	0.01	-5.001	0.0435	3228	0.7775	19961.9	0.7599	EBF2	EBF)/BrownAdipose-EBF2-ChIP-Seq	GSE97114)/Homer
HNF1b(Homeobox)/PDAC-HNF1B-ChIP-Seq(GSE64557)/Homer	GTTAATNATTAA	0.01	-4.812	0.051	816	0.1965	4749.7	0.1808	HNF1b	Homeobox)/PDAC-HNF1B-ChIP-Seq	GSE64557)/Homer
bZIP:IRF(bZIP,IRF)/Th17-BatF-ChIP-Seq(GSE39756)/Homer	NAGTTTCABTHTGACTNW	0.01	-4.796	0.0511	2004	0.4827	12151.4	0.4626	bZIP:IRF	bZIP,IRF)/Th17-BatF-ChIP-Seq	GSE39756)/Homer
TEAD4(TEA)/Tropoblast-Tead4-ChIP-Seq(GSE37350)/Homer	CCWGGAATGY	0.01	-4.748	0.0528	3031	0.73	18704.7	0.712	TEAD4	TEA)/Tropoblast-Tead4-ChIP-Seq	GSE37350)/Homer
Tcf3(HMG)/mES-Tcf3-ChIP-Seq(GSE11724)/Homer	ASWTCAAAGG	0.01	-4.722	0.0534	1342	0.3232	8006.8	0.3048	Tcf3	HMG)/mES-Tcf3-ChIP-Seq	GSE11724)/Homer
PR(NR)/T47D-PR-ChIP-Seq(GSE31130)/Homer	VAGRACAKNCTGTBC	0.01	-4.614	0.0586	4055	0.9766	25485.7	0.9701	PR	NR)/T47D-PR-ChIP-Seq	GSE31130)/Homer
THRb(NR)/HepG2-THRb.Flag-ChIP-Seq(Encode)/Homer	GGTCACCTGAGGTCA	0.1	-4.596	0.0588	2335	0.5624	14263.7	0.543	THRb	NR)/HepG2-THRb.Flag-ChIP-Seq	Encode)/Homer
Stat3(Stat)/mES-Stat3-ChIP-Seq(GSE11431)/Homer	CTTCCGGGAA	0.1	-4.542	0.0612	2308	0.5559	14096.2	0.5366	Stat3	Stat)/mES-Stat3-ChIP-Seq	GSE11431)/Homer
IRF4(IRF)/GM12878-IRF4-ChIP-Seq(GSE32465)/Homer	ACTGAAACCA	0.1	-4.394	0.07	1959	0.4718	11900.2	0.453	IRF4	IRF)/GM12878-IRF4-ChIP-Seq	GSE32465)/Homer
NFkB-p65-Rel(RHD)/ThioMac-LPS-Expression(GSE23622)/Homer	GGAAATTCCC	0.1	-4.391	0.07	374	0.0901	2091	0.0796	NFkB-p65-Rel	RHD)/ThioMac-LPS-Expression	GSE23622)/Homer
FOXA1(Forkhead)/LNCAP-FOXA1-ChIP-Seq(GSE27824)/Homer	WAAGTAAACA	0.1	-4.336	0.0723	3493	0.8413	21733	0.8273	FOXA1	Forkhead)/LNCAP-FOXA1-ChIP-Seq	GSE27824)/Homer
HNF4a(NR),DR1/HepG2-HNF4a-ChIP-Seq(GSE25021)/Homer	CARRGKBCAAAGTYCA	0.1	-4.271	0.0761	2206	0.5313	13473	0.5129	HNF4a	NR),DR1/HepG2-HNF4a-ChIP-Seq	GSE25021)/Homer
NFAT(RHD)/Jurkat-NFATC1-ChIP-Seq(Jolma_et_al.)/Homer	ATTTTCCATT	0.1	-4.264	0.0761	3101	0.7469	19192.9	0.7306	NFAT	RHD)/Jurkat-NFATC1-ChIP-Seq	Jolma_et_al.)/Homer
KLF6(Zf)/PDAC-KLF6-ChIP-Seq(GSE64557)/Homer	MKGGGYGTGGCC	0.1	-4.161	0.0828	3314	0.7982	20578.1	0.7833	KLF6	Zf)/PDAC-KLF6-ChIP-Seq	GSE64557)/Homer
Sp5(Zf)/mES-Sp5.Flag-ChIP-Seq(GSE72989)/Homer	RGKGGGCGGAGC	0.1	-4.123	0.0849	3294	0.7934	20451.1	0.7785	Sp5	Zf)/mES-Sp5.Flag-ChIP-Seq	GSE72989)/Homer
RUNX(Runt)/HPC7-Runx1-ChIP-Seq(GSE22178)/Homer	SAAACCACAG	0.1	-4.117	0.0849	2758	0.6643	17000.9	0.6472	RUNX	Runt)/HPC7-Runx1-ChIP-Seq	GSE22178)/Homer
CEBP(bZIP)/ThioMac-CEBPb-ChIP-Seq(GSE21512)/Homer	ATTGCGCAAC	0.1	-4.112	0.0849	2518	0.6065	15468.4	0.5888	CEBP	bZIP)/ThioMac-CEBPb-ChIP-Seq	GSE21512)/Homer
Erra(NR)/HepG2-Erra-ChIP-Seq(GSE31477)/Homer	CAAAGGTCAG	0.1	-4.08	0.0854	4009	0.9656	25181.5	0.9586	Erra	NR)/HepG2-Erra-ChIP-Seq	GSE31477)/Homer
TFE3(bHLH)/MEF-TFE3-ChIP-Seq(GSE75757)/Homer	GTCACGTGACYV	0.1	-4.074	0.0854	443	0.1067	2521.1	0.096	TFE3	bHLH)/MEF-TFE3-ChIP-Seq	GSE75757)/Homer
ZNF416(Zf)/HEK293-ZNF416.GFP-ChIP-Seq(GSE58341)/Homer	WDNCTGGGCA	0.1	-4.073	0.0854	3602	0.8675	22463.1	0.8551	ZNF416	Zf)/HEK293-ZNF416.GFP-ChIP-Seq	GSE58341)/Homer
Smad4(MAD)/ESC-SMAD4-ChIP-Seq(GSE29422)/Homer	VBSYGTCTGG	0.1	-4.039	0.0858	3793	0.9135	23726.1	0.9032	Smad4	MAD)/ESC-SMAD4-ChIP-Seq	GSE29422)/Homer
Six2(Homeobox)/NephronProgenitor-Six2-ChIP-Seq(GSE39837)/Homer	GWAAYHTGAKMC	0.1	-3.967	0.0911	3274	0.7885	20333.2	0.774	Six2	Homeobox)/NephronProgenitor-Six2-ChIP-Seq	GSE39837)/Homer
EBF(EBF)/proBcell-EBF-ChIP-Seq(GSE21978)/Homer	DGTCCCYRGGGA	0.1	-3.96	0.0911	1204	0.29	7206.4	0.2743	EBF	EBF)/proBcell-EBF-ChIP-Seq	GSE21978)/Homer
GRE(NR),IR3/RAW264.7-GRE-ChIP-Seq(Unpublished)/Homer	VAGRACAKWCTGTYC	0.1	-3.93	0.0924	1193	0.2873	7140.8	0.2718	GRE	NR),IR3/RAW264.7-GRE-ChIP-Seq	Unpublished)/Homer
PGR(NR)/EndoStromal-PGR-ChIP-Seq(GSE69539)/Homer	AAGAACATWHTGTTC	0.1	-3.898	0.0944	1204	0.29	7211.7	0.2745	PGR	NR)/EndoStromal-PGR-ChIP-Seq	GSE69539)/Homer
AR-halfsite(NR)/LNCaP-AR-ChIP-Seq(GSE27824)/Homer	CCAGGAACAG	0.1	-3.89	0.0944	4142	0.9976	26147.5	0.9953	AR-halfsite	NR)/LNCaP-AR-ChIP-Seq	GSE27824)/Homer
WT1(Zf)/Kidney-WT1-ChIP-Seq(GSE90016)/Homer	MCTCCCMCRCAB	0.1	-3.884	0.0944	2496	0.6012	15348	0.5842	WT1	Zf)/Kidney-WT1-ChIP-Seq	GSE90016)/Homer
Hand2(bHLH)/Mesoderm-Hand2-ChIP-Seq(GSE61475)/Homer	TGACANARRCCAGRC	0.1	-3.879	0.0944	2204	0.5308	13494.7	0.5137	Hand2	bHLH)/Mesoderm-Hand2-ChIP-Seq	GSE61475)/Homer
MyoD(bHLH)/Myotube-MyoD-ChIP-Seq(GSE21614)/Homer	RRCAGCTGYTSY	0.1	-3.865	0.0944	2784	0.6705	17188.5	0.6543	MyoD	bHLH)/Myotube-MyoD-ChIP-Seq	GSE21614)/Homer
FOXA1(Forkhead)/MCF7-FOXA1-ChIP-Seq(GSE26831)/Homer	WAAGTAAACA	0.1	-3.848	0.0944	3214	0.7741	19954	0.7596	FOXA1	Forkhead)/MCF7-FOXA1-ChIP-Seq	GSE26831)/Homer
bHLHE40(bHLH)/HepG2-BHLHE40-ChIP-Seq(GSE31477)/Homer	KCACGTGMCN	0.1	-3.833	0.0944	1260	0.3035	7565.1	0.288	bHLHE40	bHLH)/HepG2-BHLHE40-ChIP-Seq	GSE31477)/Homer
Olig2(bHLH)/Neuron-Olig2-ChIP-Seq(GSE30882)/Homer	RCCATMTGTT	0.1	-3.827	0.0944	3947	0.9506	24768.5	0.9428	Olig2	bHLH)/Neuron-Olig2-ChIP-Seq	GSE30882)/Homer
EBF1(EBF)/Near-E2A-ChIP-Seq(GSE21512)/Homer	GTCCCCWGGGGA	0.1	-3.741	0.1013	3241	0.7806	20137.9	0.7666	EBF1	EBF)/Near-E2A-ChIP-Seq	GSE21512)/Homer
LRF(Zf)/Erythroblasts-ZBTB7A-ChIP-Seq(GSE74977)/Homer	AAGACCCYYN	0.1	-3.739	0.1013	3568	0.8593	22262.7	0.8475	LRF	Zf)/Erythroblasts-ZBTB7A-ChIP-Seq	GSE74977)/Homer
MyoG(bHLH)/C2C12-MyoG-ChIP-Seq(GSE36024)/Homer	AACAGCTG	0.1	-3.685	0.105	3227	0.7772	20051.9	0.7633	MyoG	bHLH)/C2C12-MyoG-ChIP-Seq	GSE36024)/Homer
ZEB1(Zf)/PDAC-ZEB1-ChIP-Seq(GSE64557)/Homer	VCAGGTRDRY	0.1	-3.683	0.105	3918	0.9436	24579.6	0.9356	ZEB1	Zf)/PDAC-ZEB1-ChIP-Seq	GSE64557)/Homer
MafA(bZIP)/Islet-MafA-ChIP-Seq(GSE30298)/Homer	TGCTGACTCA	0.1	-3.679	0.105	2870	0.6912	17755.8	0.6759	MafA	bZIP)/Islet-MafA-ChIP-Seq	GSE30298)/Homer
GATA(Zf),IR4/iTreg-Gata3-ChIP-Seq(GSE20898)/Homer	NAGATWNBNATCTNN	0.1	-3.626	0.1081	459	0.1105	2642.3	0.1006	GATA	Zf),IR4/iTreg-Gata3-ChIP-Seq	GSE20898)/Homer
ELF3(ETS)/PDAC-ELF3-ChIP-Seq(GSE64557)/Homer	ANCAGGAAGT	0.1	-3.625	0.1081	2953	0.7112	18292.6	0.6963	ELF3	ETS)/PDAC-ELF3-ChIP-Seq	GSE64557)/Homer
NF1(CTF)/LNCAP-NF1-ChIP-Seq(Unpublished)/Homer	CYTGGCABNSTGCCAR	0.1	-3.617	0.1081	1700	0.4094	10338.6	0.3935	NF1	CTF)/LNCAP-NF1-ChIP-Seq	Unpublished)/Homer
RARa(NR)/K562-RARa-ChIP-Seq(Encode)/Homer	TTGAMCTTTG	0.1	-3.546	0.1137	4117	0.9916	25959.9	0.9882	RARa	NR)/K562-RARa-ChIP-Seq	Encode)/Homer
RUNX1(Runt)/Jurkat-RUNX1-ChIP-Seq(GSE29180)/Homer	AAACCACARM	0.1	-3.516	0.1161	3297	0.7941	20517.6	0.781	RUNX1	Runt)/Jurkat-RUNX1-ChIP-Seq	GSE29180)/Homer
Unknown(Homeobox)/Limb-p300-ChIP-Seq/Homer	SSCMATWAAA	0.1	-3.462	0.1213	2490	0.5997	15349.7	0.5843	Unknown	Homeobox)/Limb-p300-ChIP-Seq/Homer
Zfp809(Zf)/ES-Zfp809-ChIP-Seq(GSE70799)/Homer	GGGGCTYGKCTGGGA	0.1	-3.454	0.1213	1069	0.2575	6408.9	0.244	Zfp809	Zf)/ES-Zfp809-ChIP-Seq	GSE70799)/Homer
AP-2gamma(AP2)/MCF7-TFAP2C-ChIP-Seq(GSE21234)/Homer	SCCTSAGGSCAW	0.1	-3.445	0.1213	3219	0.7753	20019.8	0.7621	AP-2gamma	AP2)/MCF7-TFAP2C-ChIP-Seq	GSE21234)/Homer
GSC(Homeobox)/FrogEmbryos-GSC-ChIP-Seq(DRA000576)/Homer	RGGATTAR	0.1	-3.418	0.1233	3384	0.815	21088.3	0.8027	GSC	Homeobox)/FrogEmbryos-GSC-ChIP-Seq	DRA000576)/Homer
EAR2(NR)/K562-NR2F6-ChIP-Seq(Encode)/Homer	NRBCARRGGTCA	0.1	-3.413	0.1233	3567	0.8591	22278.3	0.848	EAR2	NR)/K562-NR2F6-ChIP-Seq	Encode)/Homer
PSE(SNAPc)/K562-mStart-Seq/Homer	WAVTCACCMTAASYDAAAAG	0.1	-3.344	0.1305	2287	0.5508	14071.6	0.5357	PSE	SNAPc)/K562-mStart-Seq/Homer
Bapx1(Homeobox)/VertebralCol-Bapx1-ChIP-Seq(GSE36672)/Homer	TTRAGTGSYK	0.1	-3.279	0.138	4042	0.9735	25437.9	0.9683	Bapx1	Homeobox)/VertebralCol-Bapx1-ChIP-Seq	GSE36672)/Homer
PRDM15(Zf)/ESC-Prdm15-ChIP-Seq(GSE73694)/Homer	YCCDNTCCAGGTTTT	0.1	-3.26	0.1394	3441	0.8288	21470.7	0.8173	PRDM15	Zf)/ESC-Prdm15-ChIP-Seq	GSE73694)/Homer
Elk4(ETS)/Hela-Elk4-ChIP-Seq(GSE31477)/Homer	NRYTTCCGGY	0.1	-3.194	0.1476	2563	0.6173	15840.5	0.603	Elk4	ETS)/Hela-Elk4-ChIP-Seq	GSE31477)/Homer
KLF5(Zf)/LoVo-KLF5-ChIP-Seq(GSE49402)/Homer	DGGGYGKGGC	0.1	-3.162	0.1511	3533	0.8509	22075.2	0.8403	KLF5	Zf)/LoVo-KLF5-ChIP-Seq	GSE49402)/Homer
EHF(ETS)/LoVo-EHF-ChIP-Seq(GSE49402)/Homer	AVCAGGAAGT	0.1	-3.157	0.1511	3716	0.895	23271	0.8858	EHF	ETS)/LoVo-EHF-ChIP-Seq	GSE49402)/Homer
LXRE(NR),DR4/RAW-LXRb.biotin-ChIP-Seq(GSE21512)/Homer	RGGTTACTANAGGTCA	0.1	-3.077	0.1617	271	0.0653	1535.4	0.0584	LXRE	NR),DR4/RAW-LXRb.biotin-ChIP-Seq	GSE21512)/Homer
Smad2(MAD)/ES-SMAD2-ChIP-Seq(GSE29422)/Homer	CTGTCTGG	0.1	-3.073	0.1617	3777	0.9097	23676.3	0.9013	Smad2	MAD)/ES-SMAD2-ChIP-Seq	GSE29422)/Homer
Gata2(Zf)/K562-GATA2-ChIP-Seq(GSE18829)/Homer	BBCTTATCTS	0.1	-3.022	0.168	2632	0.6339	16298	0.6204	Gata2	Zf)/K562-GATA2-ChIP-Seq	GSE18829)/Homer
p53(p53)/mES-cMyc-ChIP-Seq(GSE11431)/Homer	ACATGCCCGGGCAT	0.1	-2.945	0.18	90	0.0217	469.4	0.0179	p53	p53)/mES-cMyc-ChIP-Seq	GSE11431)/Homer
ZNF382(Zf)/HEK293-ZNF382.GFP-ChIP-Seq(GSE58341)/Homer	GNCTGTASTRNTGBCTCHTT	0.1	-2.915	0.184	166	0.04	915.4	0.0348	ZNF382	Zf)/HEK293-ZNF382.GFP-ChIP-Seq	GSE58341)/Homer
ELF1(ETS)/Jurkat-ELF1-ChIP-Seq(SRA014231)/Homer	AVCCGGAAGT	0.1	-2.91	0.184	2454	0.591	15176.6	0.5777	ELF1	ETS)/Jurkat-ELF1-ChIP-Seq	SRA014231)/Homer
RAR:RXR(NR),DR5/ES-RAR-ChIP-Seq(GSE56893)/Homer	AGGTCAAGGTCA	0.1	-2.768	0.2097	655	0.1578	3900.8	0.1485	RAR:RXR	NR),DR5/ES-RAR-ChIP-Seq	GSE56893)/Homer
COUP-TFII(NR)/K562-NR2F1-ChIP-Seq(Encode)/Homer	GKBCARAGGTCA	0.1	-2.743	0.2133	3698	0.8907	23181.9	0.8824	COUP-TFII	NR)/K562-NR2F1-ChIP-Seq	Encode)/Homer
CRX(Homeobox)/Retina-Crx-ChIP-Seq(GSE20012)/Homer	GCTAATCC	0.1	-2.737	0.2133	4061	0.9781	25587.2	0.974	CRX	Homeobox)/Retina-Crx-ChIP-Seq	GSE20012)/Homer
CLOCK(bHLH)/Liver-Clock-ChIP-Seq(GSE39860)/Homer	GHCACGTG	0.1	-2.675	0.2246	2098	0.5053	12945.1	0.4928	CLOCK	bHLH)/Liver-Clock-ChIP-Seq	GSE39860)/Homer
RORa(NR)/Liver-Rora-ChIP-Seq(GSE101115)/Homer	AAWCTAGGTCARDNN	0.1	-2.666	0.2249	751	0.1809	4502	0.1714	RORa	NR)/Liver-Rora-ChIP-Seq	GSE101115)/Homer
Rfx6(HTH)/Min6b1-Rfx6.HA-ChIP-Seq(GSE62844)/Homer	TGTTKCCTAGCAACM	0.1	-2.656	0.2254	3401	0.8191	21262.1	0.8094	Rfx6	HTH)/Min6b1-Rfx6.HA-ChIP-Seq	GSE62844)/Homer
Hnf1(Homeobox)/Liver-Foxa2-Chip-Seq(GSE25694)/Homer	GGTTAAWCATTAA	0.1	-2.656	0.2254	777	0.1871	4664.4	0.1776	Hnf1	Homeobox)/Liver-Foxa2-Chip-Seq	GSE25694)/Homer
Barx1(Homeobox)/Stomach-Barx1.3xFlag-ChIP-Seq(GSE69483)/Homer	AAACMATTAN	0.1	-2.647	0.2254	2134	0.514	13176.7	0.5016	Barx1	Homeobox)/Stomach-Barx1.3xFlag-ChIP-Seq	GSE69483)/Homer
RUNX2(Runt)/PCa-RUNX2-ChIP-Seq(GSE33889)/Homer	NWAACCACADNN	0.1	-2.621	0.228	3000	0.7225	18689.5	0.7114	RUNX2	Runt)/PCa-RUNX2-ChIP-Seq	GSE33889)/Homer
GATA3(Zf)/iTreg-Gata3-ChIP-Seq(GSE20898)/Homer	AGATAASR	0.1	-2.616	0.228	3760	0.9056	23595.2	0.8982	GATA3	Zf)/iTreg-Gata3-ChIP-Seq	GSE20898)/Homer
Usf2(bHLH)/C2C12-Usf2-ChIP-Seq(GSE36030)/Homer	GTCACGTGGT	0.1	-2.553	0.2404	1346	0.3242	8223.6	0.313	Usf2	bHLH)/C2C12-Usf2-ChIP-Seq	GSE36030)/Homer
VDR(NR),DR3/GM10855-VDR+vitD-ChIP-Seq(GSE22484)/Homer	ARAGGTCANWGAGTTCANNN	0.1	-2.484	0.2558	1100	0.2649	6691.4	0.2547	VDR	NR),DR3/GM10855-VDR+vitD-ChIP-Seq	GSE22484)/Homer
Zic3(Zf)/mES-Zic3-ChIP-Seq(GSE37889)/Homer	GGCCYCCTGCTGDGH	0.1	-2.48	0.2558	2332	0.5617	14450.9	0.5501	Zic3	Zf)/mES-Zic3-ChIP-Seq	GSE37889)/Homer
Pax7(Paired,Homeobox)/Myoblast-Pax7-ChIP-Seq(GSE25064)/Homer	TAATCAATTA	0.1	-2.474	0.2558	498	0.1199	2955.1	0.1125	Pax7	Paired,Homeobox)/Myoblast-Pax7-ChIP-Seq	GSE25064)/Homer
TCF4(bHLH)/SHSY5Y-TCF4-ChIP-Seq(GSE96915)/Homer	SMCATCTGKH	0.1	-2.451	0.2586	3708	0.8931	23268.3	0.8857	TCF4	bHLH)/SHSY5Y-TCF4-ChIP-Seq	GSE96915)/Homer
ZNF528(Zf)/HEK293-ZNF528.GFP-ChIP-Seq(GSE58341)/Homer	AGAAATGACTTCCCT	0.1	-2.442	0.2591	56	0.0135	287	0.0109	ZNF528	Zf)/HEK293-ZNF528.GFP-ChIP-Seq	GSE58341)/Homer
Tcf21(bHLH)/ArterySmoothMuscle-Tcf21-ChIP-Seq(GSE61369)/Homer	NAACAGCTGG	0.1	-2.427	0.2612	3063	0.7377	19114	0.7276	Tcf21	bHLH)/ArterySmoothMuscle-Tcf21-ChIP-Seq	GSE61369)/Homer
FOXM1(Forkhead)/MCF7-FOXM1-ChIP-Seq(GSE72977)/Homer	TRTTTACTTW	0.1	-2.424	0.2612	3280	0.79	20505.4	0.7806	FOXM1	Forkhead)/MCF7-FOXM1-ChIP-Seq	GSE72977)/Homer
NFAT:AP1(RHD,bZIP)/Jurkat-NFATC1-ChIP-Seq(Jolma_et_al.)/Homer	SARTGGAAAAWRTGAGTCAB	0.1	-2.422	0.2612	905	0.218	5481.1	0.2086	NFAT:AP1	RHD,bZIP)/Jurkat-NFATC1-ChIP-Seq	Jolma_et_al.)/Homer
ZFP3(Zf)/HEK293-ZFP3.GFP-ChIP-Seq(GSE58341)/Homer	GGGTTTTGAAGGATGARTAGGAGTT	0.1	-2.419	0.2612	14	0.0034	56.3	0.0021	ZFP3	Zf)/HEK293-ZFP3.GFP-ChIP-Seq	GSE58341)/Homer
Gata1(Zf)/K562-GATA1-ChIP-Seq(GSE18829)/Homer	SAGATAAGRV	0.1	-2.406	0.2612	2445	0.5889	15176.9	0.5777	Gata1	Zf)/K562-GATA1-ChIP-Seq	GSE18829)/Homer
ZNF467(Zf)/HEK293-ZNF467.GFP-ChIP-Seq(GSE58341)/Homer	TGGGGAAGGGCM	0.1	-2.32	0.2807	3116	0.7505	19464.5	0.7409	ZNF467	Zf)/HEK293-ZNF467.GFP-ChIP-Seq	GSE58341)/Homer
IRF:BATF(IRF:bZIP)/pDC-Irf8-ChIP-Seq(GSE66899)/Homer	CTTTCANTATGACTV	0.1	-2.312	0.2809	670	0.1614	4031.5	0.1535	IRF:BATF	IRF:bZIP)/pDC-Irf8-ChIP-Seq	GSE66899)/Homer
ZNF189(Zf)/HEK293-ZNF189.GFP-ChIP-Seq(GSE58341)/Homer	TGGAACAGMA	0.1	-2.305	0.2809	3009	0.7247	18781.6	0.7149	ZNF189	Zf)/HEK293-ZNF189.GFP-ChIP-Seq	GSE58341)/Homer
TEAD2(TEA)/Py2T-Tead2-ChIP-Seq(GSE55709)/Homer	CCWGGAATGY	1	-2.3	0.2809	2235	0.5383	13857.1	0.5275	TEAD2	TEA)/Py2T-Tead2-ChIP-Seq	GSE55709)/Homer
GATA3(Zf),DR4/iTreg-Gata3-ChIP-Seq(GSE20898)/Homer	AGATGKDGAGATAAG	1	-2.246	0.294	458	0.1103	2726.7	0.1038	GATA3	Zf),DR4/iTreg-Gata3-ChIP-Seq	GSE20898)/Homer
Otx2(Homeobox)/EpiLC-Otx2-ChIP-Seq(GSE56098)/Homer	NYTAATCCYB	1	-2.24	0.294	2804	0.6753	17480.8	0.6654	Otx2	Homeobox)/EpiLC-Otx2-ChIP-Seq	GSE56098)/Homer
FoxL2(Forkhead)/Ovary-FoxL2-ChIP-Seq(GSE60858)/Homer	WWTRTAAACAVG	1	-2.219	0.298	2932	0.7062	18299.2	0.6966	FoxL2	Forkhead)/Ovary-FoxL2-ChIP-Seq	GSE60858)/Homer
Hoxd11(Homeobox)/ChickenMSG-Hoxd11.Flag-ChIP-Seq(GSE86088)/Homer	VGCCATAAAA	1	-2.212	0.2983	4040	0.973	25466.6	0.9694	Hoxd11	Homeobox)/ChickenMSG-Hoxd11.Flag-ChIP-Seq	GSE86088)/Homer
TCFL2(HMG)/K562-TCF7L2-ChIP-Seq(GSE29196)/Homer	ACWTCAAAGG	1	-2.177	0.3066	468	0.1127	2793.4	0.1063	TCFL2	HMG)/K562-TCF7L2-ChIP-Seq	GSE29196)/Homer
Ptf1a(bHLH)/Panc1-Ptf1a-ChIP-Seq(GSE47459)/Homer	ACAGCTGTTN	1	-2.157	0.3111	4059	0.9776	25596	0.9743	Ptf1a	bHLH)/Panc1-Ptf1a-ChIP-Seq	GSE47459)/Homer
Srebp2(bHLH)/HepG2-Srebp2-ChIP-Seq(GSE31477)/Homer	CGGTCACSCCAC	1	-2.134	0.3162	692	0.1667	4184.8	0.1593	Srebp2	bHLH)/HepG2-Srebp2-ChIP-Seq	GSE31477)/Homer
Myf5(bHLH)/GM-Myf5-ChIP-Seq(GSE24852)/Homer	BAACAGCTGT	1	-2.124	0.3174	2631	0.6337	16393.1	0.624	Myf5	bHLH)/GM-Myf5-ChIP-Seq	GSE24852)/Homer
THRa(NR)/C17.2-THRa-ChIP-Seq(GSE38347)/Homer	GGTCANYTGAGGWCA	1	-2.103	0.322	1898	0.4571	11751.9	0.4473	THRa	NR)/C17.2-THRa-ChIP-Seq	GSE38347)/Homer
ETS(ETS)/Promoter/Homer	AACCGGAAGT	1	-2.092	0.3234	1794	0.4321	11096.9	0.4224	ETS	ETS)/Promoter/Homer
Gata6(Zf)/HUG1N-GATA6-ChIP-Seq(GSE51936)/Homer	YCTTATCTBN	1	-2.067	0.3295	3112	0.7495	19467	0.741	Gata6	Zf)/HUG1N-GATA6-ChIP-Seq	GSE51936)/Homer
Tgif2(Homeobox)/mES-Tgif2-ChIP-Seq(GSE55404)/Homer	TGTCANYT	1	-1.984	0.3559	4125	0.9935	26053.4	0.9918	Tgif2	Homeobox)/mES-Tgif2-ChIP-Seq	GSE55404)/Homer
NeuroD1(bHLH)/Islet-NeuroD1-ChIP-Seq(GSE30298)/Homer	GCCATCTGTT	1	-1.962	0.3614	2829	0.6814	17674	0.6728	NeuroD1	bHLH)/Islet-NeuroD1-ChIP-Seq	GSE30298)/Homer
GRHL2(CP2)/HBE-GRHL2-ChIP-Seq(GSE46194)/Homer	AAACYKGTTWDACMRGTTTB	1	-1.96	0.3614	1730	0.4167	10710.6	0.4077	GRHL2	CP2)/HBE-GRHL2-ChIP-Seq	GSE46194)/Homer
Fox:Ebox(Forkhead,bHLH)/Panc1-Foxa2-ChIP-Seq(GSE47459)/Homer	NNNVCTGWGYAAACASN	1	-1.942	0.3643	3283	0.7907	20576.9	0.7833	Fox:Ebox	Forkhead,bHLH)/Panc1-Foxa2-ChIP-Seq	GSE47459)/Homer
MITF(bHLH)/MastCells-MITF-ChIP-Seq(GSE48085)/Homer	RTCATGTGAC	1	-1.926	0.368	3024	0.7283	18922.1	0.7203	MITF	bHLH)/MastCells-MITF-ChIP-Seq	GSE48085)/Homer
HOXB13(Homeobox)/ProstateTumor-HOXB13-ChIP-Seq(GSE56288)/Homer	TTTTATKRGG	1	-1.9	0.3752	3281	0.7902	20568.9	0.783	HOXB13	Homeobox)/ProstateTumor-HOXB13-ChIP-Seq	GSE56288)/Homer
FXR(NR),IR1/Liver-FXR-ChIP-Seq(Chong_et_al.)/Homer	AGGTCANTGACCTB	1	-1.896	0.3752	1786	0.4302	11072.7	0.4215	FXR	NR),IR1/Liver-FXR-ChIP-Seq	Chong_et_al.)/Homer
CDX4(Homeobox)/ZebrafishEmbryos-Cdx4.Myc-ChIP-Seq(GSE48254)/Homer	NGYCATAAAWCH	1	-1.875	0.38	2949	0.7103	18450.6	0.7023	CDX4	Homeobox)/ZebrafishEmbryos-Cdx4.Myc-ChIP-Seq	GSE48254)/Homer
ETS:E-box(ETS,bHLH)/HPC7-Scl-ChIP-Seq(GSE22178)/Homer	AGGAARCAGCTG	1	-1.863	0.3825	522	0.1257	3154.5	0.1201	ETS:E-box	ETS,bHLH)/HPC7-Scl-ChIP-Seq	GSE22178)/Homer
c-Myc(bHLH)/LNCAP-cMyc-ChIP-Seq(Unpublished)/Homer	VCCACGTG	1	-1.856	0.3828	1768	0.4258	10964.6	0.4174	c-Myc	bHLH)/LNCAP-cMyc-ChIP-Seq	Unpublished)/Homer
AP-2alpha(AP2)/Hela-AP2alpha-ChIP-Seq(GSE31477)/Homer	ATGCCCTGAGGC	1	-1.85	0.3829	2824	0.6802	17657	0.6721	AP-2alpha	AP2)/Hela-AP2alpha-ChIP-Seq	GSE31477)/Homer
Chop(bZIP)/MEF-Chop-ChIP-Seq(GSE35681)/Homer	ATTGCATCAT	1	-1.845	0.3829	973	0.2343	5968.5	0.2272	Chop	bZIP)/MEF-Chop-ChIP-Seq	GSE35681)/Homer
PAX6(Paired,Homeobox)/Forebrain-Pax6-ChIP-Seq(GSE66961)/Homer	NGTGTTCAVTSAAGCGKAAA	1	-1.845	0.3829	484	0.1166	2920.1	0.1112	PAX6	Paired,Homeobox)/Forebrain-Pax6-ChIP-Seq	GSE66961)/Homer
Pbx3(Homeobox)/GM12878-PBX3-ChIP-Seq(GSE32465)/Homer	SCTGTCAMTCAN	1	-1.771	0.4073	1280	0.3083	7903.9	0.3009	Pbx3	Homeobox)/GM12878-PBX3-ChIP-Seq	GSE32465)/Homer
Foxf1(Forkhead)/Lung-Foxf1-ChIP-Seq(GSE77951)/Homer	WWATRTAAACAN	1	-1.77	0.4073	3029	0.7295	18974.7	0.7223	Foxf1	Forkhead)/Lung-Foxf1-ChIP-Seq	GSE77951)/Homer
HIC1(Zf)/Treg-ZBTB29-ChIP-Seq(GSE99889)/Homer	TGCCAGCB	1	-1.749	0.4114	3908	0.9412	24623.8	0.9373	HIC1	Zf)/Treg-ZBTB29-ChIP-Seq	GSE99889)/Homer
Tlx?(NR)/NPC-H3K4me1-ChIP-Seq(GSE16256)/Homer	CTGGCAGSCTGCCA	1	-1.741	0.4124	1827	0.44	11353.5	0.4322	Tlx?	NR)/NPC-H3K4me1-ChIP-Seq	GSE16256)/Homer
COUP-TFII(NR)/Artia-Nr2f2-ChIP-Seq(GSE46497)/Homer	AGRGGTCA	1	-1.724	0.4174	3827	0.9217	24099.5	0.9174	COUP-TFII	NR)/Artia-Nr2f2-ChIP-Seq	GSE46497)/Homer
E2A(bHLH),near_PU.1/Bcell-PU.1-ChIP-Seq(GSE21512)/Homer	NVCACCTGBN	1	-1.702	0.424	3647	0.8784	22939.9	0.8732	E2A	bHLH),near_PU.1/Bcell-PU.1-ChIP-Seq	GSE21512)/Homer
AMYB(HTH)/Testes-AMYB-ChIP-Seq(GSE44588)/Homer	TGGCAGTTGG	1	-1.669	0.4359	3830	0.9224	24123.6	0.9183	AMYB	HTH)/Testes-AMYB-ChIP-Seq	GSE44588)/Homer
Hoxd13(Homeobox)/ChickenMSG-Hoxd13.Flag-ChIP-Seq(GSE86088)/Homer	NCYAATAAAA	1	-1.621	0.4547	3731	0.8986	23488.5	0.8941	Hoxd13	Homeobox)/ChickenMSG-Hoxd13.Flag-ChIP-Seq	GSE86088)/Homer
GLIS3(Zf)/Thyroid-Glis3.GFP-ChIP-Seq(GSE103297)/Homer	CTCCCTGGGAGGCCN	1	-1.617	0.4547	3541	0.8528	22267.6	0.8476	GLIS3	Zf)/Thyroid-Glis3.GFP-ChIP-Seq	GSE103297)/Homer
Gata4(Zf)/Heart-Gata4-ChIP-Seq(GSE35151)/Homer	NBWGATAAGR	1	-1.599	0.4598	3250	0.7828	20407.8	0.7768	Gata4	Zf)/Heart-Gata4-ChIP-Seq	GSE35151)/Homer
Mef2c(MADS)/GM12878-Mef2c-ChIP-Seq(GSE32465)/Homer	DCYAAAAATAGM	1	-1.594	0.4598	1823	0.4391	11350.5	0.4321	Mef2c	MADS)/GM12878-Mef2c-ChIP-Seq	GSE32465)/Homer
GRE(NR),IR3/A549-GR-ChIP-Seq(GSE32465)/Homer	NRGVACABNVTGTYCY	1	-1.59	0.4598	684	0.1647	4191.1	0.1595	GRE	NR),IR3/A549-GR-ChIP-Seq	GSE32465)/Homer
ZNF711(Zf)/SHSY5Y-ZNF711-ChIP-Seq(GSE20673)/Homer	AGGCCTAG	1	-1.59	0.4598	3676	0.8854	23137.7	0.8808	ZNF711	Zf)/SHSY5Y-ZNF711-ChIP-Seq	GSE20673)/Homer
PRDM1(Zf)/Hela-PRDM1-ChIP-Seq(GSE31477)/Homer	ACTTTCACTTTC	1	-1.587	0.4598	2382	0.5737	14888.8	0.5668	PRDM1	Zf)/Hela-PRDM1-ChIP-Seq	GSE31477)/Homer
Pit1(Homeobox)/GCrat-Pit1-ChIP-Seq(GSE58009)/Homer	ATGMATATDC	1	-1.583	0.4598	3057	0.7363	19178.5	0.7301	Pit1	Homeobox)/GCrat-Pit1-ChIP-Seq	GSE58009)/Homer
FOXK2(Forkhead)/U2OS-FOXK2-ChIP-Seq(E-MTAB-2204)/Homer	SCHTGTTTACAT	1	-1.567	0.4598	2560	0.6166	16020.9	0.6099	FOXK2	Forkhead)/U2OS-FOXK2-ChIP-Seq	E-MTAB-2204)/Homer
TEAD1(TEAD)/HepG2-TEAD1-ChIP-Seq(Encode)/Homer	CYRCATTCCA	1	-1.55	0.4648	3241	0.7806	20356.2	0.7749	TEAD1	TEAD)/HepG2-TEAD1-ChIP-Seq	Encode)/Homer
KLF3(Zf)/MEF-Klf3-ChIP-Seq(GSE44748)/Homer	NRGCCCCRCCCHBNN	1	-1.53	0.4719	2376	0.5723	14859.4	0.5656	KLF3	Zf)/MEF-Klf3-ChIP-Seq	GSE44748)/Homer
Hoxa9(Homeobox)/ChickenMSG-Hoxa9.Flag-ChIP-Seq(GSE86088)/Homer	RGCAATNAAA	1	-1.528	0.4719	4099	0.9872	25890.6	0.9856	Hoxa9	Homeobox)/ChickenMSG-Hoxa9.Flag-ChIP-Seq	GSE86088)/Homer
E-box(bHLH)/Promoter/Homer	SSGGTCACGTGA	1	-1.506	0.4783	382	0.092	2318.2	0.0882	E-box	bHLH)/Promoter/Homer
BORIS(Zf)/K562-CTCFL-ChIP-Seq(GSE32465)/Homer	CNNBRGCGCCCCCTGSTGGC	1	-1.492	0.4824	950	0.2288	5869	0.2234	BORIS	Zf)/K562-CTCFL-ChIP-Seq	GSE32465)/Homer
Atoh1(bHLH)/Cerebellum-Atoh1-ChIP-Seq(GSE22111)/Homer	VNRVCAGCTGGY	1	-1.492	0.4824	3270	0.7876	20549.8	0.7823	Atoh1	bHLH)/Cerebellum-Atoh1-ChIP-Seq	GSE22111)/Homer
EBNA1(EBV-virus)/Raji-EBNA1-ChIP-Seq(GSE30709)/Homer	GGYAGCAYDTGCTDCCCNNN	1	-1.488	0.4824	92	0.0222	532.3	0.0203	EBNA1	EBV-virus)/Raji-EBNA1-ChIP-Seq	GSE30709)/Homer
Rbpj1(?)/Panc1-Rbpj1-ChIP-Seq(GSE47459)/Homer	HTTTCCCASG	1	-1.471	0.485	3782	0.9109	23831.2	0.9072	Rbpj1	?)/Panc1-Rbpj1-ChIP-Seq	GSE47459)/Homer
GLI3(Zf)/Limb-GLI3-ChIP-Chip(GSE11077)/Homer	CGTGGGTGGTCC	1	-1.457	0.4897	665	0.1602	4088.9	0.1556	GLI3	Zf)/Limb-GLI3-ChIP-Chip	GSE11077)/Homer
Hoxd10(Homeobox)/ChickenMSG-Hoxd10.Flag-ChIP-Seq(GSE86088)/Homer	GGCMATGAAA	1	-1.407	0.5121	3386	0.8155	21301.8	0.8109	Hoxd10	Homeobox)/ChickenMSG-Hoxd10.Flag-ChIP-Seq	GSE86088)/Homer
Mef2d(MADS)/Retina-Mef2d-ChIP-Seq(GSE61391)/Homer	GCTATTTTTAGC	1	-1.397	0.5148	902	0.2172	5581.1	0.2124	Mef2d	MADS)/Retina-Mef2d-ChIP-Seq	GSE61391)/Homer
THRb(NR)/Liver-NR1A2-ChIP-Seq(GSE52613)/Homer	TRAGGTCA	1	-1.363	0.5297	4146	0.9986	26215.1	0.9979	THRb	NR)/Liver-NR1A2-ChIP-Seq	GSE52613)/Homer
NPAS2(bHLH)/Liver-NPAS2-ChIP-Seq(GSE39860)/Homer	KCCACGTGAC	1	-1.352	0.5328	3166	0.7625	19906.3	0.7578	NPAS2	bHLH)/Liver-NPAS2-ChIP-Seq	GSE39860)/Homer
ZKSCAN1(Zf)/HepG2-ZKSCAN1-ChIP-Seq(Encode)/Homer	GCACAYAGTAGGKCY	1	-1.335	0.5394	195	0.047	1173.9	0.0447	ZKSCAN1	Zf)/HepG2-ZKSCAN1-ChIP-Seq	Encode)/Homer
Phox2b(Homeobox)/CLBGA-PHOX2B-ChIP-Seq(GSE90683)/Homer	TTAATTNAATTA	1	-1.283	0.5651	964	0.2322	5987.6	0.2279	Phox2b	Homeobox)/CLBGA-PHOX2B-ChIP-Seq	GSE90683)/Homer
Cdx2(Homeobox)/mES-Cdx2-ChIP-Seq(GSE14586)/Homer	GYMATAAAAH	1	-1.278	0.5652	2563	0.6173	16087.3	0.6124	Cdx2	Homeobox)/mES-Cdx2-ChIP-Seq	GSE14586)/Homer
Foxa2(Forkhead)/Liver-Foxa2-ChIP-Seq(GSE25694)/Homer	CYTGTTTACWYW	1	-1.276	0.5652	2905	0.6997	18258.4	0.695	Foxa2	Forkhead)/Liver-Foxa2-ChIP-Seq	GSE25694)/Homer
PU.1-IRF(ETS:IRF)/Bcell-PU.1-ChIP-Seq(GSE21512)/Homer	MGGAAGTGAAAC	1	-1.272	0.5652	3701	0.8914	23332.5	0.8882	PU.1-IRF	ETS:IRF)/Bcell-PU.1-ChIP-Seq	GSE21512)/Homer
MafK(bZIP)/C2C12-MafK-ChIP-Seq(GSE36030)/Homer	GCTGASTCAGCA	1	-1.268	0.5652	1025	0.2469	6373.6	0.2426	MafK	bZIP)/C2C12-MafK-ChIP-Seq	GSE36030)/Homer
Elk1(ETS)/Hela-Elk1-ChIP-Seq(GSE31477)/Homer	HACTTCCGGY	1	-1.238	0.5772	2527	0.6086	15867	0.604	Elk1	ETS)/Hela-Elk1-ChIP-Seq	GSE31477)/Homer
CEBP:AP1(bZIP)/ThioMac-CEBPb-ChIP-Seq(GSE21512)/Homer	DRTGTTGCAA	1	-1.237	0.5772	2670	0.6431	16773.8	0.6385	CEBP:AP1	bZIP)/ThioMac-CEBPb-ChIP-Seq	GSE21512)/Homer
TEAD(TEA)/Fibroblast-PU.1-ChIP-Seq(Unpublished)/Homer	YCWGGAATGY	1	-1.222	0.5811	2583	0.6221	16224.8	0.6176	TEAD	TEA)/Fibroblast-PU.1-ChIP-Seq	Unpublished)/Homer
HRE(HSF)/Striatum-HSF1-ChIP-Seq(GSE38000)/Homer	TTCTAGAABNTTCTA	1	-1.214	0.5828	1225	0.295	7641.5	0.2909	HRE	HSF)/Striatum-HSF1-ChIP-Seq	GSE38000)/Homer
Srebp1a(bHLH)/HepG2-Srebp1a-ChIP-Seq(GSE31477)/Homer	RTCACSCCAY	1	-1.2	0.588	1019	0.2454	6346.7	0.2416	Srebp1a	bHLH)/HepG2-Srebp1a-ChIP-Seq	GSE31477)/Homer
MafB(bZIP)/BMM-Mafb-ChIP-Seq(GSE75722)/Homer	WNTGCTGASTCAGCANWTTY	1	-1.196	0.588	1703	0.4102	10660.1	0.4058	MafB	bZIP)/BMM-Mafb-ChIP-Seq	GSE75722)/Homer
RARg(NR)/ES-RARg-ChIP-Seq(GSE30538)/Homer	AGGTCAAGGTCA	1	-1.163	0.6049	185	0.0446	1125	0.0428	RARg	NR)/ES-RARg-ChIP-Seq	GSE30538)/Homer
ARE(NR)/LNCAP-AR-ChIP-Seq(GSE27824)/Homer	RGRACASNSTGTYCYB	1	-1.159	0.6049	1210	0.2914	7556.7	0.2877	ARE	NR)/LNCAP-AR-ChIP-Seq	GSE27824)/Homer
ZNF41(Zf)/HEK293-ZNF41.GFP-ChIP-Seq(GSE58341)/Homer	CCTCATGGTGYCYTWYTCCCTTGTG	1	-1.137	0.6148	137	0.033	828.3	0.0315	ZNF41	Zf)/HEK293-ZNF41.GFP-ChIP-Seq	GSE58341)/Homer
PAX5(Paired,Homeobox)/GM12878-PAX5-ChIP-Seq(GSE32465)/Homer	GCAGCCAAGCRTGACH	1	-1.115	0.6257	1629	0.3923	10208.8	0.3886	PAX5	Paired,Homeobox)/GM12878-PAX5-ChIP-Seq	GSE32465)/Homer
PRDM14(Zf)/H1-PRDM14-ChIP-Seq(GSE22767)/Homer	RGGTCTCTAACY	1	-1.113	0.6257	1647	0.3967	10322.2	0.3929	PRDM14	Zf)/H1-PRDM14-ChIP-Seq	GSE22767)/Homer
NFkB-p65(RHD)/GM12787-p65-ChIP-Seq(GSE19485)/Homer	WGGGGATTTCCC	1	-1.112	0.6257	2246	0.5409	14110.9	0.5371	NFkB-p65	RHD)/GM12787-p65-ChIP-Seq	GSE19485)/Homer
TATA-Box(TBP)/Promoter/Homer	CCTTTTAWAGSC	1	-1.111	0.6257	3687	0.888	23262.5	0.8855	TATA-Box	TBP)/Promoter/Homer
CTCF(Zf)/CD4+-CTCF-ChIP-Seq(Barski_et_al.)/Homer	AYAGTGCCMYCTRGTGGCCA	1	-1.102	0.6257	605	0.1457	3758.5	0.1431	CTCF	Zf)/CD4+-CTCF-ChIP-Seq	Barski_et_al.)/Homer
Tcfcp2l1(CP2)/mES-Tcfcp2l1-ChIP-Seq(GSE11431)/Homer	NRAACCRGTTYRAACCRGYT	1	-1.093	0.6257	844	0.2033	5262.9	0.2003	Tcfcp2l1	CP2)/mES-Tcfcp2l1-ChIP-Seq	GSE11431)/Homer
Ascl1(bHLH)/NeuralTubes-Ascl1-ChIP-Seq(GSE55840)/Homer	NNVVCAGCTGBN	1	-1.091	0.6257	3659	0.8813	23086	0.8788	Ascl1	bHLH)/NeuralTubes-Ascl1-ChIP-Seq	GSE55840)/Homer
Pitx1(Homeobox)/Chicken-Pitx1-ChIP-Seq(GSE38910)/Homer	TAATCCCN	1	-1.059	0.6409	4148	0.999	26234.7	0.9986	Pitx1	Homeobox)/Chicken-Pitx1-ChIP-Seq	GSE38910)/Homer
Lhx1(Homeobox)/EmbryoCarcinoma-Lhx1-ChIP-Seq(GSE70957)/Homer	NNYTAATTAR	1	-1.022	0.6622	3211	0.7734	20246.6	0.7707	Lhx1	Homeobox)/EmbryoCarcinoma-Lhx1-ChIP-Seq	GSE70957)/Homer
CTCF-SatelliteElement(Zf?)/CD4+-CTCF-ChIP-Seq(Barski_et_al.)/Homer	TGCAGTTCCMVNWRTGGCCA	1	-1.013	0.665	72	0.0173	433.5	0.0165	CTCF-SatelliteElement	Zf?)/CD4+-CTCF-ChIP-Seq	Barski_et_al.)/Homer
Unknown-ESC-element(?)/mES-Nanog-ChIP-Seq(GSE11724)/Homer	CACAGCAGGGGG	1	-0.9898	0.6778	2324	0.5597	14629.3	0.5569	Unknown-ESC-element	?)/mES-Nanog-ChIP-Seq	GSE11724)/Homer
p73(p53)/Trachea-p73-ChIP-Seq(PRJNA310161)/Homer	NRRRCAWGTCCDGRCATGYY	1	-0.9883	0.6778	242	0.0583	1495.1	0.0569	p73	p53)/Trachea-p73-ChIP-Seq	PRJNA310161)/Homer
RAR:RXR(NR),DR5/ES-RAR-ChIP-Seq(GSE56893)/Homer	RGGTCADNNAGAGGTCAV	1	-0.9826	0.6778	149	0.0359	914.3	0.0348	RAR:RXR	NR),DR5/ES-RAR-ChIP-Seq	GSE56893)/Homer
Nkx2.1(Homeobox)/LungAC-Nkx2.1-ChIP-Seq(GSE43252)/Homer	RSCACTYRAG	1	-0.9782	0.6778	4115	0.9911	26018.9	0.9904	Nkx2.1	Homeobox)/LungAC-Nkx2.1-ChIP-Seq	GSE43252)/Homer
TEAD3(TEA)/HepG2-TEAD3-ChIP-Seq(Encode)/Homer	TRCATTCCAG	1	-0.9753	0.6778	3443	0.8292	21728.3	0.8271	TEAD3	TEA)/HepG2-TEAD3-ChIP-Seq	Encode)/Homer
Mouse_Recombination_Hotspot(Zf)/Testis-DMC1-ChIP-Seq(GSE24438)/Homer	ACTYKNATTCGTGNTACTTC	1	-0.9641	0.6804	361	0.0869	2244.4	0.0854	Mouse_Recombination_Hotspot	Zf)/Testis-DMC1-ChIP-Seq	GSE24438)/Homer
Six1(Homeobox)/Myoblast-Six1-ChIP-Chip(GSE20150)/Homer	GKVTCADRTTWC	1	-0.92	0.7081	1241	0.2989	7797.5	0.2968	Six1	Homeobox)/Myoblast-Six1-ChIP-Chip	GSE20150)/Homer
Nkx6.1(Homeobox)/Islet-Nkx6.1-ChIP-Seq(GSE40975)/Homer	GKTAATGR	1	-0.8971	0.7214	4022	0.9687	25425.8	0.9679	Nkx6.1	Homeobox)/Islet-Nkx6.1-ChIP-Seq	GSE40975)/Homer
GATA3(Zf),DR8/iTreg-Gata3-ChIP-Seq(GSE20898)/Homer	AGATSTNDNNDSAGATAASN	1	-0.8964	0.7214	373	0.0898	2328	0.0886	GATA3	Zf),DR8/iTreg-Gata3-ChIP-Seq	GSE20898)/Homer
USF1(bHLH)/GM12878-Usf1-ChIP-Seq(GSE32465)/Homer	SGTCACGTGR	1	-0.8947	0.7214	1769	0.4261	11139.5	0.424	USF1	bHLH)/GM12878-Usf1-ChIP-Seq	GSE32465)/Homer
NeuroG2(bHLH)/Fibroblast-NeuroG2-ChIP-Seq(GSE75910)/Homer	ACCATCTGTT	1	-0.8511	0.7458	3724	0.8969	23533.4	0.8958	NeuroG2	bHLH)/Fibroblast-NeuroG2-ChIP-Seq	GSE75910)/Homer
Brachyury(T-box)/Mesoendoderm-Brachyury-ChIP-exo(GSE54963)/Homer	ANTTMRCASBNNNGTGYKAAN	1	-0.8285	0.7597	1286	0.3097	8101.2	0.3084	Brachyury	T-box)/Mesoendoderm-Brachyury-ChIP-exo	GSE54963)/Homer
PBX2(Homeobox)/K562-PBX2-ChIP-Seq(Encode)/Homer	RTGATTKATRGN	1	-0.8111	0.7697	2842	0.6845	17949.6	0.6833	PBX2	Homeobox)/K562-PBX2-ChIP-Seq	Encode)/Homer
DUX4(Homeobox)/Myoblasts-DUX4.V5-ChIP-Seq(GSE75791)/Homer	NWTAAYCYAATCAWN	1	-0.811	0.7697	195	0.047	1218.8	0.0464	DUX4	Homeobox)/Myoblasts-DUX4.V5-ChIP-Seq	GSE75791)/Homer
ERE(NR),IR3/MCF7-ERa-ChIP-Seq(Unpublished)/Homer	VAGGTCACNSTGACC	1	-0.8047	0.7697	1238	0.2982	7803.5	0.297	ERE	NR),IR3/MCF7-ERa-ChIP-Seq	Unpublished)/Homer
[truncated: 173 more rows]

## Sheet: Cluster1_Expression
	X	E7.5	E8.5	E9.5
[truncated: 4,486 more rows]

## Sheet: cluster2 (1226)
Asb12	2
[truncated: 1,225 more rows]

## Sheet: cluster 2 GO
Term	Overlap	P-value	Adjusted P-value	Old P-value	Old Adjusted P-value	Z-score	Combined Score	Genes
[truncated: 3,044 more rows]

[truncated: 33 more sheets: Cluster2_Expression, Cluster 2 knownMotifs, cluster 3 (1903), cluster 3 GO, Cluster3_Expression, c3knownMotifs, cluster 4 (1448), Cluster4_Expression, cluster 4 GO, cluster 4 motifsknownResults, cluster 5 (1617), cluster 5 GO, cluster 5 expression, cluster 5 knownMotifs, cluster 6 (1545), Cluster6_Expression, cluster 6 GO, Cluster 6 known Motifs, cluster 7 (2299), cluster 7 GO …]
