# Supplementary material for: Post-transcriptional regulation in cranial neural crest cells expands developmental potential
Source: Proc Natl Acad Sci U S A. 2023 Feb 1;120(6):e2212578120. doi: 10.1073/pnas.2212578120 (PMC9963983; doi:10.1073/pnas.2212578120)
Supplement: Supplementary file 18 — Dataset S17 (XLSX) [file pnas.2212578120.sd17.xlsx]

## Sheet: c1 mtoifs and c1 genes
bcl11a	Bcl11a	127.183	1.28399	2.16107
bhlhe40	Bhlhe40	104.489	2.20545	4.5891
cdx2	Cdx2	84.1148	0.493463	0
crx	Crx	2.3659	0	0
ear2	Ear2	1.89448	0	0
ehf	Ehf	21.2975	0.493463	0
elf3	Elf3	385.694	38.2127	19.3197
elf4	Elf4	64.8529	6.77754	3.39133
elf5	Elf5	102.101	6.21861	0.631368
eomes	Eomes	1079.39	3.68583	0.631368
esrrb	Esrrb	16.2529	0	0
etv2	Etv2	158.775	36.4001	25.3015
etv4	Etv4	102.108	18.394	32.7155
fosl2	Fosl2	116.343	3.68583	2.46051
foxa3	Foxa3	70.5341	7.5378	0.299444
gata1	Gata1	45.4499	0.427996	0.631368
gata2	Gata2	561.799	24.8843	32.6505
gata3	Gata3	172.655	27.1855	24.1433
gata4	Gata4	866.437	23.9678	1.5297
gata6	Gata6	282.632	13.8268	0.898333
gfi1b	Gfi1b	2.05088	0	0
hic1	Hic1	53.1842	0	1.19778
hnf1b	Hnf1b	273.179	1.84292	0
hnf4a	Hnf4a	160.328	0	0
hoxa1	Hoxa1	9.94161	1.97385	1.56218
hoxa10	Hoxa10	183.114	0	0
hoxa11	Hoxa11	97.8718	0	0
hoxa13	Hoxa13	1.26225	0	0
hoxa9	Hoxa9	40.0968	0	0
hoxb13	Hoxb13	0.947238	0	0
hoxb4	Hoxb4	4.26037	0	0
hoxc9	Hoxc9	0.788633	0	0
hoxd10	Hoxd10	47.9875	0	0
hoxd11	Hoxd11	27.9325	0	0
irf1	Irf1	327.919	10.0706	14.7631
junb	Junb	400.206	70.3631	104.265
klf4	Klf4	48.4546	3.68583	2.82491
klf5	Klf5	351.311	39.1644	5.51992
klf6	Klf6	859.1	251.83	198.533
klf9	Klf9	399.576	37.689	25.1066
lhx1	Lhx1	216.673	0.427996	1.26274
mafk	Mafk	192.38	84.2103	91.2735
mef2d	Mef2d	155.605	96.4004	94.7044
mitf	Mitf	64.0906	3.9829	10.9749
myb	Myb	95.4685	37.6841	32.3511
mynn	Mynn	435.959	240.188	284.456
nfe2l2	Nfe2l2	673.815	116.668	277.212
npas2	Npas2	8.36434	1.48039	0.598889
pdx1	Pdx1	6.62627	0	0
pgr	Pgr	51.4593	3.68583	0
pknox1	Pknox1	192.215	103.007	107.657
prdm14	Prdm14	3.31314	0	0.299444
rfx6	Rfx6	23.0355	1.77745	0
runx1	Runx1	148.534	8.09672	3.72325
runx2	Runx2	12.6291	2.76438	4.92103
sox15	Sox15	21.4627	0.986925	0.898333
sox17	Sox17	707.618	9.51165	0.598889
spib	Spib	2.3659	0	0
stat1	Stat1	241.799	33.666	42.0957
stat3	Stat3	360.325	78.8878	94.2426
stat4	Stat4	28.719	5.10075	1.56218
tbx6	Tbx6	8.52295	2.56797	2.12859
tead4	Tead4	193.014	9.77351	16.2278
tfe3	Tfe3	376.572	232.363	208.617
wt1	Wt1	148.551	0.427996	0.299444
zfp809	Zfp809	227.531	60.66	81.2041

## Sheet: c1 genes and c2 motifs
2020-10-04	Pou5f1	2299.93	105.111	0.299444
eomes	Eomes	1079.39	3.68583	0.631368
gata4	Gata4	866.437	23.9678	1.5297
klf6	Klf6	859.1	251.83	198.533
sox17	Sox17	707.618	9.51165	0.598889
nfe2l2	Nfe2l2	673.815	116.668	277.212
gata2	Gata2	561.799	24.8843	32.6505
mynn	Mynn	435.959	240.188	284.456
junb	Junb	400.206	70.3631	104.265
klf9	Klf9	399.576	37.689	25.1066
elf3	Elf3	385.694	38.2127	19.3197
tfe3	Tfe3	376.572	232.363	208.617
stat3	Stat3	360.325	78.8878	94.2426
klf5	Klf5	351.311	39.1644	5.51992
irf1	Irf1	327.919	10.0706	14.7631
gata6	Gata6	282.632	13.8268	0.898333
hnf1b	Hnf1b	273.179	1.84292	0
stat1	Stat1	241.799	33.666	42.0957
zfp809	Zfp809	227.531	60.66	81.2041
lhx1	Lhx1	216.673	0.427996	1.26274
tead4	Tead4	193.014	9.77351	16.2278
mafk	Mafk	192.38	84.2103	91.2735
pknox1	Pknox1	192.215	103.007	107.657
hoxa10	Hoxa10	183.114	0	0
gata3	Gata3	172.655	27.1855	24.1433
hnf4a	Hnf4a	160.328	0	0
etv2	Etv2	158.775	36.4001	25.3015
mef2d	Mef2d	155.605	96.4004	94.7044
wt1	Wt1	148.551	0.427996	0.299444
runx1	Runx1	148.534	8.09672	3.72325
bcl11a	Bcl11a	127.183	1.28399	2.16107
fosl2	Fosl2	116.343	3.68583	2.46051
bhlhe40	Bhlhe40	104.489	2.20545	4.5891
etv4	Etv4	102.108	18.394	32.7155
elf5	Elf5	102.101	6.21861	0.631368
hoxa11	Hoxa11	97.8718	0	0
myb	Myb	95.4685	37.6841	32.3511
cdx2	Cdx2	84.1148	0.493463	0
foxa3	Foxa3	70.5341	7.5378	0.299444
elf4	Elf4	64.8529	6.77754	3.39133
mitf	Mitf	64.0906	3.9829	10.9749
hic1	Hic1	53.1842	0	1.19778
pgr	Pgr	51.4593	3.68583	0
klf4	Klf4	48.4546	3.68583	2.82491
hoxd10	Hoxd10	47.9875	0	0
gata1	Gata1	45.4499	0.427996	0.631368
hoxa9	Hoxa9	40.0968	0	0
stat4	Stat4	28.719	5.10075	1.56218
hoxd11	Hoxd11	27.9325	0	0
rfx6	Rfx6	23.0355	1.77745	0
sox15	Sox15	21.4627	0.986925	0.898333
ehf	Ehf	21.2975	0.493463	0
esrrb	Esrrb	16.2529	0	0
runx2	Runx2	12.6291	2.76438	4.92103
hoxa1	Hoxa1	9.94161	1.97385	1.56218
tbx6	Tbx6	8.52295	2.56797	2.12859
npas2	Npas2	8.36434	1.48039	0.598889
pdx1	Pdx1	6.62627	0	0
hoxb4	Hoxb4	4.26037	0	0
prdm14	Prdm14	3.31314	0	0.299444
crx	Crx	2.3659	0	0
spib	Spib	2.3659	0	0
gfi1b	Gfi1b	2.05088	0	0
ear2	Ear2	1.89448	0	0
hoxa13	Hoxa13	1.26225	0	0
hoxb13	Hoxb13	0.947238	0	0
hoxc9	Hoxc9	0.788633	0	0

## Sheet: c1 genes and c4 motifs
eomes	Eomes	1079.39	3.68583	0.631368
gata4	Gata4	866.437	23.9678	1.5297
klf6	Klf6	859.1	251.83	198.533
sox17	Sox17	707.618	9.51165	0.598889
nfe2l2	Nfe2l2	673.815	116.668	277.212
gata2	Gata2	561.799	24.8843	32.6505
mynn	Mynn	435.959	240.188	284.456
junb	Junb	400.206	70.3631	104.265
klf9	Klf9	399.576	37.689	25.1066
elf3	Elf3	385.694	38.2127	19.3197
tfe3	Tfe3	376.572	232.363	208.617
stat3	Stat3	360.325	78.8878	94.2426
klf5	Klf5	351.311	39.1644	5.51992
irf1	Irf1	327.919	10.0706	14.7631
gata6	Gata6	282.632	13.8268	0.898333
hnf1b	Hnf1b	273.179	1.84292	0
stat1	Stat1	241.799	33.666	42.0957
zfp809	Zfp809	227.531	60.66	81.2041
lhx1	Lhx1	216.673	0.427996	1.26274
tead4	Tead4	193.014	9.77351	16.2278
mafk	Mafk	192.38	84.2103	91.2735
pknox1	Pknox1	192.215	103.007	107.657
hoxa10	Hoxa10	183.114	0	0
gata3	Gata3	172.655	27.1855	24.1433
hnf4a	Hnf4a	160.328	0	0
etv2	Etv2	158.775	36.4001	25.3015
mef2d	Mef2d	155.605	96.4004	94.7044
wt1	Wt1	148.551	0.427996	0.299444
runx1	Runx1	148.534	8.09672	3.72325
bcl11a	Bcl11a	127.183	1.28399	2.16107
fosl2	Fosl2	116.343	3.68583	2.46051
bhlhe40	Bhlhe40	104.489	2.20545	4.5891
etv4	Etv4	102.108	18.394	32.7155
elf5	Elf5	102.101	6.21861	0.631368
hoxa11	Hoxa11	97.8718	0	0
myb	Myb	95.4685	37.6841	32.3511
cdx2	Cdx2	84.1148	0.493463	0
foxa3	Foxa3	70.5341	7.5378	0.299444
elf4	Elf4	64.8529	6.77754	3.39133
mitf	Mitf	64.0906	3.9829	10.9749
hic1	Hic1	53.1842	0	1.19778
pgr	Pgr	51.4593	3.68583	0
klf4	Klf4	48.4546	3.68583	2.82491
hoxd10	Hoxd10	47.9875	0	0
gata1	Gata1	45.4499	0.427996	0.631368
hoxa9	Hoxa9	40.0968	0	0
stat4	Stat4	28.719	5.10075	1.56218
hoxd11	Hoxd11	27.9325	0	0
rfx6	Rfx6	23.0355	1.77745	0
sox15	Sox15	21.4627	0.986925	0.898333
ehf	Ehf	21.2975	0.493463	0
esrrb	Esrrb	16.2529	0	0
runx2	Runx2	12.6291	2.76438	4.92103
hoxa1	Hoxa1	9.94161	1.97385	1.56218
tbx6	Tbx6	8.52295	2.56797	2.12859
npas2	Npas2	8.36434	1.48039	0.598889
pdx1	Pdx1	6.62627	0	0
hoxb4	Hoxb4	4.26037	0	0
prdm14	Prdm14	3.31314	0	0.299444
crx	Crx	2.3659	0	0
spib	Spib	2.3659	0	0
gfi1b	Gfi1b	2.05088	0	0
ear2	Ear2	1.89448	0	0
hoxa13	Hoxa13	1.26225	0	0
hoxb13	Hoxb13	0.947238	0	0
hoxc9	Hoxc9	0.788633	0	0

## Sheet: c1 genes and c6 motifs
eomes	Eomes	1079.39	3.68583	0.631368
gata4	Gata4	866.437	23.9678	1.5297
klf6	Klf6	859.1	251.83	198.533
sox17	Sox17	707.618	9.51165	0.598889
nfe2l2	Nfe2l2	673.815	116.668	277.212
gata2	Gata2	561.799	24.8843	32.6505
mynn	Mynn	435.959	240.188	284.456
junb	Junb	400.206	70.3631	104.265
klf9	Klf9	399.576	37.689	25.1066
elf3	Elf3	385.694	38.2127	19.3197
tfe3	Tfe3	376.572	232.363	208.617
stat3	Stat3	360.325	78.8878	94.2426
klf5	Klf5	351.311	39.1644	5.51992
irf1	Irf1	327.919	10.0706	14.7631
gata6	Gata6	282.632	13.8268	0.898333
hnf1b	Hnf1b	273.179	1.84292	0
stat1	Stat1	241.799	33.666	42.0957
zfp809	Zfp809	227.531	60.66	81.2041
lhx1	Lhx1	216.673	0.427996	1.26274
tead4	Tead4	193.014	9.77351	16.2278
mafk	Mafk	192.38	84.2103	91.2735
pknox1	Pknox1	192.215	103.007	107.657
hoxa10	Hoxa10	183.114	0	0
gata3	Gata3	172.655	27.1855	24.1433
hnf4a	Hnf4a	160.328	0	0
etv2	Etv2	158.775	36.4001	25.3015
mef2d	Mef2d	155.605	96.4004	94.7044
wt1	Wt1	148.551	0.427996	0.299444
runx1	Runx1	148.534	8.09672	3.72325
bcl11a	Bcl11a	127.183	1.28399	2.16107
fosl2	Fosl2	116.343	3.68583	2.46051
bhlhe40	Bhlhe40	104.489	2.20545	4.5891
etv4	Etv4	102.108	18.394	32.7155
elf5	Elf5	102.101	6.21861	0.631368
hoxa11	Hoxa11	97.8718	0	0
myb	Myb	95.4685	37.6841	32.3511
cdx2	Cdx2	84.1148	0.493463	0
foxa3	Foxa3	70.5341	7.5378	0.299444
elf4	Elf4	64.8529	6.77754	3.39133
mitf	Mitf	64.0906	3.9829	10.9749
hic1	Hic1	53.1842	0	1.19778
pgr	Pgr	51.4593	3.68583	0
klf4	Klf4	48.4546	3.68583	2.82491
hoxd10	Hoxd10	47.9875	0	0
gata1	Gata1	45.4499	0.427996	0.631368
hoxa9	Hoxa9	40.0968	0	0
stat4	Stat4	28.719	5.10075	1.56218
hoxd11	Hoxd11	27.9325	0	0
rfx6	Rfx6	23.0355	1.77745	0
sox15	Sox15	21.4627	0.986925	0.898333
ehf	Ehf	21.2975	0.493463	0
esrrb	Esrrb	16.2529	0	0
runx2	Runx2	12.6291	2.76438	4.92103
hoxa1	Hoxa1	9.94161	1.97385	1.56218
tbx6	Tbx6	8.52295	2.56797	2.12859
npas2	Npas2	8.36434	1.48039	0.598889
pdx1	Pdx1	6.62627	0	0
hoxb4	Hoxb4	4.26037	0	0
prdm14	Prdm14	3.31314	0	0.299444
crx	Crx	2.3659	0	0
spib	Spib	2.3659	0	0
gfi1b	Gfi1b	2.05088	0	0
ear2	Ear2	1.89448	0	0
hoxa13	Hoxa13	1.26225	0	0
hoxb13	Hoxb13	0.947238	0	0
hoxc9	Hoxc9	0.788633	0	0

## Sheet: c2 genes and c2 motifs
ascl1
bach2
e2f6
e2f7
isl1
mef2c
meis1
nfil3
nrf1
six1
six4
smad2
smad3
sox10
sox6
tcf12
tcf4
thrb
usf1
zkscan1
zscan22

## Sheet: c2 genes and c1 motifs
tcf12	Tcf12	511.571	1094.83	2478.52
e2f6	E2f6	697.201	978.684	1229.46
nrf1	Nrf1	748	949.912	1154.8
smad2	Smad2	744.195	855.506	939.88
usf1	Usf1	402.594	607.114	781.899
tcf4	Tcf4	281.248	525.251	899.722
sox10	Sox10	1.26225	507.412	829.561
e2f7	E2f7	209.098	315.893	404.173
zscan22	Zscan22	229.287	257.691	334.312
nfil3	Nfil3	180.238	236.885	309.043
zkscan1	Zkscan1	139.806	186.879	350.561
smad3	Smad3	54.4508	173.057	284.532
six4	Six4	77.482	169.709	301.026
mef2c	Mef2c	24.1502	143.169	394.165
meis1	Meis1	47.6615	106.527	168.925
six1	Six1	0.947238	87.3773	305.396
isl1	Isl1	16.0943	60.2974	131.421
bach2	Bach2	17.6759	39.653	100.243
sox6	Sox6	1.26225	29.1896	49.1453
rel	Rel	6.31126	8.48953	11.7037
ascl1	Ascl1	0	3.9477	13.7348
thrb	Thrb	0	0.986925	3.62581

## Sheet: c2 genes and c4 motifs
		tcf12	Tcf12	511.571	1094.83	2478.52
		e2f6	E2f6	697.201	978.684	1229.46
		nrf1	Nrf1	748	949.912	1154.8
		smad2	Smad2	744.195	855.506	939.88
		tcf4	Tcf4	281.248	525.251	899.722
		sox10	Sox10	1.26225	507.412	829.561
		usf1	Usf1	402.594	607.114	781.899
		e2f7	E2f7	209.098	315.893	404.173
		mef2c	Mef2c	24.1502	143.169	394.165
		zkscan1	Zkscan1	139.806	186.879	350.561
		zscan22	Zscan22	229.287	257.691	334.312
		nfil3	Nfil3	180.238	236.885	309.043
		six1	Six1	0.947238	87.3773	305.396
		six4	Six4	77.482	169.709	301.026
		smad3	Smad3	54.4508	173.057	284.532
		meis1	Meis1	47.6615	106.527	168.925
		isl1	Isl1	16.0943	60.2974	131.421
		bach2	Bach2	17.6759	39.653	100.243
		sox6	Sox6	1.26225	29.1896	49.1453
		ascl1	Ascl1	0	3.9477	13.7348
		thrb	Thrb	0	0.986925	3.62581

## Sheet: c2 genes and c6 motifs
		tcf12	Tcf12	511.571	1094.83	2478.52
		e2f6	E2f6	697.201	978.684	1229.46
		nrf1	Nrf1	748	949.912	1154.8
		smad2	Smad2	744.195	855.506	939.88
		tcf4	Tcf4	281.248	525.251	899.722
		sox10	Sox10	1.26225	507.412	829.561
		usf1	Usf1	402.594	607.114	781.899
		e2f7	E2f7	209.098	315.893	404.173
		mef2c	Mef2c	24.1502	143.169	394.165
		zkscan1	Zkscan1	139.806	186.879	350.561
		zscan22	Zscan22	229.287	257.691	334.312
		nfil3	Nfil3	180.238	236.885	309.043
		six1	Six1	0.947238	87.3773	305.396
		six4	Six4	77.482	169.709	301.026
		smad3	Smad3	54.4508	173.057	284.532
		meis1	Meis1	47.6615	106.527	168.925
		isl1	Isl1	16.0943	60.2974	131.421
		bach2	Bach2	17.6759	39.653	100.243
		sox6	Sox6	1.26225	29.1896	49.1453
		ascl1	Ascl1	0	3.9477	13.7348
		thrb	Thrb	0	0.986925	3.62581

## Sheet: c3 motifs and c1 genes
		X	E7.5	E8.5	E9.5
	17473	Pou5f1	2299.93	105.111	0.299444
	6823	Eomes	1079.39	3.68583	0.631368
	7953	Gata4	866.437	23.9678	1.5297
	11285	Klf6	859.1	251.83	198.533
	20571	Sox17	707.618	9.51165	0.598889
	14669	Nfe2l2	673.815	116.668	277.212
	7951	Gata2	561.799	24.8843	32.6505
	14348	Mynn	435.959	240.188	284.456
	11007	Junb	400.206	70.3631	104.265
	11288	Klf9	399.576	37.689	25.1066
	6716	Elf3	385.694	38.2127	19.3197
	21594	Tfe3	376.572	232.363	208.617
	20950	Stat3	360.325	78.8878	94.2426
	11284	Klf5	351.311	39.1644	5.51992
	10854	Irf1	327.919	10.0706	14.7631
	7956	Gata6	282.632	13.8268	0.898333
	10247	Hnf1b	273.179	1.84292	0
	20948	Stat1	241.799	33.666	42.0957
	24218	Zfp809	227.531	60.66	81.2041
	11755	Lhx1	216.673	0.427996	1.26274
	21510	Tead4	193.014	9.77351	16.2278
	12151	Mafk	192.38	84.2103	91.2735
	17162	Pknox1	192.215	103.007	107.657
	10287	Hoxa10	183.114	0	0
	7952	Gata3	172.655	27.1855	24.1433
	10248	Hnf4a	160.328	0	0
	6985	Etv2	158.775	36.4001	25.3015
	12469	Mef2d	155.605	96.4004	94.7044
	23675	Wt1	148.551	0.427996	0.299444
	19098	Runx1	148.534	8.09672	3.72325
	3402	Bcl11a	127.183	1.28399	2.16107
	7675	Fosl2	116.343	3.68583	2.46051
	3468	Bhlhe40	104.489	2.20545	4.5891
	6987	Etv4	102.108	18.394	32.7155
	6718	Elf5	102.101	6.21861	0.631368
	10288	Hoxa11	97.8718	0	0
	14293	Myb	95.4685	37.6841	32.3511
	4464	Cdx2	84.1148	0.493463	0
	7678	Foxa3	70.5341	7.5378	0.299444
	6717	Elf4	64.8529	6.77754	3.39133
	13823	Mitf	64.0906	3.9829	10.9749
	10105	Hic1	53.1842	0	1.19778
	16959	Pgr	51.4593	3.68583	0
	11283	Klf4	48.4546	3.68583	2.82491
	10321	Hoxd10	47.9875	0	0
	7950	Gata1	45.4499	0.427996	0.631368
	10297	Hoxa9	40.0968	0	0
	20951	Stat4	28.719	5.10075	1.56218
	10322	Hoxd11	27.9325	0	0
	18564	Rfx6	23.0355	1.77745	0
	20570	Sox15	21.4627	0.986925	0.898333
	6642	Ehf	21.2975	0.493463	0
	6962	Esrrb	16.2529	0	0
	19100	Runx2	12.6291	2.76438	4.92103
	10286	Hoxa1	9.94161	1.97385	1.56218
	21415	Tbx6	8.52295	2.56797	2.12859
	14877	Npas2	8.36434	1.48039	0.598889
	16846	Pdx1	6.62627	0	0
	10304	Hoxb4	4.26037	0	0
	17653	Prdm14	3.31314	0	0.299444
	5291	Crx	2.3659	0	0
	20696	Spib	2.3659	0	0
	8046	Gfi1b	2.05088	0	0
	6524	Ear2	1.89448	0	0
	10290	Hoxa13	1.26225	0	0
	10301	Hoxb13	0.947238	0	0
	10319	Hoxc9	0.788633	0	0

## Sheet: c3 motifs and c2 genes
		X	E7.5	E8.5	E9.5
	21441	Tcf12	511.571	1094.83	2478.52
	14967	Nrf1	748	949.912	1154.8
	20214	Smad2	744.195	855.506	939.88
	21450	Tcf4	281.248	525.251	899.722
	20565	Sox10	1.26225	507.412	829.561
	22941	Usf1	402.594	607.114	781.899
	12468	Mef2c	24.1502	143.169	394.165
	24326	Zkscan1	139.806	186.879	350.561
	24390	Zscan22	229.287	257.691	334.312
	14674	Nfil3	180.238	236.885	309.043
	19745	Six1	0.947238	87.3773	305.396
	19749	Six4	77.482	169.709	301.026
	20215	Smad3	54.4508	173.057	284.532
	12482	Meis1	47.6615	106.527	168.925
	10887	Isl1	16.0943	60.2974	131.421
	3331	Bach2	17.6759	39.653	100.243
	20581	Sox6	1.26225	29.1896	49.1453
	2934	Ascl1	0	3.9477	13.7348
	21673	Thrb	0	0.986925	3.62581

[truncated: 57 more sheets: c3 motifs and c3 genes, c3 motifs and c4 genes, c3 motifs and c5 genes, c3 motifs and c6 genes, c3 motifs and c7 genes, c3 motifs and c8 genes, c3 motifs and c9 genes, c4 genes and c1 motifs, c4 genes and c4 motifs, c2 motifs and c4 genes, c4 genes and c6 motifs, c5 motifs and c1 genes, c5 motifs and c2 genes, c5 motifs and c3 genes, c5 motifs and c4 genes, c5 motifs and c6 genes, c5 motifs and c7 genes, c5 motifs and c8 genes, c5 motifs and c9 genes, c1 motifs and c6 genes …]
