# Supplementary material for: Post-transcriptional regulation in cranial neural crest cells expands developmental potential
Source: Proc Natl Acad Sci U S A. 2023 Feb 1;120(6):e2212578120. doi: 10.1073/pnas.2212578120 (PMC9963983; doi:10.1073/pnas.2212578120)
Supplement: Supplementary file 19 — Dataset S18 (XLSX) [file pnas.2212578120.sd18.xlsx]

## Sheet: ClusterGenesMfuzz_Mouse_smRNA_O
	Genes
mmu-mir-500	1
mmu-mir-5112	1
mmu-mir-7658	1
mmu-mir-133a-2	1
mmu-mir-3475	1
mmu-mir-760	1
mmu-mir-702	1
mmu-mir-129-1	1
mmu-mir-505	1
mmu-mir-3102	1
mmu-mir-6944	1
mmu-mir-671	1
mmu-mir-5119	1
mmu-mir-345	1
mmu-mir-450a-2	1
mmu-mir-455	1
mmu-mir-100	1
mmu-mir-361	1
mmu-mir-149	1
mmu-mir-362	1
mmu-mir-19a	1
mmu-mir-148b	1
mmu-mir-1306	1
mmu-mir-483	1
mmu-mir-140	1
mmu-mir-106a	1
mmu-mir-20b	1
mmu-mir-101b	1
mmu-mir-17	1
mmu-mir-20a	1
mmu-mir-18a	1
mmu-mir-342	1
mmu-mir-652	1
mmu-mir-103-1	1
mmu-mir-93	1
mmu-mir-92a-1	1
mmu-mir-8102	2
mmu-mir-346	2
mmu-mir-6957	2
mmu-mir-34c	2
mmu-mir-1843b	2
mmu-mir-339	2
mmu-mir-301b	2
mmu-mir-598	2
mmu-mir-744	2
mmu-mir-132	2
mmu-mir-301a	2
mmu-mir-384	2
mmu-mir-130a	2
mmu-mir-450a-1	2
mmu-mir-30b	2
mmu-mir-296	2
mmu-mir-9-3	2
mmu-mir-18b	2
mmu-mir-19b-2	2
mmu-mir-19b-1	2
mmu-mir-674	2
mmu-mir-340	2
mmu-mir-106b	2
mmu-mir-1983	2
mmu-mir-130b	2
mmu-mir-25	2
mmu-mir-335	2
mmu-mir-151	2
mmu-mir-92a-2	2
mmu-mir-6401	3
mmu-mir-3101	3
mmu-mir-6366	3
mmu-mir-1953	3
mmu-mir-1190	3
mmu-mir-7652	3
mmu-mir-675	3
mmu-mir-5709	3
mmu-mir-466m	3
mmu-mir-466k	3
mmu-mir-669d	3
mmu-mir-297a-1	3
mmu-mir-7069	3
mmu-mir-7650	3
mmu-mir-669p-1	3
mmu-mir-669p-2	3
mmu-mir-669n	3
mmu-mir-742	3
mmu-mir-466b-2	3
mmu-mir-466b-1	3
mmu-mir-466b-4	3
mmu-mir-466b-5	3
mmu-mir-466b-6	3
mmu-mir-466b-7	3
mmu-mir-5123	3
mmu-mir-3064	3
mmu-mir-935	3
mmu-mir-467a-1	3
mmu-mir-8094	3
mmu-mir-467b	3
mmu-mir-466h	3
mmu-mir-142b	3
mmu-mir-466f-1	3
mmu-mir-3962	3
mmu-mir-7032	3
mmu-mir-669e	3
mmu-mir-1955	3
mmu-mir-881	3
mmu-mir-1843a	3
mmu-mir-463	3
mmu-mir-1188	3
mmu-let-7k	3
mmu-mir-664	3
mmu-let-7j	3
mmu-mir-144	3
mmu-mir-29b-1	3
mmu-mir-1964	3
mmu-mir-466b-8	3
mmu-mir-466e	3
mmu-mir-741	3
mmu-mir-196a-1	3
mmu-mir-669f	3
mmu-mir-3095	3
mmu-mir-297a-2	3
mmu-mir-743b	3
mmu-mir-878	3
mmu-mir-743a	3
mmu-mir-1839	3
mmu-mir-467a-2	3
mmu-mir-5131	3
mmu-mir-668	3
mmu-mir-669h	3
mmu-mir-467a-4	3
mmu-mir-467a-5	3
mmu-mir-467a-7	3
mmu-mir-467a-8	3
mmu-mir-466n	3
mmu-mir-365-1	3
mmu-mir-204	3
mmu-mir-466a	3
mmu-mir-196a-2	3
mmu-mir-574	3
mmu-mir-146a	3
mmu-mir-5126	3
mmu-mir-669b	3
mmu-mir-1198	3
mmu-mir-297c	3
mmu-mir-297b	3
mmu-mir-669m-1	3
mmu-mir-669m-2	3
mmu-mir-3074-1	3
mmu-mir-297a-3	3
mmu-mir-297a-4	3
mmu-mir-15a	3
mmu-mir-470	3
mmu-mir-466g	3
mmu-mir-145a	3
mmu-mir-669o	3
mmu-mir-5121	3
mmu-mir-181d	3
mmu-mir-466b-3	3
mmu-mir-7b	3
mmu-mir-503	3
mmu-mir-465a	3
mmu-mir-871	3
mmu-mir-29a	3
mmu-mir-290a	3
mmu-mir-669l	3
mmu-mir-465b-1	3
mmu-mir-465b-2	3
mmu-mir-15b	3
mmu-mir-672	3
mmu-mir-465c-1	3
mmu-mir-465c-2	3
mmu-mir-467d	3
mmu-mir-466d	3
mmu-mir-421	3
mmu-mir-322	3
mmu-mir-155	3
mmu-mir-98	3
mmu-mir-22	3
mmu-mir-128-1	3
mmu-mir-378a	3
mmu-mir-6240	3
mmu-mir-181b-2	3
mmu-mir-10a	3
mmu-mir-148a	3
mmu-mir-181b-1	3
mmu-mir-291b	3
mmu-mir-27b	3
mmu-mir-196b	3
mmu-mir-351	3
mmu-mir-320	3
mmu-let-7e	3
mmu-mir-467c	3
mmu-let-7d	3
mmu-mir-181a-2	3
mmu-mir-181a-1	3
mmu-mir-23b	3
mmu-mir-23a	3
mmu-mir-291a	3
mmu-let-7i	3
mmu-mir-467e	3
mmu-mir-26b	3
mmu-mir-125a	3
mmu-mir-7a-2	3
mmu-mir-143	3
mmu-mir-10b	3
mmu-mir-294	3
mmu-let-7g	3
mmu-mir-99b	3
mmu-mir-7a-1	3
mmu-mir-669c	3
mmu-mir-295	3
mmu-let-7f-1	3
mmu-mir-146b	3
mmu-let-7a-1	3
mmu-let-7a-2	3
mmu-let-7f-2	3
mmu-let-7b	3
mmu-let-7c-2	3
mmu-let-7c-1	3
mmu-mir-6236	3
mmu-mir-292a	3
mmu-mir-21a	3
mmu-mir-219a-2	4
mmu-mir-488	4
mmu-mir-3099	4
mmu-mir-1958	4
mmu-mir-135a-2	4
mmu-mir-212	4
mmu-mir-1291	4
mmu-mir-695	4
mmu-mir-504	4
mmu-mir-3963	4
mmu-mir-219a-1	4
mmu-mir-32	4
mmu-mir-124-2	4
mmu-mir-135a-1	4
mmu-mir-708	4
mmu-mir-324	4
mmu-mir-8112	4
mmu-mir-124-1	4
mmu-mir-124-3	4
mmu-mir-872	4
mmu-mir-375	4
mmu-mir-218-2	4
mmu-mir-186	4
mmu-mir-135b	4
mmu-mir-92b	4
mmu-mir-298	4
mmu-mir-129-2	5
mmu-mir-344-2	5
mmu-mir-6539	5
mmu-mir-1941	5
mmu-mir-344-1	5
mmu-mir-133a-1	5
mmu-mir-1961	5
mmu-mir-6896	5
mmu-mir-466o	5
mmu-mir-210	5
mmu-mir-6406	5
mmu-mir-3066	5
mmu-mir-6516	5
mmu-mir-669d-2	5
mmu-mir-5113	5
mmu-mir-150	5
mmu-mir-29c	5
mmu-mir-467a-9	5
mmu-mir-34a	5
mmu-mir-466p	5
mmu-mir-496a	5
mmu-mir-185	5
mmu-mir-181c	5
mmu-mir-195a	5
mmu-mir-27a	5
mmu-mir-667	5
mmu-mir-141	5
mmu-mir-203	5
mmu-mir-365-2	5
mmu-mir-221	5
mmu-mir-542	5
mmu-mir-329	5
mmu-mir-377	5
mmu-mir-532	5
mmu-mir-21c	5
mmu-mir-539	5
mmu-mir-676	5
mmu-mir-665	5
mmu-mir-96	5
mmu-mir-1247	5
mmu-mir-770	5
mmu-mir-200a	5
mmu-mir-154	5
mmu-mir-224	5
mmu-mir-376b	5
mmu-mir-367	5
mmu-mir-128-2	5
mmu-mir-126a	5
mmu-mir-433	5
mmu-mir-191	5
mmu-mir-200c	5
mmu-mir-200b	5
mmu-mir-485	5
mmu-mir-543	5
mmu-mir-382	5
mmu-mir-379	5
mmu-mir-26a-2	5
mmu-mir-409	5
mmu-mir-26a-1	5
mmu-mir-293	5
mmu-mir-541	5
mmu-mir-183	5
mmu-mir-182	5
mmu-mir-6918	6
mmu-mir-337	6
mmu-mir-874	6
mmu-mir-5122	6
mmu-mir-452	6
mmu-mir-499	6
mmu-mir-653	6
mmu-mir-6399	6
mmu-mir-3072	6
mmu-mir-3071	6
mmu-mir-193a	6
mmu-mir-1981	6
mmu-mir-6239	6
mmu-mir-376a	6
mmu-mir-331	6
mmu-mir-299a	6
mmu-mir-8114	6
mmu-mir-673	6
mmu-mir-381	6
mmu-mir-380	6
mmu-mir-205	6
mmu-mir-1193	6
mmu-mir-679	6
mmu-mir-341	6
mmu-mir-222	6
mmu-mir-134	6
mmu-mir-758	6
mmu-mir-666	6
mmu-mir-300	6
mmu-mir-374b	6
mmu-mir-31	6
mmu-mir-429	6
mmu-mir-101a	6
mmu-mir-412	6
mmu-mir-376c	6
mmu-mir-493	6
mmu-mir-410	6
mmu-mir-540	6
mmu-mir-218-1	6
mmu-mir-127	6
mmu-mir-495	6
mmu-mir-369	6
mmu-mir-487b	6
mmu-mir-370	6
mmu-mir-16-1	6
mmu-mir-302c	6
mmu-mir-494	6
mmu-mir-434	6
mmu-mir-431	6
mmu-mir-16-2	6
mmu-mir-323	6
mmu-mir-411	6
mmu-mir-302a	6
mmu-mir-302d	6
mmu-mir-302b	6
mmu-mir-184	7
mmu-mir-5132	7
mmu-mir-802	7
mmu-mir-7688	7
mmu-mir-34b	7
mmu-mir-677	7
mmu-mir-5110	7
mmu-mir-3473g	7
mmu-mir-3057	7
mmu-mir-6546	7
mmu-mir-223	7
mmu-mir-5108	7
mmu-mir-350	7
mmu-mir-6538	7
mmu-mir-107	7
mmu-mir-1249	7
mmu-mir-152	7
mmu-mir-328	7
mmu-mir-214	7
mmu-mir-139	7
mmu-mir-330	7
mmu-mir-450b	7
mmu-mir-194-1	7
mmu-mir-3535	7
mmu-mir-484	7
mmu-mir-9-2	7
mmu-mir-9-1	7
mmu-mir-199b	7
mmu-mir-1a-1	7
mmu-mir-28a	7
mmu-mir-199a-2	7
mmu-mir-194-2	7
mmu-mir-199a-1	7
mmu-mir-125b-1	7
mmu-mir-125b-2	7
mmu-mir-877	7
mmu-mir-122	7
mmu-mir-192	7
mmu-mir-501	7
mmu-mir-425	7
mmu-mir-99a	7
mmu-mir-103-2	7
mmu-mir-363	7
mmu-mir-30c-2	7
mmu-mir-30c-1	7
mmu-mir-30a	7
mmu-mir-423	7
mmu-mir-30d	7
mmu-mir-5099	7

## Sheet: cluster 1
mmu-mir-500	1
mmu-mir-5112	1
mmu-mir-7658	1
mmu-mir-133a-2	1
mmu-mir-3475	1
mmu-mir-760	1
mmu-mir-702	1
mmu-mir-129-1	1
mmu-mir-505	1
mmu-mir-3102	1
mmu-mir-6944	1
mmu-mir-671	1
mmu-mir-5119	1
mmu-mir-345	1
mmu-mir-450a-2	1
mmu-mir-455	1
mmu-mir-100	1
mmu-mir-361	1
mmu-mir-149	1
mmu-mir-362	1
mmu-mir-19a	1
mmu-mir-148b	1
mmu-mir-1306	1
mmu-mir-483	1
mmu-mir-140	1
mmu-mir-106a	1
mmu-mir-20b	1
mmu-mir-101b	1
mmu-mir-17	1
mmu-mir-20a	1
mmu-mir-18a	1
mmu-mir-342	1
mmu-mir-652	1
mmu-mir-103-1	1
mmu-mir-93	1
mmu-mir-92a-1	1

## Sheet: cluster 1 expression
exon_name	WT_7.5	WT_8.5	WT_9.5			E7.5	exon_name	expression	sum		percent of total		E8.5	exon_name				percent of total expression		E9.5	exon_name				percent of total expression		percent of total expression	E7.5	E8.5	E9.5
mmu-mir-92a-1	6635.57	12578.6	15898.5				mmu-mir-92a-1	6635.57	7934.31	0.836314	83.6314			mmu-mir-92a-1	12578.6	14535.9	0.865344	86.5344			mmu-mir-92a-1	15898.5	18653.1	0.852325	85.2325		mmu-mir-92a-1	83.6314	86.5344	85.2325		mmu-mir-92a-1	83.6314	86.5344	85.2325			mmu-mir-92a-1	6635.57	12578.6	15898.5	mmu-mir-92a-1	3.82188	4.09963	4.20136
mmu-mir-93	347.938	435.657	517.88				mmu-mir-93	347.938	7934.31	0.0438524	4.38524			mmu-mir-93	435.657	14535.9	0.0299711	2.99711			mmu-mir-93	517.88	18653.1	0.0277637	2.77637		mmu-mir-93	4.38524	2.99711	2.77637		mmu-mir-93	4.38524	2.99711	2.77637			mmu-mir-93	347.938	435.657	517.88	mmu-mir-93	2.5415	2.63915	2.71423
mmu-mir-20a	76.8085	184.33	304.628				mmu-mir-20a	76.8085	7934.31	0.00968055	0.968055			mmu-mir-20a	184.33	14535.9	0.012681	1.2681			mmu-mir-20a	304.628	18653.1	0.0163312	1.63312		mmu-mir-20a	0.968055	1.2681	1.63312		mmu-mir-20a	0.968055	1.2681	1.63312			mmu-mir-20a	76.8085	184.33	304.628	mmu-mir-20a	1.88541	2.2656	2.48377
mmu-mir-17	62.3836	142.501	247.007				mmu-mir-17	62.3836	7934.31	0.00786251	0.786251			mmu-mir-17	142.501	14535.9	0.00980333	0.980333			mmu-mir-17	247.007	18653.1	0.0132421	1.32421		mmu-mir-17	0.786251	0.980333	1.32421		mmu-mir-17	0.786251	0.980333	1.32421			mmu-mir-17	62.3836	142.501	247.007	mmu-mir-17	1.79507	2.15382	2.39271
mmu-mir-18a	80.0319	184.607	239.502				mmu-mir-18a	80.0319	7934.31	0.0100868	1.00868			mmu-mir-18a	184.607	14535.9	0.0127	1.27			mmu-mir-18a	239.502	18653.1	0.0128398	1.28398		mmu-mir-18a	1.00868	1.27	1.28398		mmu-mir-18a	1.00868	1.27	1.28398			mmu-mir-18a	80.0319	184.607	239.502	mmu-mir-18a	1.90326	2.26625	2.37931
mmu-mir-342	88.0075	110.276	231.9				mmu-mir-342	88.0075	7934.31	0.011092	1.1092			mmu-mir-342	110.276	14535.9	0.00758642	0.758642			mmu-mir-342	231.9	18653.1	0.0124322	1.24322		mmu-mir-342	1.1092	0.758642	1.24322		sum	90.7796	93.05	92.2502
mmu-mir-103-1	160.061	161.905	214.42				mmu-mir-103-1	160.061	7934.31	0.0201733	2.01733			mmu-mir-103-1	161.905	14535.9	0.0111383	1.11383			mmu-mir-103-1	214.42	18653.1	0.0114951	1.14951		mmu-mir-103-1	2.01733	1.11383	1.14951		others	9.22042	6.95002	7.74985
mmu-mir-652	115.613	125.232	135.781				mmu-mir-652	115.613	7934.31	0.0145712	1.45712			mmu-mir-652	125.232	14535.9	0.00861532	0.861532			mmu-mir-652	135.781	18653.1	0.00727928	0.727928		mmu-mir-652	1.45712	0.861532	0.727928
mmu-mir-20b	61.785	99.7316	130.228				mmu-mir-20b	61.785	7934.31	0.00778706	0.778706			mmu-mir-20b	99.7316	14535.9	0.00686105	0.686105			mmu-mir-20b	130.228	18653.1	0.00698156	0.698156		mmu-mir-20b	0.778706	0.686105	0.698156
mmu-mir-101b	61.925	78.4522	83.7576				mmu-mir-101b	61.925	7934.31	0.00780471	0.780471			mmu-mir-101b	78.4522	14535.9	0.00539713	0.539713			mmu-mir-101b	83.7576	18653.1	0.00449027	0.449027		mmu-mir-101b	0.780471	0.539713	0.449027
mmu-mir-149	15.0883	53.862	83.612				mmu-mir-149	15.0883	7934.31	0.00190165	0.190165			mmu-mir-149	53.862	14535.9	0.00370544	0.370544			mmu-mir-149	83.612	18653.1	0.00448247	0.448247		mmu-mir-149	0.190165	0.370544	0.448247
mmu-mir-106a	31.4714	64.9296	80.3832				mmu-mir-106a	31.4714	7934.31	0.0039665	0.39665			mmu-mir-106a	64.9296	14535.9	0.00446684	0.446684			mmu-mir-106a	80.3832	18653.1	0.00430937	0.430937		mmu-mir-106a	0.39665	0.446684	0.430937
mmu-mir-19a	15.8802	30.7891	59.6812				mmu-mir-19a	15.8802	7934.31	0.00200146	0.200146			mmu-mir-19a	30.7891	14535.9	0.00211814	0.211814			mmu-mir-19a	59.6812	18653.1	0.00319953	0.319953		mmu-mir-19a	0.200146	0.211814	0.319953
mmu-mir-100	11.6116	22.9549	50.9548				mmu-mir-100	11.6116	7934.31	0.00146347	0.146347			mmu-mir-100	22.9549	14535.9	0.00157919	0.157919			mmu-mir-100	50.9548	18653.1	0.0027317	0.27317		mmu-mir-100	0.146347	0.157919	0.27317
mmu-mir-140	25.9595	39.8386	49.91				mmu-mir-140	25.9595	7934.31	0.0032718	0.32718			mmu-mir-140	39.8386	14535.9	0.0027407	0.27407			mmu-mir-140	49.91	18653.1	0.00267569	0.267569		mmu-mir-140	0.32718	0.27407	0.267569
mmu-mir-483	22.8573	41.9833	48.5429				mmu-mir-483	22.8573	7934.31	0.00288081	0.288081			mmu-mir-483	41.9833	14535.9	0.00288824	0.288824			mmu-mir-483	48.5429	18653.1	0.0026024	0.26024		mmu-mir-483	0.288081	0.288824	0.26024
mmu-mir-1306	22.6094	38.3154	45.6032				mmu-mir-1306	22.6094	7934.31	0.00284958	0.284958			mmu-mir-1306	38.3154	14535.9	0.00263591	0.263591			mmu-mir-1306	45.6032	18653.1	0.0024448	0.24448		mmu-mir-1306	0.284958	0.263591	0.24448
mmu-mir-148b	17.5338	20.3038	23.7521				mmu-mir-148b	17.5338	7934.31	0.00220986	0.220986			mmu-mir-148b	20.3038	14535.9	0.0013968	0.13968			mmu-mir-148b	23.7521	18653.1	0.00127336	0.127336		mmu-mir-148b	0.220986	0.13968	0.127336
mmu-mir-362	15.8493	17.5019	23.5468				mmu-mir-362	15.8493	7934.31	0.00199757	0.199757			mmu-mir-362	17.5019	14535.9	0.00120404	0.120404			mmu-mir-362	23.5468	18653.1	0.00126235	0.126235		mmu-mir-362	0.199757	0.120404	0.126235						85.23247068,
mmu-mir-361	13.8947	17.4775	22.0502				mmu-mir-361	13.8947	7934.31	0.00175121	0.175121			mmu-mir-361	17.4775	14535.9	0.00120236	0.120236			mmu-mir-361	22.0502	18653.1	0.00118212	0.118212		mmu-mir-361	0.175121	0.120236	0.118212						2.776373568,
mmu-mir-455	10.996	16.503	21.1429				mmu-mir-455	10.996	7934.31	0.00138588	0.138588			mmu-mir-455	16.503	14535.9	0.00113532	0.113532			mmu-mir-455	21.1429	18653.1	0.00113348	0.113348		mmu-mir-455	0.138588	0.113532	0.113348						1.633119951,
mmu-mir-505	2.39758	6.57037	19.186				mmu-mir-505	2.39758	7934.31	0.000302178	0.0302178			mmu-mir-505	6.57037	14535.9	0.000452009	0.0452009			mmu-mir-505	19.186	18653.1	0.00102857	0.102857		mmu-mir-505	0.0302178	0.0452009	0.102857						1.324211762,
mmu-mir-5119	5.08417	7.52553	17.4917				mmu-mir-5119	5.08417	7934.31	0.000640783	0.0640783			mmu-mir-5119	7.52553	14535.9	0.000517719	0.0517719			mmu-mir-5119	17.4917	18653.1	0.000937739	0.0937739		mmu-mir-5119	0.0640783	0.0517719	0.0937739						1.283977831,
mmu-mir-3475	0.779803	7.80255	16.4625				mmu-mir-3475	0.779803	7934.31	9.82824e-05	0.00982824			mmu-mir-3475	7.80255	14535.9	0.000536777	0.0536777			mmu-mir-3475	16.4625	18653.1	0.000882561	0.0882561		mmu-mir-3475	0.00982824	0.0536777	0.0882561						7.74985
mmu-mir-760	1.22272	3.04045	15.2632				mmu-mir-760	1.22272	7934.31	0.000154106	0.0154106			mmu-mir-760	3.04045	14535.9	0.000209168	0.0209168			mmu-mir-760	15.2632	18653.1	0.000818265	0.0818265		mmu-mir-760	0.0154106	0.0209168	0.0818265
mmu-mir-6944	3.1586	8.10507	14.5402				mmu-mir-6944	3.1586	7934.31	0.000398093	0.0398093			mmu-mir-6944	8.10507	14535.9	0.000557589	0.0557589			mmu-mir-6944	14.5402	18653.1	0.000779507	0.0779507		mmu-mir-6944	0.0398093	0.0557589	0.0779507
mmu-mir-450a-2	9.49457	11.16	14.4397				mmu-mir-450a-2	9.49457	7934.31	0.00119665	0.119665			mmu-mir-450a-2	11.16	14535.9	0.000767753	0.0767753			mmu-mir-450a-2	14.4397	18653.1	0.000774119	0.0774119		mmu-mir-450a-2	0.119665	0.0767753	0.0774119
mmu-mir-5112	0.702853	1.88254	8.63636				mmu-mir-5112	0.702853	7934.31	8.8584e-05	0.0088584			mmu-mir-5112	1.88254	14535.9	0.000129509	0.0129509			mmu-mir-5112	8.63636	18653.1	0.000462998	0.0462998		mmu-mir-5112	0.0088584	0.0129509	0.0462998
mmu-mir-345	5.63312	6.5609	8.13384				mmu-mir-345	5.63312	7934.31	0.00070997	0.070997			mmu-mir-345	6.5609	14535.9	0.000451358	0.0451358			mmu-mir-345	8.13384	18653.1	0.000436058	0.0436058		mmu-mir-345	0.070997	0.0451358	0.0436058
mmu-mir-671	3.90932	4.66413	7.61808				mmu-mir-671	3.90932	7934.31	0.00049271	0.049271			mmu-mir-671	4.66413	14535.9	0.000320869	0.0320869			mmu-mir-671	7.61808	18653.1	0.000408408	0.0408408		mmu-mir-671	0.049271	0.0320869	0.0408408
mmu-mir-500	0.01	1.43876	4.04749				mmu-mir-500	0.01	7934.31	1.26035e-06	0.000126035			mmu-mir-500	1.43876	14535.9	9.89798e-05	0.00989798			mmu-mir-500	4.04749	18653.1	0.000216988	0.0216988		mmu-mir-500	0.000126035	0.00989798	0.0216988
mmu-mir-3102	2.71568	3.57633	3.84649				mmu-mir-3102	2.71568	7934.31	0.00034227	0.034227			mmu-mir-3102	3.57633	14535.9	0.000246034	0.0246034			mmu-mir-3102	3.84649	18653.1	0.000206211	0.0206211		mmu-mir-3102	0.034227	0.0246034	0.0206211
mmu-mir-702	1.54082	2.70874	3.69953				mmu-mir-702	1.54082	7934.31	0.000194197	0.0194197			mmu-mir-702	2.70874	14535.9	0.000186348	0.0186348			mmu-mir-702	3.69953	18653.1	0.000198333	0.0198333		mmu-mir-702	0.0194197	0.0186348	0.0198333
mmu-mir-129-1	2.27276	2.36137	3.15675				mmu-mir-129-1	2.27276	7934.31	0.000286447	0.0286447			mmu-mir-129-1	2.36137	14535.9	0.000162451	0.0162451			mmu-mir-129-1	3.15675	18653.1	0.000169234	0.0169234		mmu-mir-129-1	0.0286447	0.0162451	0.0169234
mmu-mir-7658	0.731936	1.91759	2.48784				mmu-mir-7658	0.731936	7934.31	9.22495e-05	0.00922495			mmu-mir-7658	1.91759	14535.9	0.000131921	0.0131921			mmu-mir-7658	2.48784	18653.1	0.000133374	0.0133374		mmu-mir-7658	0.00922495	0.0131921	0.0133374
mmu-mir-133a-2	0.779803	0.880505	1.31219				mmu-mir-133a-2	0.779803	7934.31	9.82824e-05	0.00982824			mmu-mir-133a-2	0.880505	14535.9	6.05744e-05	0.00605744			mmu-mir-133a-2	1.31219	18653.1	7.0347e-05	0.0070347		mmu-mir-133a-2	0.00982824	0.00605744	0.0070347
	7934.31	14535.9	18653.1					7934.31			100				14535.9			100				18653.1			100			100	100	100

## Sheet: cluster 2
mmu-mir-8102	2
mmu-mir-346	2
mmu-mir-6957	2
mmu-mir-34c	2
mmu-mir-1843b	2
mmu-mir-339	2
mmu-mir-301b	2
mmu-mir-598	2
mmu-mir-744	2
mmu-mir-132	2
mmu-mir-301a	2
mmu-mir-384	2
mmu-mir-130a	2
mmu-mir-450a-1	2
mmu-mir-30b	2
mmu-mir-296	2
mmu-mir-9-3	2
mmu-mir-18b	2
mmu-mir-19b-2	2
mmu-mir-19b-1	2
mmu-mir-674	2
mmu-mir-340	2
mmu-mir-106b	2
mmu-mir-1983	2
mmu-mir-130b	2
mmu-mir-25	2
mmu-mir-335	2
mmu-mir-151	2
mmu-mir-92a-2	2

## Sheet: cluster 2 expression
exon_name	WT_7.5	WT_8.5	WT_9.5	E7.5	E7.5			percent of total expression		E8.5				percent of total expression		E9.5				percent of total expression				percent of total expression	E7.5	E8.5	E9.5			percent of total expression	E7.5	E8.5	E9.5
mmu-mir-92a-2	3001.91	3993.5	3919.5		mmu-mir-92a-2	3001.91	4070.77	73.7431		mmu-mir-92a-2		3993.5	6870.27	58.1273		mmu-mir-92a-2		3919.5	6961.38	56.3035				mmu-mir-92a-2	73.7431	58.1273	56.3035
mmu-mir-335	127.968	1201.63	1433.04		mmu-mir-335	127.968	4070.77	3.14359		mmu-mir-335		1201.63	6870.27	17.4904		mmu-mir-335		1433.04	6961.38	20.5856				mmu-mir-335	3.14359	17.4904	20.5856
mmu-mir-151	263.87	321.995	312.128		mmu-mir-151	263.87	4070.77	6.48208		mmu-mir-151		321.995	6870.27	4.68678		mmu-mir-151		312.128	6961.38	4.4837				mmu-mir-151	6.48208	4.68678	4.4837									exon_name	WT_7.5	WT_8.5	WT_9.5
mmu-mir-25	119.443	252.081	227.02		mmu-mir-25	119.443	4070.77	2.93417		mmu-mir-25		252.081	6870.27	3.66915		mmu-mir-25		227.02	6961.38	3.26114				mmu-mir-25	2.93417	3.66915	3.26114									mmu-mir-92a-2	3001.91	3993.5	3919.5		3.4774	3.60135	3.59323
mmu-mir-130b	111.118	235.831	261.121		mmu-mir-130b	111.118	4070.77	2.72966		mmu-mir-130b		235.831	6870.27	3.43263		mmu-mir-130b		261.121	6961.38	3.751				mmu-mir-130b	2.72966	3.43263	3.751									mmu-mir-335	127.968	1201.63	1433.04		2.1071	3.07977	3.15626
mmu-mir-674	49.5984	180.805	156.863		mmu-mir-674	49.5984	4070.77	1.2184		mmu-mir-674		180.805	6870.27	2.63171		mmu-mir-674		156.863	6961.38	2.25333				mmu-mir-674	1.2184	2.63171	2.25333									mmu-mir-151	263.87	321.995	312.128		2.42139	2.50785	2.49433
mmu-mir-106b	57.8175	128.907	101.738		mmu-mir-106b	57.8175	4070.77	1.42031		mmu-mir-106b		128.907	6870.27	1.87631		mmu-mir-106b		101.738	6961.38	1.46146				mmu-mir-106b	1.42031	1.87631	1.46146									mmu-mir-25	119.443	252.081	227.02		2.07716	2.40154	2.35606
mmu-mir-1983	86.8532	112.281	117.341		mmu-mir-1983	86.8532	4070.77	2.13358		mmu-mir-1983		112.281	6870.27	1.6343		mmu-mir-1983		117.341	6961.38	1.68559				mmu-mir-1983	2.13358	1.6343	1.68559									mmu-mir-130b	111.118	235.831	261.121		2.04578	2.3726	2.41684
mmu-mir-340	53.5386	85.6236	84.4279		mmu-mir-340	53.5386	4070.77	1.3152		mmu-mir-340		85.6236	6870.27	1.24629		mmu-mir-340		84.4279	6961.38	1.2128				mmu-mir-340	1.3152	1.24629	1.2128
mmu-mir-19b-2	29.0926	69.9488	76.6538		mmu-mir-19b-2	29.0926	4070.77	0.714672		mmu-mir-19b-2		69.9488	6870.27	1.01814		mmu-mir-19b-2		76.6538	6961.38	1.10113				mmu-mir-19b-2	0.714672	1.01814	1.10113
mmu-mir-19b-1	33.1268	54.1976	51.6853		mmu-mir-19b-1	33.1268	4070.77	0.813772		mmu-mir-19b-1		54.1976	6870.27	0.788871		mmu-mir-19b-1		51.6853	6961.38	0.742458				mmu-mir-19b-1	0.813772	0.788871	0.742458
mmu-mir-18b	27.5209	34.9621	32.6961		mmu-mir-18b	27.5209	4070.77	0.676062		mmu-mir-18b		34.9621	6870.27	0.50889		mmu-mir-18b		32.6961	6961.38	0.469679				mmu-mir-18b	0.676062	0.50889	0.469679
mmu-mir-296	17.4108	32.2556	29.7598		mmu-mir-296	17.4108	4070.77	0.427702		mmu-mir-296		32.2556	6870.27	0.469495		mmu-mir-296		29.7598	6961.38	0.427499				mmu-mir-296	0.427702	0.469495	0.427499
mmu-mir-9-3	26.2297	26.9876	26.8269		mmu-mir-9-3	26.2297	4070.77	0.644344		mmu-mir-9-3		26.9876	6870.27	0.392817		mmu-mir-9-3		26.8269	6961.38	0.385367				mmu-mir-9-3	0.644344	0.392817	0.385367				E7.5	E8.5	E9.5
mmu-mir-30b	15.0029	23.4059	21.122		mmu-mir-30b	15.0029	4070.77	0.368551		mmu-mir-30b		23.4059	6870.27	0.340684		mmu-mir-30b		21.122	6961.38	0.303417				mmu-mir-30b	0.368551	0.340684	0.303417			mmu-mir-92a-2	73.7431	58.1273	56.3035
mmu-mir-384	7.26968	18.0959	14.5597		mmu-mir-384	7.26968	4070.77	0.178582		mmu-mir-384		18.0959	6870.27	0.263394		mmu-mir-384		14.5597	6961.38	0.209149				mmu-mir-384	0.178582	0.263394	0.209149			mmu-mir-335	3.14359	17.4904	20.5856
mmu-mir-301a	5.46044	15.8033	16.5796		mmu-mir-301a	5.46044	4070.77	0.134138		mmu-mir-301a		15.8033	6870.27	0.230024		mmu-mir-301a		16.5796	6961.38	0.238166				mmu-mir-301a	0.134138	0.230024	0.238166			mmu-mir-151	6.48208	4.68678	4.4837
mmu-mir-450a-1	8.37788	12.4422	12.1633		mmu-mir-450a-1	8.37788	4070.77	0.205806		mmu-mir-450a-1		12.4422	6870.27	0.181102		mmu-mir-450a-1		12.1633	6961.38	0.174726				mmu-mir-450a-1	0.205806	0.181102	0.174726			mmu-mir-25	2.93417	3.66915	3.26114
mmu-mir-130a	7.93496	11.1419	9.72052		mmu-mir-130a	7.93496	4070.77	0.194925		mmu-mir-130a		11.1419	6870.27	0.162176		mmu-mir-130a		9.72052	6961.38	0.139635				mmu-mir-130a	0.194925	0.162176	0.139635			mmu-mir-130b	2.72966	3.43263	3.751
mmu-mir-598	2.9944	10.9803	11.0882		mmu-mir-598	2.9944	4070.77	0.0735585		mmu-mir-598		10.9803	6870.27	0.159824		mmu-mir-598		11.0882	6961.38	0.159281				mmu-mir-598	0.0735585	0.159824	0.159281			sum	89.0326	87.4062	88.385
mmu-mir-301b	2.39758	10.33	9.14311		mmu-mir-301b	2.39758	4070.77	0.0588974		mmu-mir-301b		10.33	6870.27	0.150357		mmu-mir-301b		9.14311	6961.38	0.13134				mmu-mir-301b	0.0588974	0.150357	0.13134			others	10.9674	12.5938	11.615
mmu-mir-744	3.0047	9.65316	10.8179		mmu-mir-744	3.0047	4070.77	0.0738115		mmu-mir-744		9.65316	6870.27	0.140506		mmu-mir-744		10.8179	6961.38	0.155399				mmu-mir-744	0.0738115	0.140506	0.155399
mmu-mir-339	1.90679	9.58664	7.94944		mmu-mir-339	1.90679	4070.77	0.046841		mmu-mir-339		9.58664	6870.27	0.139538		mmu-mir-339		7.94944	6961.38	0.114193				mmu-mir-339	0.046841	0.139538	0.114193
mmu-mir-132	5.42106	6.20517	6.38838		mmu-mir-132	5.42106	4070.77	0.13317		mmu-mir-132		6.20517	6870.27	0.0903191		mmu-mir-132		6.38838	6961.38	0.0917689				mmu-mir-132	0.13317	0.0903191	0.0917689
mmu-mir-34c	1.46387	3.15971	2.88367		mmu-mir-34c	1.46387	4070.77	0.0359606		mmu-mir-34c		3.15971	6870.27	0.045991		mmu-mir-34c		2.88367	6961.38	0.0414238				mmu-mir-34c	0.0359606	0.045991	0.0414238
mmu-mir-1843b	1.69472	2.80397	3.05624		mmu-mir-1843b	1.69472	4070.77	0.0416315		mmu-mir-1843b		2.80397	6870.27	0.040813		mmu-mir-1843b		3.05624	6961.38	0.0439028				mmu-mir-1843b	0.0416315	0.040813	0.0439028
mmu-mir-6957	0.779803	2.7139	2.47742		mmu-mir-6957	0.779803	4070.77	0.0191562		mmu-mir-6957		2.7139	6870.27	0.039502		mmu-mir-6957		2.47742	6961.38	0.0355881				mmu-mir-6957	0.0191562	0.039502	0.0355881
mmu-mir-346	0.779803	1.67524	1.5056		mmu-mir-346	0.779803	4070.77	0.0191562		mmu-mir-346		1.67524	6870.27	0.024384		mmu-mir-346		1.5056	6961.38	0.0216279				mmu-mir-346	0.0191562	0.024384	0.0216279
mmu-mir-8102	0.779803	1.26293	1.12019		mmu-mir-8102	0.779803	4070.77	0.0191562		mmu-mir-8102		1.26293	6870.27	0.0183825		mmu-mir-8102		1.12019	6961.38	0.0160915				mmu-mir-8102	0.0191562	0.0183825	0.0160915
						4070.77						6870.27						6961.38

## Sheet: cluster 3
mmu-mir-6401	3
mmu-mir-3101	3
mmu-mir-6366	3
mmu-mir-1953	3
mmu-mir-1190	3
mmu-mir-7652	3
mmu-mir-675	3
mmu-mir-5709	3
mmu-mir-466m	3
mmu-mir-466k	3
mmu-mir-669d	3
mmu-mir-297a-1	3
mmu-mir-7069	3
mmu-mir-7650	3
mmu-mir-669p-1	3
mmu-mir-669p-2	3
mmu-mir-669n	3
mmu-mir-742	3
mmu-mir-466b-2	3
mmu-mir-466b-1	3
mmu-mir-466b-4	3
mmu-mir-466b-5	3
mmu-mir-466b-6	3
mmu-mir-466b-7	3
mmu-mir-5123	3
mmu-mir-3064	3
mmu-mir-935	3
mmu-mir-467a-1	3
mmu-mir-8094	3
mmu-mir-467b	3
mmu-mir-466h	3
mmu-mir-142b	3
mmu-mir-466f-1	3
mmu-mir-3962	3
mmu-mir-7032	3
mmu-mir-669e	3
mmu-mir-1955	3
mmu-mir-881	3
mmu-mir-1843a	3
mmu-mir-463	3
mmu-mir-1188	3
mmu-let-7k	3
mmu-mir-664	3
mmu-let-7j	3
mmu-mir-144	3
mmu-mir-29b-1	3
mmu-mir-1964	3
mmu-mir-466b-8	3
mmu-mir-466e	3
mmu-mir-741	3
mmu-mir-196a-1	3
mmu-mir-669f	3
mmu-mir-3095	3
mmu-mir-297a-2	3
mmu-mir-743b	3
mmu-mir-878	3
mmu-mir-743a	3
mmu-mir-1839	3
mmu-mir-467a-2	3
mmu-mir-5131	3
mmu-mir-668	3
mmu-mir-669h	3
mmu-mir-467a-4	3
mmu-mir-467a-5	3
mmu-mir-467a-7	3
mmu-mir-467a-8	3
mmu-mir-466n	3
mmu-mir-365-1	3
mmu-mir-204	3
mmu-mir-466a	3
mmu-mir-196a-2	3
mmu-mir-574	3
mmu-mir-146a	3
mmu-mir-5126	3
mmu-mir-669b	3
mmu-mir-1198	3
mmu-mir-297c	3
mmu-mir-297b	3
mmu-mir-669m-1	3
mmu-mir-669m-2	3
mmu-mir-3074-1	3
mmu-mir-297a-3	3
mmu-mir-297a-4	3
mmu-mir-15a	3
mmu-mir-470	3
mmu-mir-466g	3
mmu-mir-145a	3
mmu-mir-669o	3
mmu-mir-5121	3
mmu-mir-181d	3
mmu-mir-466b-3	3
mmu-mir-7b	3
mmu-mir-503	3
mmu-mir-465a	3
mmu-mir-871	3
mmu-mir-29a	3
mmu-mir-290a	3
mmu-mir-669l	3
mmu-mir-465b-1	3
mmu-mir-465b-2	3
mmu-mir-15b	3
mmu-mir-672	3
mmu-mir-465c-1	3
mmu-mir-465c-2	3
mmu-mir-467d	3
mmu-mir-466d	3
mmu-mir-421	3
mmu-mir-322	3
mmu-mir-155	3
mmu-mir-98	3
mmu-mir-22	3
mmu-mir-128-1	3
mmu-mir-378a	3
mmu-mir-6240	3
mmu-mir-181b-2	3
mmu-mir-10a	3
mmu-mir-148a	3
mmu-mir-181b-1	3
mmu-mir-291b	3
mmu-mir-27b	3
mmu-mir-196b	3
mmu-mir-351	3
mmu-mir-320	3
mmu-let-7e	3
mmu-mir-467c	3
mmu-let-7d	3
mmu-mir-181a-2	3
mmu-mir-181a-1	3
mmu-mir-23b	3
mmu-mir-23a	3
mmu-mir-291a	3
mmu-let-7i	3
mmu-mir-467e	3
mmu-mir-26b	3
mmu-mir-125a	3
mmu-mir-7a-2	3
mmu-mir-143	3
mmu-mir-10b	3
mmu-mir-294	3
mmu-let-7g	3
mmu-mir-99b	3
mmu-mir-7a-1	3
mmu-mir-669c	3
mmu-mir-295	3
mmu-let-7f-1	3
mmu-mir-146b	3
mmu-let-7a-1	3
mmu-let-7a-2	3
mmu-let-7f-2	3
mmu-let-7b	3
mmu-let-7c-2	3
mmu-let-7c-1	3
mmu-mir-6236	3
mmu-mir-292a	3
mmu-mir-21a	3

## Sheet: clsuter 3 expression
exon_name	WT_7.5	WT_8.5	WT_9.5		exon_name	WT_7.5		percent of total expression			exon_name	WT_8.5		percent of total expression					exon_name	WT_9.5		percent of total expression				percent of total	E7.5	E8.5	E9.5
mmu-mir-21a	2697.72	338.165	427.013		mmu-mir-21a	2697.72	24692.7	10.9252			mmu-mir-21a	338.165	3062.34	11.0427					mmu-mir-21a	427.013	6002.56	7.11385				mmu-mir-21a	10.9252	11.0427	7.11385
mmu-mir-292a	1649.96	84.6234	12.4961		mmu-mir-292a	1649.96	24692.7	6.68197			mmu-mir-292a	84.6234	3062.34	2.76336					mmu-mir-292a	12.4961	6002.56	0.208179				mmu-mir-292a	6.68197	2.76336	0.208179
mmu-mir-6236	1609.45	527.212	1240.17		mmu-mir-6236	1609.45	24692.7	6.51792			mmu-mir-6236	527.212	3062.34	17.216					mmu-mir-6236	1240.17	6002.56	20.6607				mmu-mir-6236	6.51792	17.216	20.6607
mmu-let-7c-1	1179.58	62.8346	150.461		mmu-let-7c-1	1179.58	24692.7	4.77703			mmu-let-7c-1	62.8346	3062.34	2.05185					mmu-let-7c-1	150.461	6002.56	2.50662				mmu-let-7c-1	4.77703	2.05185	2.50662
mmu-let-7c-2	1158.74	65.6592	176.583		mmu-let-7c-2	1158.74	24692.7	4.69265			mmu-let-7c-2	65.6592	3062.34	2.14408					mmu-let-7c-2	176.583	6002.56	2.9418				mmu-let-7c-2	4.69265	2.14408	2.9418										exon_name	WT_7.5	WT_8.5	WT_9.5
mmu-let-7b	1002.86	45.3373	139.999		mmu-let-7b	1002.86	24692.7	4.06136			mmu-let-7b	45.3373	3062.34	1.48048					mmu-let-7b	139.999	6002.56	2.33232				mmu-let-7b	4.06136	1.48048	2.33232			percent of total	E7.5	E8.5	E9.5				mmu-mir-21a	2697.72	338.165	427.013		3.431	2.52913	2.63044
mmu-let-7f-2	977.664	60.3806	166.276		mmu-let-7f-2	977.664	24692.7	3.95932			mmu-let-7f-2	60.3806	3062.34	1.97172					mmu-let-7f-2	166.276	6002.56	2.77008				mmu-let-7f-2	3.95932	1.97172	2.77008			mmu-mir-21a	10.9252	11.0427	7.11385				mmu-mir-292a	1649.96	84.6234	12.4961		3.21747	1.92749	1.09677
mmu-let-7a-2	914.134	87.8478	246.272		mmu-let-7a-2	914.134	24692.7	3.70204			mmu-let-7a-2	87.8478	3062.34	2.86865					mmu-let-7a-2	246.272	6002.56	4.10277				mmu-let-7a-2	3.70204	2.86865	4.10277			mmu-mir-292a	6.68197	2.76336	0.208179				mmu-mir-6236	1609.45	527.212	1240.17		3.20668	2.72199	3.09348
mmu-let-7a-1	878.713	74.55	214.759		mmu-let-7a-1	878.713	24692.7	3.55859			mmu-let-7a-1	74.55	3062.34	2.43441					mmu-let-7a-1	214.759	6002.56	3.57778				mmu-let-7a-1	3.55859	2.43441	3.57778			mmu-mir-6236	6.51792	17.216	20.6607				mmu-let-7c-1	1179.58	62.8346	150.461		3.07173	1.7982	2.17742
mmu-mir-146b	782.567	20.3337	33.7276		mmu-mir-146b	782.567	24692.7	3.16923			mmu-mir-146b	20.3337	3062.34	0.663992					mmu-mir-146b	33.7276	6002.56	0.561887				mmu-mir-146b	3.16923	0.663992	0.561887			mmu-let-7c-1	4.77703	2.05185	2.50662				mmu-let-7c-2	1158.74	65.6592	176.583		3.06399	1.8173	2.24695
mmu-let-7f-1	774.045	69.8935	139.42		mmu-let-7f-1	774.045	24692.7	3.13471			mmu-let-7f-1	69.8935	3062.34	2.28236					mmu-let-7f-1	139.42	6002.56	2.32268				mmu-let-7f-1	3.13471	2.28236	2.32268			mmu-let-7c-2	4.69265	2.14408	2.9418
mmu-mir-295	718.211	42.3861	7.56403		mmu-mir-295	718.211	24692.7	2.90859			mmu-mir-295	42.3861	3062.34	1.38411					mmu-mir-295	7.56403	6002.56	0.126013				mmu-mir-295	2.90859	1.38411	0.126013			sum	33.5947	35.218	33.4311
mmu-mir-669c	671.106	7.03927	6.45567		mmu-mir-669c	671.106	24692.7	2.71783			mmu-mir-669c	7.03927	3062.34	0.229866					mmu-mir-669c	6.45567	6002.56	0.107549				mmu-mir-669c	2.71783	0.229866	0.107549			others	66.4053	64.782	66.5689
mmu-mir-7a-1	589.087	182.45	350.83		mmu-mir-7a-1	589.087	24692.7	2.38567			mmu-mir-7a-1	182.45	3062.34	5.95785					mmu-mir-7a-1	350.83	6002.56	5.84467				mmu-mir-7a-1	2.38567	5.95785	5.84467
mmu-mir-99b	540.598	65.3204	298.008		mmu-mir-99b	540.598	24692.7	2.1893			mmu-mir-99b	65.3204	3062.34	2.13302					mmu-mir-99b	298.008	6002.56	4.96468				mmu-mir-99b	2.1893	2.13302	4.96468
mmu-let-7g	530.862	40.4029	97.5357		mmu-let-7g	530.862	24692.7	2.14987			mmu-let-7g	40.4029	3062.34	1.31935					mmu-let-7g	97.5357	6002.56	1.6249				mmu-let-7g	2.14987	1.31935	1.6249
mmu-mir-294	510.489	22.4094	3.90054		mmu-mir-294	510.489	24692.7	2.06737			mmu-mir-294	22.4094	3062.34	0.731775					mmu-mir-294	3.90054	6002.56	0.0649812				mmu-mir-294	2.06737	0.731775	0.0649812
mmu-mir-10b	440.749	2.00336	1.4051		mmu-mir-10b	440.749	24692.7	1.78494			mmu-mir-10b	2.00336	3062.34	0.0654192					mmu-mir-10b	1.4051	6002.56	0.0234083				mmu-mir-10b	1.78494	0.0654192	0.0234083
mmu-mir-143	419.158	45.8762	149.072		mmu-mir-143	419.158	24692.7	1.6975			mmu-mir-143	45.8762	3062.34	1.49808					mmu-mir-143	149.072	6002.56	2.48347				mmu-mir-143	1.6975	1.49808	2.48347
mmu-mir-7a-2	415.234	141.105	269.576		mmu-mir-7a-2	415.234	24692.7	1.68161			mmu-mir-7a-2	141.105	3062.34	4.60774					mmu-mir-7a-2	269.576	6002.56	4.49101				mmu-mir-7a-2	1.68161	4.60774	4.49101
mmu-mir-125a	336.453	51.6164	121.367		mmu-mir-125a	336.453	24692.7	1.36256			mmu-mir-125a	51.6164	3062.34	1.68552					mmu-mir-125a	121.367	6002.56	2.02191				mmu-mir-125a	1.36256	1.68552	2.02191
mmu-mir-26b	333.685	201.981	227.724		mmu-mir-26b	333.685	24692.7	1.35135			mmu-mir-26b	201.981	3062.34	6.59564					mmu-mir-26b	227.724	6002.56	3.79377				mmu-mir-26b	1.35135	6.59564	3.79377
mmu-mir-467e	326.24	5.92862	2.51487		mmu-mir-467e	326.24	24692.7	1.3212			mmu-mir-467e	5.92862	3062.34	0.193598					mmu-mir-467e	2.51487	6002.56	0.0418966				mmu-mir-467e	1.3212	0.193598	0.0418966
mmu-let-7i	298.929	14.6596	16.7057		mmu-let-7i	298.929	24692.7	1.2106			mmu-let-7i	14.6596	3062.34	0.478707					mmu-let-7i	16.7057	6002.56	0.27831				mmu-let-7i	1.2106	0.478707	0.27831
mmu-mir-291a	294.45	19.7392	1.37666		mmu-mir-291a	294.45	24692.7	1.19246			mmu-mir-291a	19.7392	3062.34	0.644579					mmu-mir-291a	1.37666	6002.56	0.0229345				mmu-mir-291a	1.19246	0.644579	0.0229345
mmu-mir-23a	239.753	20.4224	37.4632		mmu-mir-23a	239.753	24692.7	0.970946			mmu-mir-23a	20.4224	3062.34	0.666887					mmu-mir-23a	37.4632	6002.56	0.62412				mmu-mir-23a	0.970946	0.666887	0.62412
mmu-mir-23b	233.812	57.8515	75.9404		mmu-mir-23b	233.812	24692.7	0.946886			mmu-mir-23b	57.8515	3062.34	1.88913					mmu-mir-23b	75.9404	6002.56	1.26513				mmu-mir-23b	0.946886	1.88913	1.26513
mmu-mir-181a-1	231.621	24.241	139.259		mmu-mir-181a-1	231.621	24692.7	0.938014			mmu-mir-181a-1	24.241	3062.34	0.791585					mmu-mir-181a-1	139.259	6002.56	2.31999				mmu-mir-181a-1	0.938014	0.791585	2.31999
mmu-mir-181a-2	205.944	20.1044	137.712		mmu-mir-181a-2	205.944	24692.7	0.834027			mmu-mir-181a-2	20.1044	3062.34	0.656505					mmu-mir-181a-2	137.712	6002.56	2.29423				mmu-mir-181a-2	0.834027	0.656505	2.29423
mmu-let-7d	199.54	18.2509	35.5637		mmu-let-7d	199.54	24692.7	0.808093			mmu-let-7d	18.2509	3062.34	0.595979					mmu-let-7d	35.5637	6002.56	0.592476				mmu-let-7d	0.808093	0.595979	0.592476
mmu-mir-467c	192.364	5.49776	1.10217		mmu-mir-467c	192.364	24692.7	0.779032			mmu-mir-467c	5.49776	3062.34	0.179528					mmu-mir-467c	1.10217	6002.56	0.0183617				mmu-mir-467c	0.779032	0.179528	0.0183617
mmu-let-7e	181.12	9.84323	37.6315		mmu-let-7e	181.12	24692.7	0.733497			mmu-let-7e	9.84323	3062.34	0.321428					mmu-let-7e	37.6315	6002.56	0.626925				mmu-let-7e	0.733497	0.321428	0.626925
mmu-mir-320	179.606	67.6667	117.341		mmu-mir-320	179.606	24692.7	0.727365			mmu-mir-320	67.6667	3062.34	2.20964					mmu-mir-320	117.341	6002.56	1.95484				mmu-mir-320	0.727365	2.20964	1.95484
mmu-mir-351	167.487	50.2847	97.6512		mmu-mir-351	167.487	24692.7	0.678287			mmu-mir-351	50.2847	3062.34	1.64204					mmu-mir-351	97.6512	6002.56	1.62683				mmu-mir-351	0.678287	1.64204	1.62683
mmu-mir-196b	152.905	0.612565	0.01		mmu-mir-196b	152.905	24692.7	0.619232			mmu-mir-196b	0.612565	3062.34	0.0200032					mmu-mir-196b	0.01	6002.56	0.000166596				mmu-mir-196b	0.619232	0.0200032	0.000166596
mmu-mir-27b	140.528	34.5233	51.207		mmu-mir-27b	140.528	24692.7	0.569108			mmu-mir-27b	34.5233	3062.34	1.12735					mmu-mir-27b	51.207	6002.56	0.853086				mmu-mir-27b	0.569108	1.12735	0.853086
mmu-mir-291b	138.775	8.73055	0.808261		mmu-mir-291b	138.775	24692.7	0.562007			mmu-mir-291b	8.73055	3062.34	0.285094					mmu-mir-291b	0.808261	6002.56	0.0134653				mmu-mir-291b	0.562007	0.285094	0.0134653
mmu-mir-181b-1	128.488	14.4512	76.1035		mmu-mir-181b-1	128.488	24692.7	0.520349			mmu-mir-181b-1	14.4512	3062.34	0.471899					mmu-mir-181b-1	76.1035	6002.56	1.26785				mmu-mir-181b-1	0.520349	0.471899	1.26785
mmu-mir-148a	127.359	87.8138	92.2518		mmu-mir-148a	127.359	24692.7	0.515775			mmu-mir-148a	87.8138	3062.34	2.86754					mmu-mir-148a	92.2518	6002.56	1.53687				mmu-mir-148a	0.515775	2.86754	1.53687
mmu-mir-10a	122.904	1.69809	13.3333		mmu-mir-10a	122.904	24692.7	0.497735			mmu-mir-10a	1.69809	3062.34	0.0554508					mmu-mir-10a	13.3333	6002.56	0.222127				mmu-mir-10a	0.497735	0.0554508	0.222127
mmu-mir-181b-2	108.348	7.49884	67.6292		mmu-mir-181b-2	108.348	24692.7	0.438787			mmu-mir-181b-2	7.49884	3062.34	0.244873					mmu-mir-181b-2	67.6292	6002.56	1.12667				mmu-mir-181b-2	0.438787	0.244873	1.12667
mmu-mir-6240	102.401	50.7134	83.389		mmu-mir-6240	102.401	24692.7	0.414703			mmu-mir-6240	50.7134	3062.34	1.65604					mmu-mir-6240	83.389	6002.56	1.38922				mmu-mir-6240	0.414703	1.65604	1.38922
mmu-mir-378a	91.8768	11.4092	9.6096		mmu-mir-378a	91.8768	24692.7	0.372081			mmu-mir-378a	11.4092	3062.34	0.372563					mmu-mir-378a	9.6096	6002.56	0.160092				mmu-mir-378a	0.372081	0.372563	0.160092
mmu-mir-128-1	88.7443	52.1819	58.3549		mmu-mir-128-1	88.7443	24692.7	0.359395			mmu-mir-128-1	52.1819	3062.34	1.70399					mmu-mir-128-1	58.3549	6002.56	0.972167				mmu-mir-128-1	0.359395	1.70399	0.972167
mmu-mir-22	86.5624	22.7807	39.9122		mmu-mir-22	86.5624	24692.7	0.350559			mmu-mir-22	22.7807	3062.34	0.7439					mmu-mir-22	39.9122	6002.56	0.664919				mmu-mir-22	0.350559	0.7439	0.664919
mmu-mir-98	82.7791	4.00828	7.66313		mmu-mir-98	82.7791	24692.7	0.335237			mmu-mir-98	4.00828	3062.34	0.130889					mmu-mir-98	7.66313	6002.56	0.127664				mmu-mir-98	0.335237	0.130889	0.127664
mmu-mir-155	77.8319	8.02361	3.52555		mmu-mir-155	77.8319	24692.7	0.315202			mmu-mir-155	8.02361	3062.34	0.262009					mmu-mir-155	3.52555	6002.56	0.0587341				mmu-mir-155	0.315202	0.262009	0.0587341
mmu-mir-322	76.0432	17.2061	41.1295		mmu-mir-322	76.0432	24692.7	0.307958			mmu-mir-322	17.2061	3062.34	0.56186					mmu-mir-322	41.1295	6002.56	0.6852				mmu-mir-322	0.307958	0.56186	0.6852
mmu-mir-421	74.3321	51.6805	62.6938		mmu-mir-421	74.3321	24692.7	0.301029			mmu-mir-421	51.6805	3062.34	1.68761					mmu-mir-421	62.6938	6002.56	1.04445				mmu-mir-421	0.301029	1.68761	1.04445
mmu-mir-466d	63.9669	1.34079	1.93746		mmu-mir-466d	63.9669	24692.7	0.259052			mmu-mir-466d	1.34079	3062.34	0.0437832					mmu-mir-466d	1.93746	6002.56	0.0322773				mmu-mir-466d	0.259052	0.0437832	0.0322773
mmu-mir-467d	50.1988	3.34141	1.09176		mmu-mir-467d	50.1988	24692.7	0.203294			mmu-mir-467d	3.34141	3062.34	0.109113					mmu-mir-467d	1.09176	6002.56	0.0181882				mmu-mir-467d	0.203294	0.109113	0.0181882
mmu-mir-465c-1	49.4275	0.01	1.37666		mmu-mir-465c-1	49.4275	24692.7	0.200171			mmu-mir-465c-1	0.01	3062.34	0.000326548					mmu-mir-465c-1	1.37666	6002.56	0.0229345				mmu-mir-465c-1	0.200171	0.000326548	0.0229345
mmu-mir-465c-2	49.4275	0.01	1.37666		mmu-mir-465c-2	49.4275	24692.7	0.200171			mmu-mir-465c-2	0.01	3062.34	0.000326548					mmu-mir-465c-2	1.37666	6002.56	0.0229345				mmu-mir-465c-2	0.200171	0.000326548	0.0229345
mmu-mir-672	49.0579	1.3951	1.32261		mmu-mir-672	49.0579	24692.7	0.198674			mmu-mir-672	1.3951	3062.34	0.0455566					mmu-mir-672	1.32261	6002.56	0.0220341				mmu-mir-672	0.198674	0.0455566	0.0220341
mmu-mir-15b	47.9158	37.249	39.3722		mmu-mir-15b	47.9158	24692.7	0.194048			mmu-mir-15b	37.249	3062.34	1.21636					mmu-mir-15b	39.3722	6002.56	0.655924				mmu-mir-15b	0.194048	1.21636	0.655924
mmu-mir-465b-1	47.3087	0.01	1.30318		mmu-mir-465b-1	47.3087	24692.7	0.19159			mmu-mir-465b-1	0.01	3062.34	0.000326548					mmu-mir-465b-1	1.30318	6002.56	0.0217104				mmu-mir-465b-1	0.19159	0.000326548	0.0217104
mmu-mir-465b-2	47.3087	0.01	1.30318		mmu-mir-465b-2	47.3087	24692.7	0.19159			mmu-mir-465b-2	0.01	3062.34	0.000326548					mmu-mir-465b-2	1.30318	6002.56	0.0217104				mmu-mir-465b-2	0.19159	0.000326548	0.0217104
mmu-mir-669l	46.876	1.3109	0.917773		mmu-mir-669l	46.876	24692.7	0.189838			mmu-mir-669l	1.3109	3062.34	0.042807					mmu-mir-669l	0.917773	6002.56	0.0152897				mmu-mir-669l	0.189838	0.042807	0.0152897
mmu-mir-290a	43.0455	1.36794	0.146957		mmu-mir-290a	43.0455	24692.7	0.174325			mmu-mir-290a	1.36794	3062.34	0.0446699					mmu-mir-290a	0.146957	6002.56	0.00244823				mmu-mir-290a	0.174325	0.0446699	0.00244823
mmu-mir-29a	40.1517	13.3199	14.8342		mmu-mir-29a	40.1517	24692.7	0.162605			mmu-mir-29a	13.3199	3062.34	0.434959					mmu-mir-29a	14.8342	6002.56	0.24713				mmu-mir-29a	0.162605	0.434959	0.24713
mmu-mir-871	35.9449	0.01	0.01		mmu-mir-871	35.9449	24692.7	0.145569			mmu-mir-871	0.01	3062.34	0.000326548					mmu-mir-871	0.01	6002.56	0.000166596				mmu-mir-871	0.145569	0.000326548	0.000166596
mmu-mir-465a	31.9792	0.01	1.08275		mmu-mir-465a	31.9792	24692.7	0.129509			mmu-mir-465a	0.01	3062.34	0.000326548					mmu-mir-465a	1.08275	6002.56	0.0180381				mmu-mir-465a	0.129509	0.000326548	0.0180381
mmu-mir-503	31.6199	6.80841	16.8811		mmu-mir-503	31.6199	24692.7	0.128054			mmu-mir-503	6.80841	3062.34	0.222327					mmu-mir-503	16.8811	6002.56	0.281232				mmu-mir-503	0.128054	0.222327	0.281232
mmu-mir-7b	31.4096	8.30063	18.8248		mmu-mir-7b	31.4096	24692.7	0.127202			mmu-mir-7b	8.30063	3062.34	0.271055					mmu-mir-7b	18.8248	6002.56	0.313612				mmu-mir-7b	0.127202	0.271055	0.313612
mmu-mir-466b-3	30.4075	0.198685	0.0734783		mmu-mir-466b-3	30.4075	24692.7	0.123144			mmu-mir-466b-3	0.198685	3062.34	0.00648801					mmu-mir-466b-3	0.0734783	6002.56	0.00122412				mmu-mir-466b-3	0.123144	0.00648801	0.00122412
mmu-mir-181d	27.7106	2.91102	13.5518		mmu-mir-181d	27.7106	24692.7	0.112222			mmu-mir-181d	2.91102	3062.34	0.0950586					mmu-mir-181d	13.5518	6002.56	0.225767				mmu-mir-181d	0.112222	0.0950586	0.225767
mmu-mir-5121	26.4297	4.31269	6.77238		mmu-mir-5121	26.4297	24692.7	0.107034			mmu-mir-5121	4.31269	3062.34	0.14083					mmu-mir-5121	6.77238	6002.56	0.112825				mmu-mir-5121	0.107034	0.14083	0.112825
mmu-mir-669o	24.5265	0.627513	0.367392		mmu-mir-669o	24.5265	24692.7	0.099327			mmu-mir-669o	0.627513	3062.34	0.0204913					mmu-mir-669o	0.367392	6002.56	0.00612058				mmu-mir-669o	0.099327	0.0204913	0.00612058
mmu-mir-145a	23.1566	1.4073	6.3912		mmu-mir-145a	23.1566	24692.7	0.093779			mmu-mir-145a	1.4073	3062.34	0.0459552					mmu-mir-145a	6.3912	6002.56	0.106475				mmu-mir-145a	0.093779	0.0459552	0.106475
mmu-mir-466g	19.692	0.541747	0.220435		mmu-mir-466g	19.692	24692.7	0.0797482			mmu-mir-466g	0.541747	3062.34	0.0176906					mmu-mir-466g	0.220435	6002.56	0.00367235				mmu-mir-466g	0.0797482	0.0176906	0.00367235
mmu-mir-470	15.8869	0.01	0.01		mmu-mir-470	15.8869	24692.7	0.0643384			mmu-mir-470	0.01	3062.34	0.000326548					mmu-mir-470	0.01	6002.56	0.000166596				mmu-mir-470	0.0643384	0.000326548	0.000166596
mmu-mir-15a	15.3398	7.76952	10.9066		mmu-mir-15a	15.3398	24692.7	0.0621226			mmu-mir-15a	7.76952	3062.34	0.253712					mmu-mir-15a	10.9066	6002.56	0.181699				mmu-mir-15a	0.0621226	0.253712	0.181699
mmu-mir-297a-3	14.7223	0.01	0.88174		mmu-mir-297a-3	14.7223	24692.7	0.0596222			mmu-mir-297a-3	0.01	3062.34	0.000326548					mmu-mir-297a-3	0.88174	6002.56	0.0146894				mmu-mir-297a-3	0.0596222	0.000326548	0.0146894
mmu-mir-297a-4	14.7223	0.01	0.88174		mmu-mir-297a-4	14.7223	24692.7	0.0596222			mmu-mir-297a-4	0.01	3062.34	0.000326548					mmu-mir-297a-4	0.88174	6002.56	0.0146894				mmu-mir-297a-4	0.0596222	0.000326548	0.0146894
mmu-mir-3074-1	14.1546	0.934812	4.28736		mmu-mir-3074-1	14.1546	24692.7	0.057323			mmu-mir-3074-1	0.934812	3062.34	0.0305261					mmu-mir-3074-1	4.28736	6002.56	0.0714255				mmu-mir-3074-1	0.057323	0.0305261	0.0714255
mmu-mir-669m-1	12.2393	0.0857656	0.62386		mmu-mir-669m-1	12.2393	24692.7	0.0495666			mmu-mir-669m-1	0.0857656	3062.34	0.00280066					mmu-mir-669m-1	0.62386	6002.56	0.0103932				mmu-mir-669m-1	0.0495666	0.00280066	0.0103932
mmu-mir-669m-2	12.2393	0.0857656	0.62386		mmu-mir-669m-2	12.2393	24692.7	0.0495666			mmu-mir-669m-2	0.0857656	3062.34	0.00280066					mmu-mir-669m-2	0.62386	6002.56	0.0103932				mmu-mir-669m-2	0.0495666	0.00280066	0.0103932
mmu-mir-297b	11.574	0.01	0.88174		mmu-mir-297b	11.574	24692.7	0.0468723			mmu-mir-297b	0.01	3062.34	0.000326548					mmu-mir-297b	0.88174	6002.56	0.0146894				mmu-mir-297b	0.0468723	0.000326548	0.0146894
mmu-mir-297c	11.3911	0.01	0.88174		mmu-mir-297c	11.3911	24692.7	0.0461313			mmu-mir-297c	0.01	3062.34	0.000326548					mmu-mir-297c	0.88174	6002.56	0.0146894				mmu-mir-297c	0.0461313	0.000326548	0.0146894
mmu-mir-1198	11.0833	6.88902	6.89513		mmu-mir-1198	11.0833	24692.7	0.0448848			mmu-mir-1198	6.88902	3062.34	0.224959					mmu-mir-1198	6.89513	6002.56	0.11487				mmu-mir-1198	0.0448848	0.224959	0.11487
mmu-mir-669b	8.9747	0.0857656	0.62386		mmu-mir-669b	8.9747	24692.7	0.0363456			mmu-mir-669b	0.0857656	3062.34	0.00280066					mmu-mir-669b	0.62386	6002.56	0.0103932				mmu-mir-669b	0.0363456	0.00280066	0.0103932
mmu-mir-5126	8.84807	1.82119	5.61615		mmu-mir-5126	8.84807	24692.7	0.0358327			mmu-mir-5126	1.82119	3062.34	0.0594704					mmu-mir-5126	5.61615	6002.56	0.0935626				mmu-mir-5126	0.0358327	0.0594704	0.0935626
mmu-mir-146a	8.66509	2.45934	4.90981		mmu-mir-146a	8.66509	24692.7	0.0350917			mmu-mir-146a	2.45934	3062.34	0.0803092					mmu-mir-146a	4.90981	6002.56	0.0817952				mmu-mir-146a	0.0350917	0.0803092	0.0817952
mmu-mir-574	8.30942	0.483135	3.00078		mmu-mir-574	8.30942	24692.7	0.0336513			mmu-mir-574	0.483135	3062.34	0.0157767					mmu-mir-574	3.00078	6002.56	0.0499917				mmu-mir-574	0.0336513	0.0157767	0.0499917
mmu-mir-196a-2	8.27003	0.01	0.93579		mmu-mir-196a-2	8.27003	24692.7	0.0334918			mmu-mir-196a-2	0.01	3062.34	0.000326548					mmu-mir-196a-2	0.93579	6002.56	0.0155899				mmu-mir-196a-2	0.0334918	0.000326548	0.0155899
mmu-mir-466a	7.77076	0.0857656	0.01		mmu-mir-466a	7.77076	24692.7	0.0314699			mmu-mir-466a	0.0857656	3062.34	0.00280066					mmu-mir-466a	0.01	6002.56	0.000166596				mmu-mir-466a	0.0314699	0.00280066	0.000166596
mmu-mir-204	7.57748	5.66271	6.66287		mmu-mir-204	7.57748	24692.7	0.0306871			mmu-mir-204	5.66271	3062.34	0.184914					mmu-mir-204	6.66287	6002.56	0.111				mmu-mir-204	0.0306871	0.184914	0.111
mmu-mir-365-1	7.52961	2.73589	2.49685		mmu-mir-365-1	7.52961	24692.7	0.0304933			mmu-mir-365-1	2.73589	3062.34	0.0893398					mmu-mir-365-1	2.49685	6002.56	0.0415964				mmu-mir-365-1	0.0304933	0.0893398	0.0415964
mmu-mir-466n	7.19273	0.112919	0.01		mmu-mir-466n	7.19273	24692.7	0.029129			mmu-mir-466n	0.112919	3062.34	0.00368735					mmu-mir-466n	0.01	6002.56	0.000166596				mmu-mir-466n	0.029129	0.00368735	0.000166596
mmu-mir-467a-4	6.87463	0.541747	0.146957		mmu-mir-467a-4	6.87463	24692.7	0.0278407			mmu-mir-467a-4	0.541747	3062.34	0.0176906					mmu-mir-467a-4	0.146957	6002.56	0.00244823				mmu-mir-467a-4	0.0278407	0.0176906	0.00244823
mmu-mir-467a-5	6.87463	0.541747	0.146957		mmu-mir-467a-5	6.87463	24692.7	0.0278407			mmu-mir-467a-5	0.541747	3062.34	0.0176906					mmu-mir-467a-5	0.146957	6002.56	0.00244823				mmu-mir-467a-5	0.0278407	0.0176906	0.00244823
mmu-mir-467a-7	6.87463	0.541747	0.146957		mmu-mir-467a-7	6.87463	24692.7	0.0278407			mmu-mir-467a-7	0.541747	3062.34	0.0176906					mmu-mir-467a-7	0.146957	6002.56	0.00244823				mmu-mir-467a-7	0.0278407	0.0176906	0.00244823
mmu-mir-467a-8	6.87463	0.541747	0.146957		mmu-mir-467a-8	6.87463	24692.7	0.0278407			mmu-mir-467a-8	0.541747	3062.34	0.0176906					mmu-mir-467a-8	0.146957	6002.56	0.00244823				mmu-mir-467a-8	0.0278407	0.0176906	0.00244823
mmu-mir-669h	6.63348	0.01	0.01		mmu-mir-669h	6.63348	24692.7	0.0268641			mmu-mir-669h	0.01	3062.34	0.000326548					mmu-mir-669h	0.01	6002.56	0.000166596				mmu-mir-669h	0.0268641	0.000326548	0.000166596
mmu-mir-668	6.61469	2.53721	4.53482		mmu-mir-668	6.61469	24692.7	0.0267881			mmu-mir-668	2.53721	3062.34	0.0828518					mmu-mir-668	4.53482	6002.56	0.075548				mmu-mir-668	0.0267881	0.0828518	0.075548
mmu-mir-5131	6.56683	1.96126	2.46842		mmu-mir-5131	6.56683	24692.7	0.0265942			mmu-mir-5131	1.96126	3062.34	0.0640444					mmu-mir-5131	2.46842	6002.56	0.0411227				mmu-mir-5131	0.0265942	0.0640444	0.0411227
mmu-mir-467a-2	6.53774	0.541747	0.146957		mmu-mir-467a-2	6.53774	24692.7	0.0264764			mmu-mir-467a-2	0.541747	3062.34	0.0176906					mmu-mir-467a-2	0.146957	6002.56	0.00244823				mmu-mir-467a-2	0.0264764	0.0176906	0.00244823
mmu-mir-1839	6.25903	2.81735	3.7564		mmu-mir-1839	6.25903	24692.7	0.0253477			mmu-mir-1839	2.81735	3062.34	0.0919999					mmu-mir-1839	3.7564	6002.56	0.06258				mmu-mir-1839	0.0253477	0.0919999	0.06258
mmu-mir-743a	6.09482	0.01	0.01		mmu-mir-743a	6.09482	24692.7	0.0246827			mmu-mir-743a	0.01	3062.34	0.000326548					mmu-mir-743a	0.01	6002.56	0.000166596				mmu-mir-743a	0.0246827	0.000326548	0.000166596
mmu-mir-878	6.05726	0.01	0.808261		mmu-mir-878	6.05726	24692.7	0.0245306			mmu-mir-878	0.01	3062.34	0.000326548					mmu-mir-878	0.808261	6002.56	0.0134653				mmu-mir-878	0.0245306	0.000326548	0.0134653
mmu-mir-743b	5.69129	0.01	0.01		mmu-mir-743b	5.69129	24692.7	0.0230485			mmu-mir-743b	0.01	3062.34	0.000326548					mmu-mir-743b	0.01	6002.56	0.000166596				mmu-mir-743b	0.0230485	0.000326548	0.000166596
mmu-mir-297a-2	5.31502	0.01	0.01		mmu-mir-297a-2	5.31502	24692.7	0.0215247			mmu-mir-297a-2	0.01	3062.34	0.000326548					mmu-mir-297a-2	0.01	6002.56	0.000166596				mmu-mir-297a-2	0.0215247	0.000326548	0.000166596
mmu-mir-3095	4.37102	1.14211	1.91044		mmu-mir-3095	4.37102	24692.7	0.0177017			mmu-mir-3095	1.14211	3062.34	0.0372952					mmu-mir-3095	1.91044	6002.56	0.031827				mmu-mir-3095	0.0177017	0.0372952	0.031827
mmu-mir-669f	4.32315	0.01	0.01		mmu-mir-669f	4.32315	24692.7	0.0175078			mmu-mir-669f	0.01	3062.34	0.000326548					mmu-mir-669f	0.01	6002.56	0.000166596				mmu-mir-669f	0.0175078	0.000326548	0.000166596
mmu-mir-196a-1	3.90932	0.01	0.146957		mmu-mir-196a-1	3.90932	24692.7	0.0158319			mmu-mir-196a-1	0.01	3062.34	0.000326548					mmu-mir-196a-1	0.146957	6002.56	0.00244823				mmu-mir-196a-1	0.0158319	0.000326548	0.00244823
mmu-mir-741	3.81358	0.01	0.01		mmu-mir-741	3.81358	24692.7	0.0154442			mmu-mir-741	0.01	3062.34	0.000326548					mmu-mir-741	0.01	6002.56	0.000166596				mmu-mir-741	0.0154442	0.000326548	0.000166596
mmu-mir-466b-8	3.67846	0.01	0.01		mmu-mir-466b-8	3.67846	24692.7	0.014897			mmu-mir-466b-8	0.01	3062.34	0.000326548					mmu-mir-466b-8	0.01	6002.56	0.000166596				mmu-mir-466b-8	0.014897	0.000326548	0.000166596
mmu-mir-466e	3.67846	0.01	0.01		mmu-mir-466e	3.67846	24692.7	0.014897			mmu-mir-466e	0.01	3062.34	0.000326548					mmu-mir-466e	0.01	6002.56	0.000166596				mmu-mir-466e	0.014897	0.000326548	0.000166596
mmu-mir-1964	3.36036	1.67094	2.21195		mmu-mir-1964	3.36036	24692.7	0.0136087			mmu-mir-1964	1.67094	3062.34	0.0545641					mmu-mir-1964	2.21195	6002.56	0.0368501				mmu-mir-1964	0.0136087	0.0545641	0.0368501
mmu-mir-29b-1	3.36036	0.01	0.31193		mmu-mir-29b-1	3.36036	24692.7	0.0136087			mmu-mir-29b-1	0.01	3062.34	0.000326548					mmu-mir-29b-1	0.31193	6002.56	0.00519662				mmu-mir-29b-1	0.0136087	0.000326548	0.00519662
mmu-mir-144	3.1586	0.28445	1.49659		mmu-mir-144	3.1586	24692.7	0.0127916			mmu-mir-144	0.28445	3062.34	0.00928866					mmu-mir-144	1.49659	6002.56	0.0249326				mmu-mir-144	0.0127916	0.00928866	0.0249326
mmu-let-7j	3.07135	0.01	1.04671		mmu-let-7j	3.07135	24692.7	0.0124383			mmu-let-7j	0.01	3062.34	0.000326548					mmu-let-7j	1.04671	6002.56	0.0174378				mmu-let-7j	0.0124383	0.000326548	0.0174378
mmu-mir-664	2.70538	0.686125	0.835287		mmu-mir-664	2.70538	24692.7	0.0109562			mmu-mir-664	0.686125	3062.34	0.0224052					mmu-mir-664	0.835287	6002.56	0.0139155				mmu-mir-664	0.0109562	0.0224052	0.0139155
mmu-let-7k	2.70538	0.612565	0.62386		mmu-let-7k	2.70538	24692.7	0.0109562			mmu-let-7k	0.612565	3062.34	0.0200032					mmu-let-7k	0.62386	6002.56	0.0103932				mmu-let-7k	0.0109562	0.0200032	0.0103932
mmu-mir-1188	2.65751	1.91759	1.99151		mmu-mir-1188	2.65751	24692.7	0.0107623			mmu-mir-1188	1.91759	3062.34	0.0626186					mmu-mir-1188	1.99151	6002.56	0.0331777				mmu-mir-1188	0.0107623	0.0626186	0.0331777
mmu-mir-463	2.56178	0.01	0.01		mmu-mir-463	2.56178	24692.7	0.0103746			mmu-mir-463	0.01	3062.34	0.000326548					mmu-mir-463	0.01	6002.56	0.000166596				mmu-mir-463	0.0103746	0.000326548	0.000166596
mmu-mir-1843a	2.47453	0.311604	1.48758		mmu-mir-1843a	2.47453	24692.7	0.0100213			mmu-mir-1843a	0.311604	3062.34	0.0101754					mmu-mir-1843a	1.48758	6002.56	0.0247825				mmu-mir-1843a	0.0100213	0.0101754	0.0247825
mmu-mir-881	2.42666	0.01	0.01		mmu-mir-881	2.42666	24692.7	0.00982744			mmu-mir-881	0.01	3062.34	0.000326548					mmu-mir-881	0.01	6002.56	0.000166596				mmu-mir-881	0.00982744	0.000326548	0.000166596
mmu-mir-1955	2.32063	0.68182	0.808261		mmu-mir-1955	2.32063	24692.7	0.00939802			mmu-mir-1955	0.68182	3062.34	0.0222647					mmu-mir-1955	0.808261	6002.56	0.0134653				mmu-mir-1955	0.00939802	0.0222647	0.0134653
mmu-mir-669e	2.27276	0.01	0.01		mmu-mir-669e	2.27276	24692.7	0.00920417			mmu-mir-669e	0.01	3062.34	0.000326548					mmu-mir-669e	0.01	6002.56	0.000166596				mmu-mir-669e	0.00920417	0.000326548	0.000166596
mmu-mir-7032	2.13764	0.01	0.62386		mmu-mir-7032	2.13764	24692.7	0.00865698			mmu-mir-7032	0.01	3062.34	0.000326548					mmu-mir-7032	0.62386	6002.56	0.0103932				mmu-mir-7032	0.00865698	0.000326548	0.0103932
mmu-mir-3962	2.00253	0.01	0.0734783		mmu-mir-3962	2.00253	24692.7	0.00810978			mmu-mir-3962	0.01	3062.34	0.000326548					mmu-mir-3962	0.0734783	6002.56	0.00122412				mmu-mir-3962	0.00810978	0.000326548	0.00122412
mmu-mir-142b	1.92557	0.01	0.467895		mmu-mir-142b	1.92557	24692.7	0.00779815			mmu-mir-142b	0.01	3062.34	0.000326548					mmu-mir-142b	0.467895	6002.56	0.00779493				mmu-mir-142b	0.00779815	0.000326548	0.00779493
mmu-mir-466f-1	1.92557	0.01	0.01		mmu-mir-466f-1	1.92557	24692.7	0.00779815			mmu-mir-466f-1	0.01	3062.34	0.000326548					mmu-mir-466f-1	0.01	6002.56	0.000166596				mmu-mir-466f-1	0.00779815	0.000326548	0.000166596
mmu-mir-466h	1.80076	0.01	0.155965		mmu-mir-466h	1.80076	24692.7	0.00729267			mmu-mir-466h	0.01	3062.34	0.000326548					mmu-mir-466h	0.155965	6002.56	0.00259831				mmu-mir-466h	0.00729267	0.000326548	0.00259831
mmu-mir-467b	1.61777	0.01	0.01		mmu-mir-467b	1.61777	24692.7	0.00655162			mmu-mir-467b	0.01	3062.34	0.000326548					mmu-mir-467b	0.01	6002.56	0.000166596				mmu-mir-467b	0.00655162	0.000326548	0.000166596
mmu-mir-467a-1	1.55961	0.01	0.01		mmu-mir-467a-1	1.55961	24692.7	0.00631606			mmu-mir-467a-1	0.01	3062.34	0.000326548					mmu-mir-467a-1	0.01	6002.56	0.000166596				mmu-mir-467a-1	0.00631606	0.000326548	0.000166596
mmu-mir-8094	1.55961	0.01	0.01		mmu-mir-8094	1.55961	24692.7	0.00631606			mmu-mir-8094	0.01	3062.34	0.000326548					mmu-mir-8094	0.01	6002.56	0.000166596				mmu-mir-8094	0.00631606	0.000326548	0.000166596
mmu-mir-935	1.54082	0.612565	0.605843		mmu-mir-935	1.54082	24692.7	0.00623999			mmu-mir-935	0.612565	3062.34	0.0200032					mmu-mir-935	0.605843	6002.56	0.0100931				mmu-mir-935	0.00623999	0.0200032	0.0100931
mmu-mir-3064	1.54082	0.451677	0.44087		mmu-mir-3064	1.54082	24692.7	0.00623999			mmu-mir-3064	0.451677	3062.34	0.0147494					mmu-mir-3064	0.44087	6002.56	0.0073447				mmu-mir-3064	0.00623999	0.0147494	0.0073447
mmu-mir-5123	1.46387	0.343062	0.93579		mmu-mir-5123	1.46387	24692.7	0.00592836			mmu-mir-5123	0.343062	3062.34	0.0112026					mmu-mir-5123	0.93579	6002.56	0.0155899				mmu-mir-5123	0.00592836	0.0112026	0.0155899
mmu-mir-466b-2	1.40571	0.01	0.155965		mmu-mir-466b-2	1.40571	24692.7	0.0056928			mmu-mir-466b-2	0.01	3062.34	0.000326548					mmu-mir-466b-2	0.155965	6002.56	0.00259831				mmu-mir-466b-2	0.0056928	0.000326548	0.00259831
mmu-mir-466b-1	1.40571	0.01	0.01		mmu-mir-466b-1	1.40571	24692.7	0.0056928			mmu-mir-466b-1	0.01	3062.34	0.000326548					mmu-mir-466b-1	0.01	6002.56	0.000166596				mmu-mir-466b-1	0.0056928	0.000326548	0.000166596
mmu-mir-466b-4	1.40571	0.01	0.01		mmu-mir-466b-4	1.40571	24692.7	0.0056928			mmu-mir-466b-4	0.01	3062.34	0.000326548					mmu-mir-466b-4	0.01	6002.56	0.000166596				mmu-mir-466b-4	0.0056928	0.000326548	0.000166596
mmu-mir-466b-5	1.40571	0.01	0.01		mmu-mir-466b-5	1.40571	24692.7	0.0056928			mmu-mir-466b-5	0.01	3062.34	0.000326548					mmu-mir-466b-5	0.01	6002.56	0.000166596				mmu-mir-466b-5	0.0056928	0.000326548	0.000166596
mmu-mir-466b-6	1.40571	0.01	0.01		mmu-mir-466b-6	1.40571	24692.7	0.0056928			mmu-mir-466b-6	0.01	3062.34	0.000326548					mmu-mir-466b-6	0.01	6002.56	0.000166596				mmu-mir-466b-6	0.0056928	0.000326548	0.000166596
mmu-mir-466b-7	1.40571	0.01	0.01		mmu-mir-466b-7	1.40571	24692.7	0.0056928			mmu-mir-466b-7	0.01	3062.34	0.000326548					mmu-mir-466b-7	0.01	6002.56	0.000166596				mmu-mir-466b-7	0.0056928	0.000326548	0.000166596
mmu-mir-669p-1	1.29967	0.01	0.01		mmu-mir-669p-1	1.29967	24692.7	0.00526339			mmu-mir-669p-1	0.01	3062.34	0.000326548					mmu-mir-669p-1	0.01	6002.56	0.000166596				mmu-mir-669p-1	0.00526339	0.000326548	0.000166596
mmu-mir-669p-2	1.29967	0.01	0.01		mmu-mir-669p-2	1.29967	24692.7	0.00526339			mmu-mir-669p-2	0.01	3062.34	0.000326548					mmu-mir-669p-2	0.01	6002.56	0.000166596				mmu-mir-669p-2	0.00526339	0.000326548	0.000166596
mmu-mir-669n	1.29967	0.01	0.01		mmu-mir-669n	1.29967	24692.7	0.00526339			mmu-mir-669n	0.01	3062.34	0.000326548					mmu-mir-669n	0.01	6002.56	0.000166596				mmu-mir-669n	0.00526339	0.000326548	0.000166596
mmu-mir-742	1.29967	0.01	0.01		mmu-mir-742	1.29967	24692.7	0.00526339			mmu-mir-742	0.01	3062.34	0.000326548					mmu-mir-742	0.01	6002.56	0.000166596				mmu-mir-742	0.00526339	0.000326548	0.000166596
mmu-mir-7650	1.28089	1.02488	1.06473		mmu-mir-7650	1.28089	24692.7	0.00518731			mmu-mir-7650	1.02488	3062.34	0.0334673					mmu-mir-7650	1.06473	6002.56	0.0177379				mmu-mir-7650	0.00518731	0.0334673	0.0177379
mmu-mir-7069	1.14577	0.01	0.541373		mmu-mir-7069	1.14577	24692.7	0.00464012			mmu-mir-7069	0.01	3062.34	0.000326548					mmu-mir-7069	0.541373	6002.56	0.00901904				mmu-mir-7069	0.00464012	0.000326548	0.00901904
mmu-mir-669d	1.0979	0.01	0.302922		mmu-mir-669d	1.0979	24692.7	0.00444627			mmu-mir-669d	0.01	3062.34	0.000326548					mmu-mir-669d	0.302922	6002.56	0.00504654				mmu-mir-669d	0.00444627	0.000326548	0.00504654
mmu-mir-297a-1	1.0979	0.01	0.01		mmu-mir-297a-1	1.0979	24692.7	0.00444627			mmu-mir-297a-1	0.01	3062.34	0.000326548					mmu-mir-297a-1	0.01	6002.56	0.000166596				mmu-mir-297a-1	0.00444627	0.000326548	0.000166596
mmu-mir-466m	1.06882	0.01	0.01		mmu-mir-466m	1.06882	24692.7	0.00432849			mmu-mir-466m	0.01	3062.34	0.000326548					mmu-mir-466m	0.01	6002.56	0.000166596				mmu-mir-466m	0.00432849	0.000326548	0.000166596
mmu-mir-466k	1.06882	0.01	0.01		mmu-mir-466k	1.06882	24692.7	0.00432849			mmu-mir-466k	0.01	3062.34	0.000326548					mmu-mir-466k	0.01	6002.56	0.000166596				mmu-mir-466k	0.00432849	0.000326548	0.000166596
mmu-mir-5709	1.03974	0.198685	0.62386		mmu-mir-5709	1.03974	24692.7	0.00421071			mmu-mir-5709	0.198685	3062.34	0.00648801					mmu-mir-5709	0.62386	6002.56	0.0103932				mmu-mir-5709	0.00421071	0.00648801	0.0103932
mmu-mir-7652	1.03974	0.01	0.293913		mmu-mir-7652	1.03974	24692.7	0.00421071			mmu-mir-7652	0.01	3062.34	0.000326548					mmu-mir-7652	0.293913	6002.56	0.00489646				mmu-mir-7652	0.00421071	0.000326548	0.00489646
mmu-mir-675	1.03974	0.198685	0.146957		mmu-mir-675	1.03974	24692.7	0.00421071			mmu-mir-675	0.198685	3062.34	0.00648801					mmu-mir-675	0.146957	6002.56	0.00244823				mmu-mir-675	0.00421071	0.00648801	0.00244823
mmu-mir-1190	1.03974	0.01	0.146957		mmu-mir-1190	1.03974	24692.7	0.00421071			mmu-mir-1190	0.01	3062.34	0.000326548					mmu-mir-1190	0.146957	6002.56	0.00244823				mmu-mir-1190	0.00421071	0.000326548	0.00244823
mmu-mir-1953	0.808887	0.736127	0.770817		mmu-mir-1953	0.808887	24692.7	0.00327581			mmu-mir-1953	0.736127	3062.34	0.0240381					mmu-mir-1953	0.770817	6002.56	0.0128415				mmu-mir-1953	0.00327581	0.0240381	0.0128415
mmu-mir-6366	0.779803	0.01	0.367392		mmu-mir-6366	0.779803	24692.7	0.00315803			mmu-mir-6366	0.01	3062.34	0.000326548					mmu-mir-6366	0.367392	6002.56	0.00612058				mmu-mir-6366	0.00315803	0.000326548	0.00612058
mmu-mir-3101	0.779803	0.01	0.229443		mmu-mir-3101	0.779803	24692.7	0.00315803			mmu-mir-3101	0.01	3062.34	0.000326548					mmu-mir-3101	0.229443	6002.56	0.00382242				mmu-mir-3101	0.00315803	0.000326548	0.00382242
mmu-mir-6401	0.731936	0.01	0.3764		mmu-mir-6401	0.731936	24692.7	0.00296418			mmu-mir-6401	0.01	3062.34	0.000326548					mmu-mir-6401	0.3764	6002.56	0.00627066				mmu-mir-6401	0.00296418	0.000326548	0.00627066
						24692.7						3062.34								6002.56

## Sheet: cluster 4
mmu-mir-219a-2	4
mmu-mir-488	4
mmu-mir-3099	4
mmu-mir-1958	4
mmu-mir-135a-2	4
mmu-mir-212	4
mmu-mir-1291	4
mmu-mir-695	4
mmu-mir-504	4
mmu-mir-3963	4
mmu-mir-219a-1	4
mmu-mir-32	4
mmu-mir-124-2	4
mmu-mir-135a-1	4
mmu-mir-708	4
mmu-mir-324	4
mmu-mir-8112	4
mmu-mir-124-1	4
mmu-mir-124-3	4
mmu-mir-872	4
mmu-mir-375	4
mmu-mir-218-2	4
mmu-mir-186	4
mmu-mir-135b	4
mmu-mir-92b	4
mmu-mir-298	4

## Sheet: cluster 4 expression
exon_name	WT_7.5	WT_8.5	WT_9.5		exon_name	WT_7.5		percent of total expression		exon_name	WT_8.5		percent of total expression			exon_name	WT_9.5		percent of total expression			percent of total	E7.5	E8.5	E9.5
mmu-mir-92b	148.295	827.867	132.818		mmu-mir-92b	148.295	648.302	22.8743		mmu-mir-92b	827.867	1881.97	43.9894			mmu-mir-92b	132.818	695.988	19.0834			mmu-mir-92b	22.8743	43.9894	19.0834
mmu-mir-298	152.298	275.674	215.551		mmu-mir-298	152.298	648.302	23.4919		mmu-mir-298	275.674	1881.97	14.6482			mmu-mir-298	215.551	695.988	30.9705			mmu-mir-298	23.4919	14.6482	30.9705
mmu-mir-135b	90.2772	180.329	31.1705		mmu-mir-135b	90.2772	648.302	13.9252		mmu-mir-135b	180.329	1881.97	9.58194			mmu-mir-135b	31.1705	695.988	4.4786			mmu-mir-135b	13.9252	9.58194	4.4786								exon_name	WT_7.5	WT_8.5	WT_9.5
mmu-mir-186	73.1912	87.3465	70.5546		mmu-mir-186	73.1912	648.302	11.2897		mmu-mir-186	87.3465	1881.97	4.64122			mmu-mir-186	70.5546	695.988	10.1373			mmu-mir-186	11.2897	4.64122	10.1373		percent of total	E7.5	E8.5	E9.5			mmu-mir-92b	148.295	827.867	132.818		2.17113	2.91796	2.12326
mmu-mir-375	23.6661	72.0171	31.0095		mmu-mir-375	23.6661	648.302	3.65048		mmu-mir-375	72.0171	1881.97	3.82668			mmu-mir-375	31.0095	695.988	4.45546			mmu-mir-375	3.65048	3.82668	4.45546		mmu-mir-92b	22.8743	43.9894	19.0834			mmu-mir-298	152.298	275.674	215.551		2.1827	2.4404	2.33355
mmu-mir-218-2	55.8968	67.9033	42.8916		mmu-mir-218-2	55.8968	648.302	8.62203		mmu-mir-218-2	67.9033	1881.97	3.6081			mmu-mir-218-2	42.8916	695.988	6.16269			mmu-mir-218-2	8.62203	3.6081	6.16269		mmu-mir-298	23.4919	14.6482	30.9705			mmu-mir-135b	90.2772	180.329	31.1705		1.95558	2.25607	1.49374
mmu-mir-135a-1	4.54552	50.1879	19.7842		mmu-mir-135a-1	4.54552	648.302	0.701142		mmu-mir-135a-1	50.1879	1881.97	2.66677			mmu-mir-135a-1	19.7842	695.988	2.84261			mmu-mir-135a-1	0.701142	2.66677	2.84261		mmu-mir-135b	13.9252	9.58194	4.4786			mmu-mir-186	73.1912	87.3465	70.5546		1.86446	1.94125	1.84853
mmu-mir-872	17.1302	46.612	32.2353		mmu-mir-872	17.1302	648.302	2.64232		mmu-mir-872	46.612	1881.97	2.47676			mmu-mir-872	32.2353	695.988	4.63158			mmu-mir-872	2.64232	2.47676	4.63158		mmu-mir-186	11.2897	4.64122	10.1373			mmu-mir-375	23.6661	72.0171	31.0095		1.37413	1.85744	1.49149
mmu-mir-124-1	16.0699	44.8719	22.0474		mmu-mir-124-1	16.0699	648.302	2.47876		mmu-mir-124-1	44.8719	1881.97	2.3843			mmu-mir-124-1	22.0474	695.988	3.16778			mmu-mir-124-1	2.47876	2.3843	3.16778		mmu-mir-375	3.65048	3.82668	4.45546
mmu-mir-124-3	16.2238	42.2171	22.0654		mmu-mir-124-3	16.2238	648.302	2.5025		mmu-mir-124-3	42.2171	1881.97	2.24324			mmu-mir-124-3	22.0654	695.988	3.17037			mmu-mir-124-3	2.5025	2.24324	3.17037		sum	75.2316	76.6874	69.1252
mmu-mir-8112	8.6566	28.9844	17.2159		mmu-mir-8112	8.6566	648.302	1.33527		mmu-mir-8112	28.9844	1881.97	1.54011			mmu-mir-8112	17.2159	695.988	2.47358			mmu-mir-8112	1.33527	1.54011	2.47358		others	24.7684	23.3126	30.8748
mmu-mir-135a-2	1.0979	28.0944	9.91534		mmu-mir-135a-2	1.0979	648.302	0.169351		mmu-mir-135a-2	28.0944	1881.97	1.49282			mmu-mir-135a-2	9.91534	695.988	1.42464			mmu-mir-135a-2	0.169351	1.49282	1.42464
mmu-mir-708	8.29063	25.4126	6.83066		mmu-mir-708	8.29063	648.302	1.27882		mmu-mir-708	25.4126	1881.97	1.35032			mmu-mir-708	6.83066	695.988	0.981433			mmu-mir-708	1.27882	1.35032	0.981433
mmu-mir-124-2	4.53522	21.5907	10.0054		mmu-mir-124-2	4.53522	648.302	0.699553		mmu-mir-124-2	21.5907	1881.97	1.14724			mmu-mir-124-2	10.0054	695.988	1.43758			mmu-mir-124-2	0.699553	1.14724	1.43758
mmu-mir-219a-1	3.12951	20.1375	6.08828		mmu-mir-219a-1	3.12951	648.302	0.482725		mmu-mir-219a-1	20.1375	1881.97	1.07002			mmu-mir-219a-1	6.08828	695.988	0.874768			mmu-mir-219a-1	0.482725	1.07002	0.874768
mmu-mir-219a-2	0.01	19.4454	5.0776		mmu-mir-219a-2	0.01	648.302	0.00154249		mmu-mir-219a-2	19.4454	1881.97	1.03325			mmu-mir-219a-2	5.0776	695.988	0.729553			mmu-mir-219a-2	0.00154249	1.03325	0.729553
mmu-mir-324	8.513	15.2416	10.2183		mmu-mir-324	8.513	648.302	1.31312		mmu-mir-324	15.2416	1881.97	0.809874			mmu-mir-324	10.2183	695.988	1.46817			mmu-mir-324	1.31312	0.809874	1.46817
mmu-mir-3963	2.70538	5.22121	2.45941		mmu-mir-3963	2.70538	648.302	0.417302		mmu-mir-3963	5.22121	1881.97	0.277433			mmu-mir-3963	2.45941	695.988	0.353369			mmu-mir-3963	0.417302	0.277433	0.353369
mmu-mir-32	3.57243	5.15673	2.30344		mmu-mir-32	3.57243	648.302	0.551044		mmu-mir-32	5.15673	1881.97	0.274007			mmu-mir-32	2.30344	695.988	0.33096			mmu-mir-32	0.551044	0.274007	0.33096
mmu-mir-695	2.13764	3.97049	1.13821		mmu-mir-695	2.13764	648.302	0.329729		mmu-mir-695	3.97049	1881.97	0.210975			mmu-mir-695	1.13821	695.988	0.163538			mmu-mir-695	0.329729	0.210975	0.163538
mmu-mir-1291	1.77167	3.2407	0.467895		mmu-mir-1291	1.77167	648.302	0.273279		mmu-mir-1291	3.2407	1881.97	0.172197			mmu-mir-1291	0.467895	695.988	0.0672274			mmu-mir-1291	0.273279	0.172197	0.0672274
mmu-mir-504	2.24368	3.09476	1.28517		mmu-mir-504	2.24368	648.302	0.346085		mmu-mir-504	3.09476	1881.97	0.164442			mmu-mir-504	1.28517	695.988	0.184653			mmu-mir-504	0.346085	0.164442	0.184653
mmu-mir-212	1.48266	3.04475	1.42311		mmu-mir-212	1.48266	648.302	0.228698		mmu-mir-212	3.04475	1881.97	0.161785			mmu-mir-212	1.42311	695.988	0.204474			mmu-mir-212	0.228698	0.161785	0.204474
mmu-mir-1958	1.0979	2.12848	0.146957		mmu-mir-1958	1.0979	648.302	0.169351		mmu-mir-1958	2.12848	1881.97	0.113099			mmu-mir-1958	0.146957	695.988	0.0211148			mmu-mir-1958	0.169351	0.113099	0.0211148
mmu-mir-3099	0.731936	1.10634	0.458887		mmu-mir-3099	0.731936	648.302	0.1129		mmu-mir-3099	1.10634	1881.97	0.0587864			mmu-mir-3099	0.458887	695.988	0.0659331			mmu-mir-3099	0.1129	0.0587864	0.0659331
mmu-mir-488	0.731936	1.07489	0.826278		mmu-mir-488	0.731936	648.302	0.1129		mmu-mir-488	1.07489	1881.97	0.0571148			mmu-mir-488	0.826278	695.988	0.11872			mmu-mir-488	0.1129	0.0571148	0.11872
						648.302					1881.97						695.988

## Sheet: cluster 5
mmu-mir-129-2	5
mmu-mir-344-2	5
mmu-mir-6539	5
mmu-mir-1941	5
mmu-mir-344-1	5
mmu-mir-133a-1	5
mmu-mir-1961	5
mmu-mir-6896	5
mmu-mir-466o	5
mmu-mir-210	5
mmu-mir-6406	5
mmu-mir-3066	5
mmu-mir-6516	5
mmu-mir-669d-2	5
mmu-mir-5113	5
mmu-mir-150	5
mmu-mir-29c	5
mmu-mir-467a-9	5
mmu-mir-34a	5
mmu-mir-466p	5
mmu-mir-496a	5
mmu-mir-185	5
mmu-mir-181c	5
mmu-mir-195a	5
mmu-mir-27a	5
mmu-mir-667	5
mmu-mir-141	5
mmu-mir-203	5
mmu-mir-365-2	5
mmu-mir-221	5
mmu-mir-542	5
mmu-mir-329	5
mmu-mir-377	5
mmu-mir-532	5
mmu-mir-21c	5
mmu-mir-539	5
mmu-mir-676	5
mmu-mir-665	5
mmu-mir-96	5
mmu-mir-1247	5
mmu-mir-770	5
mmu-mir-200a	5
mmu-mir-154	5
mmu-mir-224	5
mmu-mir-376b	5
mmu-mir-367	5
mmu-mir-128-2	5
mmu-mir-126a	5
mmu-mir-433	5
mmu-mir-191	5
mmu-mir-200c	5
mmu-mir-200b	5
mmu-mir-485	5
mmu-mir-543	5
mmu-mir-382	5
mmu-mir-379	5
mmu-mir-26a-2	5
mmu-mir-409	5
mmu-mir-26a-1	5
mmu-mir-293	5
mmu-mir-541	5
mmu-mir-183	5
mmu-mir-182	5

[truncated: 7 more sheets: cluster 5 expression, cluster 6, cluster 6 expression, cluster 7, cluster 7 expression, miRNA heatmap, top miRNA bar plots]
