# Supplementary material for: Post-transcriptional regulation in cranial neural crest cells expands developmental potential
Source: Proc Natl Acad Sci U S A. 2023 Feb 1;120(6):e2212578120. doi: 10.1073/pnas.2212578120 (PMC9963983; doi:10.1073/pnas.2212578120)
Supplement: Supplementary file 20 — Dataset S19 (XLSX) [file pnas.2212578120.sd19.xlsx]

## Sheet: Sheet1
Age	WT	KO	WT	KO
E8.0	0	22	1	22
E8.0	3	27	1	9
E8.0	10	38	1	3.8
E8.0	0	39	1	39
E8.25	74	107	1	1.44595
E8.25	58	73	1	1.25862
E8.25	45	113	1	2.51111
E8.25	69	131	1	1.89855
E8.5	124	299	1	2.41129
E8.5	173	370	1	2.13873
E8.5	144	153	1	1.0625
E8.5	186	382	1	2.05376
E9.5	430	859	1	1.99767
E9.5	318	638	1	2.00629
E9.5	290	385	1	1.32759
	Pax3+ Cells	Pax3+ Cells	FoldChange	FoldChange
	***This cell has been changed from 0 to 1 for fold change calculation
