# Supplementary material for: Post-transcriptional regulation in cranial neural crest cells expands developmental potential
Source: Proc Natl Acad Sci U S A. 2023 Feb 1;120(6):e2212578120. doi: 10.1073/pnas.2212578120 (PMC9963983; doi:10.1073/pnas.2212578120)
Supplement: Supplementary file 21 — Dataset S20 (XLSX) [file pnas.2212578120.sd20.xlsx]

## Sheet: Sheet1
number of Neural Domain NCC (ecad- Pax3 + nccs)	miR-302 WT	miR-302 KO
Replicate 1	5	28
Replicate 2	9	23
Replicate 3	7	25
> summary(ANOVA)
Df Sum Sq Mean Sq F value Pr(>F)
Variant 1 504.2 504.2 97.58 0.000589 ***
Residuals 4 20.7 5.2
---
Signif. codes: 0 '***' 0.001 '**' 0.01 '*' 0.05 '.' 0.1 ' ' 1
number of Non-Neural Domain NCC (ecad+ Pax3 + nccs)	miR-302 WT	miR-302 KO
Replicate 1	50	50
Replicate 2	55	55
Replicate 3	58	80
> summary(ANOVA)
Df Sum Sq Mean Sq F value Pr(>F)
Variant 1 80.7 80.67 0.587 0.486
Residuals 4 549.3 137.33
