# Supplementary material for: Post-transcriptional regulation in cranial neural crest cells expands developmental potential
Source: Proc Natl Acad Sci U S A. 2023 Feb 1;120(6):e2212578120. doi: 10.1073/pnas.2212578120 (PMC9963983; doi:10.1073/pnas.2212578120)
Supplement: Supplementary file 22 — Dataset S21 (XLSX) [file pnas.2212578120.sd21.xlsx]

## Sheet: Sheet1
		% E8.25 miR-302KO pmNCC cells
E8.25 Ectomesencyme		53.0504
E7.5 Anterior Ectoderm		22.5464
E8.25 Neuronal Progenitors		24.4032
		Increase in mRNAs per cell (KO/WT)
E7.5 Anterior Ectoderm		225
E8.25 Neural Progenitors		451
E8.25 Ectomesenchyme		365
