# Supplementary material for: Post-transcriptional regulation in cranial neural crest cells expands developmental potential
Source: Proc Natl Acad Sci U S A. 2023 Feb 1;120(6):e2212578120. doi: 10.1073/pnas.2212578120 (PMC9963983; doi:10.1073/pnas.2212578120)
Supplement: Supplementary file 23 — Dataset S22 (XLSX) [file pnas.2212578120.sd22.xlsx]

## Sheet: Sheet1
TSS Accessibility
E8.5 pmNCC
E8.5 WT	1.54484	1.37408	1.39	1.24998	1.27248	1.03309	0.966821	1.00872	1.09777	0.834989	0.999722	0.974194	0.916437	0.83459	0.836848	0.837013	0.804875	0.753734	0.760659	0.721112	0.760659	0.753734	0.804875	0.837013	0.836848	0.83459	0.916437	0.974194	0.999722	0.834989	1.09777	1.00872	0.966821	1.03309	1.27248	1.24998	1.39	1.37408	1.54484	1.47555	1.54205	1.65384	1.90336	2.008	2.16259	2.06423	2.0448	2.28285	2.6171
E8.5 KO	1.25714	1.58571	1.69286	1.32143	1.5	1.15	1.61429	0.971429	1.10714	0.992857	0.714286	0.9	1.22143	1.16429	0.892857	0.678571	0.95	0.878571	0.735714	1.02143	0.735714	0.878571	0.95	0.678571	0.892857	1.16429	1.22143	0.9	0.714286	0.992857	1.10714	0.971429	1.61429	1.15	1.5	1.32143	1.69286	1.58571	1.25714	1.12143	1.84286	2.24286	2.1	1.93571	1.80714	1.92143	2.35	2.20714	1.99286
E8.25 pm NCC - Neural domain
E8.25_WT	1.47591	1.4348	1.47101	1.39351	1.2478	1.07418	0.980507	1.09999	1.02566	0.873461	0.954997	0.919271	0.946507	0.930772	0.83444	0.805622	0.827531	0.728124	0.765246	0.744182	0.765246	0.728124	0.827531	0.805622	0.83444	0.930772	0.946507	0.919271	0.954997	0.873461	1.02566	1.09999	0.980507	1.07418	1.2478	1.39351	1.47101	1.4348	1.47591	1.60205	1.80787	1.80354	1.78941	1.94935	2.07193	2.1785	2.38121	2.41398	2.50446
E8.25_KO	1.47802	1.37621	1.2398	1.34541	1.40744	1.3449	1.13491	1.18688	1.15768	1.0084	0.988611	0.933005	0.780623	0.760476	0.851651	0.843273	0.711706	0.795991	0.855076	0.737785	0.855076	0.795991	0.711706	0.843273	0.851651	0.760476	0.780623	0.933005	0.988611	1.0084	1.15768	1.18688	1.13491	1.3449	1.40744	1.34541	1.2398	1.37621	1.47802	1.4032	1.62295	1.70366	1.60981	1.88287	1.95395	2.01768	2.16552	2.17835	2.51718
E8.25 pm NCC - Non-Neural domain
E8.25_WT	1.48985	1.41331	1.33923	1.29476	1.22142	1.14724	1.08823	1.06374	0.994931	0.97549	0.972174	0.928093	0.89159	0.869373	0.828701	0.803016	0.788301	0.765396	0.764017	0.678873	0.764017	0.765396	0.788301	0.803016	0.828701	0.869373	0.89159	0.928093	0.972174	0.97549	0.994931	1.06374	1.08823	1.14724	1.22142	1.29476	1.33923	1.41331	1.48985	1.57612	1.64546	1.69766	1.80484	1.92725	2.05437	2.13779	2.30679	2.43188	2.64086
E8.25_KO	1.45572	1.3834	1.33479	1.29871	1.21481	1.11301	1.08984	1.05139	0.987237	0.935623	0.925275	0.927935	0.857484	0.85951	0.82479	0.827933	0.790818	0.7687	0.75217	0.677476	0.75217	0.7687	0.790818	0.827933	0.82479	0.85951	0.857484	0.927935	0.925275	0.935623	0.987237	1.05139	1.08984	1.11301	1.21481	1.29871	1.33479	1.3834	1.45572	1.54177	1.62448	1.71039	1.81531	1.89568	2.06738	2.11029	2.29648	2.38081	2.60242
[truncated: 71 more columns]
