# Supplementary material for: Post-transcriptional regulation in cranial neural crest cells expands developmental potential
Source: Proc Natl Acad Sci U S A. 2023 Feb 1;120(6):e2212578120. doi: 10.1073/pnas.2212578120 (PMC9963983; doi:10.1073/pnas.2212578120)
Supplement: Supplementary file 24 — Dataset S23 (XLSX) [file pnas.2212578120.sd23.xlsx]

## Sheet: Sheet1
8.5 sox9 ko	WT	SOX9 KO	WT	Sox9 KO Fold change
replicate 1- 5s	205	105	1	0.512195
replicate 2- 5s	174	145	1	0.833333
replicate 3- 5s	108	56	1	0.518519
