# Supplementary material for: Post-transcriptional regulation in cranial neural crest cells expands developmental potential
Source: Proc Natl Acad Sci U S A. 2023 Feb 1;120(6):e2212578120. doi: 10.1073/pnas.2212578120 (PMC9963983; doi:10.1073/pnas.2212578120)
Supplement: Supplementary file 25 — Dataset S24 (XLSX) [file pnas.2212578120.sd24.xlsx]

## Sheet: REIV
Raw data:
Sample(20ng plasmid+ 100nM mimic in 293T cells)	Bs1	Bs1+500nM 302a5p	Bs1 Mu+500nM 302a5p	Bs2	Bs2+500nM 302a5p	Bs2 Mu+500nM 302a5p	Bs3	Bs3+500nM 302a5p	Bs3 Mu+500nM 302a5p	Fgf	Fgf+500nM 302b3p	Fgf Mu+500nM 302b3p	CAG
LarII- Firefly-Exp
rep 1	142945	22245.4	28704.7	287781	34776.8	38730.9	316412	22392.7	27549.7	356418	299499	9148
rep 2	139330	21021	25527	281137	38959.1	38998.4	276562	31721.4	30842.9	330327	44135.1	9002.6
rep 3	137411	21209.6	30147.9	273141	49859.4	47720.1	226949	33984.1	36691.5	315245	35704.3	9107.2
rep4	72397.4	106662	177894	191988	302862	314783	245516	536508	389362	362207	194525	50784.6
rep5	81726.7	122437	185142	213990	238488	316571	276961	533822	473384	391266	218499	44781.6
rep6	72681	115729	179218	189546	266513	318410	260433	432686	493559	335100	237693	46035.9
avg	107749	68217.4	104439	239597	155243	179202	267139	265186	241898	348427	171676	28143.3
S&Glo- Renilla-Control
rep 1	105671	15640.2	18227	139203	14380.4	17842.9	219407	13902.5	17960.6	125050	60184.5	2477.8							1614.2
rep 2	102643	15687.8	15151.9	126895	17203.2	17760.7	209239	18653.9	19199.6	101354	8994.8	2658
rep3	96897.1	16714.9	19746.7	118672	22257.2	22553.7	169975	17615.7	26597.7	91184.9	6852.4	2936.8
rep4	38962.5	66683.8	121268	87919.8	124908	138107	180614	203374	254974	136723	44183.5	14700.6
rep5	41645	72362.5	112983	108342	104136	147310	201513	293520	267779	141205	56064.7	11169.4
rep6	40582	69945.4	120841	101459	104880	140973	195802	250825	287079	123392	56822.1	13689.5
avg	71066.8	42839.1	68036.2	113749	64627.4	80758	196092	132982	145598	119818	38850.3	7938.68
renilla/firefly
rep 1	0.73924	0.703076	0.634983	0.483712	0.413506	0.460689	0.693421	0.62085	0.651935	0.350852	0.200951	0.270857
rep 2	0.736689	0.746292	0.593564	0.451362	0.441571	0.455421	0.756569	0.588054	0.622497	0.306829	0.203802	0.295248
rep 3	0.705161	0.788082	0.654994	0.434473	0.446399	0.472625	0.748955	0.518351	0.724901	0.289251	0.191921	0.32247
rep4	0.538175	0.625186	0.681687	0.457943	0.412426	0.438738	0.735654	0.37907	0.65485	0.377472	0.227135	0.28947
rep5	0.509564	0.591018	0.61025	0.506295	0.43665	0.46533	0.727589	0.549846	0.565669	0.360892	0.25659	0.249419
rep6	0.558358	0.60439	0.674267	0.535274	0.393526	0.442742	0.751835	0.579693	0.581651	0.368225	0.239057	0.297366
avg	0.631198	0.67634	0.641624	0.478177	0.424013	0.455924	0.73567	0.539311	0.633584	0.342254	0.219909	0.287472
std dev	0.106795	0.0814466	0.0351784	0.0377355	0.0207039	0.0131109	0.0233445	0.0858867	0.0575503	0.035778	0.0251657	0.024945
	Mutated + mimic	WT + mimic	WT (No mimic)
Sox9 BS3	0.811503	0.678617	1
Sox9 BS2	0.951612	0.875613	1
Sox9 BS1	0.952326	0.888355	1
Fgf15 (+) control	0.812216	0.69922	1
Relative error	0.0395078	0.0705061	0.013005
	0.0119175	0.0204528	0.0326411
	0.0219498	0.0544785	0.0634585
	0.0362423	0.0424717	0.0422202
REIV analysis
Sample	Bs1	Bs1+500nM 302a5p	Bs1 Mu+500nM 302a5p	Bs2	Bs2+500nM 302a5p	Bs2 Mu+500nM 302a5p	Bs3	Bs3+500nM 302a5p	Bs3 Mu+500nM 302a5p	Fgf	Fgf+500nM 302b3p	Fgf Mu+500nM 302b3p
REIV	0.687045	0.61034	0.65429	0.471966	0.41326	0.449128	0.732822	0.497306	0.594688	0.345956	0.241899	0.280991
STDEV	0.106795	0.0814466	0.0351784	0.0377355	0.0207039	0.0131109	0.0233445	0.0858867	0.0575503	0.035778	0.0251657	0.024945
Standard mean of error	0.0435988	0.0332504	0.0143615	0.0154055	0.00845231	0.00535249	0.00953035	0.0350631	0.0234948	0.0146063	0.0102739	0.0101838
Relative standard mean of error	0.0634585	0.0544785	0.0219498	0.0326411	0.0204528	0.0119175	0.013005	0.0705061	0.0395078	0.0422202	0.0424717	0.0362423
Statistics
condition	ANOVA p-value
BS1 control to BS1 mimic	0.1921
BS1 mimic to mutant+mimic	0.2528
BS2control to BS2 mimic	0.0075
BS2 mimic to mutant+mimic	0.005
BS3 control to BS3 mimic	0.0001
BS3 mimic to mutant+mimic	0.0437
FGF15 control to FGF15+mimic	0.0002
FGF15+mimic to mutant+mimic	0.0222
