# Supplementary material for: Post-transcriptional regulation in cranial neural crest cells expands developmental potential
Source: Proc Natl Acad Sci U S A. 2023 Feb 1;120(6):e2212578120. doi: 10.1073/pnas.2212578120 (PMC9963983; doi:10.1073/pnas.2212578120)
Supplement: Supplementary file 26 — Dataset S25 (XLSX) [file pnas.2212578120.sd25.xlsx]

## Sheet: Sheet1
Sox9 rescue E9.5-cranial	WT		miR-302 KO; Sox9 Het	miR-302 KO	WT	miR-302 KO; Sox9 Het Fold Change	miR-302 KO Fold Change
E9.5-replicate 1 25s	430	730		859	1	1.69767	1.99767
E9.5-replicate 2 21s	318	501		638	1	1.57547	2.00629
E9.5-replicate 3 22s	290	350		385	1	1.2069	1.32759
Sox9 rescue E9.5-PA1	WT	miR-302 KO; Sox9 Het		miR-302 KO	WT	miR-302 KO; Sox9 Het Fold Change	miR-302 KO Fold Change
E9.5-replicate 1 25s	237	156		296	1	0.658228	1.24895
E9.5-replicate 2 22s	180	121		268	1	0.672222	1.48889
302 deletion effect on Sox9 KO E9.0-cranial	WT	Sox9 KO		Sox9 KO; miR-302 Het	WT	Sox9 KO Fold Change	Sox9 KO; miR-302 Het Fold Change
E9.0-replicate 1 25s	583	298		437	1	0.511149	0.749571
E9.0-replicate 2 17-20s	420	384		473	1	0.914286	1.12619
E9.0-replicate 3 19s	409	210			1	0.513447
302 deletion effect on Sox9 KO E9.0-PA1	WT	Sox9 KO		Sox9 KO; miR-302 Het	WT	Sox9 KO Fold Change	Sox9 KO; miR-302 Het Fold Change
E9.0-replicate 2 17-20s	231	113		285	1	0.489177	1.23377
E9.0-replicate 3 19s	127	65		294	1	0.511811	2.31496
