# Supplementary material for: Post-transcriptional regulation in cranial neural crest cells expands developmental potential
Source: Proc Natl Acad Sci U S A. 2023 Feb 1;120(6):e2212578120. doi: 10.1073/pnas.2212578120 (PMC9963983; doi:10.1073/pnas.2212578120)
Supplement: Supplementary file 27 — Dataset S26 (XLSX) [file pnas.2212578120.sd26.xlsx]

## Sheet: Sheet1
							Fold Change
miR-302-/- Sox9+/-	WT					miR-302-/-	1.50639
248	199					miR-302-/- Sox9+/-	1.24623
						Sox9-/-	0.106635
Sox9KO	Sox9WT
45	422
miR-302KO	miR-302WT
3418	2269
