# Supplementary material for: Post-transcriptional regulation in cranial neural crest cells expands developmental potential
Source: Proc Natl Acad Sci U S A. 2023 Feb 1;120(6):e2212578120. doi: 10.1073/pnas.2212578120 (PMC9963983; doi:10.1073/pnas.2212578120)
Supplement: Supplementary file 28 — Dataset S27 (XLSX) [file pnas.2212578120.sd27.xlsx]

## Sheet: Sheet1
WT						miR-302KO
Tuj1	DAPI	percent of cells tuj1+				Tuj1	DAPI	percent of cells tuj1+		Fold Change
55	1722	0.0319396				9	1389	0.00647948		0.202867
59	1298	0.0454545				7	1039	0.00673725		0.148219
199	575	0.346087				2	177	0.0112994		0.0326491
382	1694	0.225502				68	1147	0.0592851		0.262903
499	1744	0.286124				17	836	0.0203349		0.0710704
	avg	0.187021					avg	0.0208272	avg	0.143542
Normalizing for total cell number
total cells WT						total cells KO
TUj1	DAPI					TUj1	DAPI
238.8	1406.6					20.6	917.6
WT total cells / KO total cells		1.53291
Multiplying the KO data to normalize the cell number
WT						miR-302KO
Tuj1	DAPI	percent of cells tuj1+				Tuj1	DAPI	percent of cells tuj1+		Fold Change
55	1722	3.19396				13.7962	2129.21	0.647948		0.202867
59	1298	4.54545				10.7304	1592.7	0.673725		0.148219
199	575	34.6087				3.06582	271.325	1.12994		0.0326491
382	1694	22.5502				104.238	1758.25	5.92851		0.262903
499	1744	28.6124				26.0595	1281.51	2.03349		0.0710704
	avg	18.7021					avg	2.08272	avg	0.143542
