# Supplementary material for: Post-transcriptional regulation in cranial neural crest cells expands developmental potential
Source: Proc Natl Acad Sci U S A. 2023 Feb 1;120(6):e2212578120. doi: 10.1073/pnas.2212578120 (PMC9963983; doi:10.1073/pnas.2212578120)
Supplement: Supplementary file 29 — Dataset S28 (XLSX) [file pnas.2212578120.sd28.xlsx]

## Sheet: Sheet1
Cell number	WT	KO	Percent of Cells	WT	KO
Cell State 1	358	1336	Cell State 1	10.6866	24.26
Cell State 2	99	493	Cell State 2	2.95522	8.95224
Cell State 3	307	742	Cell State 3	9.16418	13.4738
Cell State 4	1193	1955	Cell State 4	35.6119	35.5003
Cell State 5	1393	981	Cell State 5	41.5821	17.8137
Total cells	3350	5507	Total cells	100	100
