# Supplementary material for: Post-transcriptional regulation in cranial neural crest cells expands developmental potential
Source: Proc Natl Acad Sci U S A. 2023 Feb 1;120(6):e2212578120. doi: 10.1073/pnas.2212578120 (PMC9963983; doi:10.1073/pnas.2212578120)
Supplement: Supplementary file 30 — Dataset S29 (XLSX) [file pnas.2212578120.sd29.xlsx]

## Sheet: 3p tagrets
Ortholog of target gene	Representative transcript	Gene name	3P-seq tags + 5	Conserved sites total	Conserved 8mer sites	Conserved 7mer-m8 sites	Conserved 7mer-A1 sites	Poorly conserved sites total	Poorly conserved 8mer sites	Poorly conserved 7mer-m8 sites	Poorly conserved 7mer-A1 sites	6mer sites	Representative miRNA	Cumulative weighted context++ score	Total context++ score	Aggregate PCT	Previous TargetScan publication(s)
FMR1	ENST00000370471.3	fragile X mental retardation 1	1155	1*	0	0	0	2	0	1	1	2	mmu-miR-302d-3p	-1.42	-1.56	< 0.1	2011
MCCD1	ENST00000376191.2	mitochondrial coiled-coil domain 1	5	1	1	0	0	0	0	0	0	0	mmu-miR-302a-3p	-0.99	-0.99	< 0.1	2011
LCOR	ENST00000371103.3	ligand dependent nuclear receptor corepressor	94	3	1	2	0	1	0	1	0	2	mmu-miR-295-3p	-0.97	-1.05	0.92	2011
ZNF800	ENST00000393313.1	zinc finger protein 800	239	2	1	1	0	1	0	1	0	0	mmu-miR-302b-3p	-0.76	-0.76	0.79	2007, 2009, 2011
CLOCK	ENST00000309964.4	clock circadian regulator	86	1	0	1	0	1	0	1	0	4	mmu-miR-302a-3p	-0.72	-0.78	0.77
RAB22A	ENST00000244040.3	RAB22A, member RAS oncogene family	484	2	0	2	0	2	0	2	0	0	mmu-miR-302a-3p	-0.66	-0.78	0.93	2003, 2005, 2007, 2009, 2011
SUV39H1	ENST00000453214.2	suppressor of variegation 3-9 homolog 1 (Drosophila)	499	2	1	0	1	0	0	0	0	1	mmu-miR-291a-3p	-0.63	-0.64	0.93	2005, 2007, 2009, 2011
LEFTY2	ENST00000420304.2	left-right determination factor 2	5	1	1	0	0	0	0	0	0	0	mmu-miR-291a-3p	-0.63	-0.63	0.78	2007, 2009, 2011
BTG1	ENST00000256015.3	B-cell translocation gene 1, anti-proliferative	1677	1	1	0	0	0	0	0	0	1	mmu-miR-295-3p	-0.6	-0.6	0.83	2005, 2007, 2009, 2011
CDKN1A	ENST00000244741.5	cyclin-dependent kinase inhibitor 1A (p21, Cip1)	1458	2	1	1	0	0	0	0	0	1	mmu-miR-295-3p	-0.59	-0.6	0.78	2009, 2011
E2F2	ENST00000361729.2	E2F transcription factor 2	96	3	1	1	1	0	0	0	0	0	mmu-miR-291a-3p	-0.57	-0.57	0.99	2009, 2011
LIN52	ENST00000555028.1	lin-52 homolog (C. elegans)	116	1	1	0	0	0	0	0	0	1	mmu-miR-302a-3p	-0.54	-0.54	0.78
ANKRD32	ENST00000265140.5	ankyrin repeat domain 32	2982	1	1	0	0	1	0	1	0	0	mmu-miR-291a-3p	-0.51	-0.57	0.28	2009, 2011
NFIB	ENST00000397575.3	nuclear factor I/B	1149	2	2	0	0	1	0	1	0	1	mmu-miR-295-3p	-0.51	-0.53	0.92	2005, 2007, 2009, 2011
ARID4B	ENST00000349213.3	AT rich interactive domain 4B (RBP1-like)	940	3	0	1	2	0	0	0	0	2	mmu-miR-291a-3p	-0.51	-0.51	0.95	2005, 2007, 2011
MBD2	ENST00000256429.3	methyl-CpG binding domain protein 2	823	1	1	0	0	1	0	0	1	1	mmu-miR-291a-3p	-0.51	-0.53	0.67	2009, 2011
ZNF367	ENST00000375256.4	zinc finger protein 367	325	2	1	1	0	0	0	0	0	2	mmu-miR-302a-3p	-0.51	-0.51	0.81	2011
PRDM8	ENST00000504452.1	PR domain containing 8	634	1	1	0	0	0	0	0	0	0	mmu-miR-291a-3p	-0.5	-0.5	0.72	2005, 2007, 2009, 2011
LHX6	ENST00000373755.2	LIM homeobox 6	196	2	0	1	1	0	0	0	0	1	mmu-miR-295-3p	-0.49	-0.56	0.94	2005, 2007, 2009, 2011
DDHD1	ENST00000323669.5	DDHD domain containing 1	103	2	0	2	0	2	0	1	1	0	mmu-miR-302a-3p	-0.48	-0.65	0.81	2007, 2011
LATS2	ENST00000382592.4	large tumor suppressor kinase 2	464	2	1	1	0	0	0	0	0	0	mmu-miR-291a-3p	-0.48	-0.48	0.89	2005, 2007, 2009, 2011
BLOC1S5	ENST00000397457.2	biogenesis of lysosomal organelles complex-1, subunit 5, muted	187	1	1	0	0	1	0	0	1	3	mmu-miR-291a-3p	-0.47	-0.49	< 0.1	2005, 2007
RGMA	ENST00000557420.1	RGM domain family, member A	145	1	0	1	0	1	0	0	1	0	mmu-miR-295-3p	-0.47	-0.49	0.77	2007, 2009, 2011
APOC2	ENST00000585786.1	apolipoprotein C-II	2242	1	1	0	0	0	0	0	0	0	mmu-miR-302a-3p	-0.47	-0.47	ORF
LEFTY1	ENST00000272134.5	left-right determination factor 1	15	1	1	0	0	0	0	0	0	0	mmu-miR-291a-3p	-0.47	-0.47	0.74	2005, 2007, 2009, 2011
DAZAP2	ENST00000412716.3	DAZ associated protein 2	4265	2	0	1	1	0	0	0	0	1	mmu-miR-302d-3p	-0.47	-0.48	0.69	2005, 2007, 2009, 2011
LRIT1	ENST00000372105.3	leucine-rich repeat, immunoglobulin-like and transmembrane domains 1	5	1	1	0	0	0	0	0	0	0	mmu-miR-291a-3p	-0.47	-0.47	< 0.1	2009, 2011
IRF9	ENST00000396864.3	interferon regulatory factor 9	390	1	0	1	0	0	0	0	0	0	mmu-miR-291a-3p	-0.46	-0.46	0.71	2011
MTF1	ENST00000373036.4	metal-regulatory transcription factor 1	98	2	1	1	0	0	0	0	0	1	mmu-miR-294-3p	-0.46	-0.46	0.96	2007, 2009, 2011
OLIG2	ENST00000382357.3	oligodendrocyte lineage transcription factor 2	15	1	1	0	0	1	0	1	0	1	mmu-miR-294-3p	-0.45	-0.45	0.17	2009, 2011
CALM1	ENST00000356978.4	calmodulin 1 (phosphorylase kinase, delta)	4046	1	1	0	0	0	0	0	0	0	mmu-miR-291a-3p	-0.45	-0.45	0.77	2009, 2011
WDR1	ENST00000499869.2	WD repeat domain 1	8818	1	1	0	0	0	0	0	0	1	mmu-miR-291a-3p	-0.44	-0.48	0.73	2009, 2011
TMEM123	ENST00000361236.3	transmembrane protein 123	2135	1	0	1	0	1	0	1	0	0	mmu-miR-302d-3p	-0.42	-0.43	0.7	2009, 2011
WDR20	ENST00000335263.5	WD repeat domain 20	288	1	0	0	1	1	0	1	0	0	mmu-miR-302b-3p	-0.42	-0.42	0.72	2007, 2009, 2011
CLIP4	ENST00000320081.5	CAP-GLY domain containing linker protein family, member 4	490	1	0	1	0	1	0	1	0	1	mmu-miR-302a-3p	-0.41	-0.46	0.68	2007, 2009, 2011
WDR37	ENST00000358220.1	WD repeat domain 37	107	2	0	2	0	0	0	0	0	0	mmu-miR-302a-3p	-0.41	-0.64	0.95	2007, 2009, 2011
C10orf11	ENST00000496424.2	chromosome 10 open reading frame 11	5	1	0	1	0	0	0	0	0	1	mmu-miR-302d-3p	-0.41	-0.41	0.77
LAMP2	ENST00000371335.4	lysosomal-associated membrane protein 2	3095	1	0	0	1	1	1	0	0	1	mmu-miR-291a-3p	-0.41	-0.42	0.72
MAP3K2	ENST00000409947.1	mitogen-activated protein kinase kinase kinase 2	187	2	0	2	0	1	0	1	0	3	mmu-miR-302b-3p	-0.4	-0.41	0.89	2009, 2011
NCOA7	ENST00000392477.2	nuclear receptor coactivator 7	2967	1	1	0	0	0	0	0	0	0	mmu-miR-291a-3p	-0.4	-0.41	0.79	2005, 2007, 2009, 2011
ZBTB41	ENST00000367405.4	zinc finger and BTB domain containing 41	33	3	2	1	0	0	0	0	0	2	mmu-miR-291a-3p	-0.4	-0.44	0.91	2003, 2007, 2009, 2011
RB1CC1	ENST00000025008.5	RB1-inducible coiled-coil 1	621	1	0	1	0	1	0	0	1	0	mmu-miR-291a-3p	-0.4	-0.42	0.51	2009, 2011
RHOC	ENST00000339083.7	ras homolog family member C	10314	1	0	1	0	0	0	0	0	0	mmu-miR-302a-3p	-0.4	-0.4	0.72	2007, 2009, 2011
PBX3	ENST00000342287.5	pre-B-cell leukemia homeobox 3	1142	1	0	1	0	0	0	0	0	0	mmu-miR-294-3p	-0.4	-0.4	0.73	2007, 2009, 2011
FGF9	ENST00000382353.5	fibroblast growth factor 9	136	1	0	0	1	1	1	0	0	0	mmu-miR-291a-3p	-0.4	-0.56	0.73	2005, 2007, 2009, 2011
TOX	ENST00000361421.1	thymocyte selection-associated high mobility group box	139	1	1	0	0	0	0	0	0	0	mmu-miR-291a-3p	-0.4	-0.4	0.7	2005, 2007, 2009, 2011
PRRG1	ENST00000378628.4	proline rich Gla (G-carboxyglutamic acid) 1	1122	1	0	1	0	0	0	0	0	1	mmu-miR-302a-3p	-0.39	-0.39	0.77	2007, 2009, 2011
TFAP4	ENST00000204517.6	transcription factor AP-4 (activating enhancer binding protein 4)	13	1	1	0	0	0	0	0	0	0	mmu-miR-295-3p	-0.39	-0.39	0.56	2005, 2007, 2009, 2011
REEP3	ENST00000373758.4	receptor accessory protein 3	1095	1	0	1	0	1	1	0	0	0	mmu-miR-302a-3p	-0.39	-0.49	0.77	2007, 2009, 2011
CAMK2N1	ENST00000375078.3	calcium/calmodulin-dependent protein kinase II inhibitor 1	6631	1	0	1	0	1	0	1	0	1	mmu-miR-294-3p	-0.39	-0.41	0.77	2007, 2009
IRF2	ENST00000393593.3	interferon regulatory factor 2	420	1	1	0	0	0	0	0	0	0	mmu-miR-291a-3p	-0.39	-0.39	0.68	2005, 2007, 2009, 2011
PRDM4	ENST00000228437.5	PR domain containing 4	44	1	1	0	0	0	0	0	0	0	mmu-miR-291a-3p	-0.39	-0.42	0.77	2005, 2007, 2009, 2011
DERL2	ENST00000572834.1	derlin 2	261	1	0	1	0	0	0	0	0	0	mmu-miR-302a-3p	-0.39	-0.39	0.77	2007, 2009, 2011
SSR1	ENST00000244763.4	signal sequence receptor, alpha	12917	1	1	0	0	1	0	1	0	1	mmu-miR-291a-3p	-0.39	-0.47	0.43	2009, 2011
GOLGA1	ENST00000373555.4	golgin A1	334	1	1	0	0	0	0	0	0	1	mmu-miR-302a-3p	-0.39	-0.39	0.4	2009, 2011
PRR16	ENST00000407149.2	proline rich 16	394	1	0	1	0	0	0	0	0	0	mmu-miR-295-3p	-0.39	-0.39	0.77	2007, 2009, 2011
VAMP2	ENST00000404970.3	vesicle-associated membrane protein 2 (synaptobrevin 2)	1840	1	1	0	0	0	0	0	0	0	mmu-miR-291a-3p	-0.38	-0.38	ORF
TNFAIP1	ENST00000226225.2	tumor necrosis factor, alpha-induced protein 1 (endothelial)	1565	1	0	1	0	1	0	1	0	0	mmu-miR-302a-3p	-0.38	-0.4	0.76	2005, 2007, 2009, 2011
SYDE1	ENST00000342784.2	synapse defective 1, Rho GTPase, homolog 1 (C. elegans)	249	1	1	0	0	0	0	0	0	0	mmu-miR-294-3p	-0.38	-0.38	0.75	2007, 2009, 2011
NR2F2	ENST00000394166.3	nuclear receptor subfamily 2, group F, member 2	4428	2	0	0	2	0	0	0	0	0	mmu-miR-291a-3p	-0.38	-0.39	0.94	2005, 2007, 2009, 2011
SOWAHC	ENST00000356454.3	sosondowah ankyrin repeat domain family member C	431	1	0	1	0	2	0	2	0	0	mmu-miR-302d-3p	-0.38	-0.45	0.55	2009
SMNDC1	ENST00000369603.5	survival motor neuron domain containing 1	949	1	1	0	0	0	0	0	0	1	mmu-miR-294-3p	-0.38	-0.45	0.63
ELAVL2	ENST00000380110.4	ELAV like neuron-specific RNA binding protein 2	78	2	1	1	0	0	0	0	0	0	mmu-miR-302d-3p	-0.37	-0.41	0.85	2007, 2009, 2011
MIXL1	ENST00000366810.5	Mix paired-like homeobox	16	1	0	1	0	0	0	0	0	0	mmu-miR-302a-3p	-0.37	-0.37	0.77
NR4A3	ENST00000330847.1	nuclear receptor subfamily 4, group A, member 3	244	1	0	1	0	1	0	1	0	0	mmu-miR-302a-3p	-0.37	-0.38	0.72	2003, 2005, 2007, 2009, 2011
RASSF2	ENST00000379400.3	Ras association (RalGDS/AF-6) domain family member 2	88	1	0	1	0	0	0	0	0	0	mmu-miR-291a-3p	-0.37	-0.38	0.77	2005, 2007, 2009, 2011
CIRBP	ENST00000444172.2	cold inducible RNA binding protein	4799	1	0	1	0	0	0	0	0	0	mmu-miR-302a-3p	-0.37	-0.39	0.77	2009, 2011
PFKP	ENST00000381125.4	phosphofructokinase, platelet	1364	1	0	1	0	0	0	0	0	0	mmu-miR-302a-3p	-0.36	-0.36	0.77	2009, 2011
DCAF6	ENST00000367843.3	DDB1 and CUL4 associated factor 6	834	1	1	0	0	0	0	0	0	0	mmu-miR-295-3p	-0.36	-0.37	0.14	2005, 2007
SAMD12	ENST00000409003.4	sterile alpha motif domain containing 12	57	1	0	1	0	1	0	1	0	2	mmu-miR-291a-3p	-0.36	-0.36	0.77	2011
TWF1	ENST00000552521.1	twinfilin actin-binding protein 1	72	1	0	1	0	0	0	0	0	0	mmu-miR-294-3p	-0.36	-0.36	0.58	2011
RPS6KA3	ENST00000379565.3	ribosomal protein S6 kinase, 90kDa, polypeptide 3	769	1	1	0	0	0	0	0	0	2	mmu-miR-291a-3p	-0.36	-0.36	0.82	2005, 2007, 2009, 2011
ZNF2	ENST00000398107.2	zinc finger protein 2	95	1	1	0	0	0	0	0	0	1	mmu-miR-291a-3p	-0.35	-0.35	0.41	2011
ATF6B	ENST00000375203.3	activating transcription factor 6 beta	511	1	1	0	0	0	0	0	0	0	mmu-miR-291a-3p	-0.35	-0.35	0.43	2011
VSX1	ENST00000376709.4	visual system homeobox 1	5	1	0	1	0	0	0	0	0	0	mmu-miR-291a-3p	-0.35	-0.35	0.77	2007, 2009, 2011
PPP6C	ENST00000373547.4	protein phosphatase 6, catalytic subunit	346	2	0	2	0	0	0	0	0	0	mmu-miR-302b-3p	-0.35	-0.51	0.94	2005, 2007, 2009, 2011
IRF2BP2	ENST00000366610.3	interferon regulatory factor 2 binding protein 2	8690	1	0	1	0	2	0	1	1	0	mmu-miR-295-3p	-0.35	-0.55	0.92	2009, 2011
GPR146	ENST00000297468.3	G protein-coupled receptor 146	5	1	0	1	0	0	0	0	0	1	mmu-miR-302a-3p	-0.34	-0.34	0.13	2009, 2011
MARCH8	ENST00000453424.2	membrane-associated ring finger (C3HC4) 8, E3 ubiquitin protein ligase	48	1	0	1	0	1	0	1	0	1	mmu-miR-294-3p	-0.34	-0.34	0.77	2007, 2009, 2011
MARCH11	ENST00000332432.8	membrane-associated ring finger (C3HC4) 11	5	1	0	1	0	0	0	0	0	0	mmu-miR-302a-3p	-0.34	-0.34	0.18
GPR6	ENST00000275169.3	G protein-coupled receptor 6	5	1	0	1	0	0	0	0	0	0	mmu-miR-302a-3p	-0.34	-0.34	0.58	2011
FAM179B	ENST00000382233.2	family with sequence similarity 179, member B	12	1	0	1	0	2	1	1	0	0	mmu-miR-302b-3p	-0.34	-0.34	ORF
VLDLR	ENST00000382100.3	very low density lipoprotein receptor	977	1	0	1	0	0	0	0	0	2	mmu-miR-291a-3p	-0.34	-0.34	0.77	2005, 2007, 2009, 2011
C11orf30	ENST00000529032.1	chromosome 11 open reading frame 30	230	1	0	1	0	0	0	0	0	1	mmu-miR-291a-3p	-0.34	-0.34	0.77	2005, 2007, 2009, 2011
ZKSCAN1	ENST00000324306.6	zinc finger with KRAB and SCAN domains 1	1314	1	0	1	0	2	0	2	0	1	mmu-miR-302a-3p	-0.34	-0.34	0.76	2007, 2009, 2011
EDNRB	ENST00000377211.4	endothelin receptor type B	5	2	1	1	0	0	0	0	0	1	mmu-miR-291a-3p	-0.34	-0.34	0.95	2005, 2007, 2009, 2011
YOD1	ENST00000315927.4	YOD1 deubiquitinase	55	2	1	1	0	1	0	1	0	1	mmu-miR-302a-3p	-0.34	-0.53	0.86	2007, 2009, 2011
BAMBI	ENST00000375533.3	BMP and activin membrane-bound inhibitor	515	1	0	1	0	0	0	0	0	0	mmu-miR-302a-3p	-0.34	-0.34	0.77	2007, 2009, 2011
C7orf43	ENST00000394035.2	chromosome 7 open reading frame 43	5436	1	0	1	0	0	0	0	0	0	mmu-miR-302a-3p	-0.33	-0.34	0.67	2007, 2009, 2011
COL17A1	ENST00000353479.5	collagen, type XVII, alpha 1	5	1	0	1	0	1	0	0	1	0	mmu-miR-302a-3p	-0.33	-0.33	0.72	2009, 2011
NFIA	ENST00000403491.3	nuclear factor I/A	5	3	2	0	1	0	0	0	0	1	mmu-miR-295-3p	-0.33	-0.33	0.98	2005, 2007, 2009, 2011
FAM134C	ENST00000309428.5	family with sequence similarity 134, member C	397	1	0	1	0	1	0	1	0	0	mmu-miR-291a-3p	-0.33	-0.33	0.77	2007, 2009, 2011
CYP26B1	ENST00000001146.2	cytochrome P450, family 26, subfamily B, polypeptide 1	1315	2	0	2	0	0	0	0	0	0	mmu-miR-302a-3p	-0.33	-0.33	0.95	2005, 2007, 2009, 2011
PLAG1	ENST00000316981.3	pleiomorphic adenoma gene 1	58	1	0	1	0	1	0	1	0	1	mmu-miR-302a-3p	-0.33	-0.38	0.76	2005, 2007, 2009, 2011
MKNK2	ENST00000591601.1	MAP kinase interacting serine/threonine kinase 2	215	1	0	1	0	0	0	0	0	1	mmu-miR-302a-3p	-0.33	-0.33	0.77	2011
TIPARP	ENST00000295924.7	TCDD-inducible poly(ADP-ribose) polymerase	166	1	1	0	0	0	0	0	0	0	mmu-miR-291a-3p	-0.33	-0.33	0.61	2005, 2007, 2009, 2011
CRIM1	ENST00000280527.2	cysteine rich transmembrane BMP regulator 1 (chordin-like)	4842	1	0	1	0	1	0	1	0	1	mmu-miR-302d-3p	-0.33	-0.33	0.43	2005, 2007, 2009, 2011
APOC4	ENST00000419266.2	apolipoprotein C-IV	2245	1	1	0	0	0	0	0	0	0	mmu-miR-302a-3p	-0.33	-0.33	ORF
ZBTB5	ENST00000307750.4	zinc finger and BTB domain containing 5	281	1	1	0	0	1	1	0	0	0	mmu-miR-291a-3p	-0.33	-0.35	0.41	2009, 2011
ANKRD52	ENST00000267116.7	ankyrin repeat domain 52	2913	2	0	2	0	0	0	0	0	2	mmu-miR-295-3p	-0.33	-0.33	0.95	2009, 2011
ZNF226	ENST00000588883.1	zinc finger protein 226	327	1	1	0	0	0	0	0	0	0	mmu-miR-295-3p	-0.33	-0.4	ORF
ST8SIA2	ENST00000268164.3	ST8 alpha-N-acetyl-neuraminide alpha-2,8-sialyltransferase 2	9	1	0	1	0	1	0	0	1	2	mmu-miR-302a-3p	-0.33	-0.33	0.9	2007, 2009, 2011
PARP8	ENST00000503750.2	poly (ADP-ribose) polymerase family, member 8	80	1	1	0	0	2	0	2	0	1	mmu-miR-302a-3p	-0.32	-0.4	0.64	2005, 2007, 2009, 2011
NR2C2	ENST00000425241.1	nuclear receptor subfamily 2, group C, member 2	227	2	0	2	0	1	0	1	0	0	mmu-miR-302a-3p	-0.32	-0.51	0.95	2003, 2007, 2009, 2011
CXADR	ENST00000356275.6	coxsackie virus and adenovirus receptor	56	1	0	1	0	0	0	0	0	0	mmu-miR-291a-3p	-0.32	-0.32	0.67	2009, 2011
EPHA2	ENST00000358432.5	EPH receptor A2	2378	1	1	0	0	0	0	0	0	0	mmu-miR-291a-3p	-0.32	-0.32	0.64	2005, 2007, 2009, 2011
TSLP	ENST00000379706.4	thymic stromal lymphopoietin	62	1	0	1	0	0	0	0	0	0	mmu-miR-291a-3p	-0.32	-0.41	0.73	2009, 2011
MYRF	ENST00000278836.5	myelin regulatory factor	131	2	1	0	1	0	0	0	0	0	mmu-miR-294-3p	-0.32	-0.32	0.91	2005, 2007, 2009, 2011
DNAJA2	ENST00000317089.5	DnaJ (Hsp40) homolog, subfamily A, member 2	1487	1	0	1	0	0	0	0	0	0	mmu-miR-295-3p	-0.32	-0.32	0.77	2005, 2007, 2009, 2011
FYCO1	ENST00000296137.2	FYVE and coiled-coil domain containing 1	91	1	0	1	0	1	0	1	0	1	mmu-miR-302d-3p	-0.32	-0.34	0.73	2009, 2011
RSBN1L	ENST00000334955.8	round spermatid basic protein 1-like	640	1	1	0	0	0	0	0	0	0	mmu-miR-295-3p	-0.32	-0.33	0.83	2005, 2007, 2009, 2011
PPP3R1	ENST00000234310.3	protein phosphatase 3, regulatory subunit B, alpha	117	1	0	1	0	0	0	0	0	0	mmu-miR-302a-3p	-0.32	-0.32	0.75	2005, 2007, 2009, 2011
SPOP	ENST00000393328.2	speckle-type POZ protein	883	1	1	0	0	0	0	0	0	0	mmu-miR-291a-3p	-0.32	-0.32	0.28	2005, 2007, 2009, 2011
CROT	ENST00000331536.3	carnitine O-octanoyltransferase	46	1	0	1	0	0	0	0	0	0	mmu-miR-302b-3p	-0.32	-0.32	0.77	2009, 2011
EZH1	ENST00000428826.2	enhancer of zeste homolog 1 (Drosophila)	70	1	0	1	0	0	0	0	0	1	mmu-miR-302a-3p	-0.32	-0.32	0.77	2009, 2011
TOX3	ENST00000407228.3	TOX high mobility group box family member 3	59	1	0	0	1	0	0	0	0	0	mmu-miR-294-3p	-0.31	-0.31	0.74	2007, 2009, 2011
MFAP3L	ENST00000393704.3	microfibrillar-associated protein 3-like	69	1	0	1	0	0	0	0	0	2	mmu-miR-291a-3p	-0.31	-0.31	0.76	2007, 2009, 2011
ARL4C	ENST00000390645.2	ADP-ribosylation factor-like 4C	84	1	0	1	0	1	0	1	0	1	mmu-miR-291a-3p	-0.31	-0.35	0.77	2009, 2011
E2F5	ENST00000418930.2	E2F transcription factor 5, p130-binding	10	1	0	1	0	0	0	0	0	0	mmu-miR-291a-3p	-0.3	-0.3	0.64	2009, 2011
ARID4A	ENST00000431317.2	AT rich interactive domain 4A (RBP1-like)	33	2	0	1	1	0	0	0	0	1	mmu-miR-294-3p	-0.3	-0.3	0.94	2005, 2007, 2009, 2011
REST	ENST00000309042.7	RE1-silencing transcription factor	31	1	0	1	0	0	0	0	0	0	mmu-miR-291a-3p	-0.3	-0.3	0.77	2011
HS2ST1	ENST00000370550.5	heparan sulfate 2-O-sulfotransferase 1	787	1	0	1	0	2	2	0	0	0	mmu-miR-291a-3p	-0.3	-0.35	0.32	2011
SLITRK3	ENST00000475390.1	SLIT and NTRK-like family, member 3	5	1	0	1	0	1	0	0	1	1	mmu-miR-302a-3p	-0.3	-0.31	0.78	2005, 2007, 2009, 2011
SMAD2	ENST00000262160.6	SMAD family member 2	1196	1	0	1	0	2	0	2	0	0	mmu-miR-294-3p	-0.3	-0.34	0.77	2005, 2007, 2009, 2011
RTN1	ENST00000395090.1	reticulon 1	80	1	0	0	1	0	0	0	0	0	mmu-miR-295-3p	-0.3	-0.3	0.75	2005, 2007, 2009, 2011
FILIP1L	ENST00000331335.5	filamin A interacting protein 1-like	16	1	0	0	1	0	0	0	0	1	mmu-miR-291a-3p	-0.3	-0.3	0.75	2007
PAK7	ENST00000378423.1	p21 protein (Cdc42/Rac)-activated kinase 7	6	1	0	1	0	0	0	0	0	0	mmu-miR-294-3p	-0.3	-0.3	0.73	2007, 2009, 2011
C1orf43	ENST00000368521.5	chromosome 1 open reading frame 43	1718	1	0	1	0	0	0	0	0	1	mmu-miR-302a-3p	-0.3	-0.3	0.47	2009, 2011
PFN2	ENST00000239940.7	profilin 2	2184	1	0	1	0	0	0	0	0	3	mmu-miR-302a-3p	-0.3	-0.3	0.62	2007, 2009, 2011
FGD4	ENST00000427716.2	FYVE, RhoGEF and PH domain containing 4	38	2	0	2	0	0	0	0	0	1	mmu-miR-295-3p	-0.3	-0.42	0.95	2009, 2011
DOCK2	ENST00000256935.8	dedicator of cytokinesis 2	5	1	1	0	0	0	0	0	0	0	mmu-miR-291a-3p	-0.3	-0.3	0.15	2009, 2011
DSN1	ENST00000426836.1	DSN1, MIS12 kinetochore complex component	350	1	0	1	0	0	0	0	0	0	mmu-miR-291a-3p	-0.3	-0.3	0.72	2009, 2011
NFYA	ENST00000341376.6	nuclear transcription factor Y, alpha	177	1	1	0	0	0	0	0	0	0	mmu-miR-291a-3p	-0.3	-0.43	0.78	2005, 2007, 2009, 2011
ZNF148	ENST00000360647.4	zinc finger protein 148	230	1	1	0	0	1	0	1	0	2	mmu-miR-295-3p	-0.3	-0.3	0.68	2007, 2009, 2011
GINS1	ENST00000429262.2	GINS complex subunit 1 (Psf1 homolog)	56	1	0	1	0	0	0	0	0	1	mmu-miR-295-3p	-0.29	-0.35	ORF
CRTC2	ENST00000368630.3	CREB regulated transcription coactivator 2	275	1	0	1	0	0	0	0	0	0	mmu-miR-294-3p	-0.29	-0.29	0.73	2007, 2009, 2011
CNOT6L	ENST00000504123.1	CCR4-NOT transcription complex, subunit 6-like	23	1	1	0	0	0	0	0	0	1	mmu-miR-291a-3p	-0.29	-0.29	0.52	2009, 2011
ERI1	ENST00000250263.7	exoribonuclease 1	120	1	0	1	0	0	0	0	0	0	mmu-miR-302a-3p	-0.29	-0.29	0.77	2009, 2011
ADAM9	ENST00000487273.2	ADAM metallopeptidase domain 9	6435	1	0	1	0	0	0	0	0	1	mmu-miR-302a-3p	-0.29	-0.31	0.76	2009, 2011
CCNJ	ENST00000265992.5	cyclin J	5	2	0	2	0	1	0	1	0	1	mmu-miR-295-3p	-0.29	-0.29	0.89	2005, 2007, 2009, 2011
TET1	ENST00000373644.4	tet methylcytosine dioxygenase 1	5	1	0	1	0	0	0	0	0	0	mmu-miR-294-3p	-0.29	-0.29	0.77	2005, 2007, 2009, 2011
TRPV6	ENST00000359396.3	transient receptor potential cation channel, subfamily V, member 6	5	1	0	1	0	0	0	0	0	0	mmu-miR-302a-3p	-0.29	-0.29	0.77	2007, 2009, 2011
RALGDS	ENST00000372050.3	ral guanine nucleotide dissociation stimulator	143	1	1	0	0	0	0	0	0	0	mmu-miR-291a-3p	-0.29	-0.29	0.18	2005, 2007, 2009, 2011
TOR1B	ENST00000259339.2	torsin family 1, member B (torsin B)	222	1	0	1	0	0	0	0	0	0	mmu-miR-302a-3p	-0.29	-0.29	0.77	2009, 2011
C2CD2	ENST00000329623.7	C2 calcium-dependent domain containing 2	106	1	0	1	0	0	0	0	0	0	mmu-miR-302a-3p	-0.29	-0.29	0.65	2007, 2009, 2011
ZNFX1	ENST00000371752.1	zinc finger, NFX1-type containing 1	41	1	0	1	0	1	0	1	0	3	mmu-miR-295-3p	-0.29	-0.29	0.77	2007, 2009, 2011
LHX8	ENST00000294638.5	LIM homeobox 8	18	1	0	1	0	0	0	0	0	1	mmu-miR-294-3p	-0.29	-0.29	0.76	2005, 2007, 2009, 2011
MIER3	ENST00000381226.3	mesoderm induction early response 1, family member 3	112	2	0	1	1	0	0	0	0	0	mmu-miR-291a-3p	-0.29	-0.3	0.92	2007, 2009, 2011
LAMA3	ENST00000313654.9	laminin, alpha 3	86	1	0	1	0	0	0	0	0	0	mmu-miR-302a-3p	-0.29	-0.36	0.75	2009, 2011
DPP8	ENST00000341861.5	dipeptidyl-peptidase 8	1293	1	1	0	0	1	1	0	0	1	mmu-miR-291a-3p	-0.29	-0.36	0.68	2007, 2009, 2011
SLC25A40	ENST00000341119.5	solute carrier family 25, member 40	405	1	0	1	0	0	0	0	0	0	mmu-miR-302a-3p	-0.29	-0.31	0.7	2011
E2F7	ENST00000416496.2	E2F transcription factor 7	308	2	1	0	1	0	0	0	0	0	mmu-miR-291a-3p	-0.29	-0.29	0.95	2005, 2007, 2009, 2011
FAM189A1	ENST00000261275.4	family with sequence similarity 189, member A1	12	1	0	1	0	2	0	2	0	0	mmu-miR-302a-3p	-0.29	-0.29	0.57
CORO2B	ENST00000261861.5	coronin, actin binding protein, 2B	751	1	0	1	0	0	0	0	0	0	mmu-miR-302a-3p	-0.28	-0.28	0.64	2007, 2011
BRMS1L	ENST00000216807.7	breast cancer metastasis-suppressor 1-like	230	1	0	1	0	0	0	0	0	2	mmu-miR-294-3p	-0.28	-0.3	0.77	2007, 2011
RBBP7	ENST00000380087.2	retinoblastoma binding protein 7	270	1	0	1	0	0	0	0	0	0	mmu-miR-302a-3p	-0.28	-0.29	0.22	2005, 2007
ERBB4	ENST00000342788.4	v-erb-b2 avian erythroblastic leukemia viral oncogene homolog 4	27	2	0	0	2	0	0	0	0	0	mmu-miR-295-3p	-0.28	-0.32	0.94	2005, 2007, 2009, 2011
KLF13	ENST00000307145.3	Kruppel-like factor 13	5	1	1	0	0	1	0	1	0	0	mmu-miR-291a-3p	-0.28	-0.28	0.73	2005, 2007, 2009, 2011
SASS6	ENST00000287482.5	spindle assembly 6 homolog (C. elegans)	796	1	1	0	0	0	0	0	0	0	mmu-miR-291a-3p	-0.28	-0.28	< 0.1	2011
IKZF2	ENST00000457361.1	IKAROS family zinc finger 2 (Helios)	32	3	1	0	2	1	0	0	1	2	mmu-miR-291a-3p	-0.28	-0.3	0.94	2007, 2009, 2011
SLC22A23	ENST00000436008.2	solute carrier family 22, member 23	353	1	0	1	0	1	0	1	0	0	mmu-miR-302d-3p	-0.28	-0.31	0.78	2007, 2011
UBE2W	ENST00000517608.1	ubiquitin-conjugating enzyme E2W (putative)	102	1	0	1	0	0	0	0	0	0	mmu-miR-294-3p	-0.28	-0.28	0.77	2007, 2009, 2011
SDC1	ENST00000254351.4	syndecan 1	3152	1	1	0	0	0	0	0	0	0	mmu-miR-291a-3p	-0.28	-0.28	0.75	2005, 2007, 2009, 2011
BCL6	ENST00000406870.2	B-cell CLL/lymphoma 6	20	1	1	0	0	0	0	0	0	0	mmu-miR-291a-3p	-0.28	-0.28	0.67	2005, 2007, 2009, 2011
NR4A2	ENST00000409108.2	nuclear receptor subfamily 4, group A, member 2	1631	1	0	1	0	0	0	0	0	1	mmu-miR-291a-3p	-0.28	-0.28	0.75	2005, 2007, 2009, 2011
TAPT1	ENST00000405303.2	transmembrane anterior posterior transformation 1	105	1	0	0	1	0	0	0	0	1	mmu-miR-294-3p	-0.28	-0.28	0.73	2007, 2009, 2011
GPC6	ENST00000377047.4	glypican 6	410	1	0	1	0	0	0	0	0	1	mmu-miR-295-3p	-0.28	-0.29	0.77	2011
MTERFD2	ENST00000391980.2	MTERF domain containing 2	704	1	0	1	0	1	0	1	0	0	mmu-miR-302a-3p	-0.28	-0.63	0.59	2007, 2009
MYBL1	ENST00000522677.3	v-myb avian myeloblastosis viral oncogene homolog-like 1	53	2	0	0	2	0	0	0	0	0	mmu-miR-294-3p	-0.28	-0.28	0.92	2007, 2009, 2011
C3orf18	ENST00000426034.1	chromosome 3 open reading frame 18	29	1	0	1	0	0	0	0	0	0	mmu-miR-291a-3p	-0.28	-0.28	0.72	2009, 2011
SLC2A4	ENST00000317370.8	solute carrier family 2 (facilitated glucose transporter), member 4	233	1	0	1	0	0	0	0	0	2	mmu-miR-302d-3p	-0.27	-0.28	0.76	2005, 2007, 2009, 2011
KAT2B	ENST00000263754.4	K(lysine) acetyltransferase 2B	117	1	0	1	0	0	0	0	0	1	mmu-miR-295-3p	-0.27	-0.27	0.66	2005, 2007, 2009, 2011
RNF6	ENST00000346166.3	ring finger protein (C3H2C3 type) 6	47	1	0	1	0	0	0	0	0	0	mmu-miR-302a-3p	-0.27	-0.27	0.5	2005, 2007, 2009, 2011
ZNF597	ENST00000301744.4	zinc finger protein 597	159	1	0	1	0	0	0	0	0	2	mmu-miR-295-3p	-0.27	-0.28	0.61	2011
UNK	ENST00000293218.3	unkempt homolog (Drosophila)	124	1	0	1	0	0	0	0	0	0	mmu-miR-302a-3p	-0.27	-0.27	0.77	2007, 2009, 2011
C19orf43	ENST00000588213.1	chromosome 19 open reading frame 43	1264	1	0	1	0	0	0	0	0	0	mmu-miR-302a-3p	-0.27	-0.27	0.62	2007, 2009, 2011
MKRN1	ENST00000255977.2	makorin ring finger protein 1	5	1	0	1	0	0	0	0	0	1	mmu-miR-291a-3p	-0.27	-0.27	0.45	2005, 2007, 2009, 2011
TMUB2	ENST00000590235.1	transmembrane and ubiquitin-like domain containing 2	1043	1	0	1	0	0	0	0	0	0	mmu-miR-302b-3p	-0.27	-0.28	0.52	2007, 2009, 2011
HLF	ENST00000226067.5	hepatic leukemia factor	15	1	0	1	0	1	0	1	0	1	mmu-miR-302d-3p	-0.27	-0.27	0.77	2007, 2009, 2011
USP24	ENST00000294383.6	ubiquitin specific peptidase 24	306	1	0	1	0	0	0	0	0	0	mmu-miR-302d-3p	-0.27	-0.36	0.77	2009, 2011
ORMDL3	ENST00000304046.2	ORM1-like 3 (S. cerevisiae)	82	1	0	1	0	0	0	0	0	0	mmu-miR-302a-3p	-0.27	-0.27	0.77	2007, 2009, 2011
MSL1	ENST00000398532.4	male-specific lethal 1 homolog (Drosophila)	4715	1	0	1	0	0	0	0	0	1	mmu-miR-291a-3p	-0.27	-0.27	0.66	2009, 2011
POLE3	ENST00000374169.3	polymerase (DNA directed), epsilon 3, accessory subunit	243	1	0	1	0	0	0	0	0	1	mmu-miR-291a-3p	-0.27	-0.27	0.36	2009, 2011
RGMB	ENST00000308234.7	RGM domain family, member B	6087	1	0	1	0	0	0	0	0	2	mmu-miR-295-3p	-0.27	-0.33	0.77	2009, 2011
TRIP11	ENST00000267622.4	thyroid hormone receptor interactor 11	13	1	0	1	0	1	0	0	1	0	mmu-miR-302a-3p	-0.27	-0.27	0.77	2007, 2009, 2011
PTPN4	ENST00000263708.2	protein tyrosine phosphatase, non-receptor type 4 (megakaryocyte)	215	2	1	1	0	1	0	0	1	2	mmu-miR-291a-3p	-0.27	-0.49	0.93
SNX12	ENST00000374274.3	sorting nexin 12	849	1	0	1	0	0	0	0	0	1	mmu-miR-302d-3p	-0.27	-0.27	0.63
PARP6	ENST00000260376.7	poly (ADP-ribose) polymerase family, member 6	867	1	0	1	0	0	0	0	0	0	mmu-miR-302a-3p	-0.27	-0.27	ORF
DGKE	ENST00000284061.3	diacylglycerol kinase, epsilon 64kDa	470	1	0	1	0	2	1	0	1	0	mmu-miR-295-3p	-0.26	-0.81	0.75	2011
LCLAT1	ENST00000309052.4	lysocardiolipin acyltransferase 1	397	1	0	0	1	0	0	0	0	0	mmu-miR-291a-3p	-0.26	-0.26	0.75	2005, 2007, 2009, 2011
ABHD3	ENST00000289119.2	abhydrolase domain containing 3	228	1	0	0	1	0	0	0	0	0	mmu-miR-302a-3p	-0.26	-0.26	0.74	2005, 2007, 2011
SHC4	ENST00000332408.4	SHC (Src homology 2 domain containing) family, member 4	61	1	0	1	0	0	0	0	0	1	mmu-miR-291a-3p	-0.26	-0.26	0.7	2009, 2011
MFN2	ENST00000444836.1	mitofusin 2	1096	1	0	1	0	1	0	1	0	0	mmu-miR-302a-3p	-0.26	-0.26	0.68	2011
UNKL	ENST00000389221.4	unkempt homolog (Drosophila)-like	308	1	0	1	0	1	0	0	1	0	mmu-miR-302a-3p	-0.26	-0.27	0.77	2009, 2011
MINK1	ENST00000347992.7	misshapen-like kinase 1	1983	1	0	1	0	0	0	0	0	0	mmu-miR-302d-3p	-0.26	-0.26	0.6	2007, 2009, 2011
ARHGEF17	ENST00000263674.3	Rho guanine nucleotide exchange factor (GEF) 17	729	1	1	0	0	0	0	0	0	0	mmu-miR-291a-3p	-0.26	-0.26	0.8	2005, 2007, 2009, 2011
ATAD2	ENST00000287394.5	ATPase family, AAA domain containing 2	851	1	0	1	0	0	0	0	0	0	mmu-miR-291a-3p	-0.26	-0.27	0.72	2005, 2007, 2009, 2011
CCND1	ENST00000227507.2	cyclin D1	4687	1	0	1	0	0	0	0	0	0	mmu-miR-302a-3p	-0.26	-0.27	0.72	2005, 2007, 2009, 2011
CADM2	ENST00000383699.3	cell adhesion molecule 2	5	2	0	2	0	0	0	0	0	1	mmu-miR-302d-3p	-0.26	-0.26	0.82	2007, 2009, 2011
ITGB8	ENST00000222573.4	integrin, beta 8	17	1	0	1	0	2	0	2	0	1	mmu-miR-291a-3p	-0.26	-0.27	0.78	2003, 2007, 2009, 2011
SLC16A9	ENST00000395348.3	solute carrier family 16, member 9	7	1	0	1	0	0	0	0	0	0	mmu-miR-302a-3p	-0.26	-0.26	0.76	2009, 2011
FAM13C	ENST00000373867.3	family with sequence similarity 13, member C	343	1	0	1	0	0	0	0	0	0	mmu-miR-302a-3p	-0.26	-0.26	0.14	2007
IPO7	ENST00000379719.3	importin 7	1331	1	0	1	0	0	0	0	0	0	mmu-miR-291a-3p	-0.25	-0.25	0.77	2011
FBXO11	ENST00000402508.1	F-box protein 11	359	1	0	1	0	0	0	0	0	0	mmu-miR-302a-3p	-0.25	-0.26	0.76	2005, 2007, 2009, 2011
SKIDA1	ENST00000449193.2	SKI/DACH domain containing 1	18	2	0	0	2	0	0	0	0	1	mmu-miR-295-3p	-0.25	-0.41	0.93	2005, 2007, 2009, 2011
ZBTB43	ENST00000449886.1	zinc finger and BTB domain containing 43	396	1	0	1	0	0	0	0	0	0	mmu-miR-302a-3p	-0.25	-0.26	0.77	2011
IQSEC1	ENST00000273221.4	IQ motif and Sec7 domain 1	415	1	0	1	0	0	0	0	0	0	mmu-miR-302d-3p	-0.25	-0.25	0.77	2009, 2011
ARNT2	ENST00000303329.4	aryl-hydrocarbon receptor nuclear translocator 2	39	1	1	0	0	0	0	0	0	0	mmu-miR-302a-3p	-0.25	-0.25	0.78	2009, 2011
RP4-559A3.7	ENST00000432920.2	Uncharacterized protein	15	1	1	0	0	0	0	0	0	0	mmu-miR-291a-3p	-0.25	-0.4	0.67
SLAIN2	ENST00000264313.6	SLAIN motif family, member 2	859	1	0	1	0	1	1	0	0	0	mmu-miR-294-3p	-0.25	-0.34	0.77	2009, 2011
KIF26B	ENST00000366518.4	kinesin family member 26B	25	2	0	2	0	0	0	0	0	0	mmu-miR-302a-3p	-0.25	-0.25	0.95	2007, 2009, 2011
FGD5	ENST00000285046.5	FYVE, RhoGEF and PH domain containing 5	9	1	0	1	0	0	0	0	0	0	mmu-miR-295-3p	-0.25	-0.25	0.77	2007, 2009, 2011
WNT9B	ENST00000290015.2	wingless-type MMTV integration site family, member 9B	28	1	0	1	0	1	0	1	0	0	mmu-miR-294-3p	-0.25	-0.31	0.75
SLC16A12	ENST00000341233.4	solute carrier family 16, member 12	35	1	0	1	0	0	0	0	0	0	mmu-miR-302a-3p	-0.25	-0.25	0.6	2009, 2011
HS3ST4	ENST00000331351.5	heparan sulfate (glucosamine) 3-O-sulfotransferase 4	5	1	0	1	0	0	0	0	0	0	mmu-miR-302a-3p	-0.25	-0.25	0.54	2009, 2011
PGBD5	ENST00000391860.1	piggyBac transposable element derived 5	20	1	0	1	0	0	0	0	0	1	mmu-miR-302a-3p	-0.25	-0.33	0.77	2005, 2007, 2009
ZNRF3	ENST00000544604.2	zinc and ring finger 3	179	1	1	0	0	0	0	0	0	1	mmu-miR-302a-3p	-0.25	-0.32	0.83	2009, 2011
WFS1	ENST00000226760.1	Wolfram syndrome 1 (wolframin)	3858	1	0	1	0	0	0	0	0	0	mmu-miR-302a-3p	-0.25	-0.25	0.65	2009, 2011
SIK1	ENST00000270162.6	salt-inducible kinase 1	2163	1	0	1	0	0	0	0	0	0	mmu-miR-302a-3p	-0.25	-0.25	0.77	2007, 2009, 2011
POU6F1	ENST00000389243.4	POU class 6 homeobox 1	135	1	0	1	0	0	0	0	0	1	mmu-miR-302a-3p	-0.25	-0.26	0.77	2009, 2011
MXI1	ENST00000332674.5	MAX interactor 1, dimerization protein	278	1	0	1	0	1	0	1	0	1	mmu-miR-302a-3p	-0.24	-0.28	0.77
FGF10	ENST00000264664.4	fibroblast growth factor 10	5	1	0	1	0	0	0	0	0	1	mmu-miR-302a-3p	-0.24	-0.24	0.77
PAK2	ENST00000327134.3	p21 protein (Cdc42/Rac)-activated kinase 2	145	1	1	0	0	0	0	0	0	0	mmu-miR-302a-3p	-0.24	-0.24	0.74	2009, 2011
ELK4	ENST00000357992.4	ELK4, ETS-domain protein (SRF accessory protein 1)	39	2	1	1	0	4	0	2	2	1	mmu-miR-294-3p	-0.24	-0.45	0.94	2011
KCNB1	ENST00000371741.4	potassium voltage-gated channel, Shab-related subfamily, member 1	5	1	0	1	0	0	0	0	0	3	mmu-miR-294-3p	-0.24	-0.24	0.77
LIF	ENST00000403987.3	leukemia inhibitory factor	55	1	0	1	0	0	0	0	0	0	mmu-miR-302a-3p	-0.24	-0.27	0.73	2009, 2011
MEF2A	ENST00000354410.5	myocyte enhancer factor 2A	654	1	0	0	1	0	0	0	0	1	mmu-miR-294-3p	-0.24	-0.24	0.71
YTHDF3	ENST00000539294.1	YTH domain family, member 3	444	1	0	1	0	0	0	0	0	0	mmu-miR-302a-3p	-0.24	-0.24	0.75	2005, 2007, 2009, 2011
KIRREL	ENST00000368172.1	kin of IRRE like (Drosophila)	493	1	0	1	0	0	0	0	0	0	mmu-miR-291a-3p	-0.24	-0.24	0.77
ATE1	ENST00000369043.3	arginyltransferase 1	237	1	0	1	0	0	0	0	0	0	mmu-miR-302a-3p	-0.24	-0.24	0.75
TSHZ2	ENST00000371497.5	teashirt zinc finger homeobox 2	351	1	0	0	1	0	0	0	0	1	mmu-miR-302a-3p	-0.24	-0.24	0.75	2011
TBC1D8B	ENST00000357242.5	TBC1 domain family, member 8B (with GRAM domain)	69	1	0	1	0	1	0	1	0	1	mmu-miR-302a-3p	-0.24	-0.25	0.34	2007, 2011
SS18L1	ENST00000331758.3	synovial sarcoma translocation gene on chromosome 18-like 1	274	1	0	1	0	0	0	0	0	0	mmu-miR-294-3p	-0.24	-0.29	0.77	2005, 2007, 2009, 2011
MTMR4	ENST00000579925.1	myotubularin related protein 4	150	1	0	0	1	1	0	0	1	1	mmu-miR-291a-3p	-0.24	-0.26	0.86	2005, 2007
RBM33	ENST00000341148.3	RNA binding motif protein 33	444	1	0	0	1	1	0	1	0	0	mmu-miR-291a-3p	-0.23	-0.27	0.75	2007, 2011
DKK1	ENST00000373970.3	dickkopf WNT signaling pathway inhibitor 1	2384	1	0	0	1	0	0	0	0	0	mmu-miR-291a-3p	-0.23	-0.23	0.75	2005, 2007, 2009, 2011
LYPD6	ENST00000334166.4	LY6/PLAUR domain containing 6	261	1	0	1	0	1	0	1	0	0	mmu-miR-302a-3p	-0.23	-0.23	0.75	2007, 2009, 2011
ZFPM2	ENST00000407775.2	zinc finger protein, FOG family member 2	595	1	0	1	0	0	0	0	0	1	mmu-miR-302a-3p	-0.23	-0.23	0.71	2005, 2007, 2009, 2011
RRAGD	ENST00000369415.4	Ras-related GTP binding D	644	1	0	1	0	0	0	0	0	0	mmu-miR-294-3p	-0.23	-0.33	0.77	2005, 2007, 2009, 2011
GTDC1	ENST00000392869.2	glycosyltransferase-like domain containing 1	241	1	0	1	0	0	0	0	0	0	mmu-miR-291a-3p	-0.23	-0.23	0.77	2009, 2011
MED12L	ENST00000474524.1	mediator complex subunit 12-like	30	1	0	1	0	0	0	0	0	2	mmu-miR-302a-3p	-0.23	-0.23	0.76	2007, 2009, 2011
FOXF2	ENST00000259806.1	forkhead box F2	2955	1	0	0	1	0	0	0	0	0	mmu-miR-295-3p	-0.23	-0.23	0.72	2005, 2007, 2009, 2011
GDF11	ENST00000257868.5	growth differentiation factor 11	847	3	1	2	0	0	0	0	0	1	mmu-miR-302a-3p	-0.23	-0.59	0.99	2011
SMARCC2	ENST00000394023.3	SWI/SNF related, matrix associated, actin dependent regulator of chromatin, subfamily c, member 2	298	1	1	0	0	0	0	0	0	0	mmu-miR-291a-3p	-0.23	-0.3	0.75	2011
ZNF697	ENST00000421812.2	zinc finger protein 697	43	1	0	1	0	1	1	0	0	1	mmu-miR-294-3p	-0.23	-0.23	0.67	2007, 2009, 2011
SKOR1	ENST00000341418.5	SKI family transcriptional corepressor 1	22	1	0	1	0	0	0	0	0	0	mmu-miR-302a-3p	-0.23	-0.28	0.77
ATXN7L1	ENST00000419735.3	ataxin 7-like 1	67	1	0	0	1	1	0	1	0	0	mmu-miR-294-3p	-0.23	-0.23	0.75	2009, 2011
ONECUT1	ENST00000560699.2	one cut homeobox 1	10	2	0	2	0	0	0	0	0	1	mmu-miR-302d-3p	-0.23	-0.32	0.36
CRK	ENST00000398970.5	v-crk avian sarcoma virus CT10 oncogene homolog	1841	1	0	1	0	0	0	0	0	1	mmu-miR-302a-3p	-0.23	-0.23	0.77	2007, 2009, 2011
OSBPL5	ENST00000478260.1	oxysterol binding protein-like 5	215	1	0	1	0	0	0	0	0	0	mmu-miR-302a-3p	-0.22	-0.22	0.77	2007, 2009, 2011
ANO6	ENST00000320560.8	anoctamin 6	2262	1	0	1	0	0	0	0	0	0	mmu-miR-302a-3p	-0.22	-0.22	0.63	2007, 2009, 2011
ZC3H12C	ENST00000278590.3	zinc finger CCCH-type containing 12C	150	1	0	1	0	0	0	0	0	1	mmu-miR-302a-3p	-0.22	-0.23	0.77	2009, 2011
CDK2	ENST00000266970.4	cyclin-dependent kinase 2	6789	1	0	0	1	0	0	0	0	1	mmu-miR-302a-3p	-0.22	-0.22	0.75	2005, 2007, 2009, 2011
ZCCHC24	ENST00000372336.3	zinc finger, CCHC domain containing 24	359	1	1	0	0	0	0	0	0	0	mmu-miR-291a-3p	-0.22	-0.22	0.72	2009, 2011
TSHZ3	ENST00000240587.4	teashirt zinc finger homeobox 3	81	1	0	1	0	0	0	0	0	0	mmu-miR-302a-3p	-0.22	-0.22	0.72	2007, 2009, 2011
TBC1D20	ENST00000354200.4	TBC1 domain family, member 20	761	1	0	1	0	0	0	0	0	0	mmu-miR-302a-3p	-0.22	-0.34	0.67	2009, 2011
CTSA	ENST00000372484.3	cathepsin A	3915	1	0	1	0	0	0	0	0	0	mmu-miR-291a-3p	-0.22	-0.22	0.26	2009, 2011
RSBN1	ENST00000261441.5	round spermatid basic protein 1	54	1	0	1	0	0	0	0	0	0	mmu-miR-294-3p	-0.22	-0.23	0.35	2005, 2007, 2009, 2011
ECT2	ENST00000232458.5	epithelial cell transforming sequence 2 oncogene	220	1	0	1	0	0	0	0	0	0	mmu-miR-294-3p	-0.22	-0.22	0.74	2005, 2007, 2009, 2011
UBE3A	ENST00000232165.3	ubiquitin protein ligase E3A	529	1	0	0	1	0	0	0	0	0	mmu-miR-294-3p	-0.22	-0.23	0.75	2011
ARHGEF18	ENST00000319670.9	Rho/Rac guanine nucleotide exchange factor (GEF) 18	2596	1	0	1	0	0	0	0	0	0	mmu-miR-295-3p	-0.22	-0.22	0.77	2007, 2009, 2011
DENND5B	ENST00000389082.5	DENN/MADD domain containing 5B	832	1	0	1	0	0	0	0	0	0	mmu-miR-295-3p	-0.22	-0.23	0.77	2009, 2011
MMP24	ENST00000246186.6	matrix metallopeptidase 24 (membrane-inserted)	201	1	0	1	0	0	0	0	0	0	mmu-miR-302a-3p	-0.22	-0.22	0.48	2007, 2009, 2011
RBBP6	ENST00000319715.4	retinoblastoma binding protein 6	123	1	0	0	1	0	0	0	0	0	mmu-miR-291a-3p	-0.22	-0.22	0.74	2005, 2007
MEF2C	ENST00000340208.5	myocyte enhancer factor 2C	70	1	0	1	0	1	0	1	0	0	mmu-miR-302a-3p	-0.22	-0.26	0.74	2005, 2007, 2009, 2011
FOXL2	ENST00000330315.3	forkhead box L2	20	1	0	1	0	0	0	0	0	0	mmu-miR-302a-3p	-0.21	-0.21	0.77	2005, 2007, 2009, 2011
KLF3	ENST00000261438.5	Kruppel-like factor 3 (basic)	515	1	0	1	0	0	0	0	0	1	mmu-miR-291a-3p	-0.21	-0.28	0.77	2009, 2011
FZD6	ENST00000358755.4	frizzled family receptor 6	161	1	0	0	1	0	0	0	0	0	mmu-miR-291a-3p	-0.21	-0.21	0.73	2009, 2011
MAST3	ENST00000262811.6	microtubule associated serine/threonine kinase 3	46	1	0	1	0	0	0	0	0	0	mmu-miR-291a-3p	-0.21	-0.21	0.73	2009, 2011
RGL1	ENST00000304685.4	ral guanine nucleotide dissociation stimulator-like 1	188	1	0	1	0	0	0	0	0	0	mmu-miR-302a-3p	-0.21	-0.21	0.62	2005, 2007, 2009, 2011
USP46	ENST00000441222.3	ubiquitin specific peptidase 46	180	1	0	1	0	0	0	0	0	1	mmu-miR-291a-3p	-0.21	-0.23	0.77	2007, 2009, 2011
MLLT6	ENST00000325718.7	myeloid/lymphoid or mixed-lineage leukemia (trithorax homolog, Drosophila); translocated to, 6	24	2	0	2	0	1	0	1	0	0	mmu-miR-302a-3p	-0.21	-0.36	0.94	2011
TLE4	ENST00000376544.3	transducin-like enhancer of split 4 (E(sp1) homolog, Drosophila)	369	1	0	1	0	0	0	0	0	0	mmu-miR-295-3p	-0.21	-0.21	0.72	2005, 2007, 2009, 2011
ARHGEF10	ENST00000520359.1	Rho guanine nucleotide exchange factor (GEF) 10	326	1	0	1	0	0	0	0	0	0	mmu-miR-302a-3p	-0.21	-0.24	0.74	2011
AEBP2	ENST00000266508.9	AE binding protein 2	1228	1	0	1	0	0	0	0	0	1	mmu-miR-302a-3p	-0.21	-0.31	0.77	2005, 2007, 2009, 2011
METAP1	ENST00000296411.6	methionyl aminopeptidase 1	887	1	0	1	0	0	0	0	0	1	mmu-miR-302a-3p	-0.21	-0.23	0.77	2009, 2011
TGFBR2	ENST00000359013.4	transforming growth factor, beta receptor II (70/80kDa)	2168	2	1	1	0	1	0	0	1	2	mmu-miR-302d-3p	-0.21	-0.66	0.96	2009, 2011
RAB5C	ENST00000346213.4	RAB5C, member RAS oncogene family	96	1	0	0	1	0	0	0	0	0	mmu-miR-291a-3p	-0.21	-0.23	0.75	2005, 2007, 2009, 2011
TMEM170B	ENST00000379426.1	transmembrane protein 170B	489	2	0	1	1	2	1	1	0	1	mmu-miR-291a-3p	-0.21	-0.42	0.93	2009, 2011
QSER1	ENST00000399302.2	glutamine and serine rich 1	34	1	0	1	0	0	0	0	0	0	mmu-miR-302d-3p	-0.21	-0.23	0.73	2009, 2011
USP53	ENST00000450251.1	ubiquitin specific peptidase 53	300	1	0	1	0	1	0	1	0	1	mmu-miR-302a-3p	-0.21	-0.26	0.61	2009, 2011
KCND2	ENST00000331113.4	potassium voltage-gated channel, Shal-related subfamily, member 2	5	1	0	0	1	1	0	0	1	0	mmu-miR-291a-3p	-0.21	-0.21	0.71	2005, 2007
NKX3-2	ENST00000382438.5	NK3 homeobox 2	36	1	0	1	0	0	0	0	0	0	mmu-miR-302a-3p	-0.21	-0.31	0.76	2009, 2011
RGS17	ENST00000367225.2	regulator of G-protein signaling 17	11	2	0	2	0	0	0	0	0	1	mmu-miR-302a-3p	-0.21	-0.37	0.9
AGFG2	ENST00000262935.4	ArfGAP with FG repeats 2	3985	1	0	1	0	0	0	0	0	0	mmu-miR-291a-3p	-0.21	-0.24	0.76	2007, 2009, 2011
FAM219B	ENST00000357635.5	family with sequence similarity 219, member B	270	1	0	1	0	1	0	1	0	1	mmu-miR-302d-3p	-0.21	-0.31	0.53	2009, 2011
RPS6KA1	ENST00000374168.2	ribosomal protein S6 kinase, 90kDa, polypeptide 1	1449	1	0	1	0	0	0	0	0	0	mmu-miR-291a-3p	-0.21	-0.21	0.38	2005, 2007, 2009, 2011
ZNF213	ENST00000396878.3	zinc finger protein 213	48	1	0	1	0	0	0	0	0	0	mmu-miR-302a-3p	-0.21	-0.21	0.2	2009, 2011
ASF1B	ENST00000263382.3	anti-silencing function 1B histone chaperone	300	1	0	1	0	0	0	0	0	0	mmu-miR-291a-3p	-0.21	-0.41	0.76	2007, 2009, 2011
TRPM3	ENST00000377110.3	transient receptor potential cation channel, subfamily M, member 3	11	1	0	1	0	3	1	1	1	2	mmu-miR-302a-3p	-0.21	-0.26	0.77
KDM1B	ENST00000388870.2	lysine (K)-specific demethylase 1B	238	1	0	0	1	0	0	0	0	1	mmu-miR-295-3p	-0.2	-0.2	0.75	2005, 2007, 2009
TET3	ENST00000409262.3	tet methylcytosine dioxygenase 3	1437	2	0	2	0	1	0	1	0	0	mmu-miR-295-3p	-0.2	-0.2	0.88	2009, 2011
KPNA2	ENST00000330459.3	karyopherin alpha 2 (RAG cohort 1, importin alpha 1)	254	1	0	1	0	0	0	0	0	0	mmu-miR-302a-3p	-0.2	-0.35	0.77	2005, 2007, 2009, 2011
ATP2C1	ENST00000505330.1	ATPase, Ca++ transporting, type 2C, member 1	771	1	0	0	1	0	0	0	0	1	mmu-miR-291a-3p	-0.2	-0.21	0.75	2007, 2009, 2011
CELF2	ENST00000379261.4	CUGBP, Elav-like family member 2	45	1	1	0	0	1	0	1	0	2	mmu-miR-295-3p	-0.2	-0.26	0.61	2007, 2009, 2011
HIF1AN	ENST00000299163.6	hypoxia inducible factor 1, alpha subunit inhibitor	1545	2	1	0	1	3	0	3	0	1	mmu-miR-295-3p	-0.2	-0.35	0.94	2005, 2007, 2009, 2011
OXR1	ENST00000312046.6	oxidation resistance 1	27	1	0	1	0	0	0	0	0	0	mmu-miR-302a-3p	-0.2	-0.2	0.75	2007, 2009, 2011
DPP3	ENST00000360510.2	dipeptidyl-peptidase 3	189	1	0	1	0	0	0	0	0	0	mmu-miR-302a-3p	-0.2	-0.2	0.17	2011
TNIK	ENST00000436636.2	TRAF2 and NCK interacting kinase	106	1	0	0	1	0	0	0	0	0	mmu-miR-291a-3p	-0.2	-0.2	0.75
HCFC2	ENST00000229330.4	host cell factor C2	46	1	1	0	0	0	0	0	0	1	mmu-miR-291a-3p	-0.2	-0.32	0.53	2011
TXNIP	ENST00000369317.4	thioredoxin interacting protein	11	2	0	2	0	0	0	0	0	0	mmu-miR-291a-3p	-0.2	-0.49	0.94	2011
TMX1	ENST00000457354.2	thioredoxin-related transmembrane protein 1	3176	1	0	1	0	1	0	0	1	0	mmu-miR-295-3p	-0.2	-0.44	0.57	2009, 2011
CYB561D1	ENST00000496961.1	cytochrome b561 family, member D1	105	1	0	1	0	0	0	0	0	1	mmu-miR-302a-3p	-0.2	-0.21	0.67	2011
SRCIN1	ENST00000264659.7	SRC kinase signaling inhibitor 1	5	1	0	1	0	0	0	0	0	0	mmu-miR-291a-3p	-0.2	-0.2	0.77	2011
NPAS3	ENST00000346562.2	neuronal PAS domain protein 3	9	1	0	1	0	0	0	0	0	0	mmu-miR-302a-3p	-0.2	-0.2	0.73	2005, 2007, 2009, 2011
HIVEP2	ENST00000367604.1	human immunodeficiency virus type I enhancer binding protein 2	137	1	0	0	1	0	0	0	0	1	mmu-miR-295-3p	-0.2	-0.22	0.75	2005, 2007, 2009, 2011
FBXL4	ENST00000369244.2	F-box and leucine-rich repeat protein 4	321	1	0	1	0	0	0	0	0	1	mmu-miR-302b-3p	-0.2	-0.25	0.75	2011
GNB5	ENST00000261837.7	guanine nucleotide binding protein (G protein), beta 5	513	1	0	1	0	0	0	0	0	1	mmu-miR-302d-3p	-0.2	-0.26	0.53	2007, 2009, 2011
ALX4	ENST00000329255.3	ALX homeobox 4	52	2	0	1	1	0	0	0	0	0	mmu-miR-295-3p	-0.2	-0.2	0.94	2005, 2007, 2009, 2011
PHF6	ENST00000332070.3	PHD finger protein 6	630	1	0	1	0	0	0	0	0	0	mmu-miR-302a-3p	-0.2	-0.2	0.53	2007, 2009, 2011
BCL11B	ENST00000357195.3	B-cell CLL/lymphoma 11B (zinc finger protein)	73	1	0	1	0	0	0	0	0	2	mmu-miR-294-3p	-0.2	-0.2	0.74	2007, 2009, 2011
FAM102A	ENST00000373095.1	family with sequence similarity 102, member A	85	1	0	1	0	0	0	0	0	3	mmu-miR-302a-3p	-0.2	-0.2	0.69	2011
BAHD1	ENST00000416165.1	bromo adjacent homology domain containing 1	76	1	0	1	0	0	0	0	0	1	mmu-miR-291a-3p	-0.2	-0.2	0.66	2005, 2007, 2009, 2011
FAM117A	ENST00000240364.2	family with sequence similarity 117, member A	185	1	0	1	0	0	0	0	0	0	mmu-miR-302d-3p	-0.2	-0.2	0.48	2007, 2009, 2011
KIAA0226	ENST00000273582.5	KIAA0226	89	1	0	1	0	2	0	1	1	0	mmu-miR-291a-3p	-0.2	-0.26	0.77	2009, 2011
AKTIP	ENST00000394657.7	AKT interacting protein	46	1	0	1	0	0	0	0	0	1	mmu-miR-291a-3p	-0.2	-0.2	0.56	2011
PHLPP2	ENST00000568954.1	PH domain and leucine rich repeat protein phosphatase 2	172	2	0	2	0	1	0	1	0	0	mmu-miR-302a-3p	-0.19	-0.19	0.8	2007, 2009, 2011
FOXJ3	ENST00000372571.1	forkhead box J3	329	1	0	0	1	0	0	0	0	2	mmu-miR-302a-3p	-0.19	-0.2	0.75	2005, 2007, 2009, 2011
ARHGAP24	ENST00000395184.1	Rho GTPase activating protein 24	9	1	0	0	1	0	0	0	0	0	mmu-miR-291a-3p	-0.19	-0.19	0.75	2005, 2007, 2009, 2011
ARX	ENST00000379044.4	aristaless related homeobox	5	1	0	0	1	0	0	0	0	0	mmu-miR-302a-3p	-0.19	-0.19	0.73	2011
KLHL28	ENST00000396128.4	kelch-like family member 28	9	1	0	1	0	1	1	0	0	1	mmu-miR-294-3p	-0.19	-0.37	0.77	2007, 2009, 2011
MNT	ENST00000174618.4	MNT, MAX dimerization protein	146	1	0	1	0	0	0	0	0	1	mmu-miR-302a-3p	-0.19	-0.23	0.7	2005, 2007, 2009, 2011
ZNF436	ENST00000314011.4	zinc finger protein 436	73	1	0	1	0	1	0	0	1	0	mmu-miR-302a-3p	-0.19	-0.22	0.65	2005, 2007, 2011
CC2D1A	ENST00000318003.7	coiled-coil and C2 domain containing 1A	22	1	0	1	0	0	0	0	0	0	mmu-miR-295-3p	-0.19	-0.19	0.55	2007, 2009, 2011
RAPGEFL1	ENST00000264644.6	Rap guanine nucleotide exchange factor (GEF)-like 1	20	1	0	1	0	0	0	0	0	0	mmu-miR-302a-3p	-0.19	-0.19	0.77	2007, 2009, 2011
PTPN21	ENST00000328736.3	protein tyrosine phosphatase, non-receptor type 21	104	1	0	1	0	0	0	0	0	1	mmu-miR-302a-3p	-0.19	-0.22	0.77	2009, 2011
CCND2	ENST00000261254.3	cyclin D2	66	1	0	1	0	0	0	0	0	0	mmu-miR-302a-3p	-0.19	-0.22	0.77	2005, 2007, 2009, 2011
TMEM64	ENST00000458549.2	transmembrane protein 64	200	1	1	0	0	1	0	1	0	1	mmu-miR-294-3p	-0.19	-0.26	0.52	2011
MTUS1	ENST00000381869.3	microtubule associated tumor suppressor 1	215	1	1	0	0	0	0	0	0	0	mmu-miR-291a-3p	-0.19	-0.19	0.81	2005, 2007, 2009, 2011
KIAA1522	ENST00000401073.2	KIAA1522	13	1	0	1	0	0	0	0	0	0	mmu-miR-302a-3p	-0.19	-0.19	0.77	2007, 2009, 2011
SYAP1	ENST00000380155.3	synapse associated protein 1	2689	1	0	1	0	1	0	1	0	0	mmu-miR-295-3p	-0.19	-0.7	0.77	2011
ZFHX4	ENST00000521891.2	zinc finger homeobox 4	194	1	0	0	1	0	0	0	0	1	mmu-miR-302a-3p	-0.19	-0.19	0.75	2005, 2007, 2009, 2011
ZBTB11	ENST00000312938.4	zinc finger and BTB domain containing 11	179	1	0	1	0	0	0	0	0	0	mmu-miR-302a-3p	-0.19	-0.19	0.74	2005, 2007, 2009, 2011
DYRK2	ENST00000344096.3	dual-specificity tyrosine-(Y)-phosphorylation regulated kinase 2	1091	1	0	1	0	0	0	0	0	1	mmu-miR-302a-3p	-0.19	-0.19	0.59	2007
RBL1	ENST00000373664.3	retinoblastoma-like 1 (p107)	88	1	0	1	0	0	0	0	0	0	mmu-miR-302a-3p	-0.19	-0.28	0.75	2007, 2009, 2011
FLT1	ENST00000282397.4	fms-related tyrosine kinase 1	7	1	0	1	0	0	0	0	0	0	mmu-miR-302a-3p	-0.19	-0.19	0.77	2007
ZNF385A	ENST00000551109.1	zinc finger protein 385A	94	1	0	1	0	1	0	1	0	1	mmu-miR-295-3p	-0.19	-0.19	0.67	2003, 2005, 2007, 2009, 2011
DNAJC27	ENST00000264711.2	DnaJ (Hsp40) homolog, subfamily C, member 27	41	1	0	1	0	0	0	0	0	1	mmu-miR-302a-3p	-0.19	-0.22	0.72	2007, 2009, 2011
ZNF512B	ENST00000369888.1	zinc finger protein 512B	8	1	0	1	0	0	0	0	0	3	mmu-miR-302a-3p	-0.18	-0.18	0.74	2007, 2009, 2011
ITGB4	ENST00000200181.3	integrin, beta 4	93	1	0	0	1	0	0	0	0	0	mmu-miR-291a-3p	-0.18	-0.18	0.68	2005, 2007, 2009, 2011
ASXL3	ENST00000269197.5	additional sex combs like 3 (Drosophila)	65	1	0	1	0	0	0	0	0	0	mmu-miR-294-3p	-0.18	-0.18	0.66
LMX1A	ENST00000342310.3	LIM homeobox transcription factor 1, alpha	5	1	0	0	1	0	0	0	0	0	mmu-miR-291a-3p	-0.18	-0.18	0.75	2007, 2009, 2011
ZDHHC8	ENST00000334554.7	zinc finger, DHHC-type containing 8	5	1	0	1	0	0	0	0	0	0	mmu-miR-302a-3p	-0.18	-0.18	0.7	2011
HN1	ENST00000476258.1	hematological and neurological expressed 1	15013	1	0	1	0	0	0	0	0	1	mmu-miR-295-3p	-0.18	-0.37	0.73	2005, 2007, 2009, 2011
ASXL2	ENST00000435504.4	additional sex combs like 2 (Drosophila)	139	1	0	0	1	0	0	0	0	3	mmu-miR-295-3p	-0.18	-0.21	0.75	2005, 2007, 2009, 2011
NEK9	ENST00000238616.5	NIMA-related kinase 9	733	1	0	1	0	0	0	0	0	2	mmu-miR-302a-3p	-0.18	-0.21	0.69	2005, 2007, 2011
POLK	ENST00000241436.4	polymerase (DNA directed) kappa	294	1	0	1	0	1	0	0	1	0	mmu-miR-302a-3p	-0.18	-0.24	0.21	2009, 2011
FEM1C	ENST00000274457.3	fem-1 homolog c (C. elegans)	222	1	0	1	0	0	0	0	0	0	mmu-miR-302a-3p	-0.18	-0.2	0.77	2007, 2009, 2011
PHACTR4	ENST00000373839.3	phosphatase and actin regulator 4	85	1	0	1	0	0	0	0	0	1	mmu-miR-302a-3p	-0.18	-0.18	0.69	2009, 2011
CDCA7	ENST00000306721.3	cell division cycle associated 7	182	1	0	1	0	0	0	0	0	0	mmu-miR-302a-3p	-0.18	-0.18	0.76	2005, 2007, 2009, 2011
RAB11FIP1	ENST00000287263.4	RAB11 family interacting protein 1 (class I)	106	1	0	1	0	0	0	0	0	1	mmu-miR-302a-3p	-0.18	-0.18	0.77	2007, 2009, 2011
RNF216	ENST00000425013.2	ring finger protein 216	649	1	0	0	1	0	0	0	0	1	mmu-miR-295-3p	-0.18	-0.25	0.75	2009, 2011
INO80	ENST00000361937.3	INO80 complex subunit	279	1	0	1	0	0	0	0	0	0	mmu-miR-291a-3p	-0.18	-0.18	0.77	2007, 2009, 2011
CDH20	ENST00000262717.4	cadherin 20, type 2	5	1	0	1	0	0	0	0	0	0	mmu-miR-295-3p	-0.18	-0.18	0.15
GLIS3	ENST00000324333.10	GLIS family zinc finger 3	47	1	0	1	0	0	0	0	0	0	mmu-miR-302a-3p	-0.18	-0.18	0.77	2007, 2009, 2011
SCN1A	ENST00000423058.2	sodium channel, voltage-gated, type I, alpha subunit	21	1	0	1	0	0	0	0	0	1	mmu-miR-291a-3p	-0.18	-0.18	0.77
FAM169A	ENST00000380515.3	family with sequence similarity 169, member A	90	1	0	1	0	1	0	0	1	2	mmu-miR-302a-3p	-0.18	-0.18	< 0.1
KBTBD2	ENST00000304056.4	kelch repeat and BTB (POZ) domain containing 2	2559	1	0	0	1	0	0	0	0	0	mmu-miR-291a-3p	-0.18	-0.18	0.69	2005, 2007
TAF1D	ENST00000448108.2	TATA box binding protein (TBP)-associated factor, RNA polymerase I, D, 41kDa	132	1	0	1	0	0	0	0	0	1	mmu-miR-302a-3p	-0.18	-0.2	0.43
SUCO	ENST00000367723.4	SUN domain containing ossification factor	86	1	0	1	0	0	0	0	0	0	mmu-miR-302a-3p	-0.17	-0.2	0.69	2005, 2007, 2009, 2011
UNC80	ENST00000439458.1	unc-80 homolog (C. elegans)	5	1	0	1	0	0	0	0	0	0	mmu-miR-302b-3p	-0.17	-0.17	0.77	2011
TP53INP2	ENST00000374810.3	tumor protein p53 inducible nuclear protein 2	12	1	0	1	0	0	0	0	0	0	mmu-miR-295-3p	-0.17	-0.17	0.77	2005, 2007, 2009, 2011
HIPK3	ENST00000303296.4	homeodomain interacting protein kinase 3	933	1	1	0	0	1	0	0	1	0	mmu-miR-291a-3p	-0.17	-0.17	0.74	2007, 2009, 2011
MAP3K11	ENST00000309100.3	mitogen-activated protein kinase kinase kinase 11	339	1	0	1	0	0	0	0	0	0	mmu-miR-302a-3p	-0.17	-0.17	0.66	2005, 2007, 2009, 2011
EPHA5	ENST00000273854.3	EPH receptor A5	48	1	1	0	0	1	0	1	0	0	mmu-miR-302b-3p	-0.17	-0.2	0.18	2011
DCAF7	ENST00000310827.4	DDB1 and CUL4 associated factor 7	3289	1	1	0	0	0	0	0	0	0	mmu-miR-291a-3p	-0.17	-0.17	0.7	2009, 2011
CDK6	ENST00000265734.4	cyclin-dependent kinase 6	1116	1	1	0	0	2	1	1	0	0	mmu-miR-295-3p	-0.17	-0.19	0.7	2009, 2011
TNKS2	ENST00000371627.4	tankyrase, TRF1-interacting ankyrin-related ADP-ribose polymerase 2	205	1	0	1	0	0	0	0	0	0	mmu-miR-291a-3p	-0.17	-0.17	0.77	2007, 2009, 2011
KREMEN1	ENST00000400335.4	kringle containing transmembrane protein 1	606	1	1	0	0	0	0	0	0	0	mmu-miR-291a-3p	-0.17	-0.17	0.74	2007, 2009, 2011
SLC17A6	ENST00000263160.3	solute carrier family 17 (vesicular glutamate transporter), member 6	5	1	0	0	1	0	0	0	0	0	mmu-miR-291a-3p	-0.17	-0.17	0.71
ZBTB18	ENST00000358704.4	zinc finger and BTB domain containing 18	935	1	0	0	1	0	0	0	0	1	mmu-miR-291a-3p	-0.17	-0.17	0.75	2005, 2007, 2009, 2011
MYCN	ENST00000281043.3	v-myc avian myelocytomatosis viral oncogene neuroblastoma derived homolog	73	1	0	1	0	0	0	0	0	0	mmu-miR-302a-3p	-0.17	-0.19	0.75	2005, 2007, 2009, 2011
CREBRF	ENST00000540014.1	CREB3 regulatory factor	24	1	0	1	0	0	0	0	0	0	mmu-miR-291a-3p	-0.17	-0.17	0.75	2005, 2007, 2009, 2011
RAD23B	ENST00000358015.3	RAD23 homolog B (S. cerevisiae)	1012	1	0	1	0	0	0	0	0	0	mmu-miR-294-3p	-0.17	-0.21	0.76	2005, 2007, 2009, 2011
PLAGL2	ENST00000246229.4	pleiomorphic adenoma gene-like 2	254	2	0	2	0	0	0	0	0	1	mmu-miR-302a-3p	-0.17	-0.4	0.95	2005, 2007, 2009, 2011
ANKRD13B	ENST00000394859.3	ankyrin repeat domain 13B	72	1	0	0	1	0	0	0	0	0	mmu-miR-291a-3p	-0.17	-0.17	0.75	2007, 2009, 2011
EIF4B	ENST00000262056.9	eukaryotic translation initiation factor 4B	37	1	1	0	0	0	0	0	0	0	mmu-miR-291a-3p	-0.17	-0.17	0.27	2009, 2011
YPEL2	ENST00000312655.4	yippee-like 2 (Drosophila)	62	1	0	1	0	0	0	0	0	0	mmu-miR-295-3p	-0.17	-0.17	0.76	2007, 2009, 2011
RORB	ENST00000376896.3	RAR-related orphan receptor B	5	1	0	0	1	0	0	0	0	1	mmu-miR-291a-3p	-0.17	-0.17	0.75	2005, 2007, 2009, 2011
THSD7A	ENST00000423059.4	thrombospondin, type I, domain containing 7A	5	1	0	0	1	1	0	0	1	0	mmu-miR-291a-3p	-0.17	-0.17	0.75	2011
MYT1L	ENST00000399161.2	myelin transcription factor 1-like	5	1	0	1	0	0	0	0	0	2	mmu-miR-291a-3p	-0.17	-0.17	0.72	2005, 2007, 2009, 2011
FOXI1	ENST00000449804.2	forkhead box I1	5	1	1	0	0	0	0	0	0	0	mmu-miR-291a-3p	-0.17	-0.17	< 0.1	2011
GATAD2B	ENST00000368655.4	GATA zinc finger domain containing 2B	48	1	1	0	0	1	0	0	1	1	mmu-miR-295-3p	-0.17	-0.33	0.85	2011
MBNL3	ENST00000370839.3	muscleblind-like splicing regulator 3	593	1	0	0	1	1	0	1	0	1	mmu-miR-291a-3p	-0.17	-0.21	0.75	2011
SP4	ENST00000222584.3	Sp4 transcription factor	131	1	0	0	1	0	0	0	0	0	mmu-miR-291a-3p	-0.17	-0.17	0.73
NECAP1	ENST00000339754.5	NECAP endocytosis associated 1	13	1	1	0	0	0	0	0	0	0	mmu-miR-291a-3p	-0.17	-0.17	< 0.1	2009, 2011
MACC1	ENST00000400331.5	metastasis associated in colon cancer 1	5	1	0	0	1	1	1	0	0	0	mmu-miR-294-3p	-0.17	-0.17	0.68
ULK1	ENST00000321867.4	unc-51 like autophagy activating kinase 1	3083	1	0	1	0	0	0	0	0	0	mmu-miR-291a-3p	-0.17	-0.17	0.77	2007, 2009, 2011
FNDC3A	ENST00000492622.2	fibronectin type III domain containing 3A	122	2	0	2	0	0	0	0	0	0	mmu-miR-302a-3p	-0.16	-0.27	0.81	2005, 2007, 2009, 2011
TRIM8	ENST00000302424.7	tripartite motif containing 8	525	1	0	1	0	0	0	0	0	0	mmu-miR-302a-3p	-0.16	-0.18	0.77	2009, 2011
FOXJ2	ENST00000162391.3	forkhead box J2	9	1	0	1	0	0	0	0	0	0	mmu-miR-291a-3p	-0.16	-0.16	0.63	2007, 2009, 2011
DRD1	ENST00000393752.2	dopamine receptor D1	7	1	0	1	0	0	0	0	0	1	mmu-miR-302a-3p	-0.16	-0.16	0.5	2005, 2007, 2009, 2011
SSX2IP	ENST00000342203.3	synovial sarcoma, X breakpoint 2 interacting protein	197	1	0	1	0	0	0	0	0	0	mmu-miR-302a-3p	-0.16	-0.21	0.77	2005, 2007, 2009, 2011
ZNF362	ENST00000539719.1	zinc finger protein 362	27	1	0	1	0	0	0	0	0	0	mmu-miR-291a-3p	-0.16	-0.16	0.71	2005, 2007, 2009, 2011
SNX21	ENST00000462307.1	sorting nexin family member 21	343	1	0	1	0	0	0	0	0	1	mmu-miR-294-3p	-0.16	-0.28	0.47	2007, 2009, 2011
MFSD9	ENST00000258436.5	major facilitator superfamily domain containing 9	395	1	0	1	0	0	0	0	0	1	mmu-miR-291a-3p	-0.16	-0.34	0.53
BCL2L11	ENST00000393256.3	BCL2-like 11 (apoptosis facilitator)	105	1	0	1	0	1	0	1	0	0	mmu-miR-295-3p	-0.16	-0.19	0.74	2007, 2009, 2011
ABCA1	ENST00000374736.3	ATP-binding cassette, sub-family A (ABC1), member 1	184	1	0	1	0	0	0	0	0	1	mmu-miR-302d-3p	-0.16	-0.17	0.77	2007, 2009, 2011
TESK2	ENST00000372084.1	testis-specific kinase 2	11	1	0	0	1	0	0	0	0	0	mmu-miR-291a-3p	-0.16	-0.16	0.75	2005, 2007, 2009, 2011
SNX30	ENST00000374232.3	sorting nexin family member 30	33	1	0	1	0	1*	0	0	0	2	mmu-miR-302a-3p	-0.16	-0.19	0.71	2009, 2011
INHBB	ENST00000295228.3	inhibin, beta B	75	1	0	1	0	0	0	0	0	1	mmu-miR-302a-3p	-0.16	-0.16	0.61	2005, 2007, 2009, 2011
TAOK2	ENST00000308893.4	TAO kinase 2	136	1	0	1	0	0	0	0	0	0	mmu-miR-302a-3p	-0.16	-0.16	0.48	2011
OPCML	ENST00000331898.7	opioid binding protein/cell adhesion molecule-like	5	1	0	1	0	0	0	0	0	1	mmu-miR-302a-3p	-0.16	-0.16	0.77	2005, 2007, 2009, 2011
MAL2	ENST00000276681.6	mal, T-cell differentiation protein 2 (gene/pseudogene)	2056	1	0	1	0	0	0	0	0	0	mmu-miR-302a-3p	-0.16	-0.18	0.41	2009, 2011
MYOCD	ENST00000425538.1	myocardin	62	1	0	0	1	0	0	0	0	0	mmu-miR-295-3p	-0.16	-0.19	0.71
KIF3B	ENST00000375712.3	kinesin family member 3B	182	1	0	1	0	0	0	0	0	1	mmu-miR-302a-3p	-0.16	-0.16	0.77	2005, 2007, 2009, 2011
ZBTB44	ENST00000525842.1	zinc finger and BTB domain containing 44	236	1	0	1	0	1	0	1	0	0	mmu-miR-302a-3p	-0.16	-0.16	< 0.1	2007, 2009, 2011
ALKBH5	ENST00000399138.4	alkB, alkylation repair homolog 5 (E. coli)	2211	1	0	1	0	0	0	0	0	0	mmu-miR-291a-3p	-0.16	-0.16	0.73	2007, 2009, 2011
FSD1L	ENST00000374710.3	fibronectin type III and SPRY domain containing 1-like	16	1	0	1	0	0	0	0	0	1	mmu-miR-291a-3p	-0.16	-0.18	0.77
SLC6A9	ENST00000372310.3	solute carrier family 6 (neurotransmitter transporter, glycine), member 9	74	1	0	1	0	1	0	1	0	0	mmu-miR-291a-3p	-0.16	-0.16	0.43	2007, 2011
TTC9	ENST00000256367.2	tetratricopeptide repeat domain 9	39	1	0	1	0	1	0	0	1	0	mmu-miR-291a-3p	-0.15	-0.29	0.63	2009, 2011
PHC3	ENST00000495893.2	polyhomeotic homolog 3 (Drosophila)	366	1	0	1	0	5	1	2	2	2	mmu-miR-295-3p	-0.15	-0.62	0.62	2009, 2011
NEUROD1	ENST00000295108.3	neuronal differentiation 1	5	1	0	1	0	0	0	0	0	0	mmu-miR-302a-3p	-0.15	-0.15	0.66	2005, 2007
TMEM260	ENST00000261556.6	transmembrane protein 260	44	1	0	1	0	0	0	0	0	0	mmu-miR-302d-3p	-0.15	-0.15	0.59	2007
PKN2	ENST00000370521.3	protein kinase N2	747	1	0	1	0	0	0	0	0	0	mmu-miR-302a-3p	-0.15	-0.16	0.72	2007, 2009, 2011
ZBTB7A	ENST00000322357.4	zinc finger and BTB domain containing 7A	37	2	0	0	2	0	0	0	0	3	mmu-miR-294-3p	-0.15	-0.17	0.94	2007, 2009, 2011
CNOT6	ENST00000393356.1	CCR4-NOT transcription complex, subunit 6	300	1	1	0	0	1	0	1	0	2	mmu-miR-295-3p	-0.15	-0.33	0.61	2005, 2007, 2009, 2011
C10orf12	ENST00000286067.2	chromosome 10 open reading frame 12	49	1	0	1	0	0	0	0	0	0	mmu-miR-302a-3p	-0.15	-0.16	0.77	2005, 2007, 2011
RNF150	ENST00000515673.2	ring finger protein 150	518	1	0	1	0	0	0	0	0	1	mmu-miR-295-3p	-0.15	-0.23	0.75
FBXO10	ENST00000432825.2	F-box protein 10	14	1	0	1	0	2	0	1	1	1	mmu-miR-302a-3p	-0.15	-0.15	0.53	2007, 2009, 2011
PCBP3	ENST00000400314.1	poly(rC) binding protein 3	10	1	0	1	0	0	0	0	0	1	mmu-miR-302a-3p	-0.15	-0.15	0.36	2009, 2011
SNRK	ENST00000429705.2	SNF related kinase	153	1	0	0	1	0	0	0	0	0	mmu-miR-291a-3p	-0.15	-0.15	0.75	2005, 2007, 2009, 2011
PHYHIPL	ENST00000373880.4	phytanoyl-CoA 2-hydroxylase interacting protein-like	26	1	0	1	0	0	0	0	0	0	mmu-miR-302a-3p	-0.15	-0.15	0.68	2009, 2011
PAX5	ENST00000358127.4	paired box 5	5	2	1	1	0	0	0	0	0	0	mmu-miR-302a-3p	-0.15	-0.15	0.21	2009, 2011
ZFP91	ENST00000316059.6	ZFP91 zinc finger protein	688	1	0	1	0	0	0	0	0	2	mmu-miR-302a-3p	-0.15	-0.15	0.53	2005, 2007, 2011
ANKRD54	ENST00000215941.4	ankyrin repeat domain 54	5	1	0	1	0	0	0	0	0	0	mmu-miR-302a-3p	-0.15	-0.15	0.22	2007, 2009, 2011
ZFX	ENST00000539115.1	zinc finger protein, X-linked	583	1	1	0	0	2	0	2	0	0	mmu-miR-291a-3p	-0.15	-0.26	0.46	2011
MAP1B	ENST00000296755.7	microtubule-associated protein 1B	259	1	0	0	1	0	0	0	0	0	mmu-miR-291a-3p	-0.15	-0.15	0.75	2005, 2007, 2009, 2011
SLC25A27	ENST00000371347.5	solute carrier family 25, member 27	85	1	0	1	0	0	0	0	0	0	mmu-miR-294-3p	-0.14	-0.14	0.55	2009, 2011
VEGFA	ENST00000417285.2	vascular endothelial growth factor A	907	1	0	1	0	0	0	0	0	0	mmu-miR-295-3p	-0.14	-0.14	0.67	2007, 2009, 2011
ACSBG1	ENST00000258873.4	acyl-CoA synthetase bubblegum family member 1	5	2	0	2	0	0	0	0	0	0	mmu-miR-302a-3p	-0.14	-0.14	0.77
CPEB1	ENST00000450751.2	cytoplasmic polyadenylation element binding protein 1	5	1	0	0	1	0	0	0	0	0	mmu-miR-291a-3p	-0.14	-0.14	0.72	2007
IRAK2	ENST00000256458.4	interleukin-1 receptor-associated kinase 2	54	1	0	1	0	0	0	0	0	0	mmu-miR-302a-3p	-0.14	-0.15	0.14	2011
HBP1	ENST00000222574.4	HMG-box transcription factor 1	167	1	0	0	1	0	0	0	0	1	mmu-miR-291a-3p	-0.14	-0.14	0.67	2005, 2007
PAX6	ENST00000419022.1	paired box 6	191	1	0	1	0	0	0	0	0	1	mmu-miR-291a-3p	-0.14	-0.14	0.28	2011
FOXN4	ENST00000355216.1	forkhead box N4	16	1	0	1	0	0	0	0	0	0	mmu-miR-291a-3p	-0.14	-0.14	0.75	2009, 2011
KDM2A	ENST00000398645.2	lysine (K)-specific demethylase 2A	729	2	0	1	1	1	0	1	0	1	mmu-miR-291a-3p	-0.14	-0.14	0.72	2005, 2007, 2009, 2011
ASAP1	ENST00000357668.1	ArfGAP with SH3 domain, ankyrin repeat and PH domain 1	185	1	1	0	0	0	0	0	0	0	mmu-miR-302a-3p	-0.14	-0.14	0.58	2009, 2011
TNS1	ENST00000171887.4	tensin 1	591	1	0	1	0	1	0	0	1	1	mmu-miR-302a-3p	-0.14	-0.14	0.77	2009, 2011
EXPH5	ENST00000265843.4	exophilin 5	49	1	0	1	0	1	0	1	0	1	mmu-miR-302a-3p	-0.14	-0.17	0.58	2011
LMO3	ENST00000354662.1	LIM domain only 3 (rhombotin-like 2)	7	1	0	1	0	0	0	0	0	0	mmu-miR-302a-3p	-0.14	-0.21	0.76	2005, 2007, 2009, 2011
ATP2B2	ENST00000352432.4	ATPase, Ca++ transporting, plasma membrane 2	170	1	0	1	0	0	0	0	0	1	mmu-miR-302a-3p	-0.14	-0.14	0.77	2005, 2007, 2009, 2011
PAK3	ENST00000372007.5	p21 protein (Cdc42/Rac)-activated kinase 3	8	1	0	1	0	0	0	0	0	1	mmu-miR-291a-3p	-0.14	-0.14	0.71
KMT2A	ENST00000534358.1	lysine (K)-specific methyltransferase 2A	1092	2	1	1	0	0	0	0	0	2	mmu-miR-302a-3p	-0.14	-0.14	0.89	2005, 2007, 2009, 2011
CDK19	ENST00000368911.3	cyclin-dependent kinase 19	51	1	0	1	0	2	0	1	1	1	mmu-miR-295-3p	-0.14	-0.2	0.77	2005, 2007, 2009, 2011
SUV420H1	ENST00000304363.4	suppressor of variegation 4-20 homolog 1 (Drosophila)	62	2	0	2	0	0	0	0	0	2	mmu-miR-302d-3p	-0.14	-0.24	0.91	2005, 2007
EIF5	ENST00000216554.3	eukaryotic translation initiation factor 5	970	1	0	0	1	0	0	0	0	0	mmu-miR-294-3p	-0.14	-0.29	0.75	2009, 2011
MAP3K1	ENST00000399503.3	mitogen-activated protein kinase kinase kinase 1, E3 ubiquitin protein ligase	137	1	0	1	0	0	0	0	0	0	mmu-miR-302a-3p	-0.14	-0.14	0.73	2011
PURB	ENST00000395699.2	purine-rich element binding protein B	497	1	0	1	0	0	0	0	0	3	mmu-miR-291a-3p	-0.13	-0.31	0.72	2005, 2007, 2009, 2011
PLEKHM1	ENST00000430334.3	pleckstrin homology domain containing, family M (with RUN domain) member 1	90	1	0	1	0	1	1	0	0	0	mmu-miR-302a-3p	-0.13	-0.13	0.74	2005, 2007, 2009, 2011
NEUROD4	ENST00000242994.3	neuronal differentiation 4	5	1	1	0	0	0	0	0	0	0	mmu-miR-291a-3p	-0.13	-0.13	0.19	2011
GRHL2	ENST00000251808.3	grainyhead-like 2 (Drosophila)	5	1	0	1	0	1	0	1	0	1	mmu-miR-302a-3p	-0.13	-0.13	0.76	2007, 2009, 2011
HAUS6	ENST00000380502.3	HAUS augmin-like complex, subunit 6	24	1	0	0	1	0	0	0	0	0	mmu-miR-291a-3p	-0.13	-0.13	0.69	2009, 2011
MBNL1	ENST00000357472.3	muscleblind-like splicing regulator 1	135	1	0	0	1	0	0	0	0	1	mmu-miR-302a-3p	-0.13	-0.14	0.66	2007, 2011
ACBD5	ENST00000396271.3	acyl-CoA binding domain containing 5	77	1	0	1	0	0	0	0	0	0	mmu-miR-291a-3p	-0.13	-0.26	0.75	2009, 2011
KLF12	ENST00000377669.2	Kruppel-like factor 12	251	1	0	1	0	0	0	0	0	3	mmu-miR-294-3p	-0.13	-0.14	0.15	2005, 2007, 2011
TANC2	ENST00000424789.2	tetratricopeptide repeat, ankyrin repeat and coiled-coil containing 2	155	1	0	0	1	1	0	1	0	2	mmu-miR-295-3p	-0.13	-0.19	0.75	2009, 2011
KMT2C	ENST00000262189.6	lysine (K)-specific methyltransferase 2C	417	1	0	1	0	0	0	0	0	0	mmu-miR-302a-3p	-0.13	-0.13	0.55	2005, 2007, 2009, 2011
PCDH7	ENST00000543491.1	protocadherin 7	95	1	0	1	0	0	0	0	0	0	mmu-miR-302a-3p	-0.13	-0.15	0.72	2009, 2011
EPAS1	ENST00000263734.3	endothelial PAS domain protein 1	3689	1	0	1	0	0	0	0	0	0	mmu-miR-302a-3p	-0.13	-0.13	0.71	2005, 2007
FAM222B	ENST00000582266.1	family with sequence similarity 222, member B	100	1	0	1	0	0	0	0	0	0	mmu-miR-302b-3p	-0.13	-0.13	ORF
SIPA1L3	ENST00000222345.6	signal-induced proliferation-associated 1 like 3	1578	1	0	1	0	0	0	0	0	0	mmu-miR-291a-3p	-0.13	-0.13	0.75	2007, 2009, 2011
GINS4	ENST00000523277.2	GINS complex subunit 4 (Sld5 homolog)	500	1	0	1	0	0	0	0	0	0	mmu-miR-302a-3p	-0.13	-0.13	ORF
ACPL2	ENST00000286353.4	acid phosphatase-like 2	72	1	0	1	0	0	0	0	0	0	mmu-miR-302a-3p	-0.12	-0.12	0.75	2009, 2011
HMBOX1	ENST00000397358.3	homeobox containing 1	27	1	0	1	0	0	0	0	0	0	mmu-miR-302a-3p	-0.12	-0.29	0.62	2011
SCN5A	ENST00000414099.2	sodium channel, voltage-gated, type V, alpha subunit	5	1	0	1	0	1	0	1	0	0	mmu-miR-294-3p	-0.12	-0.12	0.74	2011
FRMD4A	ENST00000358621.4	FERM domain containing 4A	192	1	0	1	0	0	0	0	0	0	mmu-miR-302a-3p	-0.12	-0.12	0.73	2005, 2007, 2009, 2011
NOS1AP	ENST00000361897.5	nitric oxide synthase 1 (neuronal) adaptor protein	5	1	0	0	1	0	0	0	0	0	mmu-miR-291a-3p	-0.12	-0.12	0.75
KCNA1	ENST00000382545.3	potassium voltage-gated channel, shaker-related subfamily, member 1 (episodic ataxia with myokymia)	5	1	0	0	1	1	0	1	0	1	mmu-miR-294-3p	-0.12	-0.12	0.72	2007, 2009, 2011
GGACT	ENST00000376250.2	gamma-glutamylamine cyclotransferase	164	1	1	0	0	0	0	0	0	0	mmu-miR-291a-3p	-0.12	-0.49	0.7
CPEB2	ENST00000538197.1	cytoplasmic polyadenylation element binding protein 2	367	1	0	0	1	0	0	0	0	0	mmu-miR-291a-3p	-0.12	-0.13	0.75	2005, 2007, 2009, 2011
FAM168A	ENST00000064778.4	family with sequence similarity 168, member A	68	1	0	1	0	2	0	1	1	1	mmu-miR-291a-3p	-0.12	-0.18	0.62
PPARGC1B	ENST00000309241.5	peroxisome proliferator-activated receptor gamma, coactivator 1 beta	12	2	0	2	0	0	0	0	0	0	mmu-miR-302b-3p	-0.12	-0.15	0.87	2011
GLDN	ENST00000335449.6	gliomedin	9	1	0	1	0	0	0	0	0	0	mmu-miR-294-3p	-0.12	-0.12	0.21	2011
PRDM16	ENST00000511072.1	PR domain containing 16	64	3	0	2	1	1	0	1	0	1	mmu-miR-291a-3p	-0.12	-0.28	0.94	2009, 2011
SETBP1	ENST00000282030.5	SET binding protein 1	77	1	1	0	0	0	0	0	0	0	mmu-miR-295-3p	-0.12	-0.16	0.81	2011
DUSP2	ENST00000288943.4	dual specificity phosphatase 2	41	1	0	1	0	0	0	0	0	0	mmu-miR-294-3p	-0.12	-0.25	0.77	2007, 2009, 2011
TAL1	ENST00000371884.2	T-cell acute lymphocytic leukemia 1	5	1	0	1	0	0	0	0	0	0	mmu-miR-291a-3p	-0.12	-0.12	0.77	2005, 2007, 2009, 2011
MEX3A	ENST00000532414.2	mex-3 RNA binding family member A	912	1	0	1	0	0	0	0	0	0	mmu-miR-302a-3p	-0.11	-0.14	0.7	2009, 2011
APBB2	ENST00000295974.8	amyloid beta (A4) precursor protein-binding, family B, member 2	704	1	0	1	0	1	0	0	1	1	mmu-miR-302b-3p	-0.11	-0.11	0.76	2009, 2011
TP53INP1	ENST00000448464.2	tumor protein p53 inducible nuclear protein 1	39	1	0	1	0	1	0	1	0	0	mmu-miR-302a-3p	-0.11	-0.28	0.77	2005, 2007, 2009, 2011
SBF1	ENST00000380817.3	SET binding factor 1	2045	1	0	1	0	0	0	0	0	0	mmu-miR-291a-3p	-0.11	-0.11	0.67	2011
ADAMTS18	ENST00000282849.5	ADAM metallopeptidase with thrombospondin type 1 motif, 18	7	1	0	1	0	0	0	0	0	0	mmu-miR-302a-3p	-0.11	-0.11	0.27	2009, 2011
ARHGEF7	ENST00000426073.2	Rho guanine nucleotide exchange factor (GEF) 7	361	1	0	1	0	1	0	0	1	1	mmu-miR-302a-3p	-0.11	-0.12	0.21	2011
CREB5	ENST00000357727.2	cAMP responsive element binding protein 5	54	1	0	1	0	0	0	0	0	2	mmu-miR-302a-3p	-0.11	-0.16	0.38	2005, 2007, 2009, 2011
SIRPA	ENST00000400068.3	signal-regulatory protein alpha	1235	1	0	1	0	0	0	0	0	0	mmu-miR-302a-3p	-0.11	-0.13	0.5	2009, 2011
DAPK2	ENST00000261891.3	death-associated protein kinase 2	21	1	0	1	0	0	0	0	0	0	mmu-miR-291a-3p	-0.11	-0.11	0.14
SCRT2	ENST00000246104.6	scratch homolog 2, zinc finger protein (Drosophila)	5	1	0	1	0	0	0	0	0	0	mmu-miR-302a-3p	-0.11	-0.11	0.49	2005, 2007, 2009, 2011
STOX2	ENST00000308497.4	storkhead box 2	379	1	0	1	0	0	0	0	0	0	mmu-miR-302a-3p	-0.11	-0.11	0.28
ZNF827	ENST00000379448.4	zinc finger protein 827	17	3	0	3	0	0	0	0	0	0	mmu-miR-291a-3p	-0.11	-0.37	0.91
PCGF5	ENST00000336126.5	polycomb group ring finger 5	176	1	0	1	0	4	0	3	1	0	mmu-miR-291a-3p	-0.11	-0.57	0.77	2009, 2011
PPP1R9A	ENST00000289495.5	protein phosphatase 1, regulatory subunit 9A	46	1	0	0	1	1	0	1	0	0	mmu-miR-294-3p	-0.11	-0.17	0.7	2007, 2009, 2011
HNRNPUL2	ENST00000301785.5	heterogeneous nuclear ribonucleoprotein U-like 2	2321	1	1	0	0	0	0	0	0	1	mmu-miR-291a-3p	-0.11	-0.22	0.55	2007, 2009, 2011
NTN4	ENST00000343702.4	netrin 4	15	1	0	1	0	0	0	0	0	1	mmu-miR-295-3p	-0.11	-0.24	0.66	2007, 2009, 2011
CDC14A	ENST00000370125.2	cell division cycle 14A	123	1	0	1	0	0	0	0	0	0	mmu-miR-302a-3p	-0.1	-0.1	ORF
C16orf72	ENST00000327827.7	chromosome 16 open reading frame 72	379	1	0	1	0	1	0	1	0	0	mmu-miR-302a-3p	-0.1	-0.33	0.74	2007, 2009, 2011
JOSD1	ENST00000216039.5	Josephin domain containing 1	24	1	0	1	0	0	0	0	0	0	mmu-miR-302a-3p	-0.1	-0.23	0.75	2007, 2009, 2011
YWHAZ	ENST00000395957.2	tyrosine 3-monooxygenase/tryptophan 5-monooxygenase activation protein, zeta polypeptide	184	1	0	1	0	0	0	0	0	0	mmu-miR-291a-3p	-0.1	-0.1	0.58	2005, 2007
ZBTB47	ENST00000457842.3	zinc finger and BTB domain containing 47	81	1	0	1	0	0	0	0	0	0	mmu-miR-302a-3p	-0.1	-0.27	0.77	2007, 2009, 2011
UBE2B	ENST00000265339.2	ubiquitin-conjugating enzyme E2B	3421	1	1	0	0	0	0	0	0	1	mmu-miR-291a-3p	-0.1	-0.65	0.83	2005, 2007, 2009, 2011
JAZF1	ENST00000283928.5	JAZF zinc finger 1	869	1	0	1	0	0	0	0	0	1	mmu-miR-302b-3p	-0.1	-0.27	0.75	2005, 2007, 2009, 2011
PRRX1	ENST00000367760.3	paired related homeobox 1	57	1	0	1	0	0	0	0	0	0	mmu-miR-291a-3p	-0.1	-0.11	0.49	2005, 2007, 2009, 2011
ACER3	ENST00000532485.1	alkaline ceramidase 3	295	1	1	0	0	0	0	0	0	0	mmu-miR-291a-3p	-0.1	-0.1	< 0.1	2009, 2011
TEFM	ENST00000580840.1	transcription elongation factor, mitochondrial	525	1	0	1	0	0	0	0	0	0	mmu-miR-291a-3p	-0.1	-0.1	ORF
NAPEPLD	ENST00000417955.1	N-acyl phosphatidylethanolamine phospholipase D	13	1	0	1	0	1	0	0	1	0	mmu-miR-302a-3p	-0.1	-0.2	0.27	2007, 2009, 2011
KAT6A	ENST00000265713.2	K(lysine) acetyltransferase 6A	21	1	0	0	1	0	0	0	0	0	mmu-miR-302a-3p	-0.1	-0.1	0.74	2005, 2007
ST3GAL1	ENST00000319914.5	ST3 beta-galactoside alpha-2,3-sialyltransferase 1	59	1	0	1	0	1	0	1	0	1	mmu-miR-291a-3p	-0.1	-0.24	0.77	2011
OSTM1	ENST00000193322.3	osteopetrosis associated transmembrane protein 1	63	1	0	1	0	0	0	0	0	0	mmu-miR-291a-3p	-0.1	-0.21	0.77	2009, 2011
RYR2	ENST00000366574.2	ryanodine receptor 2 (cardiac)	18	1	1	0	0	0	0	0	0	0	mmu-miR-291a-3p	-0.1	-0.1	< 0.1	2011
PLEKHA3	ENST00000234453.5	pleckstrin homology domain containing, family A (phosphoinositide binding specific) member 3	767	1	0	1	0	0	0	0	0	2	mmu-miR-302a-3p	-0.1	-0.34	0.77	2005, 2007, 2011
NNAT	ENST00000062104.2	neuronatin	5	1	0	1	0	0	0	0	0	0	mmu-miR-302a-3p	-0.1	-0.1	0.22	2011
SP3	ENST00000310015.6	Sp3 transcription factor	285	1	0	0	1	0	0	0	0	0	mmu-miR-295-3p	-0.09	-0.23	0.75	2005, 2007, 2011
AAK1	ENST00000409085.4	AP2 associated kinase 1	27	1	0	1	0	6	1	4	1	5	mmu-miR-295-3p	-0.09	-0.19	0.76	2009, 2011
ITGB3	ENST00000559488.1	integrin, beta 3 (platelet glycoprotein IIIa, antigen CD61)	176	1	1	0	0	0	0	0	0	0	mmu-miR-291a-3p	-0.09	-0.1	< 0.1	2011
RECK	ENST00000377966.3	reversion-inducing-cysteine-rich protein with kazal motifs	10	1	0	0	1	0	0	0	0	0	mmu-miR-291a-3p	-0.09	-0.2	0.73	2005, 2007, 2011
CERS6	ENST00000305747.6	ceramide synthase 6	1932	1	0	1	0	0	0	0	0	0	mmu-miR-302a-3p	-0.09	-0.11	0.34	2007, 2009, 2011
IFNLR1	ENST00000327575.2	interferon, lambda receptor 1	15	1	1	0	0	0	0	0	0	3	mmu-miR-291a-3p	-0.09	-0.14	< 0.1	2009, 2011
ZBTB12	ENST00000375527.2	zinc finger and BTB domain containing 12	18	1	0	0	1	0	0	0	0	0	mmu-miR-294-3p	-0.09	-0.13	0.74
ZDHHC9	ENST00000357166.6	zinc finger, DHHC-type containing 9	1203	1	0	1	0	0	0	0	0	2	mmu-miR-295-3p	-0.09	-0.12	0.57	2005, 2007, 2009, 2011
IGF2BP1	ENST00000290341.3	insulin-like growth factor 2 mRNA binding protein 1	460	1	0	1	0	0	0	0	0	2	mmu-miR-294-3p	-0.09	-0.14	0.6	2007, 2009, 2011
EPGN	ENST00000413830.1	epithelial mitogen	26	1	0	1	0	0	0	0	0	0	mmu-miR-302a-3p	-0.09	-0.21	0.76
RABEP1	ENST00000262477.6	rabaptin, RAB GTPase binding effector protein 1	1163	1	0	1	0	0	0	0	0	0	mmu-miR-302d-3p	-0.09	-0.22	0.7	2009, 2011
ISM2	ENST00000493585.1	isthmin 2	7	1	0	1	0	0	0	0	0	0	mmu-miR-302a-3p	-0.09	-0.43	0.77	2009, 2011
SAR1B	ENST00000402673.2	SAR1 homolog B (S. cerevisiae)	1404	1	0	1	0	0	0	0	0	1	mmu-miR-302a-3p	-0.09	-0.38	0.74	2007, 2011
RNF38	ENST00000259605.6	ring finger protein 38	348	1	0	1	0	0	0	0	0	0	mmu-miR-291a-3p	-0.09	-0.09	0.23	2007, 2011
CSNK1A1	ENST00000261798.5	casein kinase 1, alpha 1	769	1	0	0	1	0	0	0	0	1	mmu-miR-291a-3p	-0.09	-0.25	0.75
TMCC1	ENST00000432054.2	transmembrane and coiled-coil domain family 1	97	1	0	1	0	1	0	1	0	1	mmu-miR-302a-3p	-0.09	-0.12	0.18	2009, 2011
ESR1	ENST00000440973.1	estrogen receptor 1	5	1	0	1	0	0	0	0	0	0	mmu-miR-302a-3p	-0.09	-0.09	0.18	2005, 2007, 2011
MICAL3	ENST00000441493.2	microtubule associated monooxygenase, calponin and LIM domain containing 3	58	1	0	1	0	0	0	0	0	0	mmu-miR-302a-3p	-0.09	-0.09	0.25	2011
NR2C1	ENST00000333003.5	nuclear receptor subfamily 2, group C, member 1	55	1	0	1	0	0	0	0	0	0	mmu-miR-291a-3p	-0.09	-0.28	0.76	2011
CELF1	ENST00000395290.2	CUGBP, Elav-like family member 1	153	1	0	0	1	1	0	1	0	1	mmu-miR-295-3p	-0.08	-0.12	0.66
TARDBP	ENST00000240185.3	TAR DNA binding protein	410	1	0	1	0	0	0	0	0	0	mmu-miR-302a-3p	-0.08	-0.08	ORF	2011
ANKRD13C	ENST00000370944.4	ankyrin repeat domain 13C	369	1	0	1	0	0	0	0	0	0	mmu-miR-295-3p	-0.08	-0.32	0.77	2007, 2009, 2011
EPHA7	ENST00000369303.4	EPH receptor A7	213	1	0	1	0	0	0	0	0	1	mmu-miR-295-3p	-0.08	-0.19	0.55	2011
MGAT5	ENST00000409645.1	mannosyl (alpha-1,6-)-glycoprotein beta-1,6-N-acetyl-glucosaminyltransferase	1627	1	1	0	0	2	1	0	1	0	mmu-miR-295-3p	-0.08	-0.09	0.6
TET2	ENST00000545826.1	tet methylcytosine dioxygenase 2	558	1	0	1	0	0	0	0	0	0	mmu-miR-291a-3p	-0.08	-0.08	0.6	2011
RP11-10A14.4	ENST00000518496.1	Uncharacterized protein	9	1	0	1	0	0	0	0	0	0	mmu-miR-291a-3p	-0.08	-0.2	0.26
ZBTB6	ENST00000373659.3	zinc finger and BTB domain containing 6	55	1	0	1	0	0	0	0	0	0	mmu-miR-294-3p	-0.08	-0.21	0.46	2007, 2009
GUF1	ENST00000281543.5	GUF1 GTPase homolog (S. cerevisiae)	110	1	0	0	1	0	0	0	0	0	mmu-miR-291a-3p	-0.08	-0.17	0.75
KCTD16	ENST00000507359.3	potassium channel tetramerization domain containing 16	36	1	1	0	0	3	0	2	1	1	mmu-miR-302a-3p	-0.08	-0.11	0.17
ETV1	ENST00000430479.1	ets variant 1	160	1	0	1	0	0	0	0	0	1	mmu-miR-302a-3p	-0.08	-0.1	0.23	2007, 2009
FRK	ENST00000606080.1	fyn-related kinase	37	1	0	1	0	0	0	0	0	0	mmu-miR-302b-3p	-0.08	-0.18	0.77
CFL2	ENST00000341223.3	cofilin 2 (muscle)	902	1	0	1	0	0	0	0	0	2	mmu-miR-302d-3p	-0.08	-0.47	0.77	2011
BEND4	ENST00000504360.1	BEN domain containing 4	187	1	0	1	0	0	0	0	0	0	mmu-miR-295-3p	-0.08	-0.08	0.46	2009, 2011
FAM78A	ENST00000372269.3	family with sequence similarity 78, member A	7	1	0	0	1	0	0	0	0	0	mmu-miR-291a-3p	-0.08	-0.11	0.73	2007, 2009, 2011
RAB11FIP5	ENST00000258098.6	RAB11 family interacting protein 5 (class I)	81	1	0	1	0	0	0	0	0	0	mmu-miR-302a-3p	-0.07	-0.28	0.77	2009, 2011
MBNL2	ENST00000345429.6	muscleblind-like splicing regulator 2	34	1	0	1	0	0	0	0	0	0	mmu-miR-302a-3p	-0.07	-0.14	0.4	2005, 2007, 2011
ATXN1	ENST00000244769.4	ataxin 1	106	2	0	2	0	2	0	1	1	1	mmu-miR-302a-3p	-0.07	-0.1	0.87	2005, 2007, 2009, 2011
HDAC4	ENST00000345617.3	histone deacetylase 4	48	1	0	1	0	1	1	0	0	0	mmu-miR-295-3p	-0.07	-0.1	0.34	2007, 2009, 2011
HHIP	ENST00000296575.3	hedgehog interacting protein	65	1	0	0	1	0	0	0	0	0	mmu-miR-291a-3p	-0.07	-0.13	0.75
KANSL1	ENST00000574590.1	KAT8 regulatory NSL complex subunit 1	5	1	0	1	0	0	0	0	0	0	mmu-miR-302a-3p	-0.07	-0.07	0.32	2007, 2011
FAM98A	ENST00000403368.1	family with sequence similarity 98, member A	89	1	0	1	0	1	0	0	1	0	mmu-miR-295-3p	-0.07	-0.07	< 0.1
UBR3	ENST00000272793.5	ubiquitin protein ligase E3 component n-recognin 3 (putative)	200	1	0	1	0	0	0	0	0	0	mmu-miR-294-3p	-0.07	-0.17	0.35	2005, 2007
TNRC18	ENST00000399537.4	trinucleotide repeat containing 18	5	1	1	0	0	0	0	0	0	1	mmu-miR-291a-3p	-0.07	-0.07	0.82	2009, 2011
INTS6	ENST00000311234.4	integrator complex subunit 6	433	1	0	1	0	0	0	0	0	0	mmu-miR-291a-3p	-0.07	-0.23	0.71	2007, 2009, 2011
IQSEC2	ENST00000375365.2	IQ motif and Sec7 domain 2	5	1	0	1	0	0	0	0	0	1	mmu-miR-302a-3p	-0.07	-0.09	< 0.1	2007
ST8SIA3	ENST00000324000.3	ST8 alpha-N-acetyl-neuraminide alpha-2,8-sialyltransferase 3	5	1	0	1	0	0	0	0	0	2	mmu-miR-302a-3p	-0.07	-0.07	0.47	2007, 2009, 2011
AGO1	ENST00000373204.4	argonaute RISC catalytic component 1	402	2	0	0	2	0	0	0	0	1	mmu-miR-291a-3p	-0.07	-0.07	0.94	2005, 2007, 2009, 2011
DCUN1D1	ENST00000292782.4	DCN1, defective in cullin neddylation 1, domain containing 1	267	1	0	1	0	1	0	1	0	0	mmu-miR-295-3p	-0.07	-0.12	0.77	2007, 2009, 2011
PHF2	ENST00000375376.4	PHD finger protein 2	151	1	0	1	0	0	0	0	0	0	mmu-miR-294-3p	-0.07	-0.07	0.15	2005, 2007
MOSPD2	ENST00000380492.3	motile sperm domain containing 2	76	1	0	1	0	0	0	0	0	0	mmu-miR-295-3p	-0.07	-0.27	0.62
TRIM2	ENST00000338700.5	tripartite motif containing 2	22	1	0	1	0	0	0	0	0	0	mmu-miR-302a-3p	-0.07	-0.07	0.19	2009, 2011
DPYSL5	ENST00000288699.6	dihydropyrimidinase-like 5	315	1	0	1	0	0	0	0	0	1	mmu-miR-291a-3p	-0.06	-0.08	0.58	2007, 2009, 2011
CYFIP2	ENST00000318218.6	cytoplasmic FMR1 interacting protein 2	303	1	0	1	0	1	0	1	0	0	mmu-miR-302a-3p	-0.06	-0.06	0.48	2009
PDE3A	ENST00000359062.3	phosphodiesterase 3A, cGMP-inhibited	1182	1	0	0	1	1	1	0	0	0	mmu-miR-295-3p	-0.06	-0.15	0.75
TIAM1	ENST00000286827.3	T-cell lymphoma invasion and metastasis 1	20	1	0	1	0	0	0	0	0	0	mmu-miR-302a-3p	-0.06	-0.25	0.54	2007, 2009, 2011
FGF19	ENST00000294312.3	fibroblast growth factor 19	19	1	0	0	1	0	0	0	0	0	mmu-miR-295-3p	-0.06	-0.14	0.75	2009
CAPZA1	ENST00000263168.3	capping protein (actin filament) muscle Z-line, alpha 1	1159	1	0	1	0	0	0	0	0	0	mmu-miR-302a-3p	-0.06	-0.06	0.14
C20orf112	ENST00000359676.5	chromosome 20 open reading frame 112	148	1	0	0	1	1	0	1	0	1	mmu-miR-291a-3p	-0.06	-0.14	0.75	2011
ARIH1	ENST00000379887.4	ariadne RBR E3 ubiquitin protein ligase 1	671	1	0	1	0	0	0	0	0	0	mmu-miR-295-3p	-0.06	-0.11	0.75
C1orf173	ENST00000326665.5	chromosome 1 open reading frame 173	5	1	0	1	0	0	0	0	0	1	mmu-miR-302a-3p	-0.06	-0.06	0.18	2009, 2011
TBCEL	ENST00000422003.2	tubulin folding cofactor E-like	89	1	0	1	0	0	0	0	0	2	mmu-miR-295-3p	-0.06	-0.1	0.22	2011
ITFG1	ENST00000544001.2	integrin alpha FG-GAP repeat containing 1	1443	1	0	1	0	0	0	0	0	0	mmu-miR-291a-3p	-0.06	-0.31	0.26	2009, 2011
PLXDC2	ENST00000377252.4	plexin domain containing 2	506	1	0	1	0	0	0	0	0	0	mmu-miR-302a-3p	-0.06	-0.14	0.61
ARHGAP31	ENST00000264245.4	Rho GTPase activating protein 31	32	1	0	1	0	1	0	1	0	0	mmu-miR-295-3p	-0.05	-0.12	0.75
USP42	ENST00000306177.5	ubiquitin specific peptidase 42	86	1	0	1	0	0	0	0	0	0	mmu-miR-294-3p	-0.05	-0.21	0.65	2007, 2009, 2011
GPR137C	ENST00000321662.6	G protein-coupled receptor 137C	110	1	0	1	0	1	1	0	0	1	mmu-miR-302a-3p	-0.05	-0.23	0.77	2009, 2011
ACTR8	ENST00000335754.3	ARP8 actin-related protein 8 homolog (yeast)	327	1	0	1	0	0	0	0	0	0	mmu-miR-302a-3p	-0.05	-0.14	0.16	2011
OTUD4	ENST00000454497.2	OTU domain containing 4	18	1	0	1	0	0	0	0	0	1	mmu-miR-291a-3p	-0.05	-0.05	0.33	2007
CCDC88A	ENST00000336838.6	coiled-coil domain containing 88A	141	1	0	0	1	0	0	0	0	0	mmu-miR-291a-3p	-0.05	-0.12	0.7	2005, 2007, 2011
CTTNBP2NL	ENST00000271277.6	CTTNBP2 N-terminal like	182	1	0	1	0	1	0	1	0	1	mmu-miR-302d-3p	-0.05	-0.09	0.39
TCF20	ENST00000359486.3	transcription factor 20 (AR1)	33	1	0	1	0	0	0	0	0	0	mmu-miR-302a-3p	-0.05	-0.05	0.33	2011
PCBD1	ENST00000299299.3	pterin-4 alpha-carbinolamine dehydratase/dimerization cofactor of hepatocyte nuclear factor 1 alpha	286	1	1	0	0	0	0	0	0	0	mmu-miR-291a-3p	-0.05	-0.37	< 0.1
HIP1	ENST00000336926.6	huntingtin interacting protein 1	37	1	0	1	0	2	0	2	0	0	mmu-miR-291a-3p	-0.05	-0.07	0.58	2009, 2011
PANK3	ENST00000239231.6	pantothenate kinase 3	522	1	0	1	0	0	0	0	0	1	mmu-miR-291a-3p	-0.05	-0.15	0.77
SP9	ENST00000394967.2	Sp9 transcription factor	79	1	0	1	0	0	0	0	0	1	mmu-miR-291a-3p	-0.05	-0.28	0.75
SPRED1	ENST00000299084.4	sprouty-related, EVH1 domain containing 1	547	1	0	1	0	0	0	0	0	1	mmu-miR-291a-3p	-0.05	-0.19	0.39	2011
FAM168B	ENST00000409185.1	family with sequence similarity 168, member B	122	1	1	0	0	0	0	0	0	0	mmu-miR-302a-3p	-0.05	-0.12	0.82	2007, 2009, 2011
ACVR1C	ENST00000243349.8	activin A receptor, type IC	27	1	0	1	0	0	0	0	0	1	mmu-miR-291a-3p	-0.05	-0.07	0.29	2011
PCDHA12	ENST00000398631.2	protocadherin alpha 12	86	1	0	1	0	0	0	0	0	1	mmu-miR-294-3p	-0.05	-0.13	0.16	2005, 2007
PCDHA5	ENST00000529859.1	protocadherin alpha 5	86	1	0	1	0	0	0	0	0	1	mmu-miR-294-3p	-0.05	-0.13	0.16	2005, 2007
SRSF12	ENST00000452027.2	serine/arginine-rich splicing factor 12	53	1	0	1	0	0	0	0	0	0	mmu-miR-302a-3p	-0.05	-0.3	0.34	2009, 2011
PCDHA6	ENST00000529310.1	protocadherin alpha 6	86	1	0	1	0	0	0	0	0	1	mmu-miR-294-3p	-0.04	-0.13	0.16	2005, 2007
PCDHA10	ENST00000307360.5	protocadherin alpha 10	86	1	0	1	0	0	0	0	0	1	mmu-miR-294-3p	-0.04	-0.13	0.16	2005, 2007
PCDHA1	ENST00000504120.2	protocadherin alpha 1	86	1	0	1	0	0	0	0	0	1	mmu-miR-294-3p	-0.04	-0.13	0.16	2005, 2007
PCDHA3	ENST00000522353.2	protocadherin alpha 3	86	1	0	1	0	0	0	0	0	1	mmu-miR-294-3p	-0.04	-0.13	0.16	2005, 2007
PCDHA2	ENST00000526136.1	protocadherin alpha 2	86	1	0	1	0	0	0	0	0	1	mmu-miR-294-3p	-0.04	-0.13	0.16	2005, 2007
PCDHA4	ENST00000530339.1	protocadherin alpha 4	86	1	0	1	0	0	0	0	0	1	mmu-miR-294-3p	-0.04	-0.13	0.16	2005, 2007
PCDHA9	ENST00000532602.1	protocadherin alpha 9	86	1	0	1	0	0	0	0	0	1	mmu-miR-294-3p	-0.04	-0.13	0.16
PCDHA7	ENST00000525929.1	protocadherin alpha 7	86	1	0	1	0	0	0	0	0	1	mmu-miR-294-3p	-0.04	-0.13	0.16	2005, 2007
MTMR3	ENST00000333027.3	myotubularin related protein 3	123	1	0	1	0	0	0	0	0	0	mmu-miR-302a-3p	-0.04	-0.26	0.77	2005, 2007, 2009, 2011
PCDHA8	ENST00000531613.1	protocadherin alpha 8	86	1	0	1	0	0	0	0	0	1	mmu-miR-294-3p	-0.04	-0.12	0.16	2005, 2007
PCDHA11	ENST00000398640.2	protocadherin alpha 11	86	1	0	1	0	0	0	0	0	1	mmu-miR-294-3p	-0.04	-0.12	0.16
PCDHAC1	ENST00000253807.2	protocadherin alpha subfamily C, 1	86	1	0	1	0	0	0	0	0	1	mmu-miR-294-3p	-0.04	-0.12	0.16	2005, 2007
PCDHA13	ENST00000289272.2	protocadherin alpha 13	86	1	0	1	0	0	0	0	0	1	mmu-miR-294-3p	-0.04	-0.12	0.16	2005, 2007
PAN3	ENST00000282391.5	PAN3 poly(A) specific ribonuclease subunit homolog (S. cerevisiae)	361	1	0	1	0	0	0	0	0	0	mmu-miR-302a-3p	-0.04	-0.04	0.43	2007, 2011
PCDHAC2	ENST00000289269.5	protocadherin alpha subfamily C, 2	86	1	0	1	0	0	0	0	0	1	mmu-miR-294-3p	-0.04	-0.12	0.16	2005, 2007
RPS6KA5	ENST00000261991.3	ribosomal protein S6 kinase, 90kDa, polypeptide 5	64	1	0	1	0	0	0	0	0	1	mmu-miR-302a-3p	-0.04	-0.21	0.72	2005, 2007
GIGYF1	ENST00000275732.5	GRB10 interacting GYF protein 1	5	1	0	1	0	1	0	0	1	2	mmu-miR-291a-3p	-0.04	-0.04	0.86	2005, 2007, 2009, 2011
SYT9	ENST00000318881.6	synaptotagmin IX	5	1	0	1	0	0	0	0	0	0	mmu-miR-302a-3p	-0.04	-0.04	0.35	2009, 2011
ARMC8	ENST00000469044.1	armadillo repeat containing 8	398	1	0	1	0	0	0	0	0	0	mmu-miR-291a-3p	-0.04	-0.28	0.72
CDC27	ENST00000066544.3	cell division cycle 27	438	1	0	1	0	0	0	0	0	0	mmu-miR-302a-3p	-0.04	-0.12	0.13
CHD2	ENST00000394196.4	chromodomain helicase DNA binding protein 2	1237	1	0	1	0	1	0	1	0	1	mmu-miR-291a-3p	-0.04	-0.04	0.14
RASAL2	ENST00000448150.3	RAS protein activator like 2	950	1	1	0	0	3	0	2	1	0	mmu-miR-291a-3p	-0.04	-0.1	0.69	2011
UBE2Q2	ENST00000267938.4	ubiquitin-conjugating enzyme E2Q family member 2	106	1	0	1	0	0	0	0	0	1	mmu-miR-291a-3p	-0.04	-0.24	0.48	2007, 2011
ZNF704	ENST00000327835.3	zinc finger protein 704	124	1	0	1	0	1	0	0	1	3	mmu-miR-291a-3p	-0.04	-0.09	0.24
SPRTN	ENST00000391858.4	SprT-like N-terminal domain	1128	1	0	1	0	1	0	1	0	0	mmu-miR-291a-3p	-0.04	-0.04	ORF
SLC40A1	ENST00000261024.2	solute carrier family 40 (iron-regulated transporter), member 1	25	1	0	1	0	0	0	0	0	1	mmu-miR-302a-3p	-0.04	-0.19	0.75	2009, 2011
NOL7	ENST00000451315.2	nucleolar protein 7, 27kDa	1168	1	1	0	0	0	0	0	0	0	mmu-miR-295-3p	-0.04	-0.65	0.77
MEGF11	ENST00000360698.4	multiple EGF-like-domains 11	7	1	0	1	0	1	0	0	1	2	mmu-miR-294-3p	-0.04	-0.04	< 0.1
PAQR3	ENST00000512733.1	progestin and adipoQ receptor family member III	217	1	0	0	1	0	0	0	0	2	mmu-miR-291a-3p	-0.03	-0.3	0.75
ASF1A	ENST00000229595.5	anti-silencing function 1A histone chaperone	790	1	1	0	0	0	0	0	0	1	mmu-miR-291a-3p	-0.03	-0.6	0.56	2005, 2007, 2009, 2011
WNT9A	ENST00000272164.5	wingless-type MMTV integration site family, member 9A	73	1	0	1	0	0	0	0	0	0	mmu-miR-302a-3p	-0.03	-0.03	0.73
FZD3	ENST00000240093.3	frizzled family receptor 3	192	1	0	1	0	1	1	0	0	0	mmu-miR-302b-3p	-0.03	-0.25	0.77	2011
STK38L	ENST00000389032.3	serine/threonine kinase 38 like	705	1	0	0	1	1	0	1	0	0	mmu-miR-302a-3p	-0.03	-0.17	0.72	2011
TNRC6C	ENST00000335749.4	trinucleotide repeat containing 6C	248	1	0	1	0	0	0	0	0	2	mmu-miR-302a-3p	-0.03	-0.03	0.77	2011
RICTOR	ENST00000357387.3	RPTOR independent companion of MTOR, complex 2	441	1	1	0	0	0	0	0	0	1	mmu-miR-291a-3p	-0.03	-0.03	0.45	2009, 2011
RUNX1	ENST00000344691.4	runt-related transcription factor 1	182	1	0	1	0	0	0	0	0	0	mmu-miR-302a-3p	-0.03	-0.09	0.77	2011
ZFYVE26	ENST00000347230.4	zinc finger, FYVE domain containing 26	104	1	0	1	0	0	0	0	0	1	mmu-miR-302a-3p	-0.03	-0.24	0.64	2007, 2009, 2011
BLCAP	ENST00000397137.1	bladder cancer associated protein	38	1	0	0	1	0	0	0	0	0	mmu-miR-291a-3p	-0.03	-0.21	0.67	2005, 2007, 2011
RAB11A	ENST00000569896.1	RAB11A, member RAS oncogene family	5781	1	1	0	0	0	0	0	0	0	mmu-miR-291a-3p	-0.03	-0.45	0.65	2005, 2007, 2009, 2011
SATB1	ENST00000338745.6	SATB homeobox 1	312	1	0	1	0	1	0	0	1	0	mmu-miR-302a-3p	-0.03	-0.13	0.36
CUL3	ENST00000264414.4	cullin 3	1476	1	0	1	0	0	0	0	0	1	mmu-miR-302a-3p	-0.02	-0.15	0.77	2009, 2011
UEVLD	ENST00000541984.1	UEV and lactate/malate dehyrogenase domains	39	1	0	1	0	0	0	0	0	2	mmu-miR-302a-3p	-0.02	-0.13	0.36
ADD1	ENST00000398125.1	adducin 1 (alpha)	460	1	0	1	0	0	0	0	0	0	mmu-miR-302a-3p	-0.02	-0.02	ORF
MYLK	ENST00000360772.3	myosin light chain kinase	2964	1	0	0	1	0	0	0	0	1	mmu-miR-302a-3p	-0.02	-0.15	0.75	2005, 2007, 2009, 2011
ZNF507	ENST00000311921.4	zinc finger protein 507	378	1	1	0	0	0	0	0	0	0	mmu-miR-291a-3p	-0.02	-0.21	0.49	2009, 2011
UBE2R2	ENST00000263228.3	ubiquitin-conjugating enzyme E2R 2	2442	1	0	1	0	0	0	0	0	0	mmu-miR-302a-3p	-0.02	-0.15	0.69	2005, 2007, 2009, 2011
KLHL18	ENST00000232766.5	kelch-like family member 18	74	1	0	1	0	0	0	0	0	1	mmu-miR-302d-3p	-0.02	-0.17	0.77	2005, 2007, 2009, 2011
ROCK2	ENST00000315872.6	Rho-associated, coiled-coil containing protein kinase 2	142	1	0	1	0	0	0	0	0	1	mmu-miR-302a-3p	-0.02	-0.09	0.61
FAM46C	ENST00000369448.3	family with sequence similarity 46, member C	74	1	0	1	0	1	0	1	0	2	mmu-miR-302a-3p	-0.02	-0.07	0.14	2005, 2007, 2011
NUFIP2	ENST00000225388.4	nuclear fragile X mental retardation protein interacting protein 2	440	1	1	0	0	0	0	0	0	1	mmu-miR-291a-3p	-0.02	-0.13	0.81	2007, 2009, 2011
MAML1	ENST00000292599.3	mastermind-like 1 (Drosophila)	910	1	0	1	0	0	0	0	0	1	mmu-miR-291a-3p	-0.02	-0.02	0.34	2007, 2009, 2011
ZMYND11	ENST00000381591.1	zinc finger, MYND-type containing 11	43	1	0	1	0	0	0	0	0	0	mmu-miR-302d-3p	-0.02	-0.03	0.74	2005, 2007, 2009, 2011
PLXNA1	ENST00000393409.2	plexin A1	189	1	0	1	0	0	0	0	0	0	mmu-miR-291a-3p	-0.02	-0.04	0.74	2007, 2009, 2011
ZFP36L2	ENST00000282388.3	ZFP36 ring finger protein-like 2	317	1	0	1	0	0	0	0	0	0	mmu-miR-291a-3p	-0.02	-0.02	0.45	2005, 2007
AGAP2	ENST00000257897.3	ArfGAP with GTPase domain, ankyrin repeat and PH domain 2	12	1	0	1	0	0	0	0	0	0	mmu-miR-291a-3p	-0.02	-0.02	0.38	2009, 2011
CAMTA2	ENST00000358183.4	calmodulin binding transcription activator 2	424	1	0	1	0	0	0	0	0	0	mmu-miR-291a-3p	-0.02	-0.02	0.22	2011
BICC1	ENST00000373886.3	bicaudal C homolog 1 (Drosophila)	165	1	0	1	0	0	0	0	0	0	mmu-miR-291a-3p	-0.02	-0.02	0.18
TUBGCP6	ENST00000439308.2	tubulin, gamma complex associated protein 6	1062	1	0	1	0	0	0	0	0	0	mmu-miR-291a-3p	-0.02	-0.02	ORF
PALLD	ENST00000261509.6	palladin, cytoskeletal associated protein	4423	1	0	1	0	0	0	0	0	0	mmu-miR-291a-3p	-0.02	-0.02	ORF	2009
MEX3B	ENST00000558133.1	mex-3 RNA binding family member B	1401	1	0	1	0	0	0	0	0	0	mmu-miR-291a-3p	-0.02	-0.02	ORF
MANEAL	ENST00000397631.3	mannosidase, endo-alpha-like	381	1	0	1	0	0	0	0	0	0	mmu-miR-291a-3p	-0.02	-0.02	ORF
GNAL	ENST00000334049.6	guanine nucleotide binding protein (G protein), alpha activating activity polypeptide, olfactory type	99	1	0	1	0	0	0	0	0	1	mmu-miR-291a-3p	-0.02	-0.03	< 0.1
RSF1	ENST00000308488.6	remodeling and spacing factor 1	216	1	0	1	0	0	0	0	0	1	mmu-miR-291a-3p	-0.02	-0.02	0.33
PARVA	ENST00000334956.8	parvin, alpha	1912	1	0	0	1	0	0	0	0	0	mmu-miR-294-3p	-0.02	-0.11	0.73	2011
TRIM36	ENST00000282369.3	tripartite motif containing 36	85	1	0	1	0	1	0	1	0	0	mmu-miR-302a-3p	-0.02	-0.35	0.77	2007, 2009, 2011
MCL1	ENST00000369026.2	myeloid cell leukemia sequence 1 (BCL2-related)	374	1	0	1	0	0	0	0	0	0	mmu-miR-302a-3p	-0.02	-0.21	0.77	2007, 2009, 2011
PIP4K2A	ENST00000376573.4	phosphatidylinositol-5-phosphate 4-kinase, type II, alpha	632	1	0	1	0	0	0	0	0	0	mmu-miR-302a-3p	-0.02	-0.26	0.67	2009, 2011
ANAPC16	ENST00000299381.4	anaphase promoting complex subunit 16	986	1	0	1	0	0	0	0	0	0	mmu-miR-302a-3p	-0.02	-0.17	0.36	2005, 2007, 2011
MRPS25	ENST00000253686.2	mitochondrial ribosomal protein S25	630	1	0	1	0	0	0	0	0	0	mmu-miR-294-3p	-0.02	-0.26	0.75	2005, 2007, 2009, 2011
SLC9A7	ENST00000328306.4	solute carrier family 9, subfamily A (NHE7, cation proton antiporter 7), member 7	147	1	0	1	0	0	0	0	0	1	mmu-miR-295-3p	-0.02	-0.08	0.51
PEAK1	ENST00000312493.4	pseudopodium-enriched atypical kinase 1	209	1	0	1	0	0	0	0	0	0	mmu-miR-291a-3p	-0.02	-0.02	0.62	2009, 2011
RORA	ENST00000335670.6	RAR-related orphan receptor A	102	1	0	1	0	0	0	0	0	2	mmu-miR-291a-3p	-0.02	-0.02	0.69	2009, 2011
PCDH1	ENST00000503492.1	protocadherin 1	30	1	0	1	0	0	0	0	0	0	mmu-miR-291a-3p	-0.02	-0.02	0.14
CDH6	ENST00000265071.2	cadherin 6, type 2, K-cadherin (fetal kidney)	213	1	0	0	1	0	0	0	0	1	mmu-miR-291a-3p	-0.02	-0.1	0.75	2011
REPS2	ENST00000357277.3	RALBP1 associated Eps domain containing 2	36	1	0	1	0	1	0	1	0	2	mmu-miR-295-3p	-0.02	-0.1	0.21	2009, 2011
AGPS	ENST00000264167.4	alkylglycerone phosphate synthase	1610	1	1	0	0	0	0	0	0	0	mmu-miR-291a-3p	-0.01	-0.19	0.45	2011
SHF	ENST00000560540.1	Src homology 2 domain containing F	112	1	0	1	0	0	0	0	0	0	mmu-miR-294-3p	-0.01	-0.28	0.36
LEF1	ENST00000265165.1	lymphoid enhancer-binding factor 1	104	1	0	1	0	0	0	0	0	1	mmu-miR-294-3p	-0.01	-0.17	0.77	2005, 2007, 2009, 2011
F3	ENST00000334047.7	coagulation factor III (thromboplastin, tissue factor)	13568	1	0	1	0	0	0	0	0	0	mmu-miR-302a-3p	-0.01	-0.43	0.77	2009, 2011
TRIM71	ENST00000383763.5	tripartite motif containing 71, E3 ubiquitin protein ligase	67	1	0	1	0	0	0	0	0	0	mmu-miR-291a-3p	-0.01	-0.02	0.51
PACS2	ENST00000447393.1	phosphofurin acidic cluster sorting protein 2	234	1	0	1	0	0	0	0	0	1	mmu-miR-302a-3p	-0.01	-0.14	0.5
SRI	ENST00000265729.2	sorcin	278	2	0	2	0	0	0	0	0	0	mmu-miR-302a-3p	-0.01	-0.34	0.92
TRHDE	ENST00000261180.4	thyrotropin-releasing hormone degrading enzyme	34	1	0	1	0	0	0	0	0	0	mmu-miR-291a-3p	-0.01	-0.02	0.76	2009, 2011
KIAA1524	ENST00000295746.8	KIAA1524	498	1	1	0	0	0	0	0	0	0	mmu-miR-291a-3p	-0.01	-0.24	0.16
ARHGAP29	ENST00000260526.6	Rho GTPase activating protein 29	451	1	0	0	1	1	0	0	1	0	mmu-miR-294-3p	-0.01	-0.23	0.75	2007, 2009, 2011
SYNRG	ENST00000339208.6	synergin, gamma	106	1	0	1	0	0	0	0	0	0	mmu-miR-291a-3p	-0.01	-0.02	0.2	2011
PSD3	ENST00000327040.8	pleckstrin and Sec7 domain containing 3	133	1	1	0	0	0	0	0	0	4	mmu-miR-302d-3p	-0.01	-0.07	0.62	2009, 2011
MFN1	ENST00000471841.1	mitofusin 1	502	1	0	1	0	0	0	0	0	0	mmu-miR-302a-3p	-0.01	-0.25	0.77
WEE1	ENST00000299613.6	WEE1 homolog (S. pombe)	331	1	0	1	0	0	0	0	0	2	mmu-miR-302a-3p	-0.01	-0.26	0.77	2005, 2007, 2009, 2011
PMPCB	ENST00000249269.4	peptidase (mitochondrial processing) beta	653	1	0	1	0	0	0	0	0	1	mmu-miR-302a-3p	-0.01	-0.11	< 0.1
PTPRD	ENST00000381196.4	protein tyrosine phosphatase, receptor type, D	101	1	0	1	0	0	0	0	0	2	mmu-miR-291a-3p	-0.01	-0.02	0.34	2007, 2009, 2011
CECR2	ENST00000400573.5	cat eye syndrome chromosome region, candidate 2	46	1	0	1	0	0	0	0	0	0	mmu-miR-291a-3p	-0.01	-0.02	0.19
RSRC2	ENST00000331738.7	arginine/serine-rich coiled-coil 2	320	1	0	1	0	0	0	0	0	0	mmu-miR-294-3p	-0.01	-0.32	0.77	2007, 2011
GINM1	ENST00000367419.5	glycoprotein integral membrane 1	428	1	0	1	0	0	0	0	0	0	mmu-miR-291a-3p	-0.01	-0.34	0.77
C7orf55-LUC7L2	ENST00000354926.4	C7orf55-LUC7L2 readthrough	419	1	0	1	0	0	0	0	0	0	mmu-miR-302a-3p	-0.01	-0.17	0.77	2005, 2007, 2009, 2011
SAMD14	ENST00000330175.4	sterile alpha motif domain containing 14	88	1	0	0	1	0	0	0	0	2	mmu-miR-302a-3p	-0.01	-0.14	0.68
LUC7L2	ENST00000541515.3	LUC7-like 2 (S. cerevisiae)	419	1	0	1	0	0	0	0	0	0	mmu-miR-302a-3p	-0.01	-0.16	0.77
TCEB3	ENST00000418390.2	transcription elongation factor B (SIII), polypeptide 3 (110kDa, elongin A)	3007	1	0	1	0	0	0	0	0	0	mmu-miR-291a-3p	-0.01	-0.16	0.49	2011
HIC2	ENST00000407464.2	hypermethylated in cancer 2	28	1	1	0	0	0	0	0	0	1	mmu-miR-291a-3p	-0.01	-0.03	0.8	2005, 2007, 2009, 2011
TUSC2	ENST00000232496.4	tumor suppressor candidate 2	611	1	0	1	0	0	0	0	0	0	mmu-miR-291a-3p	-0.01	-0.23	0.64	2007, 2009, 2011
VPS53	ENST00000437048.2	vacuolar protein sorting 53 homolog (S. cerevisiae)	1332	1	0	1	0	1	0	1	0	0	mmu-miR-294-3p	-0.01	-0.11	0.27	2011
BNC2	ENST00000380672.4	basonuclin 2	770	2	0	2	0	0	0	0	0	2	mmu-miR-294-3p	0	-0.16	0.92	2007, 2009, 2011
FAM175B	ENST00000298492.5	family with sequence similarity 175, member B	525	1	0	0	1	0	0	0	0	0	mmu-miR-294-3p	0	-0.12	0.75	2005, 2007, 2009, 2011
APP	ENST00000346798.3	amyloid beta (A4) precursor protein	4570	1	0	1	0	0	0	0	0	1	mmu-miR-302a-3p	0	-0.25	0.77	2005, 2007, 2009, 2011
FBXO41	ENST00000295133.5	F-box protein 41	175	1	0	1	0	0	0	0	0	1	mmu-miR-302a-3p	0	-0.11	0.77	2007, 2009, 2011
IP6K1	ENST00000468463.1	inositol hexakisphosphate kinase 1	406	1	0	1	0	0	0	0	0	0	mmu-miR-302a-3p	0	-0.15	0.42	2005, 2007, 2011
ATG7	ENST00000354449.3	autophagy related 7	1467	1	0	1	0	0	0	0	0	0	mmu-miR-291a-3p	0	-0.18	0.77	2011
TBC1D30	ENST00000542120.1	TBC1 domain family, member 30	153	1	0	1	0	0	0	0	0	1	mmu-miR-302a-3p	0	-0.06	0.13	2011
ELOVL6	ENST00000394607.3	ELOVL fatty acid elongase 6	901	1	0	1	0	0	0	0	0	1	mmu-miR-302a-3p	0	-0.12	0.56
GNPTG	ENST00000204679.4	N-acetylglucosamine-1-phosphate transferase, gamma subunit	677	1	0	0	1	1	0	0	1	1	mmu-miR-291a-3p	0	-0.31	0.75
DHX40	ENST00000251241.4	DEAH (Asp-Glu-Ala-His) box polypeptide 40	538	1	0	1	0	0	0	0	0	0	mmu-miR-302a-3p	0	-0.18	0.76	2007
WDR26	ENST00000414423.2	WD repeat domain 26	1229	1	0	1	0	0	0	0	0	0	mmu-miR-291a-3p	0	-0.02	0.46	2009, 2011
ANKRD17	ENST00000358602.4	ankyrin repeat domain 17	1334	1	0	1	0	0	0	0	0	0	mmu-miR-291a-3p	0	-0.21	0.73
DIRC2	ENST00000261038.5	disrupted in renal carcinoma 2	1041	1	0	1	0	0	0	0	0	0	mmu-miR-295-3p	0	-0.19	0.27	2011
AHSA2	ENST00000394457.3	AHA1, activator of heat shock 90kDa protein ATPase homolog 2 (yeast)	820	1	0	1	0	0	0	0	0	0	mmu-miR-291a-3p	0	-0.09	ORF
FBXL3	ENST00000355619.5	F-box and leucine-rich repeat protein 3	842	1	1	0	0	0	0	0	0	0	mmu-miR-291a-3p	0	-0.4	0.68	2009, 2011
ZBTB20	ENST00000462705.1	zinc finger and BTB domain containing 20	5	1	0	1	0	0	0	0	0	3	mmu-miR-291a-3p	0	-0.32	0.77
PTGDR	ENST00000553372.1	prostaglandin D2 receptor (DP)	5	1	0	1	0	1	0	1	0	0	mmu-miR-302a-3p	0	-0.32	0.75	2009, 2011
OTC	ENST00000039007.4	ornithine carbamoyltransferase	5	1	1	0	0	0	0	0	0	0	mmu-miR-291a-3p	0	-0.27	< 0.1
RBMS2	ENST00000262031.5	RNA binding motif, single stranded interacting protein 2	451	1	0	1	0	0	0	0	0	0	mmu-miR-291a-3p	0	-0.26	0.77	2011
HNRNPUL1	ENST00000352456.3	heterogeneous nuclear ribonucleoprotein U-like 1	11882	1	0	0	1	0	0	0	0	0	mmu-miR-291a-3p	0	-0.18	0.75	2005, 2007, 2011
GABRB1	ENST00000295454.3	gamma-aminobutyric acid (GABA) A receptor, beta 1	5	1	0	1	0	2	0	1	1	1	mmu-miR-291a-3p	0	-0.2	0.64
LRRC4C	ENST00000278198.2	leucine rich repeat containing 4C	5	1	0	0	1	0	0	0	0	0	mmu-miR-291a-3p	0	-0.15	0.75
CD226	ENST00000581982.1	CD226 molecule	8	1	0	1	0	0	0	0	0	0	mmu-miR-291a-3p	0	-0.29	0.72
IL1RAPL1	ENST00000378993.1	interleukin 1 receptor accessory protein-like 1	5	1	0	1	0	0	0	0	0	0	mmu-miR-291a-3p	0	-0.12	0.77
LRP8	ENST00000306052.6	low density lipoprotein receptor-related protein 8, apolipoprotein e receptor	16	2	0	2	0	0	0	0	0	0	mmu-miR-291a-3p	0	-0.21	0.75	2011
SMTNL2	ENST00000338859.4	smoothelin-like 2	23	1	0	1	0	0	0	0	0	1	mmu-miR-291a-3p	0	-0.18	0.65
MSH3	ENST00000265081.6	mutS homolog 3	443	1	0	1	0	0	0	0	0	1	mmu-miR-291a-3p	0	-0.02	0.18
ITIH5	ENST00000446830.2	inter-alpha-trypsin inhibitor heavy chain family, member 5	4	1	0	1	0	1	0	1	0	0	mmu-miR-291a-3p	0	-0.04	0.16
SYNC	ENST00000409190.3	syncoilin, intermediate filament protein	353	1	1	0	0	0	0	0	0	0	mmu-miR-291a-3p	0	-0.42	0.77	2005, 2007, 2009, 2011
UBE2J1	ENST00000435041.2	ubiquitin-conjugating enzyme E2, J1	1318	1	0	1	0	0	0	0	0	0	mmu-miR-291a-3p	0	-0.17	0.77	2007, 2009, 2011
NETO1	ENST00000327305.6	neuropilin (NRP) and tolloid (TLL)-like 1	5	1	1	0	0	0	0	0	0	0	mmu-miR-291a-3p	0	-0.18	0.62	2011
AKT1	ENST00000554581.1	v-akt murine thymoma viral oncogene homolog 1	214	1	0	1	0	0	0	0	0	0	mmu-miR-291a-3p	0	-0.11	0.38	2009, 2011
COMMD9	ENST00000263401.5	COMM domain containing 9	1146	1	1	0	0	0	0	0	0	0	mmu-miR-291a-3p	0	-0.34	0.23	2009, 2011

## Sheet: 3p target list formatted 
FMR1	Fmr1	fmr1	Fmr1
MCCD1	Mccd1	mccd1	Mccd1
LCOR	Lcor	lcor	Lcor
ZNF800	Znf800	znf800	Znf800
CLOCK	Clock	clock	Clock
RAB22A	Rab22A	rab22a	Rab22A
SUV39H1	Suv39H1	suv39h1	Suv39H1
LEFTY2	Lefty2	lefty2	Lefty2
BTG1	Btg1	btg1	Btg1
CDKN1A	Cdkn1A	cdkn1a	Cdkn1A
E2F2	E2F2	e2f2	E2F2
LIN52	Lin52	lin52	Lin52
ANKRD32	Ankrd32	ankrd32	Ankrd32
NFIB	Nfib	nfib	Nfib
ARID4B	Arid4B	arid4b	Arid4B
MBD2	Mbd2	mbd2	Mbd2
ZNF367	Znf367	znf367	Znf367
PRDM8	Prdm8	prdm8	Prdm8
LHX6	Lhx6	lhx6	Lhx6
DDHD1	Ddhd1	ddhd1	Ddhd1
LATS2	Lats2	lats2	Lats2
BLOC1S5	Bloc1S5	bloc1s5	Bloc1S5
RGMA	Rgma	rgma	Rgma
APOC2	Apoc2	apoc2	Apoc2
LEFTY1	Lefty1	lefty1	Lefty1
DAZAP2	Dazap2	dazap2	Dazap2
LRIT1	Lrit1	lrit1	Lrit1
IRF9	Irf9	irf9	Irf9
MTF1	Mtf1	mtf1	Mtf1
OLIG2	Olig2	olig2	Olig2
CALM1	Calm1	calm1	Calm1
WDR1	Wdr1	wdr1	Wdr1
TMEM123	Tmem123	tmem123	Tmem123
WDR20	Wdr20	wdr20	Wdr20
CLIP4	Clip4	clip4	Clip4
WDR37	Wdr37	wdr37	Wdr37
C10orf11	C10Orf11	c10orf11	C10Orf11
LAMP2	Lamp2	lamp2	Lamp2
MAP3K2	Map3K2	map3k2	Map3K2
NCOA7	Ncoa7	ncoa7	Ncoa7
ZBTB41	Zbtb41	zbtb41	Zbtb41
RB1CC1	Rb1Cc1	rb1cc1	Rb1Cc1
RHOC	Rhoc	rhoc	Rhoc
PBX3	Pbx3	pbx3	Pbx3
FGF9	Fgf9	fgf9	Fgf9
TOX	Tox	tox	Tox
PRRG1	Prrg1	prrg1	Prrg1
TFAP4	Tfap4	tfap4	Tfap4
REEP3	Reep3	reep3	Reep3
CAMK2N1	Camk2N1	camk2n1	Camk2N1
IRF2	Irf2	irf2	Irf2
PRDM4	Prdm4	prdm4	Prdm4
DERL2	Derl2	derl2	Derl2
SSR1	Ssr1	ssr1	Ssr1
GOLGA1	Golga1	golga1	Golga1
PRR16	Prr16	prr16	Prr16
VAMP2	Vamp2	vamp2	Vamp2
TNFAIP1	Tnfaip1	tnfaip1	Tnfaip1
SYDE1	Syde1	syde1	Syde1
NR2F2	Nr2F2	nr2f2	Nr2F2
SOWAHC	Sowahc	sowahc	Sowahc
SMNDC1	Smndc1	smndc1	Smndc1
ELAVL2	Elavl2	elavl2	Elavl2
MIXL1	Mixl1	mixl1	Mixl1
NR4A3	Nr4A3	nr4a3	Nr4A3
RASSF2	Rassf2	rassf2	Rassf2
CIRBP	Cirbp	cirbp	Cirbp
PFKP	Pfkp	pfkp	Pfkp
DCAF6	Dcaf6	dcaf6	Dcaf6
SAMD12	Samd12	samd12	Samd12
TWF1	Twf1	twf1	Twf1
RPS6KA3	Rps6Ka3	rps6ka3	Rps6Ka3
ZNF2	Znf2	znf2	Znf2
ATF6B	Atf6B	atf6b	Atf6B
VSX1	Vsx1	vsx1	Vsx1
PPP6C	Ppp6C	ppp6c	Ppp6C
IRF2BP2	Irf2Bp2	irf2bp2	Irf2Bp2
GPR146	Gpr146	gpr146	Gpr146
MARCH8	March8	march8	March8
MARCH11	March11	march11	March11
GPR6	Gpr6	gpr6	Gpr6
FAM179B	Fam179B	fam179b	Fam179B
VLDLR	Vldlr	vldlr	Vldlr
C11orf30	C11Orf30	c11orf30	C11Orf30
ZKSCAN1	Zkscan1	zkscan1	Zkscan1
EDNRB	Ednrb	ednrb	Ednrb
YOD1	Yod1	yod1	Yod1
BAMBI	Bambi	bambi	Bambi
C7orf43	C7Orf43	c7orf43	C7Orf43
COL17A1	Col17A1	col17a1	Col17A1
NFIA	Nfia	nfia	Nfia
FAM134C	Fam134C	fam134c	Fam134C
CYP26B1	Cyp26B1	cyp26b1	Cyp26B1
PLAG1	Plag1	plag1	Plag1
MKNK2	Mknk2	mknk2	Mknk2
TIPARP	Tiparp	tiparp	Tiparp
CRIM1	Crim1	crim1	Crim1
APOC4	Apoc4	apoc4	Apoc4
ZBTB5	Zbtb5	zbtb5	Zbtb5
ANKRD52	Ankrd52	ankrd52	Ankrd52
ZNF226	Znf226	znf226	Znf226
ST8SIA2	St8Sia2	st8sia2	St8Sia2
PARP8	Parp8	parp8	Parp8
NR2C2	Nr2C2	nr2c2	Nr2C2
CXADR	Cxadr	cxadr	Cxadr
EPHA2	Epha2	epha2	Epha2
TSLP	Tslp	tslp	Tslp
MYRF	Myrf	myrf	Myrf
DNAJA2	Dnaja2	dnaja2	Dnaja2
FYCO1	Fyco1	fyco1	Fyco1
RSBN1L	Rsbn1L	rsbn1l	Rsbn1L
PPP3R1	Ppp3R1	ppp3r1	Ppp3R1
SPOP	Spop	spop	Spop
CROT	Crot	crot	Crot
EZH1	Ezh1	ezh1	Ezh1
TOX3	Tox3	tox3	Tox3
MFAP3L	Mfap3L	mfap3l	Mfap3L
ARL4C	Arl4C	arl4c	Arl4C
E2F5	E2F5	e2f5	E2F5
ARID4A	Arid4A	arid4a	Arid4A
REST	Rest	rest	Rest
HS2ST1	Hs2St1	hs2st1	Hs2St1
SLITRK3	Slitrk3	slitrk3	Slitrk3
SMAD2	Smad2	smad2	Smad2
RTN1	Rtn1	rtn1	Rtn1
FILIP1L	Filip1L	filip1l	Filip1L
PAK7	Pak7	pak7	Pak7
C1orf43	C1Orf43	c1orf43	C1Orf43
PFN2	Pfn2	pfn2	Pfn2
FGD4	Fgd4	fgd4	Fgd4
DOCK2	Dock2	dock2	Dock2
DSN1	Dsn1	dsn1	Dsn1
NFYA	Nfya	nfya	Nfya
ZNF148	Znf148	znf148	Znf148
GINS1	Gins1	gins1	Gins1
CRTC2	Crtc2	crtc2	Crtc2
CNOT6L	Cnot6L	cnot6l	Cnot6L
ERI1	Eri1	eri1	Eri1
ADAM9	Adam9	adam9	Adam9
CCNJ	Ccnj	ccnj	Ccnj
TET1	Tet1	tet1	Tet1
TRPV6	Trpv6	trpv6	Trpv6
RALGDS	Ralgds	ralgds	Ralgds
TOR1B	Tor1B	tor1b	Tor1B
C2CD2	C2Cd2	c2cd2	C2Cd2
ZNFX1	Znfx1	znfx1	Znfx1
LHX8	Lhx8	lhx8	Lhx8
MIER3	Mier3	mier3	Mier3
LAMA3	Lama3	lama3	Lama3
DPP8	Dpp8	dpp8	Dpp8
SLC25A40	Slc25A40	slc25a40	Slc25A40
E2F7	E2F7	e2f7	E2F7
FAM189A1	Fam189A1	fam189a1	Fam189A1
CORO2B	Coro2B	coro2b	Coro2B
BRMS1L	Brms1L	brms1l	Brms1L
RBBP7	Rbbp7	rbbp7	Rbbp7
ERBB4	Erbb4	erbb4	Erbb4
KLF13	Klf13	klf13	Klf13
SASS6	Sass6	sass6	Sass6
IKZF2	Ikzf2	ikzf2	Ikzf2
SLC22A23	Slc22A23	slc22a23	Slc22A23
UBE2W	Ube2W	ube2w	Ube2W
SDC1	Sdc1	sdc1	Sdc1
BCL6	Bcl6	bcl6	Bcl6
NR4A2	Nr4A2	nr4a2	Nr4A2
TAPT1	Tapt1	tapt1	Tapt1
GPC6	Gpc6	gpc6	Gpc6
MTERFD2	Mterfd2	mterfd2	Mterfd2
MYBL1	Mybl1	mybl1	Mybl1
C3orf18	C3Orf18	c3orf18	C3Orf18
SLC2A4	Slc2A4	slc2a4	Slc2A4
KAT2B	Kat2B	kat2b	Kat2B
RNF6	Rnf6	rnf6	Rnf6
ZNF597	Znf597	znf597	Znf597
UNK	Unk	unk	Unk
C19orf43	C19Orf43	c19orf43	C19Orf43
MKRN1	Mkrn1	mkrn1	Mkrn1
TMUB2	Tmub2	tmub2	Tmub2
HLF	Hlf	hlf	Hlf
USP24	Usp24	usp24	Usp24
ORMDL3	Ormdl3	ormdl3	Ormdl3
MSL1	Msl1	msl1	Msl1
POLE3	Pole3	pole3	Pole3
RGMB	Rgmb	rgmb	Rgmb
TRIP11	Trip11	trip11	Trip11
PTPN4	Ptpn4	ptpn4	Ptpn4
SNX12	Snx12	snx12	Snx12
PARP6	Parp6	parp6	Parp6
DGKE	Dgke	dgke	Dgke
LCLAT1	Lclat1	lclat1	Lclat1
ABHD3	Abhd3	abhd3	Abhd3
SHC4	Shc4	shc4	Shc4
MFN2	Mfn2	mfn2	Mfn2
UNKL	Unkl	unkl	Unkl
MINK1	Mink1	mink1	Mink1
ARHGEF17	Arhgef17	arhgef17	Arhgef17
ATAD2	Atad2	atad2	Atad2
CCND1	Ccnd1	ccnd1	Ccnd1
CADM2	Cadm2	cadm2	Cadm2
ITGB8	Itgb8	itgb8	Itgb8
SLC16A9	Slc16A9	slc16a9	Slc16A9
FAM13C	Fam13C	fam13c	Fam13C
IPO7	Ipo7	ipo7	Ipo7
FBXO11	Fbxo11	fbxo11	Fbxo11
SKIDA1	Skida1	skida1	Skida1
ZBTB43	Zbtb43	zbtb43	Zbtb43
IQSEC1	Iqsec1	iqsec1	Iqsec1
ARNT2	Arnt2	arnt2	Arnt2
RP4-559A3.7	Rp4-559A3.7	rp4-559a3.7	Rp4-559A3.7
SLAIN2	Slain2	slain2	Slain2
KIF26B	Kif26B	kif26b	Kif26B
FGD5	Fgd5	fgd5	Fgd5
WNT9B	Wnt9B	wnt9b	Wnt9B
SLC16A12	Slc16A12	slc16a12	Slc16A12
HS3ST4	Hs3St4	hs3st4	Hs3St4
PGBD5	Pgbd5	pgbd5	Pgbd5
ZNRF3	Znrf3	znrf3	Znrf3
WFS1	Wfs1	wfs1	Wfs1
SIK1	Sik1	sik1	Sik1
POU6F1	Pou6F1	pou6f1	Pou6F1
MXI1	Mxi1	mxi1	Mxi1
FGF10	Fgf10	fgf10	Fgf10
PAK2	Pak2	pak2	Pak2
ELK4	Elk4	elk4	Elk4
KCNB1	Kcnb1	kcnb1	Kcnb1
LIF	Lif	lif	Lif
MEF2A	Mef2A	mef2a	Mef2A
YTHDF3	Ythdf3	ythdf3	Ythdf3
KIRREL	Kirrel	kirrel	Kirrel
ATE1	Ate1	ate1	Ate1
TSHZ2	Tshz2	tshz2	Tshz2
TBC1D8B	Tbc1D8B	tbc1d8b	Tbc1D8B
SS18L1	Ss18L1	ss18l1	Ss18L1
MTMR4	Mtmr4	mtmr4	Mtmr4
RBM33	Rbm33	rbm33	Rbm33
DKK1	Dkk1	dkk1	Dkk1
LYPD6	Lypd6	lypd6	Lypd6
ZFPM2	Zfpm2	zfpm2	Zfpm2
RRAGD	Rragd	rragd	Rragd
GTDC1	Gtdc1	gtdc1	Gtdc1
MED12L	Med12L	med12l	Med12L
FOXF2	Foxf2	foxf2	Foxf2
GDF11	Gdf11	gdf11	Gdf11
SMARCC2	Smarcc2	smarcc2	Smarcc2
ZNF697	Znf697	znf697	Znf697
SKOR1	Skor1	skor1	Skor1
ATXN7L1	Atxn7L1	atxn7l1	Atxn7L1
ONECUT1	Onecut1	onecut1	Onecut1
CRK	Crk	crk	Crk
OSBPL5	Osbpl5	osbpl5	Osbpl5
ANO6	Ano6	ano6	Ano6
ZC3H12C	Zc3H12C	zc3h12c	Zc3H12C
CDK2	Cdk2	cdk2	Cdk2
ZCCHC24	Zcchc24	zcchc24	Zcchc24
TSHZ3	Tshz3	tshz3	Tshz3
TBC1D20	Tbc1D20	tbc1d20	Tbc1D20
CTSA	Ctsa	ctsa	Ctsa
RSBN1	Rsbn1	rsbn1	Rsbn1
ECT2	Ect2	ect2	Ect2
UBE3A	Ube3A	ube3a	Ube3A
ARHGEF18	Arhgef18	arhgef18	Arhgef18
DENND5B	Dennd5B	dennd5b	Dennd5B
MMP24	Mmp24	mmp24	Mmp24
RBBP6	Rbbp6	rbbp6	Rbbp6
MEF2C	Mef2C	mef2c	Mef2C
FOXL2	Foxl2	foxl2	Foxl2
KLF3	Klf3	klf3	Klf3
FZD6	Fzd6	fzd6	Fzd6
MAST3	Mast3	mast3	Mast3
RGL1	Rgl1	rgl1	Rgl1
USP46	Usp46	usp46	Usp46
MLLT6	Mllt6	mllt6	Mllt6
TLE4	Tle4	tle4	Tle4
ARHGEF10	Arhgef10	arhgef10	Arhgef10
AEBP2	Aebp2	aebp2	Aebp2
METAP1	Metap1	metap1	Metap1
TGFBR2	Tgfbr2	tgfbr2	Tgfbr2
RAB5C	Rab5C	rab5c	Rab5C
TMEM170B	Tmem170B	tmem170b	Tmem170B
QSER1	Qser1	qser1	Qser1
USP53	Usp53	usp53	Usp53
KCND2	Kcnd2	kcnd2	Kcnd2
NKX3-2	Nkx3-2	nkx3-2	Nkx3-2
RGS17	Rgs17	rgs17	Rgs17
AGFG2	Agfg2	agfg2	Agfg2
FAM219B	Fam219B	fam219b	Fam219B
RPS6KA1	Rps6Ka1	rps6ka1	Rps6Ka1
ZNF213	Znf213	znf213	Znf213
ASF1B	Asf1B	asf1b	Asf1B
TRPM3	Trpm3	trpm3	Trpm3
KDM1B	Kdm1B	kdm1b	Kdm1B
TET3	Tet3	tet3	Tet3
KPNA2	Kpna2	kpna2	Kpna2
ATP2C1	Atp2C1	atp2c1	Atp2C1
CELF2	Celf2	celf2	Celf2
HIF1AN	Hif1An	hif1an	Hif1An
OXR1	Oxr1	oxr1	Oxr1
DPP3	Dpp3	dpp3	Dpp3
TNIK	Tnik	tnik	Tnik
HCFC2	Hcfc2	hcfc2	Hcfc2
TXNIP	Txnip	txnip	Txnip
TMX1	Tmx1	tmx1	Tmx1
CYB561D1	Cyb561D1	cyb561d1	Cyb561D1
SRCIN1	Srcin1	srcin1	Srcin1
NPAS3	Npas3	npas3	Npas3
HIVEP2	Hivep2	hivep2	Hivep2
FBXL4	Fbxl4	fbxl4	Fbxl4
GNB5	Gnb5	gnb5	Gnb5
ALX4	Alx4	alx4	Alx4
PHF6	Phf6	phf6	Phf6
BCL11B	Bcl11B	bcl11b	Bcl11B
FAM102A	Fam102A	fam102a	Fam102A
BAHD1	Bahd1	bahd1	Bahd1
FAM117A	Fam117A	fam117a	Fam117A
KIAA0226	Kiaa0226	kiaa0226	Kiaa0226
AKTIP	Aktip	aktip	Aktip
PHLPP2	Phlpp2	phlpp2	Phlpp2
FOXJ3	Foxj3	foxj3	Foxj3
ARHGAP24	Arhgap24	arhgap24	Arhgap24
ARX	Arx	arx	Arx
KLHL28	Klhl28	klhl28	Klhl28
MNT	Mnt	mnt	Mnt
ZNF436	Znf436	znf436	Znf436
CC2D1A	Cc2D1A	cc2d1a	Cc2D1A
RAPGEFL1	Rapgefl1	rapgefl1	Rapgefl1
PTPN21	Ptpn21	ptpn21	Ptpn21
CCND2	Ccnd2	ccnd2	Ccnd2
TMEM64	Tmem64	tmem64	Tmem64
MTUS1	Mtus1	mtus1	Mtus1
KIAA1522	Kiaa1522	kiaa1522	Kiaa1522
SYAP1	Syap1	syap1	Syap1
ZFHX4	Zfhx4	zfhx4	Zfhx4
ZBTB11	Zbtb11	zbtb11	Zbtb11
DYRK2	Dyrk2	dyrk2	Dyrk2
RBL1	Rbl1	rbl1	Rbl1
FLT1	Flt1	flt1	Flt1
ZNF385A	Znf385A	znf385a	Znf385A
DNAJC27	Dnajc27	dnajc27	Dnajc27
ZNF512B	Znf512B	znf512b	Znf512B
ITGB4	Itgb4	itgb4	Itgb4
ASXL3	Asxl3	asxl3	Asxl3
LMX1A	Lmx1A	lmx1a	Lmx1A
ZDHHC8	Zdhhc8	zdhhc8	Zdhhc8
HN1	Hn1	hn1	Hn1
ASXL2	Asxl2	asxl2	Asxl2
NEK9	Nek9	nek9	Nek9
POLK	Polk	polk	Polk
FEM1C	Fem1C	fem1c	Fem1C
PHACTR4	Phactr4	phactr4	Phactr4
CDCA7	Cdca7	cdca7	Cdca7
RAB11FIP1	Rab11Fip1	rab11fip1	Rab11Fip1
RNF216	Rnf216	rnf216	Rnf216
INO80	Ino80	ino80	Ino80
CDH20	Cdh20	cdh20	Cdh20
GLIS3	Glis3	glis3	Glis3
SCN1A	Scn1A	scn1a	Scn1A
FAM169A	Fam169A	fam169a	Fam169A
KBTBD2	Kbtbd2	kbtbd2	Kbtbd2
TAF1D	Taf1D	taf1d	Taf1D
SUCO	Suco	suco	Suco
UNC80	Unc80	unc80	Unc80
TP53INP2	Tp53Inp2	tp53inp2	Tp53Inp2
HIPK3	Hipk3	hipk3	Hipk3
MAP3K11	Map3K11	map3k11	Map3K11
EPHA5	Epha5	epha5	Epha5
DCAF7	Dcaf7	dcaf7	Dcaf7
CDK6	Cdk6	cdk6	Cdk6
TNKS2	Tnks2	tnks2	Tnks2
KREMEN1	Kremen1	kremen1	Kremen1
SLC17A6	Slc17A6	slc17a6	Slc17A6
ZBTB18	Zbtb18	zbtb18	Zbtb18
MYCN	Mycn	mycn	Mycn
CREBRF	Crebrf	crebrf	Crebrf
RAD23B	Rad23B	rad23b	Rad23B
PLAGL2	Plagl2	plagl2	Plagl2
ANKRD13B	Ankrd13B	ankrd13b	Ankrd13B
EIF4B	Eif4B	eif4b	Eif4B
YPEL2	Ypel2	ypel2	Ypel2
RORB	Rorb	rorb	Rorb
THSD7A	Thsd7A	thsd7a	Thsd7A
MYT1L	Myt1L	myt1l	Myt1L
FOXI1	Foxi1	foxi1	Foxi1
GATAD2B	Gatad2B	gatad2b	Gatad2B
MBNL3	Mbnl3	mbnl3	Mbnl3
SP4	Sp4	sp4	Sp4
NECAP1	Necap1	necap1	Necap1
MACC1	Macc1	macc1	Macc1
ULK1	Ulk1	ulk1	Ulk1
FNDC3A	Fndc3A	fndc3a	Fndc3A
TRIM8	Trim8	trim8	Trim8
FOXJ2	Foxj2	foxj2	Foxj2
DRD1	Drd1	drd1	Drd1
SSX2IP	Ssx2Ip	ssx2ip	Ssx2Ip
ZNF362	Znf362	znf362	Znf362
SNX21	Snx21	snx21	Snx21
MFSD9	Mfsd9	mfsd9	Mfsd9
BCL2L11	Bcl2L11	bcl2l11	Bcl2L11
ABCA1	Abca1	abca1	Abca1
TESK2	Tesk2	tesk2	Tesk2
SNX30	Snx30	snx30	Snx30
INHBB	Inhbb	inhbb	Inhbb
TAOK2	Taok2	taok2	Taok2
OPCML	Opcml	opcml	Opcml
MAL2	Mal2	mal2	Mal2
MYOCD	Myocd	myocd	Myocd
KIF3B	Kif3B	kif3b	Kif3B
ZBTB44	Zbtb44	zbtb44	Zbtb44
ALKBH5	Alkbh5	alkbh5	Alkbh5
FSD1L	Fsd1L	fsd1l	Fsd1L
SLC6A9	Slc6A9	slc6a9	Slc6A9
TTC9	Ttc9	ttc9	Ttc9
PHC3	Phc3	phc3	Phc3
NEUROD1	Neurod1	neurod1	Neurod1
TMEM260	Tmem260	tmem260	Tmem260
PKN2	Pkn2	pkn2	Pkn2
ZBTB7A	Zbtb7A	zbtb7a	Zbtb7A
CNOT6	Cnot6	cnot6	Cnot6
C10orf12	C10Orf12	c10orf12	C10Orf12
RNF150	Rnf150	rnf150	Rnf150
FBXO10	Fbxo10	fbxo10	Fbxo10
PCBP3	Pcbp3	pcbp3	Pcbp3
SNRK	Snrk	snrk	Snrk
PHYHIPL	Phyhipl	phyhipl	Phyhipl
PAX5	Pax5	pax5	Pax5
ZFP91	Zfp91	zfp91	Zfp91
ANKRD54	Ankrd54	ankrd54	Ankrd54
ZFX	Zfx	zfx	Zfx
MAP1B	Map1B	map1b	Map1B
SLC25A27	Slc25A27	slc25a27	Slc25A27
VEGFA	Vegfa	vegfa	Vegfa
ACSBG1	Acsbg1	acsbg1	Acsbg1
CPEB1	Cpeb1	cpeb1	Cpeb1
IRAK2	Irak2	irak2	Irak2
HBP1	Hbp1	hbp1	Hbp1
PAX6	Pax6	pax6	Pax6
FOXN4	Foxn4	foxn4	Foxn4
KDM2A	Kdm2A	kdm2a	Kdm2A
ASAP1	Asap1	asap1	Asap1
TNS1	Tns1	tns1	Tns1
EXPH5	Exph5	exph5	Exph5
LMO3	Lmo3	lmo3	Lmo3
ATP2B2	Atp2B2	atp2b2	Atp2B2
PAK3	Pak3	pak3	Pak3
KMT2A	Kmt2A	kmt2a	Kmt2A
CDK19	Cdk19	cdk19	Cdk19
SUV420H1	Suv420H1	suv420h1	Suv420H1
EIF5	Eif5	eif5	Eif5
MAP3K1	Map3K1	map3k1	Map3K1
PURB	Purb	purb	Purb
PLEKHM1	Plekhm1	plekhm1	Plekhm1
NEUROD4	Neurod4	neurod4	Neurod4
GRHL2	Grhl2	grhl2	Grhl2
HAUS6	Haus6	haus6	Haus6
MBNL1	Mbnl1	mbnl1	Mbnl1
ACBD5	Acbd5	acbd5	Acbd5
KLF12	Klf12	klf12	Klf12
TANC2	Tanc2	tanc2	Tanc2
KMT2C	Kmt2C	kmt2c	Kmt2C
PCDH7	Pcdh7	pcdh7	Pcdh7
EPAS1	Epas1	epas1	Epas1
FAM222B	Fam222B	fam222b	Fam222B
SIPA1L3	Sipa1L3	sipa1l3	Sipa1L3
GINS4	Gins4	gins4	Gins4
ACPL2	Acpl2	acpl2	Acpl2
HMBOX1	Hmbox1	hmbox1	Hmbox1
SCN5A	Scn5A	scn5a	Scn5A
FRMD4A	Frmd4A	frmd4a	Frmd4A
NOS1AP	Nos1Ap	nos1ap	Nos1Ap
KCNA1	Kcna1	kcna1	Kcna1
GGACT	Ggact	ggact	Ggact
CPEB2	Cpeb2	cpeb2	Cpeb2
FAM168A	Fam168A	fam168a	Fam168A
PPARGC1B	Ppargc1B	ppargc1b	Ppargc1B
GLDN	Gldn	gldn	Gldn
PRDM16	Prdm16	prdm16	Prdm16
SETBP1	Setbp1	setbp1	Setbp1
DUSP2	Dusp2	dusp2	Dusp2
TAL1	Tal1	tal1	Tal1
MEX3A	Mex3A	mex3a	Mex3A
APBB2	Apbb2	apbb2	Apbb2
TP53INP1	Tp53Inp1	tp53inp1	Tp53Inp1
SBF1	Sbf1	sbf1	Sbf1
ADAMTS18	Adamts18	adamts18	Adamts18
ARHGEF7	Arhgef7	arhgef7	Arhgef7
CREB5	Creb5	creb5	Creb5
SIRPA	Sirpa	sirpa	Sirpa
DAPK2	Dapk2	dapk2	Dapk2
SCRT2	Scrt2	scrt2	Scrt2
STOX2	Stox2	stox2	Stox2
ZNF827	Znf827	znf827	Znf827
PCGF5	Pcgf5	pcgf5	Pcgf5
PPP1R9A	Ppp1R9A	ppp1r9a	Ppp1R9A
HNRNPUL2	Hnrnpul2	hnrnpul2	Hnrnpul2
NTN4	Ntn4	ntn4	Ntn4
CDC14A	Cdc14A	cdc14a	Cdc14A
C16orf72	C16Orf72	c16orf72	C16Orf72
JOSD1	Josd1	josd1	Josd1
YWHAZ	Ywhaz	ywhaz	Ywhaz
ZBTB47	Zbtb47	zbtb47	Zbtb47
UBE2B	Ube2B	ube2b	Ube2B
JAZF1	Jazf1	jazf1	Jazf1
PRRX1	Prrx1	prrx1	Prrx1
ACER3	Acer3	acer3	Acer3
TEFM	Tefm	tefm	Tefm
NAPEPLD	Napepld	napepld	Napepld
KAT6A	Kat6A	kat6a	Kat6A
ST3GAL1	St3Gal1	st3gal1	St3Gal1
OSTM1	Ostm1	ostm1	Ostm1
RYR2	Ryr2	ryr2	Ryr2
PLEKHA3	Plekha3	plekha3	Plekha3
NNAT	Nnat	nnat	Nnat
SP3	Sp3	sp3	Sp3
AAK1	Aak1	aak1	Aak1
ITGB3	Itgb3	itgb3	Itgb3
RECK	Reck	reck	Reck
CERS6	Cers6	cers6	Cers6
IFNLR1	Ifnlr1	ifnlr1	Ifnlr1
ZBTB12	Zbtb12	zbtb12	Zbtb12
ZDHHC9	Zdhhc9	zdhhc9	Zdhhc9
IGF2BP1	Igf2Bp1	igf2bp1	Igf2Bp1
EPGN	Epgn	epgn	Epgn
RABEP1	Rabep1	rabep1	Rabep1
ISM2	Ism2	ism2	Ism2
SAR1B	Sar1B	sar1b	Sar1B
RNF38	Rnf38	rnf38	Rnf38
CSNK1A1	Csnk1A1	csnk1a1	Csnk1A1
TMCC1	Tmcc1	tmcc1	Tmcc1
ESR1	Esr1	esr1	Esr1
MICAL3	Mical3	mical3	Mical3
NR2C1	Nr2C1	nr2c1	Nr2C1
CELF1	Celf1	celf1	Celf1
TARDBP	Tardbp	tardbp	Tardbp
ANKRD13C	Ankrd13C	ankrd13c	Ankrd13C
EPHA7	Epha7	epha7	Epha7
MGAT5	Mgat5	mgat5	Mgat5
TET2	Tet2	tet2	Tet2
RP11-10A14.4	Rp11-10A14.4	rp11-10a14.4	Rp11-10A14.4
ZBTB6	Zbtb6	zbtb6	Zbtb6
GUF1	Guf1	guf1	Guf1
KCTD16	Kctd16	kctd16	Kctd16
ETV1	Etv1	etv1	Etv1
FRK	Frk	frk	Frk
CFL2	Cfl2	cfl2	Cfl2
BEND4	Bend4	bend4	Bend4
FAM78A	Fam78A	fam78a	Fam78A
RAB11FIP5	Rab11Fip5	rab11fip5	Rab11Fip5
MBNL2	Mbnl2	mbnl2	Mbnl2
ATXN1	Atxn1	atxn1	Atxn1
HDAC4	Hdac4	hdac4	Hdac4
HHIP	Hhip	hhip	Hhip
KANSL1	Kansl1	kansl1	Kansl1
FAM98A	Fam98A	fam98a	Fam98A
UBR3	Ubr3	ubr3	Ubr3
TNRC18	Tnrc18	tnrc18	Tnrc18
INTS6	Ints6	ints6	Ints6
IQSEC2	Iqsec2	iqsec2	Iqsec2
ST8SIA3	St8Sia3	st8sia3	St8Sia3
AGO1	Ago1	ago1	Ago1
DCUN1D1	Dcun1D1	dcun1d1	Dcun1D1
PHF2	Phf2	phf2	Phf2
MOSPD2	Mospd2	mospd2	Mospd2
TRIM2	Trim2	trim2	Trim2
DPYSL5	Dpysl5	dpysl5	Dpysl5
CYFIP2	Cyfip2	cyfip2	Cyfip2
PDE3A	Pde3A	pde3a	Pde3A
TIAM1	Tiam1	tiam1	Tiam1
FGF19	Fgf19	fgf19	Fgf19
CAPZA1	Capza1	capza1	Capza1
C20orf112	C20Orf112	c20orf112	C20Orf112
ARIH1	Arih1	arih1	Arih1
C1orf173	C1Orf173	c1orf173	C1Orf173
TBCEL	Tbcel	tbcel	Tbcel
ITFG1	Itfg1	itfg1	Itfg1
PLXDC2	Plxdc2	plxdc2	Plxdc2
ARHGAP31	Arhgap31	arhgap31	Arhgap31
USP42	Usp42	usp42	Usp42
GPR137C	Gpr137C	gpr137c	Gpr137C
ACTR8	Actr8	actr8	Actr8
OTUD4	Otud4	otud4	Otud4
CCDC88A	Ccdc88A	ccdc88a	Ccdc88A
CTTNBP2NL	Cttnbp2Nl	cttnbp2nl	Cttnbp2Nl
TCF20	Tcf20	tcf20	Tcf20
PCBD1	Pcbd1	pcbd1	Pcbd1
HIP1	Hip1	hip1	Hip1
PANK3	Pank3	pank3	Pank3
SP9	Sp9	sp9	Sp9
SPRED1	Spred1	spred1	Spred1
FAM168B	Fam168B	fam168b	Fam168B
ACVR1C	Acvr1C	acvr1c	Acvr1C
PCDHA12	Pcdha12	pcdha12	Pcdha12
PCDHA5	Pcdha5	pcdha5	Pcdha5
SRSF12	Srsf12	srsf12	Srsf12
PCDHA6	Pcdha6	pcdha6	Pcdha6
PCDHA10	Pcdha10	pcdha10	Pcdha10
PCDHA1	Pcdha1	pcdha1	Pcdha1
PCDHA3	Pcdha3	pcdha3	Pcdha3
PCDHA2	Pcdha2	pcdha2	Pcdha2
PCDHA4	Pcdha4	pcdha4	Pcdha4
PCDHA9	Pcdha9	pcdha9	Pcdha9
PCDHA7	Pcdha7	pcdha7	Pcdha7
MTMR3	Mtmr3	mtmr3	Mtmr3
PCDHA8	Pcdha8	pcdha8	Pcdha8
PCDHA11	Pcdha11	pcdha11	Pcdha11
PCDHAC1	Pcdhac1	pcdhac1	Pcdhac1
PCDHA13	Pcdha13	pcdha13	Pcdha13
PAN3	Pan3	pan3	Pan3
PCDHAC2	Pcdhac2	pcdhac2	Pcdhac2
RPS6KA5	Rps6Ka5	rps6ka5	Rps6Ka5
GIGYF1	Gigyf1	gigyf1	Gigyf1
SYT9	Syt9	syt9	Syt9
ARMC8	Armc8	armc8	Armc8
CDC27	Cdc27	cdc27	Cdc27
CHD2	Chd2	chd2	Chd2
RASAL2	Rasal2	rasal2	Rasal2
UBE2Q2	Ube2Q2	ube2q2	Ube2Q2
ZNF704	Znf704	znf704	Znf704
SPRTN	Sprtn	sprtn	Sprtn
SLC40A1	Slc40A1	slc40a1	Slc40A1
NOL7	Nol7	nol7	Nol7
MEGF11	Megf11	megf11	Megf11
PAQR3	Paqr3	paqr3	Paqr3
ASF1A	Asf1A	asf1a	Asf1A
WNT9A	Wnt9A	wnt9a	Wnt9A
FZD3	Fzd3	fzd3	Fzd3
STK38L	Stk38L	stk38l	Stk38L
TNRC6C	Tnrc6C	tnrc6c	Tnrc6C
RICTOR	Rictor	rictor	Rictor
RUNX1	Runx1	runx1	Runx1
ZFYVE26	Zfyve26	zfyve26	Zfyve26
BLCAP	Blcap	blcap	Blcap
RAB11A	Rab11A	rab11a	Rab11A
SATB1	Satb1	satb1	Satb1
CUL3	Cul3	cul3	Cul3
UEVLD	Uevld	uevld	Uevld
ADD1	Add1	add1	Add1
MYLK	Mylk	mylk	Mylk
ZNF507	Znf507	znf507	Znf507
UBE2R2	Ube2R2	ube2r2	Ube2R2
KLHL18	Klhl18	klhl18	Klhl18
ROCK2	Rock2	rock2	Rock2
FAM46C	Fam46C	fam46c	Fam46C
NUFIP2	Nufip2	nufip2	Nufip2
MAML1	Maml1	maml1	Maml1
ZMYND11	Zmynd11	zmynd11	Zmynd11
PLXNA1	Plxna1	plxna1	Plxna1
ZFP36L2	Zfp36L2	zfp36l2	Zfp36L2
AGAP2	Agap2	agap2	Agap2
CAMTA2	Camta2	camta2	Camta2
BICC1	Bicc1	bicc1	Bicc1
TUBGCP6	Tubgcp6	tubgcp6	Tubgcp6
PALLD	Palld	palld	Palld
MEX3B	Mex3B	mex3b	Mex3B
MANEAL	Maneal	maneal	Maneal
GNAL	Gnal	gnal	Gnal
RSF1	Rsf1	rsf1	Rsf1
PARVA	Parva	parva	Parva
TRIM36	Trim36	trim36	Trim36
MCL1	Mcl1	mcl1	Mcl1
PIP4K2A	Pip4K2A	pip4k2a	Pip4K2A
ANAPC16	Anapc16	anapc16	Anapc16
MRPS25	Mrps25	mrps25	Mrps25
SLC9A7	Slc9A7	slc9a7	Slc9A7
PEAK1	Peak1	peak1	Peak1
RORA	Rora	rora	Rora
PCDH1	Pcdh1	pcdh1	Pcdh1
CDH6	Cdh6	cdh6	Cdh6
REPS2	Reps2	reps2	Reps2
AGPS	Agps	agps	Agps
SHF	Shf	shf	Shf
LEF1	Lef1	lef1	Lef1
F3	F3	f3	F3
TRIM71	Trim71	trim71	Trim71
PACS2	Pacs2	pacs2	Pacs2
SRI	Sri	sri	Sri
TRHDE	Trhde	trhde	Trhde
KIAA1524	Kiaa1524	kiaa1524	Kiaa1524
ARHGAP29	Arhgap29	arhgap29	Arhgap29
SYNRG	Synrg	synrg	Synrg
PSD3	Psd3	psd3	Psd3
MFN1	Mfn1	mfn1	Mfn1
WEE1	Wee1	wee1	Wee1
PMPCB	Pmpcb	pmpcb	Pmpcb
PTPRD	Ptprd	ptprd	Ptprd
CECR2	Cecr2	cecr2	Cecr2
RSRC2	Rsrc2	rsrc2	Rsrc2
GINM1	Ginm1	ginm1	Ginm1
C7orf55-LUC7L2	C7Orf55-Luc7L2	c7orf55-luc7l2	C7Orf55-Luc7L2
SAMD14	Samd14	samd14	Samd14
LUC7L2	Luc7L2	luc7l2	Luc7L2
TCEB3	Tceb3	tceb3	Tceb3
HIC2	Hic2	hic2	Hic2
TUSC2	Tusc2	tusc2	Tusc2
VPS53	Vps53	vps53	Vps53
BNC2	Bnc2	bnc2	Bnc2
FAM175B	Fam175B	fam175b	Fam175B
APP	App	app	App
FBXO41	Fbxo41	fbxo41	Fbxo41
IP6K1	Ip6K1	ip6k1	Ip6K1
ATG7	Atg7	atg7	Atg7
TBC1D30	Tbc1D30	tbc1d30	Tbc1D30
ELOVL6	Elovl6	elovl6	Elovl6
GNPTG	Gnptg	gnptg	Gnptg
DHX40	Dhx40	dhx40	Dhx40
WDR26	Wdr26	wdr26	Wdr26
ANKRD17	Ankrd17	ankrd17	Ankrd17
DIRC2	Dirc2	dirc2	Dirc2
AHSA2	Ahsa2	ahsa2	Ahsa2
FBXL3	Fbxl3	fbxl3	Fbxl3
ZBTB20	Zbtb20	zbtb20	Zbtb20
PTGDR	Ptgdr	ptgdr	Ptgdr
OTC	Otc	otc	Otc
RBMS2	Rbms2	rbms2	Rbms2
HNRNPUL1	Hnrnpul1	hnrnpul1	Hnrnpul1
GABRB1	Gabrb1	gabrb1	Gabrb1
LRRC4C	Lrrc4C	lrrc4c	Lrrc4C
CD226	Cd226	cd226	Cd226
IL1RAPL1	Il1Rapl1	il1rapl1	Il1Rapl1
LRP8	Lrp8	lrp8	Lrp8
SMTNL2	Smtnl2	smtnl2	Smtnl2
MSH3	Msh3	msh3	Msh3
ITIH5	Itih5	itih5	Itih5
SYNC	Sync	sync	Sync
UBE2J1	Ube2J1	ube2j1	Ube2J1
NETO1	Neto1	neto1	Neto1
AKT1	Akt1	akt1	Akt1
COMMD9	Commd9	commd9	Commd9

## Sheet: 5p targets
Ortholog of target gene	Representative transcript	Gene name	3P-seq tags + 5	Total sites	8mer sites	7mer-m8 sites	7mer-A1 sites	6mer sites	Representative miRNA	Cumulative weighted context++ score	Total context++ score	Aggregate PCT
PGR	ENST00000325455.5	progesterone receptor	8	4	0	0	4	7	mmu-miR-302a-5p	-0.77	-1.1	N/A
DNAH14	ENST00000366848.1	dynein, axonemal, heavy chain 14	221	1	1	0	0	0	mmu-miR-302a-5p	-0.52	-0.52	N/A
PSIP1	ENST00000380738.4	PC4 and SFRS1 interacting protein 1	377	2	1	1	0	1	mmu-miR-302a-5p	-0.51	-0.52	N/A
PGBD4	ENST00000397766.2	piggyBac transposable element derived 4	136	1	0	1	0	0	mmu-miR-302a-5p	-0.5	-0.52	N/A
AL353791.1	ENST00000426179.1		5	1	1	0	0	2	mmu-miR-302a-5p	-0.49	-0.49	N/A
SMR3B	ENST00000304915.3	submaxillary gland androgen regulated protein 3B	5	1	1	0	0	0	mmu-miR-302a-5p	-0.49	-0.49	N/A
PYY	ENST00000360085.2	peptide YY	5	1	1	0	0	0	mmu-miR-302a-5p	-0.47	-0.47	N/A
SPTSSB	ENST00000359175.4	serine palmitoyltransferase, small subunit B	15	1	1	0	0	1	mmu-miR-302a-5p	-0.45	-0.45	N/A
NOL7	ENST00000451315.2	nucleolar protein 7, 27kDa	1168	1	1	0	0	1	mmu-miR-302a-5p	-0.44	-0.45	N/A
COX7C	ENST00000509578.1	cytochrome c oxidase subunit VIIc	387	1	1	0	0	0	mmu-miR-302a-5p	-0.44	-0.45	N/A
AL627171.2	ENST00000595378.1	HCG1786899; PRO2610; Uncharacterized protein	5	2	0	0	2	1	mmu-miR-302a-5p	-0.44	-0.44	N/A
CETN3	ENST00000283122.3	centrin, EF-hand protein, 3	498	1	1	0	0	1	mmu-miR-302a-5p	-0.43	-0.43	N/A
ANTXRL	ENST00000447511.2	anthrax toxin receptor-like	5	1	1	0	0	0	mmu-miR-302a-5p	-0.43	-0.43	N/A
FIP1L1	ENST00000337488.6	factor interacting with PAPOLA and CPSF1	981	1	1	0	0	0	mmu-miR-302a-5p	-0.42	-0.42	N/A
AP000679.2	ENST00000319763.1	Uncharacterized protein	5	1	1	0	0	0	mmu-miR-302a-5p	-0.42	-0.42	N/A
RAG1	ENST00000299440.5	recombination activating gene 1	5	4	1	1	2	1	mmu-miR-302a-5p	-0.4	-0.4	N/A
BOD1L2	ENST00000585477.1	biorientation of chromosomes in cell division 1-like 2	5	2	0	0	2	0	mmu-miR-302a-5p	-0.4	-0.4	N/A
CERS5	ENST00000317551.6	ceramide synthase 5	86	1	1	0	0	0	mmu-miR-302a-5p	-0.39	-0.47	N/A
BCL7B	ENST00000223368.2	B-cell CLL/lymphoma 7B	4037	1	1	0	0	0	mmu-miR-302a-5p	-0.39	-0.39	N/A
OTX2	ENST00000339475.5	orthodenticle homeobox 2	5	1	1	0	0	1	mmu-miR-302a-5p	-0.39	-0.39	N/A
TMEM128	ENST00000254742.2	transmembrane protein 128	5	2	0	1	1	0	mmu-miR-302a-5p	-0.39	-0.39	N/A
FAM49B	ENST00000519824.2	family with sequence similarity 49, member B	52	2	1	0	1	2	mmu-miR-302a-5p	-0.38	-0.42	N/A
ACRC	ENST00000373696.3	acidic repeat containing	13	1	1	0	0	0	mmu-miR-302a-5p	-0.37	-0.37	N/A
ADORA2B	ENST00000304222.2	adenosine A2b receptor	145	1	1	0	0	0	mmu-miR-302a-5p	-0.37	-0.37	N/A
PRKAR2B	ENST00000265717.4	protein kinase, cAMP-dependent, regulatory, type II, beta	148	2	1	0	1	0	mmu-miR-302a-5p	-0.36	-0.37	N/A
ARL6IP6	ENST00000326446.5	ADP-ribosylation-like factor 6 interacting protein 6	1454	1	1	0	0	1	mmu-miR-302a-5p	-0.35	-0.36	N/A
CHCHD3	ENST00000542753.1	coiled-coil-helix-coiled-coil-helix domain containing 3	63	1	1	0	0	0	mmu-miR-302a-5p	-0.35	-0.38	N/A
TMEM254	ENST00000372275.1	transmembrane protein 254	61	1	1	0	0	0	mmu-miR-302a-5p	-0.34	-0.38	N/A
EFCAB5	ENST00000394835.3	EF-hand calcium binding domain 5	5	1	1	0	0	0	mmu-miR-302a-5p	-0.34	-0.34	N/A
MYEOV2	ENST00000607357.1	myeloma overexpressed 2	389	1	0	1	0	0	mmu-miR-302a-5p	-0.34	-0.34	N/A
CCR8	ENST00000414803.1	chemokine (C-C motif) receptor 8	5	1	1	0	0	0	mmu-miR-302a-5p	-0.34	-0.34	N/A
SCGB3A2	ENST00000504320.1	secretoglobin, family 3A, member 2	5	1	0	1	0	1	mmu-miR-302a-5p	-0.34	-0.34	N/A
CLEC4D	ENST00000299665.2	C-type lectin domain family 4, member D	5	2	1	0	1	0	mmu-miR-302a-5p	-0.33	-0.33	N/A
PMEPA1	ENST00000341744.3	prostate transmembrane protein, androgen induced 1	736	2	1	1	0	0	mmu-miR-302a-5p	-0.33	-0.34	N/A
YDJC	ENST00000398873.3	YdjC homolog (bacterial)	494	1	1	0	0	0	mmu-miR-302a-5p	-0.33	-0.34	N/A
CAAP1	ENST00000520187.1	caspase activity and apoptosis inhibitor 1	1527	5	1	0	4	0	mmu-miR-302a-5p	-0.32	-0.33	N/A
WDR11	ENST00000263461.6	WD repeat domain 11	110	2	1	0	1	0	mmu-miR-302a-5p	-0.32	-0.32	N/A
AC011897.1	ENST00000581929.1	Uncharacterized protein	12	1	1	0	0	0	mmu-miR-302a-5p	-0.32	-0.32	N/A
SUOX	ENST00000356124.4	sulfite oxidase	120	1	1	0	0	0	mmu-miR-302a-5p	-0.31	-0.4	N/A
PTP4A2	ENST00000602725.1	protein tyrosine phosphatase type IVA, member 2	5	1	1	0	0	1	mmu-miR-302a-5p	-0.31	-0.31	N/A
FAM120AOS	ENST00000423591.1	family with sequence similarity 120A opposite strand	258	1	1	0	0	1	mmu-miR-302a-5p	-0.3	-0.46	N/A
DLX6	ENST00000518156.2	distal-less homeobox 6	76	1	1	0	0	0	mmu-miR-302a-5p	-0.3	-0.35	N/A
RAD23A	ENST00000586534.1	RAD23 homolog A (S. cerevisiae)	58	1	1	0	0	0	mmu-miR-302a-5p	-0.3	-0.32	N/A
TMED2	ENST00000262225.3	transmembrane emp24 domain trafficking protein 2	3025	1	1	0	0	1	mmu-miR-302a-5p	-0.3	-0.3	N/A
GSTT2	ENST00000215780.5	glutathione S-transferase theta 2	5	1	0	1	0	0	mmu-miR-302a-5p	-0.29	-0.29	N/A
AL953854.2	ENST00000438517.1		5	1	1	0	0	2	mmu-miR-302a-5p	-0.29	-0.29	N/A
NTM	ENST00000374791.3	neurotrimin	231	2	1	1	0	0	mmu-miR-302a-5p	-0.29	-0.3	N/A
GYPA	ENST00000360771.4	glycophorin A (MNS blood group)	5	1	1	0	0	4	mmu-miR-302a-5p	-0.29	-0.29	N/A
HSF2	ENST00000452194.1	heat shock transcription factor 2	1073	2	0	2	0	0	mmu-miR-302a-5p	-0.29	-0.3	N/A
FAM173B	ENST00000280330.8	family with sequence similarity 173, member B	257	1	0	1	0	2	mmu-miR-302a-5p	-0.28	-0.31	N/A
KATNBL1	ENST00000256544.3	katanin p80 subunit B-like 1	105	2	1	0	1	2	mmu-miR-302a-5p	-0.27	-0.41	N/A
VHL	ENST00000256474.2	von Hippel-Lindau tumor suppressor, E3 ubiquitin protein ligase	2386	1	1	0	0	0	mmu-miR-302a-5p	-0.27	-0.27	N/A
C6orf136	ENST00000376473.5	chromosome 6 open reading frame 136	307	1	0	1	0	0	mmu-miR-302a-5p	-0.27	-0.27	N/A
CENPQ	ENST00000335783.3	centromere protein Q	249	2	0	2	0	0	mmu-miR-302a-5p	-0.27	-0.28	N/A
SLITRK6	ENST00000400286.2	SLIT and NTRK-like family, member 6	5	2	1	0	1	0	mmu-miR-302a-5p	-0.27	-0.27	N/A
CNIH3	ENST00000272133.3	cornichon family AMPA receptor auxiliary protein 3	28	1	1	0	0	0	mmu-miR-302a-5p	-0.27	-0.3	N/A
C1orf111	ENST00000367935.5	chromosome 1 open reading frame 111	5	1	1	0	0	0	mmu-miR-302a-5p	-0.27	-0.27	N/A
AC129492.6	ENST00000399413.3		5	1	1	0	0	0	mmu-miR-302a-5p	-0.27	-0.27	N/A
CCDC122	ENST00000444614.3	coiled-coil domain containing 122	103	1	1	0	0	0	mmu-miR-302a-5p	-0.26	-0.26	N/A
CBFB	ENST00000290858.6	core-binding factor, beta subunit	3904	1	1	0	0	0	mmu-miR-302a-5p	-0.26	-0.27	N/A
SH3BGRL	ENST00000373212.5	SH3 domain binding glutamic acid-rich protein like	2034	1	1	0	0	2	mmu-miR-302a-5p	-0.26	-0.29	N/A
RP11-762I7.5	ENST00000546837.1	Uncharacterized protein	5	1	1	0	0	0	mmu-miR-302a-5p	-0.26	-0.26	N/A
NDN	ENST00000331837.4	necdin, melanoma antigen (MAGE) family member	5	1	1	0	0	1	mmu-miR-302a-5p	-0.26	-0.26	N/A
FAM154B	ENST00000339465.5	family with sequence similarity 154, member B	7	1	1	0	0	0	mmu-miR-302a-5p	-0.26	-0.26	N/A
ESM1	ENST00000381405.4	endothelial cell-specific molecule 1	10	2	0	0	2	1	mmu-miR-302a-5p	-0.26	-0.26	N/A
ARF4	ENST00000303436.6	ADP-ribosylation factor 4	390	1	1	0	0	0	mmu-miR-302a-5p	-0.26	-0.3	N/A
GCM1	ENST00000259803.7	glial cells missing homolog 1 (Drosophila)	5	1	1	0	0	0	mmu-miR-302a-5p	-0.26	-0.26	N/A
C16orf72	ENST00000327827.7	chromosome 16 open reading frame 72	379	2	1	0	1	0	mmu-miR-302a-5p	-0.26	-0.27	N/A
MSMO1	ENST00000261507.6	methylsterol monooxygenase 1	1413	1	1	0	0	3	mmu-miR-302a-5p	-0.25	-0.26	N/A
FAM27E2	ENST00000377529.1	family with sequence similarity 27, member E2	5	1	0	0	1	1	mmu-miR-302a-5p	-0.25	-0.25	N/A
CCDC71L	ENST00000523505.1	coiled-coil domain containing 71-like	410	3	1	0	2	4	mmu-miR-302a-5p	-0.25	-0.37	N/A
NSRP1	ENST00000247026.5	nuclear speckle splicing regulatory protein 1	574	1	1	0	0	0	mmu-miR-302a-5p	-0.25	-0.25	N/A
LHFPL3	ENST00000535008.1	lipoma HMGIC fusion partner-like 3	5	1	1	0	0	2	mmu-miR-302a-5p	-0.25	-0.25	N/A
TTC39A	ENST00000530004.1	tetratricopeptide repeat domain 39A	174	1	1	0	0	0	mmu-miR-302a-5p	-0.25	-0.4	N/A
CD300LF	ENST00000361254.4	CD300 molecule-like family member f	5	1	0	1	0	1	mmu-miR-302a-5p	-0.25	-0.25	N/A
ARPP19	ENST00000566423.1	cAMP-regulated phosphoprotein, 19kDa	1316	1	1	0	0	2	mmu-miR-302a-5p	-0.24	-0.24	N/A
FAM27E1	ENST00000377525.1	family with sequence similarity 27, member E1	5	1	0	0	1	1	mmu-miR-302a-5p	-0.24	-0.24	N/A
FAM27E3	ENST00000455764.2	family with sequence similarity 27, member E3	5	1	0	0	1	1	mmu-miR-302a-5p	-0.24	-0.24	N/A
LUZP6	ENST00000589735.1	leucine zipper protein 6	1290	1	0	1	0	0	mmu-miR-302a-5p	-0.24	-0.24	N/A
PI15	ENST00000260113.2	peptidase inhibitor 15	12	3	1	0	2	4	mmu-miR-302a-5p	-0.24	-0.24	N/A
ZNF22	ENST00000298299.3	zinc finger protein 22	62	1	1	0	0	0	mmu-miR-302a-5p	-0.24	-0.24	N/A
AL355390.1	ENST00000325811.1	Uncharacterized protein	5	1	0	0	1	0	mmu-miR-302a-5p	-0.23	-0.23	N/A
MOB1A	ENST00000396049.4	MOB kinase activator 1A	963	1	1	0	0	0	mmu-miR-302a-5p	-0.23	-0.24	N/A
CELA2B	ENST00000375910.3	chymotrypsin-like elastase family, member 2B	5	1	0	0	1	0	mmu-miR-302a-5p	-0.23	-0.23	N/A
ATP8B1	ENST00000283684.4	ATPase, aminophospholipid transporter, class I, type 8B, member 1	497	1	1	0	0	0	mmu-miR-302a-5p	-0.23	-0.33	N/A
PROK2	ENST00000353065.3	prokineticin 2	7	1	0	1	0	1	mmu-miR-302a-5p	-0.23	-0.23	N/A
C3orf33	ENST00000534941.1	chromosome 3 open reading frame 33	125	1	0	1	0	0	mmu-miR-302a-5p	-0.23	-0.23	N/A
CMTM6	ENST00000205636.3	CKLF-like MARVEL transmembrane domain containing 6	169	2	1	0	1	0	mmu-miR-302a-5p	-0.23	-0.24	N/A
C2orf73	ENST00000398634.2	chromosome 2 open reading frame 73	5	1	1	0	0	1	mmu-miR-302a-5p	-0.23	-0.23	N/A
TOR1AIP2	ENST00000367612.3	torsin A interacting protein 2	569	2	0	2	0	0	mmu-miR-302a-5p	-0.23	-0.26	N/A
ULK1	ENST00000321867.4	unc-51 like autophagy activating kinase 1	3083	3	1	1	1	0	mmu-miR-302a-5p	-0.23	-0.23	N/A
FBXO5	ENST00000229758.3	F-box protein 5	441	1	0	0	1	0	mmu-miR-302a-5p	-0.23	-0.29	N/A
MZT1	ENST00000377818.3	mitotic spindle organizing protein 1	157	2	0	1	1	1	mmu-miR-302a-5p	-0.22	-0.33	N/A
SCRIB	ENST00000356994.2	scribbled planar cell polarity protein	16	1	1	0	0	0	mmu-miR-302a-5p	-0.22	-0.22	N/A
LINC00923	ENST00000503874.3	long intergenic non-protein coding RNA 923	5	1	0	0	1	0	mmu-miR-302a-5p	-0.22	-0.22	N/A
HNRNPUL1	ENST00000352456.3	heterogeneous nuclear ribonucleoprotein U-like 1	11882	1	1	0	0	0	mmu-miR-302a-5p	-0.22	-0.22	N/A
NABP1	ENST00000410026.2	nucleic acid binding protein 1	938	3	1	2	0	2	mmu-miR-302a-5p	-0.22	-0.3	N/A
ZNF24	ENST00000589881.1	zinc finger protein 24	1796	6	2	2	2	1	mmu-miR-302a-5p	-0.22	-0.43	N/A
LIMS3L	ENST00000413601.2	LIM and senescent cell antigen-like domains 3-like	5	1	0	1	0	0	mmu-miR-302a-5p	-0.22	-0.22	N/A
CD274	ENST00000381573.4	CD274 molecule	351	1	1	0	0	0	mmu-miR-302a-5p	-0.22	-0.23	N/A
DARS	ENST00000264161.4	aspartyl-tRNA synthetase	361	1	1	0	0	2	mmu-miR-302a-5p	-0.22	-0.56	N/A
HNRNPF	ENST00000357065.4	heterogeneous nuclear ribonucleoprotein F	240	2	0	2	0	1	mmu-miR-302a-5p	-0.22	-0.5	N/A
KCNB2	ENST00000523207.1	potassium voltage-gated channel, Shab-related subfamily, member 2	7	1	0	1	0	0	mmu-miR-302a-5p	-0.22	-0.22	N/A
ZRANB2	ENST00000254821.6	zinc finger, RAN-binding domain containing 2	4196	1	1	0	0	3	mmu-miR-302a-5p	-0.22	-0.22	N/A
ETF1	ENST00000499810.2	eukaryotic translation termination factor 1	31	1	0	0	1	2	mmu-miR-302a-5p	-0.22	-0.24	N/A
RHPN2	ENST00000254260.3	rhophilin, Rho GTPase binding protein 2	5	3	0	2	1	0	mmu-miR-302a-5p	-0.22	-0.22	N/A
FGF20	ENST00000180166.5	fibroblast growth factor 20	5	1	0	1	0	0	mmu-miR-302a-5p	-0.21	-0.21	N/A
CDH8	ENST00000584337.1	cadherin 8, type 2	11	1	1	0	0	0	mmu-miR-302a-5p	-0.21	-0.21	N/A
NEK3	ENST00000339406.3	NIMA-related kinase 3	66	2	0	2	0	0	mmu-miR-302a-5p	-0.21	-0.21	N/A
TMCO3	ENST00000434316.2	transmembrane and coiled-coil domains 3	3482	1	1	0	0	0	mmu-miR-302a-5p	-0.21	-0.21	N/A
NPVF	ENST00000222674.2	neuropeptide VF precursor	5	1	0	1	0	0	mmu-miR-302a-5p	-0.21	-0.21	N/A
GTPBP4	ENST00000360803.4	GTP binding protein 4	739	1	0	1	0	0	mmu-miR-302a-5p	-0.21	-0.22	N/A
TMEM192	ENST00000306480.6	transmembrane protein 192	278	2	0	2	0	2	mmu-miR-302a-5p	-0.21	-0.38	N/A
TMEM59	ENST00000371348.1	transmembrane protein 59	5104	3	0	0	3	1	mmu-miR-302a-5p	-0.2	-0.23	N/A
DOLPP1	ENST00000540102.1	dolichyldiphosphatase 1	963	1	1	0	0	1	mmu-miR-302a-5p	-0.2	-0.2	N/A
PGAM1	ENST00000334828.5	phosphoglycerate mutase 1 (brain)	927	1	0	1	0	1	mmu-miR-302a-5p	-0.2	-0.2	N/A
RPUSD2	ENST00000315616.7	RNA pseudouridylate synthase domain containing 2	70	1	1	0	0	0	mmu-miR-302a-5p	-0.2	-0.35	N/A
GABRP	ENST00000519385.1	gamma-aminobutyric acid (GABA) A receptor, pi	5	1	0	1	0	1	mmu-miR-302a-5p	-0.2	-0.2	N/A
ASTE1	ENST00000514044.1	asteroid homolog 1 (Drosophila)	108	1	0	0	1	0	mmu-miR-302a-5p	-0.2	-0.2	N/A
CDO1	ENST00000250535.4	cysteine dioxygenase type 1	74	1	0	1	0	1	mmu-miR-302a-5p	-0.2	-0.2	N/A
CNKSR1	ENST00000361530.6	connector enhancer of kinase suppressor of Ras 1	19	1	1	0	0	0	mmu-miR-302a-5p	-0.2	-0.2	N/A
C6orf118	ENST00000230301.8	chromosome 6 open reading frame 118	7	1	0	1	0	0	mmu-miR-302a-5p	-0.2	-0.2	N/A
CD69	ENST00000228434.3	CD69 molecule	5	1	0	1	0	0	mmu-miR-302a-5p	-0.2	-0.2	N/A
SERINC3	ENST00000342374.4	serine incorporator 3	1218	2	0	2	0	3	mmu-miR-302a-5p	-0.2	-0.22	N/A
SLMO2	ENST00000355937.4	slowmo homolog 2 (Drosophila)	374	1	0	1	0	1	mmu-miR-302a-5p	-0.2	-0.22	N/A
EPM2A	ENST00000367519.3	epilepsy, progressive myoclonus type 2A, Lafora disease (laforin)	197	2	1	0	1	0	mmu-miR-302a-5p	-0.2	-0.2	N/A
SLC2A4RG	ENST00000266077.2	SLC2A4 regulator	2555	2	1	0	1	1	mmu-miR-302a-5p	-0.2	-0.25	N/A
COX7A2L	ENST00000378669.1	cytochrome c oxidase subunit VIIa polypeptide 2 like	289	1	0	1	0	0	mmu-miR-302a-5p	-0.2	-0.24	N/A
ARMCX1	ENST00000372829.3	armadillo repeat containing, X-linked 1	18	1	0	1	0	1	mmu-miR-302a-5p	-0.2	-0.2	N/A
COQ10B	ENST00000263960.2	coenzyme Q10 homolog B (S. cerevisiae)	1070	1	0	1	0	0	mmu-miR-302a-5p	-0.2	-0.2	N/A
FOXF2	ENST00000259806.1	forkhead box F2	2955	1	1	0	0	0	mmu-miR-302a-5p	-0.2	-0.2	N/A
PURA	ENST00000331327.3	purine-rich element binding protein A	367	3	1	1	1	1	mmu-miR-302a-5p	-0.19	-0.28	N/A
SOWAHC	ENST00000356454.3	sosondowah ankyrin repeat domain family member C	431	1	1	0	0	3	mmu-miR-302a-5p	-0.19	-0.23	N/A
PDP1	ENST00000396200.3	pyruvate dehyrogenase phosphatase catalytic subunit 1	285	2	0	1	1	1	mmu-miR-302a-5p	-0.19	-0.19	N/A
COX7B	ENST00000481445.1	cytochrome c oxidase subunit VIIb	83	3	0	1	2	0	mmu-miR-302a-5p	-0.19	-0.28	N/A
STK39	ENST00000355999.4	serine threonine kinase 39	266	1	1	0	0	1	mmu-miR-302a-5p	-0.19	-0.19	N/A
MAGEB4	ENST00000378982.2	melanoma antigen family B, 4	5	1	1	0	0	1	mmu-miR-302a-5p	-0.19	-0.19	N/A
ATP6V0A4	ENST00000310018.2	ATPase, H+ transporting, lysosomal V0 subunit a4	9	1	0	1	0	0	mmu-miR-302a-5p	-0.18	-0.18	N/A
ARL13B	ENST00000535334.1	ADP-ribosylation factor-like 13B	23	2	0	1	1	1	mmu-miR-302a-5p	-0.18	-0.18	N/A
ZNF367	ENST00000375256.4	zinc finger protein 367	325	1	1	0	0	1	mmu-miR-302a-5p	-0.18	-0.18	N/A
OAZ1	ENST00000602676.2	ornithine decarboxylase antizyme 1	23096	1	1	0	0	0	mmu-miR-302a-5p	-0.18	-0.43	N/A
GRPEL2	ENST00000416916.2	GrpE-like 2, mitochondrial (E. coli)	79	2	0	2	0	0	mmu-miR-302a-5p	-0.18	-0.23	N/A
TRIM34	ENST00000514226.1	tripartite motif containing 34	233	1	1	0	0	0	mmu-miR-302a-5p	-0.18	-0.18	N/A
FGF13	ENST00000315930.6	fibroblast growth factor 13	17	1	1	0	0	0	mmu-miR-302a-5p	-0.18	-0.21	N/A
SLC43A3	ENST00000395123.2	solute carrier family 43, member 3	642	1	0	1	0	0	mmu-miR-302a-5p	-0.18	-0.18	N/A
PRPF18	ENST00000378572.3	pre-mRNA processing factor 18	551	2	0	1	1	0	mmu-miR-302a-5p	-0.18	-0.19	N/A
NME2	ENST00000376392.6	NME/NM23 nucleoside diphosphate kinase 2	191	1	0	1	0	0	mmu-miR-302a-5p	-0.18	-0.18	N/A
C21orf119	ENST00000534991.2	chromosome 21 open reading frame 119	9	2	0	0	2	0	mmu-miR-302a-5p	-0.18	-0.18	N/A
IMP3	ENST00000314852.2	IMP3, U3 small nucleolar ribonucleoprotein, homolog (yeast)	2164	1	0	1	0	0	mmu-miR-302a-5p	-0.18	-0.18	N/A
FOXN2	ENST00000340553.3	forkhead box N2	441	2	0	2	0	1	mmu-miR-302a-5p	-0.18	-0.18	N/A
MEIG1	ENST00000407572.1	meiosis/spermiogenesis associated 1	16	1	0	0	1	0	mmu-miR-302a-5p	-0.18	-0.18	N/A
PPM1B	ENST00000409432.3	protein phosphatase, Mg2+/Mn2+ dependent, 1B	321	1	1	0	0	0	mmu-miR-302a-5p	-0.18	-0.18	N/A
PDCL3	ENST00000264254.6	phosducin-like 3	58	2	0	0	2	3	mmu-miR-302a-5p	-0.18	-0.21	N/A
RNF141	ENST00000265981.2	ring finger protein 141	345	2	0	2	0	0	mmu-miR-302a-5p	-0.18	-0.19	N/A
CBWD5	ENST00000382405.3	COBW domain containing 5	5	1	0	1	0	0	mmu-miR-302a-5p	-0.17	-0.17	N/A
MMD	ENST00000262065.3	monocyte to macrophage differentiation-associated	558	2	1	0	1	0	mmu-miR-302a-5p	-0.17	-0.18	N/A
ZNF775	ENST00000329630.5	zinc finger protein 775	46	1	1	0	0	0	mmu-miR-302a-5p	-0.17	-0.17	N/A
RP2	ENST00000218340.3	retinitis pigmentosa 2 (X-linked recessive)	441	3	0	1	2	1	mmu-miR-302a-5p	-0.17	-0.17	N/A
WDR90	ENST00000549091.1	WD repeat domain 90	49	1	0	1	0	0	mmu-miR-302a-5p	-0.17	-0.17	N/A
RP11-422N16.3	ENST00000499579.1	Uncharacterized protein	5	1	0	1	0	0	mmu-miR-302a-5p	-0.17	-0.17	N/A
CYCS	ENST00000305786.2	cytochrome c, somatic	320	2	0	2	0	1	mmu-miR-302a-5p	-0.17	-0.19	N/A
KLRG1	ENST00000356986.3	killer cell lectin-like receptor subfamily G, member 1	15	1	0	1	0	0	mmu-miR-302a-5p	-0.17	-0.17	N/A
DUSP14	ENST00000394389.4	dual specificity phosphatase 14	6641	3	1	1	1	0	mmu-miR-302a-5p	-0.17	-0.17	N/A
CCDC138	ENST00000412964.2	coiled-coil domain containing 138	339	1	0	1	0	0	mmu-miR-302a-5p	-0.17	-0.17	N/A
SDHB	ENST00000375499.3	succinate dehydrogenase complex, subunit B, iron sulfur (Ip)	83	1	0	0	1	0	mmu-miR-302a-5p	-0.17	-0.18	N/A
IL10	ENST00000423557.1	interleukin 10	5	1	0	1	0	0	mmu-miR-302a-5p	-0.17	-0.17	N/A
MANEA	ENST00000358812.4	mannosidase, endo-alpha	41	1	0	1	0	0	mmu-miR-302a-5p	-0.17	-0.17	N/A
CBWD7	ENST00000377391.3	COBW domain containing 7	5	1	0	1	0	0	mmu-miR-302a-5p	-0.17	-0.17	N/A
PCDHB6	ENST00000231136.1	protocadherin beta 6	5	1	0	1	0	1	mmu-miR-302a-5p	-0.17	-0.17	N/A
ARIH1	ENST00000379887.4	ariadne RBR E3 ubiquitin protein ligase 1	671	1	0	1	0	0	mmu-miR-302a-5p	-0.17	-0.17	N/A
RNF207	ENST00000377948.2	ring finger protein 207	5	1	0	0	1	0	mmu-miR-302a-5p	-0.17	-0.17	N/A
SLC10A7	ENST00000264986.3	solute carrier family 10, member 7	77	1	0	1	0	1	mmu-miR-302a-5p	-0.17	-0.17	N/A
LEFTY2	ENST00000420304.2	left-right determination factor 2	5	1	0	1	0	0	mmu-miR-302a-5p	-0.17	-0.17	N/A
ABCE1	ENST00000296577.4	ATP-binding cassette, sub-family E (OABP), member 1	787	1	1	0	0	0	mmu-miR-302a-5p	-0.16	-0.17	N/A
SGOL1	ENST00000442720.1	shugoshin-like 1 (S. pombe)	766	1	0	1	0	1	mmu-miR-302a-5p	-0.16	-0.17	N/A
LGALSL	ENST00000409537.2	lectin, galactoside-binding-like	334	1	0	1	0	1	mmu-miR-302a-5p	-0.16	-0.17	N/A
SNRPF	ENST00000266735.5	small nuclear ribonucleoprotein polypeptide F	286	2	0	1	1	0	mmu-miR-302a-5p	-0.16	-0.32	N/A
PRKCB	ENST00000303531.7	protein kinase C, beta	81	3	1	0	2	3	mmu-miR-302a-5p	-0.16	-0.16	N/A
OTC	ENST00000039007.4	ornithine carbamoyltransferase	5	1	0	1	0	0	mmu-miR-302a-5p	-0.16	-0.16	N/A
CBWD3	ENST00000360171.6	COBW domain containing 3	5	1	0	1	0	0	mmu-miR-302a-5p	-0.16	-0.16	N/A
CPNE8	ENST00000331366.5	copine VIII	343	1	1	0	0	1	mmu-miR-302a-5p	-0.16	-0.16	N/A
BAG6	ENST00000375976.4	BCL2-associated athanogene 6	1221	1	0	0	1	0	mmu-miR-302a-5p	-0.16	-0.16	N/A
STK17B	ENST00000263955.4	serine/threonine kinase 17b	113	2	1	1	0	4	mmu-miR-302a-5p	-0.16	-0.33	N/A
SLC2A2	ENST00000314251.3	solute carrier family 2 (facilitated glucose transporter), member 2	5	1	0	1	0	0	mmu-miR-302a-5p	-0.16	-0.16	N/A
MSL2	ENST00000309993.2	male-specific lethal 2 homolog (Drosophila)	175	1	1	0	0	0	mmu-miR-302a-5p	-0.16	-0.16	N/A
PRKCI	ENST00000295797.4	protein kinase C, iota	103	3	2	0	1	1	mmu-miR-302a-5p	-0.16	-0.16	N/A
FAM160A1	ENST00000435205.1	family with sequence similarity 160, member A1	18	1	0	1	0	0	mmu-miR-302a-5p	-0.16	-0.24	N/A
VPS35	ENST00000299138.7	vacuolar protein sorting 35 homolog (S. cerevisiae)	1801	1	0	1	0	1	mmu-miR-302a-5p	-0.16	-0.17	N/A
UBE2C	ENST00000243893.6	ubiquitin-conjugating enzyme E2C	2257	1	0	0	1	0	mmu-miR-302a-5p	-0.16	-0.16	N/A
TTC32	ENST00000402414.1	tetratricopeptide repeat domain 32	119	1	0	0	1	0	mmu-miR-302a-5p	-0.16	-0.16	N/A
RAN	ENST00000543796.1	RAN, member RAS oncogene family	1418	1	0	1	0	1	mmu-miR-302a-5p	-0.16	-0.2	N/A
GABRR1	ENST00000454853.2	gamma-aminobutyric acid (GABA) A receptor, rho 1	14	1	1	0	0	0	mmu-miR-302a-5p	-0.16	-0.2	N/A
FEN1	ENST00000305885.2	flap structure-specific endonuclease 1	31	1	0	1	0	0	mmu-miR-302a-5p	-0.16	-0.16	N/A
ZNF483	ENST00000358151.4	zinc finger protein 483	11	2	0	1	1	0	mmu-miR-302a-5p	-0.16	-0.16	N/A
NRG1	ENST00000341377.5	neuregulin 1	113	1	1	0	0	2	mmu-miR-302a-5p	-0.16	-0.17	N/A
GUCY1A3	ENST00000296518.7	guanylate cyclase 1, soluble, alpha 3	42	4	0	1	3	0	mmu-miR-302a-5p	-0.16	-0.19	N/A
RRAGB	ENST00000374941.4	Ras-related GTP binding B	804	1	0	1	0	0	mmu-miR-302a-5p	-0.15	-0.15	N/A
LYZL2	ENST00000375318.2	lysozyme-like 2	5	1	0	0	1	0	mmu-miR-302a-5p	-0.15	-0.15	N/A
KIAA1279	ENST00000361983.4	KIAA1279	52	1	0	1	0	0	mmu-miR-302a-5p	-0.15	-0.15	N/A
C5orf24	ENST00000394976.3	chromosome 5 open reading frame 24	2668	3	0	1	2	1	mmu-miR-302a-5p	-0.15	-0.16	N/A
BIRC3	ENST00000532808.1	baculoviral IAP repeat containing 3	9	2	0	0	2	0	mmu-miR-302a-5p	-0.15	-0.15	N/A
CD80	ENST00000264246.3	CD80 molecule	5	1	1	0	0	1	mmu-miR-302a-5p	-0.15	-0.15	N/A
AWAT2	ENST00000276101.3	acyl-CoA wax alcohol acyltransferase 2	5	2	1	1	0	0	mmu-miR-302a-5p	-0.15	-0.15	N/A
MBNL2	ENST00000345429.6	muscleblind-like splicing regulator 2	34	3	1	1	1	2	mmu-miR-302a-5p	-0.15	-0.22	N/A
PIAS2	ENST00000585916.1	protein inhibitor of activated STAT, 2	194	2	1	0	1	2	mmu-miR-302a-5p	-0.15	-0.26	N/A
MATN3	ENST00000407540.3	matrilin 3	113	1	0	1	0	2	mmu-miR-302a-5p	-0.15	-0.17	N/A
BRS3	ENST00000370648.3	bombesin-like receptor 3	5	1	1	0	0	1	mmu-miR-302a-5p	-0.15	-0.15	N/A
C11orf53	ENST00000280325.4	chromosome 11 open reading frame 53	45	1	0	1	0	0	mmu-miR-302a-5p	-0.15	-0.15	N/A
CDKL1	ENST00000395834.1	cyclin-dependent kinase-like 1 (CDC2-related kinase)	90	2	1	1	0	1	mmu-miR-302a-5p	-0.15	-0.16	N/A
SLC25A21	ENST00000331299.5	solute carrier family 25 (mitochondrial oxoadipate carrier), member 21	110	2	0	1	1	2	mmu-miR-302a-5p	-0.15	-0.15	N/A
HOXA10	ENST00000283921.4	homeobox A10	1910	1	0	1	0	0	mmu-miR-302a-5p	-0.15	-0.15	N/A
CNTNAP3B	ENST00000377564.3	contactin associated protein-like 3B	5	1	1	0	0	2	mmu-miR-302a-5p	-0.15	-0.15	N/A
FAM72C	ENST00000369175.3	family with sequence similarity 72, member C	9	1	0	0	1	1	mmu-miR-302a-5p	-0.15	-0.15	N/A
SPOPL	ENST00000280098.4	speckle-type POZ protein-like	216	2	0	1	1	3	mmu-miR-302a-5p	-0.15	-0.17	N/A
TNFSF13B	ENST00000375887.4	tumor necrosis factor (ligand) superfamily, member 13b	5	1	0	1	0	0	mmu-miR-302a-5p	-0.15	-0.15	N/A
EPHX3	ENST00000221730.3	epoxide hydrolase 3	5	1	0	1	0	0	mmu-miR-302a-5p	-0.15	-0.15	N/A
DCAF12L2	ENST00000538699.1	DDB1 and CUL4 associated factor 12-like 2	20	1	1	0	0	1	mmu-miR-302a-5p	-0.15	-0.27	N/A
RALYL	ENST00000517638.1	RALY RNA binding protein-like	7	1	0	1	0	1	mmu-miR-302a-5p	-0.15	-0.15	N/A
FUT9	ENST00000302103.5	fucosyltransferase 9 (alpha (1,3) fucosyltransferase)	5	3	0	1	2	9	mmu-miR-302a-5p	-0.15	-0.15	N/A
C1orf220	ENST00000319387.2	chromosome 1 open reading frame 220	5	2	0	1	1	0	mmu-miR-302a-5p	-0.15	-0.15	N/A
UFL1	ENST00000369278.4	UFM1-specific ligase 1	298	1	0	1	0	1	mmu-miR-302a-5p	-0.15	-0.15	N/A
MTMR8	ENST00000374852.3	myotubularin related protein 8	5	3	0	1	2	2	mmu-miR-302a-5p	-0.15	-0.18	N/A
STRN3	ENST00000355683.5	striatin, calmodulin binding protein 3	697	3	0	2	1	1	mmu-miR-302a-5p	-0.15	-0.16	N/A
LYZL1	ENST00000375500.3	lysozyme-like 1	5	1	0	0	1	0	mmu-miR-302a-5p	-0.15	-0.15	N/A
C12orf74	ENST00000544406.2	chromosome 12 open reading frame 74	5	3	0	1	2	1	mmu-miR-302a-5p	-0.15	-0.15	N/A
MYBL1	ENST00000522677.3	v-myb avian myeloblastosis viral oncogene homolog-like 1	53	1	1	0	0	1	mmu-miR-302a-5p	-0.15	-0.15	N/A
PCMTD1	ENST00000360540.5	protein-L-isoaspartate (D-aspartate) O-methyltransferase domain containing 1	136	2	1	0	1	3	mmu-miR-302a-5p	-0.15	-0.15	N/A
MAFG	ENST00000357736.4	v-maf avian musculoaponeurotic fibrosarcoma oncogene homolog G	5	1	1	0	0	0	mmu-miR-302a-5p	-0.15	-0.15	N/A
CBWD6	ENST00000377457.5	COBW domain containing 6	5	1	0	1	0	0	mmu-miR-302a-5p	-0.15	-0.15	N/A
CBWD1	ENST00000356521.4	COBW domain containing 1	5	1	0	1	0	0	mmu-miR-302a-5p	-0.15	-0.15	N/A
SBSPON	ENST00000297354.6	somatomedin B and thrombospondin, type 1 domain containing	8	1	0	1	0	1	mmu-miR-302a-5p	-0.14	-0.14	N/A
LYPLA2	ENST00000374505.2	lysophospholipase II	21	1	1	0	0	0	mmu-miR-302a-5p	-0.14	-0.14	N/A
GRAMD1C	ENST00000358160.4	GRAM domain containing 1C	12	2	1	1	0	1	mmu-miR-302a-5p	-0.14	-0.23	N/A
GPR183	ENST00000376414.4	G protein-coupled receptor 183	112	2	1	0	1	0	mmu-miR-302a-5p	-0.14	-0.22	N/A
TNNI1	ENST00000361379.4	troponin I type 1 (skeletal, slow)	5	3	1	0	2	0	mmu-miR-302a-5p	-0.14	-0.14	N/A
DOCK10	ENST00000409592.3	dedicator of cytokinesis 10	19	1	0	0	1	1	mmu-miR-302a-5p	-0.14	-0.16	N/A
CBWD2	ENST00000259199.4	COBW domain containing 2	5	1	0	1	0	0	mmu-miR-302a-5p	-0.14	-0.14	N/A
GPRIN3	ENST00000609438.1	GPRIN family member 3	213	6	1	1	4	3	mmu-miR-302a-5p	-0.14	-0.15	N/A
PABPN1L	ENST00000419291.2	poly(A) binding protein, nuclear 1-like (cytoplasmic)	5	1	0	0	1	0	mmu-miR-302a-5p	-0.14	-0.14	N/A
ATOX1	ENST00000521264.1	antioxidant 1 copper chaperone	43	2	0	2	0	0	mmu-miR-302a-5p	-0.14	-0.19	N/A
CDS1	ENST00000295887.5	CDP-diacylglycerol synthase (phosphatidate cytidylyltransferase) 1	720	1	0	1	0	0	mmu-miR-302a-5p	-0.14	-0.14	N/A
RTN4	ENST00000394609.2	reticulon 4	34030	1	0	1	0	0	mmu-miR-302a-5p	-0.14	-0.14	N/A
ATRAID	ENST00000405489.3	all-trans retinoic acid-induced differentiation factor	133	1	0	1	0	0	mmu-miR-302a-5p	-0.14	-0.14	N/A
SEPT7	ENST00000435235.1	septin 7	97	2	1	0	1	0	mmu-miR-302a-5p	-0.14	-0.16	N/A
CNOT6	ENST00000393356.1	CCR4-NOT transcription complex, subunit 6	300	5	1	1	3	3	mmu-miR-302a-5p	-0.14	-0.18	N/A
TMEM257	ENST00000408967.2	transmembrane protein 257	5	2	0	2	0	2	mmu-miR-302a-5p	-0.14	-0.44	N/A
C7orf25	ENST00000350427.4	chromosome 7 open reading frame 25	299	1	0	1	0	3	mmu-miR-302a-5p	-0.14	-0.14	N/A
RNF146	ENST00000356799.2	ring finger protein 146	1504	1	0	1	0	1	mmu-miR-302a-5p	-0.14	-0.14	N/A
TASP1	ENST00000337743.4	taspase, threonine aspartase, 1	58	2	0	1	1	0	mmu-miR-302a-5p	-0.14	-0.21	N/A
CLDN7	ENST00000538261.3	claudin 7	29	1	0	1	0	0	mmu-miR-302a-5p	-0.14	-0.22	N/A
CCL4	ENST00000394495.1	chemokine (C-C motif) ligand 4	5	1	0	0	1	0	mmu-miR-302a-5p	-0.14	-0.14	N/A
PRPF38A	ENST00000257181.9	pre-mRNA processing factor 38A	892	2	0	1	1	0	mmu-miR-302a-5p	-0.14	-0.15	N/A
SGIP1	ENST00000371036.3	SH3-domain GRB2-like (endophilin) interacting protein 1	180	2	0	1	1	6	mmu-miR-302a-5p	-0.14	-0.14	N/A
FAM8A1	ENST00000259963.3	family with sequence similarity 8, member A1	1064	3	0	1	2	1	mmu-miR-302a-5p	-0.14	-0.14	N/A
PGBD5	ENST00000391860.1	piggyBac transposable element derived 5	20	1	1	0	0	0	mmu-miR-302a-5p	-0.14	-0.18	N/A
CXorf61	ENST00000371894.4	chromosome X open reading frame 61	99	1	0	0	1	1	mmu-miR-302a-5p	-0.14	-0.14	N/A
EAF1	ENST00000396842.2	ELL associated factor 1	63	3	0	1	2	2	mmu-miR-302a-5p	-0.14	-0.14	N/A
HINFP	ENST00000350777.2	histone H4 transcription factor	410	1	0	1	0	0	mmu-miR-302a-5p	-0.14	-0.14	N/A
OBP2B	ENST00000372032.2	odorant binding protein 2B	5	1	0	0	1	0	mmu-miR-302a-5p	-0.14	-0.14	N/A
THNSL1	ENST00000524413.1	threonine synthase-like 1 (S. cerevisiae)	140	1	1	0	0	0	mmu-miR-302a-5p	-0.14	-0.18	N/A
TRIM6-TRIM34	ENST00000354852.5	TRIM6-TRIM34 readthrough	233	1	1	0	0	0	mmu-miR-302a-5p	-0.14	-0.14	N/A
CYP1A2	ENST00000343932.4	cytochrome P450, family 1, subfamily A, polypeptide 2	5	1	0	0	1	0	mmu-miR-302a-5p	-0.14	-0.14	N/A
DBP	ENST00000222122.5	D site of albumin promoter (albumin D-box) binding protein	38	1	0	0	1	0	mmu-miR-302a-5p	-0.13	-0.14	N/A
SYNCRIP	ENST00000355238.6	synaptotagmin binding, cytoplasmic RNA interacting protein	4864	4	0	1	3	3	mmu-miR-302a-5p	-0.13	-0.15	N/A
RALGPS2	ENST00000367635.3	Ral GEF with PH domain and SH3 binding motif 2	201	2	0	0	2	1	mmu-miR-302a-5p	-0.13	-0.14	N/A
NARS	ENST00000256854.5	asparaginyl-tRNA synthetase	467	1	1	0	0	1	mmu-miR-302a-5p	-0.13	-0.19	N/A
MTPN	ENST00000393085.3	myotrophin	1296	2	0	1	1	2	mmu-miR-302a-5p	-0.13	-0.13	N/A
RNF2	ENST00000367510.3	ring finger protein 2	414	2	1	0	1	0	mmu-miR-302a-5p	-0.13	-0.19	N/A
SH2D1A	ENST00000371139.4	SH2 domain containing 1A	5	1	0	0	1	2	mmu-miR-302a-5p	-0.13	-0.13	N/A
ITGBL1	ENST00000545560.2	integrin, beta-like 1 (with EGF-like repeat domains)	106	1	1	0	0	1	mmu-miR-302a-5p	-0.13	-0.13	N/A
CCDC85A	ENST00000407595.2	coiled-coil domain containing 85A	46	2	1	0	1	0	mmu-miR-302a-5p	-0.13	-0.13	N/A
SLC39A10	ENST00000409086.3	solute carrier family 39 (zinc transporter), member 10	511	2	1	0	1	1	mmu-miR-302a-5p	-0.13	-0.13	N/A
LIN54	ENST00000395282.2	lin-54 homolog (C. elegans)	228	3	1	0	2	5	mmu-miR-302a-5p	-0.13	-0.14	N/A
PRRG3	ENST00000370353.3	proline rich Gla (G-carboxyglutamic acid) 3 (transmembrane)	5	3	1	1	1	0	mmu-miR-302a-5p	-0.13	-0.13	N/A
C2orf88	ENST00000340623.4	chromosome 2 open reading frame 88	156	1	0	1	0	1	mmu-miR-302a-5p	-0.13	-0.14	N/A
RIC8A	ENST00000526104.1	RIC8 guanine nucleotide exchange factor A	521	1	0	1	0	0	mmu-miR-302a-5p	-0.13	-0.2	N/A
MARCH6	ENST00000274140.5	membrane-associated ring finger (C3HC4) 6, E3 ubiquitin protein ligase	14086	2	0	1	1	0	mmu-miR-302a-5p	-0.13	-0.14	N/A
MAL2	ENST00000276681.6	mal, T-cell differentiation protein 2 (gene/pseudogene)	2056	1	1	0	0	0	mmu-miR-302a-5p	-0.13	-0.15	N/A
NFE2L2	ENST00000397063.4	nuclear factor, erythroid 2-like 2	1964	1	0	1	0	0	mmu-miR-302a-5p	-0.13	-0.13	N/A
ATXN7L2	ENST00000369870.3	ataxin 7-like 2	5	1	0	0	1	0	mmu-miR-302a-5p	-0.13	-0.13	N/A
TINAG	ENST00000370864.3	tubulointerstitial nephritis antigen	13	1	0	0	1	0	mmu-miR-302a-5p	-0.13	-0.13	N/A
HFM1	ENST00000294696.5	HFM1, ATP-dependent DNA helicase homolog (S. cerevisiae)	6	2	0	1	1	0	mmu-miR-302a-5p	-0.13	-0.13	N/A
PLEKHG7	ENST00000344636.3	pleckstrin homology domain containing, family G (with RhoGef domain) member 7	5	2	0	0	2	0	mmu-miR-302a-5p	-0.13	-0.13	N/A
FSIP1	ENST00000350221.3	fibrous sheath interacting protein 1	10	1	0	1	0	0	mmu-miR-302a-5p	-0.13	-0.13	N/A
VAMP7	ENST00000286448.6	vesicle-associated membrane protein 7	5	1	0	1	0	0	mmu-miR-302a-5p	-0.13	-0.13	N/A
MTRNR2L1	ENST00000540040.1	MT-RNR2-like 1	5	1	0	0	1	0	mmu-miR-302a-5p	-0.13	-0.13	N/A
RP11-366L20.2	ENST00000356215.2	Uncharacterized protein	5	1	0	1	0	1	mmu-miR-302a-5p	-0.13	-0.13	N/A
DNAJC19	ENST00000486355.1	DnaJ (Hsp40) homolog, subfamily C, member 19	223	1	0	0	1	1	mmu-miR-302a-5p	-0.13	-0.18	N/A
RBPMS	ENST00000320203.4	RNA binding protein with multiple splicing	472	2	0	0	2	1	mmu-miR-302a-5p	-0.13	-0.13	N/A
RP11-407N17.3	ENST00000603904.1	cTAGE family member 5 isoform 4	76	1	0	1	0	0	mmu-miR-302a-5p	-0.13	-0.13	N/A
SRGN	ENST00000242465.3	serglycin	1156	1	0	0	1	0	mmu-miR-302a-5p	-0.13	-0.13	N/A
DEPDC1	ENST00000456315.2	DEP domain containing 1	1068	1	1	0	0	2	mmu-miR-302a-5p	-0.13	-0.13	N/A
SRSF3	ENST00000373715.6	serine/arginine-rich splicing factor 3	2593	3	1	1	1	1	mmu-miR-302a-5p	-0.13	-0.32	N/A
SETD9	ENST00000285947.2	SET domain containing 9	45	3	1	0	2	0	mmu-miR-302a-5p	-0.13	-0.26	N/A
PPT1	ENST00000433473.3	palmitoyl-protein thioesterase 1	1961	1	1	0	0	0	mmu-miR-302a-5p	-0.13	-0.13	N/A
C9orf85	ENST00000486911.2	chromosome 9 open reading frame 85	57	1	0	0	1	0	mmu-miR-302a-5p	-0.13	-0.13	N/A
RNF168	ENST00000318037.3	ring finger protein 168, E3 ubiquitin protein ligase	748	1	1	0	0	0	mmu-miR-302a-5p	-0.13	-0.13	N/A
SOST	ENST00000301691.2	sclerostin	10	2	0	1	1	1	mmu-miR-302a-5p	-0.12	-0.12	N/A
METTL5	ENST00000410097.1	methyltransferase like 5	5	1	0	0	1	1	mmu-miR-302a-5p	-0.12	-0.12	N/A
SLX4IP	ENST00000334534.5	SLX4 interacting protein	0	3	1	2	0	2	mmu-miR-302a-5p	-0.12	-0.12	N/A
CTAGE5	ENST00000280083.3	CTAGE family, member 5	76	1	0	1	0	0	mmu-miR-302a-5p	-0.12	-0.12	N/A
PCDHB4	ENST00000194152.1	protocadherin beta 4	5	2	0	1	1	0	mmu-miR-302a-5p	-0.12	-0.12	N/A
UTP14C	ENST00000521776.2	UTP14, U3 small nucleolar ribonucleoprotein, homolog C (yeast)	174	1	0	0	1	2	mmu-miR-302a-5p	-0.12	-0.33	N/A
PDSS1	ENST00000376203.5	prenyl (decaprenyl) diphosphate synthase, subunit 1	41	1	0	0	1	0	mmu-miR-302a-5p	-0.12	-0.12	N/A
AC117395.1	ENST00000593416.1	LOC646903 protein; Uncharacterized protein	22	2	0	1	1	0	mmu-miR-302a-5p	-0.12	-0.15	N/A
TIMP2	ENST00000585421.1	TIMP metallopeptidase inhibitor 2	3147	2	0	1	1	0	mmu-miR-302a-5p	-0.12	-0.14	N/A
SAMD5	ENST00000367474.1	sterile alpha motif domain containing 5	28	1	0	1	0	2	mmu-miR-302a-5p	-0.12	-0.12	N/A
C1orf115	ENST00000294889.5	chromosome 1 open reading frame 115	180	1	1	0	0	0	mmu-miR-302a-5p	-0.12	-0.14	N/A
PCBP1	ENST00000303577.5	poly(rC) binding protein 1	4294	1	0	0	1	0	mmu-miR-302a-5p	-0.12	-0.12	N/A
TMEM242	ENST00000400788.4	transmembrane protein 242	593	2	1	0	1	0	mmu-miR-302a-5p	-0.12	-0.32	N/A
NUCKS1	ENST00000367142.4	nuclear casein kinase and cyclin-dependent kinase substrate 1	1692	1	0	1	0	4	mmu-miR-302a-5p	-0.12	-0.12	N/A
TMEM27	ENST00000380342.3	transmembrane protein 27	21	1	0	0	1	0	mmu-miR-302a-5p	-0.12	-0.12	N/A
BBS4	ENST00000268057.4	Bardet-Biedl syndrome 4	121	1	0	1	0	0	mmu-miR-302a-5p	-0.12	-0.12	N/A
PODN	ENST00000371500.3	podocan	5	1	0	1	0	0	mmu-miR-302a-5p	-0.12	-0.12	N/A
C1orf168	ENST00000343433.6	chromosome 1 open reading frame 168	5	1	0	1	0	0	mmu-miR-302a-5p	-0.12	-0.12	N/A
GNG2	ENST00000556752.1	guanine nucleotide binding protein (G protein), gamma 2	199	2	0	1	1	0	mmu-miR-302a-5p	-0.12	-0.18	N/A
OMD	ENST00000375550.4	osteomodulin	5	1	0	0	1	2	mmu-miR-302a-5p	-0.12	-0.12	N/A
CYP3A5	ENST00000339843.2	cytochrome P450, family 3, subfamily A, polypeptide 5	5	2	0	0	2	0	mmu-miR-302a-5p	-0.12	-0.12	N/A
G3BP2	ENST00000395719.3	GTPase activating protein (SH3 domain) binding protein 2	4413	1	0	1	0	2	mmu-miR-302a-5p	-0.12	-0.12	N/A
MBD6	ENST00000355673.3	methyl-CpG binding domain protein 6	24	1	0	1	0	0	mmu-miR-302a-5p	-0.12	-0.12	N/A
MAT1A	ENST00000372213.3	methionine adenosyltransferase I, alpha	19	1	0	1	0	0	mmu-miR-302a-5p	-0.12	-0.12	N/A
ST8SIA4	ENST00000231461.5	ST8 alpha-N-acetyl-neuraminide alpha-2,8-sialyltransferase 4	5	4	0	0	4	0	mmu-miR-302a-5p	-0.12	-0.12	N/A
CCDC152	ENST00000361970.5	coiled-coil domain containing 152	5	1	0	1	0	1	mmu-miR-302a-5p	-0.12	-0.12	N/A
DCUN1D4	ENST00000334635.5	DCN1, defective in cullin neddylation 1, domain containing 4	1118	3	0	2	1	0	mmu-miR-302a-5p	-0.12	-0.13	N/A
HOXD11	ENST00000249504.5	homeobox D11	124	1	1	0	0	2	mmu-miR-302a-5p	-0.12	-0.12	N/A
PSMB11	ENST00000408907.2	proteasome (prosome, macropain) subunit, beta type, 11	5	1	0	1	0	0	mmu-miR-302a-5p	-0.12	-0.12	N/A
QKI	ENST00000392127.2	QKI, KH domain containing, RNA binding	323	6	0	1	5	8	mmu-miR-302a-5p	-0.12	-0.17	N/A
ANKRD29	ENST00000592179.1	ankyrin repeat domain 29	60	2	0	0	2	1	mmu-miR-302a-5p	-0.12	-0.13	N/A
TAL2	ENST00000334077.3	T-cell acute lymphocytic leukemia 2	21	2	0	0	2	1	mmu-miR-302a-5p	-0.12	-0.15	N/A
GLYR1	ENST00000436648.5	glyoxylate reductase 1 homolog (Arabidopsis)	31	1	0	1	0	0	mmu-miR-302a-5p	-0.12	-0.12	N/A
SNX24	ENST00000513881.1	sorting nexin 24	352	1	1	0	0	0	mmu-miR-302a-5p	-0.12	-0.12	N/A
INTS10	ENST00000397977.3	integrator complex subunit 10	388	1	0	0	1	0	mmu-miR-302a-5p	-0.12	-0.12	N/A
DDX5	ENST00000225792.5	DEAD (Asp-Glu-Ala-Asp) box helicase 5	5537	1	0	0	1	4	mmu-miR-302a-5p	-0.12	-0.12	N/A
ANPEP	ENST00000300060.6	alanyl (membrane) aminopeptidase	216	1	0	0	1	0	mmu-miR-302a-5p	-0.12	-0.12	N/A
FAM72D	ENST00000400889.1	family with sequence similarity 72, member D	5	1	0	0	1	1	mmu-miR-302a-5p	-0.12	-0.12	N/A
IQUB	ENST00000466202.1	IQ motif and ubiquitin domain containing	5	1	0	0	1	0	mmu-miR-302a-5p	-0.11	-0.11	N/A
GHRL	ENST00000335542.8	ghrelin/obestatin prepropeptide	5	1	0	0	1	0	mmu-miR-302a-5p	-0.11	-0.11	N/A
AKR1E2	ENST00000298375.7	aldo-keto reductase family 1, member E2	5	1	0	0	1	0	mmu-miR-302a-5p	-0.11	-0.11	N/A
TANC2	ENST00000424789.2	tetratricopeptide repeat, ankyrin repeat and coiled-coil containing 2	155	1	0	0	1	1	mmu-miR-302a-5p	-0.11	-0.11	N/A
VPS36	ENST00000378060.4	vacuolar protein sorting 36 homolog (S. cerevisiae)	57	2	1	0	1	0	mmu-miR-302a-5p	-0.11	-0.12	N/A
FAM120A	ENST00000333936.5	family with sequence similarity 120A	57	1	0	1	0	0	mmu-miR-302a-5p	-0.11	-0.14	N/A
MYC	ENST00000377970.2	v-myc avian myelocytomatosis viral oncogene homolog	22906	1	0	0	1	0	mmu-miR-302a-5p	-0.11	-0.14	N/A
DMRTC2	ENST00000269945.3	DMRT-like family C2	5	1	1	0	0	0	mmu-miR-302a-5p	-0.11	-0.11	N/A
NNAT	ENST00000062104.2	neuronatin	5	1	0	1	0	0	mmu-miR-302a-5p	-0.11	-0.11	N/A
LONP2	ENST00000285737.4	lon peptidase 2, peroxisomal	1004	1	0	1	0	0	mmu-miR-302a-5p	-0.11	-0.15	N/A
IPO7	ENST00000379719.3	importin 7	1331	2	0	1	1	0	mmu-miR-302a-5p	-0.11	-0.14	N/A
POSTN	ENST00000541179.1	periostin, osteoblast specific factor	43	1	0	1	0	1	mmu-miR-302a-5p	-0.11	-0.12	N/A
ZNF281	ENST00000294740.3	zinc finger protein 281	595	5	0	2	3	3	mmu-miR-302a-5p	-0.11	-0.15	N/A
PHYH	ENST00000396913.2	phytanoyl-CoA 2-hydroxylase	1932	1	0	0	1	0	mmu-miR-302a-5p	-0.11	-0.14	N/A
TBX22	ENST00000442340.1	T-box 22	5	1	0	0	1	1	mmu-miR-302a-5p	-0.11	-0.11	N/A
EVI2A	ENST00000461237.1	ecotropic viral integration site 2A	5	1	0	0	1	1	mmu-miR-302a-5p	-0.11	-0.11	N/A
LAPTM4A	ENST00000175091.4	lysosomal protein transmembrane 4 alpha	4481	1	0	0	1	0	mmu-miR-302a-5p	-0.11	-0.11	N/A
ZNF354A	ENST00000335815.2	zinc finger protein 354A	5	1	0	0	1	0	mmu-miR-302a-5p	-0.11	-0.11	N/A
ZBBX	ENST00000392766.2	zinc finger, B-box domain containing	5	1	0	1	0	0	mmu-miR-302a-5p	-0.11	-0.11	N/A
TEX12	ENST00000280358.4	testis expressed 12	5	1	0	0	1	0	mmu-miR-302a-5p	-0.11	-0.11	N/A
POP1	ENST00000401707.2	processing of precursor 1, ribonuclease P/MRP subunit (S. cerevisiae)	499	2	0	0	2	0	mmu-miR-302a-5p	-0.11	-0.12	N/A
MCL1	ENST00000369026.2	myeloid cell leukemia sequence 1 (BCL2-related)	374	2	0	0	2	1	mmu-miR-302a-5p	-0.11	-0.11	N/A
SH2D7	ENST00000328828.5	SH2 domain containing 7	5	1	1	0	0	0	mmu-miR-302a-5p	-0.11	-0.11	N/A
KERA	ENST00000266719.3	keratocan	5	1	0	1	0	0	mmu-miR-302a-5p	-0.11	-0.11	N/A
ZMPSTE24	ENST00000372759.3	zinc metallopeptidase STE24	513	2	0	1	1	0	mmu-miR-302a-5p	-0.11	-0.11	N/A
GTF2H1	ENST00000265963.4	general transcription factor IIH, polypeptide 1, 62kDa	121	2	0	0	2	0	mmu-miR-302a-5p	-0.11	-0.12	N/A
C10orf88	ENST00000481909.1	chromosome 10 open reading frame 88	269	1	0	1	0	1	mmu-miR-302a-5p	-0.11	-0.11	N/A
CNP	ENST00000393892.3	2',3'-cyclic nucleotide 3' phosphodiesterase	399	1	0	0	1	1	mmu-miR-302a-5p	-0.11	-0.11	N/A
ABI3	ENST00000225941.1	ABI family, member 3	12	1	0	1	0	0	mmu-miR-302a-5p	-0.11	-0.11	N/A
CPNE3	ENST00000198765.4	copine III	756	2	2	0	0	3	mmu-miR-302a-5p	-0.11	-0.11	N/A
RBM18	ENST00000417201.3	RNA binding motif protein 18	963	1	1	0	0	0	mmu-miR-302a-5p	-0.11	-0.16	N/A
ZNF800	ENST00000393313.1	zinc finger protein 800	239	2	0	1	1	2	mmu-miR-302a-5p	-0.11	-0.11	N/A
PCTP	ENST00000576183.1	phosphatidylcholine transfer protein	476	1	0	1	0	1	mmu-miR-302a-5p	-0.11	-0.11	N/A
FGF14	ENST00000376131.4	fibroblast growth factor 14	5	1	0	1	0	1	mmu-miR-302a-5p	-0.1	-0.1	N/A
ACN9	ENST00000360382.4	ACN9 homolog (S. cerevisiae)	2260	1	0	0	1	0	mmu-miR-302a-5p	-0.1	-0.11	N/A
GOT1	ENST00000370508.5	glutamic-oxaloacetic transaminase 1, soluble	2393	1	0	0	1	1	mmu-miR-302a-5p	-0.1	-0.1	N/A
AHRR	ENST00000316418.5	aryl-hydrocarbon receptor repressor	1049	1	0	1	0	0	mmu-miR-302a-5p	-0.1	-0.1	N/A
PCSK5	ENST00000376752.4	proprotein convertase subtilisin/kexin type 5	68	2	0	1	1	0	mmu-miR-302a-5p	-0.1	-0.1	N/A
ZDHHC21	ENST00000380916.4	zinc finger, DHHC-type containing 21	196	1	0	1	0	2	mmu-miR-302a-5p	-0.1	-0.12	N/A
PCDHB12	ENST00000239450.2	protocadherin beta 12	5	1	0	1	0	0	mmu-miR-302a-5p	-0.1	-0.1	N/A
OPCML	ENST00000331898.7	opioid binding protein/cell adhesion molecule-like	5	1	0	1	0	1	mmu-miR-302a-5p	-0.1	-0.1	N/A
KCNK1	ENST00000366621.3	potassium channel, subfamily K, member 1	410	2	0	1	1	0	mmu-miR-302a-5p	-0.1	-0.14	N/A
IFNAR1	ENST00000270139.3	interferon (alpha, beta and omega) receptor 1	372	1	1	0	0	0	mmu-miR-302a-5p	-0.1	-0.1	N/A
AARD	ENST00000378279.3	alanine and arginine rich domain containing protein	7	1	0	1	0	0	mmu-miR-302a-5p	-0.1	-0.13	N/A
GPX8	ENST00000296734.6	glutathione peroxidase 8 (putative)	2107	1	0	1	0	0	mmu-miR-302a-5p	-0.1	-0.1	N/A
IMMP2L	ENST00000405709.2	IMP2 inner mitochondrial membrane peptidase-like (S. cerevisiae)	560	1	0	0	1	1	mmu-miR-302a-5p	-0.1	-0.11	N/A
MPST	ENST00000404393.1	mercaptopyruvate sulfurtransferase	145	1	0	1	0	0	mmu-miR-302a-5p	-0.1	-0.1	N/A
ASTN1	ENST00000361833.2	astrotactin 1	9	1	1	0	0	0	mmu-miR-302a-5p	-0.1	-0.1	N/A
AC138655.1	ENST00000601243.1	CDNA: FLJ23120 fis, clone LNG07989; HCG1987724; Uncharacterized protein	5	1	0	1	0	0	mmu-miR-302a-5p	-0.1	-0.1	N/A
ID2	ENST00000234091.4	inhibitor of DNA binding 2, dominant negative helix-loop-helix protein	20	1	0	0	1	0	mmu-miR-302a-5p	-0.1	-0.1	N/A
DCAF12	ENST00000361264.4	DDB1 and CUL4 associated factor 12	2075	1	0	1	0	1	mmu-miR-302a-5p	-0.1	-0.1	N/A
ARL5B	ENST00000377275.3	ADP-ribosylation factor-like 5B	368	3	1	0	2	3	mmu-miR-302a-5p	-0.1	-0.4	N/A
ITPKB	ENST00000272117.3	inositol-trisphosphate 3-kinase B	5	2	0	1	1	0	mmu-miR-302a-5p	-0.1	-0.1	N/A
IL27	ENST00000356897.1	interleukin 27	5	1	0	0	1	0	mmu-miR-302a-5p	-0.1	-0.1	N/A
TMEM47	ENST00000275954.3	transmembrane protein 47	129	1	0	1	0	1	mmu-miR-302a-5p	-0.1	-0.14	N/A
DNER	ENST00000341772.4	delta/notch-like EGF repeat containing	143	1	0	0	1	0	mmu-miR-302a-5p	-0.1	-0.1	N/A
RC3H1	ENST00000367696.2	ring finger and CCCH-type domains 1	165	8	1	2	5	1	mmu-miR-302a-5p	-0.1	-0.12	N/A
SLC26A2	ENST00000286298.4	solute carrier family 26 (anion exchanger), member 2	748	5	1	3	1	2	mmu-miR-302a-5p	-0.1	-0.1	N/A
PTGER3	ENST00000370924.4	prostaglandin E receptor 3 (subtype EP3)	14	2	1	0	1	3	mmu-miR-302a-5p	-0.1	-0.1	N/A
SYTL5	ENST00000357972.5	synaptotagmin-like 5	37	1	1	0	0	2	mmu-miR-302a-5p	-0.1	-0.1	N/A
FZD3	ENST00000240093.3	frizzled family receptor 3	192	3	0	2	1	1	mmu-miR-302a-5p	-0.1	-0.11	N/A
CCL20	ENST00000409189.3	chemokine (C-C motif) ligand 20	16	1	0	1	0	1	mmu-miR-302a-5p	-0.1	-0.27	N/A
TMEM39A	ENST00000319172.5	transmembrane protein 39A	1088	1	0	0	1	0	mmu-miR-302a-5p	-0.1	-0.1	N/A
C13orf35	ENST00000356049.1	chromosome 13 open reading frame 35	5	1	0	0	1	0	mmu-miR-302a-5p	-0.1	-0.1	N/A
KRTAP6-3	ENST00000391624.1	keratin associated protein 6-3	5	1	0	0	1	0	mmu-miR-302a-5p	-0.1	-0.1	N/A
PPP2R5E	ENST00000337537.3	protein phosphatase 2, regulatory subunit B', epsilon isoform	23	1	0	1	0	1	mmu-miR-302a-5p	-0.1	-0.1	N/A
CDV3	ENST00000420115.2	CDV3 homolog (mouse)	523	2	1	0	1	2	mmu-miR-302a-5p	-0.1	-0.13	N/A
CDK6	ENST00000265734.4	cyclin-dependent kinase 6	1116	5	0	3	2	6	mmu-miR-302a-5p	-0.1	-0.11	N/A
PTDSS1	ENST00000517309.1	phosphatidylserine synthase 1	91	1	0	1	0	0	mmu-miR-302a-5p	-0.1	-0.1	N/A
TTC13	ENST00000366661.4	tetratricopeptide repeat domain 13	3928	1	0	0	1	0	mmu-miR-302a-5p	-0.1	-0.1	N/A
USP53	ENST00000450251.1	ubiquitin specific peptidase 53	300	1	1	0	0	2	mmu-miR-302a-5p	-0.1	-0.16	N/A
CETN1	ENST00000327228.3	centrin, EF-hand protein, 1	5	1	0	0	1	0	mmu-miR-302a-5p	-0.1	-0.1	N/A
AAR2	ENST00000320849.4	AAR2 splicing factor homolog (S. cerevisiae)	74	1	1	0	0	1	mmu-miR-302a-5p	-0.1	-0.1	N/A
TAS2R4	ENST00000247881.2	taste receptor, type 2, member 4	9	2	0	2	0	0	mmu-miR-302a-5p	-0.1	-0.23	N/A
IPMK	ENST00000373935.3	inositol polyphosphate multikinase	196	3	0	0	3	3	mmu-miR-302a-5p	-0.1	-0.17	N/A
CCER1	ENST00000358859.2	coiled-coil glutamate-rich protein 1	5	2	0	1	1	0	mmu-miR-302a-5p	-0.1	-0.1	N/A
THEMIS	ENST00000368250.1	thymocyte selection associated	5	1	1	0	0	0	mmu-miR-302a-5p	-0.1	-0.1	N/A
OLFM3	ENST00000370103.4	olfactomedin 3	8	2	0	1	1	1	mmu-miR-302a-5p	-0.1	-0.11	N/A
RBM3	ENST00000354480.2	RNA binding motif (RNP1, RRM) protein 3	1325	1	0	0	1	0	mmu-miR-302a-5p	-0.1	-0.1	N/A
PTPN21	ENST00000328736.3	protein tyrosine phosphatase, non-receptor type 21	104	2	0	2	0	0	mmu-miR-302a-5p	-0.1	-0.11	N/A
FAM150A	ENST00000358543.4	family with sequence similarity 150, member A	32	1	0	0	1	0	mmu-miR-302a-5p	-0.1	-0.1	N/A
TM4SF20	ENST00000304568.3	transmembrane 4 L six family member 20	5	1	0	0	1	0	mmu-miR-302a-5p	-0.1	-0.1	N/A
CXCL1	ENST00000395761.3	chemokine (C-X-C motif) ligand 1 (melanoma growth stimulating activity, alpha)	5	1	0	0	1	1	mmu-miR-302a-5p	-0.1	-0.1	N/A
METTL10	ENST00000368836.2	methyltransferase like 10	919	2	0	0	2	2	mmu-miR-302a-5p	-0.1	-0.11	N/A
MEX3D	ENST00000402693.4	mex-3 RNA binding family member D	13	1	0	0	1	1	mmu-miR-302a-5p	-0.1	-0.1	N/A
HIST2H2AB	ENST00000331128.3	histone cluster 2, H2ab	5	1	0	0	1	0	mmu-miR-302a-5p	-0.1	-0.1	N/A
ZNF544	ENST00000599227.1	zinc finger protein 544	173	1	0	0	1	1	mmu-miR-302a-5p	-0.09	-0.1	N/A
INSIG1	ENST00000342407.5	insulin induced gene 1	1776	1	1	0	0	1	mmu-miR-302a-5p	-0.09	-0.22	N/A
PAFAH1B1	ENST00000397195.5	platelet-activating factor acetylhydrolase 1b, regulatory subunit 1 (45kDa)	1570	3	1	1	1	3	mmu-miR-302a-5p	-0.09	-0.12	N/A
FGFRL1	ENST00000264748.6	fibroblast growth factor receptor-like 1	1114	1	0	0	1	0	mmu-miR-302a-5p	-0.09	-0.1	N/A
C6orf120	ENST00000332290.2	chromosome 6 open reading frame 120	1415	1	0	1	0	1	mmu-miR-302a-5p	-0.09	-0.12	N/A
SYNPR	ENST00000479198.1	synaptoporin	5	2	0	1	1	1	mmu-miR-302a-5p	-0.09	-0.09	N/A
SLC35A1	ENST00000369557.5	solute carrier family 35 (CMP-sialic acid transporter), member A1	671	1	1	0	0	0	mmu-miR-302a-5p	-0.09	-0.1	N/A
HECW2	ENST00000260983.3	HECT, C2 and WW domain containing E3 ubiquitin protein ligase 2	28	5	0	1	4	3	mmu-miR-302a-5p	-0.09	-0.12	N/A
GNS	ENST00000418919.2	glucosamine (N-acetyl)-6-sulfatase	2435	1	0	1	0	0	mmu-miR-302a-5p	-0.09	-0.1	N/A
ZNF667	ENST00000591790.1	zinc finger protein 667	24	1	0	1	0	0	mmu-miR-302a-5p	-0.09	-0.09	N/A
GIPC2	ENST00000370759.3	GIPC PDZ domain containing family, member 2	16	2	0	2	0	0	mmu-miR-302a-5p	-0.09	-0.15	N/A
PPP6C	ENST00000373547.4	protein phosphatase 6, catalytic subunit	346	2	1	0	1	3	mmu-miR-302a-5p	-0.09	-0.2	N/A
TIA1	ENST00000433529.2	TIA1 cytotoxic granule-associated RNA binding protein	1370	1	1	0	0	3	mmu-miR-302a-5p	-0.09	-0.21	N/A
SEMA3C	ENST00000265361.3	sema domain, immunoglobulin domain (Ig), short basic domain, secreted, (semaphorin) 3C	45	1	1	0	0	1	mmu-miR-302a-5p	-0.09	-0.09	N/A
FAM60A	ENST00000539409.1	family with sequence similarity 60, member A	58	1	0	0	1	1	mmu-miR-302a-5p	-0.09	-0.09	N/A
AC006132.1	ENST00000593161.1	uncharacterized protein LOC100287177	5	1	0	0	1	0	mmu-miR-302a-5p	-0.09	-0.09	N/A
JUNB	ENST00000302754.4	jun B proto-oncogene	1055	1	0	0	1	1	mmu-miR-302a-5p	-0.09	-0.1	N/A
UBE2W	ENST00000517608.1	ubiquitin-conjugating enzyme E2W (putative)	102	5	0	2	3	1	mmu-miR-302a-5p	-0.09	-0.17	N/A
SPATA9	ENST00000274432.8	spermatogenesis associated 9	17	1	0	0	1	0	mmu-miR-302a-5p	-0.09	-0.09	N/A
HERC3	ENST00000402738.1	HECT and RLD domain containing E3 ubiquitin protein ligase 3	50	1	0	1	0	1	mmu-miR-302a-5p	-0.09	-0.09	N/A
CEP44	ENST00000296519.4	centrosomal protein 44kDa	376	2	0	1	1	1	mmu-miR-302a-5p	-0.09	-0.09	N/A
GCLM	ENST00000370238.3	glutamate-cysteine ligase, modifier subunit	809	3	1	1	1	1	mmu-miR-302a-5p	-0.09	-0.19	N/A
ST6GALNAC4	ENST00000335791.5	ST6 (alpha-N-acetyl-neuraminyl-2,3-beta-galactosyl-1,3)-N-acetylgalactosaminide alpha-2,6-sialyltransferase 4	178	1	0	1	0	0	mmu-miR-302a-5p	-0.09	-0.09	N/A
ZCCHC16	ENST00000340433.2	zinc finger, CCHC domain containing 16	5	1	0	1	0	0	mmu-miR-302a-5p	-0.09	-0.09	N/A
PDCD10	ENST00000392750.2	programmed cell death 10	638	1	0	0	1	0	mmu-miR-302a-5p	-0.09	-0.09	N/A
BEND2	ENST00000380033.4	BEN domain containing 2	5	1	0	0	1	1	mmu-miR-302a-5p	-0.09	-0.09	N/A
GTF2H2	ENST00000274400.5	general transcription factor IIH, polypeptide 2, 44kDa	5	1	0	0	1	0	mmu-miR-302a-5p	-0.09	-0.09	N/A
USP9Y	ENST00000338981.3	ubiquitin specific peptidase 9, Y-linked	5	2	0	0	2	1	mmu-miR-302a-5p	-0.09	-0.09	N/A
OAZ3	ENST00000321531.5	ornithine decarboxylase antizyme 3	77	1	0	0	1	0	mmu-miR-302a-5p	-0.09	-0.09	N/A
PTGS2	ENST00000367468.5	prostaglandin-endoperoxide synthase 2 (prostaglandin G/H synthase and cyclooxygenase)	263	3	1	1	1	1	mmu-miR-302a-5p	-0.09	-0.17	N/A
CKAP5	ENST00000529230.1	cytoskeleton associated protein 5	2192	1	0	0	1	1	mmu-miR-302a-5p	-0.09	-0.09	N/A
PRKCA	ENST00000413366.3	protein kinase C, alpha	726	4	1	0	3	2	mmu-miR-302a-5p	-0.09	-0.1	N/A
REEP3	ENST00000373758.4	receptor accessory protein 3	1095	3	0	2	1	1	mmu-miR-302a-5p	-0.09	-0.11	N/A
ACP5	ENST00000590420.1	acid phosphatase 5, tartrate resistant	244	1	0	0	1	0	mmu-miR-302a-5p	-0.09	-0.09	N/A
AKR1B10	ENST00000359579.4	aldo-keto reductase family 1, member B10 (aldose reductase)	5	1	0	1	0	0	mmu-miR-302a-5p	-0.09	-0.09	N/A
RP11-766F14.2	ENST00000511828.1	Protein LOC285556	5	3	0	0	3	2	mmu-miR-302a-5p	-0.09	-0.09	N/A
HSPH1	ENST00000320027.5	heat shock 105kDa/110kDa protein 1	4109	1	0	0	1	0	mmu-miR-302a-5p	-0.09	-0.09	N/A
SGTB	ENST00000381007.4	small glutamine-rich tetratricopeptide repeat (TPR)-containing, beta	205	2	1	0	1	0	mmu-miR-302a-5p	-0.09	-0.12	N/A
RNH1	ENST00000534797.1	ribonuclease/angiogenin inhibitor 1	11419	1	0	0	1	0	mmu-miR-302a-5p	-0.09	-0.09	N/A
EXOC8	ENST00000360394.2	exocyst complex component 8	129	1	0	1	0	1	mmu-miR-302a-5p	-0.09	-0.09	N/A
CD59	ENST00000395850.3	CD59 molecule, complement regulatory protein	19017	3	0	2	1	0	mmu-miR-302a-5p	-0.09	-0.34	N/A
CCDC112	ENST00000379611.5	coiled-coil domain containing 112	370	1	0	1	0	2	mmu-miR-302a-5p	-0.09	-0.09	N/A
BBS5	ENST00000295240.3	Bardet-Biedl syndrome 5	1168	1	0	0	1	0	mmu-miR-302a-5p	-0.09	-0.09	N/A
RP11-10A14.4	ENST00000518496.1	Uncharacterized protein	9	1	0	1	0	2	mmu-miR-302a-5p	-0.09	-0.21	N/A
SHPRH	ENST00000367505.2	SNF2 histone linker PHD RING helicase, E3 ubiquitin protein ligase	757	3	0	1	2	2	mmu-miR-302a-5p	-0.09	-0.09	N/A
GTF2H2C	ENST00000510979.1	general transcription factor IIH, polypeptide 2C	5	1	0	0	1	0	mmu-miR-302a-5p	-0.09	-0.09	N/A
PFDN4	ENST00000371419.2	prefoldin subunit 4	4331	1	0	0	1	0	mmu-miR-302a-5p	-0.09	-0.11	N/A
UBE3A	ENST00000232165.3	ubiquitin protein ligase E3A	529	2	0	1	1	1	mmu-miR-302a-5p	-0.09	-0.09	N/A
GMFB	ENST00000554908.1	glia maturation factor, beta	15	1	1	0	0	3	mmu-miR-302a-5p	-0.09	-0.26	N/A
REPS1	ENST00000450536.2	RALBP1 associated Eps domain containing 1	725	1	0	0	1	1	mmu-miR-302a-5p	-0.09	-0.18	N/A
RAB27A	ENST00000396307.2	RAB27A, member RAS oncogene family	181	1	1	0	0	1	mmu-miR-302a-5p	-0.09	-0.09	N/A
RBMS3	ENST00000396583.3	RNA binding motif, single stranded interacting protein 3	56	4	1	1	2	4	mmu-miR-302a-5p	-0.09	-0.15	N/A
TMEM170B	ENST00000379426.1	transmembrane protein 170B	489	3	0	2	1	3	mmu-miR-302a-5p	-0.09	-0.12	N/A
LRIT3	ENST00000594814.1	leucine-rich repeat, immunoglobulin-like and transmembrane domains 3	5	3	1	0	2	0	mmu-miR-302a-5p	-0.09	-0.09	N/A
SHC3	ENST00000375835.4	SHC (Src homology 2 domain containing) transforming protein 3	18	1	0	0	1	1	mmu-miR-302a-5p	-0.09	-0.09	N/A
CLMP	ENST00000448775.2	CXADR-like membrane protein	212	1	1	0	0	1	mmu-miR-302a-5p	-0.09	-0.09	N/A
PYROXD1	ENST00000240651.9	pyridine nucleotide-disulphide oxidoreductase domain 1	5	1	1	0	0	0	mmu-miR-302a-5p	-0.09	-0.09	N/A
C8B	ENST00000371237.4	complement component 8, beta polypeptide	19	1	0	0	1	0	mmu-miR-302a-5p	-0.09	-0.09	N/A
MTMR1	ENST00000445323.2	myotubularin related protein 1	489	1	0	1	0	3	mmu-miR-302a-5p	-0.09	-0.09	N/A
EOMES	ENST00000295743.4	eomesodermin	28	1	0	1	0	1	mmu-miR-302a-5p	-0.09	-0.09	N/A
IL7R	ENST00000343305.4	interleukin 7 receptor	293	1	0	1	0	1	mmu-miR-302a-5p	-0.09	-0.09	N/A
PARVB	ENST00000338758.7	parvin, beta	444	2	0	2	0	0	mmu-miR-302a-5p	-0.09	-0.19	N/A
DTL	ENST00000366991.4	denticleless E3 ubiquitin protein ligase homolog (Drosophila)	883	4	1	1	2	0	mmu-miR-302a-5p	-0.09	-0.2	N/A
TMEM133	ENST00000303130.2	transmembrane protein 133	543	1	0	0	1	0	mmu-miR-302a-5p	-0.09	-0.09	N/A
ZFAND6	ENST00000261749.6	zinc finger, AN1-type domain 6	11	1	0	0	1	1	mmu-miR-302a-5p	-0.09	-0.09	N/A
AC012360.2	ENST00000595531.1	LOC644617 protein; Uncharacterized protein	430	1	0	0	1	0	mmu-miR-302a-5p	-0.08	-0.1	N/A
YES1	ENST00000577961.1	v-yes-1 Yamaguchi sarcoma viral oncogene homolog 1	168	1	0	1	0	3	mmu-miR-302a-5p	-0.08	-0.09	N/A
CDIP1	ENST00000564828.1	cell death-inducing p53 target 1	1857	2	0	1	1	1	mmu-miR-302a-5p	-0.08	-0.12	N/A
STAMBP	ENST00000394070.2	STAM binding protein	1274	2	0	0	2	0	mmu-miR-302a-5p	-0.08	-0.12	N/A
RAB11FIP3	ENST00000262305.4	RAB11 family interacting protein 3 (class II)	71	1	1	0	0	1	mmu-miR-302a-5p	-0.08	-0.09	N/A
CALU	ENST00000535011.2	calumenin	3079	1	0	0	1	0	mmu-miR-302a-5p	-0.08	-0.08	N/A
CCL4L1	ENST00000586598.1	chemokine (C-C motif) ligand 4-like 1	5	1	0	0	1	0	mmu-miR-302a-5p	-0.08	-0.08	N/A
RASEF	ENST00000376447.3	RAS and EF-hand domain containing	298	1	0	1	0	2	mmu-miR-302a-5p	-0.08	-0.08	N/A
IRAK1BP1	ENST00000369940.2	interleukin-1 receptor-associated kinase 1 binding protein 1	30	2	0	1	1	0	mmu-miR-302a-5p	-0.08	-0.2	N/A
RIF1	ENST00000243326.5	RAP1 interacting factor homolog (yeast)	213	3	1	1	1	5	mmu-miR-302a-5p	-0.08	-0.13	N/A
PRR5-ARHGAP8	ENST00000352766.7	PRR5-ARHGAP8 readthrough	74	1	0	0	1	0	mmu-miR-302a-5p	-0.08	-0.08	N/A
ANKRD27	ENST00000306065.4	ankyrin repeat domain 27 (VPS9 domain)	349	1	0	1	0	0	mmu-miR-302a-5p	-0.08	-0.08	N/A
C10orf118	ENST00000543782.1	chromosome 10 open reading frame 118	146	2	1	0	1	0	mmu-miR-302a-5p	-0.08	-0.09	N/A
HOXA5	ENST00000222726.3	homeobox A5	63	1	0	1	0	1	mmu-miR-302a-5p	-0.08	-0.08	N/A
ATP5L	ENST00000300688.3	ATP synthase, H+ transporting, mitochondrial Fo complex, subunit G	5386	1	0	1	0	0	mmu-miR-302a-5p	-0.08	-0.17	N/A
LYL1	ENST00000264824.4	lymphoblastic leukemia derived sequence 1	39	1	0	0	1	0	mmu-miR-302a-5p	-0.08	-0.08	N/A
TRIP10	ENST00000313285.8	thyroid hormone receptor interactor 10	5	1	0	0	1	0	mmu-miR-302a-5p	-0.08	-0.08	N/A
PRSS45	ENST00000442359.2	protease, serine, 45	0	1	0	0	1	0	mmu-miR-302a-5p	-0.08	-0.08	N/A
CBX8	ENST00000269385.4	chromobox homolog 8	474	1	0	0	1	0	mmu-miR-302a-5p	-0.08	-0.08	N/A
MRAP2	ENST00000257776.4	melanocortin 2 receptor accessory protein 2	25	1	1	0	0	0	mmu-miR-302a-5p	-0.08	-0.08	N/A
LRRC8B	ENST00000330947.2	leucine rich repeat containing 8 family, member B	326	1	1	0	0	1	mmu-miR-302a-5p	-0.08	-0.09	N/A
FAM222B	ENST00000582266.1	family with sequence similarity 222, member B	100	1	0	0	1	1	mmu-miR-302a-5p	-0.08	-0.11	N/A
HIST1H2BB	ENST00000357905.2	histone cluster 1, H2bb	5	1	0	0	1	0	mmu-miR-302a-5p	-0.08	-0.08	N/A
AC132216.1	ENST00000330381.2	HCG1785179; PRO1787; Uncharacterized protein	5	1	0	0	1	0	mmu-miR-302a-5p	-0.08	-0.08	N/A
ZNF695	ENST00000487338.2	zinc finger protein 695	123	1	1	0	0	0	mmu-miR-302a-5p	-0.08	-0.84	N/A
ZNF689	ENST00000287461.3	zinc finger protein 689	526	1	1	0	0	0	mmu-miR-302a-5p	-0.08	-0.08	N/A
MINA	ENST00000333396.7	MYC induced nuclear antigen	209	3	0	1	2	3	mmu-miR-302a-5p	-0.08	-0.19	N/A
AKTIP	ENST00000394657.7	AKT interacting protein	46	1	1	0	0	1	mmu-miR-302a-5p	-0.08	-0.24	N/A
PEX13	ENST00000295030.5	peroxisomal biogenesis factor 13	484	3	0	0	3	0	mmu-miR-302a-5p	-0.08	-0.22	N/A
LARP4	ENST00000398473.2	La ribonucleoprotein domain family, member 4	35	3	0	1	2	1	mmu-miR-302a-5p	-0.08	-0.14	N/A
LIX1	ENST00000274382.4	Lix1 homolog (chicken)	5	1	0	0	1	1	mmu-miR-302a-5p	-0.08	-0.08	N/A
ATXN7L1	ENST00000419735.3	ataxin 7-like 1	67	4	1	1	2	2	mmu-miR-302a-5p	-0.08	-0.08	N/A
HIST1H2BA	ENST00000274764.2	histone cluster 1, H2ba	5	1	0	0	1	0	mmu-miR-302a-5p	-0.08	-0.08	N/A
SAGE1	ENST00000370709.3	sarcoma antigen 1	5	1	0	0	1	0	mmu-miR-302a-5p	-0.08	-0.08	N/A
TMEM230	ENST00000379277.2	transmembrane protein 230	57	1	0	0	1	0	mmu-miR-302a-5p	-0.08	-0.08	N/A
DBR1	ENST00000260803.4	debranching RNA lariats 1	981	1	0	0	1	0	mmu-miR-302a-5p	-0.08	-0.11	N/A
PAN3	ENST00000282391.5	PAN3 poly(A) specific ribonuclease subunit homolog (S. cerevisiae)	361	2	1	1	0	0	mmu-miR-302a-5p	-0.08	-0.08	N/A
MAGT1	ENST00000358075.6	magnesium transporter 1	937	1	1	0	0	0	mmu-miR-302a-5p	-0.08	-0.09	N/A
XPO1	ENST00000401558.2	exportin 1 (CRM1 homolog, yeast)	404	2	0	1	1	1	mmu-miR-302a-5p	-0.08	-0.11	N/A
RASL11B	ENST00000248706.3	RAS-like, family 11, member B	5	3	0	1	2	0	mmu-miR-302a-5p	-0.08	-0.08	N/A
PUS7	ENST00000356362.2	pseudouridylate synthase 7 homolog (S. cerevisiae)	150	1	0	0	1	1	mmu-miR-302a-5p	-0.08	-0.1	N/A
HIST1H1T	ENST00000338379.4	histone cluster 1, H1t	5	1	0	0	1	0	mmu-miR-302a-5p	-0.08	-0.08	N/A
GYS1	ENST00000323798.3	glycogen synthase 1 (muscle)	100	1	0	0	1	0	mmu-miR-302a-5p	-0.08	-0.08	N/A
RBM27	ENST00000265271.5	RNA binding motif protein 27	130	1	0	1	0	1	mmu-miR-302a-5p	-0.08	-0.1	N/A
SEMA5A	ENST00000382496.5	sema domain, seven thrombospondin repeats (type 1 and type 1-like), transmembrane domain (TM) and short cytoplasmic domain, (semaphorin) 5A	98	4	2	0	2	0	mmu-miR-302a-5p	-0.08	-0.1	N/A
KCTD9	ENST00000221200.4	potassium channel tetramerization domain containing 9	575	2	1	1	0	1	mmu-miR-302a-5p	-0.08	-0.08	N/A
LIN28A	ENST00000326279.6	lin-28 homolog A (C. elegans)	5	1	0	1	0	0	mmu-miR-302a-5p	-0.08	-0.08	N/A
EBAG9	ENST00000337573.5	estrogen receptor binding site associated, antigen, 9	238	1	0	0	1	1	mmu-miR-302a-5p	-0.08	-0.08	N/A
ZIC2	ENST00000376335.3	Zic family member 2	1173	2	0	1	1	1	mmu-miR-302a-5p	-0.08	-0.08	N/A
VSX1	ENST00000376709.4	visual system homeobox 1	5	2	0	1	1	0	mmu-miR-302a-5p	-0.08	-0.08	N/A
RGS21	ENST00000417209.2	regulator of G-protein signaling 21	5	1	0	0	1	0	mmu-miR-302a-5p	-0.08	-0.08	N/A
SRRM2	ENST00000301740.8	serine/arginine repetitive matrix 2	5111	1	0	1	0	0	mmu-miR-302a-5p	-0.08	-0.08	N/A
SKP2	ENST00000274255.6	S-phase kinase-associated protein 2, E3 ubiquitin protein ligase	340	1	1	0	0	2	mmu-miR-302a-5p	-0.08	-0.08	N/A
UCK2	ENST00000372212.4	uridine-cytidine kinase 2	437	2	0	0	2	0	mmu-miR-302a-5p	-0.08	-0.11	N/A
FUT8	ENST00000360689.5	fucosyltransferase 8 (alpha (1,6) fucosyltransferase)	64	1	0	1	0	3	mmu-miR-302a-5p	-0.08	-0.13	N/A
VTI1B	ENST00000554659.1	vesicle transport through interaction with t-SNAREs 1B	264	3	0	1	2	1	mmu-miR-302a-5p	-0.08	-0.11	N/A
PALMD	ENST00000263174.4	palmdelphin	66	1	0	0	1	0	mmu-miR-302a-5p	-0.08	-0.08	N/A
HCN1	ENST00000303230.4	hyperpolarization activated cyclic nucleotide-gated potassium channel 1	5	3	1	1	1	4	mmu-miR-302a-5p	-0.08	-0.08	N/A
USP6	ENST00000332776.4	ubiquitin specific peptidase 6 (Tre-2 oncogene)	5	2	1	0	1	0	mmu-miR-302a-5p	-0.08	-0.08	N/A
EXOC5	ENST00000413566.2	exocyst complex component 5	242	5	1	2	2	9	mmu-miR-302a-5p	-0.08	-0.09	N/A
POU2F1	ENST00000367866.2	POU class 2 homeobox 1	83	4	1	2	1	4	mmu-miR-302a-5p	-0.08	-0.08	N/A
WDYHV1	ENST00000523984.1	WDYHV motif containing 1	32	1	0	0	1	1	mmu-miR-302a-5p	-0.08	-0.11	N/A
EFCAB2	ENST00000366523.1	EF-hand calcium binding domain 2	204	1	0	0	1	1	mmu-miR-302a-5p	-0.08	-0.09	N/A
SNX12	ENST00000374274.3	sorting nexin 12	849	1	0	1	0	0	mmu-miR-302a-5p	-0.07	-0.07	N/A
MAPK11	ENST00000330651.6	mitogen-activated protein kinase 11	9	1	0	1	0	0	mmu-miR-302a-5p	-0.07	-0.07	N/A
SNRNP48	ENST00000342415.5	small nuclear ribonucleoprotein 48kDa (U11/U12)	423	2	0	2	0	1	mmu-miR-302a-5p	-0.07	-0.16	N/A
GNPNAT1	ENST00000216410.3	glucosamine-phosphate N-acetyltransferase 1	429	1	0	1	0	0	mmu-miR-302a-5p	-0.07	-0.18	N/A
SEP15	ENST00000401030.3	Homo sapiens 15 kDa selenoprotein (SEP15), transcript variant 2, mRNA.	2047	1	0	0	1	1	mmu-miR-302a-5p	-0.07	-0.08	N/A
GTF2E2	ENST00000355904.4	general transcription factor IIE, polypeptide 2, beta 34kDa	674	1	1	0	0	0	mmu-miR-302a-5p	-0.07	-0.42	N/A
KLHL11	ENST00000319121.3	kelch-like family member 11	16	2	1	1	0	2	mmu-miR-302a-5p	-0.07	-0.11	N/A
FOXN3	ENST00000345097.4	forkhead box N3	42	2	1	1	0	2	mmu-miR-302a-5p	-0.07	-0.08	N/A
AASDHPPT	ENST00000278618.4	aminoadipate-semialdehyde dehydrogenase-phosphopantetheinyl transferase	317	1	0	1	0	0	mmu-miR-302a-5p	-0.07	-0.08	N/A
SMIM3	ENST00000526627.1	small integral membrane protein 3	3180	1	0	0	1	0	mmu-miR-302a-5p	-0.07	-0.07	N/A
TMED9	ENST00000332598.6	transmembrane emp24 protein transport domain containing 9	1751	1	0	1	0	0	mmu-miR-302a-5p	-0.07	-0.07	N/A
B3GALNT2	ENST00000366600.3	beta-1,3-N-acetylgalactosaminyltransferase 2	106	1	0	1	0	1	mmu-miR-302a-5p	-0.07	-0.08	N/A
IKBIP	ENST00000299157.4	IKBKB interacting protein	183	1	1	0	0	1	mmu-miR-302a-5p	-0.07	-0.15	N/A
PRKAR1A	ENST00000589228.1	protein kinase, cAMP-dependent, regulatory, type I, alpha	1257	1	0	1	0	4	mmu-miR-302a-5p	-0.07	-0.08	N/A
SP3	ENST00000310015.6	Sp3 transcription factor	285	4	1	0	3	2	mmu-miR-302a-5p	-0.07	-0.2	N/A
ADAL	ENST00000428046.3	adenosine deaminase-like	105	1	1	0	0	1	mmu-miR-302a-5p	-0.07	-0.28	N/A
HTR2C	ENST00000371950.3	5-hydroxytryptamine (serotonin) receptor 2C, G protein-coupled	5	1	1	0	0	1	mmu-miR-302a-5p	-0.07	-0.07	N/A
NOS2	ENST00000313735.6	nitric oxide synthase 2, inducible	5	1	0	0	1	0	mmu-miR-302a-5p	-0.07	-0.07	N/A
GPALPP1	ENST00000361121.2	GPALPP motifs containing 1	845	1	0	0	1	1	mmu-miR-302a-5p	-0.07	-0.07	N/A
ETFA	ENST00000557943.1	electron-transfer-flavoprotein, alpha polypeptide	4745	2	0	1	1	0	mmu-miR-302a-5p	-0.07	-0.12	N/A
CROT	ENST00000331536.3	carnitine O-octanoyltransferase	46	1	0	1	0	0	mmu-miR-302a-5p	-0.07	-0.07	N/A
NTNG1	ENST00000370067.1	netrin G1	5	1	0	1	0	1	mmu-miR-302a-5p	-0.07	-0.07	N/A
TIAM2	ENST00000461783.3	T-cell lymphoma invasion and metastasis 2	192	1	0	0	1	1	mmu-miR-302a-5p	-0.07	-0.07	N/A
YWHAQ	ENST00000381844.4	tyrosine 3-monooxygenase/tryptophan 5-monooxygenase activation protein, theta polypeptide	473	1	0	1	0	2	mmu-miR-302a-5p	-0.07	-0.07	N/A
ZC4H2	ENST00000545618.1	zinc finger, C4H2 domain containing	432	1	1	0	0	0	mmu-miR-302a-5p	-0.07	-0.07	N/A
RARB	ENST00000437042.2	retinoic acid receptor, beta	48	1	0	1	0	0	mmu-miR-302a-5p	-0.07	-0.07	N/A
EXOC6	ENST00000371552.4	exocyst complex component 6	261	1	0	1	0	1	mmu-miR-302a-5p	-0.07	-0.07	N/A
C11orf82	ENST00000528759.1	chromosome 11 open reading frame 82	579	1	1	0	0	1	mmu-miR-302a-5p	-0.07	-0.07	N/A
PALB2	ENST00000261584.4	partner and localizer of BRCA2	65	1	0	0	1	1	mmu-miR-302a-5p	-0.07	-0.07	N/A
DCLRE1B	ENST00000369563.3	DNA cross-link repair 1B	687	1	0	0	1	0	mmu-miR-302a-5p	-0.07	-0.07	N/A
COL14A1	ENST00000297848.3	collagen, type XIV, alpha 1	117	1	0	0	1	1	mmu-miR-302a-5p	-0.07	-0.09	N/A
CLOCK	ENST00000309964.4	clock circadian regulator	86	5	1	1	3	1	mmu-miR-302a-5p	-0.07	-0.08	N/A
ERI1	ENST00000250263.7	exoribonuclease 1	120	2	0	0	2	1	mmu-miR-302a-5p	-0.07	-0.07	N/A
COPB2	ENST00000333188.5	coatomer protein complex, subunit beta 2 (beta prime)	1066	1	0	1	0	0	mmu-miR-302a-5p	-0.07	-0.07	N/A
KIF1B	ENST00000377086.1	kinesin family member 1B	234	4	1	1	2	0	mmu-miR-302a-5p	-0.07	-0.07	N/A
FAM189B	ENST00000350210.2	family with sequence similarity 189, member B	587	1	1	0	0	0	mmu-miR-302a-5p	-0.07	-0.07	N/A
XKR4	ENST00000327381.6	XK, Kell blood group complex subunit-related family, member 4	5	3	1	2	0	2	mmu-miR-302a-5p	-0.07	-0.07	N/A
AC002451.1	ENST00000601424.1	Protein LOC100996577	5	1	0	0	1	0	mmu-miR-302a-5p	-0.07	-0.07	N/A
TUB	ENST00000305253.4	tubby bipartite transcription factor	743	4	1	1	2	0	mmu-miR-302a-5p	-0.07	-0.07	N/A
ESR1	ENST00000440973.1	estrogen receptor 1	5	3	2	0	1	0	mmu-miR-302a-5p	-0.07	-0.07	N/A
MS4A7	ENST00000358246.1	membrane-spanning 4-domains, subfamily A, member 7	5	1	0	0	1	0	mmu-miR-302a-5p	-0.07	-0.07	N/A
MKL2	ENST00000318282.5	MKL/myocardin-like 2	992	3	2	0	1	1	mmu-miR-302a-5p	-0.07	-0.07	N/A
FAM64A	ENST00000570337.2	family with sequence similarity 64, member A	392	1	0	0	1	1	mmu-miR-302a-5p	-0.07	-0.07	N/A
MOB1B	ENST00000309395.2	MOB kinase activator 1B	54	3	1	0	2	6	mmu-miR-302a-5p	-0.07	-0.07	N/A
TOB1	ENST00000499247.2	transducer of ERBB2, 1	102	1	0	0	1	0	mmu-miR-302a-5p	-0.07	-0.07	N/A
C12orf56	ENST00000543942.2	chromosome 12 open reading frame 56	5	1	0	0	1	0	mmu-miR-302a-5p	-0.07	-0.07	N/A
SLC23A1	ENST00000353963.3	solute carrier family 23 (ascorbic acid transporter), member 1	19	1	0	0	1	0	mmu-miR-302a-5p	-0.07	-0.07	N/A
CLDN20	ENST00000367165.3	claudin 20	5	1	0	0	1	0	mmu-miR-302a-5p	-0.07	-0.07	N/A
STOX2	ENST00000308497.4	storkhead box 2	379	4	0	3	1	2	mmu-miR-302a-5p	-0.07	-0.07	N/A
CTHRC1	ENST00000330295.5	collagen triple helix repeat containing 1	1504	1	0	0	1	1	mmu-miR-302a-5p	-0.07	-0.07	N/A
CXXC4	ENST00000394767.2	CXXC finger protein 4	121	2	0	1	1	2	mmu-miR-302a-5p	-0.07	-0.08	N/A
SYDE2	ENST00000341460.5	synapse defective 1, Rho GTPase, homolog 2 (C. elegans)	72	1	0	1	0	1	mmu-miR-302a-5p	-0.07	-0.08	N/A
MSL1	ENST00000398532.4	male-specific lethal 1 homolog (Drosophila)	4715	1	0	1	0	0	mmu-miR-302a-5p	-0.07	-0.07	N/A
ZSCAN20	ENST00000361328.3	zinc finger and SCAN domain containing 20	55	1	0	1	0	0	mmu-miR-302a-5p	-0.07	-0.07	N/A
TEX26	ENST00000380473.3	testis expressed 26	5	1	0	0	1	0	mmu-miR-302a-5p	-0.07	-0.07	N/A
ZNF202	ENST00000336139.4	zinc finger protein 202	704	1	0	1	0	0	mmu-miR-302a-5p	-0.07	-0.07	N/A
IQCB1	ENST00000310864.6	IQ motif containing B1	45	1	0	0	1	0	mmu-miR-302a-5p	-0.07	-0.07	N/A
EIF1AX	ENST00000379607.5	eukaryotic translation initiation factor 1A, X-linked	277	1	0	1	0	3	mmu-miR-302a-5p	-0.07	-0.07	N/A
HCST	ENST00000246551.4	hematopoietic cell signal transducer	6	1	0	0	1	0	mmu-miR-302a-5p	-0.07	-0.08	N/A
FKBP1A	ENST00000400137.4	FK506 binding protein 1A, 12kDa	72	1	0	0	1	0	mmu-miR-302a-5p	-0.07	-0.07	N/A
AKAP5	ENST00000394718.4	A kinase (PRKA) anchor protein 5	75	2	0	1	1	0	mmu-miR-302a-5p	-0.07	-0.08	N/A
LRRC58	ENST00000295628.3	leucine rich repeat containing 58	940	2	0	1	1	0	mmu-miR-302a-5p	-0.07	-0.07	N/A
ITM2B	ENST00000378565.5	integral membrane protein 2B	10367	2	1	0	1	1	mmu-miR-302a-5p	-0.07	-0.24	N/A
KRTAP3-2	ENST00000391587.1	keratin associated protein 3-2	5	1	0	0	1	1	mmu-miR-302a-5p	-0.07	-0.07	N/A
AHCYL1	ENST00000369799.5	adenosylhomocysteinase-like 1	1279	2	0	0	2	2	mmu-miR-302a-5p	-0.07	-0.07	N/A
C21orf62	ENST00000536776.1	chromosome 21 open reading frame 62	5	1	0	1	0	0	mmu-miR-302a-5p	-0.07	-0.07	N/A
CAMTA1	ENST00000473578.1	calmodulin binding transcription activator 1	1674	1	0	0	1	0	mmu-miR-302a-5p	-0.07	-0.16	N/A
C1orf116	ENST00000359470.5	chromosome 1 open reading frame 116	17	1	1	0	0	0	mmu-miR-302a-5p	-0.07	-0.09	N/A
CLVS1	ENST00000518592.1	clavesin 1	5	1	0	0	1	2	mmu-miR-302a-5p	-0.07	-0.07	N/A
TMA16	ENST00000358572.5	translation machinery associated 16 homolog (S. cerevisiae)	34	1	0	0	1	0	mmu-miR-302a-5p	-0.07	-0.12	N/A
LCOR	ENST00000371103.3	ligand dependent nuclear receptor corepressor	94	4	1	1	2	2	mmu-miR-302a-5p	-0.07	-0.07	N/A
TMEM56	ENST00000370203.4	transmembrane protein 56	113	4	1	0	3	4	mmu-miR-302a-5p	-0.07	-0.08	N/A
MKI67	ENST00000368653.3	antigen identified by monoclonal antibody Ki-67	468	1	0	1	0	0	mmu-miR-302a-5p	-0.07	-0.07	N/A
JHDM1D	ENST00000397560.2	jumonji C domain containing histone demethylase 1 homolog D (S. cerevisiae)	470	7	0	0	7	3	mmu-miR-302a-5p	-0.07	-0.07	N/A
NOB1	ENST00000268802.5	NIN1/RPN12 binding protein 1 homolog (S. cerevisiae)	127	1	0	1	0	0	mmu-miR-302a-5p	-0.07	-0.13	N/A
MLF1	ENST00000355893.5	myeloid leukemia factor 1	458	1	0	0	1	0	mmu-miR-302a-5p	-0.07	-0.08	N/A
C11orf74	ENST00000534635.1	chromosome 11 open reading frame 74	57	2	1	1	0	1	mmu-miR-302a-5p	-0.07	-0.25	N/A
ATP5S	ENST00000245448.6	ATP synthase, H+ transporting, mitochondrial Fo complex, subunit s (factor B)	310	2	0	0	2	1	mmu-miR-302a-5p	-0.07	-0.08	N/A
ATXN7	ENST00000295900.6	ataxin 7	264	3	2	1	0	1	mmu-miR-302a-5p	-0.07	-0.08	N/A
AKNAD1	ENST00000370001.3	AKNA domain containing 1	5	1	0	0	1	0	mmu-miR-302a-5p	-0.07	-0.07	N/A
ABHD12	ENST00000339157.5	abhydrolase domain containing 12	3572	1	0	0	1	0	mmu-miR-302a-5p	-0.07	-0.07	N/A
USF1	ENST00000368020.1	upstream transcription factor 1	5	1	0	0	1	0	mmu-miR-302a-5p	-0.07	-0.07	N/A
ZKSCAN8	ENST00000330236.6	zinc finger with KRAB and SCAN domains 8	281	2	1	0	1	0	mmu-miR-302a-5p	-0.06	-0.07	N/A
ANKRD49	ENST00000544253.1	ankyrin repeat domain 49	32	1	0	0	1	2	mmu-miR-302a-5p	-0.06	-0.13	N/A
THBS2	ENST00000366787.3	thrombospondin 2	372	1	0	1	0	1	mmu-miR-302a-5p	-0.06	-0.07	N/A
FIBIN	ENST00000318627.2	fin bud initiation factor homolog (zebrafish)	135	1	0	0	1	1	mmu-miR-302a-5p	-0.06	-0.06	N/A
CNOT7	ENST00000361272.4	CCR4-NOT transcription complex, subunit 7	415	1	0	0	1	0	mmu-miR-302a-5p	-0.06	-0.06	N/A
KIAA1524	ENST00000295746.8	KIAA1524	498	2	1	0	1	1	mmu-miR-302a-5p	-0.06	-0.26	N/A
TP53INP2	ENST00000374810.3	tumor protein p53 inducible nuclear protein 2	12	2	0	1	1	0	mmu-miR-302a-5p	-0.06	-0.06	N/A
UAP1	ENST00000367926.4	UDP-N-acteylglucosamine pyrophosphorylase 1	1738	1	0	0	1	1	mmu-miR-302a-5p	-0.06	-0.06	N/A
SLC4A10	ENST00000415876.2	solute carrier family 4, sodium bicarbonate transporter, member 10	5	1	0	1	0	1	mmu-miR-302a-5p	-0.06	-0.06	N/A
GMNC	ENST00000442080.1	geminin coiled-coil domain containing	19	1	0	1	0	0	mmu-miR-302a-5p	-0.06	-0.06	N/A
EWSR1	ENST00000397938.2	EWS RNA-binding protein 1	8833	2	0	0	2	0	mmu-miR-302a-5p	-0.06	-0.06	N/A
NDUFAF6	ENST00000396113.1	NADH dehydrogenase (ubiquinone) complex I, assembly factor 6	420	1	1	0	0	1	mmu-miR-302a-5p	-0.06	-0.32	N/A
ARL6	ENST00000463745.1	ADP-ribosylation factor-like 6	275	1	1	0	0	3	mmu-miR-302a-5p	-0.06	-0.12	N/A
HIF1A	ENST00000323441.6	hypoxia inducible factor 1, alpha subunit (basic helix-loop-helix transcription factor)	1955	2	0	0	2	3	mmu-miR-302a-5p	-0.06	-0.1	N/A
ASCC3	ENST00000369162.2	activating signal cointegrator 1 complex subunit 3	159	1	0	1	0	1	mmu-miR-302a-5p	-0.06	-0.17	N/A
SUB1	ENST00000265073.4	SUB1 homolog (S. cerevisiae)	242	2	1	1	0	1	mmu-miR-302a-5p	-0.06	-0.2	N/A
ONECUT2	ENST00000491143.2	one cut homeobox 2	847	3	0	1	2	4	mmu-miR-302a-5p	-0.06	-0.07	N/A
GPR137C	ENST00000321662.6	G protein-coupled receptor 137C	110	1	0	1	0	1	mmu-miR-302a-5p	-0.06	-0.07	N/A
RPA2	ENST00000373912.3	replication protein A2, 32kDa	1002	1	0	1	0	0	mmu-miR-302a-5p	-0.06	-0.06	N/A
NUDT4	ENST00000337179.5	nudix (nucleoside diphosphate linked moiety X)-type motif 4	41	1	0	0	1	0	mmu-miR-302a-5p	-0.06	-0.06	N/A
FAM150B	ENST00000403610.4	family with sequence similarity 150, member B	7	1	0	0	1	0	mmu-miR-302a-5p	-0.06	-0.06	N/A
C3orf52	ENST00000264848.5	chromosome 3 open reading frame 52	402	2	0	0	2	0	mmu-miR-302a-5p	-0.06	-0.06	N/A
AMOTL2	ENST00000249883.5	angiomotin like 2	78	1	0	1	0	0	mmu-miR-302a-5p	-0.06	-0.06	N/A
IQCH	ENST00000358767.3	IQ motif containing H	46	2	1	0	1	1	mmu-miR-302a-5p	-0.06	-0.09	N/A
DNAJA1	ENST00000330899.4	DnaJ (Hsp40) homolog, subfamily A, member 1	789	1	0	0	1	1	mmu-miR-302a-5p	-0.06	-0.08	N/A
SERBP1	ENST00000370994.4	SERPINE1 mRNA binding protein 1	926	1	1	0	0	0	mmu-miR-302a-5p	-0.06	-0.07	N/A
FGD4	ENST00000427716.2	FYVE, RhoGEF and PH domain containing 4	38	7	0	1	6	3	mmu-miR-302a-5p	-0.06	-0.08	N/A
RBBP4	ENST00000373493.5	retinoblastoma binding protein 4	486	3	0	1	2	0	mmu-miR-302a-5p	-0.06	-0.06	N/A
ZNF621	ENST00000339296.5	zinc finger protein 621	39	1	0	0	1	0	mmu-miR-302a-5p	-0.06	-0.08	N/A
HELLS	ENST00000394036.1	helicase, lymphoid-specific	329	1	0	0	1	0	mmu-miR-302a-5p	-0.06	-0.07	N/A
KIAA2018	ENST00000316407.4	KIAA2018	23	1	0	0	1	2	mmu-miR-302a-5p	-0.06	-0.06	N/A
TMEM33	ENST00000504986.1	transmembrane protein 33	1470	2	0	1	1	2	mmu-miR-302a-5p	-0.06	-0.1	N/A
CCDC47	ENST00000225726.5	coiled-coil domain containing 47	1484	2	0	2	0	1	mmu-miR-302a-5p	-0.06	-0.34	N/A
SLC31A2	ENST00000259392.3	solute carrier family 31 (copper transporter), member 2	110	2	0	0	2	0	mmu-miR-302a-5p	-0.06	-0.07	N/A
IGF2	ENST00000381395.1	insulin-like growth factor 2 (somatomedin A)	1371	1	0	0	1	0	mmu-miR-302a-5p	-0.06	-0.06	N/A
SDC1	ENST00000254351.4	syndecan 1	3152	1	0	1	0	0	mmu-miR-302a-5p	-0.06	-0.1	N/A
BBX	ENST00000415149.2	bobby sox homolog (Drosophila)	141	2	0	0	2	3	mmu-miR-302a-5p	-0.06	-0.06	N/A
ZBTB37	ENST00000367701.5	zinc finger and BTB domain containing 37	213	5	0	1	4	5	mmu-miR-302a-5p	-0.06	-0.07	N/A
CXorf56	ENST00000320339.4	chromosome X open reading frame 56	279	2	0	0	2	0	mmu-miR-302a-5p	-0.06	-0.07	N/A
SPRTN	ENST00000391858.4	SprT-like N-terminal domain	1128	1	0	1	0	0	mmu-miR-302a-5p	-0.06	-0.07	N/A
ASXL2	ENST00000435504.4	additional sex combs like 2 (Drosophila)	139	3	1	1	1	5	mmu-miR-302a-5p	-0.06	-0.06	N/A
PRDM10	ENST00000358825.5	PR domain containing 10	68	2	2	0	0	2	mmu-miR-302a-5p	-0.06	-0.06	N/A
L2HGDH	ENST00000267436.4	L-2-hydroxyglutarate dehydrogenase	893	2	0	0	2	1	mmu-miR-302a-5p	-0.06	-0.07	N/A
CTNNA3	ENST00000433211.2	catenin (cadherin-associated protein), alpha 3	5	3	1	1	1	2	mmu-miR-302a-5p	-0.06	-0.06	N/A
HEBP2	ENST00000607197.1	heme binding protein 2	252	1	1	0	0	0	mmu-miR-302a-5p	-0.06	-0.33	N/A
PRMT10	ENST00000322396.6	protein arginine methyltransferase 10 (putative)	71	1	0	1	0	1	mmu-miR-302a-5p	-0.06	-0.11	N/A
RNPEP	ENST00000295640.4	arginyl aminopeptidase (aminopeptidase B)	203	1	1	0	0	1	mmu-miR-302a-5p	-0.06	-0.6	N/A
NETO2	ENST00000562435.1	neuropilin (NRP) and tolloid (TLL)-like 2	723	4	1	0	3	5	mmu-miR-302a-5p	-0.06	-0.11	N/A
GLO1	ENST00000373365.4	glyoxalase I	1773	1	0	0	1	0	mmu-miR-302a-5p	-0.06	-0.06	N/A
AGO3	ENST00000373191.4	argonaute RISC catalytic component 3	198	8	3	3	2	2	mmu-miR-302a-5p	-0.06	-0.17	N/A
HMGN1	ENST00000380749.5	high mobility group nucleosome binding domain 1	375	1	0	0	1	1	mmu-miR-302a-5p	-0.06	-0.06	N/A
HTR2A	ENST00000378688.4	5-hydroxytryptamine (serotonin) receptor 2A, G protein-coupled	5	2	0	1	1	1	mmu-miR-302a-5p	-0.06	-0.06	N/A
PATE3	ENST00000445202.1	prostate and testis expressed 3	5	1	0	0	1	0	mmu-miR-302a-5p	-0.06	-0.06	N/A
ELMO2	ENST00000290246.6	engulfment and cell motility 2	22	1	0	1	0	0	mmu-miR-302a-5p	-0.06	-0.06	N/A
SNAPC3	ENST00000380821.3	small nuclear RNA activating complex, polypeptide 3, 50kDa	2406	1	0	0	1	2	mmu-miR-302a-5p	-0.06	-0.08	N/A
RELN	ENST00000428762.1	reelin	252	2	0	1	1	2	mmu-miR-302a-5p	-0.06	-0.06	N/A
MARCH1	ENST00000274056.7	membrane-associated ring finger (C3HC4) 1, E3 ubiquitin protein ligase	5	1	0	0	1	1	mmu-miR-302a-5p	-0.06	-0.06	N/A
DAZ4	ENST00000382290.3	deleted in azoospermia 4	5	3	0	0	3	0	mmu-miR-302a-5p	-0.06	-0.06	N/A
SPG21	ENST00000204566.2	spastic paraplegia 21 (autosomal recessive, Mast syndrome)	227	1	0	0	1	0	mmu-miR-302a-5p	-0.06	-0.06	N/A
CHST1	ENST00000308064.2	carbohydrate (keratan sulfate Gal-6) sulfotransferase 1	5	2	0	1	1	0	mmu-miR-302a-5p	-0.06	-0.07	N/A
C4orf36	ENST00000473559.1	chromosome 4 open reading frame 36	5	1	0	0	1	0	mmu-miR-302a-5p	-0.06	-0.06	N/A
WDR20	ENST00000335263.5	WD repeat domain 20	288	1	0	0	1	1	mmu-miR-302a-5p	-0.06	-0.07	N/A
CYR61	ENST00000451137.2	cysteine-rich, angiogenic inducer, 61	2690	1	0	0	1	0	mmu-miR-302a-5p	-0.06	-0.06	N/A
NAP1L5	ENST00000323061.5	nucleosome assembly protein 1-like 5	28	2	0	1	1	0	mmu-miR-302a-5p	-0.06	-0.08	N/A
SLC30A7	ENST00000370112.4	solute carrier family 30 (zinc transporter), member 7	204	1	0	1	0	1	mmu-miR-302a-5p	-0.06	-0.1	N/A
APIP	ENST00000395787.3	APAF1 interacting protein	185	2	0	0	2	1	mmu-miR-302a-5p	-0.06	-0.32	N/A
PCSK1	ENST00000311106.3	proprotein convertase subtilisin/kexin type 1	83	1	1	0	0	1	mmu-miR-302a-5p	-0.06	-0.1	N/A
RBMXL2	ENST00000306904.5	RNA binding motif protein, X-linked-like 2	5	1	0	0	1	0	mmu-miR-302a-5p	-0.06	-0.06	N/A
DMRT1	ENST00000382276.3	doublesex and mab-3 related transcription factor 1	5	1	0	0	1	0	mmu-miR-302a-5p	-0.06	-0.06	N/A
ACKR3	ENST00000272928.3	atypical chemokine receptor 3	991	1	0	0	1	1	mmu-miR-302a-5p	-0.06	-0.06	N/A
ALDOB	ENST00000374855.4	aldolase B, fructose-bisphosphate	5	1	0	0	1	0	mmu-miR-302a-5p	-0.06	-0.06	N/A
EID2	ENST00000390658.2	EP300 interacting inhibitor of differentiation 2	1085	1	0	0	1	0	mmu-miR-302a-5p	-0.06	-0.06	N/A
ELF2	ENST00000394235.2	E74-like factor 2 (ets domain transcription factor)	26	2	0	1	1	1	mmu-miR-302a-5p	-0.06	-0.06	N/A
PHF1	ENST00000374512.3	PHD finger protein 1	19	1	0	0	1	0	mmu-miR-302a-5p	-0.06	-0.06	N/A
TMX1	ENST00000457354.2	thioredoxin-related transmembrane protein 1	3176	1	0	0	1	0	mmu-miR-302a-5p	-0.06	-0.06	N/A
DNM3	ENST00000367731.1	dynamin 3	59	2	2	0	0	1	mmu-miR-302a-5p	-0.06	-0.06	N/A
HEBP1	ENST00000014930.4	heme binding protein 1	2855	1	0	0	1	0	mmu-miR-302a-5p	-0.06	-0.06	N/A
GRB2	ENST00000392563.1	growth factor receptor-bound protein 2	2660	1	0	1	0	0	mmu-miR-302a-5p	-0.06	-0.06	N/A
ZBTB8A	ENST00000316459.4	zinc finger and BTB domain containing 8A	287	1	0	0	1	0	mmu-miR-302a-5p	-0.06	-0.07	N/A
SH3GL2	ENST00000380607.4	SH3-domain GRB2-like 2	125	2	0	2	0	0	mmu-miR-302a-5p	-0.06	-0.06	N/A
C9orf152	ENST00000400613.4	chromosome 9 open reading frame 152	5	1	0	1	0	0	mmu-miR-302a-5p	-0.06	-0.06	N/A
OTUD7B	ENST00000369135.4	OTU domain containing 7B	299	2	1	0	1	4	mmu-miR-302a-5p	-0.06	-0.07	N/A
PNN	ENST00000216832.4	pinin, desmosome associated protein	858	1	0	1	0	0	mmu-miR-302a-5p	-0.06	-0.11	N/A
KRTAP9-2	ENST00000377721.3	keratin associated protein 9-2	5	1	0	0	1	0	mmu-miR-302a-5p	-0.06	-0.06	N/A
DTD1	ENST00000377452.3	D-tyrosyl-tRNA deacylase 1	58	1	0	0	1	0	mmu-miR-302a-5p	-0.06	-0.06	N/A
SLC6A14	ENST00000371900.4	solute carrier family 6 (amino acid transporter), member 14	5	2	0	0	2	0	mmu-miR-302a-5p	-0.06	-0.06	N/A
LRCH2	ENST00000317135.8	leucine-rich repeats and calponin homology (CH) domain containing 2	52	1	0	0	1	1	mmu-miR-302a-5p	-0.06	-0.06	N/A
DAZL	ENST00000250863.8	deleted in azoospermia-like	5	3	0	0	3	0	mmu-miR-302a-5p	-0.06	-0.06	N/A
PAIP2	ENST00000394795.2	poly(A) binding protein interacting protein 2	2034	1	0	1	0	0	mmu-miR-302a-5p	-0.06	-0.22	N/A
USP45	ENST00000392738.2	ubiquitin specific peptidase 45	491	2	0	1	1	1	mmu-miR-302a-5p	-0.06	-0.06	N/A
RBBP7	ENST00000380087.2	retinoblastoma binding protein 7	270	1	0	0	1	0	mmu-miR-302a-5p	-0.06	-0.06	N/A
FAHD2A	ENST00000233379.4	fumarylacetoacetate hydrolase domain containing 2A	9	2	0	1	1	0	mmu-miR-302a-5p	-0.06	-0.1	N/A
TEK	ENST00000380036.4	TEK tyrosine kinase, endothelial	1007	1	0	0	1	0	mmu-miR-302a-5p	-0.06	-0.06	N/A
WIF1	ENST00000286574.4	WNT inhibitory factor 1	28	1	0	1	0	0	mmu-miR-302a-5p	-0.06	-0.06	N/A
KIFC3	ENST00000465878.2	kinesin family member C3	65	1	0	0	1	0	mmu-miR-302a-5p	-0.06	-0.06	N/A
LAMP3	ENST00000265598.3	lysosomal-associated membrane protein 3	11	1	0	0	1	0	mmu-miR-302a-5p	-0.06	-0.06	N/A
WNT2	ENST00000265441.3	wingless-type MMTV integration site family member 2	5	1	0	1	0	0	mmu-miR-302a-5p	-0.06	-0.06	N/A
ADGB	ENST00000367493.3	androglobin	5	1	0	1	0	0	mmu-miR-302a-5p	-0.06	-0.06	N/A
TENM4	ENST00000278550.7	teneurin transmembrane protein 4	34	1	0	0	1	0	mmu-miR-302a-5p	-0.06	-0.06	N/A
PIK3CD	ENST00000536656.1	phosphatidylinositol-4,5-bisphosphate 3-kinase, catalytic subunit delta	5	1	0	1	0	0	mmu-miR-302a-5p	-0.06	-0.06	N/A
STK32B	ENST00000282908.5	serine/threonine kinase 32B	196	1	0	1	0	0	mmu-miR-302a-5p	-0.06	-0.06	N/A
SEC61A2	ENST00000379020.4	Sec61 alpha 2 subunit (S. cerevisiae)	105	1	0	0	1	0	mmu-miR-302a-5p	-0.06	-0.13	N/A
KAZALD1	ENST00000370200.5	Kazal-type serine peptidase inhibitor domain 1	186	1	0	1	0	1	mmu-miR-302a-5p	-0.06	-0.08	N/A
PJA2	ENST00000361189.2	praja ring finger 2, E3 ubiquitin protein ligase	220	2	1	0	1	0	mmu-miR-302a-5p	-0.06	-0.07	N/A
FAM204A	ENST00000369183.4	family with sequence similarity 204, member A	296	1	0	0	1	3	mmu-miR-302a-5p	-0.06	-0.06	N/A
RHOQ	ENST00000238738.4	ras homolog family member Q	179	1	0	1	0	0	mmu-miR-302a-5p	-0.06	-0.07	N/A
AGO1	ENST00000373204.4	argonaute RISC catalytic component 1	402	3	1	1	1	2	mmu-miR-302a-5p	-0.06	-0.06	N/A
FIGN	ENST00000333129.3	fidgetin	10	3	2	0	1	3	mmu-miR-302a-5p	-0.06	-0.07	N/A
TSNAX	ENST00000366639.4	translin-associated factor X	936	1	0	1	0	0	mmu-miR-302a-5p	-0.06	-0.06	N/A
PIK3AP1	ENST00000339364.5	phosphoinositide-3-kinase adaptor protein 1	14	1	0	1	0	0	mmu-miR-302a-5p	-0.06	-0.06	N/A
STON2	ENST00000267540.2	stonin 2	40	4	0	2	2	4	mmu-miR-302a-5p	-0.06	-0.09	N/A
TUBA1B	ENST00000336023.5	tubulin, alpha 1b	60880	1	0	0	1	0	mmu-miR-302a-5p	-0.06	-0.06	N/A
RUNDC3B	ENST00000338056.3	RUN domain containing 3B	41	1	0	1	0	0	mmu-miR-302a-5p	-0.06	-0.06	N/A
FAF1	ENST00000396153.2	Fas (TNFRSF6) associated factor 1	428	4	0	3	1	0	mmu-miR-302a-5p	-0.06	-0.14	N/A
IGSF1	ENST00000370900.1	immunoglobulin superfamily, member 1	416	1	0	0	1	0	mmu-miR-302a-5p	-0.06	-0.06	N/A
PTCHD1	ENST00000379361.4	patched domain containing 1	59	2	0	1	1	4	mmu-miR-302a-5p	-0.06	-0.06	N/A
PLAGL1	ENST00000360537.2	pleiomorphic adenoma gene-like 1	40	2	0	0	2	1	mmu-miR-302a-5p	-0.06	-0.06	N/A
ADAM28	ENST00000265769.4	ADAM metallopeptidase domain 28	5	1	0	0	1	1	mmu-miR-302a-5p	-0.06	-0.06	N/A
RAB30	ENST00000533486.1	RAB30, member RAS oncogene family	274	3	0	2	1	2	mmu-miR-302a-5p	-0.05	-0.09	N/A
PAK3	ENST00000372007.5	p21 protein (Cdc42/Rac)-activated kinase 3	8	5	1	0	4	6	mmu-miR-302a-5p	-0.05	-0.07	N/A
GTDC1	ENST00000392869.2	glycosyltransferase-like domain containing 1	241	3	0	1	2	1	mmu-miR-302a-5p	-0.05	-0.07	N/A
B4GALT1	ENST00000379731.4	UDP-Gal:betaGlcNAc beta 1,4- galactosyltransferase, polypeptide 1	2265	1	0	1	0	0	mmu-miR-302a-5p	-0.05	-0.06	N/A
TGFB2	ENST00000366930.4	transforming growth factor, beta 2	157	3	1	2	0	2	mmu-miR-302a-5p	-0.05	-0.11	N/A
HIST1H3C	ENST00000540144.1	histone cluster 1, H3c	87	1	0	0	1	0	mmu-miR-302a-5p	-0.05	-0.06	N/A
TULP4	ENST00000367094.2	tubby like protein 4	93	1	0	0	1	2	mmu-miR-302a-5p	-0.05	-0.06	N/A
FSD1L	ENST00000374710.3	fibronectin type III and SPRY domain containing 1-like	16	2	0	0	2	6	mmu-miR-302a-5p	-0.05	-0.09	N/A
TMPRSS11BNL	ENST00000432593.3	TMPRSS11B N-terminal like	5	2	0	2	0	1	mmu-miR-302a-5p	-0.05	-0.05	N/A
SF1	ENST00000377390.3	splicing factor 1	17473	1	0	0	1	0	mmu-miR-302a-5p	-0.05	-0.05	N/A
ELMOD2	ENST00000323570.3	ELMO/CED-12 domain containing 2	32	1	0	0	1	0	mmu-miR-302a-5p	-0.05	-0.05	N/A
SETD7	ENST00000274031.3	SET domain containing (lysine methyltransferase) 7	76	2	1	0	1	1	mmu-miR-302a-5p	-0.05	-0.06	N/A
FAM53C	ENST00000513056.1	family with sequence similarity 53, member C	592	1	0	1	0	2	mmu-miR-302a-5p	-0.05	-0.06	N/A
CACNA2D1	ENST00000356860.3	calcium channel, voltage-dependent, alpha 2/delta subunit 1	418	1	0	1	0	2	mmu-miR-302a-5p	-0.05	-0.06	N/A
C12orf23	ENST00000548125.1	chromosome 12 open reading frame 23	602	1	0	0	1	2	mmu-miR-302a-5p	-0.05	-0.1	N/A
HNRNPA2B1	ENST00000354667.4	heterogeneous nuclear ribonucleoprotein A2/B1	25319	3	0	0	3	2	mmu-miR-302a-5p	-0.05	-0.07	N/A
AP005482.1	ENST00000400514.2	Uncharacterized protein	44	1	0	0	1	1	mmu-miR-302a-5p	-0.05	-0.08	N/A
SGPP2	ENST00000321276.7	sphingosine-1-phosphate phosphatase 2	182	3	0	2	1	0	mmu-miR-302a-5p	-0.05	-0.07	N/A
SUCO	ENST00000367723.4	SUN domain containing ossification factor	86	1	0	1	0	3	mmu-miR-302a-5p	-0.05	-0.06	N/A
GDI2	ENST00000380191.4	GDP dissociation inhibitor 2	664	1	0	0	1	0	mmu-miR-302a-5p	-0.05	-0.06	N/A
TMED7	ENST00000456936.3	transmembrane emp24 protein transport domain containing 7	1571	2	1	0	1	1	mmu-miR-302a-5p	-0.05	-0.23	N/A
DMRTC1	ENST00000290273.5	DMRT-like family C1	5	1	0	0	1	1	mmu-miR-302a-5p	-0.05	-0.05	N/A
TRPC1	ENST00000273482.6	transient receptor potential cation channel, subfamily C, member 1	18	2	1	1	0	0	mmu-miR-302a-5p	-0.05	-0.05	N/A
SMC1B	ENST00000357450.4	structural maintenance of chromosomes 1B	5	1	1	0	0	1	mmu-miR-302a-5p	-0.05	-0.05	N/A
HRNR	ENST00000368801.2	hornerin	5	2	0	1	1	0	mmu-miR-302a-5p	-0.05	-0.05	N/A
CLN5	ENST00000377453.3	ceroid-lipofuscinosis, neuronal 5	184	1	0	1	0	0	mmu-miR-302a-5p	-0.05	-0.05	N/A
ZNF263	ENST00000219069.5	zinc finger protein 263	593	1	0	1	0	3	mmu-miR-302a-5p	-0.05	-0.05	N/A
HOXC4	ENST00000430889.2	Homeobox protein Hox-C4	508	1	0	0	1	3	mmu-miR-302a-5p	-0.05	-0.05	N/A
SLC41A2	ENST00000258538.3	solute carrier family 41 (magnesium transporter), member 2	224	1	0	1	0	3	mmu-miR-302a-5p	-0.05	-0.09	N/A
GCNT2	ENST00000316170.3	glucosaminyl (N-acetyl) transferase 2, I-branching enzyme (I blood group)	651	1	1	0	0	0	mmu-miR-302a-5p	-0.05	-0.05	N/A
THBS1	ENST00000260356.5	thrombospondin 1	46844	1	0	1	0	0	mmu-miR-302a-5p	-0.05	-0.06	N/A
C5orf15	ENST00000231512.3	chromosome 5 open reading frame 15	988	1	0	0	1	0	mmu-miR-302a-5p	-0.05	-0.05	N/A
MBNL3	ENST00000370839.3	muscleblind-like splicing regulator 3	593	4	1	1	2	6	mmu-miR-302a-5p	-0.05	-0.08	N/A
ACLY	ENST00000352035.2	ATP citrate lyase	5900	2	0	0	2	1	mmu-miR-302a-5p	-0.05	-0.06	N/A
SRSF10	ENST00000343255.5	serine/arginine-rich splicing factor 10	1920	3	0	0	3	3	mmu-miR-302a-5p	-0.05	-0.06	N/A
PNISR	ENST00000369239.5	PNN-interacting serine/arginine-rich protein	600	2	0	1	1	3	mmu-miR-302a-5p	-0.05	-0.06	N/A
CCL11	ENST00000305869.3	chemokine (C-C motif) ligand 11	12	1	0	0	1	0	mmu-miR-302a-5p	-0.05	-0.05	N/A
IYD	ENST00000344419.3	iodotyrosine deiodinase	5	1	0	1	0	2	mmu-miR-302a-5p	-0.05	-0.05	N/A
LRRCC1	ENST00000360375.3	leucine rich repeat and coiled-coil centrosomal protein 1	118	2	0	0	2	0	mmu-miR-302a-5p	-0.05	-0.06	N/A
RBM23	ENST00000555209.1	RNA binding motif protein 23	1540	1	0	0	1	1	mmu-miR-302a-5p	-0.05	-0.11	N/A
NRP1	ENST00000374875.1	neuropilin 1	586	2	1	0	1	0	mmu-miR-302a-5p	-0.05	-0.05	N/A
RBPMS2	ENST00000560606.1	RNA binding protein with multiple splicing 2	34	1	1	0	0	0	mmu-miR-302a-5p	-0.05	-0.23	N/A
FOXN4	ENST00000355216.1	forkhead box N4	16	1	0	1	0	0	mmu-miR-302a-5p	-0.05	-0.07	N/A
HMGCR	ENST00000287936.4	3-hydroxy-3-methylglutaryl-CoA reductase	1385	1	1	0	0	0	mmu-miR-302a-5p	-0.05	-0.23	N/A
FUT10	ENST00000327671.5	fucosyltransferase 10 (alpha (1,3) fucosyltransferase)	124	1	1	0	0	1	mmu-miR-302a-5p	-0.05	-0.17	N/A
DPYSL3	ENST00000398514.3	dihydropyrimidinase-like 3	5209	1	0	0	1	0	mmu-miR-302a-5p	-0.05	-0.05	N/A
NRXN3	ENST00000281127.7	neurexin 3	14	2	1	0	1	1	mmu-miR-302a-5p	-0.05	-0.08	N/A
OLFML2B	ENST00000294794.3	olfactomedin-like 2B	5	1	0	0	1	0	mmu-miR-302a-5p	-0.05	-0.05	N/A
ICK	ENST00000350082.5	intestinal cell (MAK-like) kinase	18	1	1	0	0	1	mmu-miR-302a-5p	-0.05	-0.05	N/A
MAGEC3	ENST00000536088.1	melanoma antigen family C, 3	5	1	0	0	1	0	mmu-miR-302a-5p	-0.05	-0.05	N/A
FAM13C	ENST00000373867.3	family with sequence similarity 13, member C	343	1	0	1	0	1	mmu-miR-302a-5p	-0.05	-0.05	N/A
RORA	ENST00000335670.6	RAR-related orphan receptor A	102	3	1	1	1	2	mmu-miR-302a-5p	-0.05	-0.06	N/A
MARVELD2	ENST00000325631.5	MARVEL domain containing 2	227	3	0	1	2	0	mmu-miR-302a-5p	-0.05	-0.06	N/A
IRF2	ENST00000393593.3	interferon regulatory factor 2	420	2	0	0	2	0	mmu-miR-302a-5p	-0.05	-0.06	N/A
ZNF597	ENST00000301744.4	zinc finger protein 597	159	2	0	1	1	1	mmu-miR-302a-5p	-0.05	-0.07	N/A
XYLT1	ENST00000261381.6	xylosyltransferase I	159	4	0	1	3	2	mmu-miR-302a-5p	-0.05	-0.05	N/A
HIST1H3F	ENST00000446824.2	histone cluster 1, H3f	22	1	0	0	1	0	mmu-miR-302a-5p	-0.05	-0.05	N/A
RORB	ENST00000376896.3	RAR-related orphan receptor B	5	3	0	2	1	2	mmu-miR-302a-5p	-0.05	-0.05	N/A
ENSG00000270466	ENST00000605106.1	Uncharacterized protein	101	1	0	1	0	0	mmu-miR-302a-5p	-0.05	-0.05	N/A
KIAA2022	ENST00000055682.6	KIAA2022	5	3	1	0	2	3	mmu-miR-302a-5p	-0.05	-0.05	N/A
CSMD3	ENST00000343508.3	CUB and Sushi multiple domains 3	5	3	1	0	2	0	mmu-miR-302a-5p	-0.05	-0.05	N/A
PRKG1	ENST00000373985.1	protein kinase, cGMP-dependent, type I	12	3	1	0	2	2	mmu-miR-302a-5p	-0.05	-0.05	N/A
PTN	ENST00000393083.2	pleiotrophin	11	1	0	0	1	0	mmu-miR-302a-5p	-0.05	-0.05	N/A
KCNJ6	ENST00000609713.1	potassium inwardly-rectifying channel, subfamily J, member 6	5	3	1	0	2	3	mmu-miR-302a-5p	-0.05	-0.05	N/A
VPS13B	ENST00000395996.1	vacuolar protein sorting 13 homolog B (yeast)	262	3	1	0	2	1	mmu-miR-302a-5p	-0.05	-0.05	N/A
P2RY13	ENST00000325602.5	purinergic receptor P2Y, G-protein coupled, 13	5	1	1	0	0	1	mmu-miR-302a-5p	-0.05	-0.05	N/A
ST8SIA1	ENST00000396037.4	ST8 alpha-N-acetyl-neuraminide alpha-2,8-sialyltransferase 1	5	3	0	2	1	0	mmu-miR-302a-5p	-0.05	-0.05	N/A
MKRN3	ENST00000314520.3	makorin ring finger protein 3	18	1	0	0	1	0	mmu-miR-302a-5p	-0.05	-0.05	N/A
HDC	ENST00000267845.3	histidine decarboxylase	5	1	0	1	0	0	mmu-miR-302a-5p	-0.05	-0.05	N/A
TMEM243	ENST00000257637.3	transmembrane protein 243, mitochondrial	25	1	0	0	1	0	mmu-miR-302a-5p	-0.05	-0.05	N/A
SPRY3	ENST00000302805.2	sprouty homolog 3 (Drosophila)	5	3	1	0	2	0	mmu-miR-302a-5p	-0.05	-0.05	N/A
PSMD12	ENST00000356126.3	proteasome (prosome, macropain) 26S subunit, non-ATPase, 12	399	2	0	1	1	1	mmu-miR-302a-5p	-0.05	-0.13	N/A
IRF6	ENST00000367021.3	interferon regulatory factor 6	28	2	1	0	1	1	mmu-miR-302a-5p	-0.05	-0.12	N/A
PIP5KL1	ENST00000388747.4	phosphatidylinositol-4-phosphate 5-kinase-like 1	12	1	0	1	0	0	mmu-miR-302a-5p	-0.05	-0.08	N/A
USP47	ENST00000339865.5	ubiquitin specific peptidase 47	665	2	0	1	1	0	mmu-miR-302a-5p	-0.05	-0.06	N/A
MTX3	ENST00000509852.1	metaxin 3	304	3	1	0	2	1	mmu-miR-302a-5p	-0.05	-0.05	N/A
ZBTB38	ENST00000514251.1	zinc finger and BTB domain containing 38	1270	3	0	2	1	2	mmu-miR-302a-5p	-0.05	-0.05	N/A
LSAMP	ENST00000490035.2	limbic system-associated membrane protein	19	3	0	0	3	1	mmu-miR-302a-5p	-0.05	-0.06	N/A
MIB1	ENST00000261537.6	mindbomb E3 ubiquitin protein ligase 1	897	3	1	2	0	6	mmu-miR-302a-5p	-0.05	-0.08	N/A
GULP1	ENST00000409843.1	GULP, engulfment adaptor PTB domain containing 1	196	1	0	0	1	2	mmu-miR-302a-5p	-0.05	-0.05	N/A
RBMS2	ENST00000262031.5	RNA binding motif, single stranded interacting protein 2	451	1	1	0	0	0	mmu-miR-302a-5p	-0.05	-0.08	N/A
PURB	ENST00000395699.2	purine-rich element binding protein B	497	4	0	0	4	1	mmu-miR-302a-5p	-0.05	-0.07	N/A
CCDC43	ENST00000457422.2	coiled-coil domain containing 43	36	1	0	0	1	1	mmu-miR-302a-5p	-0.05	-0.05	N/A
HDX	ENST00000297977.5	highly divergent homeobox	20	3	1	1	1	2	mmu-miR-302a-5p	-0.05	-0.07	N/A
RLIM	ENST00000332687.6	ring finger protein, LIM domain interacting	662	1	1	0	0	2	mmu-miR-302a-5p	-0.05	-0.05	N/A
C7orf60	ENST00000297145.4	chromosome 7 open reading frame 60	39	3	0	2	1	0	mmu-miR-302a-5p	-0.05	-0.07	N/A
IMPG1	ENST00000369963.3	interphotoreceptor matrix proteoglycan 1	5	3	0	0	3	3	mmu-miR-302a-5p	-0.05	-0.05	N/A
OGN	ENST00000262551.4	osteoglycin	5	1	0	0	1	1	mmu-miR-302a-5p	-0.05	-0.05	N/A
AC010441.1	ENST00000600109.1		3180	1	0	0	1	0	mmu-miR-302a-5p	-0.05	-0.05	N/A
RDH10	ENST00000240285.5	retinol dehydrogenase 10 (all-trans)	640	1	0	1	0	0	mmu-miR-302a-5p	-0.05	-0.05	N/A
PDS5B	ENST00000315596.10	PDS5, regulator of cohesion maintenance, homolog B (S. cerevisiae)	1493	1	0	0	1	0	mmu-miR-302a-5p	-0.05	-0.05	N/A
WNK1	ENST00000315939.6	WNK lysine deficient protein kinase 1	950	1	0	0	1	4	mmu-miR-302a-5p	-0.05	-0.05	N/A
PGM2L1	ENST00000298198.4	phosphoglucomutase 2-like 1	183	4	1	0	3	0	mmu-miR-302a-5p	-0.05	-0.08	N/A
CD72	ENST00000396757.1	CD72 molecule	7	1	0	0	1	0	mmu-miR-302a-5p	-0.05	-0.05	N/A
DIDO1	ENST00000266070.4	death inducer-obliterator 1	1279	2	0	1	1	1	mmu-miR-302a-5p	-0.05	-0.05	N/A
EYA4	ENST00000367895.5	eyes absent homolog 4 (Drosophila)	242	3	1	0	2	0	mmu-miR-302a-5p	-0.05	-0.05	N/A
TCEB1	ENST00000518127.1	transcription elongation factor B (SIII), polypeptide 1 (15kDa, elongin C)	637	3	0	1	2	1	mmu-miR-302a-5p	-0.05	-0.2	N/A
GPATCH11	ENST00000409774.1	G patch domain containing 11	113	1	0	1	0	0	mmu-miR-302a-5p	-0.05	-0.05	N/A
NOS3	ENST00000297494.3	nitric oxide synthase 3 (endothelial cell)	229	1	0	0	1	0	mmu-miR-302a-5p	-0.05	-0.05	N/A
HMGCLL1	ENST00000274901.4	3-hydroxymethyl-3-methylglutaryl-CoA lyase-like 1	11	2	0	0	2	0	mmu-miR-302a-5p	-0.05	-0.05	N/A
MOB4	ENST00000233892.4	MOB family member 4, phocein	123	1	0	0	1	2	mmu-miR-302a-5p	-0.05	-0.05	N/A
METTL2A	ENST00000311506.5	methyltransferase like 2A	14	1	0	0	1	0	mmu-miR-302a-5p	-0.05	-0.14	N/A
MAN2A1	ENST00000261483.4	mannosidase, alpha, class 2A, member 1	1521	1	0	0	1	0	mmu-miR-302a-5p	-0.05	-0.05	N/A
LYRM5	ENST00000556402.1	LYR motif containing 5	40	1	0	1	0	0	mmu-miR-302a-5p	-0.05	-0.23	N/A
INHBA	ENST00000242208.4	inhibin, beta A	1260	3	1	0	2	1	mmu-miR-302a-5p	-0.05	-0.05	N/A
PCNP	ENST00000296024.5	PEST proteolytic signal containing nuclear protein	944	1	0	0	1	1	mmu-miR-302a-5p	-0.05	-0.07	N/A
PHTF2	ENST00000416283.2	putative homeodomain transcription factor 2	1730	4	0	2	2	4	mmu-miR-302a-5p	-0.05	-0.15	N/A
BLOC1S6	ENST00000220531.3	biogenesis of lysosomal organelles complex-1, subunit 6, pallidin	1754	1	0	0	1	1	mmu-miR-302a-5p	-0.05	-0.05	N/A
FAM169A	ENST00000380515.3	family with sequence similarity 169, member A	90	1	0	0	1	1	mmu-miR-302a-5p	-0.05	-0.05	N/A
TRABD2B	ENST00000606738.2	TraB domain containing 2B	244	4	0	2	2	2	mmu-miR-302a-5p	-0.05	-0.06	N/A
CBLN2	ENST00000585159.1	cerebellin 2 precursor	23	4	2	0	2	0	mmu-miR-302a-5p	-0.05	-0.29	N/A
ARHGAP5	ENST00000345122.3	Rho GTPase activating protein 5	757	3	0	1	2	3	mmu-miR-302a-5p	-0.05	-0.05	N/A
ZBTB41	ENST00000367405.4	zinc finger and BTB domain containing 41	33	3	0	2	1	6	mmu-miR-302a-5p	-0.05	-0.05	N/A
DIAPH2	ENST00000324765.8	diaphanous-related formin 2	91	3	1	0	2	1	mmu-miR-302a-5p	-0.05	-0.05	N/A
C2orf16	ENST00000408964.2	chromosome 2 open reading frame 16	5	1	0	0	1	0	mmu-miR-302a-5p	-0.05	-0.05	N/A
GNA14	ENST00000341700.6	guanine nucleotide binding protein (G protein), alpha 14	5	1	0	0	1	1	mmu-miR-302a-5p	-0.05	-0.05	N/A
FLRT3	ENST00000378053.3	fibronectin leucine rich transmembrane protein 3	11	1	0	0	1	1	mmu-miR-302a-5p	-0.05	-0.05	N/A
HLF	ENST00000226067.5	hepatic leukemia factor	15	1	0	1	0	0	mmu-miR-302a-5p	-0.05	-0.06	N/A
AMER2	ENST00000357816.2	APC membrane recruitment protein 2	7	4	1	0	3	0	mmu-miR-302a-5p	-0.05	-0.06	N/A
PARVG	ENST00000444313.3	parvin, gamma	5	1	0	1	0	0	mmu-miR-302a-5p	-0.05	-0.05	N/A
SAMD12	ENST00000409003.4	sterile alpha motif domain containing 12	57	1	0	1	0	1	mmu-miR-302a-5p	-0.05	-0.05	N/A
RUNX1T1	ENST00000523629.1	runt-related transcription factor 1; translocated to, 1 (cyclin D-related)	9	3	0	1	2	3	mmu-miR-302a-5p	-0.05	-0.05	N/A
NRK	ENST00000243300.9	Nik related kinase	5	2	0	1	1	2	mmu-miR-302a-5p	-0.05	-0.05	N/A
SLC16A4	ENST00000437429.2	solute carrier family 16, member 4	19	1	0	0	1	0	mmu-miR-302a-5p	-0.05	-0.06	N/A
RCOR1	ENST00000262241.6	REST corepressor 1	403	1	0	1	0	3	mmu-miR-302a-5p	-0.04	-0.04	N/A
DUOX1	ENST00000321429.4	dual oxidase 1	5	1	1	0	0	0	mmu-miR-302a-5p	-0.04	-0.04	N/A
RWDD2A	ENST00000369724.4	RWD domain containing 2A	286	1	0	0	1	1	mmu-miR-302a-5p	-0.04	-0.05	N/A
PPP2CB	ENST00000221138.4	protein phosphatase 2, catalytic subunit, beta isozyme	11	1	0	0	1	0	mmu-miR-302a-5p	-0.04	-0.04	N/A
CNGA2	ENST00000329903.4	cyclic nucleotide gated channel alpha 2	5	1	0	0	1	0	mmu-miR-302a-5p	-0.04	-0.04	N/A
C10orf55	ENST00000409178.1	chromosome 10 open reading frame 55	5	1	0	1	0	0	mmu-miR-302a-5p	-0.04	-0.04	N/A
SLC2A3	ENST00000075120.7	solute carrier family 2 (facilitated glucose transporter), member 3	5	2	0	0	2	1	mmu-miR-302a-5p	-0.04	-0.04	N/A
ARHGEF28	ENST00000426542.2	Rho guanine nucleotide exchange factor (GEF) 28	423	1	0	0	1	0	mmu-miR-302a-5p	-0.04	-0.05	N/A
CTBP1	ENST00000382952.3	C-terminal binding protein 1	573	1	0	1	0	0	mmu-miR-302a-5p	-0.04	-0.04	N/A
C11orf1	ENST00000260276.3	chromosome 11 open reading frame 1	18	1	0	1	0	0	mmu-miR-302a-5p	-0.04	-0.17	N/A
ACSL4	ENST00000469796.2	acyl-CoA synthetase long-chain family member 4	229	2	0	1	1	4	mmu-miR-302a-5p	-0.04	-0.05	N/A
NAP1L1	ENST00000261182.8	nucleosome assembly protein 1-like 1	9072	1	1	0	0	1	mmu-miR-302a-5p	-0.04	-0.23	N/A
RSF1	ENST00000308488.6	remodeling and spacing factor 1	216	4	0	1	3	2	mmu-miR-302a-5p	-0.04	-0.05	N/A
SGCD	ENST00000435422.3	sarcoglycan, delta (35kDa dystrophin-associated glycoprotein)	39	2	1	0	1	2	mmu-miR-302a-5p	-0.04	-0.06	N/A
TMEM92	ENST00000300433.3	transmembrane protein 92	46	1	0	0	1	0	mmu-miR-302a-5p	-0.04	-0.07	N/A
PANX3	ENST00000284288.2	pannexin 3	5	1	0	0	1	0	mmu-miR-302a-5p	-0.04	-0.04	N/A
ARHGAP8	ENST00000336963.4	Rho GTPase activating protein 8	74	1	0	0	1	0	mmu-miR-302a-5p	-0.04	-0.04	N/A
DNAJB9	ENST00000249356.3	DnaJ (Hsp40) homolog, subfamily B, member 9	282	1	0	0	1	0	mmu-miR-302a-5p	-0.04	-0.06	N/A
CLP1	ENST00000533682.1	cleavage and polyadenylation factor I subunit 1	208	1	0	0	1	0	mmu-miR-302a-5p	-0.04	-0.04	N/A
FAM192A	ENST00000309137.8	family with sequence similarity 192, member A	502	1	1	0	0	0	mmu-miR-302a-5p	-0.04	-0.24	N/A
SMIM13	ENST00000416247.2	small integral membrane protein 13	199	1	0	1	0	2	mmu-miR-302a-5p	-0.04	-0.1	N/A
RAP2C	ENST00000342983.2	RAP2C, member of RAS oncogene family	604	1	0	0	1	1	mmu-miR-302a-5p	-0.04	-0.05	N/A
CAV2	ENST00000222693.4	caveolin 2	1191	1	0	0	1	1	mmu-miR-302a-5p	-0.04	-0.06	N/A
GPSM2	ENST00000406462.2	G-protein signaling modulator 2	227	1	1	0	0	1	mmu-miR-302a-5p	-0.04	-0.15	N/A
ACAP2	ENST00000326793.6	ArfGAP with coiled-coil, ankyrin repeat and PH domains 2	253	3	1	0	2	1	mmu-miR-302a-5p	-0.04	-0.05	N/A
FAM188A	ENST00000378036.1	family with sequence similarity 188, member A	326	1	1	0	0	0	mmu-miR-302a-5p	-0.04	-0.42	N/A
FAM46D	ENST00000538312.1	family with sequence similarity 46, member D	5	2	0	0	2	1	mmu-miR-302a-5p	-0.04	-0.04	N/A
VOPP1	ENST00000285279.5	vesicular, overexpressed in cancer, prosurvival protein 1	82	2	0	1	1	1	mmu-miR-302a-5p	-0.04	-0.04	N/A
WHSC1L1	ENST00000317025.8	Wolf-Hirschhorn syndrome candidate 1-like 1	481	1	0	1	0	1	mmu-miR-302a-5p	-0.04	-0.06	N/A
CCNK	ENST00000389879.5	cyclin K	1777	1	0	0	1	1	mmu-miR-302a-5p	-0.04	-0.04	N/A
KHDRBS2	ENST00000281156.4	KH domain containing, RNA binding, signal transduction associated 2	5	1	0	0	1	0	mmu-miR-302a-5p	-0.04	-0.04	N/A
CSDE1	ENST00000339438.6	cold shock domain containing E1, RNA-binding	435	1	0	0	1	0	mmu-miR-302a-5p	-0.04	-0.04	N/A
VASP	ENST00000245932.6	vasodilator-stimulated phosphoprotein	1627	1	0	0	1	0	mmu-miR-302a-5p	-0.04	-0.04	N/A
FBXL4	ENST00000369244.2	F-box and leucine-rich repeat protein 4	321	2	0	2	0	1	mmu-miR-302a-5p	-0.04	-0.08	N/A
KIAA1456	ENST00000524591.2	KIAA1456	24	3	1	0	2	1	mmu-miR-302a-5p	-0.04	-0.05	N/A
B3GALT1	ENST00000392690.3	UDP-Gal:betaGlcNAc beta 1,3-galactosyltransferase, polypeptide 1	35	2	2	0	0	3	mmu-miR-302a-5p	-0.04	-0.15	N/A
ZNF407	ENST00000299687.5	zinc finger protein 407	42	1	1	0	0	1	mmu-miR-302a-5p	-0.04	-0.06	N/A
MALT1	ENST00000348428.3	mucosa associated lymphoid tissue lymphoma translocation gene 1	295	1	0	0	1	0	mmu-miR-302a-5p	-0.04	-0.07	N/A
USP51	ENST00000500968.3	ubiquitin specific peptidase 51	26	2	0	0	2	3	mmu-miR-302a-5p	-0.04	-0.04	N/A
COG2	ENST00000366669.4	component of oligomeric golgi complex 2	276	1	0	0	1	0	mmu-miR-302a-5p	-0.04	-0.04	N/A
NFIA	ENST00000403491.3	nuclear factor I/A	5	3	0	1	2	1	mmu-miR-302a-5p	-0.04	-0.04	N/A
PBRM1	ENST00000356770.4	polybromo 1	689	3	0	1	2	3	mmu-miR-302a-5p	-0.04	-0.04	N/A
ASCL4	ENST00000342331.4	achaete-scute complex homolog 4 (Drosophila)	5	1	0	0	1	0	mmu-miR-302a-5p	-0.04	-0.04	N/A
ITGB8	ENST00000222573.4	integrin, beta 8	17	2	0	1	1	2	mmu-miR-302a-5p	-0.04	-0.06	N/A
PPP4R4	ENST00000328839.3	protein phosphatase 4, regulatory subunit 4	20	1	1	0	0	2	mmu-miR-302a-5p	-0.04	-0.43	N/A
GTF3C3	ENST00000263956.3	general transcription factor IIIC, polypeptide 3, 102kDa	248	1	0	0	1	0	mmu-miR-302a-5p	-0.04	-0.08	N/A
KIAA1549L	ENST00000321505.4	KIAA1549-like	117	2	2	0	0	0	mmu-miR-302a-5p	-0.04	-0.06	N/A
USP4	ENST00000351842.4	ubiquitin specific peptidase 4 (proto-oncogene)	253	1	1	0	0	0	mmu-miR-302a-5p	-0.04	-0.23	N/A
INPP4B	ENST00000513000.1	inositol polyphosphate-4-phosphatase, type II, 105kDa	43	5	1	1	3	4	mmu-miR-302a-5p	-0.04	-0.08	N/A
EPS15	ENST00000371730.2	epidermal growth factor receptor pathway substrate 15	325	1	0	1	0	1	mmu-miR-302a-5p	-0.04	-0.04	N/A
TACR1	ENST00000305249.5	tachykinin receptor 1	5	1	0	1	0	0	mmu-miR-302a-5p	-0.04	-0.04	N/A
ALK	ENST00000389048.3	anaplastic lymphoma receptor tyrosine kinase	5	1	0	0	1	0	mmu-miR-302a-5p	-0.04	-0.04	N/A
CABS1	ENST00000273936.5	calcium-binding protein, spermatid-specific 1	5	1	0	0	1	0	mmu-miR-302a-5p	-0.04	-0.04	N/A
FAM171B	ENST00000304698.5	family with sequence similarity 171, member B	5	3	0	1	2	3	mmu-miR-302a-5p	-0.04	-0.04	N/A
C6orf211	ENST00000367294.3	chromosome 6 open reading frame 211	65	1	0	1	0	1	mmu-miR-302a-5p	-0.04	-0.04	N/A
RNF144A	ENST00000320892.6	ring finger protein 144A	124	1	1	0	0	1	mmu-miR-302a-5p	-0.04	-0.04	N/A
BRCA1	ENST00000468300.1	breast cancer 1, early onset	396	1	0	0	1	0	mmu-miR-302a-5p	-0.04	-0.04	N/A
SIX1	ENST00000247182.6	SIX homeobox 1	1264	2	0	0	2	1	mmu-miR-302a-5p	-0.04	-0.21	N/A
PAPD4	ENST00000453514.1	PAP associated domain containing 4	434	1	0	0	1	1	mmu-miR-302a-5p	-0.04	-0.04	N/A
ENPP4	ENST00000321037.4	ectonucleotide pyrophosphatase/phosphodiesterase 4 (putative)	114	3	0	0	3	2	mmu-miR-302a-5p	-0.04	-0.05	N/A
CYLD	ENST00000540145.1	cylindromatosis (turban tumor syndrome)	696	3	0	1	2	1	mmu-miR-302a-5p	-0.04	-0.11	N/A
ZNF207	ENST00000394670.4	zinc finger protein 207	839	3	1	0	2	7	mmu-miR-302a-5p	-0.04	-0.05	N/A
ZBTB20	ENST00000462705.1	zinc finger and BTB domain containing 20	5	3	0	1	2	3	mmu-miR-302a-5p	-0.04	-0.07	N/A
SCAI	ENST00000336505.6	suppressor of cancer cell invasion	74	5	1	0	4	5	mmu-miR-302a-5p	-0.04	-0.07	N/A
KBTBD8	ENST00000295568.4	kelch repeat and BTB (POZ) domain containing 8	22	2	1	0	1	1	mmu-miR-302a-5p	-0.04	-0.04	N/A
PCDH19	ENST00000420881.2	protocadherin 19	7	3	0	1	2	2	mmu-miR-302a-5p	-0.04	-0.04	N/A
SRRM1	ENST00000323848.9	serine/arginine repetitive matrix 1	7	1	0	0	1	0	mmu-miR-302a-5p	-0.04	-0.04	N/A
SLC24A1	ENST00000261892.6	solute carrier family 24 (sodium/potassium/calcium exchanger), member 1	92	2	1	0	1	0	mmu-miR-302a-5p	-0.04	-0.04	N/A
DST	ENST00000312431.6	dystonin	439	2	0	2	0	2	mmu-miR-302a-5p	-0.04	-0.04	N/A
IQGAP2	ENST00000274364.6	IQ motif containing GTPase activating protein 2	588	1	0	0	1	0	mmu-miR-302a-5p	-0.04	-0.04	N/A
KCNB1	ENST00000371741.4	potassium voltage-gated channel, Shab-related subfamily, member 1	5	2	1	0	1	0	mmu-miR-302a-5p	-0.04	-0.04	N/A
FER	ENST00000281092.4	fer (fps/fes related) tyrosine kinase	665	2	1	0	1	1	mmu-miR-302a-5p	-0.04	-0.04	N/A
PEG3	ENST00000423103.2	paternally expressed 3	5	2	1	0	1	1	mmu-miR-302a-5p	-0.04	-0.04	N/A
CBL	ENST00000264033.4	Cbl proto-oncogene, E3 ubiquitin protein ligase	309	3	0	1	2	2	mmu-miR-302a-5p	-0.04	-0.04	N/A
SYT2	ENST00000367267.1	synaptotagmin II	5	2	0	2	0	1	mmu-miR-302a-5p	-0.04	-0.04	N/A
RFX7	ENST00000423270.1	regulatory factor X, 7	1049	2	0	1	1	3	mmu-miR-302a-5p	-0.04	-0.04	N/A
PAX3	ENST00000350526.4	paired box 3	7	3	0	1	2	0	mmu-miR-302a-5p	-0.04	-0.04	N/A
PLD5	ENST00000536534.2	phospholipase D family, member 5	5	3	0	1	2	2	mmu-miR-302a-5p	-0.04	-0.04	N/A
LEPR	ENST00000371060.3	leptin receptor	169	2	1	0	1	0	mmu-miR-302a-5p	-0.04	-0.04	N/A
KCNH8	ENST00000328405.2	potassium voltage-gated channel, subfamily H (eag-related), member 8	5	3	0	1	2	0	mmu-miR-302a-5p	-0.04	-0.04	N/A
MPP7	ENST00000375732.1	membrane protein, palmitoylated 7 (MAGUK p55 subfamily member 7)	50	1	1	0	0	0	mmu-miR-302a-5p	-0.04	-0.07	N/A
SON	ENST00000290239.6	SON DNA binding protein	161	3	0	1	2	0	mmu-miR-302a-5p	-0.04	-0.04	N/A
VCPIP1	ENST00000310421.4	valosin containing protein (p97)/p47 complex interacting protein 1	228	2	1	1	0	7	mmu-miR-302a-5p	-0.04	-0.05	N/A
CBX1	ENST00000393408.3	chromobox homolog 1	26	1	0	1	0	0	mmu-miR-302a-5p	-0.04	-0.22	N/A
ARL2BP	ENST00000219204.3	ADP-ribosylation factor-like 2 binding protein	450	1	0	0	1	1	mmu-miR-302a-5p	-0.04	-0.04	N/A
NAMPT	ENST00000222553.3	nicotinamide phosphoribosyltransferase	375	4	0	0	4	2	mmu-miR-302a-5p	-0.04	-0.04	N/A
MCUR1	ENST00000379170.4	mitochondrial calcium uniporter regulator 1	129	2	1	0	1	3	mmu-miR-302a-5p	-0.04	-0.04	N/A
JAG1	ENST00000254958.5	jagged 1	421	1	1	0	0	4	mmu-miR-302a-5p	-0.04	-0.04	N/A
ARHGAP28	ENST00000419673.2	Rho GTPase activating protein 28	31	3	1	0	2	1	mmu-miR-302a-5p	-0.04	-0.05	N/A
ZKSCAN1	ENST00000324306.6	zinc finger with KRAB and SCAN domains 1	1314	3	0	1	2	3	mmu-miR-302a-5p	-0.04	-0.04	N/A
PLD1	ENST00000342215.6	phospholipase D1, phosphatidylcholine-specific	128	2	1	0	1	1	mmu-miR-302a-5p	-0.04	-0.04	N/A
TRAPPC10	ENST00000291574.4	trafficking protein particle complex 10	302	2	0	0	2	1	mmu-miR-302a-5p	-0.04	-0.06	N/A
SLC7A2	ENST00000494857.1	solute carrier family 7 (cationic amino acid transporter, y+ system), member 2	1233	4	0	0	4	4	mmu-miR-302a-5p	-0.04	-0.04	N/A
HNRNPK	ENST00000376281.4	heterogeneous nuclear ribonucleoprotein K	124	1	0	0	1	0	mmu-miR-302a-5p	-0.04	-0.04	N/A
RPS6KL1	ENST00000555647.1	ribosomal protein S6 kinase-like 1	9	1	1	0	0	0	mmu-miR-302a-5p	-0.04	-0.04	N/A
TSC22D1	ENST00000458659.2	TSC22 domain family, member 1	4146	1	0	0	1	0	mmu-miR-302a-5p	-0.04	-0.04	N/A
SMCR8	ENST00000406438.3	Smith-Magenis syndrome chromosome region, candidate 8	219	2	1	0	1	1	mmu-miR-302a-5p	-0.04	-0.04	N/A
SERPINB2	ENST00000299502.4	serpin peptidase inhibitor, clade B (ovalbumin), member 2	41	1	0	0	1	0	mmu-miR-302a-5p	-0.04	-0.07	N/A
ZNF449	ENST00000339249.4	zinc finger protein 449	345	1	0	0	1	0	mmu-miR-302a-5p	-0.04	-0.04	N/A
CCDC89	ENST00000316398.3	coiled-coil domain containing 89	11	1	0	0	1	2	mmu-miR-302a-5p	-0.04	-0.04	N/A
INTS2	ENST00000444766.3	integrator complex subunit 2	109	3	0	1	2	1	mmu-miR-302a-5p	-0.04	-0.04	N/A
RBM41	ENST00000372487.1	RNA binding motif protein 41	41	2	0	1	1	1	mmu-miR-302a-5p	-0.04	-0.05	N/A
GLRB	ENST00000541722.1	glycine receptor, beta	118	2	0	0	2	1	mmu-miR-302a-5p	-0.04	-0.04	N/A
SPRY2	ENST00000377102.1	sprouty homolog 2 (Drosophila)	139	1	0	0	1	0	mmu-miR-302a-5p	-0.04	-0.05	N/A
PPM1D	ENST00000305921.3	protein phosphatase, Mg2+/Mn2+ dependent, 1D	896	1	0	0	1	1	mmu-miR-302a-5p	-0.04	-0.04	N/A
ABL2	ENST00000502732.1	c-abl oncogene 2, non-receptor tyrosine kinase	892	3	0	1	2	3	mmu-miR-302a-5p	-0.04	-0.04	N/A
HUS1	ENST00000258774.5	HUS1 checkpoint homolog (S. pombe)	442	1	0	0	1	1	mmu-miR-302a-5p	-0.04	-0.04	N/A
HEATR3	ENST00000299192.7	HEAT repeat containing 3	119	1	0	0	1	0	mmu-miR-302a-5p	-0.04	-0.08	N/A
POGZ	ENST00000392723.1	pogo transposable element with ZNF domain	170	1	0	0	1	0	mmu-miR-302a-5p	-0.04	-0.04	N/A
C12orf40	ENST00000324616.5	chromosome 12 open reading frame 40	5	1	0	0	1	0	mmu-miR-302a-5p	-0.04	-0.04	N/A
USP48	ENST00000400301.1	ubiquitin specific peptidase 48	3036	2	0	1	1	1	mmu-miR-302a-5p	-0.04	-0.06	N/A
ESCO2	ENST00000305188.8	establishment of sister chromatid cohesion N-acetyltransferase 2	157	1	0	1	0	1	mmu-miR-302a-5p	-0.04	-0.07	N/A
FBXO36	ENST00000373652.3	F-box protein 36	5	1	0	0	1	0	mmu-miR-302a-5p	-0.04	-0.04	N/A
PGP	ENST00000333503.7	phosphoglycolate phosphatase	153	1	0	0	1	1	mmu-miR-302a-5p	-0.04	-0.04	N/A
NAIP	ENST00000517649.1	NLR family, apoptosis inhibitory protein	5	1	0	1	0	0	mmu-miR-302a-5p	-0.04	-0.04	N/A
ZNF711	ENST00000360700.4	zinc finger protein 711	5614	2	1	0	1	3	mmu-miR-302a-5p	-0.04	-0.05	N/A
SERPINB13	ENST00000344731.5	serpin peptidase inhibitor, clade B (ovalbumin), member 13	5	1	0	0	1	0	mmu-miR-302a-5p	-0.04	-0.04	N/A
RPRD2	ENST00000539519.1	regulation of nuclear pre-mRNA domain containing 2	280	1	0	0	1	2	mmu-miR-302a-5p	-0.04	-0.08	N/A
UBE2D4	ENST00000222402.3	ubiquitin-conjugating enzyme E2D 4 (putative)	20	3	0	1	2	1	mmu-miR-302a-5p	-0.04	-0.11	N/A
KIAA1324L	ENST00000450689.2	KIAA1324-like	181	2	0	2	0	3	mmu-miR-302a-5p	-0.04	-0.08	N/A
SHOX2	ENST00000490689.2	short stature homeobox 2	66	1	0	1	0	0	mmu-miR-302a-5p	-0.04	-0.06	N/A
TEF	ENST00000266304.4	thyrotrophic embryonic factor	60	2	1	0	1	2	mmu-miR-302a-5p	-0.04	-0.04	N/A
OSTF1	ENST00000346234.6	osteoclast stimulating factor 1	107	1	0	0	1	2	mmu-miR-302a-5p	-0.04	-0.07	N/A
ATP11A	ENST00000487903.1	ATPase, class VI, type 11A	731	2	1	0	1	2	mmu-miR-302a-5p	-0.04	-0.04	N/A
FAM210B	ENST00000371384.3	family with sequence similarity 210, member B	55	1	0	0	1	1	mmu-miR-302a-5p	-0.04	-0.09	N/A
VAMP3	ENST00000054666.6	vesicle-associated membrane protein 3	515	4	0	0	4	0	mmu-miR-302a-5p	-0.04	-0.05	N/A
REL	ENST00000295025.8	v-rel avian reticuloendotheliosis viral oncogene homolog	116	1	0	1	0	3	mmu-miR-302a-5p	-0.04	-0.04	N/A
NHLRC2	ENST00000369301.3	NHL repeat containing 2	368	2	1	0	1	1	mmu-miR-302a-5p	-0.04	-0.04	N/A
HSPE1-MOB4	ENST00000604458.1	HSPE1-MOB4 readthrough	123	1	0	0	1	2	mmu-miR-302a-5p	-0.04	-0.04	N/A
TMEM65	ENST00000297632.6	transmembrane protein 65	769	3	0	1	2	3	mmu-miR-302a-5p	-0.04	-0.08	N/A
CREB3L2	ENST00000330387.6	cAMP responsive element binding protein 3-like 2	2872	2	0	2	0	0	mmu-miR-302a-5p	-0.04	-0.04	N/A
FRK	ENST00000606080.1	fyn-related kinase	37	5	0	1	4	0	mmu-miR-302a-5p	-0.04	-0.08	N/A
DSC3	ENST00000434452.1	desmocollin 3	390	1	1	0	0	0	mmu-miR-302a-5p	-0.04	-0.04	N/A
FAM122B	ENST00000370790.1	family with sequence similarity 122B	334	1	0	0	1	2	mmu-miR-302a-5p	-0.04	-0.08	N/A
ATF7IP	ENST00000261168.4	activating transcription factor 7 interacting protein	667	2	1	0	1	4	mmu-miR-302a-5p	-0.04	-0.04	N/A
CPSF1	ENST00000349769.3	cleavage and polyadenylation specific factor 1, 160kDa	13	1	1	0	0	0	mmu-miR-302a-5p	-0.04	-0.33	N/A
SNX11	ENST00000393405.2	sorting nexin 11	20	1	0	0	1	0	mmu-miR-302a-5p	-0.04	-0.04	N/A
AP3S2	ENST00000336418.4	adaptor-related protein complex 3, sigma 2 subunit	985	2	0	1	1	0	mmu-miR-302a-5p	-0.04	-0.05	N/A
DUSP8	ENST00000397374.3	dual specificity phosphatase 8	26	1	0	1	0	2	mmu-miR-302a-5p	-0.04	-0.04	N/A
MMP16	ENST00000286614.6	matrix metallopeptidase 16 (membrane-inserted)	12	5	0	2	3	2	mmu-miR-302a-5p	-0.04	-0.07	N/A
PRDM8	ENST00000504452.1	PR domain containing 8	634	1	0	1	0	0	mmu-miR-302a-5p	-0.04	-0.04	N/A
P2RY10	ENST00000171757.2	purinergic receptor P2Y, G-protein coupled, 10	5	2	0	0	2	2	mmu-miR-302a-5p	-0.04	-0.06	N/A
PAPOLB	ENST00000404991.1	poly(A) polymerase beta (testis specific)	5	1	0	1	0	0	mmu-miR-302a-5p	-0.04	-0.04	N/A
RHOU	ENST00000366691.3	ras homolog family member U	3519	1	0	1	0	2	mmu-miR-302a-5p	-0.04	-0.04	N/A
NKX2-1	ENST00000354822.5	NK2 homeobox 1	9	2	0	0	2	0	mmu-miR-302a-5p	-0.04	-0.05	N/A
TMEM232	ENST00000429839.2	transmembrane protein 232	5	1	0	1	0	0	mmu-miR-302a-5p	-0.04	-0.04	N/A
AMOTL1	ENST00000317837.9	angiomotin like 1	712	2	1	0	1	1	mmu-miR-302a-5p	-0.04	-0.04	N/A
DCP1A	ENST00000607628.1	decapping mRNA 1A	87	2	0	1	1	2	mmu-miR-302a-5p	-0.04	-0.04	N/A
PPP1R3G	ENST00000405617.2	protein phosphatase 1, regulatory subunit 3G	29	1	0	0	1	0	mmu-miR-302a-5p	-0.04	-0.05	N/A
SLC30A4	ENST00000261867.4	solute carrier family 30 (zinc transporter), member 4	19	3	1	0	2	1	mmu-miR-302a-5p	-0.04	-0.05	N/A
RGS4	ENST00000531057.1	regulator of G-protein signaling 4	489	1	0	0	1	1	mmu-miR-302a-5p	-0.04	-0.04	N/A
MDFIC	ENST00000393486.1	MyoD family inhibitor domain containing	601	5	1	0	4	3	mmu-miR-302a-5p	-0.04	-0.12	N/A
SAMD4A	ENST00000392067.3	sterile alpha motif domain containing 4A	449	3	0	1	2	2	mmu-miR-302a-5p	-0.04	-0.04	N/A
VPS13A	ENST00000360280.3	vacuolar protein sorting 13 homolog A (S. cerevisiae)	110	1	0	0	1	3	mmu-miR-302a-5p	-0.04	-0.06	N/A
LRP2BP	ENST00000362004.3	LRP2 binding protein	5	1	0	1	0	2	mmu-miR-302a-5p	-0.04	-0.04	N/A
DAZ2	ENST00000382449.1	deleted in azoospermia 2	5	3	0	0	3	0	mmu-miR-302a-5p	-0.04	-0.04	N/A
MATR3	ENST00000510056.1	matrin 3	216	1	0	1	0	0	mmu-miR-302a-5p	-0.04	-0.04	N/A
ZRANB3	ENST00000401392.1	zinc finger, RAN-binding domain containing 3	26	1	0	0	1	0	mmu-miR-302a-5p	-0.04	-0.04	N/A
POMGNT1	ENST00000396420.3	protein O-linked mannose N-acetylglucosaminyltransferase 1 (beta 1,2-)	2123	1	0	1	0	0	mmu-miR-302a-5p	-0.04	-0.04	N/A
KLHL23	ENST00000392647.2	kelch-like family member 23	791	1	0	0	1	1	mmu-miR-302a-5p	-0.04	-0.04	N/A
RAD21	ENST00000297338.2	RAD21 homolog (S. pombe)	5	2	0	0	2	3	mmu-miR-302a-5p	-0.04	-0.04	N/A
C21orf91	ENST00000400558.3	chromosome 21 open reading frame 91	998	3	0	1	2	2	mmu-miR-302a-5p	-0.04	-0.04	N/A
UNC79	ENST00000553484.1	unc-79 homolog (C. elegans)	5	2	0	0	2	0	mmu-miR-302a-5p	-0.04	-0.04	N/A
CLSTN2	ENST00000458420.3	calsyntenin 2	119	3	1	1	1	2	mmu-miR-302a-5p	-0.04	-0.06	N/A
CCDC83	ENST00000280245.4	coiled-coil domain containing 83	5	1	0	0	1	0	mmu-miR-302a-5p	-0.04	-0.04	N/A
LHCGR	ENST00000294954.7	luteinizing hormone/choriogonadotropin receptor	5	1	0	0	1	1	mmu-miR-302a-5p	-0.04	-0.04	N/A
TMX4	ENST00000246024.2	thioredoxin-related transmembrane protein 4	466	2	0	2	0	0	mmu-miR-302a-5p	-0.03	-0.05	N/A
NCEH1	ENST00000475381.1	neutral cholesterol ester hydrolase 1	1779	1	0	0	1	2	mmu-miR-302a-5p	-0.03	-0.04	N/A
RERG	ENST00000256953.2	RAS-like, estrogen-regulated, growth inhibitor	162	1	0	0	1	0	mmu-miR-302a-5p	-0.03	-0.04	N/A
GATA6	ENST00000269216.3	GATA binding protein 6	691	2	0	0	2	3	mmu-miR-302a-5p	-0.03	-0.04	N/A
PTAR1	ENST00000377200.5	protein prenyltransferase alpha subunit repeat containing 1	161	3	1	0	2	3	mmu-miR-302a-5p	-0.03	-0.06	N/A
ZNF451	ENST00000370708.4	zinc finger protein 451	190	4	1	0	3	3	mmu-miR-302a-5p	-0.03	-0.06	N/A
SSH2	ENST00000582084.1	slingshot protein phosphatase 2	190	2	0	1	1	0	mmu-miR-302a-5p	-0.03	-0.36	N/A
PDK3	ENST00000441463.2	pyruvate dehydrogenase kinase, isozyme 3	659	5	0	1	4	2	mmu-miR-302a-5p	-0.03	-0.06	N/A
TMEM168	ENST00000312814.6	transmembrane protein 168	195	2	0	0	2	0	mmu-miR-302a-5p	-0.03	-0.05	N/A
DKK2	ENST00000285311.3	dickkopf WNT signaling pathway inhibitor 2	5	1	0	1	0	2	mmu-miR-302a-5p	-0.03	-0.03	N/A
ICOS	ENST00000435193.1	inducible T-cell co-stimulator	5	2	0	0	2	2	mmu-miR-302a-5p	-0.03	-0.03	N/A
PRDX3	ENST00000356951.3	peroxiredoxin 3	141	1	0	0	1	0	mmu-miR-302a-5p	-0.03	-0.03	N/A
OSMR	ENST00000274276.3	oncostatin M receptor	2781	1	0	1	0	0	mmu-miR-302a-5p	-0.03	-0.03	N/A
GPLD1	ENST00000230036.1	glycosylphosphatidylinositol specific phospholipase D1	51	1	0	1	0	1	mmu-miR-302a-5p	-0.03	-0.04	N/A
TMEM30A	ENST00000230461.6	transmembrane protein 30A	1221	2	1	0	1	0	mmu-miR-302a-5p	-0.03	-0.1	N/A
CHTOP	ENST00000368694.3	chromatin target of PRMT1	2499	1	0	1	0	1	mmu-miR-302a-5p	-0.03	-0.09	N/A
CYP1B1	ENST00000260630.3	cytochrome P450, family 1, subfamily B, polypeptide 1	111	1	0	1	0	1	mmu-miR-302a-5p	-0.03	-0.03	N/A
BICD1	ENST00000548411.1	bicaudal D homolog 1 (Drosophila)	205	2	1	0	1	3	mmu-miR-302a-5p	-0.03	-0.04	N/A
BBS12	ENST00000314218.3	Bardet-Biedl syndrome 12	88	1	0	1	0	0	mmu-miR-302a-5p	-0.03	-0.11	N/A
POC1B-GALNT4	ENST00000547474.1	POC1B-GALNT4 readthrough	275	2	0	0	2	2	mmu-miR-302a-5p	-0.03	-0.03	N/A
FAXC	ENST00000389677.5	failed axon connections homolog (Drosophila)	95	4	1	0	3	4	mmu-miR-302a-5p	-0.03	-0.06	N/A
ADM	ENST00000278175.5	adrenomedullin	1541	1	0	0	1	1	mmu-miR-302a-5p	-0.03	-0.04	N/A
TMED8	ENST00000216468.7	transmembrane emp24 protein transport domain containing 8	53	2	0	2	0	0	mmu-miR-302a-5p	-0.03	-0.04	N/A
LGR5	ENST00000266674.5	leucine-rich repeat containing G protein-coupled receptor 5	137	3	0	0	3	0	mmu-miR-302a-5p	-0.03	-0.03	N/A
EPM2AIP1	ENST00000322716.5	EPM2A (laforin) interacting protein 1	218	2	0	0	2	0	mmu-miR-302a-5p	-0.03	-0.04	N/A
ANGPTL3	ENST00000371129.3	angiopoietin-like 3	59	2	0	0	2	2	mmu-miR-302a-5p	-0.03	-0.07	N/A
NDST3	ENST00000296499.5	N-deacetylase/N-sulfotransferase (heparan glucosaminyl) 3	5	3	0	0	3	0	mmu-miR-302a-5p	-0.03	-0.03	N/A
ZC3H12C	ENST00000278590.3	zinc finger CCCH-type containing 12C	150	3	0	1	2	3	mmu-miR-302a-5p	-0.03	-0.04	N/A
RRAGC	ENST00000373001.3	Ras-related GTP binding C	1062	1	0	0	1	0	mmu-miR-302a-5p	-0.03	-0.03	N/A
SENP5	ENST00000323460.5	SUMO1/sentrin specific peptidase 5	125	2	1	0	1	0	mmu-miR-302a-5p	-0.03	-0.04	N/A
RNFT1	ENST00000442346.2	ring finger protein, transmembrane 1	6	2	0	1	1	0	mmu-miR-302a-5p	-0.03	-0.27	N/A
SGMS2	ENST00000394684.4	sphingomyelin synthase 2	111	2	1	1	0	2	mmu-miR-302a-5p	-0.03	-0.05	N/A
ROBO2	ENST00000461745.1	roundabout, axon guidance receptor, homolog 2 (Drosophila)	22	3	0	1	2	1	mmu-miR-302a-5p	-0.03	-0.04	N/A
RAB3GAP2	ENST00000358951.2	RAB3 GTPase activating protein subunit 2 (non-catalytic)	461	1	1	0	0	0	mmu-miR-302a-5p	-0.03	-0.06	N/A
CNOT8	ENST00000285896.6	CCR4-NOT transcription complex, subunit 8	319	1	0	0	1	0	mmu-miR-302a-5p	-0.03	-0.04	N/A
CAMK4	ENST00000282356.4	calcium/calmodulin-dependent protein kinase IV	73	3	0	1	2	2	mmu-miR-302a-5p	-0.03	-0.04	N/A
RAB11FIP2	ENST00000355624.3	RAB11 family interacting protein 2 (class I)	449	1	0	0	1	0	mmu-miR-302a-5p	-0.03	-0.03	N/A
SMCHD1	ENST00000320876.6	structural maintenance of chromosomes flexible hinge domain containing 1	270	1	0	0	1	0	mmu-miR-302a-5p	-0.03	-0.04	N/A
CRTAP	ENST00000320954.6	cartilage associated protein	3154	1	0	1	0	3	mmu-miR-302a-5p	-0.03	-0.11	N/A
ZNF770	ENST00000356321.4	zinc finger protein 770	52	2	1	0	1	1	mmu-miR-302a-5p	-0.03	-0.04	N/A
TRMT1L	ENST00000367504.3	tRNA methyltransferase 1 homolog (S. cerevisiae)-like	410	1	0	1	0	1	mmu-miR-302a-5p	-0.03	-0.04	N/A
ZC3H6	ENST00000343936.4	zinc finger CCCH-type containing 6	10	1	0	0	1	1	mmu-miR-302a-5p	-0.03	-0.03	N/A
MMP21	ENST00000368808.3	matrix metallopeptidase 21	5	1	0	0	1	1	mmu-miR-302a-5p	-0.03	-0.03	N/A
ARFIP1	ENST00000451320.2	ADP-ribosylation factor interacting protein 1	275	1	0	0	1	1	mmu-miR-302a-5p	-0.03	-0.03	N/A
SLC7A14	ENST00000231706.5	solute carrier family 7, member 14	5	2	0	1	1	1	mmu-miR-302a-5p	-0.03	-0.03	N/A
CISD1	ENST00000333926.5	CDGSH iron sulfur domain 1	367	2	0	1	1	0	mmu-miR-302a-5p	-0.03	-0.15	N/A
KDM5A	ENST00000399788.2	lysine (K)-specific demethylase 5A	118	4	1	1	2	2	mmu-miR-302a-5p	-0.03	-0.07	N/A
MRPL42	ENST00000549982.1	mitochondrial ribosomal protein L42	1172	1	0	0	1	0	mmu-miR-302a-5p	-0.03	-0.06	N/A
C3orf58	ENST00000441925.2	chromosome 3 open reading frame 58	118	2	0	0	2	0	mmu-miR-302a-5p	-0.03	-0.03	N/A
ADNP2	ENST00000262198.4	ADNP homeobox 2	808	1	1	0	0	0	mmu-miR-302a-5p	-0.03	-0.03	N/A
CNRIP1	ENST00000409862.1	cannabinoid receptor interacting protein 1	29	1	0	0	1	1	mmu-miR-302a-5p	-0.03	-0.04	N/A
MINOS1	ENST00000322753.6	mitochondrial inner membrane organizing system 1	287	1	0	1	0	0	mmu-miR-302a-5p	-0.03	-0.04	N/A
NRG3	ENST00000372142.2	neuregulin 3	27	2	0	0	2	0	mmu-miR-302a-5p	-0.03	-0.03	N/A
CGGBP1	ENST00000309534.6	CGG triplet repeat binding protein 1	990	2	0	0	2	2	mmu-miR-302a-5p	-0.03	-0.07	N/A
PURG	ENST00000475541.1	purine-rich element binding protein G	29	2	0	1	1	3	mmu-miR-302a-5p	-0.03	-0.09	N/A
LIN7A	ENST00000552864.1	lin-7 homolog A (C. elegans)	86	1	1	0	0	2	mmu-miR-302a-5p	-0.03	-0.07	N/A
GPC4	ENST00000370828.3	glypican 4	542	3	0	1	2	2	mmu-miR-302a-5p	-0.03	-0.05	N/A
PDRG1	ENST00000202017.4	p53 and DNA-damage regulated 1	116	1	0	1	0	0	mmu-miR-302a-5p	-0.03	-0.03	N/A
CDH2	ENST00000269141.3	cadherin 2, type 1, N-cadherin (neuronal)	1230	1	0	1	0	0	mmu-miR-302a-5p	-0.03	-0.03	N/A
SRSF1	ENST00000258962.4	serine/arginine-rich splicing factor 1	1430	3	0	0	3	7	mmu-miR-302a-5p	-0.03	-0.11	N/A
TIGIT	ENST00000486257.1	T cell immunoreceptor with Ig and ITIM domains	5	2	0	0	2	0	mmu-miR-302a-5p	-0.03	-0.03	N/A
NCOA3	ENST00000341724.6	nuclear receptor coactivator 3	282	2	1	0	1	2	mmu-miR-302a-5p	-0.03	-0.04	N/A
HSPA4	ENST00000304858.2	heat shock 70kDa protein 4	1869	1	1	0	0	1	mmu-miR-302a-5p	-0.03	-0.04	N/A
HAUS3	ENST00000243706.4	HAUS augmin-like complex, subunit 3	466	1	0	0	1	0	mmu-miR-302a-5p	-0.03	-0.07	N/A
ARL5A	ENST00000295087.8	ADP-ribosylation factor-like 5A	112	2	0	0	2	0	mmu-miR-302a-5p	-0.03	-0.05	N/A
SAYSD1	ENST00000373249.1	SAYSVFN motif domain containing 1	543	1	0	0	1	0	mmu-miR-302a-5p	-0.03	-0.03	N/A
AVL9	ENST00000318709.4	AVL9 homolog (S. cerevisiase)	246	1	0	1	0	5	mmu-miR-302a-5p	-0.03	-0.04	N/A
ELP4	ENST00000395934.2	elongator acetyltransferase complex subunit 4	282	1	1	0	0	2	mmu-miR-302a-5p	-0.03	-0.04	N/A
N4BP2L1	ENST00000380139.4	NEDD4 binding protein 2-like 1	92	1	0	0	1	1	mmu-miR-302a-5p	-0.03	-0.03	N/A
C3orf14	ENST00000494481.1	chromosome 3 open reading frame 14	67	3	0	1	2	0	mmu-miR-302a-5p	-0.03	-0.14	N/A
PLCXD3	ENST00000377801.3	phosphatidylinositol-specific phospholipase C, X domain containing 3	81	2	0	1	1	0	mmu-miR-302a-5p	-0.03	-0.03	N/A
TRIM71	ENST00000383763.5	tripartite motif containing 71, E3 ubiquitin protein ligase	67	2	1	0	1	1	mmu-miR-302a-5p	-0.03	-0.04	N/A
FUBP1	ENST00000370767.1	far upstream element (FUSE) binding protein 1	2021	3	2	1	0	1	mmu-miR-302a-5p	-0.03	-0.08	N/A
ARPC5	ENST00000359856.6	actin related protein 2/3 complex, subunit 5, 16kDa	677	2	0	1	1	1	mmu-miR-302a-5p	-0.03	-0.04	N/A
MED13	ENST00000397786.2	mediator complex subunit 13	561	1	0	0	1	1	mmu-miR-302a-5p	-0.03	-0.04	N/A
PCDHGC3	ENST00000308177.3	protocadherin gamma subfamily C, 3	145	1	1	0	0	1	mmu-miR-302a-5p	-0.03	-0.03	N/A
PPP1R12B	ENST00000608999.1	protein phosphatase 1, regulatory subunit 12B	18	1	1	0	0	0	mmu-miR-302a-5p	-0.03	-0.03	N/A
NPAS3	ENST00000346562.2	neuronal PAS domain protein 3	9	2	0	1	1	0	mmu-miR-302a-5p	-0.03	-0.03	N/A
PCDHGA7	ENST00000518325.1	protocadherin gamma subfamily A, 7	145	1	1	0	0	1	mmu-miR-302a-5p	-0.03	-0.03	N/A
CRAMP1L	ENST00000397412.3	Crm, cramped-like (Drosophila)	731	1	1	0	0	0	mmu-miR-302a-5p	-0.03	-0.03	N/A
AFTPH	ENST00000238856.4	aftiphilin	6	1	1	0	0	0	mmu-miR-302a-5p	-0.03	-0.03	N/A
NKX6-1	ENST00000515820.2	NK6 homeobox 1	9	1	0	1	0	1	mmu-miR-302a-5p	-0.03	-0.03	N/A
PCDHGB3	ENST00000576222.1	protocadherin gamma subfamily B, 3	145	1	1	0	0	1	mmu-miR-302a-5p	-0.03	-0.03	N/A
CNGA3	ENST00000272602.2	cyclic nucleotide gated channel alpha 3	5	2	0	1	1	1	mmu-miR-302a-5p	-0.03	-0.03	N/A
NCOA2	ENST00000452400.2	nuclear receptor coactivator 2	271	1	1	0	0	4	mmu-miR-302a-5p	-0.03	-0.03	N/A
PCDHGA11	ENST00000398587.2	protocadherin gamma subfamily A, 11	145	1	1	0	0	1	mmu-miR-302a-5p	-0.03	-0.03	N/A
GHR	ENST00000230882.4	growth hormone receptor	102	2	0	1	1	3	mmu-miR-302a-5p	-0.03	-0.03	N/A
PARP11	ENST00000427057.2	poly (ADP-ribose) polymerase family, member 11	75	1	1	0	0	0	mmu-miR-302a-5p	-0.03	-0.03	N/A
CFTR	ENST00000454343.1	cystic fibrosis transmembrane conductance regulator (ATP-binding cassette sub-family C, member 7)	5	3	0	0	3	0	mmu-miR-302a-5p	-0.03	-0.03	N/A
ITGA6	ENST00000375221.2	integrin, alpha 6	1328	2	0	1	1	1	mmu-miR-302a-5p	-0.03	-0.03	N/A
PCDHGB7	ENST00000398594.2	protocadherin gamma subfamily B, 7	145	1	1	0	0	1	mmu-miR-302a-5p	-0.03	-0.03	N/A
PCDHGA6	ENST00000517434.1	protocadherin gamma subfamily A, 6	145	1	1	0	0	1	mmu-miR-302a-5p	-0.03	-0.03	N/A
DACH1	ENST00000305425.4	dachshund homolog 1 (Drosophila)	18	4*	0	0	3	1	mmu-miR-302a-5p	-0.03	-0.03	N/A
PCDHGC5	ENST00000252087.1	protocadherin gamma subfamily C, 5	145	1	1	0	0	1	mmu-miR-302a-5p	-0.03	-0.03	N/A
PRICKLE2	ENST00000295902.6	prickle homolog 2 (Drosophila)	20	1	1	0	0	3	mmu-miR-302a-5p	-0.03	-0.03	N/A
CNTNAP2	ENST00000361727.3	contactin associated protein-like 2	29	2	0	1	1	1	mmu-miR-302a-5p	-0.03	-0.03	N/A
PCDHGA10	ENST00000398610.2	protocadherin gamma subfamily A, 10	145	1	1	0	0	1	mmu-miR-302a-5p	-0.03	-0.03	N/A
PTPRC	ENST00000367376.2	protein tyrosine phosphatase, receptor type, C	5	1	1	0	0	1	mmu-miR-302a-5p	-0.03	-0.03	N/A
VWC2	ENST00000340652.4	von Willebrand factor C domain containing 2	5	2	0	1	1	2	mmu-miR-302a-5p	-0.03	-0.03	N/A
PCDHGB6	ENST00000520790.1	protocadherin gamma subfamily B, 6	145	1	1	0	0	1	mmu-miR-302a-5p	-0.03	-0.03	N/A
DCX	ENST00000356915.2	doublecortin	5	2	0	1	1	2	mmu-miR-302a-5p	-0.03	-0.03	N/A
TMEM132D	ENST00000389441.4	transmembrane protein 132D	5	2	0	1	1	0	mmu-miR-302a-5p	-0.03	-0.03	N/A
PCDHGB2	ENST00000522605.1	protocadherin gamma subfamily B, 2	145	1	1	0	0	1	mmu-miR-302a-5p	-0.03	-0.03	N/A
PCDHGA4	ENST00000571252.1	protocadherin gamma subfamily A, 4	145	1	1	0	0	1	mmu-miR-302a-5p	-0.03	-0.03	N/A
KCNE4	ENST00000281830.3	potassium voltage-gated channel, Isk-related family, member 4	5	2	0	1	1	0	mmu-miR-302a-5p	-0.03	-0.03	N/A
LRP4	ENST00000378623.1	low density lipoprotein receptor-related protein 4	152	1	1	0	0	0	mmu-miR-302a-5p	-0.03	-0.03	N/A
PCDHGB4	ENST00000519479.1	protocadherin gamma subfamily B, 4	145	1	1	0	0	1	mmu-miR-302a-5p	-0.03	-0.03	N/A
PCDHGA9	ENST00000573521.1	protocadherin gamma subfamily A, 9	145	1	1	0	0	1	mmu-miR-302a-5p	-0.03	-0.03	N/A
DAB2IP	ENST00000408936.3	DAB2 interacting protein	1787	1	1	0	0	0	mmu-miR-302a-5p	-0.03	-0.03	N/A
AR	ENST00000374690.3	androgen receptor	57	2	0	1	1	4	mmu-miR-302a-5p	-0.03	-0.03	N/A
PREX1	ENST00000396220.1	phosphatidylinositol-3,4,5-trisphosphate-dependent Rac exchange factor 1	14	1	1	0	0	0	mmu-miR-302a-5p	-0.03	-0.03	N/A
PCDHGB1	ENST00000523390.1	protocadherin gamma subfamily B, 1	145	1	1	0	0	1	mmu-miR-302a-5p	-0.03	-0.03	N/A
STXBP5L	ENST00000273666.6	syntaxin binding protein 5-like	19	1	1	0	0	2	mmu-miR-302a-5p	-0.03	-0.03	N/A
TPH1	ENST00000250018.2	tryptophan hydroxylase 1	12	1	0	0	1	2	mmu-miR-302a-5p	-0.03	-0.03	N/A
PCDHGA3	ENST00000253812.6	protocadherin gamma subfamily A, 3	145	1	1	0	0	1	mmu-miR-302a-5p	-0.03	-0.03	N/A
FAM73A	ENST00000370791.3	family with sequence similarity 73, member A	837	3	0	0	3	2	mmu-miR-302a-5p	-0.03	-0.03	N/A
GPR158	ENST00000376351.3	G protein-coupled receptor 158	5	2	0	1	1	1	mmu-miR-302a-5p	-0.03	-0.03	N/A
SELP	ENST00000263686.6	selectin P (granule membrane protein 140kDa, antigen CD62)	5	2	0	1	1	0	mmu-miR-302a-5p	-0.03	-0.03	N/A
ZFHX4	ENST00000521891.2	zinc finger homeobox 4	194	2	0	1	1	0	mmu-miR-302a-5p	-0.03	-0.03	N/A
ERI2	ENST00000569729.1	ERI1 exoribonuclease family member 2	96	1	0	0	1	1	mmu-miR-302a-5p	-0.03	-0.03	N/A
PCDHGA1	ENST00000517417.1	protocadherin gamma subfamily A, 1	145	1	1	0	0	1	mmu-miR-302a-5p	-0.03	-0.03	N/A
PCDHGA12	ENST00000252085.3	protocadherin gamma subfamily A, 12	145	1	1	0	0	1	mmu-miR-302a-5p	-0.03	-0.03	N/A
B3GNT5	ENST00000326505.3	UDP-GlcNAc:betaGal beta-1,3-N-acetylglucosaminyltransferase 5	57	2	0	1	1	1	mmu-miR-302a-5p	-0.03	-0.03	N/A
SKIL	ENST00000458537.3	SKI-like oncogene	210	1	1	0	0	1	mmu-miR-302a-5p	-0.03	-0.03	N/A
ZNF354C	ENST00000315475.6	zinc finger protein 354C	482	3	0	0	3	1	mmu-miR-302a-5p	-0.03	-0.03	N/A
LACC1	ENST00000325686.6	laccase (multicopper oxidoreductase) domain containing 1	15	1	1	0	0	1	mmu-miR-302a-5p	-0.03	-0.03	N/A
PCDHGA8	ENST00000398604.2	protocadherin gamma subfamily A, 8	145	1	1	0	0	1	mmu-miR-302a-5p	-0.03	-0.03	N/A
PCDHGA2	ENST00000394576.2	protocadherin gamma subfamily A, 2	145	1	1	0	0	1	mmu-miR-302a-5p	-0.03	-0.03	N/A
C11orf87	ENST00000327419.6	chromosome 11 open reading frame 87	5	2	0	1	1	2	mmu-miR-302a-5p	-0.03	-0.03	N/A
KIAA0430	ENST00000396368.3	KIAA0430	461	2	0	1	1	3	mmu-miR-302a-5p	-0.03	-0.03	N/A
CREBRF	ENST00000540014.1	CREB3 regulatory factor	24	1	1	0	0	1	mmu-miR-302a-5p	-0.03	-0.03	N/A
LONRF1	ENST00000398246.3	LON peptidase N-terminal domain and ring finger 1	36	1	1	0	0	1	mmu-miR-302a-5p	-0.03	-0.03	N/A
ZNF609	ENST00000326648.3	zinc finger protein 609	103	2	0	1	1	0	mmu-miR-302a-5p	-0.03	-0.03	N/A
ACO2	ENST00000216254.4	aconitase 2, mitochondrial	6176	1	1	0	0	0	mmu-miR-302a-5p	-0.03	-0.03	N/A
DAAM2	ENST00000538976.1	dishevelled associated activator of morphogenesis 2	5	1	1	0	0	0	mmu-miR-302a-5p	-0.03	-0.03	N/A
FAM65B	ENST00000259698.4	family with sequence similarity 65, member B	7	1	1	0	0	1	mmu-miR-302a-5p	-0.03	-0.03	N/A
ASAH2	ENST00000395526.4	N-acylsphingosine amidohydrolase (non-lysosomal ceramidase) 2	5	1	1	0	0	0	mmu-miR-302a-5p	-0.03	-0.03	N/A
KBTBD3	ENST00000534815.1	kelch repeat and BTB (POZ) domain containing 3	5	2	0	1	1	0	mmu-miR-302a-5p	-0.03	-0.03	N/A
ARHGAP19-SLIT1	ENST00000453547.2	ARHGAP19-SLIT1 readthrough (NMD candidate)	15	1	1	0	0	0	mmu-miR-302a-5p	-0.03	-0.03	N/A
ABCC12	ENST00000416054.1	ATP-binding cassette, sub-family C (CFTR/MRP), member 12	5	1	1	0	0	0	mmu-miR-302a-5p	-0.03	-0.03	N/A
NUS1	ENST00000368494.3	nuclear undecaprenyl pyrophosphate synthase 1 homolog (S. cerevisiae)	302	3	0	0	3	3	mmu-miR-302a-5p	-0.03	-0.03	N/A
ZBTB46	ENST00000245663.4	zinc finger and BTB domain containing 46	71	1	1	0	0	0	mmu-miR-302a-5p	-0.03	-0.03	N/A
CLNK	ENST00000226951.6	cytokine-dependent hematopoietic cell linker	5	2	0	1	1	0	mmu-miR-302a-5p	-0.03	-0.03	N/A
PHIP	ENST00000275034.4	pleckstrin homology domain interacting protein	668	2	0	1	1	2	mmu-miR-302a-5p	-0.03	-0.03	N/A
SHISA6	ENST00000441885.3	shisa family member 6	5	2	0	1	1	1	mmu-miR-302a-5p	-0.03	-0.03	N/A
PCDHGA5	ENST00000518069.1	protocadherin gamma subfamily A, 5	145	1	1	0	0	1	mmu-miR-302a-5p	-0.03	-0.03	N/A
KLF6	ENST00000542957.1	Kruppel-like factor 6	4644	3	0	0	3	0	mmu-miR-302a-5p	-0.03	-0.03	N/A
INO80D	ENST00000403263.1	INO80 complex subunit D	5	2	0	1	1	6	mmu-miR-302a-5p	-0.03	-0.03	N/A
TBX20	ENST00000408931.3	T-box 20	0	2	0	1	1	4	mmu-miR-302a-5p	-0.03	-0.03	N/A
PCDHGC4	ENST00000306593.1	protocadherin gamma subfamily C, 4	145	1	1	0	0	1	mmu-miR-302a-5p	-0.03	-0.03	N/A
FAM180A	ENST00000338588.3	family with sequence similarity 180, member A	51	1	0	0	1	0	mmu-miR-302a-5p	-0.03	-0.03	N/A
KCNQ3	ENST00000388996.4	potassium voltage-gated channel, KQT-like subfamily, member 3	5	2	0	1	1	1	mmu-miR-302a-5p	-0.03	-0.03	N/A
DAZ1	ENST00000405239.1	deleted in azoospermia 1	5	3	0	0	3	0	mmu-miR-302a-5p	-0.03	-0.03	N/A
MYLK4	ENST00000268446.5	myosin light chain kinase family, member 4	5	1	1	0	0	1	mmu-miR-302a-5p	-0.03	-0.03	N/A
DENND1A	ENST00000373624.2	DENN/MADD domain containing 1A	2794	1	1	0	0	0	mmu-miR-302a-5p	-0.03	-0.03	N/A
DLG1	ENST00000346964.2	discs, large homolog 1 (Drosophila)	813	2	0	1	1	0	mmu-miR-302a-5p	-0.03	-0.03	N/A
SCD	ENST00000370355.2	stearoyl-CoA desaturase (delta-9-desaturase)	9726	3	0	0	3	2	mmu-miR-302a-5p	-0.03	-0.03	N/A
TET3	ENST00000409262.3	tet methylcytosine dioxygenase 3	1437	3	0	0	3	3	mmu-miR-302a-5p	-0.03	-0.03	N/A
MAMLD1	ENST00000370401.2	mastermind-like domain containing 1	1442	1	1	0	0	2	mmu-miR-302a-5p	-0.03	-0.03	N/A
ISY1-RAB43	ENST00000418265.1	ISY1-RAB43 readthrough	5	1	1	0	0	1	mmu-miR-302a-5p	-0.03	-0.03	N/A
LMLN	ENST00000330198.4	leishmanolysin-like (metallopeptidase M8 family)	18	1	0	0	1	3	mmu-miR-302a-5p	-0.03	-0.04	N/A
MTMR9	ENST00000221086.3	myotubularin related protein 9	400	3	0	1	2	1	mmu-miR-302a-5p	-0.03	-0.04	N/A
CYP7B1	ENST00000310193.3	cytochrome P450, family 7, subfamily B, polypeptide 1	53	2	0	1	1	2	mmu-miR-302a-5p	-0.03	-0.03	N/A
BRWD3	ENST00000373275.4	bromodomain and WD repeat domain containing 3	506	2	0	1	1	5	mmu-miR-302a-5p	-0.03	-0.03	N/A
DDX17	ENST00000396821.3	DEAD (Asp-Glu-Ala-Asp) box helicase 17	2204	2	0	1	1	1	mmu-miR-302a-5p	-0.03	-0.03	N/A
PIK3C3	ENST00000262039.4	phosphatidylinositol 3-kinase, catalytic subunit type 3	286	1	1	0	0	0	mmu-miR-302a-5p	-0.03	-0.16	N/A
PAPD5	ENST00000357464.3	PAP associated domain containing 5	152	3	0	0	3	1	mmu-miR-302a-5p	-0.03	-0.05	N/A
LANCL1	ENST00000443314.1	LanC lantibiotic synthetase component C-like 1 (bacterial)	3395	1	1	0	0	1	mmu-miR-302a-5p	-0.03	-0.03	N/A
MDGA1	ENST00000297153.7	MAM domain containing glycosylphosphatidylinositol anchor 1	240	1	1	0	0	0	mmu-miR-302a-5p	-0.03	-0.03	N/A
MEGF9	ENST00000373930.3	multiple EGF-like-domains 9	689	2	1	0	1	1	mmu-miR-302a-5p	-0.03	-0.04	N/A
EIF5	ENST00000216554.3	eukaryotic translation initiation factor 5	970	1	1	0	0	0	mmu-miR-302a-5p	-0.03	-0.06	N/A
EPHA7	ENST00000369303.4	EPH receptor A7	213	2	0	0	2	0	mmu-miR-302a-5p	-0.03	-0.04	N/A
FOXL1	ENST00000320241.3	forkhead box L1	367	2	0	1	1	3	mmu-miR-302a-5p	-0.03	-0.03	N/A
HNMT	ENST00000280097.3	histamine N-methyltransferase	530	3	0	1	2	2	mmu-miR-302a-5p	-0.03	-0.16	N/A
NEBL	ENST00000377122.4	nebulette	181	4	0	0	4	3	mmu-miR-302a-5p	-0.03	-0.04	N/A
PRRG1	ENST00000378628.4	proline rich Gla (G-carboxyglutamic acid) 1	1122	2	0	1	1	1	mmu-miR-302a-5p	-0.03	-0.03	N/A
RGS17	ENST00000367225.2	regulator of G-protein signaling 17	11	2	1	1	0	5	mmu-miR-302a-5p	-0.03	-0.05	N/A
SLC35B3	ENST00000379660.4	solute carrier family 35 (adenosine 3'-phospho 5'-phosphosulfate transporter), member B3	83	1	1	0	0	0	mmu-miR-302a-5p	-0.03	-0.13	N/A
ERLIN2	ENST00000276461.5	ER lipid raft associated 2	887	3	0	2	1	1	mmu-miR-302a-5p	-0.03	-0.1	N/A
ITGA4	ENST00000397033.2	integrin, alpha 4 (antigen CD49D, alpha 4 subunit of VLA-4 receptor)	29	1	1	0	0	1	mmu-miR-302a-5p	-0.03	-0.03	N/A
RLN2	ENST00000308420.3	relaxin 2	20	1	0	0	1	0	mmu-miR-302a-5p	-0.03	-0.06	N/A
HIST1H2BO	ENST00000303806.4	histone cluster 1, H2bo	7	1	0	0	1	0	mmu-miR-302a-5p	-0.03	-0.09	N/A
CDC42BPA	ENST00000366767.3	CDC42 binding protein kinase alpha (DMPK-like)	122	2	0	1	1	2	mmu-miR-302a-5p	-0.03	-0.03	N/A
RANBP3L	ENST00000296604.3	RAN binding protein 3-like	5	1	0	0	1	2	mmu-miR-302a-5p	-0.03	-0.03	N/A
PHEX	ENST00000537599.1	phosphate regulating endopeptidase homolog, X-linked	22	4	0	1	3	3	mmu-miR-302a-5p	-0.03	-0.06	N/A
SLC31A1	ENST00000374212.4	solute carrier family 31 (copper transporter), member 1	171	2	0	1	1	1	mmu-miR-302a-5p	-0.03	-0.16	N/A
TEFM	ENST00000580840.1	transcription elongation factor, mitochondrial	525	1	0	0	1	1	mmu-miR-302a-5p	-0.03	-0.03	N/A
GNB3	ENST00000229264.3	guanine nucleotide binding protein (G protein), beta polypeptide 3	49	1	0	0	1	0	mmu-miR-302a-5p	-0.03	-0.03	N/A
PTH2R	ENST00000272847.2	parathyroid hormone 2 receptor	5	1	0	0	1	0	mmu-miR-302a-5p	-0.03	-0.03	N/A
PELI2	ENST00000267460.4	pellino E3 ubiquitin protein ligase family member 2	229	2	0	1	1	1	mmu-miR-302a-5p	-0.03	-0.03	N/A
ATAD1	ENST00000308448.7	ATPase family, AAA domain containing 1	276	2	1	0	1	4	mmu-miR-302a-5p	-0.03	-0.06	N/A
SMG1	ENST00000446231.2	SMG1 phosphatidylinositol 3-kinase-related kinase	339	2	0	0	2	3	mmu-miR-302a-5p	-0.03	-0.04	N/A
F2R	ENST00000319211.4	coagulation factor II (thrombin) receptor	1104	3	0	0	3	1	mmu-miR-302a-5p	-0.03	-0.03	N/A
SOX9	ENST00000245479.2	SRY (sex determining region Y)-box 9	2595	3	0	0	3	1	mmu-miR-302a-5p	-0.03	-0.03	N/A
SPOCK3	ENST00000357154.3	sparc/osteonectin, cwcv and kazal-like domains proteoglycan (testican) 3	46	3	0	1	2	1	mmu-miR-302a-5p	-0.03	-0.13	N/A
NR3C1	ENST00000394464.2	nuclear receptor subfamily 3, group C, member 1 (glucocorticoid receptor)	682	1	1	0	0	0	mmu-miR-302a-5p	-0.03	-0.03	N/A
PPP1R15B	ENST00000367188.4	protein phosphatase 1, regulatory subunit 15B	2154	3	0	1	2	0	mmu-miR-302a-5p	-0.03	-0.04	N/A
SRF	ENST00000265354.4	serum response factor (c-fos serum response element-binding transcription factor)	596	1	1	0	0	0	mmu-miR-302a-5p	-0.03	-0.03	N/A
BCAT1	ENST00000261192.7	branched chain amino-acid transaminase 1, cytosolic	1346	3	0	1	2	2	mmu-miR-302a-5p	-0.03	-0.04	N/A
SNTB1	ENST00000395601.3	syntrophin, beta 1 (dystrophin-associated protein A1, 59kDa, basic component 1)	217	2	0	1	1	1	mmu-miR-302a-5p	-0.03	-0.03	N/A
RICTOR	ENST00000357387.3	RPTOR independent companion of MTOR, complex 2	441	1	1	0	0	1	mmu-miR-302a-5p	-0.03	-0.03	N/A
RBM47	ENST00000319592.4	RNA binding motif protein 47	264	2	0	1	1	3	mmu-miR-302a-5p	-0.03	-0.03	N/A
GTF2A1	ENST00000553612.1	general transcription factor IIA, 1, 19/37kDa	88	2	0	1	1	2	mmu-miR-302a-5p	-0.03	-0.03	N/A
PDHX	ENST00000448838.3	pyruvate dehydrogenase complex, component X	40	2	0	2	0	1	mmu-miR-302a-5p	-0.03	-0.1	N/A
DNAJC16	ENST00000375847.3	DnaJ (Hsp40) homolog, subfamily C, member 16	366	3	0	0	3	0	mmu-miR-302a-5p	-0.03	-0.03	N/A
MAP2	ENST00000360351.4	microtubule-associated protein 2	68	1	1	0	0	1	mmu-miR-302a-5p	-0.03	-0.04	N/A
FAM126A	ENST00000409923.1	family with sequence similarity 126, member A	241	2	0	2	0	5	mmu-miR-302a-5p	-0.03	-0.05	N/A
ATP7A	ENST00000343533.5	ATPase, Cu++ transporting, alpha polypeptide	141	2	0	1	1	1	mmu-miR-302a-5p	-0.03	-0.03	N/A
CUEDC1	ENST00000577830.1	CUE domain containing 1	1243	2	1	0	1	1	mmu-miR-302a-5p	-0.03	-0.04	N/A
RYBP	ENST00000477973.2	RING1 and YY1 binding protein	342	1	1	0	0	1	mmu-miR-302a-5p	-0.03	-0.03	N/A
CUL5	ENST00000393094.2	cullin 5	761	2	0	1	1	1	mmu-miR-302a-5p	-0.03	-0.03	N/A
NXF1	ENST00000531709.2	nuclear RNA export factor 1	1017	2	0	1	1	0	mmu-miR-302a-5p	-0.03	-0.03	N/A
HOXA11	ENST00000006015.3	homeobox A11	133	1	0	0	1	0	mmu-miR-302a-5p	-0.03	-0.03	N/A
DAZ3	ENST00000382365.2	deleted in azoospermia 3	5	2	0	0	2	0	mmu-miR-302a-5p	-0.03	-0.03	N/A
ZIC1	ENST00000282928.4	Zic family member 1	26	2	0	0	2	2	mmu-miR-302a-5p	-0.03	-0.04	N/A
HOMER1	ENST00000508576.1	homer homolog 1 (Drosophila)	394	3	0	1	2	1	mmu-miR-302a-5p	-0.03	-0.04	N/A
TRIM33	ENST00000358465.2	tripartite motif containing 33	201	2	1	0	1	5	mmu-miR-302a-5p	-0.03	-0.04	N/A
TNPO1	ENST00000337273.5	transportin 1	2041	2	0	1	1	4	mmu-miR-302a-5p	-0.03	-0.03	N/A
TUSC1	ENST00000358022.3	tumor suppressor candidate 1	987	1	0	1	0	1	mmu-miR-302a-5p	-0.03	-0.05	N/A
TNFSF4	ENST00000367718.1	tumor necrosis factor (ligand) superfamily, member 4	85	2	0	1	1	1	mmu-miR-302a-5p	-0.03	-0.04	N/A
C18orf25	ENST00000282059.6	chromosome 18 open reading frame 25	688	2	0	0	2	0	mmu-miR-302a-5p	-0.03	-0.03	N/A
TGOLN2	ENST00000377386.3	trans-golgi network protein 2	1914	1	1	0	0	0	mmu-miR-302a-5p	-0.03	-0.03	N/A
TAF3	ENST00000344293.5	TAF3 RNA polymerase II, TATA box binding protein (TBP)-associated factor, 140kDa	225	2	0	0	2	1	mmu-miR-302a-5p	-0.03	-0.04	N/A
GDF6	ENST00000287020.5	growth differentiation factor 6	14	3	0	1	2	3	mmu-miR-302a-5p	-0.03	-0.07	N/A
ACTR2	ENST00000260641.5	ARP2 actin-related protein 2 homolog (yeast)	71	2	0	1	1	0	mmu-miR-302a-5p	-0.03	-0.03	N/A
SH3PXD2B	ENST00000311601.5	SH3 and PX domains 2B	123	2	0	1	1	0	mmu-miR-302a-5p	-0.03	-0.03	N/A
ADAMTS1	ENST00000284984.3	ADAM metallopeptidase with thrombospondin type 1 motif, 1	466	1	1	0	0	1	mmu-miR-302a-5p	-0.03	-0.04	N/A
ARHGAP18	ENST00000368149.2	Rho GTPase activating protein 18	176	2	0	0	2	0	mmu-miR-302a-5p	-0.03	-0.03	N/A
UBN2	ENST00000473989.3	ubinuclein 2	238	2	0	1	1	4	mmu-miR-302a-5p	-0.03	-0.03	N/A
RASSF6	ENST00000307439.5	Ras association (RalGDS/AF-6) domain family member 6	11	1	0	1	0	0	mmu-miR-302a-5p	-0.03	-0.03	N/A
DAZAP1	ENST00000336761.6	DAZ associated protein 1	3500	1	0	0	1	0	mmu-miR-302a-5p	-0.03	-0.04	N/A
LIN7C	ENST00000278193.2	lin-7 homolog C (C. elegans)	1701	2	0	1	1	1	mmu-miR-302a-5p	-0.03	-0.03	N/A
ADAP2	ENST00000330889.3	ArfGAP with dual PH domains 2	16	1	0	0	1	0	mmu-miR-302a-5p	-0.03	-0.09	N/A
IKZF2	ENST00000457361.1	IKAROS family zinc finger 2 (Helios)	32	2	0	1	1	3	mmu-miR-302a-5p	-0.03	-0.03	N/A
STXBP1	ENST00000373302.3	syntaxin binding protein 1	295	1	1	0	0	0	mmu-miR-302a-5p	-0.03	-0.03	N/A
MAPK8	ENST00000374182.3	mitogen-activated protein kinase 8	227	2	0	0	2	2	mmu-miR-302a-5p	-0.03	-0.05	N/A
PDE4D	ENST00000340635.6	phosphodiesterase 4D, cAMP-specific	747	1	1	0	0	0	mmu-miR-302a-5p	-0.03	-0.03	N/A
RHOBTB1	ENST00000337910.5	Rho-related BTB domain containing 1	229	1	1	0	0	1	mmu-miR-302a-5p	-0.03	-0.03	N/A
SLC46A1	ENST00000440501.1	solute carrier family 46 (folate transporter), member 1	580	1	1	0	0	1	mmu-miR-302a-5p	-0.03	-0.03	N/A
DAB1	ENST00000371236.2	Dab, reelin signal transducer, homolog 1 (Drosophila)	490	2	1	0	1	2	mmu-miR-302a-5p	-0.03	-0.04	N/A
HAUS2	ENST00000260372.3	HAUS augmin-like complex, subunit 2	270	1	0	1	0	0	mmu-miR-302a-5p	-0.03	-0.1	N/A
ZBED5	ENST00000432999.2	zinc finger, BED-type containing 5	161	1	0	0	1	0	mmu-miR-302a-5p	-0.03	-0.14	N/A
PPAPDC2	ENST00000381883.2	phosphatidic acid phosphatase type 2 domain containing 2	263	1	0	0	1	1	mmu-miR-302a-5p	-0.03	-0.03	N/A
KIF2C	ENST00000372224.4	kinesin family member 2C	369	1	0	0	1	0	mmu-miR-302a-5p	-0.03	-0.03	N/A
SYT14	ENST00000399639.2	synaptotagmin XIV	16	2	0	2	0	0	mmu-miR-302a-5p	-0.03	-0.04	N/A
THOC2	ENST00000245838.8	THO complex 2	157	1	0	0	1	0	mmu-miR-302a-5p	-0.03	-0.05	N/A
TMEM30B	ENST00000555868.1	transmembrane protein 30B	10	2	1	0	1	1	mmu-miR-302a-5p	-0.03	-0.04	N/A
SORT1	ENST00000256637.6	sortilin 1	2111	1	1	0	0	2	mmu-miR-302a-5p	-0.03	-0.03	N/A
TRPS1	ENST00000395715.3	trichorhinophalangeal syndrome I	94	2	0	1	1	2	mmu-miR-302a-5p	-0.03	-0.03	N/A
CCDC97	ENST00000269967.3	coiled-coil domain containing 97	85	1	0	0	1	0	mmu-miR-302a-5p	-0.03	-0.05	N/A
CHST11	ENST00000549260.1	carbohydrate (chondroitin 4) sulfotransferase 11	686	1	0	0	1	1	mmu-miR-302a-5p	-0.03	-0.03	N/A
CDNF	ENST00000378442.1	cerebral dopamine neurotrophic factor	6	1	0	0	1	1	mmu-miR-302a-5p	-0.03	-0.05	N/A
ANKS1B	ENST00000546960.1	ankyrin repeat and sterile alpha motif domain containing 1B	21	1	0	1	0	1	mmu-miR-302a-5p	-0.03	-0.03	N/A
EREG	ENST00000244869.2	epiregulin	5	1	0	1	0	0	mmu-miR-302a-5p	-0.03	-0.03	N/A
MAGI1	ENST00000330909.8	membrane associated guanylate kinase, WW and PDZ domain containing 1	258	3	1	1	1	1	mmu-miR-302a-5p	-0.03	-0.06	N/A
SOX21	ENST00000376945.2	SRY (sex determining region Y)-box 21	6	1	0	0	1	0	mmu-miR-302a-5p	-0.03	-0.03	N/A
JPH1	ENST00000342232.4	junctophilin 1	53	2	0	1	1	0	mmu-miR-302a-5p	-0.03	-0.03	N/A
RNF182	ENST00000488300.1	ring finger protein 182	1122	1	0	0	1	0	mmu-miR-302a-5p	-0.03	-0.03	N/A
SLC7A1	ENST00000380752.5	solute carrier family 7 (cationic amino acid transporter, y+ system), member 1	338	2	0	1	1	1	mmu-miR-302a-5p	-0.03	-0.03	N/A
PARD6B	ENST00000371610.2	par-6 family cell polarity regulator beta	277	1	0	0	1	0	mmu-miR-302a-5p	-0.03	-0.04	N/A
TRMT10A	ENST00000394877.3	tRNA methyltransferase 10 homolog A (S. cerevisiae)	89	1	0	0	1	2	mmu-miR-302a-5p	-0.03	-0.03	N/A
KPNA4	ENST00000334256.4	karyopherin alpha 4 (importin alpha 3)	111	3	0	1	2	3	mmu-miR-302a-5p	-0.03	-0.04	N/A
ELAVL2	ENST00000380110.4	ELAV like neuron-specific RNA binding protein 2	78	2	0	1	1	0	mmu-miR-302a-5p	-0.03	-0.03	N/A
MAN1A2	ENST00000356554.3	mannosidase, alpha, class 1A, member 2	603	1	1	0	0	4	mmu-miR-302a-5p	-0.03	-0.05	N/A
C5orf63	ENST00000535381.1	chromosome 5 open reading frame 63	42	4	1	0	3	0	mmu-miR-302a-5p	-0.03	-0.23	N/A
C15orf38-AP3S2	ENST00000398333.3	C15orf38-AP3S2 readthrough	985	2	0	1	1	0	mmu-miR-302a-5p	-0.03	-0.03	N/A
TCF12	ENST00000267811.5	transcription factor 12	101	2	0	0	2	1	mmu-miR-302a-5p	-0.03	-0.03	N/A
GREM1	ENST00000560677.1	gremlin 1, DAN family BMP antagonist	752	1	0	0	1	0	mmu-miR-302a-5p	-0.03	-0.03	N/A
SLC16A7	ENST00000261187.4	solute carrier family 16 (monocarboxylate transporter), member 7	73	6	1	1	4	2	mmu-miR-302a-5p	-0.03	-0.09	N/A
RIPPLY3	ENST00000329553.2	ripply transcriptional repressor 3	16	1	0	1	0	0	mmu-miR-302a-5p	-0.03	-0.19	N/A
PPP1R7	ENST00000234038.6	protein phosphatase 1, regulatory subunit 7	119	1	0	1	0	0	mmu-miR-302a-5p	-0.03	-0.1	N/A
HERC4	ENST00000277817.6	HECT and RLD domain containing E3 ubiquitin protein ligase 4	1138	1	0	0	1	2	mmu-miR-302a-5p	-0.03	-0.03	N/A
WDR36	ENST00000506538.2	WD repeat domain 36	282	1	1	0	0	2	mmu-miR-302a-5p	-0.03	-0.03	N/A
NNT	ENST00000264663.5	nicotinamide nucleotide transhydrogenase	2771	1	0	1	0	0	mmu-miR-302a-5p	-0.03	-0.14	N/A
KRT222	ENST00000394052.3	keratin 222	9	1	0	1	0	1	mmu-miR-302a-5p	-0.03	-0.05	N/A
PRKRIR	ENST00000260045.3	protein-kinase, interferon-inducible double stranded RNA dependent inhibitor, repressor of (P58 repressor)	13	1	0	0	1	0	mmu-miR-302a-5p	-0.03	-0.07	N/A
SEL1L3	ENST00000399878.3	sel-1 suppressor of lin-12-like 3 (C. elegans)	155	1	0	1	0	0	mmu-miR-302a-5p	-0.03	-0.05	N/A
KCTD16	ENST00000507359.3	potassium channel tetramerization domain containing 16	36	2	0	0	2	6	mmu-miR-302a-5p	-0.03	-0.14	N/A
DSC2	ENST00000251081.6	desmocollin 2	145	1	1	0	0	0	mmu-miR-302a-5p	-0.03	-0.14	N/A
MAP3K9	ENST00000554752.2	mitogen-activated protein kinase kinase kinase 9	44	2	0	1	1	0	mmu-miR-302a-5p	-0.03	-0.03	N/A
ZMAT3	ENST00000311417.2	zinc finger, matrin-type 3	459	2	0	1	1	4	mmu-miR-302a-5p	-0.03	-0.03	N/A
SMARCC2	ENST00000394023.3	SWI/SNF related, matrix associated, actin dependent regulator of chromatin, subfamily c, member 2	298	2	0	1	1	0	mmu-miR-302a-5p	-0.03	-0.03	N/A
MIP	ENST00000257979.4	major intrinsic protein of lens fiber	5	1	0	0	1	0	mmu-miR-302a-5p	-0.03	-0.03	N/A
GRHL2	ENST00000251808.3	grainyhead-like 2 (Drosophila)	5	1	0	0	1	1	mmu-miR-302a-5p	-0.03	-0.03	N/A
NUDT10	ENST00000376006.3	nudix (nucleoside diphosphate linked moiety X)-type motif 10	9	1	0	0	1	0	mmu-miR-302a-5p	-0.03	-0.03	N/A
SMARCC1	ENST00000254480.5	SWI/SNF related, matrix associated, actin dependent regulator of chromatin, subfamily c, member 1	727	2	0	1	1	2	mmu-miR-302a-5p	-0.03	-0.03	N/A
MBP	ENST00000397863.1	myelin basic protein	96	1	1	0	0	0	mmu-miR-302a-5p	-0.03	-0.03	N/A
SLC5A8	ENST00000536262.2	solute carrier family 5 (sodium/monocarboxylate cotransporter), member 8	5	1	0	0	1	0	mmu-miR-302a-5p	-0.03	-0.03	N/A
AFF2	ENST00000370460.2	AF4/FMR2 family, member 2	8	3	0	1	2	2	mmu-miR-302a-5p	-0.02	-0.04	N/A
QSER1	ENST00000399302.2	glutamine and serine rich 1	34	1	1	0	0	1	mmu-miR-302a-5p	-0.02	-0.03	N/A
ZNF365	ENST00000395254.3	zinc finger protein 365	173	1	0	0	1	1	mmu-miR-302a-5p	-0.02	-0.03	N/A
HIP1	ENST00000336926.6	huntingtin interacting protein 1	37	1	1	0	0	0	mmu-miR-302a-5p	-0.02	-0.03	N/A
STK33	ENST00000447869.1	serine/threonine kinase 33	13	1	0	0	1	0	mmu-miR-302a-5p	-0.02	-0.05	N/A
CLVS2	ENST00000275162.5	clavesin 2	19	3	0	1	2	1	mmu-miR-302a-5p	-0.02	-0.07	N/A
UNC5C	ENST00000453304.1	unc-5 homolog C (C. elegans)	60	3	0	0	3	1	mmu-miR-302a-5p	-0.02	-0.03	N/A
MEX3A	ENST00000532414.2	mex-3 RNA binding family member A	912	2	0	1	1	1	mmu-miR-302a-5p	-0.02	-0.03	N/A
NLGN1	ENST00000457714.1	neuroligin 1	36	2	0	1	1	2	mmu-miR-302a-5p	-0.02	-0.03	N/A
ARMCX4	ENST00000423738.3	armadillo repeat containing, X-linked 4	34	1	0	0	1	0	mmu-miR-302a-5p	-0.02	-0.03	N/A
PCDHB7	ENST00000231137.3	protocadherin beta 7	19	2	0	1	1	0	mmu-miR-302a-5p	-0.02	-0.1	N/A
APPBP2	ENST00000083182.3	amyloid beta precursor protein (cytoplasmic tail) binding protein 2	907	4	0	0	4	0	mmu-miR-302a-5p	-0.02	-0.04	N/A
PRLR	ENST00000342362.5	prolactin receptor	95	1	0	0	1	2	mmu-miR-302a-5p	-0.02	-0.03	N/A
GNB1	ENST00000378609.4	guanine nucleotide binding protein (G protein), beta polypeptide 1	3695	2	0	0	2	0	mmu-miR-302a-5p	-0.02	-0.03	N/A
FN1	ENST00000357009.2	fibronectin 1	1064	1	1	0	0	1	mmu-miR-302a-5p	-0.02	-0.03	N/A
AGPS	ENST00000264167.4	alkylglycerone phosphate synthase	1610	1	0	0	1	1	mmu-miR-302a-5p	-0.02	-0.25	N/A
SENP7	ENST00000394095.2	SUMO1/sentrin specific peptidase 7	342	1	0	0	1	1	mmu-miR-302a-5p	-0.02	-0.02	N/A
TCF4	ENST00000354452.3	transcription factor 4	394	1	1	0	0	0	mmu-miR-302a-5p	-0.02	-0.03	N/A
ANKRD53	ENST00000272421.6	ankyrin repeat domain 53	14	1	0	0	1	0	mmu-miR-302a-5p	-0.02	-0.02	N/A
PAX6	ENST00000419022.1	paired box 6	191	1	0	0	1	0	mmu-miR-302a-5p	-0.02	-0.02	N/A
NFATC2IP	ENST00000320805.4	nuclear factor of activated T-cells, cytoplasmic, calcineurin-dependent 2 interacting protein	754	1	1	0	0	0	mmu-miR-302a-5p	-0.02	-0.03	N/A
GRHL1	ENST00000405379.2	grainyhead-like 1 (Drosophila)	147	1	0	0	1	0	mmu-miR-302a-5p	-0.02	-0.02	N/A
FLJ00388	ENST00000594280.1		185	1	0	0	1	0	mmu-miR-302a-5p	-0.02	-0.02	N/A
GMCL1	ENST00000282570.3	germ cell-less, spermatogenesis associated 1	360	1	0	1	0	0	mmu-miR-302a-5p	-0.02	-0.03	N/A
MIOS	ENST00000340080.4	missing oocyte, meiosis regulator, homolog (Drosophila)	77	2	0	1	1	1	mmu-miR-302a-5p	-0.02	-0.05	N/A
SHANK2	ENST00000449833.2	SH3 and multiple ankyrin repeat domains 2	26	3	0	1	2	0	mmu-miR-302a-5p	-0.02	-0.04	N/A
GXYLT1	ENST00000398675.3	glucoside xylosyltransferase 1	126	3	0	0	3	4	mmu-miR-302a-5p	-0.02	-0.03	N/A
RBMX2	ENST00000305536.6	RNA binding motif protein, X-linked 2	139	1	0	0	1	0	mmu-miR-302a-5p	-0.02	-0.04	N/A
PGM3	ENST00000513973.1	phosphoglucomutase 3	707	1	1	0	0	1	mmu-miR-302a-5p	-0.02	-0.03	N/A
CACNA1H	ENST00000358590.4	calcium channel, voltage-dependent, T type, alpha 1H subunit	11	1	0	0	1	0	mmu-miR-302a-5p	-0.02	-0.05	N/A
THPO	ENST00000421442.2	thrombopoietin	208	1	0	1	0	0	mmu-miR-302a-5p	-0.02	-0.08	N/A
PTP4A1	ENST00000370651.3	protein tyrosine phosphatase type IVA, member 1	5740	1	0	0	1	2	mmu-miR-302a-5p	-0.02	-0.02	N/A
TNRC6B	ENST00000335727.9	trinucleotide repeat containing 6B	69	2	0	1	1	4	mmu-miR-302a-5p	-0.02	-0.03	N/A
MBOAT2	ENST00000305997.3	membrane bound O-acyltransferase domain containing 2	1145	2	0	1	1	0	mmu-miR-302a-5p	-0.02	-0.03	N/A
CHIC1	ENST00000373504.6	cysteine-rich hydrophobic domain 1	16	3	0	0	3	2	mmu-miR-302a-5p	-0.02	-0.03	N/A
ZCCHC24	ENST00000372336.3	zinc finger, CCHC domain containing 24	359	1	0	1	0	2	mmu-miR-302a-5p	-0.02	-0.02	N/A
RIIAD1	ENST00000326413.3	regulatory subunit of type II PKA R-subunit (RIIa) domain containing 1	5	1	0	0	1	0	mmu-miR-302a-5p	-0.02	-0.02	N/A
RAB12	ENST00000329286.6	RAB12, member RAS oncogene family	589	2	0	0	2	1	mmu-miR-302a-5p	-0.02	-0.02	N/A
RPA1	ENST00000254719.5	replication protein A1, 70kDa	2834	1	0	0	1	0	mmu-miR-302a-5p	-0.02	-0.02	N/A
KIAA2026	ENST00000399933.3	KIAA2026	712	1	0	1	0	1	mmu-miR-302a-5p	-0.02	-0.02	N/A
SELL	ENST00000236147.4	selectin L	5	1	0	0	1	0	mmu-miR-302a-5p	-0.02	-0.02	N/A
LHX9	ENST00000367390.3	LIM homeobox 9	40	1	0	0	1	2	mmu-miR-302a-5p	-0.02	-0.02	N/A
PLEKHM2	ENST00000375799.3	pleckstrin homology domain containing, family M (with RUN domain) member 2	349	1	0	0	1	0	mmu-miR-302a-5p	-0.02	-0.02	N/A
ZNF618	ENST00000288466.7	zinc finger protein 618	778	1	0	0	1	2	mmu-miR-302a-5p	-0.02	-0.02	N/A
PSMA2	ENST00000223321.4	proteasome (prosome, macropain) subunit, alpha type, 2	2547	1	0	0	1	0	mmu-miR-302a-5p	-0.02	-0.08	N/A
ZBTB25	ENST00000608382.1	zinc finger and BTB domain containing 25	149	3	0	0	3	3	mmu-miR-302a-5p	-0.02	-0.03	N/A
MEIS2	ENST00000397624.3	Meis homeobox 2	63	3	0	0	3	1	mmu-miR-302a-5p	-0.02	-0.03	N/A
ACVR2B	ENST00000352511.4	activin A receptor, type IIB	21	3	1	0	2	2	mmu-miR-302a-5p	-0.02	-0.05	N/A
CHORDC1	ENST00000320585.6	cysteine and histidine-rich domain (CHORD) containing 1	891	1	0	0	1	2	mmu-miR-302a-5p	-0.02	-0.12	N/A
SEC24A	ENST00000398844.2	SEC24 family, member A (S. cerevisiae)	679	3	0	1	2	1	mmu-miR-302a-5p	-0.02	-0.04	N/A
PIK3R3	ENST00000262741.5	phosphoinositide-3-kinase, regulatory subunit 3 (gamma)	335	2	0	1	1	0	mmu-miR-302a-5p	-0.02	-0.03	N/A
ZNF652	ENST00000362063.2	zinc finger protein 652	33	5	1	3	1	4	mmu-miR-302a-5p	-0.02	-0.1	N/A
LIX1L	ENST00000369308.3	Lix1 homolog (mouse)-like	695	1	0	0	1	0	mmu-miR-302a-5p	-0.02	-0.03	N/A
IFNLR1	ENST00000327575.2	interferon, lambda receptor 1	15	1	0	1	0	1	mmu-miR-302a-5p	-0.02	-0.03	N/A
AKAP12	ENST00000402676.2	A kinase (PRKA) anchor protein 12	913	2	0	1	1	0	mmu-miR-302a-5p	-0.02	-0.03	N/A
HOXA4	ENST00000360046.5	homeobox A4	55	1	0	0	1	0	mmu-miR-302a-5p	-0.02	-0.04	N/A
ELL2	ENST00000237853.4	elongation factor, RNA polymerase II, 2	397	1	0	0	1	1	mmu-miR-302a-5p	-0.02	-0.03	N/A
BCL2	ENST00000398117.1	B-cell CLL/lymphoma 2	55	2	0	0	2	5	mmu-miR-302a-5p	-0.02	-0.02	N/A
NCOA4	ENST00000452682.1	nuclear receptor coactivator 4	1665	1	0	0	1	2	mmu-miR-302a-5p	-0.02	-0.02	N/A
TBP	ENST00000230354.6	TATA box binding protein	1997	1	0	1	0	1	mmu-miR-302a-5p	-0.02	-0.02	N/A
USP28	ENST00000003302.4	ubiquitin specific peptidase 28	85	1	0	1	0	1	mmu-miR-302a-5p	-0.02	-0.02	N/A
EBF1	ENST00000313708.6	early B-cell factor 1	42	3	0	0	3	1	mmu-miR-302a-5p	-0.02	-0.03	N/A
BRD1	ENST00000457780.2	bromodomain containing 1	124	1	0	0	1	0	mmu-miR-302a-5p	-0.02	-0.02	N/A
BCL2L13	ENST00000418951.2	BCL2-like 13 (apoptosis facilitator)	741	2	0	0	2	1	mmu-miR-302a-5p	-0.02	-0.02	N/A
PPP1R9A	ENST00000289495.5	protein phosphatase 1, regulatory subunit 9A	46	3	0	0	3	6	mmu-miR-302a-5p	-0.02	-0.03	N/A
SPTSSA	ENST00000298130.4	serine palmitoyltransferase, small subunit A	27	1	1	0	0	0	mmu-miR-302a-5p	-0.02	-0.12	N/A
SAFB	ENST00000292123.5	scaffold attachment factor B	391	1	0	1	0	0	mmu-miR-302a-5p	-0.02	-0.26	N/A
C11orf30	ENST00000529032.1	chromosome 11 open reading frame 30	230	4	0	1	3	1	mmu-miR-302a-5p	-0.02	-0.05	N/A
MPP5	ENST00000261681.4	membrane protein, palmitoylated 5 (MAGUK p55 subfamily member 5)	354	1	0	1	0	2	mmu-miR-302a-5p	-0.02	-0.06	N/A
FAM126B	ENST00000418596.3	family with sequence similarity 126, member B	132	2	0	1	1	2	mmu-miR-302a-5p	-0.02	-0.08	N/A
FAM177A1	ENST00000280987.4	family with sequence similarity 177, member A1	765	1	0	0	1	0	mmu-miR-302a-5p	-0.02	-0.04	N/A
THAP1	ENST00000345117.2	THAP domain containing, apoptosis associated protein 1	196	1	0	1	0	2	mmu-miR-302a-5p	-0.02	-0.2	N/A
REPS2	ENST00000357277.3	RALBP1 associated Eps domain containing 2	36	2	0	1	1	3	mmu-miR-302a-5p	-0.02	-0.03	N/A
WSB1	ENST00000262394.2	WD repeat and SOCS box containing 1	175	3	0	0	3	1	mmu-miR-302a-5p	-0.02	-0.06	N/A
HELZ	ENST00000358691.5	helicase with zinc finger	571	3	0	0	3	4	mmu-miR-302a-5p	-0.02	-0.03	N/A
PRPF4B	ENST00000337659.6	pre-mRNA processing factor 4B	602	1	1	0	0	2	mmu-miR-302a-5p	-0.02	-0.03	N/A
FAM120C	ENST00000477084.1	family with sequence similarity 120C	11	1	0	0	1	0	mmu-miR-302a-5p	-0.02	-0.05	N/A
SDPR	ENST00000304141.4	serum deprivation response	38	2	1	0	1	1	mmu-miR-302a-5p	-0.02	-0.09	N/A
ATP6V0E1	ENST00000519374.1	ATPase, H+ transporting, lysosomal 9kDa, V0 subunit e1	1195	2	1	0	1	0	mmu-miR-302a-5p	-0.02	-0.41	N/A
RPS6KA5	ENST00000261991.3	ribosomal protein S6 kinase, 90kDa, polypeptide 5	64	3	0	0	3	1	mmu-miR-302a-5p	-0.02	-0.03	N/A
PSD3	ENST00000327040.8	pleckstrin and Sec7 domain containing 3	133	3	0	2	1	3	mmu-miR-302a-5p	-0.02	-0.05	N/A
PPP1CB	ENST00000395366.2	protein phosphatase 1, catalytic subunit, beta isozyme	5795	1	0	0	1	1	mmu-miR-302a-5p	-0.02	-0.02	N/A
KL	ENST00000380099.3	klotho	5	1	0	0	1	0	mmu-miR-302a-5p	-0.02	-0.02	N/A
SH2D4A	ENST00000265807.3	SH2 domain containing 4A	131	1	0	1	0	1	mmu-miR-302a-5p	-0.02	-0.02	N/A
TMEM11	ENST00000317635.5	transmembrane protein 11	223	1	1	0	0	1	mmu-miR-302a-5p	-0.02	-0.21	N/A
CEP85	ENST00000252992.4	centrosomal protein 85kDa	471	2	0	0	2	0	mmu-miR-302a-5p	-0.02	-0.02	N/A
ZNF384	ENST00000319770.3	zinc finger protein 384	8	2	1	1	0	0	mmu-miR-302a-5p	-0.02	-0.07	N/A
CALCRL	ENST00000392370.3	calcitonin receptor-like	18	2	0	1	1	3	mmu-miR-302a-5p	-0.02	-0.04	N/A
SLC8A1	ENST00000406785.2	solute carrier family 8 (sodium/calcium exchanger), member 1	61	2	0	1	1	4	mmu-miR-302a-5p	-0.02	-0.03	N/A
IREB2	ENST00000258886.8	iron-responsive element binding protein 2	1096	1	1	0	0	3	mmu-miR-302a-5p	-0.02	-0.03	N/A
TMX3	ENST00000299608.2	thioredoxin-related transmembrane protein 3	348	2	0	0	2	1	mmu-miR-302a-5p	-0.02	-0.03	N/A
GPM6B	ENST00000454189.2	glycoprotein M6B	135	1	0	1	0	2	mmu-miR-302a-5p	-0.02	-0.07	N/A
TBC1D9	ENST00000442267.2	TBC1 domain family, member 9 (with GRAM domain)	200	1	0	0	1	0	mmu-miR-302a-5p	-0.02	-0.05	N/A
STXBP4	ENST00000376352.2	syntaxin binding protein 4	62	2	0	1	1	1	mmu-miR-302a-5p	-0.02	-0.03	N/A
KLHL28	ENST00000396128.4	kelch-like family member 28	9	3	0	0	3	3	mmu-miR-302a-5p	-0.02	-0.03	N/A
C16orf87	ENST00000394806.2	chromosome 16 open reading frame 87	95	1	0	1	0	1	mmu-miR-302a-5p	-0.02	-0.19	N/A
MRPL50	ENST00000374865.4	mitochondrial ribosomal protein L50	56	1	0	0	1	0	mmu-miR-302a-5p	-0.02	-0.03	N/A
CAMSAP2	ENST00000358823.2	calmodulin regulated spectrin-associated protein family, member 2	235	1	1	0	0	0	mmu-miR-302a-5p	-0.02	-0.03	N/A
SAP30L	ENST00000297109.6	SAP30-like	335	3	0	2	1	0	mmu-miR-302a-5p	-0.02	-0.05	N/A
KLHL24	ENST00000454652.2	kelch-like family member 24	143	1	0	0	1	1	mmu-miR-302a-5p	-0.02	-0.05	N/A
PLS1	ENST00000457734.2	plastin 1	467	1	0	1	0	1	mmu-miR-302a-5p	-0.02	-0.02	N/A
GPT2	ENST00000340124.4	glutamic pyruvate transaminase (alanine aminotransferase) 2	1750	1	0	0	1	0	mmu-miR-302a-5p	-0.02	-0.06	N/A
INTS6	ENST00000311234.4	integrator complex subunit 6	433	1	0	0	1	2	mmu-miR-302a-5p	-0.02	-0.06	N/A
LGR4	ENST00000379214.4	leucine-rich repeat containing G protein-coupled receptor 4	1387	3	0	1	2	3	mmu-miR-302a-5p	-0.02	-0.04	N/A
ZNF274	ENST00000326804.4	zinc finger protein 274	113	1	1	0	0	0	mmu-miR-302a-5p	-0.02	-0.22	N/A
TRPC6	ENST00000344327.3	transient receptor potential cation channel, subfamily C, member 6	68	1	0	1	0	1	mmu-miR-302a-5p	-0.02	-0.04	N/A
ZFP91	ENST00000316059.6	ZFP91 zinc finger protein	688	3	0	0	3	1	mmu-miR-302a-5p	-0.02	-0.03	N/A
BMI1	ENST00000376663.3	BMI1 polycomb ring finger oncogene	200	1	0	0	1	0	mmu-miR-302a-5p	-0.02	-0.02	N/A
SPTA1	ENST00000368147.4	spectrin, alpha, erythrocytic 1 (elliptocytosis 2)	5	2	0	0	2	0	mmu-miR-302a-5p	-0.02	-0.02	N/A
SMEK2	ENST00000272313.5	SMEK homolog 2, suppressor of mek1 (Dictyostelium)	342	2	0	0	2	0	mmu-miR-302a-5p	-0.02	-0.02	N/A
KAT6B	ENST00000287239.4	K(lysine) acetyltransferase 6B	266	1	0	1	0	1	mmu-miR-302a-5p	-0.02	-0.02	N/A
USP12	ENST00000282344.6	ubiquitin specific peptidase 12	35	1	0	1	0	0	mmu-miR-302a-5p	-0.02	-0.02	N/A
AL033381.1	ENST00000314040.1	Uncharacterized protein; cDNA FLJ34594 fis, clone KIDNE2009109	5	1	0	1	0	0	mmu-miR-302a-5p	-0.02	-0.02	N/A
EGR2	ENST00000242480.3	early growth response 2	5	1	0	1	0	1	mmu-miR-302a-5p	-0.02	-0.02	N/A
MAX	ENST00000284165.6	MYC associated factor X	51	1	0	1	0	0	mmu-miR-302a-5p	-0.02	-0.02	N/A
STIM1	ENST00000527651.1	stromal interaction molecule 1	1672	1	0	0	1	0	mmu-miR-302a-5p	-0.02	-0.02	N/A
PDZD2	ENST00000438447.1	PDZ domain containing 2	5	1	0	1	0	0	mmu-miR-302a-5p	-0.02	-0.02	N/A
CBLN3	ENST00000267406.6	cerebellin 3 precursor	30	1	0	1	0	1	mmu-miR-302a-5p	-0.02	-0.02	N/A
BSDC1	ENST00000341071.7	BSD domain containing 1	714	1	0	1	0	0	mmu-miR-302a-5p	-0.02	-0.02	N/A
GPR124	ENST00000315215.7	G protein-coupled receptor 124	72	1	0	1	0	0	mmu-miR-302a-5p	-0.02	-0.02	N/A
FBXO28	ENST00000424254.2	F-box protein 28	461	1	0	1	0	1	mmu-miR-302a-5p	-0.02	-0.02	N/A
SOX2	ENST00000325404.1	SRY (sex determining region Y)-box 2	506	1	0	1	0	1	mmu-miR-302a-5p	-0.02	-0.02	N/A
GRIN2B	ENST00000609686.1	glutamate receptor, ionotropic, N-methyl D-aspartate 2B	5	2	0	0	2	4	mmu-miR-302a-5p	-0.02	-0.02	N/A
THSD7A	ENST00000423059.4	thrombospondin, type I, domain containing 7A	5	2	0	0	2	1	mmu-miR-302a-5p	-0.02	-0.02	N/A
NSG2	ENST00000303177.3	Neuron-specific protein family member 2	5	1	0	1	0	0	mmu-miR-302a-5p	-0.02	-0.02	N/A
ZC3H13	ENST00000242848.4	zinc finger CCCH-type containing 13	229	2	0	0	2	1	mmu-miR-302a-5p	-0.02	-0.02	N/A
PAPPA2	ENST00000367662.3	pappalysin 2	5	2	0	0	2	1	mmu-miR-302a-5p	-0.02	-0.02	N/A
SCN8A	ENST00000354534.6	sodium channel, voltage gated, type VIII, alpha subunit	44	2	0	0	2	0	mmu-miR-302a-5p	-0.02	-0.02	N/A
ZNF606	ENST00000341164.4	zinc finger protein 606	14	2	0	0	2	2	mmu-miR-302a-5p	-0.02	-0.02	N/A
TMEM154	ENST00000304385.3	transmembrane protein 154	5	1	0	1	0	1	mmu-miR-302a-5p	-0.02	-0.02	N/A
SP6	ENST00000342234.2	Sp6 transcription factor	5	1	0	1	0	1	mmu-miR-302a-5p	-0.02	-0.02	N/A
SSH3	ENST00000376757.5	slingshot protein phosphatase 3	159	1	0	1	0	0	mmu-miR-302a-5p	-0.02	-0.02	N/A
GCNT4	ENST00000322348.4	glucosaminyl (N-acetyl) transferase 4, core 2	19	1	0	1	0	1	mmu-miR-302a-5p	-0.02	-0.02	N/A
GABRA1	ENST00000428797.2	gamma-aminobutyric acid (GABA) A receptor, alpha 1	5	2	0	0	2	1	mmu-miR-302a-5p	-0.02	-0.02	N/A
FRMD8	ENST00000317568.5	FERM domain containing 8	1094	1	0	1	0	0	mmu-miR-302a-5p	-0.02	-0.02	N/A
PLXNA2	ENST00000367033.3	plexin A2	8	2	0	0	2	2	mmu-miR-302a-5p	-0.02	-0.02	N/A
KCNC1	ENST00000379472.3	potassium voltage-gated channel, Shaw-related subfamily, member 1	42	1	0	1	0	1	mmu-miR-302a-5p	-0.02	-0.02	N/A
ZBTB7C	ENST00000535628.2	zinc finger and BTB domain containing 7C	23	1	0	1	0	0	mmu-miR-302a-5p	-0.02	-0.02	N/A
THRAP3	ENST00000354618.5	thyroid hormone receptor associated protein 3	13	1	0	1	0	0	mmu-miR-302a-5p	-0.02	-0.02	N/A
TENM2	ENST00000519204.1	teneurin transmembrane protein 2	162	1	0	1	0	0	mmu-miR-302a-5p	-0.02	-0.02	N/A
EFNB2	ENST00000245323.4	ephrin-B2	25	1	0	0	1	3	mmu-miR-302a-5p	-0.02	-0.02	N/A
SNX13	ENST00000409389.1	sorting nexin 13	100	2	0	0	2	1	mmu-miR-302a-5p	-0.02	-0.02	N/A
TRERF1	ENST00000541110.1	transcriptional regulating factor 1	52	2	0	0	2	0	mmu-miR-302a-5p	-0.02	-0.02	N/A
ADIPOQ	ENST00000412955.2	adiponectin, C1Q and collagen domain containing	5	1	0	1	0	0	mmu-miR-302a-5p	-0.02	-0.02	N/A
BCL11B	ENST00000357195.3	B-cell CLL/lymphoma 11B (zinc finger protein)	73	2	0	0	2	1	mmu-miR-302a-5p	-0.02	-0.02	N/A
TRPC5	ENST00000262839.2	transient receptor potential cation channel, subfamily C, member 5	5	1	0	1	0	0	mmu-miR-302a-5p	-0.02	-0.02	N/A
CDK5	ENST00000485972.1	cyclin-dependent kinase 5	5	1	0	1	0	0	mmu-miR-302a-5p	-0.02	-0.02	N/A
TOP2A	ENST00000423485.1	topoisomerase (DNA) II alpha 170kDa	9054	1	0	1	0	1	mmu-miR-302a-5p	-0.02	-0.02	N/A
FBXO21	ENST00000427718.2	F-box protein 21	1035	2	0	0	2	0	mmu-miR-302a-5p	-0.02	-0.02	N/A
GRM5	ENST00000418177.2	glutamate receptor, metabotropic 5	5	2	0	0	2	1	mmu-miR-302a-5p	-0.02	-0.02	N/A
SORD	ENST00000267814.9	sorbitol dehydrogenase	5	1	0	1	0	1	mmu-miR-302a-5p	-0.02	-0.02	N/A
RIC3	ENST00000396677.2	RIC3 acetylcholine receptor chaperone	5	2	0	0	2	1	mmu-miR-302a-5p	-0.02	-0.02	N/A
ADAM19	ENST00000257527.4	ADAM metallopeptidase domain 19	981	1	0	1	0	0	mmu-miR-302a-5p	-0.02	-0.02	N/A
DMXL2	ENST00000251076.5	Dmx-like 2	46	1	0	1	0	1	mmu-miR-302a-5p	-0.02	-0.02	N/A
IPCEF1	ENST00000265198.4	interaction protein for cytohesin exchange factors 1	16	1	0	1	0	0	mmu-miR-302a-5p	-0.02	-0.02	N/A
IL16	ENST00000394660.2	interleukin 16	5	1	0	1	0	0	mmu-miR-302a-5p	-0.02	-0.02	N/A
ACSBG1	ENST00000258873.4	acyl-CoA synthetase bubblegum family member 1	5	2	0	0	2	0	mmu-miR-302a-5p	-0.02	-0.02	N/A
VGLL3	ENST00000398399.2	vestigial like 3 (Drosophila)	187	2	0	0	2	4	mmu-miR-302a-5p	-0.02	-0.02	N/A
SCUBE3	ENST00000274938.7	signal peptide, CUB domain, EGF-like 3	47	1	0	1	0	0	mmu-miR-302a-5p	-0.02	-0.02	N/A
FAM83H	ENST00000388913.3	family with sequence similarity 83, member H	39	1	0	1	0	0	mmu-miR-302a-5p	-0.02	-0.02	N/A
FLJ27365	ENST00000360737.3	hsa-mir-4763	74	1	0	1	0	0	mmu-miR-302a-5p	-0.02	-0.02	N/A
ANLN	ENST00000265748.2	anillin, actin binding protein	2637	1	0	1	0	0	mmu-miR-302a-5p	-0.02	-0.02	N/A
PLCE1	ENST00000371380.3	phospholipase C, epsilon 1	7	1	0	1	0	2	mmu-miR-302a-5p	-0.02	-0.02	N/A
SOS1	ENST00000426016.1	son of sevenless homolog 1 (Drosophila)	189	2	0	0	2	2	mmu-miR-302a-5p	-0.02	-0.02	N/A
C5orf51	ENST00000381647.2	chromosome 5 open reading frame 51	124	2	0	0	2	1	mmu-miR-302a-5p	-0.02	-0.02	N/A
FHDC1	ENST00000260008.3	FH2 domain containing 1	53	1	0	1	0	1	mmu-miR-302a-5p	-0.02	-0.02	N/A
PLCB1	ENST00000378641.3	phospholipase C, beta 1 (phosphoinositide-specific)	21	2	0	0	2	2	mmu-miR-302a-5p	-0.02	-0.02	N/A
SLC25A22	ENST00000320230.5	solute carrier family 25 (mitochondrial carrier: glutamate), member 22	319	2	0	0	2	0	mmu-miR-302a-5p	-0.02	-0.02	N/A
PEG10	ENST00000482108.1	paternally expressed 10	8778	1	0	1	0	1	mmu-miR-302a-5p	-0.02	-0.02	N/A
KIAA1644	ENST00000381176.4	KIAA1644	10	1	0	1	0	0	mmu-miR-302a-5p	-0.02	-0.02	N/A
FSD2	ENST00000334574.8	fibronectin type III and SPRY domain containing 2	5	1	0	1	0	0	mmu-miR-302a-5p	-0.02	-0.02	N/A
CELF6	ENST00000287202.5	CUGBP, Elav-like family member 6	5	2	0	0	2	0	mmu-miR-302a-5p	-0.02	-0.02	N/A
ITGA9	ENST00000264741.5	integrin, alpha 9	9	1	0	1	0	3	mmu-miR-302a-5p	-0.02	-0.02	N/A
SSTR1	ENST00000267377.2	somatostatin receptor 1	28	1	0	1	0	2	mmu-miR-302a-5p	-0.02	-0.02	N/A
SLITRK1	ENST00000377084.2	SLIT and NTRK-like family, member 1	5	2	0	0	2	1	mmu-miR-302a-5p	-0.02	-0.02	N/A
DLL4	ENST00000249749.5	delta-like 4 (Drosophila)	605	1	0	0	1	0	mmu-miR-302a-5p	-0.02	-0.02	N/A
SLC6A5	ENST00000525748.1	solute carrier family 6 (neurotransmitter transporter), member 5	5	2	0	0	2	0	mmu-miR-302a-5p	-0.02	-0.02	N/A
RUNX2	ENST00000371432.3	runt-related transcription factor 2	105	2	0	0	2	1	mmu-miR-302a-5p	-0.02	-0.02	N/A
KCND3	ENST00000369697.1	potassium voltage-gated channel, Shal-related subfamily, member 3	23	1	0	1	0	1	mmu-miR-302a-5p	-0.02	-0.02	N/A
SULF1	ENST00000458141.2	sulfatase 1	11	1	0	1	0	2	mmu-miR-302a-5p	-0.02	-0.02	N/A
E2F3	ENST00000346618.3	E2F transcription factor 3	91	3	0	0	3	3	mmu-miR-302a-5p	-0.02	-0.03	N/A
DLG5	ENST00000372391.2	discs, large homolog 5 (Drosophila)	10	1	0	1	0	1	mmu-miR-302a-5p	-0.02	-0.02	N/A
ATP10B	ENST00000327245.5	ATPase, class V, type 10B	5	1	0	1	0	1	mmu-miR-302a-5p	-0.02	-0.02	N/A
ELOVL7	ENST00000508821.1	ELOVL fatty acid elongase 7	52	1	0	1	0	1	mmu-miR-302a-5p	-0.02	-0.02	N/A
KIAA1467	ENST00000197268.8	KIAA1467	509	1	0	1	0	0	mmu-miR-302a-5p	-0.02	-0.02	N/A
NEUROD4	ENST00000242994.3	neuronal differentiation 4	5	2	0	0	2	1	mmu-miR-302a-5p	-0.02	-0.02	N/A
GRIP1	ENST00000398016.3	glutamate receptor interacting protein 1	28	1	0	1	0	1	mmu-miR-302a-5p	-0.02	-0.02	N/A
DNMT3B	ENST00000344505.4	DNA (cytosine-5-)-methyltransferase 3 beta	259	1	0	1	0	2	mmu-miR-302a-5p	-0.02	-0.02	N/A
COL6A6	ENST00000358511.6	collagen, type VI, alpha 6	5	1	0	1	0	0	mmu-miR-302a-5p	-0.02	-0.02	N/A
XDH	ENST00000379416.3	xanthine dehydrogenase	5	1	0	1	0	0	mmu-miR-302a-5p	-0.02	-0.02	N/A
TRPM3	ENST00000377110.3	transient receptor potential cation channel, subfamily M, member 3	11	2	0	0	2	2	mmu-miR-302a-5p	-0.02	-0.02	N/A
KIAA0907	ENST00000368320.3	KIAA0907	48	2	0	0	2	0	mmu-miR-302a-5p	-0.02	-0.02	N/A
ST6GAL2	ENST00000361686.4	ST6 beta-galactosamide alpha-2,6-sialyltranferase 2	5	2	0	0	2	1	mmu-miR-302a-5p	-0.02	-0.02	N/A
LRRTM2	ENST00000274711.6	leucine rich repeat transmembrane neuronal 2	5	1	0	1	0	3	mmu-miR-302a-5p	-0.02	-0.02	N/A
JMJD1C	ENST00000399251.1	jumonji domain containing 1C	60	2	0	0	2	1	mmu-miR-302a-5p	-0.02	-0.02	N/A
GALNT4	ENST00000529983.2	UDP-N-acetyl-alpha-D-galactosamine:polypeptide N-acetylgalactosaminyltransferase 4 (GalNAc-T4)	275	2	0	0	2	2	mmu-miR-302a-5p	-0.02	-0.02	N/A
CADM2	ENST00000383699.3	cell adhesion molecule 2	5	1	0	1	0	6	mmu-miR-302a-5p	-0.02	-0.02	N/A
AJUBA	ENST00000262713.2	ajuba LIM protein	871	1	0	1	0	0	mmu-miR-302a-5p	-0.02	-0.02	N/A
MICALCL	ENST00000256186.2	MICAL C-terminal like	62	2	0	0	2	2	mmu-miR-302a-5p	-0.02	-0.02	N/A
NYNRIN	ENST00000382554.3	NYN domain and retroviral integrase containing	1928	1	0	1	0	1	mmu-miR-302a-5p	-0.02	-0.02	N/A
SLC6A17	ENST00000331565.4	solute carrier family 6 (neutral amino acid transporter), member 17	5	1	0	1	0	2	mmu-miR-302a-5p	-0.02	-0.02	N/A
PIWIL1	ENST00000245255.3	piwi-like RNA-mediated gene silencing 1	5	2	0	0	2	0	mmu-miR-302a-5p	-0.02	-0.02	N/A
TMEM239	ENST00000361033.1	transmembrane protein 239	5	2	0	0	2	0	mmu-miR-302a-5p	-0.02	-0.02	N/A
HR	ENST00000381418.4	hair growth associated	248	1	0	1	0	0	mmu-miR-302a-5p	-0.02	-0.02	N/A
ARRDC3	ENST00000265138.3	arrestin domain containing 3	1313	2	0	0	2	1	mmu-miR-302a-5p	-0.02	-0.02	N/A
IDH1	ENST00000345146.2	isocitrate dehydrogenase 1 (NADP+), soluble	503	1	0	0	1	0	mmu-miR-302a-5p	-0.02	-0.02	N/A
TIPARP	ENST00000295924.7	TCDD-inducible poly(ADP-ribose) polymerase	166	1	0	1	0	0	mmu-miR-302a-5p	-0.02	-0.02	N/A
RPS6KA6	ENST00000262752.2	ribosomal protein S6 kinase, 90kDa, polypeptide 6	156	1	0	1	0	1	mmu-miR-302a-5p	-0.02	-0.02	N/A
TMEM208	ENST00000565201.1	transmembrane protein 208	6076	1	0	1	0	0	mmu-miR-302a-5p	-0.02	-0.02	N/A
CCDC3	ENST00000378825.3	coiled-coil domain containing 3	16	1	0	1	0	1	mmu-miR-302a-5p	-0.02	-0.02	N/A
CCDC120	ENST00000376396.3	coiled-coil domain containing 120	170	1	0	1	0	0	mmu-miR-302a-5p	-0.02	-0.02	N/A
KIAA0087	ENST00000242109.3	KIAA0087	5	2	0	0	2	1	mmu-miR-302a-5p	-0.02	-0.02	N/A
PDGFRA	ENST00000257290.5	platelet-derived growth factor receptor, alpha polypeptide	39	1	0	1	0	2	mmu-miR-302a-5p	-0.02	-0.02	N/A
CDC14A	ENST00000370125.2	cell division cycle 14A	123	2	0	0	2	2	mmu-miR-302a-5p	-0.02	-0.02	N/A
NFATC3	ENST00000329524.4	nuclear factor of activated T-cells, cytoplasmic, calcineurin-dependent 3	221	1	0	1	0	0	mmu-miR-302a-5p	-0.02	-0.02	N/A
DGKB	ENST00000403951.2	diacylglycerol kinase, beta 90kDa	5	1	0	1	0	1	mmu-miR-302a-5p	-0.02	-0.02	N/A
SOGA2	ENST00000359865.3	SOGA family member 2	47	1	0	1	0	0	mmu-miR-302a-5p	-0.02	-0.02	N/A
KCNK10	ENST00000340700.5	potassium channel, subfamily K, member 10	5	1	0	1	0	1	mmu-miR-302a-5p	-0.02	-0.02	N/A
AAK1	ENST00000409085.4	AP2 associated kinase 1	27	1	0	1	0	2	mmu-miR-302a-5p	-0.02	-0.02	N/A
SELE	ENST00000367781.4	selectin E	5	2	0	0	2	0	mmu-miR-302a-5p	-0.02	-0.02	N/A
SNRK	ENST00000429705.2	SNF related kinase	153	1	0	1	0	1	mmu-miR-302a-5p	-0.02	-0.02	N/A
PEX5L	ENST00000467460.1	peroxisomal biogenesis factor 5-like	5	2	0	0	2	0	mmu-miR-302a-5p	-0.02	-0.02	N/A
FMO2	ENST00000441535.1	flavin containing monooxygenase 2 (non-functional)	5	1	0	1	0	0	mmu-miR-302a-5p	-0.02	-0.02	N/A
JMY	ENST00000396137.4	junction mediating and regulatory protein, p53 cofactor	10	2	0	0	2	0	mmu-miR-302a-5p	-0.02	-0.02	N/A
VANGL2	ENST00000368061.2	VANGL planar cell polarity protein 2	560	2	0	0	2	0	mmu-miR-302a-5p	-0.02	-0.02	N/A
PABPN1	ENST00000397276.2	poly(A) binding protein, nuclear 1	110	1	0	1	0	0	mmu-miR-302a-5p	-0.02	-0.02	N/A
ARHGAP31	ENST00000264245.4	Rho GTPase activating protein 31	32	1	0	1	0	0	mmu-miR-302a-5p	-0.02	-0.02	N/A
KCNS2	ENST00000287042.4	potassium voltage-gated channel, delayed-rectifier, subfamily S, member 2	5	2	0	0	2	0	mmu-miR-302a-5p	-0.02	-0.02	N/A
PLA2G15	ENST00000566188.1	phospholipase A2, group XV	2670	1	0	1	0	1	mmu-miR-302a-5p	-0.02	-0.02	N/A
MUC15	ENST00000455601.2	mucin 15, cell surface associated	7	2	0	0	2	1	mmu-miR-302a-5p	-0.02	-0.02	N/A
PTGFR	ENST00000370756.3	prostaglandin F receptor (FP)	20	1	0	1	0	0	mmu-miR-302a-5p	-0.02	-0.02	N/A
NBEA	ENST00000379939.2	neurobeachin	5	1	0	1	0	0	mmu-miR-302a-5p	-0.02	-0.02	N/A
SLC17A4	ENST00000377905.4	solute carrier family 17, member 4	5	2	0	0	2	1	mmu-miR-302a-5p	-0.02	-0.02	N/A
KCNA6	ENST00000433855.1	potassium voltage-gated channel, shaker-related subfamily, member 6	5	2	0	0	2	0	mmu-miR-302a-5p	-0.02	-0.02	N/A
SLC18A2	ENST00000298472.5	solute carrier family 18 (vesicular monoamine transporter), member 2	5	1	0	1	0	0	mmu-miR-302a-5p	-0.02	-0.02	N/A
TRPV2	ENST00000338560.7	transient receptor potential cation channel, subfamily V, member 2	22341	1	0	1	0	0	mmu-miR-302a-5p	-0.02	-0.02	N/A
TENM1	ENST00000371130.3	teneurin transmembrane protein 1	5	2	0	0	2	1	mmu-miR-302a-5p	-0.02	-0.02	N/A
ESRRG	ENST00000361525.3	estrogen-related receptor gamma	5	1	0	1	0	4	mmu-miR-302a-5p	-0.02	-0.02	N/A
GPR63	ENST00000229955.3	G protein-coupled receptor 63	5	2	0	0	2	1	mmu-miR-302a-5p	-0.02	-0.02	N/A
ISM1	ENST00000262487.4	isthmin 1, angiogenesis inhibitor	9	1	0	0	1	0	mmu-miR-302a-5p	-0.02	-0.02	N/A
FAM84B	ENST00000304916.3	family with sequence similarity 84, member B	45	2	0	0	2	2	mmu-miR-302a-5p	-0.02	-0.02	N/A
VAMP2	ENST00000404970.3	vesicle-associated membrane protein 2 (synaptobrevin 2)	1840	1	0	1	0	0	mmu-miR-302a-5p	-0.02	-0.02	N/A
NHLH2	ENST00000320238.3	nescient helix loop helix 2	16	1	0	1	0	1	mmu-miR-302a-5p	-0.02	-0.02	N/A
RBL1	ENST00000373664.3	retinoblastoma-like 1 (p107)	88	1	1	0	0	2	mmu-miR-302a-5p	-0.02	-0.03	N/A
RAPGEF1	ENST00000372189.3	Rap guanine nucleotide exchange factor (GEF) 1	335	1	0	1	0	0	mmu-miR-302a-5p	-0.02	-0.02	N/A
SH3RF1	ENST00000284637.9	SH3 domain containing ring finger 1	2747	2	0	0	2	0	mmu-miR-302a-5p	-0.02	-0.02	N/A
ATP11C	ENST00000327569.3	ATPase, class VI, type 11C	590	2	0	0	2	1	mmu-miR-302a-5p	-0.02	-0.02	N/A
SORL1	ENST00000260197.7	sortilin-related receptor, L(DLR class) A repeats containing	40	2	0	1	1	2	mmu-miR-302a-5p	-0.02	-0.03	N/A
SCRN1	ENST00000242059.5	secernin 1	29	1	1	0	0	1	mmu-miR-302a-5p	-0.02	-0.03	N/A
NDFIP2	ENST00000218652.7	Nedd4 family interacting protein 2	1747	3	0	0	3	2	mmu-miR-302a-5p	-0.02	-0.03	N/A
TGM2	ENST00000361475.2	transglutaminase 2	731	1	0	1	0	0	mmu-miR-302a-5p	-0.02	-0.02	N/A
LMBRD1	ENST00000370577.3	LMBR1 domain containing 1	269	1	0	0	1	1	mmu-miR-302a-5p	-0.02	-0.05	N/A
RABGAP1	ENST00000373647.4	RAB GTPase activating protein 1	514	1	0	1	0	0	mmu-miR-302a-5p	-0.02	-0.02	N/A
CDC42SE1	ENST00000439374.2	CDC42 small effector 1	231	3	0	0	3	1	mmu-miR-302a-5p	-0.02	-0.07	N/A
GALNT7	ENST00000265000.4	UDP-N-acetyl-alpha-D-galactosamine:polypeptide N-acetylgalactosaminyltransferase 7 (GalNAc-T7)	953	2	0	0	2	0	mmu-miR-302a-5p	-0.02	-0.02	N/A
HS6ST3	ENST00000376705.2	heparan sulfate 6-O-sulfotransferase 3	598	1	0	1	0	2	mmu-miR-302a-5p	-0.02	-0.02	N/A
EPAS1	ENST00000263734.3	endothelial PAS domain protein 1	3689	2	0	0	2	0	mmu-miR-302a-5p	-0.02	-0.02	N/A
MIER1	ENST00000357692.2	mesoderm induction early response 1, transcriptional regulator	950	2	0	0	2	4	mmu-miR-302a-5p	-0.02	-0.02	N/A
STAG2	ENST00000371160.1	stromal antigen 2	216	2	0	0	2	0	mmu-miR-302a-5p	-0.02	-0.02	N/A
ATP11B	ENST00000323116.5	ATPase, class VI, type 11B	459	2	1	0	1	1	mmu-miR-302a-5p	-0.02	-0.08	N/A
TEAD1	ENST00000361905.4	TEA domain family member 1 (SV40 transcriptional enhancer factor)	740	2	0	0	2	0	mmu-miR-302a-5p	-0.02	-0.02	N/A
RABGAP1L	ENST00000489615.1	RAB GTPase activating protein 1-like	364	2	0	0	2	1	mmu-miR-302a-5p	-0.02	-0.02	N/A
IQCE	ENST00000402050.2	IQ motif containing E	687	1	0	1	0	0	mmu-miR-302a-5p	-0.02	-0.02	N/A
PHKA2	ENST00000379942.4	phosphorylase kinase, alpha 2 (liver)	588	1	0	1	0	2	mmu-miR-302a-5p	-0.02	-0.02	N/A
REEP5	ENST00000545426.1	receptor accessory protein 5	4440	1	0	1	0	0	mmu-miR-302a-5p	-0.02	-0.14	N/A
HOOK1	ENST00000371208.3	hook microtubule-tethering protein 1	804	1	0	0	1	2	mmu-miR-302a-5p	-0.02	-0.02	N/A
ANKRD28	ENST00000399451.2	ankyrin repeat domain 28	798	2	0	1	1	2	mmu-miR-302a-5p	-0.02	-0.03	N/A
ARMC8	ENST00000469044.1	armadillo repeat containing 8	398	1	0	1	0	0	mmu-miR-302a-5p	-0.02	-0.02	N/A
ATP2B2	ENST00000352432.4	ATPase, Ca++ transporting, plasma membrane 2	170	1	0	1	0	0	mmu-miR-302a-5p	-0.02	-0.02	N/A
ASF1A	ENST00000229595.5	anti-silencing function 1A histone chaperone	790	1	0	0	1	2	mmu-miR-302a-5p	-0.02	-0.12	N/A
TANC1	ENST00000263635.6	tetratricopeptide repeat, ankyrin repeat and coiled-coil containing 1	618	1	0	1	0	0	mmu-miR-302a-5p	-0.02	-0.02	N/A
MFAP3L	ENST00000393704.3	microfibrillar-associated protein 3-like	69	2	0	0	2	2	mmu-miR-302a-5p	-0.02	-0.02	N/A
SERINC5	ENST00000512721.1	serine incorporator 5	175	1	0	1	0	2	mmu-miR-302a-5p	-0.02	-0.02	N/A
ARF6	ENST00000298316.5	ADP-ribosylation factor 6	31	3	0	1	2	2	mmu-miR-302a-5p	-0.02	-0.04	N/A
AFF4	ENST00000265343.5	AF4/FMR2 family, member 4	2755	2	0	0	2	0	mmu-miR-302a-5p	-0.02	-0.02	N/A
USP38	ENST00000307017.4	ubiquitin specific peptidase 38	419	3	0	1	2	3	mmu-miR-302a-5p	-0.02	-0.09	N/A
STYX	ENST00000354586.4	serine/threonine/tyrosine interacting protein	250	2	0	1	1	3	mmu-miR-302a-5p	-0.02	-0.03	N/A
WIPF2	ENST00000323571.4	WAS/WASL interacting protein family, member 2	214	2	0	2	0	0	mmu-miR-302a-5p	-0.02	-0.04	N/A
USO1	ENST00000538159.1	USO1 vesicle transport factor	1862	1	0	1	0	0	mmu-miR-302a-5p	-0.02	-0.02	N/A
PPIG	ENST00000260970.3	peptidylprolyl isomerase G (cyclophilin G)	470	4	0	1	3	1	mmu-miR-302a-5p	-0.02	-0.1	N/A
HLCS	ENST00000336648.4	holocarboxylase synthetase (biotin-(proprionyl-CoA-carboxylase (ATP-hydrolysing)) ligase)	688	1	0	1	0	2	mmu-miR-302a-5p	-0.02	-0.02	N/A
RNF169	ENST00000299563.4	ring finger protein 169	204	1	0	1	0	3	mmu-miR-302a-5p	-0.02	-0.02	N/A
MGAT5	ENST00000409645.1	mannosyl (alpha-1,6-)-glycoprotein beta-1,6-N-acetyl-glucosaminyltransferase	1627	1	0	1	0	0	mmu-miR-302a-5p	-0.02	-0.02	N/A
ZKSCAN2	ENST00000328086.7	zinc finger with KRAB and SCAN domains 2	81	1	0	1	0	0	mmu-miR-302a-5p	-0.02	-0.02	N/A
RAB14	ENST00000373840.4	RAB14, member RAS oncogene family	586	1	0	0	1	2	mmu-miR-302a-5p	-0.02	-0.2	N/A
MYO1C	ENST00000359786.5	myosin IC	1073	2	0	0	2	0	mmu-miR-302a-5p	-0.02	-0.02	N/A
ARMC1	ENST00000276569.3	armadillo repeat containing 1	93	2	0	0	2	0	mmu-miR-302a-5p	-0.02	-0.02	N/A
SLC38A2	ENST00000256689.5	solute carrier family 38, member 2	696	2	0	0	2	0	mmu-miR-302a-5p	-0.02	-0.02	N/A
PRKAA2	ENST00000371244.4	protein kinase, AMP-activated, alpha 2 catalytic subunit	561	2	0	0	2	2	mmu-miR-302a-5p	-0.02	-0.02	N/A
FGF10	ENST00000264664.4	fibroblast growth factor 10	5	2	0	0	2	2	mmu-miR-302a-5p	-0.02	-0.05	N/A
MAP3K12	ENST00000267079.2	mitogen-activated protein kinase kinase kinase 12	61	1	0	0	1	0	mmu-miR-302a-5p	-0.02	-0.04	N/A
ZMYM6	ENST00000357182.4	zinc finger, MYM-type 6	37	1	0	0	1	0	mmu-miR-302a-5p	-0.02	-0.06	N/A
COLGALT2	ENST00000367521.1	collagen beta(1-O)galactosyltransferase 2	70	1	0	0	1	1	mmu-miR-302a-5p	-0.02	-0.07	N/A
PIGM	ENST00000368090.2	phosphatidylinositol glycan anchor biosynthesis, class M	179	1	1	0	0	0	mmu-miR-302a-5p	-0.02	-0.03	N/A
AGFG1	ENST00000310078.8	ArfGAP with FG repeats 1	2019	1	0	1	0	2	mmu-miR-302a-5p	-0.02	-0.02	N/A
DCUN1D3	ENST00000324344.4	DCN1, defective in cullin neddylation 1, domain containing 3	53	1	1	0	0	3	mmu-miR-302a-5p	-0.02	-0.03	N/A
BTC	ENST00000395743.3	betacellulin	12	1	0	0	1	0	mmu-miR-302a-5p	-0.02	-0.02	N/A
SOBP	ENST00000317357.5	sine oculis binding protein homolog (Drosophila)	22	2	0	0	2	0	mmu-miR-302a-5p	-0.02	-0.03	N/A
EPHA3	ENST00000494014.1	EPH receptor A3	100	1	0	1	0	0	mmu-miR-302a-5p	-0.02	-0.02	N/A
ZNF518B	ENST00000326756.3	zinc finger protein 518B	95	2	0	0	2	1	mmu-miR-302a-5p	-0.02	-0.02	N/A
BACH2	ENST00000257749.4	BTB and CNC homology 1, basic leucine zipper transcription factor 2	74	1	0	1	0	3	mmu-miR-302a-5p	-0.02	-0.02	N/A
CCDC88A	ENST00000336838.6	coiled-coil domain containing 88A	141	1	0	1	0	1	mmu-miR-302a-5p	-0.02	-0.02	N/A
MSI1	ENST00000257552.2	musashi RNA-binding protein 1	287	1	0	0	1	0	mmu-miR-302a-5p	-0.02	-0.02	N/A
CAMK2G	ENST00000351293.3	calcium/calmodulin-dependent protein kinase II gamma	14	1	0	0	1	0	mmu-miR-302a-5p	-0.02	-0.02	N/A
API5	ENST00000534600.1	apoptosis inhibitor 5	17	1	0	0	1	0	mmu-miR-302a-5p	-0.02	-0.06	N/A
TNFAIP1	ENST00000226225.2	tumor necrosis factor, alpha-induced protein 1 (endothelial)	1565	1	0	1	0	0	mmu-miR-302a-5p	-0.02	-0.02	N/A
ADAMTS5	ENST00000284987.5	ADAM metallopeptidase with thrombospondin type 1 motif, 5	68	2	0	0	2	0	mmu-miR-302a-5p	-0.02	-0.02	N/A
NXPH2	ENST00000272641.3	neurexophilin 2	82	2	0	0	2	1	mmu-miR-302a-5p	-0.02	-0.02	N/A
SLC2A13	ENST00000280871.4	solute carrier family 2 (facilitated glucose transporter), member 13	47	2	0	0	2	1	mmu-miR-302a-5p	-0.02	-0.02	N/A
ANKRD44	ENST00000282272.8	ankyrin repeat domain 44	187	2	0	0	2	0	mmu-miR-302a-5p	-0.02	-0.02	N/A
AP1S3	ENST00000396654.2	adaptor-related protein complex 1, sigma 3 subunit	130	1	0	0	1	3	mmu-miR-302a-5p	-0.02	-0.04	N/A
DSTYK	ENST00000367160.4	dual serine/threonine and tyrosine protein kinase	256	1	0	1	0	0	mmu-miR-302a-5p	-0.02	-0.02	N/A
MEF2A	ENST00000354410.5	myocyte enhancer factor 2A	654	2	0	0	2	0	mmu-miR-302a-5p	-0.02	-0.02	N/A
MCTP1	ENST00000515393.1	multiple C2 domains, transmembrane 1	81	1	0	1	0	3	mmu-miR-302a-5p	-0.02	-0.02	N/A
DENND5B	ENST00000389082.5	DENN/MADD domain containing 5B	832	2	0	0	2	3	mmu-miR-302a-5p	-0.02	-0.02	N/A
ALS2	ENST00000457679.2	amyotrophic lateral sclerosis 2 (juvenile)	206	1	0	1	0	0	mmu-miR-302a-5p	-0.02	-0.02	N/A
MACF1	ENST00000567887.1	microtubule-actin crosslinking factor 1	668	1	0	1	0	0	mmu-miR-302a-5p	-0.02	-0.02	N/A
SRSF6	ENST00000244020.3	serine/arginine-rich splicing factor 6	1914	2	0	0	2	0	mmu-miR-302a-5p	-0.02	-0.02	N/A
PIK3R1	ENST00000521381.1	phosphoinositide-3-kinase, regulatory subunit 1 (alpha)	217	2	0	0	2	1	mmu-miR-302a-5p	-0.02	-0.02	N/A
RAPH1	ENST00000319170.5	Ras association (RalGDS/AF-6) and pleckstrin homology domains 1	126	3	0	0	3	3	mmu-miR-302a-5p	-0.02	-0.03	N/A
TRIM25	ENST00000316881.4	tripartite motif containing 25	247	1	0	1	0	1	mmu-miR-302a-5p	-0.02	-0.02	N/A
NLRC5	ENST00000436936.1	NLR family, CARD domain containing 5	47	1	0	1	0	0	mmu-miR-302a-5p	-0.02	-0.02	N/A
TSC1	ENST00000298552.3	tuberous sclerosis 1	838	1	0	1	0	1	mmu-miR-302a-5p	-0.02	-0.02	N/A
ELOVL2	ENST00000354666.3	ELOVL fatty acid elongase 2	99	1	0	1	0	1	mmu-miR-302a-5p	-0.02	-0.02	N/A
CLIC5	ENST00000339561.6	chloride intracellular channel 5	21	1	0	0	1	0	mmu-miR-302a-5p	-0.02	-0.02	N/A
TRHDE	ENST00000261180.4	thyrotropin-releasing hormone degrading enzyme	34	3	0	1	2	5	mmu-miR-302a-5p	-0.02	-0.08	N/A
DLAT	ENST00000280346.6	dihydrolipoamide S-acetyltransferase	1073	1	0	0	1	1	mmu-miR-302a-5p	-0.02	-0.02	N/A
LANCL2	ENST00000254770.2	LanC lantibiotic synthetase component C-like 2 (bacterial)	237	2	0	0	2	1	mmu-miR-302a-5p	-0.02	-0.02	N/A
GOLGA3	ENST00000204726.3	golgin A3	944	2	0	0	2	2	mmu-miR-302a-5p	-0.02	-0.02	N/A
PPARGC1A	ENST00000264867.2	peroxisome proliferator-activated receptor gamma, coactivator 1 alpha	19	3	0	1	2	0	mmu-miR-302a-5p	-0.02	-0.04	N/A
KIAA1045	ENST00000242315.3	KIAA1045	42	2	0	1	1	0	mmu-miR-302a-5p	-0.02	-0.03	N/A
RGS5	ENST00000313961.5	regulator of G-protein signaling 5	56	1	1	0	0	1	mmu-miR-302a-5p	-0.02	-0.15	N/A
CA12	ENST00000178638.3	carbonic anhydrase XII	42	1	1	0	0	2	mmu-miR-302a-5p	-0.02	-0.16	N/A
TGFBR1	ENST00000374994.4	transforming growth factor, beta receptor 1	249	2	0	0	2	1	mmu-miR-302a-5p	-0.02	-0.02	N/A
UBR3	ENST00000272793.5	ubiquitin protein ligase E3 component n-recognin 3 (putative)	200	2	0	1	1	1	mmu-miR-302a-5p	-0.02	-0.03	N/A
AZI2	ENST00000479665.1	5-azacytidine induced 2	530	1	0	0	1	1	mmu-miR-302a-5p	-0.02	-0.03	N/A
ABAT	ENST00000569156.1	4-aminobutyrate aminotransferase	66	2	0	2	0	1	mmu-miR-302a-5p	-0.02	-0.04	N/A
SEPT8	ENST00000378706.1	septin 8	199	2	1	0	1	0	mmu-miR-302a-5p	-0.02	-0.04	N/A
ACSS3	ENST00000548058.1	acyl-CoA synthetase short-chain family member 3	306	1	0	0	1	3	mmu-miR-302a-5p	-0.02	-0.04	N/A
CLIP1	ENST00000361654.4	CAP-GLY domain containing linker protein 1	17	1	1	0	0	1	mmu-miR-302a-5p	-0.02	-0.03	N/A
ZBTB44	ENST00000525842.1	zinc finger and BTB domain containing 44	236	1	0	0	1	5	mmu-miR-302a-5p	-0.02	-0.06	N/A
WDR33	ENST00000322313.4	WD repeat domain 33	537	1	0	0	1	1	mmu-miR-302a-5p	-0.02	-0.02	N/A
AAGAB	ENST00000261880.5	alpha- and gamma-adaptin binding protein	2536	1	0	0	1	0	mmu-miR-302a-5p	-0.02	-0.02	N/A
TAF1	ENST00000373790.4	TAF1 RNA polymerase II, TATA box binding protein (TBP)-associated factor, 250kDa	61	1	1	0	0	1	mmu-miR-302a-5p	-0.02	-0.05	N/A
ABHD6	ENST00000295962.4	abhydrolase domain containing 6	289	1	0	0	1	0	mmu-miR-302a-5p	-0.02	-0.02	N/A
NAA30	ENST00000556492.1	N(alpha)-acetyltransferase 30, NatC catalytic subunit	418	4	0	0	4	3	mmu-miR-302a-5p	-0.02	-0.06	N/A
RNGTT	ENST00000369485.4	RNA guanylyltransferase and 5'-phosphatase	1384	1	0	0	1	3	mmu-miR-302a-5p	-0.02	-0.02	N/A
CA13	ENST00000321764.3	carbonic anhydrase XIII	42	1	0	0	1	1	mmu-miR-302a-5p	-0.02	-0.02	N/A
HAS1	ENST00000601714.1	hyaluronan synthase 1	5	1	0	0	1	0	mmu-miR-302a-5p	-0.02	-0.02	N/A
AKAP1	ENST00000337714.3	A kinase (PRKA) anchor protein 1	843	2	0	0	2	0	mmu-miR-302a-5p	-0.02	-0.03	N/A
ELOVL5	ENST00000370918.4	ELOVL fatty acid elongase 5	2233	1	0	0	1	0	mmu-miR-302a-5p	-0.02	-0.02	N/A
NR1D2	ENST00000312521.4	nuclear receptor subfamily 1, group D, member 2	154	1	0	1	0	0	mmu-miR-302a-5p	-0.02	-0.04	N/A
ACSL1	ENST00000454703.2	acyl-CoA synthetase long-chain family member 1	121	2	0	0	2	1	mmu-miR-302a-5p	-0.02	-0.02	N/A
ERBB4	ENST00000342788.4	v-erb-b2 avian erythroblastic leukemia viral oncogene homolog 4	27	2	0	0	2	3	mmu-miR-302a-5p	-0.02	-0.02	N/A
NPHP3	ENST00000326682.8	nephronophthisis 3 (adolescent)	44	1	1	0	0	0	mmu-miR-302a-5p	-0.02	-0.03	N/A
DNAJC9	ENST00000372950.4	DnaJ (Hsp40) homolog, subfamily C, member 9	175	1	0	1	0	2	mmu-miR-302a-5p	-0.02	-0.03	N/A
RANBP6	ENST00000259569.5	RAN binding protein 6	117	3	1	1	1	2	mmu-miR-302a-5p	-0.02	-0.25	N/A
SCAF4	ENST00000286835.7	SR-related CTD-associated factor 4	506	1	0	0	1	0	mmu-miR-302a-5p	-0.02	-0.02	N/A
CD109	ENST00000437994.2	CD109 molecule	1272	1	0	1	0	0	mmu-miR-302a-5p	-0.02	-0.02	N/A
NEK9	ENST00000238616.5	NIMA-related kinase 9	733	1	0	1	0	1	mmu-miR-302a-5p	-0.02	-0.02	N/A
HS3ST3A1	ENST00000284110.1	heparan sulfate (glucosamine) 3-O-sulfotransferase 3A1	148	2	1	0	1	1	mmu-miR-302a-5p	-0.02	-0.04	N/A
STX16	ENST00000355957.5	syntaxin 16	756	2	0	0	2	0	mmu-miR-302a-5p	-0.02	-0.02	N/A
TBC1D15	ENST00000550746.1	TBC1 domain family, member 15	1164	1	0	0	1	4	mmu-miR-302a-5p	-0.02	-0.05	N/A
ANKRA2	ENST00000296785.3	ankyrin repeat, family A (RFXANK-like), 2	134	1	0	1	0	1	mmu-miR-302a-5p	-0.02	-0.25	N/A
FAR1	ENST00000354817.3	fatty acyl CoA reductase 1	814	2	0	0	2	1	mmu-miR-302a-5p	-0.02	-0.02	N/A
CRISPLD1	ENST00000262207.4	cysteine-rich secretory protein LCCL domain containing 1	358	1	1	0	0	1	mmu-miR-302a-5p	-0.02	-0.23	N/A
MCFD2	ENST00000444761.2	multiple coagulation factor deficiency 2	1648	1	0	1	0	0	mmu-miR-302a-5p	-0.02	-0.02	N/A
PCNX	ENST00000304743.2	pecanex homolog (Drosophila)	458	2	0	0	2	4	mmu-miR-302a-5p	-0.02	-0.02	N/A
NANOS1	ENST00000425699.1	nanos homolog 1 (Drosophila)	158	1	0	1	0	1	mmu-miR-302a-5p	-0.02	-0.11	N/A
TMOD2	ENST00000249700.4	tropomodulin 2 (neuronal)	117	2	0	0	2	2	mmu-miR-302a-5p	-0.02	-0.02	N/A
GABRA2	ENST00000507460.1	gamma-aminobutyric acid (GABA) A receptor, alpha 2	10	1	0	0	1	1	mmu-miR-302a-5p	-0.02	-0.03	N/A
PAFAH1B2	ENST00000527958.1	platelet-activating factor acetylhydrolase 1b, catalytic subunit 2 (30kDa)	180	1	0	0	1	3	mmu-miR-302a-5p	-0.02	-0.02	N/A
NDRG2	ENST00000298687.5	NDRG family member 2	217	1	0	0	1	0	mmu-miR-302a-5p	-0.02	-0.02	N/A
NXN	ENST00000575801.1	nucleoredoxin	811	1	0	0	1	0	mmu-miR-302a-5p	-0.02	-0.02	N/A
RNF217	ENST00000521654.2	ring finger protein 217	92	3	0	2	1	3	mmu-miR-302a-5p	-0.02	-0.05	N/A
NXT2	ENST00000372106.1	nuclear transport factor 2-like export factor 2	390	1	0	0	1	2	mmu-miR-302a-5p	-0.02	-0.02	N/A
SLC36A4	ENST00000326402.4	solute carrier family 36 (proton/amino acid symporter), member 4	252	2	0	1	1	1	mmu-miR-302a-5p	-0.02	-0.04	N/A
SLC19A3	ENST00000258403.3	solute carrier family 19 (thiamine transporter), member 3	16	1	0	0	1	0	mmu-miR-302a-5p	-0.02	-0.02	N/A
SLC35E1	ENST00000595753.1	solute carrier family 35, member E1	4273	1	0	0	1	0	mmu-miR-302a-5p	-0.02	-0.02	N/A
AGTR1	ENST00000404754.2	angiotensin II receptor, type 1	103	1	0	0	1	0	mmu-miR-302a-5p	-0.02	-0.02	N/A
ITPRIPL1	ENST00000536814.1	inositol 1,4,5-trisphosphate receptor interacting protein-like 1	131	2	0	0	2	0	mmu-miR-302a-5p	-0.02	-0.02	N/A
DNAJC3	ENST00000602402.1	DnaJ (Hsp40) homolog, subfamily C, member 3	125	2	0	0	2	2	mmu-miR-302a-5p	-0.02	-0.02	N/A
ELK4	ENST00000357992.4	ELK4, ETS-domain protein (SRF accessory protein 1)	39	3	0	1	2	2	mmu-miR-302a-5p	-0.02	-0.04	N/A
AP1AR	ENST00000274000.5	adaptor-related protein complex 1 associated regulatory protein	89	1	0	0	1	4	mmu-miR-302a-5p	-0.02	-0.02	N/A
SEL1L	ENST00000336735.4	sel-1 suppressor of lin-12-like (C. elegans)	1271	1	0	0	1	2	mmu-miR-302a-5p	-0.02	-0.02	N/A
LEPROTL1	ENST00000321250.8	leptin receptor overlapping transcript-like 1	1242	1	0	0	1	3	mmu-miR-302a-5p	-0.02	-0.06	N/A
USP31	ENST00000219689.7	ubiquitin specific peptidase 31	214	3	0	1	2	1	mmu-miR-302a-5p	-0.02	-0.04	N/A
ACSM3	ENST00000289416.5	acyl-CoA synthetase medium-chain family member 3	25	1	0	0	1	0	mmu-miR-302a-5p	-0.02	-0.06	N/A
DUS4L	ENST00000265720.3	dihydrouridine synthase 4-like (S. cerevisiae)	101	1	0	0	1	2	mmu-miR-302a-5p	-0.02	-0.02	N/A
MYO9A	ENST00000564571.1	myosin IXA	137	1	1	0	0	0	mmu-miR-302a-5p	-0.02	-0.03	N/A
CEP135	ENST00000257287.4	centrosomal protein 135kDa	19	2	0	0	2	0	mmu-miR-302a-5p	-0.02	-0.02	N/A
KIAA1244	ENST00000251691.4	KIAA1244	169	2	0	0	2	2	mmu-miR-302a-5p	-0.02	-0.02	N/A
MED14	ENST00000324817.1	mediator complex subunit 14	1038	2	0	0	2	6	mmu-miR-302a-5p	-0.02	-0.02	N/A
TRIM66	ENST00000299550.6	tripartite motif containing 66	33	1	0	1	0	1	mmu-miR-302a-5p	-0.02	-0.02	N/A
GPRC5B	ENST00000300571.2	G protein-coupled receptor, family C, group 5, member B	84	2	0	0	2	0	mmu-miR-302a-5p	-0.02	-0.02	N/A
HABP4	ENST00000375251.3	hyaluronan binding protein 4	467	1	0	1	0	0	mmu-miR-302a-5p	-0.02	-0.02	N/A
CCDC50	ENST00000392455.3	coiled-coil domain containing 50	961	1	0	0	1	4	mmu-miR-302a-5p	-0.02	-0.02	N/A
MAP4K4	ENST00000413150.2	mitogen-activated protein kinase kinase kinase kinase 4	1551	2	1	0	1	0	mmu-miR-302a-5p	-0.02	-0.04	N/A
QSOX2	ENST00000358701.5	quiescin Q6 sulfhydryl oxidase 2	905	1	0	0	1	2	mmu-miR-302a-5p	-0.02	-0.02	N/A
USP44	ENST00000552440.1	ubiquitin specific peptidase 44	29	1	0	1	0	0	mmu-miR-302a-5p	-0.02	-0.02	N/A
NCAM2	ENST00000400546.1	neural cell adhesion molecule 2	64	3	0	1	2	2	mmu-miR-302a-5p	-0.02	-0.04	N/A
NAB1	ENST00000337386.5	NGFI-A binding protein 1 (EGR1 binding protein 1)	279	2	0	0	2	1	mmu-miR-302a-5p	-0.02	-0.02	N/A
CDCA3	ENST00000540683.1	cell division cycle associated 3	1066	1	0	0	1	0	mmu-miR-302a-5p	-0.02	-0.02	N/A
DMXL1	ENST00000311085.8	Dmx-like 1	136	4	0	1	3	2	mmu-miR-302a-5p	-0.02	-0.05	N/A
RNF11	ENST00000242719.3	ring finger protein 11	5881	2	0	1	1	2	mmu-miR-302a-5p	-0.02	-0.06	N/A
DCDC2	ENST00000378450.3	doublecortin domain containing 2	11	1	0	0	1	2	mmu-miR-302a-5p	-0.02	-0.04	N/A
SCML2	ENST00000398048.3	sex comb on midleg-like 2 (Drosophila)	7	1	0	0	1	0	mmu-miR-302a-5p	-0.02	-0.07	N/A
ADAM22	ENST00000398204.4	ADAM metallopeptidase domain 22	115	2	0	2	0	0	mmu-miR-302a-5p	-0.02	-0.04	N/A
LUC7L3	ENST00000505658.1	LUC7-like 3 (S. cerevisiae)	2970	3	0	0	3	2	mmu-miR-302a-5p	-0.02	-0.07	N/A
PDCD6IP	ENST00000307296.3	programmed cell death 6 interacting protein	6149	1	0	1	0	1	mmu-miR-302a-5p	-0.02	-0.07	N/A
PPP4R1L	ENST00000334187.8	protein phosphatase 4, regulatory subunit 1-like	27	1	0	1	0	0	mmu-miR-302a-5p	-0.02	-0.02	N/A
CTDSPL2	ENST00000260327.4	CTD (carboxy-terminal domain, RNA polymerase II, polypeptide A) small phosphatase like 2	457	2	0	0	2	2	mmu-miR-302a-5p	-0.02	-0.04	N/A
LRP1B	ENST00000389484.3	low density lipoprotein receptor-related protein 1B	26	1	0	1	0	3	mmu-miR-302a-5p	-0.02	-0.02	N/A
PREPL	ENST00000541738.1	prolyl endopeptidase-like	612	1	0	0	1	1	mmu-miR-302a-5p	-0.02	-0.02	N/A
TSPAN2	ENST00000369516.2	tetraspanin 2	43	1	0	1	0	4	mmu-miR-302a-5p	-0.02	-0.1	N/A
MRGBP	ENST00000370487.3	MRG/MORF4L binding protein	886	1	0	0	1	1	mmu-miR-302a-5p	-0.02	-0.06	N/A
FOXO3	ENST00000343882.6	forkhead box O3	32	2	0	0	2	3	mmu-miR-302a-5p	-0.02	-0.02	N/A
FAM20B	ENST00000263733.4	family with sequence similarity 20, member B	113	1	0	1	0	1	mmu-miR-302a-5p	-0.02	-0.02	N/A
NEIL3	ENST00000264596.3	nei endonuclease VIII-like 3 (E. coli)	500	1	0	0	1	0	mmu-miR-302a-5p	-0.02	-0.1	N/A
ZBTB21	ENST00000398505.3	zinc finger and BTB domain containing 21	802	3	0	0	3	1	mmu-miR-302a-5p	-0.02	-0.03	N/A
EMB	ENST00000303221.5	embigin	17	1	0	0	1	5	mmu-miR-302a-5p	-0.02	-0.02	N/A
CALD1	ENST00000361388.2	caldesmon 1	1013	2	0	0	2	0	mmu-miR-302a-5p	-0.02	-0.02	N/A
PRND	ENST00000305817.2	prion protein 2 (dublet)	5	1	0	0	1	1	mmu-miR-302a-5p	-0.02	-0.02	N/A
CHMP5	ENST00000419016.2	charged multivesicular body protein 5	67	1	0	1	0	0	mmu-miR-302a-5p	-0.02	-0.1	N/A
UCK1	ENST00000372208.3	uridine-cytidine kinase 1	263	1	0	1	0	0	mmu-miR-302a-5p	-0.02	-0.02	N/A
TOMM20	ENST00000366607.4	translocase of outer mitochondrial membrane 20 homolog (yeast)	674	1	0	0	1	0	mmu-miR-302a-5p	-0.02	-0.02	N/A
BACE2	ENST00000328735.6	beta-site APP-cleaving enzyme 2	79	3	1	0	2	0	mmu-miR-302a-5p	-0.02	-0.05	N/A
MAP3K7	ENST00000369325.3	mitogen-activated protein kinase kinase kinase 7	1172	2	0	0	2	1	mmu-miR-302a-5p	-0.02	-0.02	N/A
LRAT	ENST00000336356.3	lecithin retinol acyltransferase (phosphatidylcholine--retinol O-acyltransferase)	9	1	1	0	0	0	mmu-miR-302a-5p	-0.02	-0.03	N/A
DUSP22	ENST00000419235.2	dual specificity phosphatase 22	1330	1	0	0	1	1	mmu-miR-302a-5p	-0.02	-0.02	N/A
USP32	ENST00000300896.4	ubiquitin specific peptidase 32	85	2	1	0	1	0	mmu-miR-302a-5p	-0.02	-0.04	N/A
FLI1	ENST00000527786.2	Fli-1 proto-oncogene, ETS transcription factor	116	2	0	1	1	0	mmu-miR-302a-5p	-0.02	-0.14	N/A
TRIM23	ENST00000231524.9	tripartite motif containing 23	247	2	0	1	1	1	mmu-miR-302a-5p	-0.02	-0.23	N/A
UHRF1BP1L	ENST00000279907.7	UHRF1 binding protein 1-like	369	2	0	0	2	3	mmu-miR-302a-5p	-0.02	-0.03	N/A
ARSK	ENST00000380009.4	arylsulfatase family, member K	298	1	0	1	0	0	mmu-miR-302a-5p	-0.02	-0.12	N/A
FOXG1	ENST00000382535.3	forkhead box G1	40	2	0	0	2	0	mmu-miR-302a-5p	-0.02	-0.02	N/A
RAD54B	ENST00000297592.5	RAD54 homolog B (S. cerevisiae)	36	1	0	0	1	1	mmu-miR-302a-5p	-0.02	-0.02	N/A
CEP85L	ENST00000368491.3	centrosomal protein 85kDa-like	14	3	0	0	3	4	mmu-miR-302a-5p	-0.02	-0.03	N/A
ENPP1	ENST00000360971.2	ectonucleotide pyrophosphatase/phosphodiesterase 1	159	1	0	1	0	0	mmu-miR-302a-5p	-0.02	-0.02	N/A
ZIC3	ENST00000287538.5	Zic family member 3	9	1	0	1	0	1	mmu-miR-302a-5p	-0.02	-0.04	N/A
C4orf46	ENST00000508457.1	chromosome 4 open reading frame 46	128	1	0	1	0	0	mmu-miR-302a-5p	-0.02	-0.02	N/A
B3GALT6	ENST00000379198.2	UDP-Gal:betaGal beta 1,3-galactosyltransferase polypeptide 6	2444	1	0	1	0	0	mmu-miR-302a-5p	-0.02	-0.2	N/A
TBL3	ENST00000568546.1	transducin (beta)-like 3	57	1	1	0	0	0	mmu-miR-302a-5p	-0.02	-0.03	N/A
TLK1	ENST00000431350.2	tousled-like kinase 1	200	2	1	0	1	1	mmu-miR-302a-5p	-0.02	-0.05	N/A
TBX18	ENST00000369663.5	T-box 18	54	1	1	0	0	0	mmu-miR-302a-5p	-0.02	-0.03	N/A
GLT8D2	ENST00000360814.4	glycosyltransferase 8 domain containing 2	90	1	0	0	1	0	mmu-miR-302a-5p	-0.01	-0.01	N/A
IL5RA	ENST00000438560.1	interleukin 5 receptor, alpha	5	1	0	0	1	1	mmu-miR-302a-5p	-0.01	-0.03	N/A
CD99L2	ENST00000370377.3	CD99 molecule-like 2	303	1	0	0	1	1	mmu-miR-302a-5p	-0.01	-0.01	N/A
TMEM256-PLSCR3	ENST00000324822.11	TMEM256-PLSCR3 readthrough (NMD candidate)	976	1	0	0	1	0	mmu-miR-302a-5p	-0.01	-0.01	N/A
NFIX	ENST00000360105.4	nuclear factor I/X (CCAAT-binding transcription factor)	24	1	0	0	1	0	mmu-miR-302a-5p	-0.01	-0.01	N/A
GCNT1	ENST00000376730.4	glucosaminyl (N-acetyl) transferase 1, core 2	93	3	0	1	2	0	mmu-miR-302a-5p	-0.01	-0.04	N/A
MPLKIP	ENST00000306984.6	M-phase specific PLK1 interacting protein	32	1	0	0	1	0	mmu-miR-302a-5p	-0.01	-0.03	N/A
STARD4	ENST00000512160.1	StAR-related lipid transfer (START) domain containing 4	767	1	0	0	1	1	mmu-miR-302a-5p	-0.01	-0.02	N/A
AP1M2	ENST00000590923.1	adaptor-related protein complex 1, mu 2 subunit	26	1	0	0	1	0	mmu-miR-302a-5p	-0.01	-0.01	N/A
NKD1	ENST00000268459.3	naked cuticle homolog 1 (Drosophila)	26	2	0	1	1	1	mmu-miR-302a-5p	-0.01	-0.03	N/A
LMOD3	ENST00000420581.2	leiomodin 3 (fetal)	5	1	0	0	1	1	mmu-miR-302a-5p	-0.01	-0.01	N/A
SF3B3	ENST00000302516.5	splicing factor 3b, subunit 3, 130kDa	2541	3	0	1	2	2	mmu-miR-302a-5p	-0.01	-0.04	N/A
IER2	ENST00000292433.3	immediate early response 2	81	1	1	0	0	0	mmu-miR-302a-5p	-0.01	-0.26	N/A
SCEL	ENST00000377246.3	sciellin	5	1	0	0	1	0	mmu-miR-302a-5p	-0.01	-0.01	N/A
RAP1GAP2	ENST00000254695.8	RAP1 GTPase activating protein 2	123	1	0	1	0	1	mmu-miR-302a-5p	-0.01	-0.02	N/A
MPP6	ENST00000222644.5	membrane protein, palmitoylated 6 (MAGUK p55 subfamily member 6)	389	3	0	1	2	0	mmu-miR-302a-5p	-0.01	-0.05	N/A
KCNH5	ENST00000322893.7	potassium voltage-gated channel, subfamily H (eag-related), member 5	157	2	0	0	2	6	mmu-miR-302a-5p	-0.01	-0.02	N/A
NUFIP2	ENST00000225388.4	nuclear fragile X mental retardation protein interacting protein 2	440	3	0	0	3	5	mmu-miR-302a-5p	-0.01	-0.07	N/A
IGF1	ENST00000337514.6	insulin-like growth factor 1 (somatomedin C)	19	2	0	0	2	3	mmu-miR-302a-5p	-0.01	-0.08	N/A
BMP3	ENST00000282701.2	bone morphogenetic protein 3	36	2	0	0	2	2	mmu-miR-302a-5p	-0.01	-0.02	N/A
HOXC11	ENST00000546378.1	homeobox C11	80	1	0	1	0	0	mmu-miR-302a-5p	-0.01	-0.04	N/A
PPM1K	ENST00000608933.1	protein phosphatase, Mg2+/Mn2+ dependent, 1K	46	2	0	0	2	0	mmu-miR-302a-5p	-0.01	-0.02	N/A
STOML1	ENST00000564777.1	stomatin (EPB72)-like 1	18	1	0	1	0	1	mmu-miR-302a-5p	-0.01	-0.04	N/A
ZFP1	ENST00000464850.1	ZFP1 zinc finger protein	32	1	0	0	1	0	mmu-miR-302a-5p	-0.01	-0.03	N/A
FZD5	ENST00000295417.3	frizzled family receptor 5	122	1	0	0	1	1	mmu-miR-302a-5p	-0.01	-0.03	N/A
SPATA5	ENST00000274008.4	spermatogenesis associated 5	168	1	0	0	1	1	mmu-miR-302a-5p	-0.01	-0.02	N/A
IQCG	ENST00000265239.6	IQ motif containing G	22	2	0	0	2	0	mmu-miR-302a-5p	-0.01	-0.02	N/A
UBE2QL1	ENST00000399816.3	ubiquitin-conjugating enzyme E2Q family-like 1	10	2	0	1	1	1	mmu-miR-302a-5p	-0.01	-0.03	N/A
ACADSB	ENST00000358776.4	acyl-CoA dehydrogenase, short/branched chain	239	1	0	1	0	0	mmu-miR-302a-5p	-0.01	-0.15	N/A
SOX6	ENST00000316399.6	SRY (sex determining region Y)-box 6	22	2	0	2	0	1	mmu-miR-302a-5p	-0.01	-0.04	N/A
PSPC1	ENST00000338910.4	paraspeckle component 1	14	3	0	0	3	2	mmu-miR-302a-5p	-0.01	-0.03	N/A
CHRM3	ENST00000255380.4	cholinergic receptor, muscarinic 3	47	2	0	1	1	2	mmu-miR-302a-5p	-0.01	-0.03	N/A
KRAS	ENST00000256078.4	Kirsten rat sarcoma viral oncogene homolog	40	2	0	0	2	2	mmu-miR-302a-5p	-0.01	-0.02	N/A
TMOD3	ENST00000308580.7	tropomodulin 3 (ubiquitous)	1533	1	0	0	1	1	mmu-miR-302a-5p	-0.01	-0.02	N/A
ZIK1	ENST00000307468.4	zinc finger protein interacting with K protein 1	64	1	0	0	1	0	mmu-miR-302a-5p	-0.01	-0.02	N/A
ATAD2	ENST00000287394.5	ATPase family, AAA domain containing 2	851	1	1	0	0	0	mmu-miR-302a-5p	-0.01	-0.03	N/A
GPATCH8	ENST00000591680.1	G patch domain containing 8	337	1	0	1	0	1	mmu-miR-302a-5p	-0.01	-0.02	N/A
MSANTD3	ENST00000395067.2	Myb/SANT-like DNA-binding domain containing 3	78	2	0	0	2	1	mmu-miR-302a-5p	-0.01	-0.02	N/A
IDS	ENST00000422081.2	Iduronate 2-sulfatase (Hunter syndrome), isoform CRA_e; Iduronate 2-sulfatase 14 kDa chain; cDNA FLJ42669 fis, clone BRAMY2022168, highly similar to IDURONATE 2-SULFATASE	810	2	0	0	2	0	mmu-miR-302a-5p	-0.01	-0.02	N/A
LMO4	ENST00000370544.5	LIM domain only 4	294	1	0	1	0	4	mmu-miR-302a-5p	-0.01	-0.03	N/A
TNPO3	ENST00000393245.1	transportin 3	30	1	0	0	1	1	mmu-miR-302a-5p	-0.01	-0.03	N/A
SPAST	ENST00000315285.3	spastin	239	2	0	0	2	2	mmu-miR-302a-5p	-0.01	-0.02	N/A
BBS9	ENST00000242067.6	Bardet-Biedl syndrome 9	52	1	0	0	1	0	mmu-miR-302a-5p	-0.01	-0.04	N/A
PXDN	ENST00000252804.4	peroxidasin homolog (Drosophila)	872	1	0	1	0	1	mmu-miR-302a-5p	-0.01	-0.02	N/A
DYNC1LI1	ENST00000273130.4	dynein, cytoplasmic 1, light intermediate chain 1	2144	1	1	0	0	0	mmu-miR-302a-5p	-0.01	-0.12	N/A
ZNF148	ENST00000360647.4	zinc finger protein 148	230	2	0	0	2	4	mmu-miR-302a-5p	-0.01	-0.02	N/A
DCLK1	ENST00000379892.4	doublecortin-like kinase 1	9	2	0	1	1	2	mmu-miR-302a-5p	-0.01	-0.03	N/A
IFT80	ENST00000326448.7	intraflagellar transport 80 homolog (Chlamydomonas)	53	1	0	0	1	0	mmu-miR-302a-5p	-0.01	-0.01	N/A
PTX3	ENST00000295927.3	pentraxin 3, long	135	1	1	0	0	0	mmu-miR-302a-5p	-0.01	-0.29	N/A
C14orf39	ENST00000321731.3	chromosome 14 open reading frame 39	5	1	0	0	1	1	mmu-miR-302a-5p	-0.01	-0.01	N/A
ADCYAP1	ENST00000579794.1	adenylate cyclase activating polypeptide 1 (pituitary)	35	1	1	0	0	0	mmu-miR-302a-5p	-0.01	-0.1	N/A
DLX2	ENST00000234198.4	distal-less homeobox 2	653	1	0	0	1	0	mmu-miR-302a-5p	-0.01	-0.01	N/A
RUFY2	ENST00000388768.2	RUN and FYVE domain containing 2	15	1	0	0	1	1	mmu-miR-302a-5p	-0.01	-0.01	N/A
RAP2B	ENST00000323534.2	RAP2B, member of RAS oncogene family	594	3	0	0	3	1	mmu-miR-302a-5p	-0.01	-0.04	N/A
ENDOD1	ENST00000278505.4	endonuclease domain containing 1	100	1	0	0	1	0	mmu-miR-302a-5p	-0.01	-0.02	N/A
ARHGAP32	ENST00000524655.1	Rho GTPase activating protein 32	13	2	0	0	2	0	mmu-miR-302a-5p	-0.01	-0.02	N/A
MSI2	ENST00000284073.2	musashi RNA-binding protein 2	283	3	0	1	2	3	mmu-miR-302a-5p	-0.01	-0.04	N/A
TMEM246	ENST00000374847.1	transmembrane protein 246	367	1	0	1	0	3	mmu-miR-302a-5p	-0.01	-0.02	N/A
PCYT1A	ENST00000292823.2	phosphate cytidylyltransferase 1, choline, alpha	731	1	0	0	1	0	mmu-miR-302a-5p	-0.01	-0.02	N/A
SYNM	ENST00000560674.1	synemin, intermediate filament protein	36	2	0	0	2	1	mmu-miR-302a-5p	-0.01	-0.02	N/A
C3orf70	ENST00000335012.2	chromosome 3 open reading frame 70	19	1	0	1	0	1	mmu-miR-302a-5p	-0.01	-0.02	N/A
AP3M2	ENST00000174653.3	adaptor-related protein complex 3, mu 2 subunit	792	2	0	1	1	0	mmu-miR-302a-5p	-0.01	-0.03	N/A
TTC39B	ENST00000512701.2	tetratricopeptide repeat domain 39B	161	1	0	0	1	5	mmu-miR-302a-5p	-0.01	-0.03	N/A
ARL4A	ENST00000396663.1	ADP-ribosylation factor-like 4A	213	1	0	0	1	0	mmu-miR-302a-5p	-0.01	-0.02	N/A
SLC2A14	ENST00000340749.5	solute carrier family 2 (facilitated glucose transporter), member 14	14	2	0	0	2	1	mmu-miR-302a-5p	-0.01	-0.02	N/A
SOX5	ENST00000546136.1	SRY (sex determining region Y)-box 5	43	2	0	2	0	0	mmu-miR-302a-5p	-0.01	-0.04	N/A
ZMYM2	ENST00000382869.3	zinc finger, MYM-type 2	172	4	1	1	2	4	mmu-miR-302a-5p	-0.01	-0.07	N/A
CDR2	ENST00000268383.2	cerebellar degeneration-related protein 2, 62kDa	70	1	0	0	1	0	mmu-miR-302a-5p	-0.01	-0.02	N/A
TNFAIP3	ENST00000237289.4	tumor necrosis factor, alpha-induced protein 3	150	1	0	0	1	0	mmu-miR-302a-5p	-0.01	-0.08	N/A
PHF14	ENST00000403050.3	PHD finger protein 14	112	2	1	1	0	5	mmu-miR-302a-5p	-0.01	-0.07	N/A
RAB5A	ENST00000273047.4	RAB5A, member RAS oncogene family	68	1	0	0	1	1	mmu-miR-302a-5p	-0.01	-0.03	N/A
UBA6	ENST00000322244.5	ubiquitin-like modifier activating enzyme 6	169	3	0	1	2	1	mmu-miR-302a-5p	-0.01	-0.04	N/A
LMBRD2	ENST00000296603.4	LMBR1 domain containing 2	211	1	0	1	0	2	mmu-miR-302a-5p	-0.01	-0.02	N/A
PARP8	ENST00000503750.2	poly (ADP-ribose) polymerase family, member 8	80	2	0	0	2	1	mmu-miR-302a-5p	-0.01	-0.02	N/A
ILDR2	ENST00000469934.2	immunoglobulin-like domain containing receptor 2	7	2	0	0	2	3	mmu-miR-302a-5p	-0.01	-0.02	N/A
FBXL20	ENST00000394294.3	F-box and leucine-rich repeat protein 20	455	1	1	0	0	3	mmu-miR-302a-5p	-0.01	-0.03	N/A
PTBP3	ENST00000374257.1	polypyrimidine tract binding protein 3	214	2	0	0	2	3	mmu-miR-302a-5p	-0.01	-0.02	N/A
ATF2	ENST00000487334.2	activating transcription factor 2	123	1	0	0	1	2	mmu-miR-302a-5p	-0.01	-0.02	N/A
STAT4	ENST00000358470.4	signal transducer and activator of transcription 4	12	1	0	0	1	0	mmu-miR-302a-5p	-0.01	-0.01	N/A
CLEC5A	ENST00000546910.1	C-type lectin domain family 5, member A	5	1	0	0	1	1	mmu-miR-302a-5p	-0.01	-0.01	N/A
CSRNP3	ENST00000314499.7	cysteine-serine-rich nuclear protein 3	24	1	0	0	1	5	mmu-miR-302a-5p	-0.01	-0.01	N/A
LAMP1	ENST00000332556.4	lysosomal-associated membrane protein 1	566	1	0	0	1	1	mmu-miR-302a-5p	-0.01	-0.01	N/A
PKN2	ENST00000370521.3	protein kinase N2	747	1	0	0	1	1	mmu-miR-302a-5p	-0.01	-0.01	N/A
TTYH3	ENST00000258796.7	tweety family member 3	188	1	0	0	1	0	mmu-miR-302a-5p	-0.01	-0.03	N/A
TWIST1	ENST00000242261.5	twist basic helix-loop-helix transcription factor 1	190	2	0	0	2	1	mmu-miR-302a-5p	-0.01	-0.04	N/A
RNF6	ENST00000346166.3	ring finger protein (C3H2C3 type) 6	47	1	0	0	1	1	mmu-miR-302a-5p	-0.01	-0.01	N/A
NT5E	ENST00000369651.3	5'-nucleotidase, ecto (CD73)	285	1	0	0	1	0	mmu-miR-302a-5p	-0.01	-0.02	N/A
MYO5A	ENST00000399231.3	myosin VA (heavy chain 12, myoxin)	573	1	0	1	0	1	mmu-miR-302a-5p	-0.01	-0.02	N/A
ESYT2	ENST00000251527.5	extended synaptotagmin-like protein 2	529	1	0	0	1	1	mmu-miR-302a-5p	-0.01	-0.02	N/A
EFR3B	ENST00000403714.3	EFR3 homolog B (S. cerevisiae)	14	1	0	1	0	1	mmu-miR-302a-5p	-0.01	-0.02	N/A
BVES	ENST00000314641.5	blood vessel epicardial substance	30	1	0	0	1	2	mmu-miR-302a-5p	-0.01	-0.03	N/A
C9orf64	ENST00000376344.3	chromosome 9 open reading frame 64	126	1	0	1	0	0	mmu-miR-302a-5p	-0.01	-0.11	N/A
MYO18A	ENST00000354329.4	myosin XVIIIA	159	2	0	1	1	0	mmu-miR-302a-5p	-0.01	-0.03	N/A
TFAM	ENST00000487519.1	transcription factor A, mitochondrial	1323	2	0	1	1	0	mmu-miR-302a-5p	-0.01	-0.03	N/A
SIT1	ENST00000259608.3	signaling threshold regulating transmembrane adaptor 1	7	1	0	1	0	0	mmu-miR-302a-5p	-0.01	-0.04	N/A
JUN	ENST00000371222.2	jun proto-oncogene	7432	1	0	0	1	0	mmu-miR-302a-5p	-0.01	-0.04	N/A
EGFLAM	ENST00000322350.5	EGF-like, fibronectin type III and laminin G domains	123	1	0	0	1	0	mmu-miR-302a-5p	-0.01	-0.07	N/A
ARHGAP35	ENST00000404338.3	Rho GTPase activating protein 35	278	2	0	0	2	1	mmu-miR-302a-5p	-0.01	-0.02	N/A
TM4SF1	ENST00000472441.1	transmembrane 4 L six family member 1	1401	2	0	0	2	1	mmu-miR-302a-5p	-0.01	-0.02	N/A
PTEN	ENST00000371953.3	phosphatase and tensin homolog	118	2	0	0	2	2	mmu-miR-302a-5p	-0.01	-0.02	N/A
BMPR2	ENST00000374574.2	bone morphogenetic protein receptor, type II (serine/threonine kinase)	287	2	0	0	2	6	mmu-miR-302a-5p	-0.01	-0.02	N/A
RIMS2	ENST00000507740.1	regulating synaptic membrane exocytosis 2	8	1	0	1	0	0	mmu-miR-302a-5p	-0.01	-0.02	N/A
AIF1L	ENST00000372300.1	allograft inflammatory factor 1-like	487	1	0	0	1	1	mmu-miR-302a-5p	-0.01	-0.02	N/A
B4GALT6	ENST00000306851.5	UDP-Gal:betaGlcNAc beta 1,4- galactosyltransferase, polypeptide 6	146	1	0	0	1	2	mmu-miR-302a-5p	-0.01	-0.01	N/A
BAG4	ENST00000287322.4	BCL2-associated athanogene 4	29	1	1	0	0	1	mmu-miR-302a-5p	-0.01	-0.03	N/A
SLC30A6	ENST00000282587.5	solute carrier family 30 (zinc transporter), member 6	711	1	0	0	1	1	mmu-miR-302a-5p	-0.01	-0.01	N/A
METTL16	ENST00000263092.6	methyltransferase like 16	8	1	0	1	0	0	mmu-miR-302a-5p	-0.01	-0.02	N/A
DMRT3	ENST00000190165.2	doublesex and mab-3 related transcription factor 3	21	1	0	1	0	0	mmu-miR-302a-5p	-0.01	-0.02	N/A
HEY2	ENST00000368365.1	hairy/enhancer-of-split related with YRPW motif 2	70	1	0	1	0	0	mmu-miR-302a-5p	-0.01	-0.04	N/A
MRPL19	ENST00000393909.2	mitochondrial ribosomal protein L19	816	1	0	0	1	0	mmu-miR-302a-5p	-0.01	-0.07	N/A
DDX20	ENST00000369702.4	DEAD (Asp-Glu-Ala-Asp) box polypeptide 20	729	2	0	0	2	1	mmu-miR-302a-5p	-0.01	-0.02	N/A
LNPEP	ENST00000231368.5	leucyl/cystinyl aminopeptidase	28	4	0	3	1	3	mmu-miR-302a-5p	-0.01	-0.07	N/A
RAB21	ENST00000261263.3	RAB21, member RAS oncogene family	1823	1	1	0	0	2	mmu-miR-302a-5p	-0.01	-0.08	N/A
LPHN3	ENST00000512091.2	latrophilin 3	93	2	1	0	1	6	mmu-miR-302a-5p	-0.01	-0.24	N/A
MBNL1	ENST00000357472.3	muscleblind-like splicing regulator 1	135	1	0	0	1	1	mmu-miR-302a-5p	-0.01	-0.01	N/A
RAB9B	ENST00000243298.2	RAB9B, member RAS oncogene family	21	1	0	0	1	2	mmu-miR-302a-5p	-0.01	-0.01	N/A
PRPF39	ENST00000355765.6	pre-mRNA processing factor 39	252	1	0	0	1	0	mmu-miR-302a-5p	-0.01	-0.01	N/A
CCDC69	ENST00000355417.2	coiled-coil domain containing 69	22	1	0	0	1	0	mmu-miR-302a-5p	-0.01	-0.01	N/A
DYNC2H1	ENST00000375735.2	dynein, cytoplasmic 2, heavy chain 1	148	1	0	0	1	0	mmu-miR-302a-5p	-0.01	-0.04	N/A
SRPX2	ENST00000373004.3	sushi-repeat containing protein, X-linked 2	69	2	0	0	2	1	mmu-miR-302a-5p	-0.01	-0.02	N/A
IL6R	ENST00000344086.4	interleukin 6 receptor	13	1	0	1	0	1	mmu-miR-302a-5p	-0.01	-0.02	N/A
UBE2D2	ENST00000398733.3	ubiquitin-conjugating enzyme E2D 2	11458	1	0	0	1	1	mmu-miR-302a-5p	-0.01	-0.01	N/A
DNAJC5	ENST00000360864.4	DnaJ (Hsp40) homolog, subfamily C, member 5	1089	2	0	0	2	0	mmu-miR-302a-5p	-0.01	-0.02	N/A
RB1CC1	ENST00000025008.5	RB1-inducible coiled-coil 1	621	2	0	0	2	1	mmu-miR-302a-5p	-0.01	-0.04	N/A
ETV1	ENST00000430479.1	ets variant 1	160	3	2	0	1	3	mmu-miR-302a-5p	-0.01	-0.1	N/A
RER1	ENST00000378512.1	RER1 retention in endoplasmic reticulum 1 homolog (S. cerevisiae)	2954	1	0	0	1	1	mmu-miR-302a-5p	-0.01	-0.02	N/A
NXPE3	ENST00000422132.1	neurexophilin and PC-esterase domain family, member 3	630	2	0	0	2	2	mmu-miR-302a-5p	-0.01	-0.02	N/A
DUSP16	ENST00000298573.4	dual specificity phosphatase 16	444	1	0	0	1	0	mmu-miR-302a-5p	-0.01	-0.03	N/A
TRIM59	ENST00000309784.4	tripartite motif containing 59	10	1	0	0	1	0	mmu-miR-302a-5p	-0.01	-0.02	N/A
FAT3	ENST00000298047.6	FAT atypical cadherin 3	30	2	0	0	2	1	mmu-miR-302a-5p	-0.01	-0.02	N/A
RHOA	ENST00000454011.2	ras homolog family member A	8507	1	0	0	1	0	mmu-miR-302a-5p	-0.01	-0.01	N/A
DTWD1	ENST00000251250.6	DTW domain containing 1	936	1	0	0	1	1	mmu-miR-302a-5p	-0.01	-0.07	N/A
SLC5A3	ENST00000608209.1	sodium/myo-inositol cotransporter	24	3	0	0	3	0	mmu-miR-302a-5p	-0.01	-0.03	N/A
NSD1	ENST00000439151.2	nuclear receptor binding SET domain protein 1	685	2	1	0	1	2	mmu-miR-302a-5p	-0.01	-0.04	N/A
SERP1	ENST00000239944.2	stress-associated endoplasmic reticulum protein 1	3242	1	0	0	1	0	mmu-miR-302a-5p	-0.01	-0.02	N/A
NFAT5	ENST00000354436.2	nuclear factor of activated T-cells 5, tonicity-responsive	128	2	0	1	1	1	mmu-miR-302a-5p	-0.01	-0.03	N/A
ARHGAP24	ENST00000395184.1	Rho GTPase activating protein 24	9	1	0	1	0	1	mmu-miR-302a-5p	-0.01	-0.02	N/A
PHF7	ENST00000327906.3	PHD finger protein 7	38	1	0	0	1	0	mmu-miR-302a-5p	-0.01	-0.02	N/A
PDE8A	ENST00000310298.4	phosphodiesterase 8A	183	1	0	0	1	1	mmu-miR-302a-5p	-0.01	-0.08	N/A
E2F7	ENST00000416496.2	E2F transcription factor 7	308	1	0	0	1	0	mmu-miR-302a-5p	-0.01	-0.01	N/A
EBF2	ENST00000535548.1	early B-cell factor 2	11	2	0	0	2	1	mmu-miR-302a-5p	-0.01	-0.02	N/A
MTDH	ENST00000336273.3	metadherin	5192	2	0	1	1	1	mmu-miR-302a-5p	-0.01	-0.04	N/A
PTCHD4	ENST00000339488.4	patched domain containing 4	19	1	1	0	0	2	mmu-miR-302a-5p	-0.01	-0.03	N/A
GSPT1	ENST00000434724.2	G1 to S phase transition 1	1119	1	0	0	1	1	mmu-miR-302a-5p	-0.01	-0.02	N/A
EN2	ENST00000297375.4	engrailed homeobox 2	86	1	0	0	1	1	mmu-miR-302a-5p	-0.01	-0.02	N/A
ARL6IP1	ENST00000304414.7	ADP-ribosylation factor-like 6 interacting protein 1	25	2	0	0	2	1	mmu-miR-302a-5p	-0.01	-0.02	N/A
CACNB4	ENST00000539935.1	calcium channel, voltage-dependent, beta 4 subunit	57	2	0	0	2	2	mmu-miR-302a-5p	-0.01	-0.02	N/A
JAZF1	ENST00000283928.5	JAZF zinc finger 1	869	2	0	0	2	0	mmu-miR-302a-5p	-0.01	-0.03	N/A
ADCY2	ENST00000338316.4	adenylate cyclase 2 (brain)	13	1	1	0	0	0	mmu-miR-302a-5p	-0.01	-0.03	N/A
WBSCR27	ENST00000297873.4	Williams Beuren syndrome chromosome region 27	17	1	0	1	0	0	mmu-miR-302a-5p	-0.01	-0.02	N/A
PAX9	ENST00000361487.6	paired box 9	53	2	0	0	2	1	mmu-miR-302a-5p	-0.01	-0.02	N/A
TNIK	ENST00000436636.2	TRAF2 and NCK interacting kinase	106	2	0	1	1	3	mmu-miR-302a-5p	-0.01	-0.03	N/A
NRAS	ENST00000369535.4	neuroblastoma RAS viral (v-ras) oncogene homolog	551	2	0	1	1	3	mmu-miR-302a-5p	-0.01	-0.03	N/A
STRBP	ENST00000447404.2	spermatid perinuclear RNA binding protein	575	2	0	0	2	1	mmu-miR-302a-5p	-0.01	-0.02	N/A
PKIA	ENST00000396418.2	protein kinase (cAMP-dependent, catalytic) inhibitor alpha	542	2	0	0	2	2	mmu-miR-302a-5p	-0.01	-0.1	N/A
MBIP	ENST00000359527.7	MAP3K12 binding inhibitory protein 1	300	1	0	0	1	0	mmu-miR-302a-5p	-0.01	-0.01	N/A
AP5M1	ENST00000261558.3	adaptor-related protein complex 5, mu 1 subunit	198	2	1	1	0	3	mmu-miR-302a-5p	-0.01	-0.05	N/A
KIAA1737	ENST00000361786.2	KIAA1737	57	1	0	0	1	1	mmu-miR-302a-5p	-0.01	-0.01	N/A
EML1	ENST00000262233.6	echinoderm microtubule associated protein like 1	371	1	0	1	0	0	mmu-miR-302a-5p	-0.01	-0.02	N/A
PTGER4	ENST00000302472.3	prostaglandin E receptor 4 (subtype EP4)	326	1	0	0	1	1	mmu-miR-302a-5p	-0.01	-0.01	N/A
EIF2S1	ENST00000256383.4	eukaryotic translation initiation factor 2, subunit 1 alpha, 35kDa	3360	1	0	0	1	3	mmu-miR-302a-5p	-0.01	-0.02	N/A
RIC8B	ENST00000392837.4	RIC8 guanine nucleotide exchange factor B	49	2	0	0	2	2	mmu-miR-302a-5p	-0.01	-0.02	N/A
SLC44A1	ENST00000374720.3	solute carrier family 44 (choline transporter), member 1	407	3	0	0	3	3	mmu-miR-302a-5p	-0.01	-0.03	N/A
ENTPD7	ENST00000370489.4	ectonucleoside triphosphate diphosphohydrolase 7	136	2	0	1	1	3	mmu-miR-302a-5p	-0.01	-0.03	N/A
DTWD2	ENST00000304058.4	DTW domain containing 2	83	2	0	0	2	0	mmu-miR-302a-5p	-0.01	-0.02	N/A
AZIN1	ENST00000337198.5	antizyme inhibitor 1	2287	1	0	1	0	1	mmu-miR-302a-5p	-0.01	-0.14	N/A
HNRNPR	ENST00000478691.1	heterogeneous nuclear ribonucleoprotein R	6629	2	0	0	2	5	mmu-miR-302a-5p	-0.01	-0.03	N/A
RAB1A	ENST00000409892.1	RAB1A, member RAS oncogene family	472	2	0	2	0	1	mmu-miR-302a-5p	-0.01	-0.11	N/A
TAF9B	ENST00000341864.5	TAF9B RNA polymerase II, TATA box binding protein (TBP)-associated factor, 31kDa	19	1	0	1	0	0	mmu-miR-302a-5p	-0.01	-0.02	N/A
SENP2	ENST00000296257.5	SUMO1/sentrin/SMT3 specific peptidase 2	1693	1	1	0	0	1	mmu-miR-302a-5p	-0.01	-0.09	N/A
CBX6	ENST00000407418.3	chromobox homolog 6	215	2	0	0	2	0	mmu-miR-302a-5p	-0.01	-0.02	N/A
METTL8	ENST00000375258.4	methyltransferase like 8	124	2	0	0	2	2	mmu-miR-302a-5p	-0.01	-0.02	N/A
ZDHHC5	ENST00000287169.3	zinc finger, DHHC-type containing 5	1505	2	0	0	2	0	mmu-miR-302a-5p	-0.01	-0.02	N/A
MMGT1	ENST00000305963.2	membrane magnesium transporter 1	113	2	0	0	2	1	mmu-miR-302a-5p	-0.01	-0.02	N/A
NF1	ENST00000358273.4	neurofibromin 1	161	1	0	1	0	2	mmu-miR-302a-5p	-0.01	-0.02	N/A
MLH3	ENST00000355774.2	mutL homolog 3	152	1	1	0	0	0	mmu-miR-302a-5p	-0.01	-0.03	N/A
GNAZ	ENST00000248996.4	guanine nucleotide binding protein (G protein), alpha z polypeptide	50	2	0	0	2	0	mmu-miR-302a-5p	-0.01	-0.02	N/A
DDX19B	ENST00000288071.6	DEAD (Asp-Glu-Ala-Asp) box polypeptide 19B	690	1	0	1	0	0	mmu-miR-302a-5p	-0.01	-0.14	N/A
HCN4	ENST00000261917.3	hyperpolarization activated cyclic nucleotide-gated potassium channel 4	19	1	1	0	0	0	mmu-miR-302a-5p	-0.01	-0.03	N/A
KLHL12	ENST00000367259.1	kelch-like family member 12	24	2	0	0	2	0	mmu-miR-302a-5p	-0.01	-0.04	N/A
PDE5A	ENST00000354960.3	phosphodiesterase 5A, cGMP-specific	69	3	1	1	1	0	mmu-miR-302a-5p	-0.01	-0.06	N/A
ATL2	ENST00000406122.1	atlastin GTPase 2	1135	2	0	0	2	1	mmu-miR-302a-5p	-0.01	-0.02	N/A
SRSF12	ENST00000452027.2	serine/arginine-rich splicing factor 12	53	1	0	1	0	2	mmu-miR-302a-5p	-0.01	-0.06	N/A
PAQR3	ENST00000512733.1	progestin and adipoQ receptor family member III	217	2	0	0	2	5	mmu-miR-302a-5p	-0.01	-0.02	N/A
TPRG1	ENST00000345063.3	tumor protein p63 regulated 1	24	3	0	2	1	1	mmu-miR-302a-5p	-0.01	-0.05	N/A
TOR1B	ENST00000259339.2	torsin family 1, member B (torsin B)	222	2	0	0	2	1	mmu-miR-302a-5p	-0.01	-0.02	N/A
C17orf85	ENST00000158149.3	chromosome 17 open reading frame 85	718	2	0	0	2	2	mmu-miR-302a-5p	-0.01	-0.04	N/A
RND2	ENST00000544533.1	Rho family GTPase 2	26	1	1	0	0	0	mmu-miR-302a-5p	-0.01	-0.05	N/A
P2RX7	ENST00000328963.5	purinergic receptor P2X, ligand-gated ion channel, 7	5	2	0	0	2	0	mmu-miR-302a-5p	-0.01	-0.08	N/A
FBXO47	ENST00000378079.2	F-box protein 47	5	2	0	1	1	0	mmu-miR-302a-5p	-0.01	-0.08	N/A
FOXB1	ENST00000396057.4	forkhead box B1	31	1	0	0	1	0	mmu-miR-302a-5p	-0.01	-0.01	N/A
SLC16A1	ENST00000369626.3	solute carrier family 16 (monocarboxylate transporter), member 1	707	2	0	0	2	0	mmu-miR-302a-5p	-0.01	-0.02	N/A
PPP1R3A	ENST00000284601.3	protein phosphatase 1, regulatory subunit 3A	5	4	0	0	4	2	mmu-miR-302a-5p	-0.01	-0.04	N/A
ABHD13	ENST00000375898.3	abhydrolase domain containing 13	479	1	0	1	0	1	mmu-miR-302a-5p	-0.01	-0.03	N/A
URB1	ENST00000382751.3	URB1 ribosome biogenesis 1 homolog (S. cerevisiae)	667	2	0	0	2	0	mmu-miR-302a-5p	-0.01	-0.02	N/A
POLR3H	ENST00000396504.2	polymerase (RNA) III (DNA directed) polypeptide H (22.9kD)	216	1	0	0	1	0	mmu-miR-302a-5p	-0.01	-0.01	N/A
SDK2	ENST00000392650.3	sidekick cell adhesion molecule 2	8	1	0	0	1	2	mmu-miR-302a-5p	-0.01	-0.01	N/A
LPIN1	ENST00000256720.2	lipin 1	357	1	0	0	1	1	mmu-miR-302a-5p	-0.01	-0.01	N/A
PHF13	ENST00000377648.4	PHD finger protein 13	1207	1	0	0	1	2	mmu-miR-302a-5p	-0.01	-0.01	N/A
BET1L	ENST00000325147.9	Bet1 golgi vesicular membrane trafficking protein-like	702	1	0	0	1	0	mmu-miR-302a-5p	-0.01	-0.01	N/A
BARD1	ENST00000260947.4	BRCA1 associated RING domain 1	162	1	0	0	1	1	mmu-miR-302a-5p	-0.01	-0.01	N/A
PCDHA6	ENST00000529310.1	protocadherin alpha 6	86	1	0	0	1	2	mmu-miR-302a-5p	-0.01	-0.01	N/A
ADD3	ENST00000277900.8	adducin 3 (gamma)	537	1	0	0	1	1	mmu-miR-302a-5p	-0.01	-0.01	N/A
LHX5	ENST00000261731.3	LIM homeobox 5	5	1	0	0	1	0	mmu-miR-302a-5p	-0.01	-0.01	N/A
ZIC4	ENST00000383075.3	Zic family member 4	5	1	0	0	1	0	mmu-miR-302a-5p	-0.01	-0.01	N/A
CHRM2	ENST00000445907.2	cholinergic receptor, muscarinic 2	5	1	0	0	1	1	mmu-miR-302a-5p	-0.01	-0.01	N/A
KLF7	ENST00000423015.1	Kruppel-like factor 7 (ubiquitous)	737	2	0	0	2	1	mmu-miR-302a-5p	-0.01	-0.02	N/A
WSCD2	ENST00000332082.4	WSC domain containing 2	5	1	0	0	1	0	mmu-miR-302a-5p	-0.01	-0.01	N/A
DCAF8	ENST00000556710.1	DDB1- and CUL4-associated factor 8	1924	1	0	0	1	1	mmu-miR-302a-5p	-0.01	-0.01	N/A
USP13	ENST00000263966.3	ubiquitin specific peptidase 13 (isopeptidase T-3)	379	1	0	0	1	1	mmu-miR-302a-5p	-0.01	-0.01	N/A
WNT2B	ENST00000369686.5	wingless-type MMTV integration site family, member 2B	5	1	0	0	1	0	mmu-miR-302a-5p	-0.01	-0.01	N/A
SDCBP	ENST00000260130.4	syndecan binding protein (syntenin)	1071	1	0	0	1	1	mmu-miR-302a-5p	-0.01	-0.01	N/A
RWDD4	ENST00000326397.5	RWD domain containing 4	5	1	0	0	1	0	mmu-miR-302a-5p	-0.01	-0.01	N/A
OTOGL	ENST00000458043.2	otogelin-like	5	1	0	0	1	1	mmu-miR-302a-5p	-0.01	-0.01	N/A
LPGAT1	ENST00000366997.4	lysophosphatidylglycerol acyltransferase 1	135	1	0	0	1	0	mmu-miR-302a-5p	-0.01	-0.01	N/A
C4orf50	ENST00000531445.1	chromosome 4 open reading frame 50	5	1	0	0	1	0	mmu-miR-302a-5p	-0.01	-0.01	N/A
ARHGEF6	ENST00000370620.1	Rac/Cdc42 guanine nucleotide exchange factor (GEF) 6	15	1	0	0	1	0	mmu-miR-302a-5p	-0.01	-0.01	N/A
DIAPH1	ENST00000389054.3	diaphanous-related formin 1	399	1	0	0	1	0	mmu-miR-302a-5p	-0.01	-0.01	N/A
AL589765.1	ENST00000442233.2	Uncharacterized protein; cDNA FLJ36032 fis, clone TESTI2017069	5	1	0	0	1	0	mmu-miR-302a-5p	-0.01	-0.01	N/A
CHCHD4	ENST00000295767.5	coiled-coil-helix-coiled-coil-helix domain containing 4	8	1	0	0	1	0	mmu-miR-302a-5p	-0.01	-0.01	N/A
TSPYL4	ENST00000420283.1	TSPY-like 4	5	1	0	0	1	3	mmu-miR-302a-5p	-0.01	-0.01	N/A
SLAMF1	ENST00000302035.6	signaling lymphocytic activation molecule family member 1	5	1	0	0	1	2	mmu-miR-302a-5p	-0.01	-0.01	N/A
MMD2	ENST00000406755.1	monocyte to macrophage differentiation-associated 2	5	1	0	0	1	1	mmu-miR-302a-5p	-0.01	-0.01	N/A
ETV3	ENST00000368192.4	ets variant 3	37	1	0	0	1	0	mmu-miR-302a-5p	-0.01	-0.01	N/A
TLR4	ENST00000355622.6	toll-like receptor 4	47	2	0	0	2	1	mmu-miR-302a-5p	-0.01	-0.04	N/A
CASC4	ENST00000360824.3	cancer susceptibility candidate 4	5	1	0	0	1	2	mmu-miR-302a-5p	-0.01	-0.01	N/A
PIPOX	ENST00000323372.4	pipecolic acid oxidase	30	1	0	0	1	0	mmu-miR-302a-5p	-0.01	-0.01	N/A
[truncated: 1,664 more rows]

## Sheet: 5p target list formatted 
PGR	Pgr	pgr	Pgr
DNAH14	Dnah14	dnah14	Dnah14
PSIP1	Psip1	psip1	Psip1
PGBD4	Pgbd4	pgbd4	Pgbd4
AL353791.1	Al353791.1	al353791.1	Al353791.1
SMR3B	Smr3B	smr3b	Smr3B
PYY	Pyy	pyy	Pyy
SPTSSB	Sptssb	sptssb	Sptssb
NOL7	Nol7	nol7	Nol7
COX7C	Cox7C	cox7c	Cox7C
AL627171.2	Al627171.2	al627171.2	Al627171.2
CETN3	Cetn3	cetn3	Cetn3
ANTXRL	Antxrl	antxrl	Antxrl
FIP1L1	Fip1L1	fip1l1	Fip1L1
AP000679.2	Ap000679.2	ap000679.2	Ap000679.2
RAG1	Rag1	rag1	Rag1
BOD1L2	Bod1L2	bod1l2	Bod1L2
CERS5	Cers5	cers5	Cers5
BCL7B	Bcl7B	bcl7b	Bcl7B
OTX2	Otx2	otx2	Otx2
TMEM128	Tmem128	tmem128	Tmem128
FAM49B	Fam49B	fam49b	Fam49B
ACRC	Acrc	acrc	Acrc
ADORA2B	Adora2B	adora2b	Adora2B
PRKAR2B	Prkar2B	prkar2b	Prkar2B
ARL6IP6	Arl6Ip6	arl6ip6	Arl6Ip6
CHCHD3	Chchd3	chchd3	Chchd3
TMEM254	Tmem254	tmem254	Tmem254
EFCAB5	Efcab5	efcab5	Efcab5
MYEOV2	Myeov2	myeov2	Myeov2
CCR8	Ccr8	ccr8	Ccr8
SCGB3A2	Scgb3A2	scgb3a2	Scgb3A2
CLEC4D	Clec4D	clec4d	Clec4D
PMEPA1	Pmepa1	pmepa1	Pmepa1
YDJC	Ydjc	ydjc	Ydjc
CAAP1	Caap1	caap1	Caap1
WDR11	Wdr11	wdr11	Wdr11
AC011897.1	Ac011897.1	ac011897.1	Ac011897.1
SUOX	Suox	suox	Suox
PTP4A2	Ptp4A2	ptp4a2	Ptp4A2
FAM120AOS	Fam120Aos	fam120aos	Fam120Aos
DLX6	Dlx6	dlx6	Dlx6
RAD23A	Rad23A	rad23a	Rad23A
TMED2	Tmed2	tmed2	Tmed2
GSTT2	Gstt2	gstt2	Gstt2
AL953854.2	Al953854.2	al953854.2	Al953854.2
NTM	Ntm	ntm	Ntm
GYPA	Gypa	gypa	Gypa
HSF2	Hsf2	hsf2	Hsf2
FAM173B	Fam173B	fam173b	Fam173B
KATNBL1	Katnbl1	katnbl1	Katnbl1
VHL	Vhl	vhl	Vhl
C6orf136	C6Orf136	c6orf136	C6Orf136
CENPQ	Cenpq	cenpq	Cenpq
SLITRK6	Slitrk6	slitrk6	Slitrk6
CNIH3	Cnih3	cnih3	Cnih3
C1orf111	C1Orf111	c1orf111	C1Orf111
AC129492.6	Ac129492.6	ac129492.6	Ac129492.6
CCDC122	Ccdc122	ccdc122	Ccdc122
CBFB	Cbfb	cbfb	Cbfb
SH3BGRL	Sh3Bgrl	sh3bgrl	Sh3Bgrl
RP11-762I7.5	Rp11-762I7.5	rp11-762i7.5	Rp11-762I7.5
NDN	Ndn	ndn	Ndn
FAM154B	Fam154B	fam154b	Fam154B
ESM1	Esm1	esm1	Esm1
ARF4	Arf4	arf4	Arf4
GCM1	Gcm1	gcm1	Gcm1
C16orf72	C16Orf72	c16orf72	C16Orf72
MSMO1	Msmo1	msmo1	Msmo1
FAM27E2	Fam27E2	fam27e2	Fam27E2
CCDC71L	Ccdc71L	ccdc71l	Ccdc71L
NSRP1	Nsrp1	nsrp1	Nsrp1
LHFPL3	Lhfpl3	lhfpl3	Lhfpl3
TTC39A	Ttc39A	ttc39a	Ttc39A
CD300LF	Cd300Lf	cd300lf	Cd300Lf
ARPP19	Arpp19	arpp19	Arpp19
FAM27E1	Fam27E1	fam27e1	Fam27E1
FAM27E3	Fam27E3	fam27e3	Fam27E3
LUZP6	Luzp6	luzp6	Luzp6
PI15	Pi15	pi15	Pi15
ZNF22	Znf22	znf22	Znf22
AL355390.1	Al355390.1	al355390.1	Al355390.1
MOB1A	Mob1A	mob1a	Mob1A
CELA2B	Cela2B	cela2b	Cela2B
ATP8B1	Atp8B1	atp8b1	Atp8B1
PROK2	Prok2	prok2	Prok2
C3orf33	C3Orf33	c3orf33	C3Orf33
CMTM6	Cmtm6	cmtm6	Cmtm6
C2orf73	C2Orf73	c2orf73	C2Orf73
TOR1AIP2	Tor1Aip2	tor1aip2	Tor1Aip2
ULK1	Ulk1	ulk1	Ulk1
FBXO5	Fbxo5	fbxo5	Fbxo5
MZT1	Mzt1	mzt1	Mzt1
SCRIB	Scrib	scrib	Scrib
LINC00923	Linc00923	linc00923	Linc00923
HNRNPUL1	Hnrnpul1	hnrnpul1	Hnrnpul1
NABP1	Nabp1	nabp1	Nabp1
ZNF24	Znf24	znf24	Znf24
LIMS3L	Lims3L	lims3l	Lims3L
CD274	Cd274	cd274	Cd274
DARS	Dars	dars	Dars
HNRNPF	Hnrnpf	hnrnpf	Hnrnpf
KCNB2	Kcnb2	kcnb2	Kcnb2
ZRANB2	Zranb2	zranb2	Zranb2
ETF1	Etf1	etf1	Etf1
RHPN2	Rhpn2	rhpn2	Rhpn2
FGF20	Fgf20	fgf20	Fgf20
CDH8	Cdh8	cdh8	Cdh8
NEK3	Nek3	nek3	Nek3
TMCO3	Tmco3	tmco3	Tmco3
NPVF	Npvf	npvf	Npvf
GTPBP4	Gtpbp4	gtpbp4	Gtpbp4
TMEM192	Tmem192	tmem192	Tmem192
TMEM59	Tmem59	tmem59	Tmem59
DOLPP1	Dolpp1	dolpp1	Dolpp1
PGAM1	Pgam1	pgam1	Pgam1
RPUSD2	Rpusd2	rpusd2	Rpusd2
GABRP	Gabrp	gabrp	Gabrp
ASTE1	Aste1	aste1	Aste1
CDO1	Cdo1	cdo1	Cdo1
CNKSR1	Cnksr1	cnksr1	Cnksr1
C6orf118	C6Orf118	c6orf118	C6Orf118
CD69	Cd69	cd69	Cd69
SERINC3	Serinc3	serinc3	Serinc3
SLMO2	Slmo2	slmo2	Slmo2
EPM2A	Epm2A	epm2a	Epm2A
SLC2A4RG	Slc2A4Rg	slc2a4rg	Slc2A4Rg
COX7A2L	Cox7A2L	cox7a2l	Cox7A2L
ARMCX1	Armcx1	armcx1	Armcx1
COQ10B	Coq10B	coq10b	Coq10B
FOXF2	Foxf2	foxf2	Foxf2
PURA	Pura	pura	Pura
SOWAHC	Sowahc	sowahc	Sowahc
PDP1	Pdp1	pdp1	Pdp1
COX7B	Cox7B	cox7b	Cox7B
STK39	Stk39	stk39	Stk39
MAGEB4	Mageb4	mageb4	Mageb4
ATP6V0A4	Atp6V0A4	atp6v0a4	Atp6V0A4
ARL13B	Arl13B	arl13b	Arl13B
ZNF367	Znf367	znf367	Znf367
OAZ1	Oaz1	oaz1	Oaz1
GRPEL2	Grpel2	grpel2	Grpel2
TRIM34	Trim34	trim34	Trim34
FGF13	Fgf13	fgf13	Fgf13
SLC43A3	Slc43A3	slc43a3	Slc43A3
PRPF18	Prpf18	prpf18	Prpf18
NME2	Nme2	nme2	Nme2
C21orf119	C21Orf119	c21orf119	C21Orf119
IMP3	Imp3	imp3	Imp3
FOXN2	Foxn2	foxn2	Foxn2
MEIG1	Meig1	meig1	Meig1
PPM1B	Ppm1B	ppm1b	Ppm1B
PDCL3	Pdcl3	pdcl3	Pdcl3
RNF141	Rnf141	rnf141	Rnf141
CBWD5	Cbwd5	cbwd5	Cbwd5
MMD	Mmd	mmd	Mmd
ZNF775	Znf775	znf775	Znf775
RP2	Rp2	rp2	Rp2
WDR90	Wdr90	wdr90	Wdr90
RP11-422N16.3	Rp11-422N16.3	rp11-422n16.3	Rp11-422N16.3
CYCS	Cycs	cycs	Cycs
KLRG1	Klrg1	klrg1	Klrg1
DUSP14	Dusp14	dusp14	Dusp14
CCDC138	Ccdc138	ccdc138	Ccdc138
SDHB	Sdhb	sdhb	Sdhb
IL10	Il10	il10	Il10
MANEA	Manea	manea	Manea
CBWD7	Cbwd7	cbwd7	Cbwd7
PCDHB6	Pcdhb6	pcdhb6	Pcdhb6
ARIH1	Arih1	arih1	Arih1
RNF207	Rnf207	rnf207	Rnf207
SLC10A7	Slc10A7	slc10a7	Slc10A7
LEFTY2	Lefty2	lefty2	Lefty2
ABCE1	Abce1	abce1	Abce1
SGOL1	Sgol1	sgol1	Sgol1
LGALSL	Lgalsl	lgalsl	Lgalsl
SNRPF	Snrpf	snrpf	Snrpf
PRKCB	Prkcb	prkcb	Prkcb
OTC	Otc	otc	Otc
CBWD3	Cbwd3	cbwd3	Cbwd3
CPNE8	Cpne8	cpne8	Cpne8
BAG6	Bag6	bag6	Bag6
STK17B	Stk17B	stk17b	Stk17B
SLC2A2	Slc2A2	slc2a2	Slc2A2
MSL2	Msl2	msl2	Msl2
PRKCI	Prkci	prkci	Prkci
FAM160A1	Fam160A1	fam160a1	Fam160A1
VPS35	Vps35	vps35	Vps35
UBE2C	Ube2C	ube2c	Ube2C
TTC32	Ttc32	ttc32	Ttc32
RAN	Ran	ran	Ran
GABRR1	Gabrr1	gabrr1	Gabrr1
FEN1	Fen1	fen1	Fen1
ZNF483	Znf483	znf483	Znf483
NRG1	Nrg1	nrg1	Nrg1
GUCY1A3	Gucy1A3	gucy1a3	Gucy1A3
RRAGB	Rragb	rragb	Rragb
LYZL2	Lyzl2	lyzl2	Lyzl2
KIAA1279	Kiaa1279	kiaa1279	Kiaa1279
C5orf24	C5Orf24	c5orf24	C5Orf24
BIRC3	Birc3	birc3	Birc3
CD80	Cd80	cd80	Cd80
AWAT2	Awat2	awat2	Awat2
MBNL2	Mbnl2	mbnl2	Mbnl2
PIAS2	Pias2	pias2	Pias2
MATN3	Matn3	matn3	Matn3
BRS3	Brs3	brs3	Brs3
C11orf53	C11Orf53	c11orf53	C11Orf53
CDKL1	Cdkl1	cdkl1	Cdkl1
SLC25A21	Slc25A21	slc25a21	Slc25A21
HOXA10	Hoxa10	hoxa10	Hoxa10
CNTNAP3B	Cntnap3B	cntnap3b	Cntnap3B
FAM72C	Fam72C	fam72c	Fam72C
SPOPL	Spopl	spopl	Spopl
TNFSF13B	Tnfsf13B	tnfsf13b	Tnfsf13B
EPHX3	Ephx3	ephx3	Ephx3
DCAF12L2	Dcaf12L2	dcaf12l2	Dcaf12L2
RALYL	Ralyl	ralyl	Ralyl
FUT9	Fut9	fut9	Fut9
C1orf220	C1Orf220	c1orf220	C1Orf220
UFL1	Ufl1	ufl1	Ufl1
MTMR8	Mtmr8	mtmr8	Mtmr8
STRN3	Strn3	strn3	Strn3
LYZL1	Lyzl1	lyzl1	Lyzl1
C12orf74	C12Orf74	c12orf74	C12Orf74
MYBL1	Mybl1	mybl1	Mybl1
PCMTD1	Pcmtd1	pcmtd1	Pcmtd1
MAFG	Mafg	mafg	Mafg
CBWD6	Cbwd6	cbwd6	Cbwd6
CBWD1	Cbwd1	cbwd1	Cbwd1
SBSPON	Sbspon	sbspon	Sbspon
LYPLA2	Lypla2	lypla2	Lypla2
GRAMD1C	Gramd1C	gramd1c	Gramd1C
GPR183	Gpr183	gpr183	Gpr183
TNNI1	Tnni1	tnni1	Tnni1
DOCK10	Dock10	dock10	Dock10
CBWD2	Cbwd2	cbwd2	Cbwd2
GPRIN3	Gprin3	gprin3	Gprin3
PABPN1L	Pabpn1L	pabpn1l	Pabpn1L
ATOX1	Atox1	atox1	Atox1
CDS1	Cds1	cds1	Cds1
RTN4	Rtn4	rtn4	Rtn4
ATRAID	Atraid	atraid	Atraid
SEPT7	Sept7	sept7	Sept7
CNOT6	Cnot6	cnot6	Cnot6
TMEM257	Tmem257	tmem257	Tmem257
C7orf25	C7Orf25	c7orf25	C7Orf25
RNF146	Rnf146	rnf146	Rnf146
TASP1	Tasp1	tasp1	Tasp1
CLDN7	Cldn7	cldn7	Cldn7
CCL4	Ccl4	ccl4	Ccl4
PRPF38A	Prpf38A	prpf38a	Prpf38A
SGIP1	Sgip1	sgip1	Sgip1
FAM8A1	Fam8A1	fam8a1	Fam8A1
PGBD5	Pgbd5	pgbd5	Pgbd5
CXorf61	Cxorf61	cxorf61	Cxorf61
EAF1	Eaf1	eaf1	Eaf1
HINFP	Hinfp	hinfp	Hinfp
OBP2B	Obp2B	obp2b	Obp2B
THNSL1	Thnsl1	thnsl1	Thnsl1
TRIM6-TRIM34	Trim6-Trim34	trim6-trim34	Trim6-Trim34
CYP1A2	Cyp1A2	cyp1a2	Cyp1A2
DBP	Dbp	dbp	Dbp
SYNCRIP	Syncrip	syncrip	Syncrip
RALGPS2	Ralgps2	ralgps2	Ralgps2
NARS	Nars	nars	Nars
MTPN	Mtpn	mtpn	Mtpn
RNF2	Rnf2	rnf2	Rnf2
SH2D1A	Sh2D1A	sh2d1a	Sh2D1A
ITGBL1	Itgbl1	itgbl1	Itgbl1
CCDC85A	Ccdc85A	ccdc85a	Ccdc85A
SLC39A10	Slc39A10	slc39a10	Slc39A10
LIN54	Lin54	lin54	Lin54
PRRG3	Prrg3	prrg3	Prrg3
C2orf88	C2Orf88	c2orf88	C2Orf88
RIC8A	Ric8A	ric8a	Ric8A
MARCH6	March6	march6	March6
MAL2	Mal2	mal2	Mal2
NFE2L2	Nfe2L2	nfe2l2	Nfe2L2
ATXN7L2	Atxn7L2	atxn7l2	Atxn7L2
TINAG	Tinag	tinag	Tinag
HFM1	Hfm1	hfm1	Hfm1
PLEKHG7	Plekhg7	plekhg7	Plekhg7
FSIP1	Fsip1	fsip1	Fsip1
VAMP7	Vamp7	vamp7	Vamp7
MTRNR2L1	Mtrnr2L1	mtrnr2l1	Mtrnr2L1
RP11-366L20.2	Rp11-366L20.2	rp11-366l20.2	Rp11-366L20.2
DNAJC19	Dnajc19	dnajc19	Dnajc19
RBPMS	Rbpms	rbpms	Rbpms
RP11-407N17.3	Rp11-407N17.3	rp11-407n17.3	Rp11-407N17.3
SRGN	Srgn	srgn	Srgn
DEPDC1	Depdc1	depdc1	Depdc1
SRSF3	Srsf3	srsf3	Srsf3
SETD9	Setd9	setd9	Setd9
PPT1	Ppt1	ppt1	Ppt1
C9orf85	C9Orf85	c9orf85	C9Orf85
RNF168	Rnf168	rnf168	Rnf168
SOST	Sost	sost	Sost
METTL5	Mettl5	mettl5	Mettl5
SLX4IP	Slx4Ip	slx4ip	Slx4Ip
CTAGE5	Ctage5	ctage5	Ctage5
PCDHB4	Pcdhb4	pcdhb4	Pcdhb4
UTP14C	Utp14C	utp14c	Utp14C
PDSS1	Pdss1	pdss1	Pdss1
AC117395.1	Ac117395.1	ac117395.1	Ac117395.1
TIMP2	Timp2	timp2	Timp2
SAMD5	Samd5	samd5	Samd5
C1orf115	C1Orf115	c1orf115	C1Orf115
PCBP1	Pcbp1	pcbp1	Pcbp1
TMEM242	Tmem242	tmem242	Tmem242
NUCKS1	Nucks1	nucks1	Nucks1
TMEM27	Tmem27	tmem27	Tmem27
BBS4	Bbs4	bbs4	Bbs4
PODN	Podn	podn	Podn
C1orf168	C1Orf168	c1orf168	C1Orf168
GNG2	Gng2	gng2	Gng2
OMD	Omd	omd	Omd
CYP3A5	Cyp3A5	cyp3a5	Cyp3A5
G3BP2	G3Bp2	g3bp2	G3Bp2
MBD6	Mbd6	mbd6	Mbd6
MAT1A	Mat1A	mat1a	Mat1A
ST8SIA4	St8Sia4	st8sia4	St8Sia4
CCDC152	Ccdc152	ccdc152	Ccdc152
DCUN1D4	Dcun1D4	dcun1d4	Dcun1D4
HOXD11	Hoxd11	hoxd11	Hoxd11
PSMB11	Psmb11	psmb11	Psmb11
QKI	Qki	qki	Qki
ANKRD29	Ankrd29	ankrd29	Ankrd29
TAL2	Tal2	tal2	Tal2
GLYR1	Glyr1	glyr1	Glyr1
SNX24	Snx24	snx24	Snx24
INTS10	Ints10	ints10	Ints10
DDX5	Ddx5	ddx5	Ddx5
ANPEP	Anpep	anpep	Anpep
FAM72D	Fam72D	fam72d	Fam72D
IQUB	Iqub	iqub	Iqub
GHRL	Ghrl	ghrl	Ghrl
AKR1E2	Akr1E2	akr1e2	Akr1E2
TANC2	Tanc2	tanc2	Tanc2
VPS36	Vps36	vps36	Vps36
FAM120A	Fam120A	fam120a	Fam120A
MYC	Myc	myc	Myc
DMRTC2	Dmrtc2	dmrtc2	Dmrtc2
NNAT	Nnat	nnat	Nnat
LONP2	Lonp2	lonp2	Lonp2
IPO7	Ipo7	ipo7	Ipo7
POSTN	Postn	postn	Postn
ZNF281	Znf281	znf281	Znf281
PHYH	Phyh	phyh	Phyh
TBX22	Tbx22	tbx22	Tbx22
EVI2A	Evi2A	evi2a	Evi2A
LAPTM4A	Laptm4A	laptm4a	Laptm4A
ZNF354A	Znf354A	znf354a	Znf354A
ZBBX	Zbbx	zbbx	Zbbx
TEX12	Tex12	tex12	Tex12
POP1	Pop1	pop1	Pop1
MCL1	Mcl1	mcl1	Mcl1
SH2D7	Sh2D7	sh2d7	Sh2D7
KERA	Kera	kera	Kera
ZMPSTE24	Zmpste24	zmpste24	Zmpste24
GTF2H1	Gtf2H1	gtf2h1	Gtf2H1
C10orf88	C10Orf88	c10orf88	C10Orf88
CNP	Cnp	cnp	Cnp
ABI3	Abi3	abi3	Abi3
CPNE3	Cpne3	cpne3	Cpne3
RBM18	Rbm18	rbm18	Rbm18
ZNF800	Znf800	znf800	Znf800
PCTP	Pctp	pctp	Pctp
FGF14	Fgf14	fgf14	Fgf14
ACN9	Acn9	acn9	Acn9
GOT1	Got1	got1	Got1
AHRR	Ahrr	ahrr	Ahrr
PCSK5	Pcsk5	pcsk5	Pcsk5
ZDHHC21	Zdhhc21	zdhhc21	Zdhhc21
PCDHB12	Pcdhb12	pcdhb12	Pcdhb12
OPCML	Opcml	opcml	Opcml
KCNK1	Kcnk1	kcnk1	Kcnk1
IFNAR1	Ifnar1	ifnar1	Ifnar1
AARD	Aard	aard	Aard
GPX8	Gpx8	gpx8	Gpx8
IMMP2L	Immp2L	immp2l	Immp2L
MPST	Mpst	mpst	Mpst
ASTN1	Astn1	astn1	Astn1
AC138655.1	Ac138655.1	ac138655.1	Ac138655.1
ID2	Id2	id2	Id2
DCAF12	Dcaf12	dcaf12	Dcaf12
ARL5B	Arl5B	arl5b	Arl5B
ITPKB	Itpkb	itpkb	Itpkb
IL27	Il27	il27	Il27
TMEM47	Tmem47	tmem47	Tmem47
DNER	Dner	dner	Dner
RC3H1	Rc3H1	rc3h1	Rc3H1
SLC26A2	Slc26A2	slc26a2	Slc26A2
PTGER3	Ptger3	ptger3	Ptger3
SYTL5	Sytl5	sytl5	Sytl5
FZD3	Fzd3	fzd3	Fzd3
CCL20	Ccl20	ccl20	Ccl20
TMEM39A	Tmem39A	tmem39a	Tmem39A
C13orf35	C13Orf35	c13orf35	C13Orf35
KRTAP6-3	Krtap6-3	krtap6-3	Krtap6-3
PPP2R5E	Ppp2R5E	ppp2r5e	Ppp2R5E
CDV3	Cdv3	cdv3	Cdv3
CDK6	Cdk6	cdk6	Cdk6
PTDSS1	Ptdss1	ptdss1	Ptdss1
TTC13	Ttc13	ttc13	Ttc13
USP53	Usp53	usp53	Usp53
CETN1	Cetn1	cetn1	Cetn1
AAR2	Aar2	aar2	Aar2
TAS2R4	Tas2R4	tas2r4	Tas2R4
IPMK	Ipmk	ipmk	Ipmk
CCER1	Ccer1	ccer1	Ccer1
THEMIS	Themis	themis	Themis
OLFM3	Olfm3	olfm3	Olfm3
RBM3	Rbm3	rbm3	Rbm3
PTPN21	Ptpn21	ptpn21	Ptpn21
FAM150A	Fam150A	fam150a	Fam150A
TM4SF20	Tm4Sf20	tm4sf20	Tm4Sf20
CXCL1	Cxcl1	cxcl1	Cxcl1
METTL10	Mettl10	mettl10	Mettl10
MEX3D	Mex3D	mex3d	Mex3D
HIST2H2AB	Hist2H2Ab	hist2h2ab	Hist2H2Ab
ZNF544	Znf544	znf544	Znf544
INSIG1	Insig1	insig1	Insig1
PAFAH1B1	Pafah1B1	pafah1b1	Pafah1B1
FGFRL1	Fgfrl1	fgfrl1	Fgfrl1
C6orf120	C6Orf120	c6orf120	C6Orf120
SYNPR	Synpr	synpr	Synpr
SLC35A1	Slc35A1	slc35a1	Slc35A1
HECW2	Hecw2	hecw2	Hecw2
GNS	Gns	gns	Gns
ZNF667	Znf667	znf667	Znf667
GIPC2	Gipc2	gipc2	Gipc2
PPP6C	Ppp6C	ppp6c	Ppp6C
TIA1	Tia1	tia1	Tia1
SEMA3C	Sema3C	sema3c	Sema3C
FAM60A	Fam60A	fam60a	Fam60A
AC006132.1	Ac006132.1	ac006132.1	Ac006132.1
JUNB	Junb	junb	Junb
UBE2W	Ube2W	ube2w	Ube2W
SPATA9	Spata9	spata9	Spata9
HERC3	Herc3	herc3	Herc3
CEP44	Cep44	cep44	Cep44
GCLM	Gclm	gclm	Gclm
ST6GALNAC4	St6Galnac4	st6galnac4	St6Galnac4
ZCCHC16	Zcchc16	zcchc16	Zcchc16
PDCD10	Pdcd10	pdcd10	Pdcd10
BEND2	Bend2	bend2	Bend2
GTF2H2	Gtf2H2	gtf2h2	Gtf2H2
USP9Y	Usp9Y	usp9y	Usp9Y
OAZ3	Oaz3	oaz3	Oaz3
PTGS2	Ptgs2	ptgs2	Ptgs2
CKAP5	Ckap5	ckap5	Ckap5
PRKCA	Prkca	prkca	Prkca
REEP3	Reep3	reep3	Reep3
ACP5	Acp5	acp5	Acp5
AKR1B10	Akr1B10	akr1b10	Akr1B10
RP11-766F14.2	Rp11-766F14.2	rp11-766f14.2	Rp11-766F14.2
HSPH1	Hsph1	hsph1	Hsph1
SGTB	Sgtb	sgtb	Sgtb
RNH1	Rnh1	rnh1	Rnh1
EXOC8	Exoc8	exoc8	Exoc8
CD59	Cd59	cd59	Cd59
CCDC112	Ccdc112	ccdc112	Ccdc112
BBS5	Bbs5	bbs5	Bbs5
RP11-10A14.4	Rp11-10A14.4	rp11-10a14.4	Rp11-10A14.4
SHPRH	Shprh	shprh	Shprh
GTF2H2C	Gtf2H2C	gtf2h2c	Gtf2H2C
PFDN4	Pfdn4	pfdn4	Pfdn4
UBE3A	Ube3A	ube3a	Ube3A
GMFB	Gmfb	gmfb	Gmfb
REPS1	Reps1	reps1	Reps1
RAB27A	Rab27A	rab27a	Rab27A
RBMS3	Rbms3	rbms3	Rbms3
TMEM170B	Tmem170B	tmem170b	Tmem170B
LRIT3	Lrit3	lrit3	Lrit3
SHC3	Shc3	shc3	Shc3
CLMP	Clmp	clmp	Clmp
PYROXD1	Pyroxd1	pyroxd1	Pyroxd1
C8B	C8B	c8b	C8B
MTMR1	Mtmr1	mtmr1	Mtmr1
EOMES	Eomes	eomes	Eomes
IL7R	Il7R	il7r	Il7R
PARVB	Parvb	parvb	Parvb
DTL	Dtl	dtl	Dtl
TMEM133	Tmem133	tmem133	Tmem133
ZFAND6	Zfand6	zfand6	Zfand6
AC012360.2	Ac012360.2	ac012360.2	Ac012360.2
YES1	Yes1	yes1	Yes1
CDIP1	Cdip1	cdip1	Cdip1
STAMBP	Stambp	stambp	Stambp
RAB11FIP3	Rab11Fip3	rab11fip3	Rab11Fip3
CALU	Calu	calu	Calu
CCL4L1	Ccl4L1	ccl4l1	Ccl4L1
RASEF	Rasef	rasef	Rasef
IRAK1BP1	Irak1Bp1	irak1bp1	Irak1Bp1
RIF1	Rif1	rif1	Rif1
PRR5-ARHGAP8	Prr5-Arhgap8	prr5-arhgap8	Prr5-Arhgap8
ANKRD27	Ankrd27	ankrd27	Ankrd27
C10orf118	C10Orf118	c10orf118	C10Orf118
HOXA5	Hoxa5	hoxa5	Hoxa5
ATP5L	Atp5L	atp5l	Atp5L
LYL1	Lyl1	lyl1	Lyl1
TRIP10	Trip10	trip10	Trip10
PRSS45	Prss45	prss45	Prss45
CBX8	Cbx8	cbx8	Cbx8
MRAP2	Mrap2	mrap2	Mrap2
LRRC8B	Lrrc8B	lrrc8b	Lrrc8B
FAM222B	Fam222B	fam222b	Fam222B
HIST1H2BB	Hist1H2Bb	hist1h2bb	Hist1H2Bb
AC132216.1	Ac132216.1	ac132216.1	Ac132216.1
ZNF695	Znf695	znf695	Znf695
ZNF689	Znf689	znf689	Znf689
MINA	Mina	mina	Mina
AKTIP	Aktip	aktip	Aktip
PEX13	Pex13	pex13	Pex13
LARP4	Larp4	larp4	Larp4
LIX1	Lix1	lix1	Lix1
ATXN7L1	Atxn7L1	atxn7l1	Atxn7L1
HIST1H2BA	Hist1H2Ba	hist1h2ba	Hist1H2Ba
SAGE1	Sage1	sage1	Sage1
TMEM230	Tmem230	tmem230	Tmem230
DBR1	Dbr1	dbr1	Dbr1
PAN3	Pan3	pan3	Pan3
MAGT1	Magt1	magt1	Magt1
XPO1	Xpo1	xpo1	Xpo1
RASL11B	Rasl11B	rasl11b	Rasl11B
PUS7	Pus7	pus7	Pus7
HIST1H1T	Hist1H1T	hist1h1t	Hist1H1T
GYS1	Gys1	gys1	Gys1
RBM27	Rbm27	rbm27	Rbm27
SEMA5A	Sema5A	sema5a	Sema5A
KCTD9	Kctd9	kctd9	Kctd9
LIN28A	Lin28A	lin28a	Lin28A
EBAG9	Ebag9	ebag9	Ebag9
ZIC2	Zic2	zic2	Zic2
VSX1	Vsx1	vsx1	Vsx1
RGS21	Rgs21	rgs21	Rgs21
SRRM2	Srrm2	srrm2	Srrm2
SKP2	Skp2	skp2	Skp2
UCK2	Uck2	uck2	Uck2
FUT8	Fut8	fut8	Fut8
VTI1B	Vti1B	vti1b	Vti1B
PALMD	Palmd	palmd	Palmd
HCN1	Hcn1	hcn1	Hcn1
USP6	Usp6	usp6	Usp6
EXOC5	Exoc5	exoc5	Exoc5
POU2F1	Pou2F1	pou2f1	Pou2F1
WDYHV1	Wdyhv1	wdyhv1	Wdyhv1
EFCAB2	Efcab2	efcab2	Efcab2
SNX12	Snx12	snx12	Snx12
MAPK11	Mapk11	mapk11	Mapk11
SNRNP48	Snrnp48	snrnp48	Snrnp48
GNPNAT1	Gnpnat1	gnpnat1	Gnpnat1
SEP15	Sep15	sep15	Sep15
GTF2E2	Gtf2E2	gtf2e2	Gtf2E2
KLHL11	Klhl11	klhl11	Klhl11
FOXN3	Foxn3	foxn3	Foxn3
AASDHPPT	Aasdhppt	aasdhppt	Aasdhppt
SMIM3	Smim3	smim3	Smim3
TMED9	Tmed9	tmed9	Tmed9
B3GALNT2	B3Galnt2	b3galnt2	B3Galnt2
IKBIP	Ikbip	ikbip	Ikbip
PRKAR1A	Prkar1A	prkar1a	Prkar1A
SP3	Sp3	sp3	Sp3
ADAL	Adal	adal	Adal
HTR2C	Htr2C	htr2c	Htr2C
NOS2	Nos2	nos2	Nos2
GPALPP1	Gpalpp1	gpalpp1	Gpalpp1
ETFA	Etfa	etfa	Etfa
CROT	Crot	crot	Crot
NTNG1	Ntng1	ntng1	Ntng1
TIAM2	Tiam2	tiam2	Tiam2
YWHAQ	Ywhaq	ywhaq	Ywhaq
ZC4H2	Zc4H2	zc4h2	Zc4H2
RARB	Rarb	rarb	Rarb
EXOC6	Exoc6	exoc6	Exoc6
C11orf82	C11Orf82	c11orf82	C11Orf82
PALB2	Palb2	palb2	Palb2
DCLRE1B	Dclre1B	dclre1b	Dclre1B
COL14A1	Col14A1	col14a1	Col14A1
CLOCK	Clock	clock	Clock
ERI1	Eri1	eri1	Eri1
COPB2	Copb2	copb2	Copb2
KIF1B	Kif1B	kif1b	Kif1B
FAM189B	Fam189B	fam189b	Fam189B
XKR4	Xkr4	xkr4	Xkr4
AC002451.1	Ac002451.1	ac002451.1	Ac002451.1
TUB	Tub	tub	Tub
ESR1	Esr1	esr1	Esr1
MS4A7	Ms4A7	ms4a7	Ms4A7
MKL2	Mkl2	mkl2	Mkl2
FAM64A	Fam64A	fam64a	Fam64A
MOB1B	Mob1B	mob1b	Mob1B
TOB1	Tob1	tob1	Tob1
C12orf56	C12Orf56	c12orf56	C12Orf56
SLC23A1	Slc23A1	slc23a1	Slc23A1
CLDN20	Cldn20	cldn20	Cldn20
STOX2	Stox2	stox2	Stox2
CTHRC1	Cthrc1	cthrc1	Cthrc1
CXXC4	Cxxc4	cxxc4	Cxxc4
SYDE2	Syde2	syde2	Syde2
MSL1	Msl1	msl1	Msl1
ZSCAN20	Zscan20	zscan20	Zscan20
TEX26	Tex26	tex26	Tex26
ZNF202	Znf202	znf202	Znf202
IQCB1	Iqcb1	iqcb1	Iqcb1
EIF1AX	Eif1Ax	eif1ax	Eif1Ax
HCST	Hcst	hcst	Hcst
FKBP1A	Fkbp1A	fkbp1a	Fkbp1A
AKAP5	Akap5	akap5	Akap5
LRRC58	Lrrc58	lrrc58	Lrrc58
ITM2B	Itm2B	itm2b	Itm2B
KRTAP3-2	Krtap3-2	krtap3-2	Krtap3-2
AHCYL1	Ahcyl1	ahcyl1	Ahcyl1
C21orf62	C21Orf62	c21orf62	C21Orf62
CAMTA1	Camta1	camta1	Camta1
C1orf116	C1Orf116	c1orf116	C1Orf116
CLVS1	Clvs1	clvs1	Clvs1
TMA16	Tma16	tma16	Tma16
LCOR	Lcor	lcor	Lcor
TMEM56	Tmem56	tmem56	Tmem56
MKI67	Mki67	mki67	Mki67
JHDM1D	Jhdm1D	jhdm1d	Jhdm1D
NOB1	Nob1	nob1	Nob1
MLF1	Mlf1	mlf1	Mlf1
C11orf74	C11Orf74	c11orf74	C11Orf74
ATP5S	Atp5S	atp5s	Atp5S
ATXN7	Atxn7	atxn7	Atxn7
AKNAD1	Aknad1	aknad1	Aknad1
ABHD12	Abhd12	abhd12	Abhd12
USF1	Usf1	usf1	Usf1
ZKSCAN8	Zkscan8	zkscan8	Zkscan8
ANKRD49	Ankrd49	ankrd49	Ankrd49
THBS2	Thbs2	thbs2	Thbs2
FIBIN	Fibin	fibin	Fibin
CNOT7	Cnot7	cnot7	Cnot7
KIAA1524	Kiaa1524	kiaa1524	Kiaa1524
TP53INP2	Tp53Inp2	tp53inp2	Tp53Inp2
UAP1	Uap1	uap1	Uap1
SLC4A10	Slc4A10	slc4a10	Slc4A10
GMNC	Gmnc	gmnc	Gmnc
EWSR1	Ewsr1	ewsr1	Ewsr1
NDUFAF6	Ndufaf6	ndufaf6	Ndufaf6
ARL6	Arl6	arl6	Arl6
HIF1A	Hif1A	hif1a	Hif1A
ASCC3	Ascc3	ascc3	Ascc3
SUB1	Sub1	sub1	Sub1
ONECUT2	Onecut2	onecut2	Onecut2
GPR137C	Gpr137C	gpr137c	Gpr137C
RPA2	Rpa2	rpa2	Rpa2
NUDT4	Nudt4	nudt4	Nudt4
FAM150B	Fam150B	fam150b	Fam150B
C3orf52	C3Orf52	c3orf52	C3Orf52
AMOTL2	Amotl2	amotl2	Amotl2
IQCH	Iqch	iqch	Iqch
DNAJA1	Dnaja1	dnaja1	Dnaja1
SERBP1	Serbp1	serbp1	Serbp1
FGD4	Fgd4	fgd4	Fgd4
RBBP4	Rbbp4	rbbp4	Rbbp4
ZNF621	Znf621	znf621	Znf621
HELLS	Hells	hells	Hells
KIAA2018	Kiaa2018	kiaa2018	Kiaa2018
TMEM33	Tmem33	tmem33	Tmem33
CCDC47	Ccdc47	ccdc47	Ccdc47
SLC31A2	Slc31A2	slc31a2	Slc31A2
IGF2	Igf2	igf2	Igf2
SDC1	Sdc1	sdc1	Sdc1
BBX	Bbx	bbx	Bbx
ZBTB37	Zbtb37	zbtb37	Zbtb37
CXorf56	Cxorf56	cxorf56	Cxorf56
SPRTN	Sprtn	sprtn	Sprtn
ASXL2	Asxl2	asxl2	Asxl2
PRDM10	Prdm10	prdm10	Prdm10
L2HGDH	L2Hgdh	l2hgdh	L2Hgdh
CTNNA3	Ctnna3	ctnna3	Ctnna3
HEBP2	Hebp2	hebp2	Hebp2
PRMT10	Prmt10	prmt10	Prmt10
RNPEP	Rnpep	rnpep	Rnpep
NETO2	Neto2	neto2	Neto2
GLO1	Glo1	glo1	Glo1
AGO3	Ago3	ago3	Ago3
HMGN1	Hmgn1	hmgn1	Hmgn1
HTR2A	Htr2A	htr2a	Htr2A
PATE3	Pate3	pate3	Pate3
ELMO2	Elmo2	elmo2	Elmo2
SNAPC3	Snapc3	snapc3	Snapc3
RELN	Reln	reln	Reln
MARCH1	March1	march1	March1
DAZ4	Daz4	daz4	Daz4
SPG21	Spg21	spg21	Spg21
CHST1	Chst1	chst1	Chst1
C4orf36	C4Orf36	c4orf36	C4Orf36
WDR20	Wdr20	wdr20	Wdr20
CYR61	Cyr61	cyr61	Cyr61
NAP1L5	Nap1L5	nap1l5	Nap1L5
SLC30A7	Slc30A7	slc30a7	Slc30A7
APIP	Apip	apip	Apip
PCSK1	Pcsk1	pcsk1	Pcsk1
RBMXL2	Rbmxl2	rbmxl2	Rbmxl2
DMRT1	Dmrt1	dmrt1	Dmrt1
ACKR3	Ackr3	ackr3	Ackr3
ALDOB	Aldob	aldob	Aldob
EID2	Eid2	eid2	Eid2
ELF2	Elf2	elf2	Elf2
PHF1	Phf1	phf1	Phf1
TMX1	Tmx1	tmx1	Tmx1
DNM3	Dnm3	dnm3	Dnm3
HEBP1	Hebp1	hebp1	Hebp1
GRB2	Grb2	grb2	Grb2
ZBTB8A	Zbtb8A	zbtb8a	Zbtb8A
SH3GL2	Sh3Gl2	sh3gl2	Sh3Gl2
C9orf152	C9Orf152	c9orf152	C9Orf152
OTUD7B	Otud7B	otud7b	Otud7B
PNN	Pnn	pnn	Pnn
KRTAP9-2	Krtap9-2	krtap9-2	Krtap9-2
DTD1	Dtd1	dtd1	Dtd1
SLC6A14	Slc6A14	slc6a14	Slc6A14
LRCH2	Lrch2	lrch2	Lrch2
DAZL	Dazl	dazl	Dazl
PAIP2	Paip2	paip2	Paip2
USP45	Usp45	usp45	Usp45
RBBP7	Rbbp7	rbbp7	Rbbp7
FAHD2A	Fahd2A	fahd2a	Fahd2A
TEK	Tek	tek	Tek
WIF1	Wif1	wif1	Wif1
KIFC3	Kifc3	kifc3	Kifc3
LAMP3	Lamp3	lamp3	Lamp3
WNT2	Wnt2	wnt2	Wnt2
ADGB	Adgb	adgb	Adgb
TENM4	Tenm4	tenm4	Tenm4
PIK3CD	Pik3Cd	pik3cd	Pik3Cd
STK32B	Stk32B	stk32b	Stk32B
SEC61A2	Sec61A2	sec61a2	Sec61A2
KAZALD1	Kazald1	kazald1	Kazald1
PJA2	Pja2	pja2	Pja2
FAM204A	Fam204A	fam204a	Fam204A
RHOQ	Rhoq	rhoq	Rhoq
AGO1	Ago1	ago1	Ago1
FIGN	Fign	fign	Fign
TSNAX	Tsnax	tsnax	Tsnax
PIK3AP1	Pik3Ap1	pik3ap1	Pik3Ap1
STON2	Ston2	ston2	Ston2
TUBA1B	Tuba1B	tuba1b	Tuba1B
RUNDC3B	Rundc3B	rundc3b	Rundc3B
FAF1	Faf1	faf1	Faf1
IGSF1	Igsf1	igsf1	Igsf1
PTCHD1	Ptchd1	ptchd1	Ptchd1
PLAGL1	Plagl1	plagl1	Plagl1
ADAM28	Adam28	adam28	Adam28
RAB30	Rab30	rab30	Rab30
PAK3	Pak3	pak3	Pak3
GTDC1	Gtdc1	gtdc1	Gtdc1
B4GALT1	B4Galt1	b4galt1	B4Galt1
TGFB2	Tgfb2	tgfb2	Tgfb2
HIST1H3C	Hist1H3C	hist1h3c	Hist1H3C
TULP4	Tulp4	tulp4	Tulp4
FSD1L	Fsd1L	fsd1l	Fsd1L
TMPRSS11BNL	Tmprss11Bnl	tmprss11bnl	Tmprss11Bnl
SF1	Sf1	sf1	Sf1
ELMOD2	Elmod2	elmod2	Elmod2
SETD7	Setd7	setd7	Setd7
FAM53C	Fam53C	fam53c	Fam53C
CACNA2D1	Cacna2D1	cacna2d1	Cacna2D1
C12orf23	C12Orf23	c12orf23	C12Orf23
HNRNPA2B1	Hnrnpa2B1	hnrnpa2b1	Hnrnpa2B1
AP005482.1	Ap005482.1	ap005482.1	Ap005482.1
SGPP2	Sgpp2	sgpp2	Sgpp2
SUCO	Suco	suco	Suco
GDI2	Gdi2	gdi2	Gdi2
TMED7	Tmed7	tmed7	Tmed7
DMRTC1	Dmrtc1	dmrtc1	Dmrtc1
TRPC1	Trpc1	trpc1	Trpc1
SMC1B	Smc1B	smc1b	Smc1B
HRNR	Hrnr	hrnr	Hrnr
CLN5	Cln5	cln5	Cln5
ZNF263	Znf263	znf263	Znf263
HOXC4	Hoxc4	hoxc4	Hoxc4
SLC41A2	Slc41A2	slc41a2	Slc41A2
GCNT2	Gcnt2	gcnt2	Gcnt2
THBS1	Thbs1	thbs1	Thbs1
C5orf15	C5Orf15	c5orf15	C5Orf15
MBNL3	Mbnl3	mbnl3	Mbnl3
ACLY	Acly	acly	Acly
SRSF10	Srsf10	srsf10	Srsf10
PNISR	Pnisr	pnisr	Pnisr
CCL11	Ccl11	ccl11	Ccl11
IYD	Iyd	iyd	Iyd
LRRCC1	Lrrcc1	lrrcc1	Lrrcc1
RBM23	Rbm23	rbm23	Rbm23
NRP1	Nrp1	nrp1	Nrp1
RBPMS2	Rbpms2	rbpms2	Rbpms2
FOXN4	Foxn4	foxn4	Foxn4
HMGCR	Hmgcr	hmgcr	Hmgcr
FUT10	Fut10	fut10	Fut10
DPYSL3	Dpysl3	dpysl3	Dpysl3
NRXN3	Nrxn3	nrxn3	Nrxn3
OLFML2B	Olfml2B	olfml2b	Olfml2B
ICK	Ick	ick	Ick
MAGEC3	Magec3	magec3	Magec3
FAM13C	Fam13C	fam13c	Fam13C
RORA	Rora	rora	Rora
MARVELD2	Marveld2	marveld2	Marveld2
IRF2	Irf2	irf2	Irf2
ZNF597	Znf597	znf597	Znf597
XYLT1	Xylt1	xylt1	Xylt1
HIST1H3F	Hist1H3F	hist1h3f	Hist1H3F
RORB	Rorb	rorb	Rorb
ENSG00000270466	Ensg00000270466	ensg00000270466	Ensg00000270466
KIAA2022	Kiaa2022	kiaa2022	Kiaa2022
CSMD3	Csmd3	csmd3	Csmd3
PRKG1	Prkg1	prkg1	Prkg1
PTN	Ptn	ptn	Ptn
KCNJ6	Kcnj6	kcnj6	Kcnj6
VPS13B	Vps13B	vps13b	Vps13B
P2RY13	P2Ry13	p2ry13	P2Ry13
ST8SIA1	St8Sia1	st8sia1	St8Sia1
MKRN3	Mkrn3	mkrn3	Mkrn3
HDC	Hdc	hdc	Hdc
TMEM243	Tmem243	tmem243	Tmem243
SPRY3	Spry3	spry3	Spry3
PSMD12	Psmd12	psmd12	Psmd12
IRF6	Irf6	irf6	Irf6
PIP5KL1	Pip5Kl1	pip5kl1	Pip5Kl1
USP47	Usp47	usp47	Usp47
MTX3	Mtx3	mtx3	Mtx3
ZBTB38	Zbtb38	zbtb38	Zbtb38
LSAMP	Lsamp	lsamp	Lsamp
MIB1	Mib1	mib1	Mib1
GULP1	Gulp1	gulp1	Gulp1
RBMS2	Rbms2	rbms2	Rbms2
PURB	Purb	purb	Purb
CCDC43	Ccdc43	ccdc43	Ccdc43
HDX	Hdx	hdx	Hdx
RLIM	Rlim	rlim	Rlim
C7orf60	C7Orf60	c7orf60	C7Orf60
IMPG1	Impg1	impg1	Impg1
OGN	Ogn	ogn	Ogn
AC010441.1	Ac010441.1	ac010441.1	Ac010441.1
RDH10	Rdh10	rdh10	Rdh10
PDS5B	Pds5B	pds5b	Pds5B
WNK1	Wnk1	wnk1	Wnk1
PGM2L1	Pgm2L1	pgm2l1	Pgm2L1
CD72	Cd72	cd72	Cd72
DIDO1	Dido1	dido1	Dido1
EYA4	Eya4	eya4	Eya4
TCEB1	Tceb1	tceb1	Tceb1
GPATCH11	Gpatch11	gpatch11	Gpatch11
NOS3	Nos3	nos3	Nos3
HMGCLL1	Hmgcll1	hmgcll1	Hmgcll1
MOB4	Mob4	mob4	Mob4
METTL2A	Mettl2A	mettl2a	Mettl2A
MAN2A1	Man2A1	man2a1	Man2A1
LYRM5	Lyrm5	lyrm5	Lyrm5
INHBA	Inhba	inhba	Inhba
PCNP	Pcnp	pcnp	Pcnp
PHTF2	Phtf2	phtf2	Phtf2
BLOC1S6	Bloc1S6	bloc1s6	Bloc1S6
FAM169A	Fam169A	fam169a	Fam169A
TRABD2B	Trabd2B	trabd2b	Trabd2B
CBLN2	Cbln2	cbln2	Cbln2
ARHGAP5	Arhgap5	arhgap5	Arhgap5
ZBTB41	Zbtb41	zbtb41	Zbtb41
DIAPH2	Diaph2	diaph2	Diaph2
C2orf16	C2Orf16	c2orf16	C2Orf16
GNA14	Gna14	gna14	Gna14
FLRT3	Flrt3	flrt3	Flrt3
HLF	Hlf	hlf	Hlf
AMER2	Amer2	amer2	Amer2
PARVG	Parvg	parvg	Parvg
SAMD12	Samd12	samd12	Samd12
RUNX1T1	Runx1T1	runx1t1	Runx1T1
NRK	Nrk	nrk	Nrk
SLC16A4	Slc16A4	slc16a4	Slc16A4
RCOR1	Rcor1	rcor1	Rcor1
DUOX1	Duox1	duox1	Duox1
RWDD2A	Rwdd2A	rwdd2a	Rwdd2A
PPP2CB	Ppp2Cb	ppp2cb	Ppp2Cb
CNGA2	Cnga2	cnga2	Cnga2
C10orf55	C10Orf55	c10orf55	C10Orf55
SLC2A3	Slc2A3	slc2a3	Slc2A3
ARHGEF28	Arhgef28	arhgef28	Arhgef28
CTBP1	Ctbp1	ctbp1	Ctbp1
C11orf1	C11Orf1	c11orf1	C11Orf1
ACSL4	Acsl4	acsl4	Acsl4
NAP1L1	Nap1L1	nap1l1	Nap1L1
RSF1	Rsf1	rsf1	Rsf1
SGCD	Sgcd	sgcd	Sgcd
TMEM92	Tmem92	tmem92	Tmem92
PANX3	Panx3	panx3	Panx3
ARHGAP8	Arhgap8	arhgap8	Arhgap8
DNAJB9	Dnajb9	dnajb9	Dnajb9
CLP1	Clp1	clp1	Clp1
FAM192A	Fam192A	fam192a	Fam192A
SMIM13	Smim13	smim13	Smim13
RAP2C	Rap2C	rap2c	Rap2C
CAV2	Cav2	cav2	Cav2
GPSM2	Gpsm2	gpsm2	Gpsm2
ACAP2	Acap2	acap2	Acap2
FAM188A	Fam188A	fam188a	Fam188A
FAM46D	Fam46D	fam46d	Fam46D
VOPP1	Vopp1	vopp1	Vopp1
WHSC1L1	Whsc1L1	whsc1l1	Whsc1L1
CCNK	Ccnk	ccnk	Ccnk
KHDRBS2	Khdrbs2	khdrbs2	Khdrbs2
CSDE1	Csde1	csde1	Csde1
VASP	Vasp	vasp	Vasp
FBXL4	Fbxl4	fbxl4	Fbxl4
KIAA1456	Kiaa1456	kiaa1456	Kiaa1456
B3GALT1	B3Galt1	b3galt1	B3Galt1
ZNF407	Znf407	znf407	Znf407
MALT1	Malt1	malt1	Malt1
USP51	Usp51	usp51	Usp51
COG2	Cog2	cog2	Cog2
NFIA	Nfia	nfia	Nfia
PBRM1	Pbrm1	pbrm1	Pbrm1
ASCL4	Ascl4	ascl4	Ascl4
ITGB8	Itgb8	itgb8	Itgb8
PPP4R4	Ppp4R4	ppp4r4	Ppp4R4
GTF3C3	Gtf3C3	gtf3c3	Gtf3C3
KIAA1549L	Kiaa1549L	kiaa1549l	Kiaa1549L
USP4	Usp4	usp4	Usp4
INPP4B	Inpp4B	inpp4b	Inpp4B
EPS15	Eps15	eps15	Eps15
TACR1	Tacr1	tacr1	Tacr1
ALK	Alk	alk	Alk
CABS1	Cabs1	cabs1	Cabs1
FAM171B	Fam171B	fam171b	Fam171B
C6orf211	C6Orf211	c6orf211	C6Orf211
RNF144A	Rnf144A	rnf144a	Rnf144A
BRCA1	Brca1	brca1	Brca1
SIX1	Six1	six1	Six1
PAPD4	Papd4	papd4	Papd4
ENPP4	Enpp4	enpp4	Enpp4
CYLD	Cyld	cyld	Cyld
ZNF207	Znf207	znf207	Znf207
ZBTB20	Zbtb20	zbtb20	Zbtb20
SCAI	Scai	scai	Scai
KBTBD8	Kbtbd8	kbtbd8	Kbtbd8
PCDH19	Pcdh19	pcdh19	Pcdh19
SRRM1	Srrm1	srrm1	Srrm1
SLC24A1	Slc24A1	slc24a1	Slc24A1
DST	Dst	dst	Dst
IQGAP2	Iqgap2	iqgap2	Iqgap2
KCNB1	Kcnb1	kcnb1	Kcnb1
FER	Fer	fer	Fer
PEG3	Peg3	peg3	Peg3
CBL	Cbl	cbl	Cbl
SYT2	Syt2	syt2	Syt2
RFX7	Rfx7	rfx7	Rfx7
PAX3	Pax3	pax3	Pax3
PLD5	Pld5	pld5	Pld5
LEPR	Lepr	lepr	Lepr
KCNH8	Kcnh8	kcnh8	Kcnh8
MPP7	Mpp7	mpp7	Mpp7
SON	Son	son	Son
VCPIP1	Vcpip1	vcpip1	Vcpip1
CBX1	Cbx1	cbx1	Cbx1
ARL2BP	Arl2Bp	arl2bp	Arl2Bp
NAMPT	Nampt	nampt	Nampt
MCUR1	Mcur1	mcur1	Mcur1
JAG1	Jag1	jag1	Jag1
ARHGAP28	Arhgap28	arhgap28	Arhgap28
ZKSCAN1	Zkscan1	zkscan1	Zkscan1
PLD1	Pld1	pld1	Pld1
TRAPPC10	Trappc10	trappc10	Trappc10
SLC7A2	Slc7A2	slc7a2	Slc7A2
HNRNPK	Hnrnpk	hnrnpk	Hnrnpk
RPS6KL1	Rps6Kl1	rps6kl1	Rps6Kl1
TSC22D1	Tsc22D1	tsc22d1	Tsc22D1
SMCR8	Smcr8	smcr8	Smcr8
SERPINB2	Serpinb2	serpinb2	Serpinb2
ZNF449	Znf449	znf449	Znf449
CCDC89	Ccdc89	ccdc89	Ccdc89
INTS2	Ints2	ints2	Ints2
RBM41	Rbm41	rbm41	Rbm41
GLRB	Glrb	glrb	Glrb
SPRY2	Spry2	spry2	Spry2
PPM1D	Ppm1D	ppm1d	Ppm1D
ABL2	Abl2	abl2	Abl2
HUS1	Hus1	hus1	Hus1
HEATR3	Heatr3	heatr3	Heatr3
POGZ	Pogz	pogz	Pogz
C12orf40	C12Orf40	c12orf40	C12Orf40
USP48	Usp48	usp48	Usp48
ESCO2	Esco2	esco2	Esco2
FBXO36	Fbxo36	fbxo36	Fbxo36
PGP	Pgp	pgp	Pgp
NAIP	Naip	naip	Naip
ZNF711	Znf711	znf711	Znf711
SERPINB13	Serpinb13	serpinb13	Serpinb13
RPRD2	Rprd2	rprd2	Rprd2
UBE2D4	Ube2D4	ube2d4	Ube2D4
KIAA1324L	Kiaa1324L	kiaa1324l	Kiaa1324L
SHOX2	Shox2	shox2	Shox2
TEF	Tef	tef	Tef
OSTF1	Ostf1	ostf1	Ostf1
ATP11A	Atp11A	atp11a	Atp11A
FAM210B	Fam210B	fam210b	Fam210B
VAMP3	Vamp3	vamp3	Vamp3
REL	Rel	rel	Rel
NHLRC2	Nhlrc2	nhlrc2	Nhlrc2
HSPE1-MOB4	Hspe1-Mob4	hspe1-mob4	Hspe1-Mob4
TMEM65	Tmem65	tmem65	Tmem65
CREB3L2	Creb3L2	creb3l2	Creb3L2
FRK	Frk	frk	Frk
DSC3	Dsc3	dsc3	Dsc3
FAM122B	Fam122B	fam122b	Fam122B
ATF7IP	Atf7Ip	atf7ip	Atf7Ip
CPSF1	Cpsf1	cpsf1	Cpsf1
SNX11	Snx11	snx11	Snx11
AP3S2	Ap3S2	ap3s2	Ap3S2
DUSP8	Dusp8	dusp8	Dusp8
MMP16	Mmp16	mmp16	Mmp16
PRDM8	Prdm8	prdm8	Prdm8
P2RY10	P2Ry10	p2ry10	P2Ry10
PAPOLB	Papolb	papolb	Papolb
RHOU	Rhou	rhou	Rhou
NKX2-1	Nkx2-1	nkx2-1	Nkx2-1
TMEM232	Tmem232	tmem232	Tmem232
AMOTL1	Amotl1	amotl1	Amotl1
DCP1A	Dcp1A	dcp1a	Dcp1A
PPP1R3G	Ppp1R3G	ppp1r3g	Ppp1R3G
SLC30A4	Slc30A4	slc30a4	Slc30A4
RGS4	Rgs4	rgs4	Rgs4
MDFIC	Mdfic	mdfic	Mdfic
SAMD4A	Samd4A	samd4a	Samd4A
VPS13A	Vps13A	vps13a	Vps13A
LRP2BP	Lrp2Bp	lrp2bp	Lrp2Bp
DAZ2	Daz2	daz2	Daz2
MATR3	Matr3	matr3	Matr3
ZRANB3	Zranb3	zranb3	Zranb3
POMGNT1	Pomgnt1	pomgnt1	Pomgnt1
KLHL23	Klhl23	klhl23	Klhl23
RAD21	Rad21	rad21	Rad21
C21orf91	C21Orf91	c21orf91	C21Orf91
UNC79	Unc79	unc79	Unc79
CLSTN2	Clstn2	clstn2	Clstn2
CCDC83	Ccdc83	ccdc83	Ccdc83
LHCGR	Lhcgr	lhcgr	Lhcgr
TMX4	Tmx4	tmx4	Tmx4
NCEH1	Nceh1	nceh1	Nceh1
RERG	Rerg	rerg	Rerg
GATA6	Gata6	gata6	Gata6
PTAR1	Ptar1	ptar1	Ptar1
ZNF451	Znf451	znf451	Znf451
SSH2	Ssh2	ssh2	Ssh2
PDK3	Pdk3	pdk3	Pdk3
TMEM168	Tmem168	tmem168	Tmem168
DKK2	Dkk2	dkk2	Dkk2
ICOS	Icos	icos	Icos
PRDX3	Prdx3	prdx3	Prdx3
OSMR	Osmr	osmr	Osmr
GPLD1	Gpld1	gpld1	Gpld1
TMEM30A	Tmem30A	tmem30a	Tmem30A
CHTOP	Chtop	chtop	Chtop
CYP1B1	Cyp1B1	cyp1b1	Cyp1B1
BICD1	Bicd1	bicd1	Bicd1
BBS12	Bbs12	bbs12	Bbs12
POC1B-GALNT4	Poc1B-Galnt4	poc1b-galnt4	Poc1B-Galnt4
FAXC	Faxc	faxc	Faxc
ADM	Adm	adm	Adm
TMED8	Tmed8	tmed8	Tmed8
LGR5	Lgr5	lgr5	Lgr5
EPM2AIP1	Epm2Aip1	epm2aip1	Epm2Aip1
ANGPTL3	Angptl3	angptl3	Angptl3
NDST3	Ndst3	ndst3	Ndst3
ZC3H12C	Zc3H12C	zc3h12c	Zc3H12C
RRAGC	Rragc	rragc	Rragc
SENP5	Senp5	senp5	Senp5
RNFT1	Rnft1	rnft1	Rnft1
SGMS2	Sgms2	sgms2	Sgms2
ROBO2	Robo2	robo2	Robo2
RAB3GAP2	Rab3Gap2	rab3gap2	Rab3Gap2
CNOT8	Cnot8	cnot8	Cnot8
CAMK4	Camk4	camk4	Camk4
RAB11FIP2	Rab11Fip2	rab11fip2	Rab11Fip2
SMCHD1	Smchd1	smchd1	Smchd1
CRTAP	Crtap	crtap	Crtap
ZNF770	Znf770	znf770	Znf770
TRMT1L	Trmt1L	trmt1l	Trmt1L
ZC3H6	Zc3H6	zc3h6	Zc3H6
MMP21	Mmp21	mmp21	Mmp21
ARFIP1	Arfip1	arfip1	Arfip1
SLC7A14	Slc7A14	slc7a14	Slc7A14
CISD1	Cisd1	cisd1	Cisd1
KDM5A	Kdm5A	kdm5a	Kdm5A
MRPL42	Mrpl42	mrpl42	Mrpl42
C3orf58	C3Orf58	c3orf58	C3Orf58
ADNP2	Adnp2	adnp2	Adnp2
CNRIP1	Cnrip1	cnrip1	Cnrip1
MINOS1	Minos1	minos1	Minos1
NRG3	Nrg3	nrg3	Nrg3
CGGBP1	Cggbp1	cggbp1	Cggbp1
PURG	Purg	purg	Purg
LIN7A	Lin7A	lin7a	Lin7A
GPC4	Gpc4	gpc4	Gpc4
PDRG1	Pdrg1	pdrg1	Pdrg1
CDH2	Cdh2	cdh2	Cdh2
SRSF1	Srsf1	srsf1	Srsf1
TIGIT	Tigit	tigit	Tigit
NCOA3	Ncoa3	ncoa3	Ncoa3
HSPA4	Hspa4	hspa4	Hspa4
HAUS3	Haus3	haus3	Haus3
ARL5A	Arl5A	arl5a	Arl5A
SAYSD1	Saysd1	saysd1	Saysd1
AVL9	Avl9	avl9	Avl9
ELP4	Elp4	elp4	Elp4
N4BP2L1	N4Bp2L1	n4bp2l1	N4Bp2L1
C3orf14	C3Orf14	c3orf14	C3Orf14
PLCXD3	Plcxd3	plcxd3	Plcxd3
TRIM71	Trim71	trim71	Trim71
FUBP1	Fubp1	fubp1	Fubp1
ARPC5	Arpc5	arpc5	Arpc5
MED13	Med13	med13	Med13
PCDHGC3	Pcdhgc3	pcdhgc3	Pcdhgc3
PPP1R12B	Ppp1R12B	ppp1r12b	Ppp1R12B
NPAS3	Npas3	npas3	Npas3
PCDHGA7	Pcdhga7	pcdhga7	Pcdhga7
CRAMP1L	Cramp1L	cramp1l	Cramp1L
AFTPH	Aftph	aftph	Aftph
NKX6-1	Nkx6-1	nkx6-1	Nkx6-1
PCDHGB3	Pcdhgb3	pcdhgb3	Pcdhgb3
CNGA3	Cnga3	cnga3	Cnga3
NCOA2	Ncoa2	ncoa2	Ncoa2
PCDHGA11	Pcdhga11	pcdhga11	Pcdhga11
GHR	Ghr	ghr	Ghr
PARP11	Parp11	parp11	Parp11
CFTR	Cftr	cftr	Cftr
ITGA6	Itga6	itga6	Itga6
PCDHGB7	Pcdhgb7	pcdhgb7	Pcdhgb7
PCDHGA6	Pcdhga6	pcdhga6	Pcdhga6
DACH1	Dach1	dach1	Dach1
PCDHGC5	Pcdhgc5	pcdhgc5	Pcdhgc5
PRICKLE2	Prickle2	prickle2	Prickle2
CNTNAP2	Cntnap2	cntnap2	Cntnap2
PCDHGA10	Pcdhga10	pcdhga10	Pcdhga10
PTPRC	Ptprc	ptprc	Ptprc
VWC2	Vwc2	vwc2	Vwc2
PCDHGB6	Pcdhgb6	pcdhgb6	Pcdhgb6
DCX	Dcx	dcx	Dcx
TMEM132D	Tmem132D	tmem132d	Tmem132D
PCDHGB2	Pcdhgb2	pcdhgb2	Pcdhgb2
PCDHGA4	Pcdhga4	pcdhga4	Pcdhga4
KCNE4	Kcne4	kcne4	Kcne4
LRP4	Lrp4	lrp4	Lrp4
PCDHGB4	Pcdhgb4	pcdhgb4	Pcdhgb4
PCDHGA9	Pcdhga9	pcdhga9	Pcdhga9
DAB2IP	Dab2Ip	dab2ip	Dab2Ip
AR	Ar	ar	Ar
PREX1	Prex1	prex1	Prex1
PCDHGB1	Pcdhgb1	pcdhgb1	Pcdhgb1
STXBP5L	Stxbp5L	stxbp5l	Stxbp5L
TPH1	Tph1	tph1	Tph1
PCDHGA3	Pcdhga3	pcdhga3	Pcdhga3
FAM73A	Fam73A	fam73a	Fam73A
GPR158	Gpr158	gpr158	Gpr158
SELP	Selp	selp	Selp
ZFHX4	Zfhx4	zfhx4	Zfhx4
ERI2	Eri2	eri2	Eri2
PCDHGA1	Pcdhga1	pcdhga1	Pcdhga1
PCDHGA12	Pcdhga12	pcdhga12	Pcdhga12
B3GNT5	B3Gnt5	b3gnt5	B3Gnt5
SKIL	Skil	skil	Skil
ZNF354C	Znf354C	znf354c	Znf354C
LACC1	Lacc1	lacc1	Lacc1
PCDHGA8	Pcdhga8	pcdhga8	Pcdhga8
PCDHGA2	Pcdhga2	pcdhga2	Pcdhga2
C11orf87	C11Orf87	c11orf87	C11Orf87
KIAA0430	Kiaa0430	kiaa0430	Kiaa0430
CREBRF	Crebrf	crebrf	Crebrf
LONRF1	Lonrf1	lonrf1	Lonrf1
ZNF609	Znf609	znf609	Znf609
ACO2	Aco2	aco2	Aco2
DAAM2	Daam2	daam2	Daam2
FAM65B	Fam65B	fam65b	Fam65B
ASAH2	Asah2	asah2	Asah2
KBTBD3	Kbtbd3	kbtbd3	Kbtbd3
ARHGAP19-SLIT1	Arhgap19-Slit1	arhgap19-slit1	Arhgap19-Slit1
ABCC12	Abcc12	abcc12	Abcc12
NUS1	Nus1	nus1	Nus1
ZBTB46	Zbtb46	zbtb46	Zbtb46
CLNK	Clnk	clnk	Clnk
PHIP	Phip	phip	Phip
SHISA6	Shisa6	shisa6	Shisa6
PCDHGA5	Pcdhga5	pcdhga5	Pcdhga5
KLF6	Klf6	klf6	Klf6
INO80D	Ino80D	ino80d	Ino80D
TBX20	Tbx20	tbx20	Tbx20
PCDHGC4	Pcdhgc4	pcdhgc4	Pcdhgc4
FAM180A	Fam180A	fam180a	Fam180A
KCNQ3	Kcnq3	kcnq3	Kcnq3
DAZ1	Daz1	daz1	Daz1
MYLK4	Mylk4	mylk4	Mylk4
DENND1A	Dennd1A	dennd1a	Dennd1A
DLG1	Dlg1	dlg1	Dlg1
SCD	Scd	scd	Scd
TET3	Tet3	tet3	Tet3
MAMLD1	Mamld1	mamld1	Mamld1
ISY1-RAB43	Isy1-Rab43	isy1-rab43	Isy1-Rab43
LMLN	Lmln	lmln	Lmln
MTMR9	Mtmr9	mtmr9	Mtmr9
CYP7B1	Cyp7B1	cyp7b1	Cyp7B1
BRWD3	Brwd3	brwd3	Brwd3
DDX17	Ddx17	ddx17	Ddx17
PIK3C3	Pik3C3	pik3c3	Pik3C3
PAPD5	Papd5	papd5	Papd5
LANCL1	Lancl1	lancl1	Lancl1
MDGA1	Mdga1	mdga1	Mdga1
MEGF9	Megf9	megf9	Megf9
EIF5	Eif5	eif5	Eif5
EPHA7	Epha7	epha7	Epha7
FOXL1	Foxl1	foxl1	Foxl1
HNMT	Hnmt	hnmt	Hnmt
NEBL	Nebl	nebl	Nebl
PRRG1	Prrg1	prrg1	Prrg1
RGS17	Rgs17	rgs17	Rgs17
SLC35B3	Slc35B3	slc35b3	Slc35B3
ERLIN2	Erlin2	erlin2	Erlin2
ITGA4	Itga4	itga4	Itga4
RLN2	Rln2	rln2	Rln2
HIST1H2BO	Hist1H2Bo	hist1h2bo	Hist1H2Bo
CDC42BPA	Cdc42Bpa	cdc42bpa	Cdc42Bpa
RANBP3L	Ranbp3L	ranbp3l	Ranbp3L
PHEX	Phex	phex	Phex
SLC31A1	Slc31A1	slc31a1	Slc31A1
TEFM	Tefm	tefm	Tefm
GNB3	Gnb3	gnb3	Gnb3
PTH2R	Pth2R	pth2r	Pth2R
PELI2	Peli2	peli2	Peli2
ATAD1	Atad1	atad1	Atad1
SMG1	Smg1	smg1	Smg1
F2R	F2R	f2r	F2R
SOX9	Sox9	sox9	Sox9
SPOCK3	Spock3	spock3	Spock3
NR3C1	Nr3C1	nr3c1	Nr3C1
PPP1R15B	Ppp1R15B	ppp1r15b	Ppp1R15B
SRF	Srf	srf	Srf
BCAT1	Bcat1	bcat1	Bcat1
SNTB1	Sntb1	sntb1	Sntb1
RICTOR	Rictor	rictor	Rictor
RBM47	Rbm47	rbm47	Rbm47
GTF2A1	Gtf2A1	gtf2a1	Gtf2A1
PDHX	Pdhx	pdhx	Pdhx
DNAJC16	Dnajc16	dnajc16	Dnajc16
MAP2	Map2	map2	Map2
FAM126A	Fam126A	fam126a	Fam126A
ATP7A	Atp7A	atp7a	Atp7A
CUEDC1	Cuedc1	cuedc1	Cuedc1
RYBP	Rybp	rybp	Rybp
CUL5	Cul5	cul5	Cul5
NXF1	Nxf1	nxf1	Nxf1
HOXA11	Hoxa11	hoxa11	Hoxa11
DAZ3	Daz3	daz3	Daz3
ZIC1	Zic1	zic1	Zic1
HOMER1	Homer1	homer1	Homer1
TRIM33	Trim33	trim33	Trim33
TNPO1	Tnpo1	tnpo1	Tnpo1
TUSC1	Tusc1	tusc1	Tusc1
TNFSF4	Tnfsf4	tnfsf4	Tnfsf4
C18orf25	C18Orf25	c18orf25	C18Orf25
TGOLN2	Tgoln2	tgoln2	Tgoln2
TAF3	Taf3	taf3	Taf3
GDF6	Gdf6	gdf6	Gdf6
ACTR2	Actr2	actr2	Actr2
SH3PXD2B	Sh3Pxd2B	sh3pxd2b	Sh3Pxd2B
ADAMTS1	Adamts1	adamts1	Adamts1
ARHGAP18	Arhgap18	arhgap18	Arhgap18
UBN2	Ubn2	ubn2	Ubn2
RASSF6	Rassf6	rassf6	Rassf6
DAZAP1	Dazap1	dazap1	Dazap1
LIN7C	Lin7C	lin7c	Lin7C
ADAP2	Adap2	adap2	Adap2
IKZF2	Ikzf2	ikzf2	Ikzf2
STXBP1	Stxbp1	stxbp1	Stxbp1
MAPK8	Mapk8	mapk8	Mapk8
PDE4D	Pde4D	pde4d	Pde4D
RHOBTB1	Rhobtb1	rhobtb1	Rhobtb1
SLC46A1	Slc46A1	slc46a1	Slc46A1
DAB1	Dab1	dab1	Dab1
HAUS2	Haus2	haus2	Haus2
ZBED5	Zbed5	zbed5	Zbed5
PPAPDC2	Ppapdc2	ppapdc2	Ppapdc2
KIF2C	Kif2C	kif2c	Kif2C
SYT14	Syt14	syt14	Syt14
THOC2	Thoc2	thoc2	Thoc2
TMEM30B	Tmem30B	tmem30b	Tmem30B
SORT1	Sort1	sort1	Sort1
TRPS1	Trps1	trps1	Trps1
CCDC97	Ccdc97	ccdc97	Ccdc97
CHST11	Chst11	chst11	Chst11
CDNF	Cdnf	cdnf	Cdnf
ANKS1B	Anks1B	anks1b	Anks1B
EREG	Ereg	ereg	Ereg
MAGI1	Magi1	magi1	Magi1
SOX21	Sox21	sox21	Sox21
JPH1	Jph1	jph1	Jph1
RNF182	Rnf182	rnf182	Rnf182
SLC7A1	Slc7A1	slc7a1	Slc7A1
PARD6B	Pard6B	pard6b	Pard6B
TRMT10A	Trmt10A	trmt10a	Trmt10A
KPNA4	Kpna4	kpna4	Kpna4
ELAVL2	Elavl2	elavl2	Elavl2
MAN1A2	Man1A2	man1a2	Man1A2
C5orf63	C5Orf63	c5orf63	C5Orf63
C15orf38-AP3S2	C15Orf38-Ap3S2	c15orf38-ap3s2	C15Orf38-Ap3S2
TCF12	Tcf12	tcf12	Tcf12
GREM1	Grem1	grem1	Grem1
SLC16A7	Slc16A7	slc16a7	Slc16A7
RIPPLY3	Ripply3	ripply3	Ripply3
PPP1R7	Ppp1R7	ppp1r7	Ppp1R7
HERC4	Herc4	herc4	Herc4
WDR36	Wdr36	wdr36	Wdr36
NNT	Nnt	nnt	Nnt
KRT222	Krt222	krt222	Krt222
PRKRIR	Prkrir	prkrir	Prkrir
SEL1L3	Sel1L3	sel1l3	Sel1L3
KCTD16	Kctd16	kctd16	Kctd16
DSC2	Dsc2	dsc2	Dsc2
MAP3K9	Map3K9	map3k9	Map3K9
ZMAT3	Zmat3	zmat3	Zmat3
SMARCC2	Smarcc2	smarcc2	Smarcc2
MIP	Mip	mip	Mip
GRHL2	Grhl2	grhl2	Grhl2
NUDT10	Nudt10	nudt10	Nudt10
SMARCC1	Smarcc1	smarcc1	Smarcc1
MBP	Mbp	mbp	Mbp
SLC5A8	Slc5A8	slc5a8	Slc5A8
AFF2	Aff2	aff2	Aff2
QSER1	Qser1	qser1	Qser1
ZNF365	Znf365	znf365	Znf365
HIP1	Hip1	hip1	Hip1
STK33	Stk33	stk33	Stk33
CLVS2	Clvs2	clvs2	Clvs2
UNC5C	Unc5C	unc5c	Unc5C
MEX3A	Mex3A	mex3a	Mex3A
NLGN1	Nlgn1	nlgn1	Nlgn1
ARMCX4	Armcx4	armcx4	Armcx4
PCDHB7	Pcdhb7	pcdhb7	Pcdhb7
APPBP2	Appbp2	appbp2	Appbp2
PRLR	Prlr	prlr	Prlr
GNB1	Gnb1	gnb1	Gnb1
FN1	Fn1	fn1	Fn1
AGPS	Agps	agps	Agps
SENP7	Senp7	senp7	Senp7
TCF4	Tcf4	tcf4	Tcf4
ANKRD53	Ankrd53	ankrd53	Ankrd53
PAX6	Pax6	pax6	Pax6
NFATC2IP	Nfatc2Ip	nfatc2ip	Nfatc2Ip
GRHL1	Grhl1	grhl1	Grhl1
FLJ00388	Flj00388	flj00388	Flj00388
GMCL1	Gmcl1	gmcl1	Gmcl1
MIOS	Mios	mios	Mios
SHANK2	Shank2	shank2	Shank2
GXYLT1	Gxylt1	gxylt1	Gxylt1
RBMX2	Rbmx2	rbmx2	Rbmx2
PGM3	Pgm3	pgm3	Pgm3
CACNA1H	Cacna1H	cacna1h	Cacna1H
THPO	Thpo	thpo	Thpo
PTP4A1	Ptp4A1	ptp4a1	Ptp4A1
TNRC6B	Tnrc6B	tnrc6b	Tnrc6B
MBOAT2	Mboat2	mboat2	Mboat2
CHIC1	Chic1	chic1	Chic1
ZCCHC24	Zcchc24	zcchc24	Zcchc24
RIIAD1	Riiad1	riiad1	Riiad1
RAB12	Rab12	rab12	Rab12
RPA1	Rpa1	rpa1	Rpa1
KIAA2026	Kiaa2026	kiaa2026	Kiaa2026
SELL	Sell	sell	Sell
LHX9	Lhx9	lhx9	Lhx9
PLEKHM2	Plekhm2	plekhm2	Plekhm2
ZNF618	Znf618	znf618	Znf618
PSMA2	Psma2	psma2	Psma2
ZBTB25	Zbtb25	zbtb25	Zbtb25
MEIS2	Meis2	meis2	Meis2
ACVR2B	Acvr2B	acvr2b	Acvr2B
CHORDC1	Chordc1	chordc1	Chordc1
SEC24A	Sec24A	sec24a	Sec24A
PIK3R3	Pik3R3	pik3r3	Pik3R3
ZNF652	Znf652	znf652	Znf652
LIX1L	Lix1L	lix1l	Lix1L
IFNLR1	Ifnlr1	ifnlr1	Ifnlr1
AKAP12	Akap12	akap12	Akap12
HOXA4	Hoxa4	hoxa4	Hoxa4
ELL2	Ell2	ell2	Ell2
BCL2	Bcl2	bcl2	Bcl2
NCOA4	Ncoa4	ncoa4	Ncoa4
TBP	Tbp	tbp	Tbp
USP28	Usp28	usp28	Usp28
EBF1	Ebf1	ebf1	Ebf1
BRD1	Brd1	brd1	Brd1
BCL2L13	Bcl2L13	bcl2l13	Bcl2L13
PPP1R9A	Ppp1R9A	ppp1r9a	Ppp1R9A
SPTSSA	Sptssa	sptssa	Sptssa
SAFB	Safb	safb	Safb
C11orf30	C11Orf30	c11orf30	C11Orf30
MPP5	Mpp5	mpp5	Mpp5
FAM126B	Fam126B	fam126b	Fam126B
FAM177A1	Fam177A1	fam177a1	Fam177A1
THAP1	Thap1	thap1	Thap1
REPS2	Reps2	reps2	Reps2
WSB1	Wsb1	wsb1	Wsb1
HELZ	Helz	helz	Helz
PRPF4B	Prpf4B	prpf4b	Prpf4B
FAM120C	Fam120C	fam120c	Fam120C
SDPR	Sdpr	sdpr	Sdpr
ATP6V0E1	Atp6V0E1	atp6v0e1	Atp6V0E1
RPS6KA5	Rps6Ka5	rps6ka5	Rps6Ka5
PSD3	Psd3	psd3	Psd3
PPP1CB	Ppp1Cb	ppp1cb	Ppp1Cb
KL	Kl	kl	Kl
SH2D4A	Sh2D4A	sh2d4a	Sh2D4A
TMEM11	Tmem11	tmem11	Tmem11
CEP85	Cep85	cep85	Cep85
ZNF384	Znf384	znf384	Znf384
CALCRL	Calcrl	calcrl	Calcrl
SLC8A1	Slc8A1	slc8a1	Slc8A1
IREB2	Ireb2	ireb2	Ireb2
TMX3	Tmx3	tmx3	Tmx3
GPM6B	Gpm6B	gpm6b	Gpm6B
TBC1D9	Tbc1D9	tbc1d9	Tbc1D9
STXBP4	Stxbp4	stxbp4	Stxbp4
KLHL28	Klhl28	klhl28	Klhl28
C16orf87	C16Orf87	c16orf87	C16Orf87
MRPL50	Mrpl50	mrpl50	Mrpl50
CAMSAP2	Camsap2	camsap2	Camsap2
SAP30L	Sap30L	sap30l	Sap30L
KLHL24	Klhl24	klhl24	Klhl24
PLS1	Pls1	pls1	Pls1
GPT2	Gpt2	gpt2	Gpt2
INTS6	Ints6	ints6	Ints6
LGR4	Lgr4	lgr4	Lgr4
ZNF274	Znf274	znf274	Znf274
TRPC6	Trpc6	trpc6	Trpc6
ZFP91	Zfp91	zfp91	Zfp91
BMI1	Bmi1	bmi1	Bmi1
SPTA1	Spta1	spta1	Spta1
SMEK2	Smek2	smek2	Smek2
KAT6B	Kat6B	kat6b	Kat6B
USP12	Usp12	usp12	Usp12
AL033381.1	Al033381.1	al033381.1	Al033381.1
EGR2	Egr2	egr2	Egr2
MAX	Max	max	Max
STIM1	Stim1	stim1	Stim1
PDZD2	Pdzd2	pdzd2	Pdzd2
CBLN3	Cbln3	cbln3	Cbln3
BSDC1	Bsdc1	bsdc1	Bsdc1
GPR124	Gpr124	gpr124	Gpr124
FBXO28	Fbxo28	fbxo28	Fbxo28
SOX2	Sox2	sox2	Sox2
GRIN2B	Grin2B	grin2b	Grin2B
THSD7A	Thsd7A	thsd7a	Thsd7A
NSG2	Nsg2	nsg2	Nsg2
ZC3H13	Zc3H13	zc3h13	Zc3H13
PAPPA2	Pappa2	pappa2	Pappa2
SCN8A	Scn8A	scn8a	Scn8A
ZNF606	Znf606	znf606	Znf606
TMEM154	Tmem154	tmem154	Tmem154
SP6	Sp6	sp6	Sp6
SSH3	Ssh3	ssh3	Ssh3
GCNT4	Gcnt4	gcnt4	Gcnt4
GABRA1	Gabra1	gabra1	Gabra1
FRMD8	Frmd8	frmd8	Frmd8
PLXNA2	Plxna2	plxna2	Plxna2
KCNC1	Kcnc1	kcnc1	Kcnc1
ZBTB7C	Zbtb7C	zbtb7c	Zbtb7C
THRAP3	Thrap3	thrap3	Thrap3
TENM2	Tenm2	tenm2	Tenm2
EFNB2	Efnb2	efnb2	Efnb2
SNX13	Snx13	snx13	Snx13
TRERF1	Trerf1	trerf1	Trerf1
ADIPOQ	Adipoq	adipoq	Adipoq
BCL11B	Bcl11B	bcl11b	Bcl11B
TRPC5	Trpc5	trpc5	Trpc5
CDK5	Cdk5	cdk5	Cdk5
TOP2A	Top2A	top2a	Top2A
FBXO21	Fbxo21	fbxo21	Fbxo21
GRM5	Grm5	grm5	Grm5
SORD	Sord	sord	Sord
RIC3	Ric3	ric3	Ric3
ADAM19	Adam19	adam19	Adam19
DMXL2	Dmxl2	dmxl2	Dmxl2
IPCEF1	Ipcef1	ipcef1	Ipcef1
IL16	Il16	il16	Il16
ACSBG1	Acsbg1	acsbg1	Acsbg1
VGLL3	Vgll3	vgll3	Vgll3
SCUBE3	Scube3	scube3	Scube3
FAM83H	Fam83H	fam83h	Fam83H
FLJ27365	Flj27365	flj27365	Flj27365
ANLN	Anln	anln	Anln
PLCE1	Plce1	plce1	Plce1
SOS1	Sos1	sos1	Sos1
C5orf51	C5Orf51	c5orf51	C5Orf51
FHDC1	Fhdc1	fhdc1	Fhdc1
PLCB1	Plcb1	plcb1	Plcb1
SLC25A22	Slc25A22	slc25a22	Slc25A22
PEG10	Peg10	peg10	Peg10
KIAA1644	Kiaa1644	kiaa1644	Kiaa1644
FSD2	Fsd2	fsd2	Fsd2
CELF6	Celf6	celf6	Celf6
ITGA9	Itga9	itga9	Itga9
SSTR1	Sstr1	sstr1	Sstr1
SLITRK1	Slitrk1	slitrk1	Slitrk1
DLL4	Dll4	dll4	Dll4
SLC6A5	Slc6A5	slc6a5	Slc6A5
RUNX2	Runx2	runx2	Runx2
KCND3	Kcnd3	kcnd3	Kcnd3
SULF1	Sulf1	sulf1	Sulf1
E2F3	E2F3	e2f3	E2F3
DLG5	Dlg5	dlg5	Dlg5
ATP10B	Atp10B	atp10b	Atp10B
ELOVL7	Elovl7	elovl7	Elovl7
KIAA1467	Kiaa1467	kiaa1467	Kiaa1467
NEUROD4	Neurod4	neurod4	Neurod4
GRIP1	Grip1	grip1	Grip1
DNMT3B	Dnmt3B	dnmt3b	Dnmt3B
COL6A6	Col6A6	col6a6	Col6A6
XDH	Xdh	xdh	Xdh
TRPM3	Trpm3	trpm3	Trpm3
KIAA0907	Kiaa0907	kiaa0907	Kiaa0907
ST6GAL2	St6Gal2	st6gal2	St6Gal2
LRRTM2	Lrrtm2	lrrtm2	Lrrtm2
JMJD1C	Jmjd1C	jmjd1c	Jmjd1C
GALNT4	Galnt4	galnt4	Galnt4
CADM2	Cadm2	cadm2	Cadm2
AJUBA	Ajuba	ajuba	Ajuba
MICALCL	Micalcl	micalcl	Micalcl
NYNRIN	Nynrin	nynrin	Nynrin
SLC6A17	Slc6A17	slc6a17	Slc6A17
PIWIL1	Piwil1	piwil1	Piwil1
TMEM239	Tmem239	tmem239	Tmem239
HR	Hr	hr	Hr
ARRDC3	Arrdc3	arrdc3	Arrdc3
IDH1	Idh1	idh1	Idh1
TIPARP	Tiparp	tiparp	Tiparp
RPS6KA6	Rps6Ka6	rps6ka6	Rps6Ka6
TMEM208	Tmem208	tmem208	Tmem208
CCDC3	Ccdc3	ccdc3	Ccdc3
CCDC120	Ccdc120	ccdc120	Ccdc120
KIAA0087	Kiaa0087	kiaa0087	Kiaa0087
PDGFRA	Pdgfra	pdgfra	Pdgfra
CDC14A	Cdc14A	cdc14a	Cdc14A
NFATC3	Nfatc3	nfatc3	Nfatc3
DGKB	Dgkb	dgkb	Dgkb
SOGA2	Soga2	soga2	Soga2
KCNK10	Kcnk10	kcnk10	Kcnk10
AAK1	Aak1	aak1	Aak1
SELE	Sele	sele	Sele
SNRK	Snrk	snrk	Snrk
PEX5L	Pex5L	pex5l	Pex5L
FMO2	Fmo2	fmo2	Fmo2
JMY	Jmy	jmy	Jmy
VANGL2	Vangl2	vangl2	Vangl2
PABPN1	Pabpn1	pabpn1	Pabpn1
ARHGAP31	Arhgap31	arhgap31	Arhgap31
KCNS2	Kcns2	kcns2	Kcns2
PLA2G15	Pla2G15	pla2g15	Pla2G15
MUC15	Muc15	muc15	Muc15
PTGFR	Ptgfr	ptgfr	Ptgfr
NBEA	Nbea	nbea	Nbea
SLC17A4	Slc17A4	slc17a4	Slc17A4
KCNA6	Kcna6	kcna6	Kcna6
SLC18A2	Slc18A2	slc18a2	Slc18A2
TRPV2	Trpv2	trpv2	Trpv2
TENM1	Tenm1	tenm1	Tenm1
ESRRG	Esrrg	esrrg	Esrrg
GPR63	Gpr63	gpr63	Gpr63
ISM1	Ism1	ism1	Ism1
FAM84B	Fam84B	fam84b	Fam84B
VAMP2	Vamp2	vamp2	Vamp2
NHLH2	Nhlh2	nhlh2	Nhlh2
RBL1	Rbl1	rbl1	Rbl1
RAPGEF1	Rapgef1	rapgef1	Rapgef1
SH3RF1	Sh3Rf1	sh3rf1	Sh3Rf1
ATP11C	Atp11C	atp11c	Atp11C
SORL1	Sorl1	sorl1	Sorl1
SCRN1	Scrn1	scrn1	Scrn1
NDFIP2	Ndfip2	ndfip2	Ndfip2
TGM2	Tgm2	tgm2	Tgm2
LMBRD1	Lmbrd1	lmbrd1	Lmbrd1
RABGAP1	Rabgap1	rabgap1	Rabgap1
CDC42SE1	Cdc42Se1	cdc42se1	Cdc42Se1
GALNT7	Galnt7	galnt7	Galnt7
HS6ST3	Hs6St3	hs6st3	Hs6St3
EPAS1	Epas1	epas1	Epas1
MIER1	Mier1	mier1	Mier1
STAG2	Stag2	stag2	Stag2
ATP11B	Atp11B	atp11b	Atp11B
TEAD1	Tead1	tead1	Tead1
RABGAP1L	Rabgap1L	rabgap1l	Rabgap1L
IQCE	Iqce	iqce	Iqce
PHKA2	Phka2	phka2	Phka2
REEP5	Reep5	reep5	Reep5
HOOK1	Hook1	hook1	Hook1
ANKRD28	Ankrd28	ankrd28	Ankrd28
ARMC8	Armc8	armc8	Armc8
ATP2B2	Atp2B2	atp2b2	Atp2B2
ASF1A	Asf1A	asf1a	Asf1A
TANC1	Tanc1	tanc1	Tanc1
MFAP3L	Mfap3L	mfap3l	Mfap3L
SERINC5	Serinc5	serinc5	Serinc5
ARF6	Arf6	arf6	Arf6
AFF4	Aff4	aff4	Aff4
USP38	Usp38	usp38	Usp38
STYX	Styx	styx	Styx
WIPF2	Wipf2	wipf2	Wipf2
USO1	Uso1	uso1	Uso1
PPIG	Ppig	ppig	Ppig
HLCS	Hlcs	hlcs	Hlcs
RNF169	Rnf169	rnf169	Rnf169
MGAT5	Mgat5	mgat5	Mgat5
ZKSCAN2	Zkscan2	zkscan2	Zkscan2
RAB14	Rab14	rab14	Rab14
MYO1C	Myo1C	myo1c	Myo1C
ARMC1	Armc1	armc1	Armc1
SLC38A2	Slc38A2	slc38a2	Slc38A2
PRKAA2	Prkaa2	prkaa2	Prkaa2
FGF10	Fgf10	fgf10	Fgf10
MAP3K12	Map3K12	map3k12	Map3K12
ZMYM6	Zmym6	zmym6	Zmym6
COLGALT2	Colgalt2	colgalt2	Colgalt2
PIGM	Pigm	pigm	Pigm
AGFG1	Agfg1	agfg1	Agfg1
DCUN1D3	Dcun1D3	dcun1d3	Dcun1D3
BTC	Btc	btc	Btc
SOBP	Sobp	sobp	Sobp
EPHA3	Epha3	epha3	Epha3
ZNF518B	Znf518B	znf518b	Znf518B
BACH2	Bach2	bach2	Bach2
CCDC88A	Ccdc88A	ccdc88a	Ccdc88A
MSI1	Msi1	msi1	Msi1
CAMK2G	Camk2G	camk2g	Camk2G
API5	Api5	api5	Api5
TNFAIP1	Tnfaip1	tnfaip1	Tnfaip1
ADAMTS5	Adamts5	adamts5	Adamts5
NXPH2	Nxph2	nxph2	Nxph2
SLC2A13	Slc2A13	slc2a13	Slc2A13
ANKRD44	Ankrd44	ankrd44	Ankrd44
AP1S3	Ap1S3	ap1s3	Ap1S3
DSTYK	Dstyk	dstyk	Dstyk
MEF2A	Mef2A	mef2a	Mef2A
MCTP1	Mctp1	mctp1	Mctp1
DENND5B	Dennd5B	dennd5b	Dennd5B
ALS2	Als2	als2	Als2
MACF1	Macf1	macf1	Macf1
SRSF6	Srsf6	srsf6	Srsf6
PIK3R1	Pik3R1	pik3r1	Pik3R1
RAPH1	Raph1	raph1	Raph1
TRIM25	Trim25	trim25	Trim25
NLRC5	Nlrc5	nlrc5	Nlrc5
TSC1	Tsc1	tsc1	Tsc1
ELOVL2	Elovl2	elovl2	Elovl2
CLIC5	Clic5	clic5	Clic5
TRHDE	Trhde	trhde	Trhde
DLAT	Dlat	dlat	Dlat
LANCL2	Lancl2	lancl2	Lancl2
GOLGA3	Golga3	golga3	Golga3
PPARGC1A	Ppargc1A	ppargc1a	Ppargc1A
KIAA1045	Kiaa1045	kiaa1045	Kiaa1045
RGS5	Rgs5	rgs5	Rgs5
CA12	Ca12	ca12	Ca12
TGFBR1	Tgfbr1	tgfbr1	Tgfbr1
UBR3	Ubr3	ubr3	Ubr3
AZI2	Azi2	azi2	Azi2
ABAT	Abat	abat	Abat
SEPT8	Sept8	sept8	Sept8
ACSS3	Acss3	acss3	Acss3
CLIP1	Clip1	clip1	Clip1
ZBTB44	Zbtb44	zbtb44	Zbtb44
WDR33	Wdr33	wdr33	Wdr33
AAGAB	Aagab	aagab	Aagab
TAF1	Taf1	taf1	Taf1
ABHD6	Abhd6	abhd6	Abhd6
NAA30	Naa30	naa30	Naa30
RNGTT	Rngtt	rngtt	Rngtt
CA13	Ca13	ca13	Ca13
HAS1	Has1	has1	Has1
AKAP1	Akap1	akap1	Akap1
ELOVL5	Elovl5	elovl5	Elovl5
NR1D2	Nr1D2	nr1d2	Nr1D2
ACSL1	Acsl1	acsl1	Acsl1
ERBB4	Erbb4	erbb4	Erbb4
NPHP3	Nphp3	nphp3	Nphp3
DNAJC9	Dnajc9	dnajc9	Dnajc9
RANBP6	Ranbp6	ranbp6	Ranbp6
SCAF4	Scaf4	scaf4	Scaf4
CD109	Cd109	cd109	Cd109
NEK9	Nek9	nek9	Nek9
HS3ST3A1	Hs3St3A1	hs3st3a1	Hs3St3A1
STX16	Stx16	stx16	Stx16
TBC1D15	Tbc1D15	tbc1d15	Tbc1D15
ANKRA2	Ankra2	ankra2	Ankra2
FAR1	Far1	far1	Far1
CRISPLD1	Crispld1	crispld1	Crispld1
MCFD2	Mcfd2	mcfd2	Mcfd2
PCNX	Pcnx	pcnx	Pcnx
NANOS1	Nanos1	nanos1	Nanos1
TMOD2	Tmod2	tmod2	Tmod2
GABRA2	Gabra2	gabra2	Gabra2
PAFAH1B2	Pafah1B2	pafah1b2	Pafah1B2
NDRG2	Ndrg2	ndrg2	Ndrg2
NXN	Nxn	nxn	Nxn
RNF217	Rnf217	rnf217	Rnf217
NXT2	Nxt2	nxt2	Nxt2
SLC36A4	Slc36A4	slc36a4	Slc36A4
SLC19A3	Slc19A3	slc19a3	Slc19A3
SLC35E1	Slc35E1	slc35e1	Slc35E1
AGTR1	Agtr1	agtr1	Agtr1
ITPRIPL1	Itpripl1	itpripl1	Itpripl1
DNAJC3	Dnajc3	dnajc3	Dnajc3
ELK4	Elk4	elk4	Elk4
AP1AR	Ap1Ar	ap1ar	Ap1Ar
SEL1L	Sel1L	sel1l	Sel1L
LEPROTL1	Leprotl1	leprotl1	Leprotl1
USP31	Usp31	usp31	Usp31
ACSM3	Acsm3	acsm3	Acsm3
DUS4L	Dus4L	dus4l	Dus4L
MYO9A	Myo9A	myo9a	Myo9A
CEP135	Cep135	cep135	Cep135
KIAA1244	Kiaa1244	kiaa1244	Kiaa1244
MED14	Med14	med14	Med14
TRIM66	Trim66	trim66	Trim66
GPRC5B	Gprc5B	gprc5b	Gprc5B
HABP4	Habp4	habp4	Habp4
CCDC50	Ccdc50	ccdc50	Ccdc50
MAP4K4	Map4K4	map4k4	Map4K4
QSOX2	Qsox2	qsox2	Qsox2
USP44	Usp44	usp44	Usp44
NCAM2	Ncam2	ncam2	Ncam2
NAB1	Nab1	nab1	Nab1
CDCA3	Cdca3	cdca3	Cdca3
DMXL1	Dmxl1	dmxl1	Dmxl1
RNF11	Rnf11	rnf11	Rnf11
DCDC2	Dcdc2	dcdc2	Dcdc2
SCML2	Scml2	scml2	Scml2
ADAM22	Adam22	adam22	Adam22
LUC7L3	Luc7L3	luc7l3	Luc7L3
PDCD6IP	Pdcd6Ip	pdcd6ip	Pdcd6Ip
PPP4R1L	Ppp4R1L	ppp4r1l	Ppp4R1L
CTDSPL2	Ctdspl2	ctdspl2	Ctdspl2
LRP1B	Lrp1B	lrp1b	Lrp1B
PREPL	Prepl	prepl	Prepl
TSPAN2	Tspan2	tspan2	Tspan2
MRGBP	Mrgbp	mrgbp	Mrgbp
FOXO3	Foxo3	foxo3	Foxo3
FAM20B	Fam20B	fam20b	Fam20B
NEIL3	Neil3	neil3	Neil3
ZBTB21	Zbtb21	zbtb21	Zbtb21
EMB	Emb	emb	Emb
CALD1	Cald1	cald1	Cald1
PRND	Prnd	prnd	Prnd
CHMP5	Chmp5	chmp5	Chmp5
UCK1	Uck1	uck1	Uck1
TOMM20	Tomm20	tomm20	Tomm20
BACE2	Bace2	bace2	Bace2
MAP3K7	Map3K7	map3k7	Map3K7
LRAT	Lrat	lrat	Lrat
DUSP22	Dusp22	dusp22	Dusp22
USP32	Usp32	usp32	Usp32
FLI1	Fli1	fli1	Fli1
TRIM23	Trim23	trim23	Trim23
UHRF1BP1L	Uhrf1Bp1L	uhrf1bp1l	Uhrf1Bp1L
ARSK	Arsk	arsk	Arsk
FOXG1	Foxg1	foxg1	Foxg1
RAD54B	Rad54B	rad54b	Rad54B
CEP85L	Cep85L	cep85l	Cep85L
ENPP1	Enpp1	enpp1	Enpp1
ZIC3	Zic3	zic3	Zic3
C4orf46	C4Orf46	c4orf46	C4Orf46
B3GALT6	B3Galt6	b3galt6	B3Galt6
TBL3	Tbl3	tbl3	Tbl3
TLK1	Tlk1	tlk1	Tlk1
TBX18	Tbx18	tbx18	Tbx18
GLT8D2	Glt8D2	glt8d2	Glt8D2
IL5RA	Il5Ra	il5ra	Il5Ra
CD99L2	Cd99L2	cd99l2	Cd99L2
TMEM256-PLSCR3	Tmem256-Plscr3	tmem256-plscr3	Tmem256-Plscr3
NFIX	Nfix	nfix	Nfix
GCNT1	Gcnt1	gcnt1	Gcnt1
MPLKIP	Mplkip	mplkip	Mplkip
STARD4	Stard4	stard4	Stard4
AP1M2	Ap1M2	ap1m2	Ap1M2
NKD1	Nkd1	nkd1	Nkd1
LMOD3	Lmod3	lmod3	Lmod3
SF3B3	Sf3B3	sf3b3	Sf3B3
IER2	Ier2	ier2	Ier2
SCEL	Scel	scel	Scel
RAP1GAP2	Rap1Gap2	rap1gap2	Rap1Gap2
MPP6	Mpp6	mpp6	Mpp6
KCNH5	Kcnh5	kcnh5	Kcnh5
NUFIP2	Nufip2	nufip2	Nufip2
IGF1	Igf1	igf1	Igf1
BMP3	Bmp3	bmp3	Bmp3
HOXC11	Hoxc11	hoxc11	Hoxc11
PPM1K	Ppm1K	ppm1k	Ppm1K
STOML1	Stoml1	stoml1	Stoml1
ZFP1	Zfp1	zfp1	Zfp1
FZD5	Fzd5	fzd5	Fzd5
SPATA5	Spata5	spata5	Spata5
IQCG	Iqcg	iqcg	Iqcg
UBE2QL1	Ube2Ql1	ube2ql1	Ube2Ql1
ACADSB	Acadsb	acadsb	Acadsb
SOX6	Sox6	sox6	Sox6
PSPC1	Pspc1	pspc1	Pspc1
CHRM3	Chrm3	chrm3	Chrm3
KRAS	Kras	kras	Kras
TMOD3	Tmod3	tmod3	Tmod3
ZIK1	Zik1	zik1	Zik1
ATAD2	Atad2	atad2	Atad2
GPATCH8	Gpatch8	gpatch8	Gpatch8
MSANTD3	Msantd3	msantd3	Msantd3
IDS	Ids	ids	Ids
LMO4	Lmo4	lmo4	Lmo4
TNPO3	Tnpo3	tnpo3	Tnpo3
SPAST	Spast	spast	Spast
BBS9	Bbs9	bbs9	Bbs9
PXDN	Pxdn	pxdn	Pxdn
DYNC1LI1	Dync1Li1	dync1li1	Dync1Li1
ZNF148	Znf148	znf148	Znf148
DCLK1	Dclk1	dclk1	Dclk1
IFT80	Ift80	ift80	Ift80
PTX3	Ptx3	ptx3	Ptx3
C14orf39	C14Orf39	c14orf39	C14Orf39
ADCYAP1	Adcyap1	adcyap1	Adcyap1
DLX2	Dlx2	dlx2	Dlx2
RUFY2	Rufy2	rufy2	Rufy2
RAP2B	Rap2B	rap2b	Rap2B
ENDOD1	Endod1	endod1	Endod1
ARHGAP32	Arhgap32	arhgap32	Arhgap32
MSI2	Msi2	msi2	Msi2
TMEM246	Tmem246	tmem246	Tmem246
PCYT1A	Pcyt1A	pcyt1a	Pcyt1A
SYNM	Synm	synm	Synm
C3orf70	C3Orf70	c3orf70	C3Orf70
AP3M2	Ap3M2	ap3m2	Ap3M2
TTC39B	Ttc39B	ttc39b	Ttc39B
ARL4A	Arl4A	arl4a	Arl4A
SLC2A14	Slc2A14	slc2a14	Slc2A14
SOX5	Sox5	sox5	Sox5
ZMYM2	Zmym2	zmym2	Zmym2
CDR2	Cdr2	cdr2	Cdr2
TNFAIP3	Tnfaip3	tnfaip3	Tnfaip3
PHF14	Phf14	phf14	Phf14
RAB5A	Rab5A	rab5a	Rab5A
UBA6	Uba6	uba6	Uba6
LMBRD2	Lmbrd2	lmbrd2	Lmbrd2
PARP8	Parp8	parp8	Parp8
ILDR2	Ildr2	ildr2	Ildr2
FBXL20	Fbxl20	fbxl20	Fbxl20
PTBP3	Ptbp3	ptbp3	Ptbp3
ATF2	Atf2	atf2	Atf2
STAT4	Stat4	stat4	Stat4
CLEC5A	Clec5A	clec5a	Clec5A
CSRNP3	Csrnp3	csrnp3	Csrnp3
LAMP1	Lamp1	lamp1	Lamp1
PKN2	Pkn2	pkn2	Pkn2
TTYH3	Ttyh3	ttyh3	Ttyh3
TWIST1	Twist1	twist1	Twist1
RNF6	Rnf6	rnf6	Rnf6
NT5E	Nt5E	nt5e	Nt5E
MYO5A	Myo5A	myo5a	Myo5A
ESYT2	Esyt2	esyt2	Esyt2
EFR3B	Efr3B	efr3b	Efr3B
BVES	Bves	bves	Bves
C9orf64	C9Orf64	c9orf64	C9Orf64
MYO18A	Myo18A	myo18a	Myo18A
TFAM	Tfam	tfam	Tfam
SIT1	Sit1	sit1	Sit1
JUN	Jun	jun	Jun
EGFLAM	Egflam	egflam	Egflam
ARHGAP35	Arhgap35	arhgap35	Arhgap35
TM4SF1	Tm4Sf1	tm4sf1	Tm4Sf1
PTEN	Pten	pten	Pten
BMPR2	Bmpr2	bmpr2	Bmpr2
RIMS2	Rims2	rims2	Rims2
AIF1L	Aif1L	aif1l	Aif1L
B4GALT6	B4Galt6	b4galt6	B4Galt6
BAG4	Bag4	bag4	Bag4
SLC30A6	Slc30A6	slc30a6	Slc30A6
METTL16	Mettl16	mettl16	Mettl16
DMRT3	Dmrt3	dmrt3	Dmrt3
HEY2	Hey2	hey2	Hey2
MRPL19	Mrpl19	mrpl19	Mrpl19
DDX20	Ddx20	ddx20	Ddx20
LNPEP	Lnpep	lnpep	Lnpep
RAB21	Rab21	rab21	Rab21
LPHN3	Lphn3	lphn3	Lphn3
MBNL1	Mbnl1	mbnl1	Mbnl1
RAB9B	Rab9B	rab9b	Rab9B
PRPF39	Prpf39	prpf39	Prpf39
CCDC69	Ccdc69	ccdc69	Ccdc69
DYNC2H1	Dync2H1	dync2h1	Dync2H1
SRPX2	Srpx2	srpx2	Srpx2
IL6R	Il6R	il6r	Il6R
UBE2D2	Ube2D2	ube2d2	Ube2D2
DNAJC5	Dnajc5	dnajc5	Dnajc5
RB1CC1	Rb1Cc1	rb1cc1	Rb1Cc1
ETV1	Etv1	etv1	Etv1
RER1	Rer1	rer1	Rer1
NXPE3	Nxpe3	nxpe3	Nxpe3
DUSP16	Dusp16	dusp16	Dusp16
TRIM59	Trim59	trim59	Trim59
FAT3	Fat3	fat3	Fat3
RHOA	Rhoa	rhoa	Rhoa
DTWD1	Dtwd1	dtwd1	Dtwd1
SLC5A3	Slc5A3	slc5a3	Slc5A3
NSD1	Nsd1	nsd1	Nsd1
SERP1	Serp1	serp1	Serp1
NFAT5	Nfat5	nfat5	Nfat5
ARHGAP24	Arhgap24	arhgap24	Arhgap24
PHF7	Phf7	phf7	Phf7
PDE8A	Pde8A	pde8a	Pde8A
E2F7	E2F7	e2f7	E2F7
EBF2	Ebf2	ebf2	Ebf2
MTDH	Mtdh	mtdh	Mtdh
PTCHD4	Ptchd4	ptchd4	Ptchd4
GSPT1	Gspt1	gspt1	Gspt1
EN2	En2	en2	En2
ARL6IP1	Arl6Ip1	arl6ip1	Arl6Ip1
CACNB4	Cacnb4	cacnb4	Cacnb4
JAZF1	Jazf1	jazf1	Jazf1
ADCY2	Adcy2	adcy2	Adcy2
WBSCR27	Wbscr27	wbscr27	Wbscr27
PAX9	Pax9	pax9	Pax9
TNIK	Tnik	tnik	Tnik
NRAS	Nras	nras	Nras
STRBP	Strbp	strbp	Strbp
PKIA	Pkia	pkia	Pkia
MBIP	Mbip	mbip	Mbip
AP5M1	Ap5M1	ap5m1	Ap5M1
KIAA1737	Kiaa1737	kiaa1737	Kiaa1737
EML1	Eml1	eml1	Eml1
PTGER4	Ptger4	ptger4	Ptger4
EIF2S1	Eif2S1	eif2s1	Eif2S1
RIC8B	Ric8B	ric8b	Ric8B
SLC44A1	Slc44A1	slc44a1	Slc44A1
ENTPD7	Entpd7	entpd7	Entpd7
DTWD2	Dtwd2	dtwd2	Dtwd2
AZIN1	Azin1	azin1	Azin1
HNRNPR	Hnrnpr	hnrnpr	Hnrnpr
RAB1A	Rab1A	rab1a	Rab1A
TAF9B	Taf9B	taf9b	Taf9B
SENP2	Senp2	senp2	Senp2
CBX6	Cbx6	cbx6	Cbx6
METTL8	Mettl8	mettl8	Mettl8
ZDHHC5	Zdhhc5	zdhhc5	Zdhhc5
MMGT1	Mmgt1	mmgt1	Mmgt1
NF1	Nf1	nf1	Nf1
MLH3	Mlh3	mlh3	Mlh3
GNAZ	Gnaz	gnaz	Gnaz
DDX19B	Ddx19B	ddx19b	Ddx19B
HCN4	Hcn4	hcn4	Hcn4
KLHL12	Klhl12	klhl12	Klhl12
PDE5A	Pde5A	pde5a	Pde5A
ATL2	Atl2	atl2	Atl2
SRSF12	Srsf12	srsf12	Srsf12
PAQR3	Paqr3	paqr3	Paqr3
TPRG1	Tprg1	tprg1	Tprg1
TOR1B	Tor1B	tor1b	Tor1B
C17orf85	C17Orf85	c17orf85	C17Orf85
RND2	Rnd2	rnd2	Rnd2
P2RX7	P2Rx7	p2rx7	P2Rx7
FBXO47	Fbxo47	fbxo47	Fbxo47
FOXB1	Foxb1	foxb1	Foxb1
SLC16A1	Slc16A1	slc16a1	Slc16A1
PPP1R3A	Ppp1R3A	ppp1r3a	Ppp1R3A
ABHD13	Abhd13	abhd13	Abhd13
URB1	Urb1	urb1	Urb1
POLR3H	Polr3H	polr3h	Polr3H
SDK2	Sdk2	sdk2	Sdk2
LPIN1	Lpin1	lpin1	Lpin1
PHF13	Phf13	phf13	Phf13
BET1L	Bet1L	bet1l	Bet1L
BARD1	Bard1	bard1	Bard1
PCDHA6	Pcdha6	pcdha6	Pcdha6
ADD3	Add3	add3	Add3
LHX5	Lhx5	lhx5	Lhx5
ZIC4	Zic4	zic4	Zic4
CHRM2	Chrm2	chrm2	Chrm2
KLF7	Klf7	klf7	Klf7
WSCD2	Wscd2	wscd2	Wscd2
DCAF8	Dcaf8	dcaf8	Dcaf8
USP13	Usp13	usp13	Usp13
WNT2B	Wnt2B	wnt2b	Wnt2B
SDCBP	Sdcbp	sdcbp	Sdcbp
RWDD4	Rwdd4	rwdd4	Rwdd4
OTOGL	Otogl	otogl	Otogl
LPGAT1	Lpgat1	lpgat1	Lpgat1
C4orf50	C4Orf50	c4orf50	C4Orf50
ARHGEF6	Arhgef6	arhgef6	Arhgef6
DIAPH1	Diaph1	diaph1	Diaph1
AL589765.1	Al589765.1	al589765.1	Al589765.1
CHCHD4	Chchd4	chchd4	Chchd4
TSPYL4	Tspyl4	tspyl4	Tspyl4
SLAMF1	Slamf1	slamf1	Slamf1
MMD2	Mmd2	mmd2	Mmd2
ETV3	Etv3	etv3	Etv3
TLR4	Tlr4	tlr4	Tlr4
CASC4	Casc4	casc4	Casc4
PIPOX	Pipox	pipox	Pipox
PCDH10	Pcdh10	pcdh10	Pcdh10
[truncated: 1,663 more rows]

## Sheet: all targets
a1cf
aagab
aak1
aar2
aard
aasdhppt
aatk
abat
abca1
abca2
abca5
abca9
abcb1
abcc12
abcd2
abce1
abcf2
abhd12
abhd13
abhd17b
abhd3
abhd6
abi2
abi3
abl2
ac002451.1
ac006132.1
ac010441.1
ac011897.1
ac012360.2
ac068987.1
ac117395.1
ac129492.6
ac132216.1
ac138655.1
acadl
acadsb
acap2
acbd5
acer3
ackr3
acly
acn9
aco2
acot9
acp1
acp5
acpl2
acrc
acsbg1
acsl1
acsl3
acsl4
acsl6
acsm3
acss3
actc1
actg1
actn4
actr2
actr3
actr8
acvr1c
acvr2a
acvr2b
adal
adam12
adam19
adam22
adam28
adam7
adam9
adamts1
adamts18
adamts3
adamts4
adamts5
adamtsl3
adap2
adar
adarb1
adat2
adcy2
adcy9
adcyap1
add1
add2
add3
adgb
adipoq
adipor2
adm
adnp2
adora2b
aebp2
afap1l2
aff2
aff3
aff4
aftph
agap2
agfg1
agfg2
ago1
ago3
agpat5
agpat9
agps
agtpbp1
agtr1
ahcyl1
ahcyl2
ahr
ahrr
ahsa2
aif1l
ajuba
akap1
akap12
akap5
akap6
aknad1
akr1b10
akr1e2
akt1
aktip
al033381.1
al353791.1
al355390.1
al589765.1
al627171.2
al953854.2
alcam
aldh7a1
aldob
alg9
alk
alkbh5
als2
alx1
alx4
amd1
amer2
amigo2
ammecr1l
amotl1
amotl2
ampd2
anapc16
angpt1
angptl3
angptl7
ank1
ank3
ankef1
ankfy1
ankib1
ankra2
ankrd10
ankrd12
ankrd13b
ankrd13c
ankrd17
ankrd27
ankrd28
ankrd29
ankrd32
ankrd34c
ankrd44
ankrd49
ankrd50
ankrd52
ankrd53
ankrd54
anks1b
anks4b
anln
ano6
anp32b
anpep
antxr2
antxrl
ap000679.2
ap005482.1
ap1ar
ap1m2
ap1s3
ap3m2
ap3s2
ap4e1
ap5m1
apaf1
apba1
apbb2
apc
apcdd1
aph1a
api5
apip
apitd1-cort
apoc2
apoc4
app
appbp2
aqp4
aqr
ar
arf4
arf6
arfgef2
arfip1
arglu1
arhgap12
arhgap18
arhgap19-slit1
arhgap20
arhgap21
arhgap24
arhgap28
arhgap29
arhgap31
arhgap32
arhgap35
arhgap5
arhgap8
arhgef10
arhgef12
arhgef17
arhgef18
arhgef28
arhgef6
arhgef7
arid4a
arid4b
arih1
arl1
arl13b
arl2bp
arl4a
arl4c
arl5a
arl5b
arl6
arl6ip1
arl6ip6
arl8b
armc1
armc3
armc8
armcx1
armcx4
arnt2
arntl2
arpc5
arpp19
arrb1
arrdc3
arrdc4
arsb
arsk
arx
as3mt
asah2
asap1
asap2
asb14
ascc3
ascl4
asf1a
asf1b
ash2l
aste1
astn1
astn2
asxl2
asxl3
atad1
atad2
ate1
atf2
atf6b
atf7ip
atg2a
atg7
atl2
atl3
atox1
atp10b
atp11a
atp11b
atp11c
atp13a3
atp2b2
atp2c1
atp5e
atp5l
atp5s
atp6v0a4
atp6v0e1
atp6v1c1
atp7a
atp8a1
atp8b1
atraid
atxn1
atxn1l
atxn3
atxn7
atxn7l1
atxn7l2
auts2
avl9
avpi1
avpr1a
awat2
axl
azi2
azin1
b3galnt1
b3galnt2
b3galt1
b3galt5
b3galt6
b3gnt5
b4galt1
b4galt6
bace2
bach2
bag4
bag6
bahd1
bambi
bard1
barx2
baz2b
bbs12
bbs4
bbs5
bbs9
bbx
bcat1
bcl11b
bcl2
bcl2l11
bcl2l13
bcl6
bcl7b
bcl9
bcl9l
bdnf
bean1
bend2
bend4
best2
bet1l
bicc1
bicd1
bicd2
birc3
bivm
blcap
bloc1s5
bloc1s6
bmi1
bmp2
bmp2k
bmp3
bmp7
bmper
bmpr1b
bmpr2
bnc2
bnip3l
bod1
bod1l2
bptf
brca1
brd1
bri3bp
brix1
brms1l
brox
brs3
brwd1
brwd3
bsdc1
btaf1
btbd11
btc
btf3l4
btg1
btg2
btla
btrc
bves
c10orf11
c10orf118
c10orf12
c10orf55
c10orf88
c11orf1
c11orf24
c11orf30
c11orf44
c11orf53
c11orf74
c11orf82
c11orf85
c11orf87
c12orf23
c12orf4
c12orf40
c12orf56
c12orf74
c13orf35
c14orf180
c14orf2
c14orf23
c14orf28
c14orf39
c15orf38-ap3s2
c15orf61
c16orf72
c16orf87
c17orf102
c17orf62
c17orf82
c17orf85
c18orf25
c18orf54
c19orf43
c19orf55
c1orf111
c1orf115
c1orf116
c1orf168
c1orf173
c1orf220
c1orf27
c1orf43
c1ql3
c20orf112
c20orf144
c20orf197
c21orf119
c21orf62
c21orf91
c22orf29
c2cd2
c2cd4c
c2orf16
c2orf68
c2orf69
c2orf72
c2orf73
c2orf88
c3orf14
c3orf18
c3orf33
c3orf52
c3orf58
c3orf70
c4orf32
c4orf36
c4orf46
c4orf50
c5orf15
c5orf24
c5orf51
c5orf63
c6
c6orf118
c6orf120
c6orf132
c6orf136
c6orf211
c6orf89
c7orf25
c7orf41
c7orf43
c7orf55-luc7l2
c7orf60
c8a
c8b
c8orf44-sgk3
c8orf46
c9orf152
c9orf41
c9orf64
c9orf85
ca12
ca13
ca8
caap1
cabs1
cachd1
cacna1d
cacna1e
cacna1h
cacna2d1
cacnb4
cacng2
cacul1
cadm2
calcrl
cald1
calm1
calml4
caln1
calu
camk1d
camk2d
camk2g
camk2n1
camk4
camsap1
camsap2
camta1
camta2
cand1
caprin1
capza1
carf
casc1
casc10
casc4
cast
cav2
cbfb
cbl
cblb
cbll1
cbln2
cbln3
cbwd1
cbwd2
cbwd3
cbwd5
cbwd6
cbwd7
cbx1
cbx3
cbx6
cbx8
cc2d1a
cc2d1b
ccdc112
ccdc120
ccdc122
ccdc132
ccdc138
ccdc14
ccdc141
ccdc149
ccdc152
ccdc171
ccdc25
ccdc3
ccdc43
ccdc47
ccdc50
ccdc59
ccdc6
ccdc69
ccdc71l
ccdc83
ccdc85a
ccdc85c
ccdc88a
ccdc88c
ccdc89
ccdc93
ccdc97
ccer1
ccl11
ccl20
ccl4
ccl4l1
ccnd1
ccnd2
ccng1
ccnj
ccnk
ccnt1
ccny
ccr4
ccr8
ccser1
ccser2
cd109
cd200
cd200r1
cd226
cd274
cd300lf
cd38
cd47
cd59
cd63
cd69
cd72
cd80
cd84
cd99l2
cdadc1
cdc14a
cdc25b
cdc27
cdc37l1
cdc40
cdc42bpa
cdc42ep3
cdc42se1
cdc5l
cdc6
cdc73
cdca3
cdca7
cdh11
cdh12
cdh19
cdh2
cdh20
cdh6
cdh7
cdh8
cdip1
cdk13
cdk14
cdk19
cdk2
cdk5
cdk6
cdkl1
cdkn1a
cdnf
cdo1
cdr1
cdr2
cds1
cdv3
cdx2
cdyl2
cecr2
cela2b
celf1
celf2
celf6
cenpf
cenpp
cenpq
cep135
cep350
cep41
cep44
cep55
cep57
cep57l1
cep72
cep76
cep85
cep85l
cep89
cep97
cers5
cers6
cetn1
cetn3
cfl2
cftr
cggbp1
cgnl1
cgrrf1
chchd3
chchd4
chd1
chd2
chd6
chd9
chic1
chml
chmp5
chordc1
chp1
chrm2
chrm3
chst1
chst11
chst8
chsy3
chtop
cir1
cirbp
cisd1
cit
ckap5
clcc1
clcn3
cldn20
cldn7
clec4d
clec5a
clic5
clip1
clip4
clmn
clmp
cln5
clnk
clock
clp1
clpx
clspn
clstn1
clstn2
cltc
clvs1
clvs2
clybl
cmc1
cmip
cmtm4
cmtm6
cnga2
cnga3
cnih1
cnih3
cnksr1
cnksr2
cnksr3
cnot2
cnot6
cnot6l
cnot7
cnot8
cnp
cnrip1
cnst
cntf
cntn1
cntn3
cntn5
cntnap2
cntnap3
cntnap3b
cntnap5
cobll1
coch
cog1
cog2
col13a1
col14a1
col17a1
col27a1
col4a1
col4a4
col6a6
colec10
colgalt2
commd3-bmi1
commd7
commd9
copb2
cops2
coq10b
coro2a
coro2b
cort
cox15
cox7a2l
cox7b
cox7c
cpd
cpeb1
cpeb2
cpeb4
cped1
cpm
cpne2
cpne3
cpne8
cpox
cps1
cpsf1
cpsf6
cramp1l
crb1
creb1
creb3l1
creb3l2
creb5
crebbp
crebl2
crebrf
creg2
crem
crim1
crispld1
crk
crkl
crot
crtap
crtc2
cs
csde1
cse1l
csgalnact2
csmd1
csmd3
csnk1a1
csnk1g3
csrnp1
csrnp3
cstf2
cstf2t
ctage5
ctbp1
ctbs
ctcf
ctdspl
ctdspl2
ctgf
cth
cthrc1
ctnna3
ctsa
ctse
cttnbp2nl
ctxn3
cuedc1
cul3
cul4a
cul4b
cul5
cxadr
cxcl1
cxcl9
cxorf23
cxorf40a
cxorf56
cxorf61
cxxc4
cyb561d1
cyb5a
cycs
cyfip2
cyld
cyp1a2
cyp1b1
cyp20a1
cyp24a1
cyp26a1
cyp26b1
cyp2c19
cyp3a5
cyp4f22
cyp51a1
cyp7b1
cyr61
cys1
cyyr1
daam2
dab1
dab2ip
dach1
dag1
dapk2
dars
daz1
daz2
daz3
daz4
dazap1
dazap2
dazl
dbp
dbr1
dcaf10
dcaf11
dcaf12
dcaf12l2
dcaf17
dcaf6
dcaf7
dcaf8
dcbld2
dcc
dcdc2
dclk1
dclre1b
dcp1a
dctn4
dctn5
dctn6
dcun1d1
dcun1d3
dcun1d4
dcun1d5
dcx
ddb1
ddhd1
ddhd2
ddi1
ddi2
ddit4l
ddx17
ddx19b
ddx20
ddx3y
ddx42
ddx5
ddx52
ddx53
ddx55
dennd1a
dennd2c
dennd4a
dennd4c
dennd5a
dennd5b
depdc1
deptor
derl2
dgat2
dgkb
dgke
dgki
dhx36
dhx40
diaph1
diaph2
dido1
dip2a
dip2b
dip2c
dirc2
dis3
dkk1
dkk2
dlat
dlc1
dld
dlg1
dlg2
dlg5
dlk1
dll4
dlx2
dlx3
dlx6
dmgdh
dmrt1
dmrt3
dmrta1
dmrtc1
dmrtc2
dmxl1
dmxl2
dnaaf2
dnah14
dnah9
dnaja1
dnaja2
dnaja3
dnajb4
dnajb9
dnajc10
dnajc14
dnajc16
dnajc19
dnajc27
dnajc3
dnajc5
dnajc6
dnajc9
dnal1
dner
dnm1l
dnm3
dnmt3a
dnmt3b
dock10
dock2
dock4
dok6
dolpp1
dpf2
dph1
dpp3
dpp4
dpp8
dpy19l4
dpyd
dpysl3
dpysl5
drd1
drd5
dsc2
dsc3
dse
dsel
dsn1
dst
dstyk
dtd1
dtl
dtwd1
dtwd2
duox1
dus4l
dusp14
dusp16
dusp2
dusp22
dusp3
dusp7
dusp8
dync1li1
dync2h1
dynll2
dyrk1a
dyrk2
e2f2
e2f3
e2f5
e2f7
eaf1
ebag9
ebf1
ebf2
ebna1bp2
ect2
edem3
edil3
ednra
ednrb
efcab13
efcab2
efcab5
efhc2
efna5
efnb2
efr3a
efr3b
egf
egflam
egr2
ehd3
ehd4
ei24
eid1
eid2
eif1ax
eif2ak2
eif2s1
eif3m
eif4b
eif4e
eif4e3
eif4ebp2
eif5
eif5b
elavl1
elavl2
elavl4
elf2
elf4
elk4
ell2
elmo1
elmo2
elmod2
elovl2
elovl4
elovl5
elovl6
elovl7
elp4
emb
emc2
emilin2
eml1
eml6
emp1
en2
enah
endod1
enpp1
enpp4
enpp5
ensg00000270466
entpd7
eomes
epas1
epb41
epc1
epdr1
epg5
epgn
epha2
epha3
epha5
epha6
epha7
ephx2
ephx3
epm2a
epm2aip1
eps15
eps8
ept1
erbb2ip
erbb4
erc1
erc2
ercc4
ercc6
ereg
ergic1
ergic2
eri1
eri2
erlin2
ero1l
ero1lb
esco1
esco2
esf1
esm1
esr1
esrp1
esrrg
esyt2
etf1
etfa
etv1
etv3
etv5
etv6
evi2a
evx2
ewsr1
exd2
exoc5
exoc6
exoc8
exph5
ext1
eya2
eya4
ezh1
f2r
f3
faf1
fahd1
fahd2a
fam102a
fam102b
fam104a
fam105a
fam105b
fam107b
fam110b
fam114a1
fam117a
fam120a
fam120aos
fam120c
fam122a
fam122b
fam126a
fam126b
fam133a
fam133b
fam134c
fam135b
fam13c
fam150a
fam150b
fam154b
fam160a1
fam167a
fam168a
fam168b
fam169a
fam171a1
fam171b
fam173b
fam175b
fam177a1
fam179a
fam179b
fam180a
fam188a
fam189a1
fam189b
fam192a
fam198b
fam19a4
fam204a
fam205a
fam20b
fam210b
fam211b
fam214a
fam216b
fam217b
fam219b
fam222b
fam27e1
fam27e2
fam27e3
fam3c
fam46c
fam46d
fam49b
fam53c
fam60a
fam64a
fam65b
fam72c
fam72d
fam73a
fam78a
fam83f
fam83h
fam84b
fam8a1
fam98a
fancb
fancm
far1
far2
fastkd2
fastkd3
fat3
faxc
fbxl20
fbxl3
fbxl4
fbxl5
fbxo10
fbxo11
fbxo21
fbxo28
fbxo30
fbxo36
fbxo41
fbxo45
fbxo47
fbxo5
fbxo9
fchsd2
fdx1
fem1c
fen1
fer
fgd4
fgd5
fgf10
fgf12
fgf13
fgf14
fgf19
fgf2
fgf20
fgf9
fgfbp3
fgfrl1
fgl2
fhdc1
fhl5
fibin
fign
filip1l
fip1l1
fitm2
fkbp1a
fkbp7
fkbp9
fli1
flj00388
flj27365
flj45079
flrt3
flt1
fmn1
fmo2
fmr1
fn1
fnbp4
fndc3a
fndc3b
fndc5
focad
fosl2
foxb1
foxd1
foxd3
foxf2
foxg1
foxi1
foxj2
foxj3
foxk2
foxl1
foxl2
foxn2
foxn3
foxn4
foxo3
foxp1
foxred2
frem2
frk
frmd3
frmd4a
frmd4b
frmd6
frmd8
fryl
frzb
fsbp
fsd1l
fsd2
fshb
fsip1
fstl1
fubp1
fut10
fut4
fut8
fut9
fxn
fxr1
fyco1
fyttd1
fzd1
fzd2
fzd3
fzd5
fzd6
fzd8
g3bp1
g3bp2
g6pc
gab2
gabpa
gabpb2
gabra1
gabra2
gabra4
gabrb1
gabrb2
gabrp
gabrr1
galnt15
galnt4
galnt5
galnt7
gas7
gata3
gata6
gatad2b
gbp2
gbp3
gbx2
gclm
gcm1
gcnt1
gcnt2
gcnt4
gda
gdap2
gdf11
gdf6
gdf7
gdi2
gem
gemin4
gemin6
gfpt1
gfra1
ggact
ghdc
ghr
ghrl
gid4
gigyf1
gigyf2
ginm1
gins1
gins2
gins4
gipc2
gjb2
gjc1
gk5
gkn2
gldn
gli2
glis3
glo1
glrb
glrx2
glt8d2
glul
glyr1
gmcl1
gmfb
gmnc
gna11
gna13
gna14
gnai1
gnal
gnao1
gnaq
gnaz
gnb1
gnb3
gnb4
gnb5
gng11
gng2
gnl1
gnpnat1
gnptg
gnrhr
gns
golga1
golga3
golga7b
got1
gpalpp1
gpam
gpatch11
gpatch2l
gpatch8
gpbp1
gpc4
gpc5
gpc6
gpd1
gpd1l
gpd2
gpld1
gpm6b
gpn1
gpr124
gpr135
gpr137c
gpr141
gpr146
gpr155
gpr158
gpr160
gpr161
gpr174
gpr180
gpr183
gpr26
gpr3
gpr50
gpr6
gpr61
gpr63
gpr75
gpr85
gprc5a
gprc5b
gprin3
gpsm2
gpt2
gpx8
gramd1c
gramd3
grb10
grb2
grem1
grem2
grhl1
grhl2
gria2
grik3
grin2a
grin2b
grip1
grk5
grm5
grm6
grm7
grpel2
gsap
gsg1
gspt1
gstcd
gstt2
gtdc1
gtf2a1
gtf2b
gtf2e1
gtf2e2
gtf2h1
gtf2h2
gtf2h2c
gtf3c2
gtf3c3
gtf3c4
gtpbp4
gucy1a2
gucy1a3
guf1
gulp1
gxylt1
gxylt2
gyg1
gypa
gys1
gzf1
habp4
has1
has2
haus2
haus3
haus6
hbp1
hbs1l
hcfc2
hcls1
hcn1
hcn4
hcst
hdac4
hdac5
hdc
hddc2
hdx
heatr3
hebp1
hebp2
hecw1
hecw2
hells
helz
hemk1
herc3
herc4
hey2
hfm1
hhip
hiat1
hic2
hif1a
hif1an
hif3a
higd2a
hinfp
hip1
hipk3
hirip3
hist1h1t
hist1h2ba
hist1h2bb
hist1h2bo
hist1h3c
hist1h3e
hist1h3f
hist2h2ab
hivep2
hlcs
hlf
hmbox1
hmcn1
hmgb2
hmgcll1
hmgcr
hmgn1
hmgn3
hmgn4
hn1
hnmt
hnrnpa2b1
hnrnpdl
hnrnpf
hnrnpk
hnrnpll
hnrnpr
hnrnpul1
hnrnpul2
homer1
hook1
hoxa10
hoxa11
hoxa3
hoxa4
hoxa5
hoxa7
hoxc11
hoxc4
hoxd11
hpcal4
hpgd
hr
hrnr
hs2st1
hs3st1
hs3st3a1
hs3st3b1
hs3st4
hs6st2
hs6st3
hsbp1
hsf2
hspa14
hspa2
hspa4
hspa4l
hspa5
hspa9
hspe1-mob4
hsph1
htr2a
htr2c
htr4
htr6
hus1
ick
icos
id2
id4
idh1
ids
ier2
ier5
ifnar1
ifnar2
ifnlr1
ift80
igdcc4
igf1
igf2
igf2bp1
igfbp5
igsf1
igsf10
ikbip
ikbkap
ikzf1
ikzf2
ikzf3
il10
il16
il17a
il17rd
il1rapl1
il20ra
il27
il5ra
il6r
il7r
ildr1
ildr2
immp2l
imp3
impg1
ing4
inhba
inhbb
ino80
ino80d
inpp4b
inpp5a
insig1
insr
ints10
ints2
ints6
ints8
ip6k1
ipcef1
ipmk
ipo7
ipo9
ipp
iqcb1
iqce
iqcg
iqch
iqgap2
iqsec1
iqsec2
iqub
irak1bp1
irak2
ireb2
irf2
irf2bp2
irf6
irf9
irs1
isca2
ism1
ism2
ispd
isy1-rab43
itch
itfg1
itga1
itga11
itga4
itga6
itga9
itgav
itgb1bp1
itgb3
itgb4
itgb8
itgbl1
itih5
itk
itm2b
itpk1
itpkb
itpr1
itpr2
itpripl1
itpripl2
itsn1
iws1
iyd
jag1
jak1
jak2
jakmip3
jazf1
jhdm1d
jmjd1c
jmy
josd1
jph1
jrkl
jun
junb
kansl1
kat2b
kat6a
kat6b
katnal2
katnbl1
kazald1
kbtbd2
kbtbd3
kbtbd8
kcna1
kcna6
kcnab1
kcnab2
kcnb1
kcnb2
kcnc1
kcnd2
kcnd3
kcne4
kcnh5
kcnh8
kcnj1
kcnj15
kcnj3
kcnj6
kcnk1
kcnk10
kcnn3
kcnq3
kcnq5
kcns2
kcnt1
kctd16
kctd9
kdelc2
kdelr2
kdm1b
kdm2a
kdm5a
kdm5b
kdm6a
kdsr
kera
khdrbs2
kiaa0040
kiaa0087
kiaa0141
kiaa0226
kiaa0226l
kiaa0319
kiaa0408
kiaa0430
kiaa0907
kiaa1033
kiaa1045
kiaa1161
kiaa1244
kiaa1279
kiaa1324l
kiaa1430
kiaa1456
kiaa1462
kiaa1467
kiaa1522
kiaa1524
kiaa1549l
kiaa1551
kiaa1644
kiaa1671
kiaa1715
kiaa1737
kiaa1919
kiaa1958
kiaa2018
kiaa2022
kiaa2026
kidins220
kif11
kif1b
kif24
kif26b
kif27
kif2a
kif2c
kif3b
kif5b
kif5c
kif6
kifc3
kirrel
kl
klf10
klf12
klf13
klf3
klf5
klf6
klf7
klhdc1
klhdc8a
klhl11
klhl12
klhl15
klhl18
klhl23
klhl24
klhl28
klhl31
klhl36
klhl42
klhl9
klrg1
kmt2a
kmt2b
kmt2c
kncn
kntc1
kpna2
kpna3
kpna4
kpnb1
kras
krcc1
kremen1
krt12
krt222
krt32
krt37
krt82
krtap3-2
krtap6-3
krtap9-2
l2hgdh
lacc1
lama3
lamp1
lamp2
lamp3
lancl1
lancl2
laptm4a
larp4
las1l
lasp1
lats2
lbh
lbp
lca5
lclat1
lcor
lcorl
lctl
ldlrad4
lef1
lefty1
lefty2
lep
lepr
leprotl1
letm2
letmd1
lgalsl
lgi2
lgr4
lgr5
lgsn
lhcgr
lhfpl3
lhx5
lhx6
lhx8
lhx9
lif
lig3
limd1
limd2
limk1
lims3l
lin28a
lin28b
lin52
lin54
lin7a
lin7c
lin9
linc00923
lipc
lipg
lix1
lix1l
lmbr1
lmbrd1
lmbrd2
lmln
lmnb1
lmo3
lmo4
lmod3
lmx1a
lnpep
lonp2
lonrf1
lonrf3
lpar3
lpgat1
lphn3
lpin1
lppr4
lppr5
lrat
lrch1
lrch2
lrch3
lrif1
lrig3
lrit1
lrit3
lrp1b
lrp2bp
lrp4
lrp6
lrp8
lrpprc
lrrc1
lrrc4
lrrc40
lrrc4c
lrrc55
lrrc58
lrrc8b
lrrcc1
lrrtm2
lrrtm3
lsamp
lsm14a
luc7l2
luc7l3
luzp1
luzp6
lyl1
lypd6
lypla2
lyrm5
lyzl1
lyzl2
lztfl1
lzts1
macc1
macf1
mafg
mageb10
mageb4
magec3
magi1
magt1
[truncated: 2,076 more rows]

## Sheet: chromatin org involved in txn
aicda
apobec1					GOBP_CHROMATIN_ORGANIZATION_INVOLVED_IN_REGULATION_OF_TRANSCRIPTION
arid1a					> Any cellular process that results in the specification	formation or maintenance of the physical structure of eukaryotic chromatin that modulates the rate	frequency or extent of DNA-dependent transcription. [GOC:curators	PMID:21102443]
arid1b
asf1a
atad2
atad2b
atf7ip
bahd1
baz2a
bend3
bmi1
cdc45
cdca4
cdkn2a
cdkn2b-as1
cenpv
chek1
ctbp1
dnmt1
dnmt3a
dot1l
dpy30
dydc1
dydc2
eed
elof1
ezh1
ezh2
fam172a
fam172bp
h1-0
h1-1
h1-10
h1-2
h1-3
h1-4
h1-5
h1-6
h1-8
h1-9p
h2ab1
h2ab2
h2ab3
h2ac1
h2ac11
h2ac12
h2ac13
h2ac15
h2ac16
h2ac17
h2ac18
h2ac19
h2ac20
h2ac21
h2ac4
h2ac6
h2ac7
h2ac8
h2aj
h2ap
h2aw
h2ax
h2az1
h2az2
h3-3a
h3-3b
h3c1
h3c10
h3c11
h3c12
h3c13
h3c14
h3c15
h3c2
h3c3
h3c4
h3c6
h3c7
h3c8
h4-16
h4c1
h4c11
h4c12
h4c13
h4c14
h4c15
h4c2
h4c3
h4c4
h4c5
h4c6
h4c8
h4c9
hat1
hdac1
hdac2
hdac5
hells
hmga1
hmga2
hmgb1
hotair
kcnq1ot1
kmt2d
macroh2a1
macroh2a2
mbd2
mbd3
mecp2
mier1
morc2
morf4l1
morf4l2
mphosph8
msl3
msl3p1
mthfr
nrde2
pabpc1l
padi2
pcgf1
pcgf2
phf2
phf8
pole3
pphln1
ppm1d
resf1
rif1
rrp8
sertad1
sertad2
setdb1
setdb2
sin3a
sirt1
sirt2
sirt6
smarca5
smarcd1
smchd1
suv39h1
tasor
tet1
tnp1
tpr
trim28
ube2b
ubr2
zmiz1
zmiz2
znf304
znfx1

## Sheet: 302 tgt chromatin org in txn
asf1a	Asf1A	"Asf1a",
atad2	Atad2	"Atad2",
atf7ip	Atf7Ip	"Atf7Ip",
bahd1	Bahd1	"Bahd1",
bmi1	Bmi1	"Bmi1",
ctbp1	Ctbp1	"Ctbp1",
dnmt3a	Dnmt3A	"Dnmt3a",
ezh1	Ezh1	"Ezh1",
hdac5	Hdac5	"Hdac5",
hells	Hells	"Hells",
mbd2	Mbd2	"Mbd2",
mecp2	Mecp2	"Mecp2",
mier1	Mier1	"Mier1",
morf4l1	Morf4L1	"Morf4l1",
phf2	Phf2	"Phf2",
pole3	Pole3	"Pole3",
ppm1d	Ppm1D	"Ppm1d",
rif1	Rif1	"Rif1",
sertad2	Sertad2	"Sertad2",
smarca5	Smarca5	"Smarca5",
smchd1	Smchd1	"Smchd1",
suv39h1	Suv39H1	"Suv39h1",
tet1	Tet1	"Tet1",
trim28	Trim28	"Trim28",
ube2b	Ube2B	"Ube2b",
zmiz1	Zmiz1	"Zmiz1",
znfx1	Znfx1	"Znfx1",

## Sheet: GO 302 targets involved in chro
Term	Overlap	P-value	Adjusted P-value	Old P-value	Old Adjusted P-value	Odds Ratio	Combined Score	Genes
heterochromatin assembly (GO:0031507)	2021-08-24	2.53868e-18	6.7275e-16	0	0	525.184	21277.8	HELLS;SMCHD1;ZNFX1;SUV39H1;BAHD1;MBD2;POLE3;EZH1
regulation of gene expression, epigenetic (GO:0040029)	1982-07-01	1.24567e-11	1.65051e-09	0	0	92.8573	2331.53	MECP2;HDAC5;PHF2;DNMT3A;SMARCA5;BMI1;PPM1D
chromatin organization involved in negative regulation of transcription (GO:0097549)	2021-04-06	3.94159e-11	3.48174e-09	0	0	1736.61	41603.7	SMCHD1;BAHD1;POLE3;EZH1
negative regulation of transcription, DNA-templated (GO:0045892)	13/948	6.07324e-11	4.02352e-09	0	0	18.9071	444.781	ATF7IP;HDAC5;RIF1;CTBP1;SUV39H1;DNMT3A;MBD2;BMI1;MECP2;TRIM28;BAHD1;MIER1;EZH1
positive regulation of gene expression, epigenetic (GO:0045815)	1957-06-01	1.15473e-10	6.12007e-09	0	0	111.608	2553.81	PHF2;SERTAD2;ZMIZ1;ATAD2;SMARCA5;ASF1A
regulation of transcription by RNA polymerase II (GO:0006357)	17/2206	1.42027e-10	6.27287e-09	0	0	13.8112	313.17	HDAC5;PHF2;RIF1;CTBP1;SUV39H1;ATAD2;DNMT3A;MBD2;SMARCA5;TET1;BMI1;PPM1D;MECP2;TRIM28;ZMIZ1;MIER1;EZH1
heterochromatin organization (GO:0070828)	2021-04-14	2.61128e-09	9.88556e-08	0	0	347.183	6861.52	SMCHD1;BAHD1;POLE3;EZH1
chromatin remodeling (GO:0006338)	6/103	4.36523e-09	1.44598e-07	0	0	58.5449	1126.97	HDAC5;BAHD1;MBD2;POLE3;SMARCA5;EZH1
DNA alkylation (GO:0006305)	2021-04-19	1.0065e-08	2.4606e-07	0	0	231.397	4260.99	ATF7IP;HELLS;DNMT3A;PPM1D
DNA methylation or demethylation (GO:0044728)	2021-04-19	1.0065e-08	2.4606e-07	0	0	231.397	4260.99	ATF7IP;HELLS;DNMT3A;PPM1D
negative regulation of transcription by RNA polymerase II (GO:0000122)	10/684	1.02138e-08	2.4606e-07	0	0	16.8433	309.908	MECP2;HDAC5;RIF1;CTBP1;SUV39H1;MIER1;DNMT3A;MBD2;BMI1;EZH1
DNA methylation (GO:0006306)	2021-04-23	2.29101e-08	5.0593e-07	0	0	182.645	3213.04	ATF7IP;HELLS;DNMT3A;PPM1D
chromatin assembly (GO:0031497)	1973-05-01	4.27364e-08	8.71164e-07	0	0	66.5274	1128.85	BAHD1;POLE3;SMARCA5;ASF1A;EZH1
negative regulation of nucleic acid-templated transcription (GO:1903507)	8/464	1.19068e-07	2.25378e-06	0	0	18.0212	287.323	MECP2;ATF7IP;HDAC5;TRIM28;CTBP1;SUV39H1;BAHD1;MBD2
chromosome organization (GO:0051276)	5/106	2.79737e-07	4.94202e-06	0	0	44.7165	674.745	HDAC5;SUV39H1;BAHD1;POLE3;EZH1
negative regulation of cellular macromolecule biosynthetic process (GO:2000113)	8/547	4.17434e-07	6.91374e-06	0	0	15.1813	223.001	MECP2;ATF7IP;HDAC5;TRIM28;CTBP1;SUV39H1;BAHD1;MBD2
regulation of DNA methylation-dependent heterochromatin assembly (GO:0090308)	2021-03-14	7.90699e-07	1.23256e-05	0	0	226.841	3187.19	ATF7IP;TRIM28;TET1
regulation of chromatin silencing (GO:0031935)	2021-03-16	1.21428e-06	1.78769e-05	0	0	191.923	2614.25	ATAD2;MIER1;ASF1A
DNA metabolic process (GO:0006259)	6/277	1.54975e-06	2.09757e-05	0	0	20.7717	277.872	HELLS;RIF1;TRIM28;UBE2B;POLE3;ASF1A
regulation of transcription initiation from RNA polymerase II promoter (GO:0060260)	1964-04-01	1.58307e-06	2.09757e-05	0	0	57.7188	770.901	MECP2;ATF7IP;TRIM28;PPM1D
cellular response to DNA damage stimulus (GO:0006974)	6/350	5.97026e-06	7.5339e-05	0	0	16.3032	196.106	RIF1;TRIM28;UBE2B;SUV39H1;POLE3;ASF1A
negative regulation of gene expression, epigenetic (GO:0045814)	2021-03-30	8.69347e-06	0.000104717	0	0	92.3426	1076.06	DNMT3A;BMI1;PPM1D
regulation of transcription, DNA-templated (GO:0006355)	2244-12-01	1.32914e-05	0.00015314	0	0	6.35878	71.3989	MECP2;ATF7IP;HDAC5;PHF2;TRIM28;CTBP1;ZMIZ1;SUV39H1;BAHD1;ATAD2;MBD2;SMARCA5
positive regulation of transcription, DNA-templated (GO:0045893)	9/1183	1.52582e-05	0.000168308	0	0	8.00639	88.794	ATF7IP;HDAC5;TRIM28;SERTAD2;ZMIZ1;ATAD2;SMARCA5;TET1;ASF1A
histone modification (GO:0016570)	4/114	1.58781e-05	0.000168308	0	0	31.404	347.032	HDAC5;MORF4L1;UBE2B;MIER1
negative regulation of heterochromatin assembly (GO:0031452)	2021-02-05	1.7506e-05	0.000178427	0	0	532.533	5832.82	PHF2;TET1
protein deacetylation (GO:0006476)	1945-03-01	2.99773e-05	0.000294222	0	0	59.3185	617.806	HDAC5;MORF4L1;MIER1
histone deacetylation (GO:0016575)	1947-03-01	3.41937e-05	0.000323619	0	0	56.6165	582.214	HDAC5;MORF4L1;MIER1
chromatin organization (GO:0006325)	4/142	3.7647e-05	0.000344016	0	0	24.9968	254.649	HDAC5;SUV39H1;SMARCA5;EZH1
chromatin silencing at telomere (GO:0006348)	2021-02-08	4.8895e-05	0.000431906	0	0	266.227	2642.52	RIF1;EZH1
negative regulation of gene expression (GO:0010629)	5/322	6.32711e-05	0.000540866	0	0	14.0923	136.246	MECP2;HELLS;DNMT3A;BMI1;PPM1D
regulation of DNA-templated transcription, initiation (GO:2000142)	1961-03-01	7.49453e-05	0.000620641	0	0	42.9203	407.689	MECP2;TRIM28;PPM1D
genetic imprinting (GO:0071514)	2021-02-10	7.84507e-05	0.000629983	0	0	199.65	1887.3	MECP2;DNMT3A
[truncated: 232 more rows]

## Sheet: GO plot
heterochromatin assembly (GO:0031507)	2021-08-24	2.53868e-18	6.7275e-16	0	0	525.184	21277.8	HELLS;SMCHD1;ZNFX1;SUV39H1;BAHD1;MBD2;POLE3;EZH1
[truncated: 25 more rows]

[truncated: 1 more sheets: pmncc 302 tgt chrom count analy]
